# Supplementary material for: SARS-CoV-2 Orf6 hijacks Nup98 to block STAT nuclear import and antagonize interferon signaling
Source: Proc Natl Acad Sci U S A. 2020 Oct 23;117(45):28344–54. doi: 10.1073/pnas.2016650117 (PMC7668094; doi:10.1073/pnas.2016650117)
Supplement: Supplementary File [file pnas.2016650117.sd02.xlsx]

## Sheet: Infected vs Mock
	genes	logFC	logCPM	F	PValue	FDR
IL11	IL11	3.53827	10.7546	214.079	2.6144e-44	3.32334e-42
CST3	CST3	-3.49373	13.0121	384.748	2.2724e-73	2.88197e-70
ENSCSAG00000000395	ENSCSAG00000000395	-3.41965	11.0041	301.904	4.33725e-55	9.56645e-53
HSPB1	HSPB1	-3.30573	10.8425	136.754	8.31449e-30	5.54992e-28
PDZD8	PDZD8	3.25999	10.0382	232.91	1.05396e-47	1.52765e-45
H2AC6	H2AC6	3.23727	9.98661	232.313	1.3482e-47	1.89984e-45
ENSCSAG00000000541	ENSCSAG00000000541	-3.23148	10.6419	298.089	4.85813e-38	4.88504e-36
NDUFA4	NDUFA4	-3.20299	10.493	319.208	1.20677e-31	9.27567e-30
TPI1	TPI1	-3.09639	11.0993	360.477	1.73348e-54	3.51758e-52
ENSCSAG00000012062	ENSCSAG00000012062	-3.02939	10.9018	281.413	3.49499e-43	4.32441e-41
NPC2	NPC2	-3.00669	11.1618	196.851	3.6998e-41	4.17091e-39
DDIT3	DDIT3	2.98113	9.92051	250.289	1.24157e-38	1.31219e-36
RSPO3	RSPO3	2.93816	10.0544	180.953	3.27722e-38	3.39293e-36
SPP1	SPP1	-2.93467	11.0274	92.6936	4.2897e-21	1.92581e-19
GSTP1	GSTP1	-2.87226	11.4603	430.593	2.95617e-71	2.49944e-68
LGALS1	LGALS1	-2.86605	11.8122	339.362	5.38546e-66	2.73204e-63
IGFBP6	IGFBP6	-2.85075	10.2088	140.878	1.4454e-19	5.91333e-18
NDUFB2	NDUFB2	-2.84414	10.0964	150.817	2.84787e-17	1.01741e-15
ENSCSAG00000002263	ENSCSAG00000002263	-2.83959	10.6265	281.333	1.33884e-30	9.43323e-29
ENSCSAG00000000444	ENSCSAG00000000444	-2.8373	11.7187	322.72	3.13362e-63	1.22283e-60
EEF1A1	EEF1A1	-2.83711	12.4837	378.885	1.97651e-72	2.00536e-69
S100A1	S100A1	-2.83213	10.525	197.543	2.76005e-28	1.7951e-26
OAZ1	OAZ1	-2.81891	10.7765	260.779	1.54387e-36	1.35036e-34
CDC42EP3	CDC42EP3	2.79412	10.0795	168.234	7.97209e-36	6.7404e-34
TNFAIP3	TNFAIP3	2.78655	9.85919	152.427	1.31453e-26	7.66508e-25
MIF	MIF	-2.75038	11.3599	376.156	1.37178e-60	4.3494e-58
EDN1	EDN1	2.73543	10.0099	120.429	1.27933e-26	7.54656e-25
YOD1	YOD1	2.71331	9.79721	158.254	5.79238e-21	2.57761e-19
ZNF503	ZNF503	2.7008	9.9702	141.735	3.3182e-30	2.30592e-28
PFN1	PFN1	-2.68743	12.2975	414.097	5.13828e-78	8.68883e-75
NFKBIZ	NFKBIZ	2.64758	10.0521	142.65	6.02834e-31	4.30729e-29
ENSCSAG00000019592	ENSCSAG00000019592	-2.64599	10.5078	227.028	5.56137e-24	2.93884e-22
INHBA	INHBA	2.64534	10.2314	187.327	2.13353e-39	2.30285e-37
NDUFA13	NDUFA13	-2.64148	10.553	231.232	1.54858e-25	8.53908e-24
COX5B	COX5B	-2.63751	10.5979	237.789	8.78048e-27	5.2404e-25
APOE	APOE	-2.61984	10.8181	191.268	1.41374e-36	1.25823e-34
PRDX5	PRDX5	-2.61894	10.4207	197.176	4.5078e-22	2.2202e-20
ENSCSAG00000019744	ENSCSAG00000019744	-2.60584	10.6759	240.19	1.62198e-31	1.2281e-29
TAF1D	TAF1D	2.6052	9.93997	135.776	1.27451e-25	7.10503e-24
MCL1	MCL1	2.59556	9.9696	131.707	2.87774e-27	1.75889e-25
PELI1	PELI1	2.59514	10.0428	160.426	3.81002e-32	2.97358e-30
ENSCSAG00000008809	ENSCSAG00000008809	-2.58903	10.9031	216.046	8.24017e-38	7.88724e-36
TPT1	TPT1	2.56776	12.4355	1081.47	3.05174e-164	1.54815e-160
RPS4X	RPS4X	-2.56434	11.0439	246.972	1.04427e-48	1.55812e-46
KLF6	KLF6	2.55259	10.4689	153.082	5.99544e-33	4.75232e-31
SERF2	SERF2	-2.54167	10.5328	208.723	6.33837e-24	3.3149e-22
ENSCSAG00000015690	ENSCSAG00000015690	-2.53711	10.4229	198.612	2.42126e-20	1.03219e-18
AMOTL2	AMOTL2	2.53268	10.0492	143.165	4.61662e-30	3.16488e-28
SERPINA1	SERPINA1	-2.5301	10.0544	55.0259	2.42579e-13	6.37618e-12
STMN1	STMN1	-2.52834	10.1556	100.912	1.00731e-14	2.90346e-13
MRPS14	MRPS14	-2.49915	9.86971	71.7588	4.30896e-11	8.5723e-10
ENSCSAG00000005574	ENSCSAG00000005574	2.48476	10.4362	253.961	1.93803e-51	3.39021e-49
UQCRQ	UQCRQ	-2.4816	10.0318	89.3051	1.52375e-12	3.71634e-11
VIM	VIM	-2.47673	12.3845	282.236	2.31469e-56	5.59162e-54
ENSCSAG00000009802	ENSCSAG00000009802	-2.47623	10.3035	166.116	1.34792e-17	4.99124e-16
ENO1	ENO1	-2.4716	11.1642	279.993	1.31852e-40	1.4541e-38
NFKBIA	NFKBIA	2.4664	10.1355	71.963	7.25596e-17	2.47043e-15
ND6	ND6	2.44429	11.0425	172.572	1.216e-36	1.10157e-34
ENSCSAG00000000090	ENSCSAG00000000090	-2.43275	10.0276	77.6625	2.81922e-12	6.62125e-11
UQCR10	UQCR10	-2.4208	10.0619	89.3044	1.58416e-12	3.82688e-11
S100A6	S100A6	-2.41791	12.3831	260.5	1.37848e-52	2.59001e-50
CD63	CD63	-2.41541	10.6913	218.409	3.1588e-26	1.82097e-24
NRIP1	NRIP1	2.41136	9.83727	108.274	2.46947e-17	9.05594e-16
ATP5MC1	ATP5MC1	-2.40061	10.568	181.493	1.44635e-21	6.73148e-20
WDR45B	WDR45B	2.39364	9.9243	107.331	1.58939e-19	6.45036e-18
ENSCSAG00000003804	ENSCSAG00000003804	-2.38523	10.0434	83.4028	6.88487e-12	1.55231e-10
ENSCSAG00000018796	ENSCSAG00000018796	-2.38473	9.96225	69.2149	6.5218e-11	1.26279e-09
FOSL2	FOSL2	2.38321	10.055	118.774	4.82643e-26	2.75107e-24
ENSCSAG00000002311	ENSCSAG00000002311	-2.36785	10.0998	102.461	7.6228e-13	1.91438e-11
GPATCH8	GPATCH8	2.35183	9.92746	105.343	1.48843e-20	6.50932e-19
ITPRID2	ITPRID2	2.3483	9.84195	103.2	2.18464e-16	7.29125e-15
SETD2	SETD2	2.3476	9.94119	121.056	6.12423e-22	2.98733e-20
ZC3HAV1	ZC3HAV1	2.33738	9.86773	69.3459	2.51739e-16	8.34688e-15
RPS19	RPS19	-2.33467	11.7407	300.353	1.84202e-59	5.19142e-57
ENSCSAG00000000476	ENSCSAG00000000476	-2.3335	12.2196	351.643	5.15557e-68	2.90602e-65
GPX1	GPX1	-2.3332	10.7976	218.584	6.83307e-27	4.12668e-25
LMCD1	LMCD1	2.33118	9.87495	68.246	4.25073e-16	1.39122e-14
LGALS3	LGALS3	-2.3084	11.8022	164.038	4.94709e-35	4.1142e-33
COX8A	COX8A	-2.30473	10.0399	76.7488	2.37496e-11	5.04108e-10
ENSCSAG00000016572	ENSCSAG00000016572	-2.2983	10.2854	134.147	3.37331e-15	1.02472e-13
COX4I1	COX4I1	-2.2982	10.953	282.389	6.08703e-34	4.90151e-32
PRKAG2	PRKAG2	2.29496	10.0515	110.77	4.96243e-24	2.64994e-22
ENSCSAG00000008441	ENSCSAG00000008441	-2.29247	10.3595	152.358	3.51205e-17	1.23727e-15
PSME2	PSME2	-2.27826	10.2986	120.757	4.42583e-15	1.32853e-13
ARF6	ARF6	2.27584	9.79721	95.1974	1.61965e-13	4.34736e-12
MGST3	MGST3	-2.27402	10.8477	215.869	9.6573e-28	6.12393e-26
PRDX1	PRDX1	-2.26223	11.519	307.903	1.60361e-49	2.54222e-47
AKR1B1	AKR1B1	-2.26157	11.5054	169.051	5.59118e-36	4.80746e-34
RPS6	RPS6	-2.2538	11.6448	304.06	4.32759e-60	1.29141e-57
DUSP1	DUSP1	2.2521	10.8476	143.615	3.9275e-31	2.84632e-29
ENSCSAG00000018454	ENSCSAG00000018454	-2.25012	13.1772	282.906	1.77468e-56	4.50146e-54
TUBA1B	TUBA1B	-2.24081	10.5254	144.606	7.92296e-18	2.97727e-16
PRPF4B	PRPF4B	2.23982	9.94991	92.3165	2.55081e-18	9.72952e-17
PLEKHH2	PLEKHH2	2.23956	9.94619	97.7278	6.21981e-19	2.42716e-17
ENO3	ENO3	-2.23162	11.2282	173.941	6.72749e-37	6.20519e-35
MYL12A	MYL12A	-2.22956	10.2191	101.758	2.44075e-13	6.38244e-12
RPL30	RPL30	-2.22898	11.2279	268.461	1.53631e-49	2.5141e-47
CIB1	CIB1	-2.20404	10.3261	118.077	3.40888e-15	1.02936e-13
SRP14	SRP14	-2.19161	10.2898	116.911	1.27032e-14	3.60019e-13
ENSCSAG00000001830	ENSCSAG00000001830	-2.19019	11.8497	331.803	9.61233e-65	4.06361e-62
HOXA9	HOXA9	2.18887	9.96408	83.4749	1.80124e-18	6.97534e-17
KMT2C	KMT2C	2.18379	9.86971	95.1603	1.21255e-15	3.84453e-14
BANF1	BANF1	-2.18292	10.4032	151.48	1.08472e-15	3.46088e-14
ENSCSAG00000003157	ENSCSAG00000003157	-2.17519	10.3446	127.188	1.05517e-14	3.02423e-13
UBL5	UBL5	-2.16297	10.0353	68.6112	2.92344e-10	5.1317e-09
ENSCSAG00000002775	ENSCSAG00000002775	-2.16222	12.1337	239.276	7.70505e-49	1.18448e-46
LSM12	LSM12	2.15391	9.87948	81.3858	2.83465e-14	7.9012e-13
ENSCSAG00000011427	ENSCSAG00000011427	-2.14354	10.3568	93.9499	7.36514e-15	2.17229e-13
OST4	OST4	-2.14282	10.2037	101.218	2.37095e-12	5.62048e-11
ENSCSAG00000006167	ENSCSAG00000006167	-2.13615	11.2305	231.537	6.19794e-37	5.82262e-35
MYC	MYC	2.13319	10.1663	99.643	1.71525e-22	8.61529e-21
RPS5	RPS5	-2.1284	11.8481	254.408	1.61709e-51	2.92981e-49
SETD5	SETD5	2.12155	9.79239	94.0786	3.43941e-12	8.00373e-11
GHITM	GHITM	-2.12141	10.4185	138.266	1.98654e-15	6.14494e-14
ENSCSAG00000010048	ENSCSAG00000010048	2.12082	9.78338	106.271	1.90052e-12	4.54781e-11
RBM26	RBM26	2.11321	9.77782	83.6727	4.97712e-11	9.78642e-10
ENSCSAG00000005360	ENSCSAG00000005360	-2.10654	10.2602	107.059	6.80571e-13	1.71768e-11
ND5	ND5	2.10272	11.7926	223.757	4.63991e-46	6.19428e-44
SKP1	SKP1	-2.0978	10.414	136.775	2.3364e-15	7.1401e-14
FAM83G	FAM83G	2.09759	9.74036	131.842	2.49346e-11	5.24489e-10
ENSCSAG00000000098	ENSCSAG00000000098	-2.09315	10.1475	95.3357	3.46671e-11	7.00663e-10
SERTAD2	SERTAD2	2.09215	9.76168	104.428	1.98866e-11	4.27478e-10
DMAC1	DMAC1	-2.09126	9.91164	55.0421	6.40049e-09	9.17223e-08
TMBIM6	TMBIM6	-2.08611	10.3909	113.387	7.04471e-16	2.27629e-14
ATF3	ATF3	2.08489	9.99924	79.5548	2.00398e-18	7.70166e-17
PSMB5	PSMB5	-2.08341	10.2005	97.258	1.03912e-11	2.31204e-10
MRPL13	MRPL13	-2.08184	10.0417	71.7692	8.34212e-10	1.38753e-08
ANKRD11	ANKRD11	2.07963	9.92557	80.7663	1.26136e-15	3.97447e-14
NIPBL	NIPBL	2.07835	9.84395	82.2041	5.31801e-13	1.36254e-11
ANXA1	ANXA1	-2.07747	10.6549	107.065	2.64054e-20	1.11629e-18
PPP1R15A	PPP1R15A	2.071	10.2602	105.615	1.09737e-23	5.68058e-22		GADD34
LSM7	LSM7	-2.0706	9.96593	58.0003	4.58198e-09	6.81654e-08
ENSCSAG00000000163	ENSCSAG00000000163	-2.06679	9.98358	54.0137	6.15069e-09	8.88959e-08
ENSCSAG00000012494	ENSCSAG00000012494	-2.04731	9.92178	54.3147	1.56675e-08	2.12517e-07
ENSCSAG00000010747	ENSCSAG00000010747	-2.04614	10.5752	166.603	4.59649e-17	1.60814e-15
ID2	ID2	2.04009	9.79446	85.6176	3.94196e-12	9.0079e-11
ENSCSAG00000006491	ENSCSAG00000006491	-2.03616	10.2888	93.2908	3.44135e-13	8.95281e-12
C11orf68	C11orf68	2.02967	9.73102	143.825	4.45988e-11	8.83788e-10
TECR	TECR	-2.0266	10.0607	67.4686	1.42036e-09	2.28746e-08
COPE	COPE	-2.02393	10.1323	75.1688	1.87858e-10	3.37945e-09
NDUFB11	NDUFB11	-2.02082	10.2109	85.4975	2.49089e-11	5.24489e-10
PSMB1	PSMB1	-2.01967	10.58	136.692	2.56006e-17	9.27656e-16
MDH1	MDH1	-2.01449	10.2406	97.9696	5.19478e-12	1.18175e-10
RPS21	RPS21	-2.01421	10.3298	112.037	8.11493e-15	2.36592e-13
TSPO	TSPO	-2.00717	10.0294	54.4556	5.13463e-09	7.55014e-08
ENSCSAG00000018568	ENSCSAG00000018568	-2.00554	9.91543	43.2268	7.92749e-08	9.69064e-07
ABL2	ABL2	1.99102	9.7659	113.72	3.49624e-12	8.09882e-11
FRMD4B	FRMD4B	1.99042	9.89822	70.1256	2.26195e-13	5.97649e-12
RHOB	RHOB	1.98742	10.5566	161.605	1.43028e-34	1.17029e-32
ENSCSAG00000010250	ENSCSAG00000010250	-1.98525	11.5068	99.7228	1.65319e-22	8.38662e-21
ZNF121	ZNF121	1.98295	9.74821	96.1825	1.04318e-09	1.70711e-08
IRS2	IRS2	1.98135	9.75744	91.2147	5.22773e-10	8.89942e-09
SPEN	SPEN	1.97973	9.92303	68.622	7.56065e-14	2.08452e-12
KIAA1522	KIAA1522	1.97369	9.88403	66.9333	3.6993e-12	8.49165e-11
WSB1	WSB1	1.9725	10.123	96.9679	2.36658e-20	1.01743e-18
DOCK5	DOCK5	1.97147	9.78269	84.1084	1.68542e-10	3.09787e-09
DAD1	DAD1	-1.97012	10.1795	86.22	1.74196e-10	3.19023e-09
ENSCSAG00000009369	ENSCSAG00000009369	-1.96966	10.0306	48.9463	8.18647e-09	1.1633e-07
TNFRSF1A	TNFRSF1A	1.96305	9.99742	73.893	2.21451e-15	6.8086e-14
ENSCSAG00000000156	ENSCSAG00000000156	-1.96253	10.4595	120.653	2.684e-14	7.52261e-13
POLR2L	POLR2L	-1.95929	10.213	80.2437	5.22014e-11	1.02246e-09
CHD7	CHD7	1.9591	9.8572	67.1128	1.21571e-11	2.65832e-10
KANSL1	KANSL1	1.95791	9.80339	93.1247	1.96442e-12	4.67863e-11
ENSCSAG00000017172	ENSCSAG00000017172	-1.95522	10.0863	65.4506	2.57729e-09	3.98616e-08
ENSCSAG00000019522	ENSCSAG00000019522	-1.95469	10.327	106.653	6.78642e-13	1.71768e-11
TET2	TET2	1.94666	9.74321	134.597	3.37292e-11	6.8463e-10
ITSN2	ITSN2	1.94577	9.83258	60.5034	1.58445e-10	2.9443e-09
ENSCSAG00000005572	ENSCSAG00000005572	-1.94106	10.3464	102.06	9.43371e-13	2.3345e-11
FAM174C	FAM174C	1.93782	10.0329	77.6872	9.33028e-16	2.99573e-14
ZNF292	ZNF292	1.93565	9.75176	108.174	1.60468e-10	2.9602e-09
ENSCSAG00000016147	ENSCSAG00000016147	-1.93257	10.2145	92.945	1.35763e-10	2.54143e-09
CLU	CLU	-1.93204	9.89244	35.4152	3.39806e-07	3.71516e-06
NHP2	NHP2	-1.93046	10.1258	73.3009	1.50526e-09	2.4089e-08
ENSCSAG00000002022	ENSCSAG00000002022	-1.92913	10.0428	56.364	5.26804e-09	7.72392e-08
CPSF7	CPSF7	1.92838	9.7645	77.08	3.56047e-09	5.40786e-08
MDH2	MDH2	-1.92753	10.6518	146.303	6.18908e-17	2.13586e-15
PSMB3	PSMB3	-1.92653	10.3131	97.9909	6.83392e-12	1.5477e-10
DCBLD2	DCBLD2	1.91986	10.3647	95.0051	1.46674e-21	6.76432e-20
ENSCSAG00000006256	ENSCSAG00000006256	-1.91932	11.4784	242.397	7.54108e-47	1.03394e-44
GADD45A	GADD45A	1.91902	9.81296	64.5488	2.20345e-10	3.93596e-09
SMNDC1	SMNDC1	1.91896	9.81569	64.6199	5.84876e-10	9.79233e-09
EIF4A2	EIF4A2	1.91698	9.86182	60.6366	8.12604e-11	1.56149e-09
ENSCSAG00000017672	ENSCSAG00000017672	-1.91558	10.2879	89.8606	2.61656e-11	5.46248e-10
LAPTM4A	LAPTM4A	-1.91477	10.2632	89.0021	2.04501e-11	4.37736e-10
SELENOW	SELENOW	-1.91096	10.1727	72.6903	4.50657e-10	7.74977e-09
UIMC1	UIMC1	1.90285	9.75177	91.6784	1.55352e-09	2.47831e-08
USP36	USP36	1.89087	9.87949	60.3951	2.17519e-11	4.63645e-10
CALM1	CALM1	-1.88917	10.8383	114.807	8.55138e-22	4.13154e-20
CRIP2	CRIP2	-1.88892	10.1937	74.299	4.73294e-10	8.08425e-09
ENSCSAG00000003176	ENSCSAG00000003176	1.88789	9.81296	58.6813	1.87386e-10	3.37945e-09
ENSCSAG00000010606	ENSCSAG00000010606	-1.8807	10.5357	118.821	1.17139e-14	3.33847e-13
RPS3	RPS3	-1.88035	11.0617	168.565	2.27204e-31	1.69501e-29
ENSCSAG00000007940	ENSCSAG00000007940	-1.87732	10.67	127.107	7.22556e-17	2.47043e-15
SLC25A5	SLC25A5	-1.87416	10.8912	151.035	1.14724e-20	5.06082e-19
YY1	YY1	1.874	9.97141	66.5067	2.01556e-13	5.35337e-12
TSC22D2	TSC22D2	1.87088	9.77641	104.068	3.37389e-11	6.8463e-10
ARID5B	ARID5B	1.8686	9.97324	65.0203	7.05666e-15	2.09348e-13
DNAJB1	DNAJB1	-1.86253	9.85667	17.8369	2.61254e-05	0.000181305
BDH2	BDH2	-1.86007	9.94744	37.7429	3.04317e-07	3.37074e-06
ENSCSAG00000014810	ENSCSAG00000014810	-1.85789	10.5796	127.964	4.65569e-16	1.51399e-14
CDC27	CDC27	1.85346	9.90014	55.1638	1.31897e-10	2.4782e-09
AKAP12	AKAP12	1.85213	10.0046	57.2519	1.19613e-12	2.94562e-11
PPP1R18	PPP1R18	1.8496	9.78823	63.0294	5.52623e-09	8.0559e-08
RDH13	RDH13	1.84957	9.75956	70.8038	2.12401e-08	2.81334e-07
GOLGA4	GOLGA4	1.84859	10.0527	72.8926	1.30192e-15	4.07693e-14
MRPL11	MRPL11	-1.84831	10.2124	80.2266	8.47096e-10	1.40435e-08
BCL2L2	BCL2L2	1.84675	9.75602	72.7871	2.63356e-08	3.42565e-07
AMMECR1	AMMECR1	1.84664	9.77921	66.8118	6.28134e-09	9.02698e-08
NQO1	NQO1	-1.84536	9.9091	37.3869	4.69959e-07	4.91568e-06
ENSCSAG00000007979	ENSCSAG00000007979	1.84474	9.80477	59.0352	3.02566e-09	4.60936e-08
IGFBP3	IGFBP3	-1.84453	12.9799	96.004	9.23129e-22	4.41796e-20
SNRPB	SNRPB	-1.84436	10.7242	141.721	3.25963e-17	1.15637e-15
S100A2	S100A2	-1.84193	11.0112	74.2263	2.48132e-17	9.05594e-16
ZEB1	ZEB1	1.8357	9.82583	60.6434	5.32326e-10	8.97173e-09
PLAG1	PLAG1	1.83542	9.73246	107.513	8.70094e-09	1.22952e-07
FAT1	FAT1	1.83477	9.8918	52.138	1.85197e-10	3.35538e-09
BCAR1	BCAR1	1.83073	9.80545	57.8607	4.82638e-09	7.13826e-08
TUFT1	TUFT1	1.82853	9.7673	100.374	1.76686e-10	3.2242e-09
NOP56	NOP56	1.8233	10.0422	70.2839	1.6622e-14	4.68462e-13
LAMA4	LAMA4	1.82053	9.9866	58.4627	1.71519e-13	4.57955e-12
SPECC1	SPECC1	1.81855	9.75035	74.0168	1.27115e-08	1.74757e-07
H1-4	H1-4	1.81262	10.216	42.6658	1.0042e-10	1.90798e-09
ZNF267	ZNF267	1.81039	9.73101	158.145	5.44804e-11	1.063e-09
PRDX4	PRDX4	-1.80733	9.95486	41.2068	3.65773e-07	3.93964e-06
MLLT10	MLLT10	1.80672	9.79515	68.1819	2.34741e-09	3.64171e-08
CD9	CD9	-1.8066	10.7401	124.886	5.60081e-17	1.94609e-15
ENSCSAG00000013661	ENSCSAG00000013661	-1.80566	10.1136	56.6554	1.506e-08	2.05928e-07
ATP6V0E1	ATP6V0E1	-1.80406	10.327	85.7728	3.5148e-11	7.07563e-10
CYBA	CYBA	-1.80054	10.4032	92.2926	1.69633e-12	4.07842e-11
COMMD4	COMMD4	-1.79906	9.86577	37.5508	1.30777e-06	1.27583e-05
TAGLN2	TAGLN2	-1.79663	10.999	156.626	1.40726e-21	6.61019e-20
ATP5MC2	ATP5MC2	-1.7948	10.7893	164.32	9.90482e-20	4.08513e-18
BEX3	BEX3	-1.79451	10.2456	73.3346	5.29444e-10	8.97173e-09
RNASEH2C	RNASEH2C	-1.79336	10.141	61.6176	8.80733e-09	1.23766e-07
ENSCSAG00000008269	ENSCSAG00000008269	-1.79094	10.1491	62.7973	8.79642e-09	1.23766e-07
HSPBP1	HSPBP1	-1.79065	9.80546	41.8755	1.50095e-06	1.44484e-05
ENSCSAG00000013008	ENSCSAG00000013008	-1.79046	10.213	75.8924	1.47005e-09	2.35999e-08
NDUFA8	NDUFA8	-1.78687	10.0676	50.6699	6.72871e-08	8.28513e-07
ANKRD50	ANKRD50	1.78601	9.73749	81.019	6.44897e-08	7.96001e-07
SSR2	SSR2	-1.78576	10.201	78.4664	2.93917e-09	4.50465e-08
ENSCSAG00000000397	ENSCSAG00000000397	-1.78525	9.88014	33.3587	2.40082e-06	2.19844e-05
RPS13	RPS13	-1.78264	11.022	163.661	1.94064e-27	1.20059e-25
H1-0	H1-0	1.78163	9.94061	43.1492	7.91909e-11	1.52751e-09
ENSCSAG00000002549	ENSCSAG00000002549	-1.78067	9.84194	33.4152	4.03474e-06	3.45747e-05
SRSF4	SRSF4	1.77864	9.9356	49.61	3.34932e-10	5.85899e-09
VKORC1	VKORC1	-1.77772	9.84461	34.0808	3.8113e-06	3.29944e-05
OGT	OGT	1.77606	9.84662	48.2928	2.61006e-09	4.02457e-08
ENSCSAG00000013863	ENSCSAG00000013863	-1.77454	9.95853	36.2843	4.63781e-07	4.86108e-06
BRD2	BRD2	1.7697	9.81908	51.8805	9.1428e-09	1.27724e-07
ENSCSAG00000008039	ENSCSAG00000008039	-1.76968	10.0942	53.5131	4.78837e-08	5.95378e-07
PNN	PNN	1.76921	9.92619	51.2508	3.66477e-10	6.36691e-09
ND1	ND1	1.76536	11.1111	274.743	4.55872e-55	9.63599e-53
ZNHIT1	ZNHIT1	-1.76457	10.0171	43.5478	2.60111e-07	2.93885e-06
NDUFV1	NDUFV1	-1.76105	9.99261	39.0591	4.98591e-07	5.19374e-06
COX7A2	COX7A2	-1.75989	10.3521	93.2228	3.12593e-11	6.4726e-10
ENSCSAG00000015394	ENSCSAG00000015394	-1.75935	10.3059	84.5507	2.54575e-10	4.53144e-09
YTHDC1	YTHDC1	1.75758	9.86577	54.3465	3.7684e-10	6.52461e-09
CCN1	CCN1	1.75531	10.9666	126.899	6.88863e-28	4.42354e-26
NPM1	NPM1	-1.75452	12.2174	205.329	1.02821e-42	1.18548e-40
ELL2	ELL2	1.7535	9.76309	59.3386	1.21865e-07	1.45122e-06
PSMB2	PSMB2	-1.75181	10.3995	97.9781	1.13911e-11	2.51249e-10
ERH	ERH	-1.7503	10.3069	97.2748	4.69083e-10	8.03938e-09
E2F4	E2F4	1.74727	9.84661	46.2954	1.8858e-08	2.52418e-07
ENY2	ENY2	-1.74668	10.4318	93.3441	1.03123e-11	2.3046e-10
COL7A1	COL7A1	1.74076	9.81636	48.4364	2.22002e-08	2.92524e-07
PSENEN	PSENEN	-1.73847	9.99743	40.8131	5.47031e-07	5.68665e-06
SPRY2	SPRY2	1.7346	9.74107	117.243	9.48585e-10	1.56748e-08
PPDPF	PPDPF	-1.73416	10.8164	148.734	3.69654e-19	1.47658e-17
NAA20	NAA20	-1.7338	10.0869	54.4192	1.02488e-07	1.23205e-06
CAPG	CAPG	-1.73212	10.1003	50.5197	7.11471e-08	8.73921e-07
PTPN14	PTPN14	1.72198	9.85523	44.4144	1.71103e-08	2.29631e-07
PLK2	PLK2	1.72121	10.5578	78.2579	3.69257e-18	1.39794e-16
UQCRC1	UQCRC1	-1.71908	10.2711	76.6917	1.89417e-09	2.9842e-08
TRAPPC6A	TRAPPC6A	-1.71896	9.83659	40.53	1.15953e-06	1.14441e-05
LRPAP1	LRPAP1	-1.71509	10.0457	40.4676	2.45649e-07	2.80671e-06
ENSCSAG00000019601	ENSCSAG00000019601	-1.71287	9.90015	31.2966	4.46081e-06	3.77791e-05
KPNA4	KPNA4	1.71171	9.77432	52.4663	2.99075e-07	3.33452e-06
MT-ND4	MT-ND4	1.71097	12.4322	416.237	2.37499e-78	6.02417e-75
PSMB6	PSMB6	-1.70811	10.2005	66.6541	1.13581e-08	1.5743e-07
ENSCSAG00000015001	ENSCSAG00000015001	1.70762	9.74322	77.7526	1.1959e-07	1.42748e-06
ENSCSAG00000008089	ENSCSAG00000008089	-1.70617	10.0364	42.0559	3.64903e-07	3.93862e-06
NUAK2	NUAK2	1.70564	9.94055	52.7585	1.21255e-11	2.65832e-10
EIF2AK4	EIF2AK4	1.70451	9.92933	48.6577	5.79672e-10	9.73733e-09
ENSCSAG00000007941	ENSCSAG00000007941	-1.70386	10.0335	39.6483	4.20352e-07	4.43335e-06
BAZ1B	BAZ1B	1.70374	10.1158	68.5691	9.05507e-14	2.48305e-12
PPFIA1	PPFIA1	1.70327	9.80477	52.0665	3.18152e-08	4.08604e-07
SRSF6	SRSF6	1.703	9.86315	42.9142	4.62076e-08	5.81665e-07
ATP6AP2	ATP6AP2	-1.7027	9.92493	33.1919	3.12882e-06	2.78465e-05
ND4L	ND4L	1.70269	11.2324	290.635	8.36696e-58	2.23398e-55
SRI	SRI	-1.70223	10.0538	47.2406	2.48325e-07	2.82904e-06
SH3RF1	SH3RF1	1.69977	9.81432	52.6763	2.15788e-08	2.85077e-07
TIPARP	TIPARP	1.69894	9.85719	59.4248	2.57705e-10	4.57111e-09
NUTF2	NUTF2	-1.69583	10.3895	96.1287	1.59551e-10	2.95403e-09
TP53BP2	TP53BP2	1.69201	10.3808	102.058	2.13913e-20	9.27504e-19
SON	SON	1.6891	9.87362	43.8266	1.70876e-08	2.29631e-07
FGF5	FGF5	1.68896	10.3799	84.5371	1.92969e-19	7.76931e-18
NDUFB10	NDUFB10	-1.6871	10.2972	79.5029	1.36779e-09	2.22397e-08
RPS8	RPS8	-1.68648	12.2788	214.073	2.62041e-44	3.32334e-42
PMEPA1	PMEPA1	1.68625	9.84661	43.1213	2.78482e-08	3.61314e-07
SLC8A1	SLC8A1	1.68442	10.237	68.3561	4.03339e-16	1.32866e-14
ENSCSAG00000010531	ENSCSAG00000010531	-1.68438	13.162	316.065	4.08313e-62	1.38092e-59
NOP10	NOP10	-1.68386	10.0857	47.9796	1.84972e-07	2.15221e-06
SUPV3L1	SUPV3L1	1.68329	9.86512	42.6831	4.29875e-08	5.43829e-07
CCNL1	CCNL1	1.68187	9.89113	63.1479	9.44447e-11	1.8012e-09
BTF3	BTF3	-1.67978	10.689	122.198	1.83755e-15	5.71894e-14
ENSCSAG00000007142	ENSCSAG00000007142	-1.67967	10.0265	41.1229	7.03764e-07	7.2565e-06
ENSCSAG00000017671	ENSCSAG00000017671	-1.67815	10.2042	68.0102	1.67826e-08	2.26431e-07
EPHA2	EPHA2	1.67679	9.78338	51.7713	1.53381e-07	1.79701e-06
ZCCHC7	ZCCHC7	1.6767	9.78269	49.0385	3.52134e-07	3.82522e-06
ENSCSAG00000000609	ENSCSAG00000000609	-1.67273	10.4161	91.8924	2.85332e-12	6.67045e-11
CDKN1A	CDKN1A	-1.67231	10.0937	18.523	1.83347e-05	0.000133065
PAK2	PAK2	1.66991	10.044	55.4156	1.43248e-11	3.10554e-10
ATP5F1E	ATP5F1E	-1.66884	10.3455	83.8794	2.6699e-10	4.70291e-09
PFKFB3	PFKFB3	1.66627	9.78824	50.4101	1.50529e-07	1.76768e-06
POLR2G	POLR2G	-1.66444	10.0902	47.5663	2.93994e-07	3.28509e-06
EEF1D	EEF1D	-1.66307	10.916	148.736	9.69332e-23	4.96709e-21
TMEM14A	TMEM14A	-1.663	9.92619	33.4042	3.20933e-06	2.84631e-05
REST	REST	1.66223	9.77432	52.0557	3.67273e-07	3.94058e-06
ENSCSAG00000019017	ENSCSAG00000019017	1.6615	11.1607	351.06	3.97896e-53	7.76357e-51
ZBTB7A	ZBTB7A	1.65427	9.80203	53.9724	6.25123e-08	7.73475e-07
NKTR	NKTR	1.65427	9.83122	54.6134	5.83051e-09	8.45091e-08
FAM184A	FAM184A	1.65348	9.76942	49.6004	8.79705e-07	8.96134e-06
ENSCSAG00000005073	ENSCSAG00000005073	-1.65131	10.2016	48.0523	3.27191e-08	4.19152e-07
ENSCSAG00000018914	ENSCSAG00000018914	-1.64714	9.98055	34.3426	2.72193e-06	2.45264e-05
RUNX1	RUNX1	1.64659	9.78892	76.8923	1.67428e-09	2.65426e-08
C12orf57	C12orf57	-1.64638	10.0399	37.5772	1.26288e-07	1.50038e-06
CEP170	CEP170	1.64636	9.95979	45.9505	1.4044e-09	2.26895e-08
SLC25A37	SLC25A37	1.64634	9.88272	48.7028	3.84801e-09	5.80981e-08
SLC39A1	SLC39A1	-1.64542	10.0919	46.8426	3.18676e-07	3.51444e-06
COPZ1	COPZ1	-1.64354	9.91925	29.6589	7.42855e-06	6.01037e-05
R3HDM4	R3HDM4	1.6435	9.92304	44.2488	5.59034e-09	8.12602e-08
CRYAB	CRYAB	-1.64285	9.77223	30.2283	6.13704e-05	0.000378749
NHSL1	NHSL1	1.64212	9.7645	47.7136	1.07196e-06	1.07259e-05
ATP6	ATP6	1.64186	12.4393	353.949	2.16313e-68	1.37169e-65
GPAT3	GPAT3	1.64064	9.85656	39.5747	1.54578e-07	1.80686e-06
CHD9	CHD9	1.63994	9.8466	53.8335	3.01161e-09	4.60178e-08
ENSCSAG00000006026	ENSCSAG00000006026	1.63919	9.89179	42.1432	2.83163e-08	3.66451e-07
DSTN	DSTN	-1.63855	10.0964	42.9044	1.742e-07	2.03153e-06
CRIM1	CRIM1	1.63751	9.78962	43.3065	8.47494e-07	8.66802e-06
AKAP1	AKAP1	1.63694	9.82517	38.1558	3.4162e-07	3.72697e-06
ATP13A3	ATP13A3	1.63694	9.72741	83.4597	9.10839e-07	9.24137e-06
ENSCSAG00000018600	ENSCSAG00000018600	-1.63402	10.4985	77.3073	4.01894e-11	8.05853e-10
BCL10	BCL10	1.6339	9.88726	45.6027	6.1881e-09	8.91825e-08
PIBF1	PIBF1	1.6337	9.79652	44.926	3.68191e-07	3.94058e-06
RBBP6	RBBP6	1.63345	9.84594	52.3994	8.94039e-09	1.25289e-07
SSBP1	SSBP1	-1.63201	10.0335	40.1421	1.18325e-06	1.1633e-05
NME1	NME1	-1.63051	10.6617	105.777	4.39482e-13	1.13172e-11
IREB2	IREB2	1.62962	9.79859	44.6112	3.02468e-07	3.36496e-06
ENSCSAG00000002214	ENSCSAG00000002214	-1.62818	9.97447	32.7506	3.7787e-06	3.28805e-05
BOD1L1	BOD1L1	1.62731	9.8075	42.9388	3.43163e-07	3.73576e-06
VPS28	VPS28	-1.62618	10.2217	62.8315	1.92884e-08	2.57501e-07
ENSCSAG00000019636	ENSCSAG00000019636	-1.626	10.0567	39.3359	1.01015e-06	1.01475e-05
NFX1	NFX1	1.62301	9.77572	47.9007	7.98829e-07	8.20336e-06
ZFAND5	ZFAND5	1.623	10.0784	52.343	3.67068e-12	8.46425e-11
ENSCSAG00000007277	ENSCSAG00000007277	-1.62154	10.2893	53.2914	5.05778e-09	7.45875e-08
SMG1	SMG1	1.62108	9.79446	41.472	9.05989e-07	9.21059e-06
ZBTB43	ZBTB43	1.61944	9.78685	60.3953	4.66363e-08	5.85608e-07
ENSCSAG00000009861	ENSCSAG00000009861	-1.61749	10.4793	97.2167	1.50894e-13	4.07172e-12
LHX1	LHX1	1.61736	10.3059	74.142	2.58249e-17	9.29145e-16
TOMM6	TOMM6	-1.61608	10.4738	88.1104	5.49703e-11	1.06845e-09
WDR83OS	WDR83OS	-1.61591	10.2928	69.211	5.29447e-09	7.7403e-08
PABPC1	PABPC1	1.61442	12.0373	244.21	1.02343e-49	1.73062e-47
ATXN10	ATXN10	1.61115	10.0761	57.4382	1.49763e-11	3.23297e-10
ENSCSAG00000018658	ENSCSAG00000018658	-1.60958	10.1636	52.5366	4.7208e-08	5.88418e-07
NSRP1	NSRP1	1.60935	9.80135	45.2147	3.04084e-07	3.37074e-06
AJUBA	AJUBA	1.6081	9.9027	40.8055	1.56321e-08	2.12517e-07
COX3	COX3	1.60703	14.869	362.588	8.46424e-70	6.13416e-67
NDUFB6	NDUFB6	-1.60484	10.0341	37.5422	1.70227e-06	1.61414e-05
LRRFIP2	LRRFIP2	1.60407	9.92682	40.1566	1.23296e-08	1.69968e-07
ZNF768	ZNF768	1.60391	9.72162	97.4988	3.08596e-07	3.41069e-06
RNASEK	RNASEK	-1.60373	10.1048	44.1575	3.61706e-07	3.91244e-06
ECH1	ECH1	-1.60269	9.82111	27.9774	3.47755e-05	0.000231214
MT-ND2	MT-ND2	1.60235	11.0337	211.096	5.12789e-43	6.19376e-41
PCGF2	PCGF2	1.60108	10.0046	54.2623	2.97999e-11	6.19569e-10
NSD2	NSD2	1.60045	9.85059	38.1864	3.86364e-07	4.1177e-06
CKLF	CKLF	-1.60007	10.0052	37.5033	2.29972e-06	2.12589e-05
SMDT1	SMDT1	-1.59588	9.93369	28.7293	3.25817e-06	2.87957e-05
RPS7	RPS7	-1.59428	11.7916	179.956	5.02924e-38	4.90641e-36
SUPT6H	SUPT6H	1.59304	9.88339	38.0054	1.86718e-07	2.1626e-06
CPSF4	CPSF4	1.59054	9.73964	61.139	2.30064e-06	2.12589e-05
NDUFC1	NDUFC1	-1.58549	9.88728	29.8515	1.32318e-05	9.94441e-05
TMEM59	TMEM59	-1.58519	9.90463	26.7021	1.92701e-05	0.00013886
DTNB	DTNB	1.58512	9.75248	52.2981	3.57928e-06	3.13604e-05
DST	DST	1.58244	9.94929	41.2441	6.80792e-09	9.72862e-08
TMEM106C	TMEM106C	-1.58048	9.95672	31.3635	7.46066e-06	6.02674e-05
APPBP2	APPBP2	1.58034	9.88985	40.6088	4.69358e-08	5.87914e-07
RERE	RERE	1.57965	9.78616	44.2121	1.09721e-06	1.08926e-05
TMCC1	TMCC1	1.57857	9.79308	40.195	1.55713e-06	1.49044e-05
ATP5PF	ATP5PF	-1.57586	10.0399	38.0061	2.37603e-06	2.17968e-05
NUAK1	NUAK1	1.57495	9.82109	46.11	9.19542e-08	1.11333e-06
ENSCSAG00000018755	ENSCSAG00000018755	-1.5744	11.4061	160.54	1.18102e-27	7.39667e-26
ZNF655	ZNF655	1.57209	9.79308	39.1471	2.24711e-06	2.08784e-05
EIF1B	EIF1B	1.57124	10.0312	50.1536	1.54205e-10	2.87604e-09
POP7	POP7	-1.57006	9.95671	29.4968	1.00746e-05	7.79089e-05
ZNF830	ZNF830	1.56915	9.77222	43.8885	2.71369e-06	2.45264e-05
TIMP1	TIMP1	-1.56562	10.0388	35.1465	2.72089e-06	2.45264e-05
PDIA6	PDIA6	-1.56325	10.6327	83.2727	1.54706e-12	3.75513e-11
CIAO2B	CIAO2B	-1.56093	10.0188	35.7019	4.31546e-06	3.67321e-05
ENSCSAG00000007460	ENSCSAG00000007460	-1.56003	10.0829	44.4254	1.39518e-06	1.3533e-05
ATP5F1A	ATP5F1A	-1.55993	10.5382	91.1459	1.29089e-11	2.8106e-10
ENSCSAG00000011884	ENSCSAG00000011884	1.55961	9.75319	53.0002	2.47467e-06	2.25791e-05
PUS1	PUS1	1.55756	9.75885	51.1509	2.10759e-06	1.96902e-05
DDX55	DDX55	1.55689	9.72524	80.5578	1.49385e-06	1.44074e-05
PHIP	PHIP	1.55574	9.89693	39.3998	4.15776e-08	5.27308e-07
CDK12	CDK12	1.5512	9.73749	60.157	3.93221e-06	3.38103e-05
ENSCSAG00000009400	ENSCSAG00000009400	-1.55106	10.179	52.318	2.61182e-07	2.94439e-06
RBMS2	RBMS2	1.54996	9.7553	55.3393	1.6575e-06	1.57463e-05
CLCF1	CLCF1	1.5497	9.75956	56.4417	1.07518e-06	1.0737e-05
CYTB	CYTB	1.54917	13.7005	281.525	3.06914e-56	7.07715e-54
UBA2	UBA2	1.54645	10.102	50.2531	1.25735e-10	2.3712e-09
CLIC1	CLIC1	-1.54501	10.7852	120.722	4.32283e-14	1.19835e-12
EHMT1	EHMT1	1.54438	9.81772	36.3024	1.51926e-06	1.45694e-05
CTSL	CTSL	-1.54352	12.7357	98.6352	2.73209e-22	1.35881e-20
SPRED2	SPRED2	1.54252	9.7806	45.2762	1.35026e-06	1.31223e-05
HMGXB3	HMGXB3	1.54118	9.74608	56.2195	2.48835e-06	2.26632e-05
CCNT2	CCNT2	1.54086	9.78686	46.7309	8.79706e-07	8.96134e-06
ENSCSAG00000017901	ENSCSAG00000017901	-1.54042	10.4573	50.4452	1.04068e-09	1.70711e-08
ENSCSAG00000008172	ENSCSAG00000008172	-1.5391	10.107	37.5066	5.92724e-07	6.1365e-06
ENSCSAG00000015908	ENSCSAG00000015908	1.53821	9.84661	40.6955	1.85656e-07	2.15522e-06
ARID4B	ARID4B	1.53781	9.97508	43.9985	1.90719e-09	2.99541e-08
IGF2BP2	IGF2BP2	1.53649	9.86903	36.7885	2.72251e-07	3.0556e-06
SF1	SF1	1.53647	9.97507	39.7479	2.01574e-08	2.67692e-07
ENSCSAG00000011969	ENSCSAG00000011969	-1.53507	10.2335	58.8986	8.26096e-08	1.00498e-06
MRPL48	MRPL48	-1.53405	9.83593	25.7212	5.84414e-05	0.000363325
USF2	USF2	1.53154	9.76731	45.955	3.0902e-06	2.75511e-05
BHLHE40	BHLHE40	1.53134	9.92114	38.786	8.37253e-09	1.18642e-07
CEP350	CEP350	1.53124	9.79239	37.7176	3.89293e-06	3.35865e-05
NDUFA6	NDUFA6	-1.52922	9.84861	28.1262	3.86709e-05	0.000254116
CTTNBP2	CTTNBP2	1.52919	9.74749	57.7595	2.44698e-06	2.23667e-05
CALM3	CALM3	-1.52886	9.9331	25.9077	2.15563e-05	0.000153373
BIRC6	BIRC6	1.52879	9.88921	37.3832	1.47489e-07	1.736e-06
SLC12A7	SLC12A7	1.52741	9.73678	67.6007	1.32126e-06	1.28652e-05
ENSCSAG00000013271	ENSCSAG00000013271	-1.52617	10.1009	40.5639	1.41308e-06	1.36805e-05
COX1	COX1	1.52617	13.1292	334.724	3.15137e-65	1.45335e-62
DDX42	DDX42	1.52551	9.78407	38.1344	5.4913e-06	4.56678e-05
TGIF1	TGIF1	1.52441	10.0341	42.9147	1.39934e-09	2.268e-08
ANKLE2	ANKLE2	1.5244	9.75532	49.2106	4.66684e-06	3.94581e-05
GET3	GET3	-1.52438	9.83928	25.496	7.28558e-05	0.000438952
ENSCSAG00000002455	ENSCSAG00000002455	-1.52281	10.0891	41.3493	1.88403e-06	1.76994e-05
DAPK1	DAPK1	1.52202	9.84925	37.3938	4.5376e-07	4.76589e-06
BCAP31	BCAP31	-1.5215	10.4194	84.9784	2.18947e-09	3.40711e-08
POLR1E	POLR1E	1.52145	9.78269	39.9227	3.72083e-06	3.24884e-05
RANGAP1	RANGAP1	1.52058	9.87167	33.9115	1.26571e-06	1.23957e-05
ENSCSAG00000010119	ENSCSAG00000010119	-1.52007	10.0388	33.3615	4.74568e-06	3.99914e-05
SOCS5	SOCS5	1.51989	9.75035	47.5356	6.50599e-06	5.3148e-05
CEP85L	CEP85L	1.51731	9.73174	87.762	4.32179e-07	4.54864e-06
ANKRD28	ANKRD28	1.51683	9.74892	51.6437	5.07814e-06	4.24405e-05
GADD45B	GADD45B	1.51629	10.4008	62.8308	5.65662e-15	1.688e-13
MRPL27	MRPL27	-1.51556	10.093	40.1397	2.31181e-06	2.13233e-05
UBE4B	UBE4B	1.5152	9.74963	48.4286	9.04574e-06	7.11458e-05
IRAK1	IRAK1	1.51395	9.75744	46.9876	5.19253e-06	4.3254e-05
HBEGF	HBEGF	1.51295	9.78616	42.1003	1.96386e-06	1.84153e-05
RNF115	RNF115	1.51254	9.80408	36.322	3.57881e-06	3.13604e-05
REPIN1	REPIN1	1.51216	9.74964	50.7962	6.44125e-06	5.2704e-05
HNRNPDL	HNRNPDL	1.51185	10.7536	134.169	2.0231e-25	1.10357e-23
ZNF732	ZNF732	1.51149	9.7475	48.1896	8.99262e-06	7.08378e-05
XRCC6	XRCC6	-1.50998	10.3753	70.4816	9.16452e-09	1.27724e-07
LTBR	LTBR	1.50895	9.88143	34.5323	3.95391e-07	4.20507e-06
HECTD1	HECTD1	1.50782	9.99022	39.2064	1.41854e-08	1.94493e-07
ZNF106	ZNF106	1.50519	9.81092	34.6016	4.41957e-06	3.74924e-05
ENSCSAG00000018127	ENSCSAG00000018127	1.50493	9.74536	55.2101	4.02728e-06	3.45692e-05
NSDHL	NSDHL	-1.50396	9.88921	25.0448	4.88125e-05	0.000309533
NDUFB7	NDUFB7	-1.50109	10.0218	31.3231	8.11107e-06	6.45171e-05
TUBB2A	TUBB2A	-1.50099	9.815	27.2012	6.64088e-05	0.000406383
PSMA4	PSMA4	-1.4971	10.0417	33.037	7.0004e-06	5.70949e-05
CRYBG3	CRYBG3	1.49554	9.72741	72.6062	3.16068e-06	2.80807e-05
AREG	AREG	1.49479	9.8834	21.8526	3.3216e-06	2.93052e-05
NGF	NGF	1.49234	9.90079	32.2467	2.91087e-07	3.25979e-06
EEA1	EEA1	1.49161	9.87949	34.9215	4.08176e-07	4.31391e-06
ENSCSAG00000018037	ENSCSAG00000018037	1.4916	9.76801	39.2519	1.12378e-05	8.54712e-05
PHPT1	PHPT1	-1.49048	10.1572	44.8563	2.51634e-07	2.85579e-06
ATP6V0A1	ATP6V0A1	1.4893	9.80203	36.0321	3.54041e-06	3.11274e-05
H2AZ2	H2AZ2	-1.4875	10.2401	52.3029	2.56654e-07	2.90627e-06
RPS15	RPS15	-1.48602	11.8471	205.721	8.71805e-43	1.02853e-40
EPCAM	EPCAM	-1.48506	9.99683	29.5947	1.34814e-05	0.00010117
ALPK2	ALPK2	1.48409	10.1684	47.2437	1.06584e-11	2.36113e-10
RB1CC1	RB1CC1	1.48229	9.90399	33.2618	3.28376e-07	3.61356e-06
ABCB1	ABCB1	1.48225	9.93121	38.0296	2.33611e-08	3.06229e-07
ZFHX3	ZFHX3	1.48117	9.78755	39.2172	4.3943e-06	3.73405e-05
POC1A	POC1A	1.48027	9.84594	33.4226	2.17967e-06	2.02889e-05
SCLT1	SCLT1	1.47919	9.80409	34.7622	4.96527e-06	4.16344e-05
DCXR	DCXR	-1.47869	10.134	41.6844	1.46728e-06	1.41781e-05
ASAP1	ASAP1	1.47851	9.81092	32.6352	7.7366e-06	6.20028e-05
TMEM98	TMEM98	-1.47802	9.99082	31.7769	1.24424e-05	9.42095e-05
IMMT	IMMT	-1.47783	10.1279	43.9273	2.29488e-06	2.12589e-05
ACAA2	ACAA2	-1.47742	9.91925	24.4995	5.17832e-05	0.000326736
ANXA5	ANXA5	-1.47729	10.5216	83.5977	5.31535e-10	8.97173e-09
SDF2L1	SDF2L1	-1.47531	9.95856	24.4592	2.89445e-05	0.000197625
FOXN2	FOXN2	1.47528	9.74892	53.7604	4.09498e-06	3.49728e-05
DDX5	DDX5	1.47523	10.6307	105.008	4.70883e-19	1.85177e-17
SSR4	SSR4	-1.47431	10.236	47.5149	1.45393e-07	1.7153e-06
GDI1	GDI1	1.47222	9.88791	31.3862	1.50806e-06	1.44894e-05
DECR1	DECR1	-1.47124	10.001	28.1236	1.76104e-05	0.000128729
EP400	EP400	1.46953	9.81297	32.2235	7.48611e-06	6.03768e-05
POLR2F	POLR2F	-1.46932	10.0824	36.4493	4.86813e-06	4.08875e-05
CNTLN	CNTLN	1.46554	9.74107	50.725	1.63065e-05	0.000120062
HERC2	HERC2	1.4649	9.81092	32.876	6.04964e-06	4.99021e-05
B2M	B2M	-1.46482	10.5485	70.4071	8.36539e-11	1.60142e-09
CNIH4	CNIH4	-1.4646	9.93748	27.5736	2.80432e-05	0.000192279
ENSCSAG00000018896	ENSCSAG00000018896	-1.46458	10.684	81.8693	9.69685e-14	2.64474e-12
C4orf3	C4orf3	-1.46159	9.82854	26.1593	7.83528e-05	0.00046653
AHCY	AHCY	-1.46127	9.99802	29.8951	1.98173e-05	0.000142197
NDUFB5	NDUFB5	-1.46115	9.93248	26.0022	4.23992e-05	0.000274247
REV3L	REV3L	1.46041	9.77221	48.4873	1.87136e-06	1.7613e-05
SNRPD3	SNRPD3	-1.45931	10.3895	66.7511	2.00371e-08	2.66793e-07
ATXN2L	ATXN2L	1.45849	9.75319	44.682	1.49726e-05	0.000111865
DUT	DUT	-1.45381	10.0573	32.696	9.80144e-06	7.6379e-05
ENSCSAG00000001531	ENSCSAG00000001531	1.45368	9.88208	37.3671	2.63427e-07	2.96311e-06
ADAMTS1	ADAMTS1	1.45158	10.0382	27.0429	2.38543e-07	2.73167e-06
EXOSC9	EXOSC9	1.45138	9.76661	37.6367	2.23003e-05	0.000156906
PSMA5	PSMA5	-1.45106	9.93873	25.6744	4.48107e-05	0.000287389
ZKSCAN1	ZKSCAN1	1.44973	9.77503	36.2162	1.81103e-05	0.000131813
LASP1	LASP1	1.44925	9.95239	32.2466	3.38957e-07	3.71389e-06
BMPR2	BMPR2	1.44814	9.78685	34.1219	1.5368e-05	0.000114146
H2BC18	H2BC18	1.44776	9.75248	52.4535	3.76866e-06	3.28495e-05
TCEA1	TCEA1	1.44638	10.0727	45.9064	1.99317e-09	3.11118e-08
AFF1	AFF1	1.44596	9.72813	65.9832	5.6457e-06	4.67984e-05
KRT81	KRT81	-1.44518	9.86709	17.5151	0.00011305	0.000638642
ENSCSAG00000010643	ENSCSAG00000010643	1.44434	9.82381	31.021	7.26217e-06	5.904e-05
ENSCSAG00000019086	ENSCSAG00000019086	1.44393	9.82244	34.205	9.73383e-07	9.8116e-06
WDR35	WDR35	1.44349	9.78963	36.4641	6.26925e-06	5.1546e-05
SUZ12	SUZ12	1.44301	9.85589	31.3873	3.66845e-06	3.20863e-05
TIAL1	TIAL1	1.4415	9.87493	30.0412	2.99475e-06	2.68416e-05
PSMB7	PSMB7	-1.4386	10.3991	65.4996	2.29716e-08	3.01904e-07
CCN2	CCN2	1.43681	9.74107	53.1217	1.00533e-05	7.7863e-05
PPP1CA	PPP1CA	-1.43422	10.2517	51.6917	3.67894e-07	3.94058e-06
RNF41	RNF41	1.43317	9.74892	51.0274	8.30054e-06	6.57947e-05
IDH3B	IDH3B	-1.43305	10.0159	29.7775	1.96779e-05	0.000141397
PLD3	PLD3	-1.43219	9.82517	21.8345	0.000196129	0.00103319
RAP1GDS1	RAP1GDS1	1.43186	9.80477	29.8738	1.75935e-05	0.000128729
PICALM	PICALM	1.43155	9.9775	32.9924	2.00908e-07	2.31638e-06
MRPL41	MRPL41	-1.43082	9.99202	28.025	3.13661e-05	0.00021216
NPM3	NPM3	-1.42991	10.0722	33.1125	1.03886e-05	7.99715e-05
BDP1	BDP1	1.42845	9.83056	30.5019	5.93262e-06	4.90965e-05
ZNF644	ZNF644	1.42765	9.85259	31.074	2.92967e-06	2.63048e-05
RBM8A	RBM8A	-1.42723	10.1318	36.1196	3.88264e-06	3.35547e-05
MEGF9	MEGF9	1.42619	9.72234	76.911	8.2226e-06	6.5279e-05
JADE1	JADE1	1.42506	9.9205	35.7989	6.22997e-08	7.72729e-07
AFF4	AFF4	1.42486	9.92113	33.5126	3.60276e-07	3.9053e-06
KMT5B	KMT5B	1.42447	9.74393	46.4492	1.75606e-05	0.000128729
UGGT2	UGGT2	1.42423	9.74607	43.1776	3.20525e-05	0.000216227
ALMS1	ALMS1	1.4238	9.74892	44.5874	2.18245e-05	0.000154258
PPM1D	PPM1D	1.42339	9.97021	31.5225	1.00534e-07	1.21142e-06
NSD1	NSD1	1.42253	9.82314	30.189	9.17742e-06	7.20698e-05
ZNHIT6	ZNHIT6	1.42135	9.83525	31.1671	3.93132e-06	3.38103e-05
ENSCSAG00000018298	ENSCSAG00000018298	-1.42055	9.81976	24.911	0.000137885	0.000762801
COX2	COX2	1.41989	14.7503	316.318	3.70337e-62	1.34194e-59
PLSCR1	PLSCR1	-1.41975	9.79997	26.6708	0.000129117	0.000721378
ABCC4	ABCC4	1.41962	9.89243	30.9125	1.27991e-06	1.25105e-05
KAT2A	KAT2A	1.41599	9.74963	40.6619	3.8211e-05	0.000251746
ANKRD18B	ANKRD18B	1.41532	9.77362	40.1201	7.76984e-06	6.2171e-05
ENSCSAG00000003645	ENSCSAG00000003645	1.41504	9.72813	57.8375	2.34655e-05	0.000164421
ENSCSAG00000004189	ENSCSAG00000004189	1.41445	10.1075	42.4173	1.0133e-09	1.66899e-08
BICC1	BICC1	1.41382	9.87623	31.5874	1.62717e-06	1.55162e-05
ZNF668	ZNF668	1.41364	9.72162	70.884	1.16857e-05	8.86122e-05
HNRNPUL1	HNRNPUL1	1.41341	9.91861	30.5827	1.11879e-06	1.10852e-05
ENSCSAG00000009837	ENSCSAG00000009837	-1.41094	10.1296	37.6537	4.72521e-06	3.98852e-05
PTK2	PTK2	1.41073	9.78477	32.4148	2.58492e-05	0.000179634
ENSCSAG00000000245	ENSCSAG00000000245	-1.40985	10.7691	90.6683	1.26489e-12	3.09989e-11
CELF1	CELF1	1.40933	9.80203	30.6696	2.08408e-05	0.0001487
MYL12B	MYL12B	-1.40931	10.6707	92.2858	3.2358e-11	6.67284e-10
PIK3C2A	PIK3C2A	1.40884	9.81092	33.0382	8.43906e-06	6.66844e-05
NUFIP2	NUFIP2	1.4066	9.80203	29.0463	2.98475e-05	0.000203243
BPTF	BPTF	1.40622	9.90207	31.4711	1.16691e-06	1.14947e-05
NAA16	NAA16	1.40597	9.77781	34.4004	2.12466e-05	0.000151382
ZNF721	ZNF721	1.40431	9.77502	32.7494	3.4104e-05	0.000227944
MAPK8IP3	MAPK8IP3	1.4043	9.72669	69.4951	7.6442e-06	6.14565e-05
AGRN	AGRN	1.40294	9.79238	34.8549	1.11556e-05	8.49734e-05
RNF216	RNF216	1.40272	9.99141	34.4121	7.99296e-08	9.74719e-07
ENSCSAG00000013985	ENSCSAG00000013985	1.40186	9.75177	39.9489	3.97443e-05	0.000260158
ASH1L	ASH1L	1.40142	9.86837	38.762	4.96844e-07	5.18619e-06
IER3	IER3	1.40056	10.3651	52.443	8.47884e-13	2.10849e-11
OXR1	OXR1	1.40051	9.78547	33.9662	1.88556e-05	0.000136454
PHACTR4	PHACTR4	1.39814	9.76731	38.8323	1.90938e-05	0.000137785
ATP5MPL	ATP5MPL	-1.39771	9.98115	24.4232	4.12063e-05	0.000268688
PPP1R15B	PPP1R15B	1.39701	9.73173	60.1715	1.0671e-05	8.20211e-05
ENSCSAG00000002592	ENSCSAG00000002592	-1.39547	9.9331	24.1624	7.7137e-05	0.000461458
NUDT22	NUDT22	-1.39406	9.83928	21.691	0.000253347	0.00129429
ENSCSAG00000013747	ENSCSAG00000013747	-1.39345	11.1503	110.408	1.31947e-16	4.46244e-15
DNAJA3	DNAJA3	1.3933	9.791	32.1959	2.21385e-05	0.000155984
RIPOR1	RIPOR1	1.39305	9.79653	29.4292	4.04494e-05	0.000264433
LATS1	LATS1	1.39293	9.75602	38.2072	3.84883e-05	0.000253244
ETAA1	ETAA1	1.39265	9.75248	37.9228	4.71615e-05	0.000300566
TTF1	TTF1	1.39236	9.85721	35.1019	9.16286e-07	9.27809e-06
TBC1D9B	TBC1D9B	1.39171	9.8638	27.5348	8.38052e-06	6.63251e-05
DUSP3	DUSP3	1.39122	9.79653	29.5915	3.42282e-05	0.000228474
GPR37	GPR37	1.39099	9.73102	55.4175	1.62542e-05	0.000119851
SLC3A2	SLC3A2	1.39062	10.0981	43.9628	1.92167e-09	3.00883e-08
ENSCSAG00000002334	ENSCSAG00000002334	1.38986	9.74036	46.6466	2.90203e-05	0.000197876
HSPD1	HSPD1	-1.38961	11.0853	52.9294	6.69663e-13	1.70714e-11
PSMA3	PSMA3	-1.38951	10.1307	35.0673	5.53242e-06	4.59345e-05
SLC7A5	SLC7A5	1.38862	9.74821	40.7291	4.16143e-05	0.000270021
HSD17B10	HSD17B10	-1.38772	10.0463	28.8764	2.17593e-05	0.000154169
ENSCSAG00000003979	ENSCSAG00000003979	1.38755	9.74892	40.6545	4.44688e-05	0.000286282
C11orf58	C11orf58	-1.38638	10.0733	29.5903	1.01335e-05	7.82454e-05
CACUL1	CACUL1	1.38447	9.81771	27.8128	2.38243e-05	0.000166475
ENSCSAG00000003298	ENSCSAG00000003298	1.38433	9.73534	50.8646	2.64629e-05	0.000183146
AP1S1	AP1S1	-1.38341	10.507	64.4838	4.22699e-09	6.32553e-08
RLIM	RLIM	1.38121	9.74036	44.759	4.40939e-05	0.000284229
ENSCSAG00000012347	ENSCSAG00000012347	-1.38074	9.90846	21.0796	0.000155329	0.000849123
ARID1A	ARID1A	1.38053	9.80955	35.2311	6.00835e-06	4.96423e-05
FHOD3	FHOD3	1.3802	9.77781	35.889	1.52561e-05	0.000113481
BCOR	BCOR	1.37884	9.75461	36.4962	6.02814e-05	0.000372936
VAMP8	VAMP8	-1.37857	9.91989	21.5534	0.000147176	0.00081155
FBXW11	FBXW11	1.37759	9.80887	32.0169	9.9902e-06	7.74928e-05
BCL7B	BCL7B	1.37713	9.80545	28.4132	3.32583e-05	0.000222585
PHF3	PHF3	1.37708	9.89564	28.4459	1.84136e-06	1.73629e-05
ARPC5	ARPC5	-1.37602	10.0481	27.3958	2.88337e-05	0.000197134
POLR2E	POLR2E	-1.37591	10.3525	58.0705	2.30286e-07	2.64308e-06
KPNA3	KPNA3	1.37556	9.82584	27.3846	2.77084e-05	0.000190467
ZUP1	ZUP1	1.375	9.76309	36.257	3.94077e-05	0.000258289
UNC5D	UNC5D	1.37428	9.79031	32.8582	2.17234e-05	0.00015413
CRYBG1	CRYBG1	1.374	9.81704	26.7859	3.72811e-05	0.000246259
EMP3	EMP3	-1.37399	10.079	31.2153	1.82386e-05	0.000132557
CDKN1B	CDKN1B	1.37385	9.80956	31.1029	1.57084e-05	0.000116164
POLE4	POLE4	-1.37366	10.4301	60.8602	2.58092e-08	3.36582e-07
ENSCSAG00000007701	ENSCSAG00000007701	-1.37361	9.88662	26.3787	0.000152595	0.000836879
TYMS	TYMS	-1.37292	10.1416	32.2928	8.11392e-06	6.45171e-05
SART3	SART3	1.37253	9.75743	36.6654	5.6938e-05	0.000356356
EDC3	EDC3	1.3717	9.73533	46.1933	6.15378e-05	0.000379321
ATP6AP1	ATP6AP1	-1.37123	9.94496	21.7839	0.000108725	0.00061834
ARL3	ARL3	-1.37099	9.80134	23.1588	0.000305991	0.00151591
RPL15	RPL15	-1.3695	11.6764	164.639	6.1292e-30	4.14579e-28
BEX1	BEX1	-1.36852	9.87167	20.313	0.000291132	0.00145365
ELOA	ELOA	1.36693	9.80066	27.2993	5.03393e-05	0.000318021
ASXL1	ASXL1	1.36459	9.72089	78.5285	6.19211e-06	5.09944e-05
EIF3I	EIF3I	-1.36447	10.237	50.8518	1.63587e-06	1.55699e-05
CTSA	CTSA	-1.3633	9.9462	22.2709	0.000120174	0.000673636
ENSCSAG00000008434	ENSCSAG00000008434	-1.36208	10.0283	26.2965	4.12848e-05	0.000268854
MRPL40	MRPL40	-1.36142	10.0986	34.023	1.61684e-05	0.000119392
WNK1	WNK1	1.36128	9.77572	30.3759	6.70294e-05	0.000409194
PTBP1	PTBP1	1.36049	10.0636	37.0469	9.84899e-08	1.18962e-06
TIMP2	TIMP2	-1.36003	9.82178	20.2901	0.000429768	0.00203568
MRPS6	MRPS6	-1.36	9.9757	24.5443	6.61225e-05	0.00040512
SVIP	SVIP	-1.35992	9.84195	20.51	0.00035376	0.00172726
NDUFAF3	NDUFAF3	-1.35909	10.2232	47.1034	2.36327e-06	2.1719e-05
VPS13C	VPS13C	1.359	9.80203	28.0338	4.30174e-05	0.000277643
ARHGAP5	ARHGAP5	1.35878	9.76521	35.4264	4.24373e-05	0.000274247
PPARG	PPARG	1.35863	10.1963	43.9195	1.83461e-10	3.33584e-09
ARHGEF28	ARHGEF28	1.35857	9.86773	30.13	3.44984e-06	3.03838e-05
POFUT1	POFUT1	1.35847	9.73102	49.668	5.90727e-05	0.0003668
IMPDH2	IMPDH2	-1.35816	10.1318	33.0086	1.07385e-05	8.2415e-05
RPL10A	RPL10A	-1.35743	11.1457	108.562	3.01276e-20	1.26312e-18
TOMM7	TOMM7	-1.35631	9.87428	19.826	0.000275294	0.00139239
RRM2	RRM2	-1.3557	10.6518	59.8601	4.21248e-09	6.32245e-08
SWI5	SWI5	-1.35483	9.85722	20.6507	0.00028169	0.00141908
CSRNP1	CSRNP1	1.35359	9.80955	42.8563	1.0929e-06	1.08712e-05
RPAP2	RPAP2	1.3522	9.78822	34.8442	1.269e-05	9.57978e-05
CCDC124	CCDC124	-1.35181	9.86971	19.8627	0.00031844	0.00156839
ZFC3H1	ZFC3H1	1.35176	9.76802	34.0447	6.05724e-05	0.00037428
EPC1	EPC1	1.35022	9.81772	35.3759	4.07459e-06	3.48573e-05
HSP90AB1	HSP90AB1	-1.34881	12.2425	82.8515	4.25397e-19	1.68597e-17
IPMK	IPMK	1.34683	9.82652	28.408	1.8408e-05	0.000133405
CALM2	CALM2	-1.34648	11.16	93.8052	1.50043e-16	5.04086e-15
ZNF7	ZNF7	1.34646	9.74679	44.1029	3.28555e-05	0.000220471
GNA13	GNA13	1.34617	9.73389	53.9292	2.53793e-05	0.000176853
RPL19	RPL19	-1.34614	12.4126	180.012	4.91104e-38	4.88504e-36
MAP3K14	MAP3K14	1.34609	9.75319	35.8033	7.87234e-05	0.000467353
TNKS2	TNKS2	1.34459	9.82786	28.133	1.77713e-05	0.000129718
AHNAK	AHNAK	1.34456	10.1361	31.2431	2.89165e-08	3.72318e-07
NAXE	NAXE	-1.34334	10.2627	49.7669	1.73427e-06	1.64141e-05
ENSCSAG00000011848	ENSCSAG00000011848	-1.34321	9.78478	22.9733	0.000576653	0.0026166
AKAP13	AKAP13	1.34267	9.87492	26.5585	9.4998e-06	7.4486e-05
IPO7	IPO7	1.34154	9.95918	26.655	6.34381e-06	5.20747e-05
JUN	JUN	1.3414	9.80885	55.6998	4.70712e-08	5.88158e-07
ENSCSAG00000015147	ENSCSAG00000015147	-1.34094	9.93623	24.5546	0.000105611	0.00060334
EGR1	EGR1	1.34078	9.74251	55.4187	5.05166e-06	4.22889e-05
ENSCSAG00000018092	ENSCSAG00000018092	-1.34022	10.2222	43.1549	3.05115e-06	2.72508e-05
ZNF24	ZNF24	1.34012	9.83457	28.5299	1.56038e-05	0.000115728
COX16	COX16	-1.33799	9.87428	19.025	0.000355808	0.00173236
USP21	USP21	1.33773	9.73318	57.3814	1.93152e-05	0.000138987
EIF1	EIF1	-1.33677	11.0484	93.214	7.7377e-15	2.26898e-13
RAB11FIP2	RAB11FIP2	1.33651	9.87689	25.5878	1.09386e-05	8.35717e-05
HSPA8	HSPA8	-1.33625	11.0811	44.9137	3.33227e-11	6.81637e-10
ENSCSAG00000019282	ENSCSAG00000019282	-1.33595	9.80819	23.1299	0.000309658	0.00152959
TOMM70	TOMM70	1.3356	9.84062	25.4083	4.55495e-05	0.000291023
RBM42	RBM42	-1.33533	9.88598	19.7966	0.000300732	0.00149423
APRT	APRT	-1.33491	10.1711	35.3695	7.39985e-06	5.99672e-05
ENSCSAG00000006702	ENSCSAG00000006702	-1.33484	9.83056	20.0439	0.000472969	0.0022114
MBTD1	MBTD1	1.33463	9.73102	54.9645	3.01242e-05	0.000204579
MED1	MED1	1.33393	9.77782	28.5486	0.000101517	0.000584559
MFSD9	MFSD9	1.33367	9.7238	56.4479	5.8262e-05	0.000362654
SENP6	SENP6	1.33297	9.79031	28.3202	5.93026e-05	0.000367778
YLPM1	YLPM1	1.33251	9.8034	26.1696	8.75347e-05	0.000513368
GUK1	GUK1	-1.33216	10.0358	26.954	5.48689e-05	0.000344793
HSPA4	HSPA4	1.33112	10.1448	41.5729	3.94341e-08	5.01377e-07
ZNF507	ZNF507	1.32948	9.7303	50.8061	4.14031e-05	0.00026928
ENSCSAG00000018159	ENSCSAG00000018159	1.32935	9.80203	26.0224	8.16883e-05	0.000482989
GATAD2B	GATAD2B	1.32917	9.75106	38.7709	5.71326e-05	0.000356938
PCBP1	PCBP1	1.32849	10.0129	30.7124	5.66339e-07	5.87533e-06
C17orf80	C17orf80	1.32649	9.75035	35.8011	0.000112027	0.000633573
ENSCSAG00000003521	ENSCSAG00000003521	-1.32608	9.80272	20.8723	0.000519144	0.0023942
NDUFAB1	NDUFAB1	-1.32481	9.97995	22.4316	0.000125414	0.000701462
POGK	POGK	1.32435	9.76942	31.4089	8.19007e-05	0.000483682
POLR2K	POLR2K	-1.32409	9.9561	21.5171	0.000170208	0.00091663
ENSCSAG00000001008	ENSCSAG00000001008	-1.32407	10.1706	37.0956	7.13822e-06	5.81255e-05
BRAF	BRAF	1.32381	9.72307	74.9018	9.83298e-06	7.65073e-05
MRGBP	MRGBP	1.32294	9.7806	28.7882	9.35321e-05	0.000542272
CLK4	CLK4	1.32195	9.74036	52.2955	1.98577e-05	0.000142285
SLC25A33	SLC25A33	1.32154	9.73318	46.7954	7.14541e-05	0.000431532
ENSCSAG00000019582	ENSCSAG00000019582	-1.32148	9.87688	19.1825	0.00038556	0.00185398
PSMB8	PSMB8	-1.31995	9.8184	22.0395	0.000373569	0.00180832
PSMA7	PSMA7	-1.31934	10.6027	72.9403	4.60531e-09	6.83121e-08
ENSCSAG00000016729	ENSCSAG00000016729	-1.31771	9.94744	20.7013	0.000193024	0.00101895
KCTD3	KCTD3	1.31717	9.80272	25.2395	9.57153e-05	0.000553664
RABAC1	RABAC1	-1.3166	9.99742	23.3056	0.000109167	0.00062016
ENSCSAG00000003344	ENSCSAG00000003344	-1.31583	12.0269	144.579	2.56168e-31	1.88339e-29
NCLN	NCLN	1.31449	9.78547	27.0842	0.000123264	0.000690199
STK38	STK38	1.31421	9.7475	36.2186	0.000129786	0.000723819
COX5A	COX5A	-1.31345	10.5688	75.7568	2.81288e-09	4.32416e-08
ENSCSAG00000000058	ENSCSAG00000000058	-1.31286	9.77501	23.6093	0.000522525	0.0024076
ENSCSAG00000005068	ENSCSAG00000005068	-1.31249	9.9493	21.8602	6.82469e-05	0.00041463
ZNF217	ZNF217	1.30898	9.74393	40.5223	8.01761e-05	0.000475156
NSD3	NSD3	1.30724	9.91861	26.7944	4.8623e-06	4.08875e-05
MAP2K3	MAP2K3	1.30413	9.90399	25.2438	1.4079e-05	0.000105499
SERP1	SERP1	-1.30413	9.90462	18.5536	0.000331009	0.00162399
ENSCSAG00000007319	ENSCSAG00000007319	-1.30377	9.92871	20.2905	0.000317376	0.00156467
CDC42EP1	CDC42EP1	1.30376	9.93623	25.5368	7.53117e-06	6.06439e-05
MAT2A	MAT2A	1.30344	10.1323	34.2039	3.74326e-08	4.77125e-07
PWWP2A	PWWP2A	1.30265	9.77012	32.2043	7.87673e-05	0.000467353
ENSCSAG00000004718	ENSCSAG00000004718	-1.30237	10.1064	32.6067	3.12246e-05	0.000211485
ABTB2	ABTB2	1.30181	9.73677	43.286	9.66028e-05	0.000558162
KLHL21	KLHL21	1.30126	9.7303	50.5178	6.66409e-05	0.000407312
PIH1D1	PIH1D1	-1.30034	9.89115	18.2632	0.000457888	0.0021508
SETX	SETX	1.30009	9.82854	24.8781	4.68318e-05	0.00029884
ZNF574	ZNF574	1.29985	9.73462	42.3474	0.000111687	0.000632354
AGO3	AGO3	1.29894	9.75177	40.2198	4.5042e-05	0.000288507
PCGF1	PCGF1	1.29894	9.7539	33.3952	0.000142838	0.000788482
KLF10	KLF10	1.29881	9.93057	24.1631	2.51083e-06	2.28234e-05
AFG3L2	AFG3L2	1.29844	9.86117	24.4514	4.55111e-05	0.000291023
ERRFI1	ERRFI1	1.29822	9.77991	27.5291	0.000101797	0.000585507
SEMA3C	SEMA3C	1.29818	10.1906	40.2783	4.31359e-09	6.43613e-08
GNAI1	GNAI1	1.29779	9.94867	25.8327	4.19618e-06	3.57768e-05
H2AW	H2AW	1.29762	9.7903	28.3759	4.18107e-05	0.000270889
C6orf136	C6orf136	1.29745	9.83257	27.0736	2.6279e-05	0.000182122
EIF5A2	EIF5A2	1.29682	9.74393	37.5011	0.000142004	0.000784734
ENSCSAG00000019293	ENSCSAG00000019293	-1.29585	9.86709	20.706	0.000301265	0.00149542
AEN	AEN	1.29487	9.74035	59.2638	7.37922e-06	5.98956e-05
EIF6	EIF6	-1.29282	10.2481	43.939	3.79537e-06	3.29127e-05
YARS2	YARS2	1.29199	9.79515	25.5246	0.000110307	0.000625938
S100A13	S100A13	-1.29194	10.3507	53.7243	1.99305e-07	2.30314e-06
SRRM2	SRRM2	1.29147	10.0283	31.246	9.71157e-07	9.8116e-06
MARCHF7	MARCHF7	1.29123	9.79859	26.1401	8.43308e-05	0.000496876
ZMYND11	ZMYND11	1.29103	9.74821	34.3915	0.000172635	0.000928124
PIP5K1A	PIP5K1A	1.29061	9.82178	30.994	1.67361e-05	0.000123047
SP3	SP3	1.29023	9.77152	32.2423	7.80011e-05	0.000465024
MAP4K5	MAP4K5	1.28934	9.82651	23.7847	6.36771e-05	0.000391556
PELO	PELO	1.28841	9.88597	24.5565	2.2734e-05	0.000159515
LRRC58	LRRC58	1.28804	9.7303	45.1272	0.00013341	0.000741281
IWS1	IWS1	1.28798	9.83392	23.874	6.528e-05	0.000400442
USP9X	USP9X	1.2877	9.82313	24.8101	6.75156e-05	0.000411172
EIF3F	EIF3F	-1.28599	10.2937	49.0756	2.28265e-07	2.62582e-06
GJC1	GJC1	1.28556	9.73892	39.1632	0.000147994	0.000814289
PDGFB	PDGFB	1.28501	9.74465	38.0224	0.000129839	0.000723819
ENSCSAG00000018548	ENSCSAG00000018548	-1.283	10.1225	30.7656	3.31673e-05	0.000222269
CYP3A5	CYP3A5	-1.2829	10.3232	13.6277	0.00023417	0.00120726
WDFY1	WDFY1	1.28252	9.84726	24.737	4.10674e-05	0.000268127
ELAVL1	ELAVL1	1.28056	9.8184	26.0001	5.49168e-05	0.000344793
SLC4A4	SLC4A4	1.27816	9.87102	22.9099	3.52901e-05	0.000234328
IGDCC4	IGDCC4	1.27665	9.75885	31.0305	0.000182876	0.000973485
CEP250	CEP250	1.27652	9.75248	32.2484	0.00021389	0.00111289
WASHC4	WASHC4	1.27603	9.96836	28.0552	2.74938e-06	2.47298e-05
B3GALNT2	B3GALNT2	1.27501	9.80066	23.6825	0.000164718	0.000891799
CLIP4	CLIP4	1.27383	9.87232	22.9263	3.60298e-05	0.000238927
SDCCAG8	SDCCAG8	1.27359	9.79997	25.6981	0.00010206	0.000586286
STK40	STK40	1.27341	9.77012	31.922	0.000117787	0.00066172
ENSCSAG00000011895	ENSCSAG00000011895	1.27011	9.74393	36.334	0.000177371	0.000948161
ERICH1	ERICH1	1.26996	9.74035	38.7067	0.000165591	0.000894617
ENSCSAG00000008509	ENSCSAG00000008509	1.26981	9.7303	49.1244	6.91975e-05	0.000419402
BRPF1	BRPF1	1.26908	9.73102	43.8483	0.000134044	0.00074399
SRSF5	SRSF5	1.26885	9.87428	23.1837	4.46235e-05	0.000286914
EP300	EP300	1.26881	9.79377	28.8112	6.81392e-05	0.000414473
H1-2	H1-2	1.26879	9.93685	20.1696	1.50787e-05	0.000112492
MIEN1	MIEN1	-1.26777	9.91291	17.7006	0.000503525	0.00233277
STARD13	STARD13	1.26715	9.74963	42.868	4.48104e-05	0.000287389
PAWR	PAWR	1.26655	10.0868	32.4868	2.48719e-07	2.82904e-06
LMO4	LMO4	1.26528	9.76519	28.2024	0.000223473	0.00115564
ENSCSAG00000011099	ENSCSAG00000011099	-1.26506	9.92115	18.38	0.000441533	0.00208362
AKIRIN2	AKIRIN2	1.26465	9.9287	23.7355	1.56357e-05	0.000115796
SLTM	SLTM	1.26437	9.94123	25.1317	8.62275e-06	6.80299e-05
MRPL57	MRPL57	-1.26437	10.2278	38.9659	7.92252e-06	6.32928e-05
ND3	ND3	1.26423	9.87427	36.4213	1.15612e-06	1.14328e-05
PGAM4	PGAM4	-1.26371	9.99862	21.8109	0.000194467	0.0010255
DPM2	DPM2	-1.26354	9.79584	19.3998	0.000931322	0.00391433
TNIP2	TNIP2	1.26248	9.7813	25.0075	0.000226578	0.00116931
ROMO1	ROMO1	-1.26193	10.0417	24.5151	0.000102164	0.000586286
RANBP6	RANBP6	1.26175	9.78754	25.1833	0.000149939	0.000824094
PBDC1	PBDC1	-1.26063	9.78129	21.4367	0.0008478	0.00362638
MDM4	MDM4	1.25964	9.73246	46.0001	0.000106761	0.000608535
PLAAT3	PLAAT3	-1.25886	9.89373	17.1529	0.000633501	0.00284151
PHF14	PHF14	1.25808	9.90463	23.9571	2.37197e-05	0.000165972
PDGFA	PDGFA	1.25717	9.80887	22.3938	0.00021197	0.00110517
FNBP4	FNBP4	1.25694	9.92051	24.9675	9.58277e-06	7.49685e-05
TYW3	TYW3	1.25661	9.76309	27.9139	0.000277025	0.00139697
CBX3	CBX3	-1.25573	10.0399	23.0056	0.000114719	0.000646634
RBBP8	RBBP8	1.25567	9.83457	23.0769	9.049e-05	0.000528866
TNRC6A	TNRC6A	1.25523	9.78407	37.3677	2.18691e-05	0.0001543
VDAC3	VDAC3	-1.25427	10.0812	28.6211	8.65851e-05	0.000508387
TUBB4B	TUBB4B	-1.25401	10.83	63.1751	1.82985e-09	2.89185e-08
UQCC3	UQCC3	-1.25267	9.81772	18.7439	0.000847581	0.00362638
PJA2	PJA2	1.25241	9.75106	30.8003	0.00028544	0.00143336
APEH	APEH	-1.25031	9.81907	17.8582	0.00103251	0.00428988
PARG	PARG	1.2499	9.77711	25.0056	0.000285654	0.00143336
TPGS1	TPGS1	-1.24958	9.80545	18.0565	0.00117727	0.00478752
LUZP1	LUZP1	1.24885	9.90463	22.8674	1.99473e-05	0.000142726
TRIM52	TRIM52	1.24876	9.72162	66.5645	3.25226e-05	0.000218816
SYNGR1	SYNGR1	-1.24863	9.8905	17.6136	0.000649903	0.00290994
MRPS11	MRPS11	-1.24841	9.9381	17.9305	0.000429257	0.00203516
ATF4	ATF4	1.24741	9.96038	26.1368	2.51494e-06	2.28234e-05
ENSCSAG00000017980	ENSCSAG00000017980	1.24741	9.81908	22.1218	0.000169223	0.000912291
AP1M2	AP1M2	-1.24727	10.0082	20.3039	0.000211585	0.00110429
BLVRB	BLVRB	-1.24698	9.96041	18.95	0.000359172	0.00174529
AKR1A1	AKR1A1	-1.24686	9.85456	16.586	0.000925027	0.00389268
ENSCSAG00000019146	ENSCSAG00000019146	-1.24649	10.504	24.1181	1.04808e-06	1.05077e-05
VIRMA	VIRMA	1.24636	9.8638	21.5266	9.32246e-05	0.000541108
CDK10	CDK10	1.24536	9.76238	29.167	0.000217253	0.00112807
CDCA3	CDCA3	-1.24528	9.80546	29.5638	0.000187644	0.000994692
ENSCSAG00000016057	ENSCSAG00000016057	-1.24457	9.87231	17.1915	0.000791239	0.0034278
CHAF1A	CHAF1A	1.2444	9.88598	21.4626	6.84305e-05	0.000415249
TSEN34	TSEN34	-1.24407	9.98176	21.656	0.00023805	0.00122602
NDUFA12	NDUFA12	-1.24383	9.92304	17.8566	0.00052339	0.00240919
RLF	RLF	1.24382	9.77711	34.2224	5.50106e-05	0.000344955
RNF6	RNF6	1.24303	9.73749	37.5957	0.000216388	0.00112473
TYW5	TYW5	1.24284	9.72885	45.0593	0.000176512	0.000945563
KMT2E	KMT2E	1.24209	10.0282	33.9387	1.41695e-07	1.67556e-06
MICOS13	MICOS13	-1.24184	9.9647	20.036	0.000345304	0.00169086
CRY1	CRY1	1.24152	9.77431	34.2161	5.69692e-05	0.000356356
RIC1	RIC1	1.2409	9.76661	35.1092	6.23322e-05	0.000383751
RNF138	RNF138	1.24077	9.72379	54.5616	9.10816e-05	0.00053049
COMMD1	COMMD1	-1.2404	9.82921	16.8971	0.00113676	0.0046544
ETFB	ETFB	-1.24029	10.0224	22.241	0.000189166	0.000999622
RPS23	RPS23	-1.24008	11.4901	109.001	3.40024e-24	1.83505e-22
ENSCSAG00000004529	ENSCSAG00000004529	-1.23982	10.0857	24.1109	3.6492e-05	0.000241676
NDUFB3	NDUFB3	-1.2398	10.0028	22.3038	0.000241791	0.0012415
TCERG1	TCERG1	1.23847	9.87493	21.2994	7.80082e-05	0.000465024
ANKRD12	ANKRD12	1.23789	9.78269	39.5949	1.07957e-05	8.26686e-05
HNRNPH1	HNRNPH1	1.23683	10.0687	29.2202	1.08335e-06	1.07974e-05
SMYD2	SMYD2	1.2366	9.78339	24.0403	0.000300292	0.00149351
CREBBP	CREBBP	1.23629	9.76449	28.7594	0.000226504	0.00116931
CLK1	CLK1	1.23603	9.73964	78.4746	9.74778e-07	9.8116e-06
ENSCSAG00000011893	ENSCSAG00000011893	1.23512	9.81976	21.6445	0.000209966	0.00109697
UQCC2	UQCC2	-1.23504	9.93373	17.6534	0.000524295	0.00240919
ENSCSAG00000016191	ENSCSAG00000016191	1.23485	9.71143	114.038	3.00685e-06	2.69025e-05
YIF1A	YIF1A	-1.23436	9.90271	17.1565	0.000748944	0.00327816
PDZK1	PDZK1	-1.23432	9.86052	15.0324	0.00110516	0.00454335
MID1	MID1	1.2343	9.73677	37.6193	0.000198133	0.00104159
LMTK2	LMTK2	1.23402	9.78963	27.2719	0.000114079	0.000643743
ALKBH4	ALKBH4	1.23311	9.7799	25.2798	0.00024154	0.00124147
MGST1	MGST1	-1.23027	10.1663	28.9965	3.27667e-05	0.000220166
ETS1	ETS1	1.22877	9.79722	22.7555	0.000248723	0.00127323
BRD7	BRD7	1.22705	9.77991	24.1992	0.000358525	0.00174382
MRPS24	MRPS24	-1.22691	10.0687	24.9219	0.000116827	0.000657122
RALGAPA1	RALGAPA1	1.22666	9.76238	28.2794	0.000263804	0.00134096
IVNS1ABP	IVNS1ABP	1.22623	9.81364	23.8027	0.000104628	0.000599073
ZC3H7B	ZC3H7B	1.22601	9.7475	32.4536	0.000274042	0.00138744
ENSCSAG00000019437	ENSCSAG00000019437	-1.22582	9.79032	21.9415	0.000729042	0.00320766
LMAN2	LMAN2	-1.22528	10.2068	39.333	2.18328e-05	0.000154258
CLDN10	CLDN10	-1.22507	9.81772	16.1016	0.00141991	0.00559254
NUP98	NUP98	1.22473	9.82787	21.6982	0.000162716	0.000882843
PSME1	PSME1	-1.22434	10.0388	22.4893	0.000118527	0.000665142
DPCD	DPCD	-1.22429	9.80887	18.5035	0.00110151	0.00453567
CAPRIN1	CAPRIN1	1.2235	9.96409	23.2232	2.73997e-05	0.000188857
GGA3	GGA3	1.22343	9.75389	30.4469	0.000329029	0.00161584
CORO1C	CORO1C	1.22254	9.97508	24.5642	1.41139e-05	0.000105605
MKI67	MKI67	1.22176	10.0382	23.6272	4.16237e-05	0.000270021
ENSCSAG00000018299	ENSCSAG00000018299	-1.22116	9.80066	17.7413	0.00164317	0.006339
MAP3K4	MAP3K4	1.22082	9.72089	57.2325	0.000104157	0.000597048
MTF2	MTF2	1.22008	9.8027	22.6868	0.000255567	0.00130432
ZCCHC14	ZCCHC14	1.21989	9.71653	69.4828	4.7443e-05	0.00030198
HKDC1	HKDC1	1.21921	10.3572	34.0867	6.99364e-09	9.96594e-08
CACYBP	CACYBP	-1.21901	10.2786	34.0518	1.0381e-05	7.99715e-05
CSNK1G1	CSNK1G1	1.21877	9.73749	37.5062	0.000251495	0.00128612
SEC11A	SEC11A	-1.2176	10.0975	26.7031	9.73692e-05	0.00056195
SF3B3	SF3B3	1.21703	9.89694	20.6051	8.91503e-05	0.000522239
ZFAND3	ZFAND3	1.21608	9.78616	30.2133	7.64206e-05	0.000457711
PKP2	PKP2	1.21529	9.76942	24.5848	0.000437617	0.002069
ARHGAP35	ARHGAP35	1.21475	9.75886	27.8378	0.000344504	0.00168857
RUVBL2	RUVBL2	-1.21452	9.88727	15.9676	0.000970718	0.00406308
TNIP1	TNIP1	1.21448	9.8638	20.354	9.31022e-05	0.000541017
KLF7	KLF7	1.21273	9.74607	48.4159	3.79221e-05	0.000250168
RBM33	RBM33	1.21256	9.79515	22.6799	0.000289538	0.00144855
CD2AP	CD2AP	1.21152	9.99922	24.4331	1.28426e-05	9.68059e-05
ENSCSAG00000004710	ENSCSAG00000004710	-1.21077	10.846	84.8772	2.60072e-10	4.59702e-09
MICAL3	MICAL3	1.20977	9.81432	21.7472	0.000212802	0.00110836
MET	MET	1.2097	9.9462	22.8902	2.25283e-05	0.000158291
ENSCSAG00000012220	ENSCSAG00000012220	-1.20939	9.93998	20.9445	0.000306879	0.00151883
COG3	COG3	1.20853	9.75105	36.9283	0.000111428	0.000631591
ZNF205	ZNF205	1.20746	9.72813	43	0.000288425	0.0014444
TBC1D1	TBC1D1	1.20729	9.88467	21.2356	6.95198e-05	0.000420852
SETD3	SETD3	1.20551	9.77781	24.0143	0.000384664	0.00185143
FBXO28	FBXO28	1.20547	9.71944	63.6348	7.34162e-05	0.00044128
BTBD1	BTBD1	1.20514	9.7806	22.4752	0.000496869	0.00230614
GRN	GRN	-1.20499	10.1186	22.6099	5.47686e-05	0.000344716
FMR1	FMR1	1.20466	9.77082	23.8814	0.000467248	0.00218869
CPSF6	CPSF6	1.20424	9.96224	23.0058	2.67502e-05	0.000184631
CCT2	CCT2	-1.20295	10.7761	67.5824	1.06568e-09	1.73833e-08
ISCA1	ISCA1	-1.20271	9.89373	17.4895	0.000780681	0.00339075
CRK	CRK	1.20251	9.81024	21.5575	0.000271048	0.00137365
LDOC1	LDOC1	-1.20197	9.78477	18.2695	0.00200037	0.00748368
ARFGEF1	ARFGEF1	1.20195	9.81637	21.9958	0.000185262	0.000984118
CTCF	CTCF	1.20193	9.80682	20.3913	0.00039315	0.00188156
UTP20	UTP20	1.20088	9.80614	20.8525	0.000410628	0.00195231
AP1G1	AP1G1	1.20073	9.75673	27.6145	0.000450996	0.00212039
REV1	REV1	1.20032	9.78269	26.6105	0.000201648	0.00105787
EXOC4	EXOC4	1.19999	9.75532	27.3339	0.000491721	0.00228843
TALDO1	TALDO1	-1.19915	10.4547	52.2754	3.7724e-07	4.02893e-06
EEFSEC	EEFSEC	1.19836	9.80477	20.9222	0.00038103	0.00183742
UBE2Q2	UBE2Q2	1.19824	9.75176	27.7463	0.000546894	0.00250171
PSMB10	PSMB10	-1.19778	9.95795	18.3376	0.000570852	0.00259725
RPL8	RPL8	-1.19717	10.4797	53.1468	2.36158e-08	3.08771e-07
DYNLT1	DYNLT1	-1.19619	9.91672	18.8	0.000581594	0.00263667
TOR1AIP2	TOR1AIP2	1.19592	9.74536	30.4643	0.000481662	0.00224791
DCAF5	DCAF5	1.19575	9.78545	26.7385	0.000187942	0.000995229
NR1D2	NR1D2	1.19371	9.72524	69.0985	1.68249e-05	0.000123521
RNF181	RNF181	-1.1934	10.0778	23.6203	0.000165104	0.000892936
GLYR1	GLYR1	1.19318	9.75389	26.9738	0.00055842	0.00254525
MBNL2	MBNL2	1.19235	9.75034	41.2765	7.32272e-05	0.000440666
OTUD4	OTUD4	1.1922	9.8116	20.1496	0.000395952	0.00188962
HNRNPA1	HNRNPA1	-1.1919	10.651	58.3063	1.54405e-08	2.10563e-07
ENSCSAG00000005035	ENSCSAG00000005035	-1.1918	11.0702	72.0063	7.99106e-12	1.79374e-10
STAM	STAM	1.19155	9.81295	22.3624	0.000176815	0.000946184
ZNF207	ZNF207	1.19098	9.90015	20.1324	0.000106603	0.000608321
C1orf50	C1orf50	1.1906	9.73606	34.2067	0.000435139	0.0020592
CYB5A	CYB5A	-1.19051	10.007	20.3223	0.000387583	0.00186018
MALSU1	MALSU1	1.19004	9.84794	18.3929	0.000160821	0.000876311
POMP	POMP	-1.18975	10.1389	29.3233	8.92981e-05	0.000522502
RAB11FIP5	RAB11FIP5	1.18933	9.75461	26.1426	0.000597183	0.00269529
C1orf35	C1orf35	1.18899	9.83526	19.5499	0.000263189	0.00133917
TMEM167A	TMEM167A	-1.18824	9.95671	16.8573	0.000675873	0.00301823
ARHGAP17	ARHGAP17	1.18793	9.74964	31.2932	0.000371656	0.00180249
CSK	CSK	1.18616	9.74678	28.8418	0.000576101	0.00261644
CEP95	CEP95	1.18593	9.74465	33.6481	0.000323516	0.00159031
LRFN4	LRFN4	1.18532	9.73246	36.2257	0.00049215	0.00228843
OSBPL10	OSBPL10	1.18487	9.74892	28.7421	0.000542301	0.00248293
TK1	TK1	-1.18469	9.84061	26.0027	0.000196993	0.00103666
DLST	DLST	1.18368	9.86248	19.2261	0.000294362	0.00146834
S100A16	S100A16	-1.18322	10.6172	61.7515	4.3419e-08	5.47922e-07
CAPN7	CAPN7	1.18179	9.7813	22.7797	0.000531162	0.00243634
SIVA1	SIVA1	-1.18079	10.0318	25.1313	0.000178574	0.000953588
COPS2	COPS2	1.18061	9.94744	21.756	3.45146e-05	0.000230082
MYOF	MYOF	1.18034	9.86512	19.8224	0.000154496	0.000846391
ARNTL2	ARNTL2	1.17988	9.75035	27.1599	0.000701996	0.00311024
XPO5	XPO5	1.1792	9.76238	24.4384	0.0007129	0.00314952
SELENOI	SELENOI	1.17917	9.78755	21.6209	0.000591576	0.00267474
MRPS15	MRPS15	-1.17909	10.2196	34.1575	2.99858e-05	0.000203911
SNX8	SNX8	-1.17888	9.88403	14.8025	0.00123398	0.00497218
ENSCSAG00000018085	ENSCSAG00000018085	-1.17879	9.9356	16.327	0.000909179	0.00383625
ENSCSAG00000009444	ENSCSAG00000009444	1.17808	9.86512	19.1841	0.000297987	0.0014835
SERINC2	SERINC2	-1.17799	9.80887	15.9933	0.00222226	0.00815149
ENSCSAG00000019060	ENSCSAG00000019060	-1.17736	9.93498	16.4746	0.000896225	0.00379829
CDK17	CDK17	1.17719	9.7303	40.3247	0.000315752	0.00155818
ENSCSAG00000014302	ENSCSAG00000014302	1.17702	9.74393	32.3048	0.000355828	0.00173236
TRIM44	TRIM44	1.17637	9.97812	22.0765	2.8238e-05	0.000193322
TRIM4	TRIM4	1.17569	9.79377	21.0947	0.000556731	0.00254212
YES1	YES1	1.17567	9.80546	19.9956	0.000526192	0.00241572
USP42	USP42	1.17481	9.77711	27.763	0.000206643	0.00108183
UTRN	UTRN	1.17453	9.81908	19.6252	0.000425545	0.00201945
TNFRSF10A	TNFRSF10A	1.17416	9.76661	24.9135	0.000617561	0.00277247
EMC3	EMC3	-1.17351	9.83055	15.2829	0.00188742	0.00711247
IFI27L2	IFI27L2	-1.17345	9.8539	14.2763	0.00163518	0.00631297
ANKRD13C	ANKRD13C	1.17307	9.7659	30.6969	0.000157137	0.000857159
BAP1	BAP1	1.17295	9.74393	29.416	0.000683202	0.00304025
ZC3H14	ZC3H14	1.17247	9.82988	18.792	0.000440562	0.00208098
ENSCSAG00000001231	ENSCSAG00000001231	-1.17176	9.93309	15.586	0.000860318	0.00367373
METTL9	METTL9	-1.17082	10.1748	23.3789	4.75055e-05	0.000301999
LAMTOR2	LAMTOR2	-1.17081	9.87167	15.7402	0.00144457	0.00567645
PMS2	PMS2	1.17051	9.7425	30.4717	0.000602211	0.00271557
ICE2	ICE2	1.16867	9.74892	28.1187	0.000693316	0.00307447
APC	APC	1.16817	9.77572	23.256	0.000485945	0.00226581
MALT1	MALT1	1.1678	9.77222	22.6349	0.000714431	0.00315157
YEATS2	YEATS2	1.16691	9.7425	29.7404	0.00067776	0.00302399
BAZ1A	BAZ1A	1.16458	9.87754	19.0681	0.000186345	0.000988839
UCKL1	UCKL1	1.16449	9.84727	20.0099	0.000198721	0.00104359
GTF2IRD1	GTF2IRD1	1.16433	9.81228	20.1756	0.000355398	0.00173236
ENSCSAG00000019422	ENSCSAG00000019422	-1.16432	9.8211	15.2462	0.0021654	0.00797175
ENSCSAG00000016361	ENSCSAG00000016361	-1.16179	9.83727	15.1362	0.00203983	0.00760326
AKAP8L	AKAP8L	1.16104	9.77082	24.3271	0.00055099	0.00251817
STAU1	STAU1	1.1605	10.0498	26.5421	7.6606e-06	6.14909e-05
PPP6C	PPP6C	1.16049	9.81568	19.8033	0.000382268	0.00184164
BCLAF1	BCLAF1	1.16028	10.0716	24.8799	3.79127e-06	3.29127e-05
FRMD6	FRMD6	1.16017	9.79928	20.9123	0.000295289	0.00147151
COPS6	COPS6	-1.15911	10.0727	22.2572	0.000275586	0.00139248
LIMS1	LIMS1	1.15851	10.1236	27.3739	1.57888e-06	1.50841e-05
EEF2	EEF2	1.15803	11.687	95.316	1.26981e-21	6.0203e-20
ENSCSAG00000007461	ENSCSAG00000007461	-1.15768	10.6502	61.3332	1.56412e-09	2.48739e-08
ZMIZ1	ZMIZ1	1.15706	9.75956	24.8312	0.000822164	0.00353162
RASL11A	RASL11A	1.15682	9.79584	20.1632	0.000542079	0.00248293
XBP1	XBP1	1.15642	9.86577	17.9547	0.000161891	0.00087969
C5orf22	C5orf22	1.15627	9.73173	42.2469	0.000240041	0.00123502
ENSCSAG00000019608	ENSCSAG00000019608	-1.15612	9.9443	15.5754	0.00086107	0.00367385
FLYWCH2	FLYWCH2	-1.1558	9.86774	14.7	0.00183077	0.00692582
ENSCSAG00000011492	ENSCSAG00000011492	-1.15573	9.92996	15.3529	0.00126	0.00505693
PCDH9	PCDH9	1.1557	9.82652	18.6186	0.000322187	0.00158531
PRKAA2	PRKAA2	1.15524	9.7539	25.6914	0.000806833	0.0034805
UBR5	UBR5	1.1546	9.8905	19.2002	0.000147524	0.000812583
OTUD7B	OTUD7B	1.15411	9.77292	22.3848	0.000770412	0.00336053
RNFT1	RNFT1	1.15352	9.82651	20.1687	0.000284117	0.00142847
RALA	RALA	1.15337	9.92871	19.7939	8.25031e-05	0.000486673
ZNF107	ZNF107	1.15296	9.72017	75.579	1.80645e-05	0.000131669
SLC30A1	SLC30A1	1.15248	9.76802	22.4416	0.000795322	0.00343961
ENSCSAG00000018742	ENSCSAG00000018742	-1.15217	9.86578	16.0301	0.00145871	0.00571433
TRAF4	TRAF4	1.15115	9.80203	19.1449	0.000688836	0.00305728
TMEM222	TMEM222	1.14969	9.79652	20.9381	0.000494389	0.00229673
RHOT2	RHOT2	1.14955	9.77082	21.9553	0.000889028	0.00377409
ENSCSAG00000013897	ENSCSAG00000013897	-1.14845	9.8963	14.9767	0.00157997	0.0061325
FAM162A	FAM162A	-1.14832	9.95054	16.2485	0.00104335	0.00432427
GPRC5B	GPRC5B	1.148	9.78616	20.5529	0.000790232	0.00342637
ZMYND8	ZMYND8	1.14758	9.73892	31.5658	0.000779961	0.00339052
AKR7L	AKR7L	-1.14742	9.96348	17.565	0.000797874	0.00344478
OAT	OAT	-1.14733	9.84994	18.5506	0.000817569	0.00352082
MARCHF6	MARCHF6	1.14702	9.79446	19.5118	0.000768032	0.00335303
CAMSAP2	CAMSAP2	1.14694	9.73246	37.5422	0.000418446	0.00198762
AKIRIN1	AKIRIN1	1.14641	9.81772	18.6025	0.000594635	0.00268618
DNTTIP2	DNTTIP2	1.14609	9.95422	20.534	5.72934e-05	0.000357503
RANBP2	RANBP2	1.14589	9.97934	21.2902	4.77542e-05	0.0003032
TCEAL8	TCEAL8	-1.14572	9.85919	14.1556	0.00226628	0.00828898
EIF3A	EIF3A	1.14505	10.282	44.1032	1.08232e-07	1.29496e-06
HIF1A	HIF1A	1.14472	9.99682	20.9145	2.15923e-05	0.000153414
LETMD1	LETMD1	1.14458	9.7425	34.4789	0.000380818	0.00183742
BRD4	BRD4	1.14433	9.84728	18.7955	0.00029052	0.00145203
STUB1	STUB1	-1.14374	10.0153	18.9164	0.000588903	0.00266504
ENSCSAG00000018644	ENSCSAG00000018644	-1.14367	11.2282	79.9246	4.34286e-13	1.12405e-11
KRTCAP2	KRTCAP2	-1.14362	10.0399	19.3774	0.000375864	0.00181596
NEMF	NEMF	1.14218	9.86051	19.1861	0.000182002	0.00096985
ENSCSAG00000000021	ENSCSAG00000000021	1.14182	9.90141	30.4758	5.10427e-06	4.25887e-05
UBA52	UBA52	-1.14162	11.9869	116.586	7.31342e-26	4.12233e-24
STAMBPL1	STAMBPL1	1.14157	9.76801	23.7387	0.000582146	0.00263681
TMEM128	TMEM128	-1.14146	9.78198	17.6774	0.0022011	0.00808556
RELN	RELN	1.14135	10.0282	23.0877	6.3878e-06	5.23511e-05
ENSCSAG00000000170	ENSCSAG00000000170	-1.14117	9.78477	17.4322	0.00230284	0.00838645
ERI3	ERI3	-1.14089	9.80408	15.3282	0.00291964	0.0102218
DOT1L	DOT1L	1.14069	9.75319	24.8214	0.000984557	0.00411422
EIF4A1	EIF4A1	-1.14066	11.0719	74.617	4.29058e-11	8.56934e-10
PI4KB	PI4KB	1.14011	9.74036	29.686	0.000885717	0.00376318
AHI1	AHI1	1.13972	9.75673	33.5423	0.000172708	0.000928124
NDUFA2	NDUFA2	-1.13844	9.87298	14.265	0.0023968	0.00868499
MEAF6	MEAF6	1.13818	9.86183	18.3343	0.000283843	0.00142847
UBAC1	UBAC1	1.13762	9.92303	19.8338	9.08045e-05	0.000530094
HBS1L	HBS1L	1.13705	9.81637	17.7655	0.000702722	0.00311074
PLEKHO1	PLEKHO1	1.1369	9.73462	35.3208	0.000562802	0.00256292
VPS29	VPS29	-1.13682	9.9331	15.9556	0.00125041	0.00502243
GPATCH1	GPATCH1	1.13648	9.74963	27.5588	0.000732044	0.00321529
PARK7	PARK7	-1.13634	10.0733	21.135	0.000269777	0.00136858
GSDMD	GSDMD	-1.13535	9.8446	13.7186	0.00258276	0.00922647
RPS2	RPS2	-1.1352	9.84594	13.7182	0.00253888	0.00911516
PALM2AKAP2	PALM2AKAP2	1.13492	9.75461	23.2219	0.00107285	0.00442487
ZNF622	ZNF622	1.1346	9.82584	17.7812	0.000670407	0.00299645
ENSCSAG00000006832	ENSCSAG00000006832	-1.13385	10.0004	17.2675	0.000747528	0.00327479
ACIN1	ACIN1	1.13379	9.97388	20.5804	4.9173e-05	0.000311041
PSMD2	PSMD2	-1.13216	10.463	52.0576	1.97218e-06	1.84592e-05
RND3	RND3	1.13143	9.77432	24.4013	0.000444827	0.00209333
PGP	PGP	1.13115	9.75389	23.7191	0.00113995	0.00465992
SUGP2	SUGP2	1.13008	9.75815	24.7872	0.00090099	0.0038144
RAB6A	RAB6A	1.12983	9.85721	17.7681	0.000397102	0.00189155
ADNP2	ADNP2	1.12976	9.71726	55.7257	0.000259613	0.00132231
BNIP3L	BNIP3L	-1.12973	9.89758	13.6723	0.00203275	0.00758245
KANSL2	KANSL2	1.12937	9.80476	19.6612	0.00057563	0.00261644
ENSCSAG00000018442	ENSCSAG00000018442	-1.12902	10.1274	21.2272	0.000161653	0.00087969
TUBA1A	TUBA1A	-1.12855	9.88986	15.0198	0.00157745	0.00612742
CASC3	CASC3	1.12804	9.79101	18.8751	0.00114405	0.00466804
FOSL1	FOSL1	1.12798	9.81976	18.5041	0.000506874	0.00234614
ENSCSAG00000005018	ENSCSAG00000005018	-1.12779	10.576	56.9047	1.04673e-07	1.25533e-06
CRCP	CRCP	1.12779	9.81295	19.5128	0.000499627	0.00231682
SCP2	SCP2	-1.12751	9.85126	14.9172	0.00226393	0.00828636
IP6K2	IP6K2	1.12663	9.73892	29.1557	0.00116338	0.00474041
TOPORS	TOPORS	1.12662	9.78963	20.1966	0.000793808	0.003436
CBR1	CBR1	-1.12456	10.1361	24.7301	0.000207357	0.00108446
PID1	PID1	1.12243	9.81024	17.4773	0.000764291	0.00333958
ENSCSAG00000019209	ENSCSAG00000019209	-1.12164	11.8112	94.316	2.01923e-21	9.14604e-20
IP6K1	IP6K1	1.12056	9.73964	30.329	0.000777997	0.00338489
EPN1	EPN1	1.11979	10.0555	25.3753	7.9542e-06	6.3446e-05
SETDB1	SETDB1	1.11937	9.71944	52.1302	0.000259547	0.00132231
ENSCSAG00000019607	ENSCSAG00000019607	-1.11903	9.97021	16.6444	0.00107253	0.00442487
RAB11A	RAB11A	-1.11881	9.95239	14.9479	0.00139837	0.00552056
GATAD2A	GATAD2A	1.11871	9.75247	27.2877	0.000685101	0.00304603
TSNAX	TSNAX	1.1187	9.78269	19.3961	0.0011937	0.00484062
USP34	USP34	1.11862	9.82787	19.0292	0.000463369	0.00217252
ARHGAP23	ARHGAP23	1.1181	9.74179	30.5489	0.000713345	0.00314952
RHOG	RHOG	1.11745	9.80477	17.5065	0.00103218	0.00428988
PCGF5	PCGF5	1.1174	9.73749	29.1293	0.00113577	0.00465411
SLC39A3	SLC39A3	-1.1168	9.78339	17.3732	0.00266004	0.00944962
ENSCSAG00000018772	ENSCSAG00000018772	1.11654	10.3798	55.7164	2.08456e-10	3.73673e-09
ENSCSAG00000017292	ENSCSAG00000017292	1.11572	9.76027	22.0565	0.00135517	0.00537093
RARS1	RARS1	-1.11541	9.87428	13.2714	0.00248285	0.00893932
SLK	SLK	1.11442	9.75248	23.9341	0.00133901	0.00531102
RTL8C	RTL8C	-1.11437	9.92304	14.4763	0.00189481	0.00713085
CPSF1	CPSF1	1.11433	9.88404	17.5773	0.00044381	0.00209242
ENSCSAG00000000553	ENSCSAG00000000553	-1.11384	9.87557	13.2668	0.00258443	0.00922647
CBX6	CBX6	1.11364	9.79515	18.1761	0.00122878	0.00495857
GEMIN4	GEMIN4	1.11334	9.75248	24.2398	0.00122131	0.00493287
IFI30	IFI30	-1.11334	9.94371	14.1957	0.00153377	0.0059669
CCDC90B	CCDC90B	1.11267	9.79997	18.8324	0.00104176	0.00432123
OGFR	OGFR	1.11242	10.3369	53.4601	4.07638e-09	6.13634e-08
GCHFR	GCHFR	-1.11187	9.74607	24.4441	0.00206173	0.0076624
POLD2	POLD2	-1.1116	10.0642	21.208	0.000524179	0.00240919
KRAS	KRAS	1.11116	9.81908	17.4689	0.000913507	0.00384902
ENSCSAG00000006988	ENSCSAG00000006988	1.11055	9.7475	24.415	0.00130713	0.00520899
CFAP410	CFAP410	-1.11045	9.76238	18.6346	0.00323426	0.0111463
PAXBP1	PAXBP1	1.11017	9.73029	34.0491	0.000879497	0.00373989
SSNA1	SSNA1	-1.10944	10.0177	17.4048	0.00083851	0.00359574
SPRYD4	SPRYD4	-1.10921	9.74821	24.4794	0.00169156	0.00647156
SUPT20H	SUPT20H	1.10883	9.79101	18.4256	0.00113961	0.00465992
SRP72	SRP72	1.10676	9.81975	17.1237	0.000904801	0.00382505
UGCG	UGCG	1.10642	9.9331	18.7293	0.00010784	0.000613997
ITGB1BP1	ITGB1BP1	-1.10614	9.85391	13.4685	0.00317774	0.0110085
CFL2	CFL2	1.10589	9.79032	18.3186	0.00139702	0.00551952
PLGRKT	PLGRKT	-1.10558	9.75106	27.7938	0.000853759	0.00364879
MYNN	MYNN	1.10486	9.73749	31.7039	0.000772668	0.00336748
HEATR6	HEATR6	1.10399	9.7475	25.1908	0.00138744	0.00548596
ENSCSAG00000006224	ENSCSAG00000006224	-1.10363	10.1059	21.9044	0.000305342	0.00151417
CLUH	CLUH	1.10362	9.78616	18.3417	0.00158882	0.00615274
FSTL3	FSTL3	1.1004	9.96163	17.2501	0.000156661	0.000855483
ALOXE3	ALOXE3	1.09968	9.72669	68.7807	2.57046e-05	0.000178874
ARL8B	ARL8B	1.09963	9.84195	16.4571	0.000842938	0.00361168
IFNGR1	IFNGR1	1.09951	9.79997	17.4868	0.00149246	0.00582851
KPNA2	KPNA2	-1.09798	10.0902	15.4853	0.000679707	0.00303001
ACACA	ACACA	1.09733	9.75744	22.0451	0.00164612	0.00634557
RBAK	RBAK	1.09417	9.71288	70.814	0.000133092	0.000740326
FSTL5	FSTL5	1.09365	9.7659	24.7003	0.000818971	0.00352387
BCAS2	BCAS2	-1.09282	9.88792	13.1833	0.00282189	0.00993437
LSM6	LSM6	-1.09279	9.9493	14.7794	0.00180635	0.00684874
COL4A3	COL4A3	1.09272	9.74036	27.1324	0.00129771	0.0051796
PDE8A	PDE8A	1.09267	9.73174	31.703	0.00112437	0.00461484
MAPKAPK2	MAPKAPK2	1.09266	9.74178	28.6612	0.00103825	0.0043102
SYNE2	SYNE2	1.0917	10.4917	46.963	4.15315e-10	7.1663e-09
DCTN3	DCTN3	-1.09155	9.96775	14.4997	0.00118733	0.00482251
PIM1	PIM1	1.09147	9.78893	20.0705	0.000746788	0.00327438
ENSCSAG00000005089	ENSCSAG00000005089	-1.0909	10.1911	17.6964	0.000179046	0.000955098
SH3GLB1	SH3GLB1	1.09077	9.8319	16.9097	0.000784427	0.00340411
H1-3	H1-3	1.09006	10.0733	12.6771	0.000386521	0.00185684
WDR54	WDR54	-1.08913	9.84662	14.0061	0.00314032	0.0109041
NOB1	NOB1	1.0887	9.92934	17.4459	0.00030953	0.00152959
RCOR3	RCOR3	1.08826	9.74962	35.4306	0.000223449	0.00115564
ENSCSAG00000019301	ENSCSAG00000019301	1.0876	9.86903	22.2129	8.58535e-05	0.000505261
CETN2	CETN2	-1.08725	9.81568	14.2938	0.00399738	0.0133765
SEC61G	SEC61G	-1.0872	9.94992	14.5373	0.00185328	0.00699529
NCOA6	NCOA6	1.08714	9.74036	38.1031	0.000286017	0.00143376
ENSCSAG00000019475	ENSCSAG00000019475	-1.08685	9.87754	12.8873	0.00330301	0.0113524
RELCH	RELCH	1.08554	9.76661	21.5701	0.00119948	0.00486021
ZBTB2	ZBTB2	1.08533	9.71507	72.1656	7.2682e-05	0.000438426
ERC1	ERC1	1.08488	9.76097	21.4024	0.00165232	0.00635498
MCTS1	MCTS1	-1.08477	9.83324	12.7143	0.00399093	0.0133637
ARL13B	ARL13B	1.08465	9.77012	19.6963	0.00167449	0.00642562
CYB5R3	CYB5R3	-1.0832	10.3739	39.4705	1.10023e-05	8.39319e-05
POGZ	POGZ	1.083	9.80065	20.6691	0.000557831	0.00254485
ZNF280C	ZNF280C	1.08257	9.73534	31.3954	0.000934091	0.0039159
TBL1X	TBL1X	1.08243	9.77501	21.5292	0.0010166	0.00423592
ZNF384	ZNF384	1.08243	9.73964	29.0247	0.00110326	0.00453919
TNFRSF10B	TNFRSF10B	1.08193	9.8539	20.0911	0.000152092	0.000835024
CIRBP	CIRBP	-1.08181	10.1491	21.5081	0.000222797	0.00115449
ENSCSAG00000011311	ENSCSAG00000011311	-1.08159	9.75744	20.4341	0.00294522	0.0102971
DYNC2H1	DYNC2H1	1.08073	9.76661	20.5848	0.00151086	0.00589129
IPO4	IPO4	1.08036	9.79997	16.8136	0.00165541	0.00636206
DHX35	DHX35	1.08016	9.73892	27.5006	0.00145617	0.00570878
ENSCSAG00000009328	ENSCSAG00000009328	1.07987	9.75673	21.3651	0.00188853	0.00711247
GGT7	GGT7	1.07929	9.74679	23.3889	0.00191832	0.00719795
CAP1	CAP1	-1.07876	9.99623	15.3063	0.00130579	0.00520775
ENSCSAG00000018425	ENSCSAG00000018425	-1.07875	9.99563	16.3976	0.00132124	0.00525285
CTDSPL	CTDSPL	1.07817	9.74393	25.8486	0.00147548	0.00577557
LCMT1	LCMT1	-1.0775	9.768	16.8502	0.00400227	0.013384
CDHR2	CDHR2	1.07748	9.77222	18.8603	0.00193028	0.00723749
PAX8	PAX8	1.07731	10.1864	25.8503	2.14424e-06	1.99958e-05
GOLGA5	GOLGA5	1.07649	9.73892	28.1039	0.00129747	0.0051796
RPS16	RPS16	-1.07579	11.8055	94.8459	1.57914e-21	7.21708e-20
ENSCSAG00000004388	ENSCSAG00000004388	-1.07578	9.91354	12.7005	0.00272917	0.00964814
SYBU	SYBU	1.07576	9.75744	20.8232	0.0020197	0.0075393
RNASEH2A	RNASEH2A	-1.07549	9.90527	13.6368	0.00295851	0.0103293
NDUFA5	NDUFA5	-1.07549	9.96715	14.271	0.00173685	0.00663114
EMC9	EMC9	-1.07528	9.82516	13.0687	0.00420149	0.0138945
ENSCSAG00000008710	ENSCSAG00000008710	-1.07521	9.79031	14.8421	0.00428183	0.0141325
UBR2	UBR2	1.07464	9.78755	17.608	0.00180083	0.00683803
SPCS1	SPCS1	-1.0746	10.1318	23.9639	0.000350255	0.00171345
RSF1	RSF1	1.07437	9.98839	22.2823	1.90523e-05	0.000137681
RSRC2	RSRC2	1.07332	9.88985	18.6598	0.000205334	0.00107609
SLC25A46	SLC25A46	1.0729	9.75956	21.4319	0.00155945	0.00606214
HADHB	HADHB	-1.07186	9.85985	12.4033	0.00404265	0.0134835
PDCD6	PDCD6	-1.07139	9.99322	15.123	0.00142848	0.00561759
ENSCSAG00000010553	ENSCSAG00000010553	1.07128	9.75319	22.4488	0.00178761	0.00679552
NSUN2	NSUN2	1.07122	9.81704	15.6958	0.00158283	0.00613893
CCNT1	CCNT1	1.0708	9.74678	31.9944	0.000461005	0.00216344
DYNLRB1	DYNLRB1	-1.07026	10.0835	19.7051	0.000611963	0.0027571
ENSCSAG00000014396	ENSCSAG00000014396	1.06873	9.75106	23.8706	0.0015241	0.00593838
PSME4	PSME4	1.0683	9.77361	18.1035	0.00211476	0.00782508
PTPRK	PTPRK	1.06717	9.95176	18.0562	0.000131665	0.000733189
CLASP1	CLASP1	1.06669	9.72669	34.9217	0.00101702	0.00423592
FHL2	FHL2	1.06642	10.1832	24.7164	2.56207e-06	2.32096e-05
ENSCSAG00000013603	ENSCSAG00000013603	1.06611	9.70924	112.6	1.51561e-05	0.000112903
ETFA	ETFA	-1.06595	9.97812	14.337	0.00162634	0.00628625
MRPL16	MRPL16	-1.06586	9.93561	14.5873	0.00205927	0.00765885
STX3	STX3	1.06562	9.83525	15.9962	0.00100149	0.0041805
NCBP1	NCBP1	1.06484	9.7806	17.8784	0.00213099	0.00787938
TMEM184B	TMEM184B	1.06458	9.74535	23.4219	0.00215152	0.00793795
NCOR2	NCOR2	1.06409	9.83592	15.3498	0.00129485	0.00517861
RABGGTB	RABGGTB	1.06293	9.73892	25.9936	0.0018161	0.00688055
PARD6B	PARD6B	1.06291	9.83391	16.6827	0.000686105	0.00304782
ENSCSAG00000000124	ENSCSAG00000000124	-1.06176	9.7638	17.6768	0.00389584	0.0130971
SCAF4	SCAF4	1.06127	9.84194	15.9999	0.000932687	0.0039159
KPNB1	KPNB1	1.06091	10.3365	40.8779	7.24392e-07	7.45404e-06
ZNF281	ZNF281	1.06066	9.81296	17.6375	0.000974821	0.00407689
BCL2L1	BCL2L1	1.05995	9.93872	16.8622	0.00026681	0.00135488
ENSCSAG00000006895	ENSCSAG00000006895	-1.0598	9.75602	19.0287	0.00378168	0.0127811
KLF3	KLF3	1.05929	9.76097	23.6088	0.0011345	0.00465262
ENSCSAG00000000413	ENSCSAG00000000413	-1.05873	9.77152	18.0721	0.00318625	0.0110183
LUC7L2	LUC7L2	1.05844	9.85985	15.169	0.00102377	0.00426053
TSC22D4	TSC22D4	1.05819	9.73821	26.0869	0.00185778	0.00700706
NOTCH2	NOTCH2	1.05814	9.80955	15.899	0.00167984	0.00643642
ENSCSAG00000013485	ENSCSAG00000013485	1.05794	9.74178	25.1872	0.00182588	0.00691246
ENSCSAG00000012616	ENSCSAG00000012616	-1.05677	10.1318	22.4784	0.00038855	0.00186306
TMEM141	TMEM141	-1.05668	9.84595	11.9974	0.0052345	0.0167326
NINJ1	NINJ1	-1.05656	9.81908	12.5758	0.00564493	0.0177792
CASP8AP2	CASP8AP2	1.05623	9.77502	19.7082	0.00164929	0.00634841
SPARC	SPARC	-1.05609	9.77082	16.9605	0.0044632	0.014636
RABEP1	RABEP1	1.05504	9.80751	16.1311	0.00168741	0.00646054
ENSCSAG00000006519	ENSCSAG00000006519	-1.05462	10.1475	23.1158	0.000396971	0.00189155
EIF3E	EIF3E	-1.05458	10.1208	20.7321	0.000351577	0.00171826
ENSCSAG00000008447	ENSCSAG00000008447	-1.05378	9.92997	13.3465	0.00299542	0.0104478
IRF3	IRF3	-1.05329	9.79515	14.1877	0.00519327	0.0166428
TMEM54	TMEM54	-1.05294	9.8116	13.7787	0.00448089	0.014675
MED29	MED29	-1.05156	9.84927	12.3694	0.00482775	0.0156694
EIF2B2	EIF2B2	1.05055	9.75956	19.8541	0.00255785	0.00916383
TMEM129	TMEM129	1.04991	9.73749	26.9964	0.00176785	0.00673297
CYC1	CYC1	-1.04987	10.6292	46.27	1.21123e-06	1.18851e-05
G6PC3	G6PC3	-1.04734	9.81636	13.4053	0.00527292	0.0168236
DDB2	DDB2	-1.04714	9.79239	13.4369	0.00616533	0.0191529
BAZ2A	BAZ2A	1.04695	9.80956	15.2376	0.0022304	0.00817546
TADA3	TADA3	1.04687	9.86248	15.4993	0.000829649	0.00356075
ECHS1	ECHS1	-1.04641	10.0353	16.6207	0.00132847	0.00527746
COQ7	COQ7	1.04638	9.76309	18.7676	0.0026907	0.00953873
ENSCSAG00000006701	ENSCSAG00000006701	1.04532	9.80409	15.6431	0.00245261	0.00886188
PTCD3	PTCD3	1.04491	9.78755	16.1837	0.00252682	0.00907829
ENSCSAG00000018647	ENSCSAG00000018647	-1.04411	10.0578	16.5877	0.000516165	0.00238263
SLC25A22	SLC25A22	1.04383	9.75461	20.1772	0.00273695	0.00966892
RSPRY1	RSPRY1	1.04355	9.72958	29.3776	0.00214011	0.00790734
FBXO11	FBXO11	1.04332	9.74679	22.8878	0.00260516	0.00928739
MAGED2	MAGED2	-1.04305	9.78824	14.7813	0.00531207	0.0169351
ENSCSAG00000018274	ENSCSAG00000018274	1.04238	9.82179	15.2837	0.00180315	0.00684172
PHRF1	PHRF1	1.04168	9.7652	18.2976	0.00278788	0.00982828
SMCHD1	SMCHD1	1.04152	9.8486	14.4367	0.00162702	0.00628625
PIK3C3	PIK3C3	1.04141	9.78129	16.9594	0.00245676	0.00886963
ATP2C1	ATP2C1	1.04127	9.74178	23.493	0.00256763	0.00918865
ENOSF1	ENOSF1	-1.04082	9.76027	16.5238	0.006287	0.0194829
PLEC	PLEC	1.03974	10.5353	24.6142	8.14813e-07	8.3506e-06
SCAND1	SCAND1	-1.03962	10.0457	16.2226	0.00109366	0.004507
ZNF462	ZNF462	1.03942	9.75106	22.2025	0.00246237	0.00887818
DHX32	DHX32	1.03881	9.75248	20.2635	0.00287814	0.0101114
MAGOH	MAGOH	-1.03846	10.0544	16.4789	0.00122962	0.00495857
SFSWAP	SFSWAP	1.03701	9.81023	18.7506	0.00090153	0.0038144
GZF1	GZF1	1.03646	9.7425	24.3877	0.00208764	0.00774735
IDE	IDE	1.03589	9.82786	14.5463	0.00218143	0.00802494
REEP5	REEP5	-1.03538	9.96409	13.3069	0.00266184	0.00944962
SH3BGRL3	SH3BGRL3	-1.03483	10.0353	14.9378	0.000925404	0.00389268
BICDL1	BICDL1	1.03464	9.72596	36.7626	0.00100207	0.0041805
TGIF2	TGIF2	1.03396	9.74679	22.8951	0.00237866	0.00863159
H2AJ	H2AJ	1.03394	10.279	27.486	6.69426e-07	6.9165e-06
SNRPA	SNRPA	-1.03343	9.97812	14.1405	0.00233348	0.00848583
ENSCSAG00000012270	ENSCSAG00000012270	1.03297	9.84395	15.2477	0.0012152	0.00491213
ENSCSAG00000001924	ENSCSAG00000001924	1.03256	9.85258	14.7398	0.0012818	0.00514036
NDUFS7	NDUFS7	-1.03189	9.96163	12.9614	0.00275739	0.00972756
TMEM208	TMEM208	-1.0314	9.93873	12.6296	0.00339568	0.0116315
ENSCSAG00000018079	ENSCSAG00000018079	1.03068	9.72233	39.4172	0.00106939	0.00441776
SRA1	SRA1	-1.03036	9.81228	12.0328	0.00730772	0.0220274
EIF2AK3	EIF2AK3	1.02938	9.72524	35.624	0.00124636	0.00501399
SLIRP	SLIRP	-1.02933	9.88015	13.9981	0.00299657	0.0104478
CDK6	CDK6	1.02926	10.3618	47.7952	7.8685e-08	9.64177e-07
ATP2A2	ATP2A2	1.02866	9.78269	15.9795	0.00317958	0.0110085
ZBTB38	ZBTB38	1.02586	9.73246	26.9172	0.00259494	0.00925749
WDR61	WDR61	-1.02558	9.89372	11.8355	0.00487499	0.0157924
ZNF608	ZNF608	1.02543	9.7806	20.877	0.000934782	0.0039159
PPP1R12A	PPP1R12A	1.02536	9.99499	18.4237	0.000105063	0.000600883
DYNLL1	DYNLL1	-1.02476	10.3327	25.9637	7.43093e-05	0.000446119
GNL3	GNL3	1.0239	9.81501	14.3756	0.00287509	0.0101076
EMX2	EMX2	1.02388	9.80409	14.7479	0.00270409	0.00956614
RBM25	RBM25	1.02341	10.0428	20.0893	5.98981e-05	0.000371017
NDUFS6	NDUFS6	-1.02296	10.0469	15.6691	0.00133261	0.00528977
TUT7	TUT7	1.02241	9.73606	27.5134	0.0017883	0.00679552
CD47	CD47	-1.02216	9.7645	16.6281	0.00542221	0.0172565
PSEN1	PSEN1	1.02133	9.77921	16.2588	0.00331755	0.0113947
ZNF609	ZNF609	1.0211	9.73174	28.2579	0.00209942	0.0077805
ENSCSAG00000007199	ENSCSAG00000007199	1.02078	9.79722	15.8884	0.00257969	0.00922253
METTL5	METTL5	1.02054	9.82719	14.1437	0.0025684	0.00918865
RBX1	RBX1	-1.02008	10.075	17.9867	0.00120524	0.00487965
GID8	GID8	1.02001	9.79032	16.1937	0.00249336	0.00896442
APOBEC3C	APOBEC3C	-1.01977	9.74892	20.3109	0.00435155	0.014344
BRD3	BRD3	1.01892	9.79791	14.9318	0.00315237	0.0109384
HIKESHI	HIKESHI	-1.01865	9.98055	13.543	0.00268848	0.00953754
ANAPC16	ANAPC16	-1.01847	9.81976	11.5427	0.00803642	0.0236341
MRPL15	MRPL15	-1.01794	10.0869	19.6418	0.000934772	0.0039159
LAMTOR4	LAMTOR4	-1.01743	9.94185	13.1256	0.00340392	0.0116519
NAA25	NAA25	1.01702	9.77082	17.1272	0.00346127	0.0118163
SNRPC	SNRPC	-1.01597	10.0891	18.6349	0.00111141	0.00456533
DENND1A	DENND1A	1.01587	9.73101	28.3789	0.00254485	0.00912655
UBE3C	UBE3C	1.01545	9.77572	16.6889	0.0030705	0.0106689
PI3	PI3	-1.01542	9.76027	20.3521	0.0024271	0.00878849
MRPL54	MRPL54	-1.01512	9.83056	11.8112	0.00705756	0.0214133
ENSCSAG00000003817	ENSCSAG00000003817	1.01508	9.91354	14.7579	0.000775426	0.0033766
UACA	UACA	1.01388	9.97752	15.7817	0.000373347	0.00180832
FAM216A	FAM216A	-1.01327	9.84927	11.8877	0.00583293	0.0182657
ATP5PB	ATP5PB	-1.01286	10.1943	24.5758	0.000395765	0.00188962
USP4	USP4	1.01263	9.79308	15.2334	0.00322953	0.0111376
CSPP1	CSPP1	1.01263	9.75531	23.5532	0.00141982	0.00559254
MRPL37	MRPL37	-1.01226	10.0394	15.1711	0.00191121	0.0071766
LSM1	LSM1	1.0119	9.87559	14.2809	0.00124229	0.00500171
CHD4	CHD4	1.01147	10.0761	19.7013	9.94625e-05	0.000573379
PSMD8	PSMD8	-1.01113	10.1241	20.4871	0.000740735	0.00325065
JMJD1C	JMJD1C	1.01079	9.75035	24.0432	0.00145394	0.00570729
ITPA	ITPA	-1.01079	9.86774	10.9937	0.00661859	0.0203122
SF3B6	SF3B6	-1.01044	10.0818	16.6328	0.00121184	0.00490245
MCM3	MCM3	-1.01041	9.92178	16.8546	0.00210118	0.0077805
MRPL28	MRPL28	-1.01018	10.0241	14.591	0.00200368	0.00749054
RBM5	RBM5	1.0098	9.79722	17.3517	0.00191113	0.0071766
SEPTIN8	SEPTIN8	1.00964	9.77782	16.0928	0.00368043	0.0124888
YTHDF3	YTHDF3	1.00954	9.77362	16.6963	0.00347886	0.0118604
BSG	BSG	-1.00905	10.3502	33.0877	7.72632e-05	0.000461668
CHP1	CHP1	1.00823	9.81159	14.3956	0.00274086	0.00967597
CCNQ	CCNQ	1.00778	9.84927	13.5685	0.00216478	0.00797175
DRAP1	DRAP1	-1.00594	10.0544	16.5766	0.00161139	0.00623536
OS9	OS9	-1.00376	9.83593	11.806	0.00702752	0.0213349
TGFB1	TGFB1	1.0032	9.89244	13.645	0.00129451	0.00517861
MITF	MITF	1.00262	9.85589	14.4623	0.00136782	0.00541258
PHGDH	PHGDH	-1.00252	9.83593	11.2449	0.0076779	0.0228446
ENSCSAG00000018917	ENSCSAG00000018917	1.00183	9.76731	16.7516	0.00382926	0.012899
OLA1	OLA1	1.00169	10.0253	18.0863	0.00015485	0.000847415
ERG28	ERG28	-1.0016	9.79791	12.5858	0.00775684	0.0230389
RGS3	RGS3	1.00142	9.78824	14.6915	0.00378046	0.0127811
ABCC5	ABCC5	1.00115	9.75602	18.236	0.00440382	0.0144881
EEF1G	EEF1G	-1.00114	11.0357	68.1395	4.96723e-11	9.78642e-10
CHORDC1	CHORDC1	1.00091	9.79997	13.9982	0.00372814	0.0126416
DDOST	DDOST	-1.00076	10.0778	16.7374	0.00129542	0.00517861
PGRMC1	PGRMC1	-1.00045	9.90399	11.7849	0.00525606	0.0167804
RARA	RARA	0.999701	9.74322	21.0047	0.00418465	0.0138569
MSANTD4	MSANTD4	0.999525	9.72813	30.2426	0.00196259	0.00734777
MSN	MSN	-0.998412	9.86381	12.9007	0.00447452	0.0146636
NSMCE3	NSMCE3	0.997896	9.79928	14.5096	0.00350932	0.0119482
ENSCSAG00000018578	ENSCSAG00000018578	-0.997618	9.97928	12.5805	0.00142606	0.00561242
PFDN5	PFDN5	-0.997508	10.2475	25.1277	3.21144e-05	0.000216357
MCU	MCU	0.99716	9.73892	22.6812	0.00373485	0.0126481
NEDD4	NEDD4	0.996994	9.77642	15.2784	0.00430369	0.0141955
SLC66A3	SLC66A3	-0.996884	9.84794	10.8471	0.00759469	0.0226635
MAP3K1	MAP3K1	0.996784	9.7792	17.1045	0.00270105	0.00956206
PIK3CB	PIK3CB	0.996749	9.74821	19.8241	0.00419243	0.0138736
ENSCSAG00000000147	ENSCSAG00000000147	-0.996613	10.7571	51.3658	3.29973e-07	3.62327e-06
EDF1	EDF1	-0.99655	10.2736	25.808	9.52748e-05	0.000551745
ADNP	ADNP	0.996335	9.73102	28.1378	0.00216315	0.00797175
PEA15	PEA15	0.996268	9.77082	16.0501	0.00463481	0.0151108
NFE2L2	NFE2L2	0.995956	9.85258	14.0568	0.00158512	0.00614311
CLCN3	CLCN3	0.995955	9.82583	13.8891	0.00238285	0.00864058
ENSCSAG00000009494	ENSCSAG00000009494	-0.995608	9.85722	11.3183	0.00711069	0.0215358
STX7	STX7	0.995534	9.77502	16.0443	0.00385611	0.0129808
BTBD7	BTBD7	0.995458	9.72957	30.5105	0.00194698	0.00729472
CISD2	CISD2	-0.995382	9.93373	11.7718	0.00486596	0.0157833
OSMR	OSMR	0.99498	9.74963	19.4591	0.00390161	0.0131079
CHD8	CHD8	0.994937	9.83727	13.3818	0.00247523	0.00891821
ENSCSAG00000013493	ENSCSAG00000013493	0.994827	10.0498	16.5888	0.000116839	0.000657122
SNRPD1	SNRPD1	-0.994471	10.1459	21.0003	0.000906949	0.00383093
MMP1	MMP1	-0.99437	9.77851	14.1797	0.00386001	0.0129853
TERF1	TERF1	0.994365	9.8366	13.4284	0.00290293	0.0101773
WRAP73	WRAP73	0.994138	9.7652	16.2527	0.00466508	0.0151997
EID1	EID1	-0.99391	10.0573	16.3997	0.0017729	0.00674713
COX10	COX10	0.993908	9.74322	21.176	0.00411398	0.0136764
GTF2H1	GTF2H1	0.992652	9.80271	15.2957	0.00200994	0.00750842
PON2	PON2	-0.99261	9.81772	10.9871	0.00919253	0.0264213
DNTTIP1	DNTTIP1	0.992421	9.82921	13.1299	0.00327993	0.0112884
ZFYVE16	ZFYVE16	0.992302	9.7546	20.8237	0.00227664	0.00831613
MGAT1	MGAT1	0.992175	9.77082	16.2257	0.00438961	0.0144526
ENSCSAG00000017145	ENSCSAG00000017145	-0.990779	9.80683	11.5611	0.0091901	0.0264213
ENSCSAG00000004661	ENSCSAG00000004661	-0.990774	9.96286	12.5738	0.00416643	0.0138236
TRIP10	TRIP10	0.989298	9.8592	14.1075	0.00164936	0.00634841
PISD	PISD	0.988994	9.75814	18.2723	0.00413536	0.0137295
ERP29	ERP29	-0.988951	10.2451	26.2829	0.000243372	0.00124836
DLG5	DLG5	0.988761	9.79653	13.9953	0.00381237	0.0128591
CHURC1	CHURC1	-0.988502	9.90655	11.3689	0.00600065	0.0186964
HAGH	HAGH	0.988444	9.88985	13.5473	0.00145467	0.00570729
DNAJC2	DNAJC2	0.988068	9.88273	13.082	0.0017436	0.00665058
ABCF1	ABCF1	0.987787	9.93997	14.5667	0.000731543	0.00321529
VPS26A	VPS26A	-0.986802	9.7979	11.6179	0.00991555	0.0281486
ID1	ID1	0.986437	10.239	15.5372	8.61786e-05	0.000506586
PSIP1	PSIP1	-0.985945	10.0823	16.0717	0.00170834	0.00653083
TP53BP1	TP53BP1	0.985253	9.87557	14.1166	0.0014984	0.00584722
PCMTD1	PCMTD1	-0.985202	9.75744	15.167	0.00868379	0.0251743
ENSCSAG00000000626	ENSCSAG00000000626	-0.984958	9.94371	11.6057	0.00498338	0.0160819
NOP14	NOP14	0.984923	9.89565	13.0853	0.00183629	0.00694149
TSEN54	TSEN54	0.984742	9.83191	13.0142	0.0028622	0.0100693
CAND1	CAND1	0.984355	9.82246	13.1263	0.00396351	0.0132894
GOLPH3	GOLPH3	0.983873	9.82921	14.0572	0.00228833	0.00834558
RPS12	RPS12	0.983816	13.5287	131.336	9.38389e-29	6.1824e-27
BMPR1A	BMPR1A	0.983667	9.73318	24.6604	0.00350256	0.0119332
EHD4	EHD4	0.983283	9.78824	14.1015	0.00487325	0.0157924
PTPN4	PTPN4	0.983243	9.7475	21.8373	0.0036659	0.0124479
MYDGF	MYDGF	-0.982899	9.78478	13.6209	0.00770689	0.0229174
ENSCSAG00000015268	ENSCSAG00000015268	-0.982852	10.4934	38.6882	1.08041e-05	8.26686e-05
CBLL1	CBLL1	0.982774	9.73677	24.1608	0.003433	0.0117356
RPN2	RPN2	-0.982682	10.2299	25.7293	0.000409487	0.00194871
YTHDF2	YTHDF2	0.982312	9.94184	14.623	0.000653279	0.00292247
ARHGAP12	ARHGAP12	0.98186	9.73749	21.8758	0.00450558	0.0147368
TCN2	TCN2	-0.981516	9.75885	14.79	0.0104358	0.0292978
FBXW8	FBXW8	0.981407	9.71508	48.4976	0.00090972	0.00383625
ATAD2B	ATAD2B	0.981386	9.76449	19.2273	0.00288847	0.0101336
ANKRD17	ANKRD17	0.981359	9.79238	17.8611	0.00166035	0.0063762
BEX2	BEX2	-0.980604	9.82854	10.5093	0.00993769	0.0281951
ENSCSAG00000013512	ENSCSAG00000013512	-0.980599	10.1114	17.7376	0.00131112	0.00522079
TRIR	TRIR	-0.980528	10.0897	16.7119	0.00141286	0.00557343
PTRHD1	PTRHD1	-0.979731	9.78616	13.0709	0.00860772	0.0250241
SRPK2	SRPK2	0.979558	9.86512	13.8876	0.00148534	0.00580968
ENSCSAG00000016120	ENSCSAG00000016120	-0.979358	9.85193	11.5018	0.00710853	0.0215358
BID	BID	-0.978866	9.74322	32.0918	0.000137004	0.000758758
PPP1R3B	PPP1R3B	0.97844	9.73749	30.4769	0.00106538	0.00440837
HSBP1L1	HSBP1L1	-0.978404	10.0353	14.7044	0.00248948	0.00895683
MRPL46	MRPL46	-0.977628	9.86117	11.1317	0.00740583	0.022257
ENSCSAG00000000483	ENSCSAG00000000483	-0.977532	9.88725	10.5133	0.00562456	0.0177446
CEP112	CEP112	0.977265	9.74535	20.1946	0.00458148	0.0149561
ZC3H15	ZC3H15	0.977116	10.0364	18.035	0.000185181	0.000984118
RGL1	RGL1	0.977027	9.77572	16.0786	0.00403583	0.0134696
SGTA	SGTA	0.976818	9.76591	16.1002	0.00521616	0.016695
PRMT1	PRMT1	-0.976664	10.0411	14.3368	0.00227898	0.00831744
NTPCR	NTPCR	-0.975733	9.81704	11.1488	0.0104195	0.0292681
ENSCSAG00000003289	ENSCSAG00000003289	0.974651	9.74821	19.146	0.00501759	0.016182
CNPY3	CNPY3	-0.973694	9.85523	10.2159	0.00974752	0.0278117
KIAA0753	KIAA0753	0.973626	9.72886	26.2504	0.0039114	0.0131321
ENSCSAG00000019525	ENSCSAG00000019525	-0.973491	9.74536	22.3676	0.00321397	0.011099
AEBP2	AEBP2	0.973321	9.76026	18.4808	0.00362971	0.0123332
DAZAP2	DAZAP2	-0.972763	9.9878	12.4363	0.00351606	0.0119631
MTA1	MTA1	0.972094	9.73318	25.7169	0.00329764	0.0113417
QTRT2	QTRT2	0.97179	9.74393	19.9542	0.00507314	0.0163113
MAN1A2	MAN1A2	0.971664	9.81228	13.1783	0.00401877	0.0134215
ENSCSAG00000003794	ENSCSAG00000003794	0.971069	9.8292	15.2084	0.00167611	0.00642699
U2SURP	U2SURP	0.970991	9.96286	14.372	0.00087669	0.00373247
B4GALT7	B4GALT7	0.970738	9.83123	13.6897	0.00265172	0.00942691
NRG1	NRG1	0.970608	9.7303	26.3573	0.00281814	0.00992809
EXOSC4	EXOSC4	-0.970462	9.95548	11.6857	0.00504076	0.016236
SPCS2	SPCS2	-0.96968	9.90271	10.4345	0.00747415	0.0224092
ENSCSAG00000013731	ENSCSAG00000013731	-0.96885	11.2036	60.3148	1.0202e-13	2.76762e-12
CARD10	CARD10	0.968674	9.78755	13.9322	0.00522948	0.0167271
CHCHD10	CHCHD10	-0.968549	10.761	48.9487	1.40276e-07	1.66266e-06
TKT	TKT	-0.968255	10.4832	33.3213	1.31491e-05	9.8969e-05
SARNP	SARNP	-0.967606	9.88533	10.0985	0.00809666	0.0237561
NAA38	NAA38	-0.967468	9.88274	10.5429	0.00794873	0.0234366
SMYD5	SMYD5	0.967007	9.75815	16.781	0.00563615	0.0177702
ENSCSAG00000005467	ENSCSAG00000005467	-0.96692	11.6904	76.0008	1.07176e-17	3.99782e-16
THAP4	THAP4	0.966338	9.77432	14.6461	0.00582905	0.0182648
GAB1	GAB1	0.966301	9.74322	19.1081	0.00568419	0.0178844
FRS2	FRS2	0.965903	9.71362	54.4263	0.000614786	0.00276245
HNF1B	HNF1B	0.965555	10.0076	15.1107	0.000395047	0.00188886
CNOT3	CNOT3	0.965334	9.75034	18.2809	0.00554727	0.0175445
OTUB2	OTUB2	0.964757	10.0194	15.1106	0.000374008	0.00180871
RIF1	RIF1	0.964735	9.85457	12.41	0.00341904	0.0116957
CPNE8	CPNE8	0.964515	9.84328	12.5431	0.00317518	0.0110085
FAM214A	FAM214A	0.964263	9.71798	73.4675	6.73296e-05	0.000410533
COMMD6	COMMD6	-0.964249	9.81092	11.0371	0.0114111	0.0316157
CTSZ	CTSZ	0.963908	10.0416	17.3855	0.000176275	0.000945291
MB21D2	MB21D2	0.963684	9.73678	23.4178	0.0038113	0.0128591
C19orf53	C19orf53	-0.963544	10.0704	16.6874	0.00220464	0.00809271
SENP5	SENP5	0.963232	9.73318	24.1178	0.00420585	0.0138998
COQ10B	COQ10B	0.962919	9.77362	15.325	0.00557977	0.0176253
MECP2	MECP2	0.962817	9.74536	20.4838	0.00418003	0.0138506
NMT1	NMT1	0.962225	9.81365	12.6443	0.00502581	0.0161982
TMED9	TMED9	-0.961614	10.0998	17.2917	0.00176602	0.00673104
ZNF638	ZNF638	0.96159	9.91227	13.5061	0.00105471	0.0043678
NOL10	NOL10	0.961473	9.83526	12.2302	0.00410079	0.0136415
ENSCSAG00000003183	ENSCSAG00000003183	0.960736	9.75602	16.6401	0.00610848	0.0189879
TSPAN6	TSPAN6	-0.958609	9.79791	13.0578	0.00782415	0.0231575
TIMM13	TIMM13	-0.958365	9.83794	10.1608	0.0109936	0.030677
SESTD1	SESTD1	0.958216	9.78478	13.6461	0.00571824	0.0179398
ENSCSAG00000005776	ENSCSAG00000005776	-0.95821	10.1948	22.5728	0.000821372	0.0035312
ENSCSAG00000010742	ENSCSAG00000010742	0.958185	9.89566	12.6838	0.00234324	0.00851524
NFAT5	NFAT5	0.957691	9.77012	17.5362	0.00306455	0.0106625
BAD	BAD	-0.95761	9.87754	9.96016	0.00960575	0.0274535
HNRNPA0	HNRNPA0	0.957059	10.0034	14.8127	0.000810408	0.00349295
ENSCSAG00000003373	ENSCSAG00000003373	0.956052	9.84993	12.2022	0.00336068	0.011535
KIF5B	KIF5B	0.955905	10.4433	41.9743	3.99284e-07	4.22874e-06
ENSCSAG00000004706	ENSCSAG00000004706	-0.955821	10.3299	23.2038	0.000245584	0.00125843
HMGA1	HMGA1	-0.955515	10.2202	18.3461	0.000635625	0.00284852
ZNF592	ZNF592	0.955292	9.75035	22.8712	0.00245825	0.00886963
CAPZB	CAPZB	-0.955124	10.1219	18.2169	0.00149039	0.00582492
ZFP36L1	ZFP36L1	0.954618	10.3665	21.9062	3.23196e-06	2.86138e-05
TRRAP	TRRAP	0.954177	9.7666	15.078	0.00656428	0.0202021
ENSCSAG00000008322	ENSCSAG00000008322	-0.953998	9.77851	12.0556	0.0118322	0.0325162
RAB5A	RAB5A	0.953808	9.85522	13.3157	0.00204877	0.0076254
POLR3K	POLR3K	-0.95377	9.78546	14.757	0.00599634	0.0186964
B9D2	B9D2	-0.953695	9.75035	17.7547	0.00680715	0.0207653
ARGLU1	ARGLU1	0.953623	9.93622	13.4303	0.00106904	0.00441776
DCDC1	DCDC1	0.952854	9.97447	12.9062	0.000721516	0.00318006
KAT14	KAT14	0.952846	9.76801	14.7649	0.00661387	0.02031
C4orf48	C4orf48	-0.952331	9.81023	10.4037	0.0125891	0.0341703
ARID4A	ARID4A	0.952237	9.74893	18.5491	0.00534793	0.0170308
PRDM2	PRDM2	0.952081	9.72956	27.1169	0.00322455	0.011128
ARL2	ARL2	-0.951695	9.87428	10.823	0.00822036	0.0240634
SRGAP1	SRGAP1	0.951579	9.74179	19.9528	0.00552491	0.0174955
TXLNG	TXLNG	0.951217	9.75956	17.7663	0.00457739	0.0149524
GON4L	GON4L	0.950385	9.80543	13.8692	0.00361583	0.0122943
OTUD6B	OTUD6B	0.950257	9.75603	16.1496	0.00633939	0.0195977
FAM193A	FAM193A	0.950247	9.72597	27.3283	0.00408409	0.0136038
GOLT1B	GOLT1B	-0.949293	9.75389	15.5735	0.0093644	0.0268697
REEP3	REEP3	0.949107	9.84528	12.5689	0.00304625	0.0106065
MAPK1IP1L	MAPK1IP1L	0.948444	9.95794	13.2967	0.0011447	0.00466804
GINS1	GINS1	-0.948066	9.85325	12.6552	0.00602639	0.0187558
SCAF1	SCAF1	0.947942	9.76801	14.6829	0.00691134	0.0210199
BABAM1	BABAM1	-0.947553	9.79791	11.6782	0.0109595	0.0305984
GTF3A	GTF3A	0.947049	10.007	14.7644	0.000712849	0.00314952
PPRC1	PPRC1	0.946914	9.77222	14.4345	0.00673886	0.0205941
AIP	AIP	0.946879	9.87232	12.9321	0.0018997	0.00714396
UBAP1	UBAP1	0.946675	9.77851	13.6614	0.00656737	0.0202021
NGRN	NGRN	0.946493	9.75673	15.9081	0.00677051	0.0206659
CLIP1	CLIP1	0.946155	9.83593	12.1793	0.00425796	0.0140629
ENSCSAG00000018100	ENSCSAG00000018100	0.945912	9.76167	15.4691	0.00657909	0.0202155
LGMN	LGMN	-0.94591	10.1296	15.3377	0.00131609	0.00523649
SPTY2D1	SPTY2D1	0.945114	9.73245	22.4516	0.00550914	0.0174674
CCDC50	CCDC50	0.944898	9.9561	13.269	0.00119118	0.00483428
EXOC3	EXOC3	0.944223	9.79308	13.3091	0.00646872	0.0199246
IAH1	IAH1	0.943748	10.0698	18.4536	0.00017382	0.000933111
RPA3	RPA3	-0.943158	9.93622	11.7959	0.00590942	0.018471
DNAJC6	DNAJC6	0.942469	9.74465	19.286	0.00666652	0.0204346
TMEM205	TMEM205	-0.942086	9.93811	10.4541	0.00736065	0.0221343
SNRNP48	SNRNP48	0.942021	9.74607	20.8733	0.00405375	0.0135116
MSANTD3-TMEFF1	MSANTD3-TMEFF1	0.941995	9.7238	30.5305	0.00326218	0.0112349
MACF1	MACF1	0.941314	9.90079	11.9442	0.0023097	0.00840539
PHYKPL	PHYKPL	0.941201	9.76168	15.0709	0.0073192	0.0220489
ATP5F1C	ATP5F1C	-0.940679	10.3698	31.1409	0.000188845	0.000998969
ENSCSAG00000012854	ENSCSAG00000012854	0.939794	9.88209	12.0607	0.00288737	0.0101336
ITCH	ITCH	0.939617	9.75035	17.3503	0.00684735	0.0208503
ENSCSAG00000009364	ENSCSAG00000009364	-0.939375	9.89822	9.66461	0.00922095	0.026473
KANSL3	KANSL3	0.939349	9.76027	15.2237	0.0073016	0.022022
VPS35L	VPS35L	0.938391	9.82313	12.2794	0.00505084	0.0162582
UBE2R2	UBE2R2	0.938082	9.82651	12.2942	0.00444598	0.0145983
FNDC3B	FNDC3B	0.935229	9.87558	12.1165	0.00303098	0.0105606
LMBRD1	LMBRD1	-0.935131	9.74892	15.5328	0.0110252	0.0307481
ENSCSAG00000009522	ENSCSAG00000009522	0.934685	9.74678	18.5868	0.00600362	0.0186964
PPP2CA	PPP2CA	0.934454	10.0761	18.0149	0.000166504	0.000898591
RWDD1	RWDD1	0.934449	10.1491	21.5883	7.87504e-05	0.000467353
PHF20	PHF20	0.934205	9.83123	12.5238	0.00373044	0.0126416
ACO2	ACO2	-0.933983	9.9356	9.9298	0.00795079	0.0234366
DOCK10	DOCK10	0.933533	9.76237	16.1413	0.00553023	0.0175015
CUL4A	CUL4A	0.932425	9.84461	11.5723	0.00545038	0.0173244
NDUFAF7	NDUFAF7	0.932337	9.80887	12	0.00636288	0.0196582
HERPUD2	HERPUD2	0.932231	9.75532	15.8522	0.00777804	0.0230485
CITED2	CITED2	0.931837	10.4926	19.2601	1.2542e-05	9.48219e-05
TEDC1	TEDC1	0.931716	9.83794	11.4685	0.00491065	0.0158977
ENSCSAG00000018650	ENSCSAG00000018650	-0.931539	9.9878	11.1359	0.00531455	0.0169351
CD3EAP	CD3EAP	0.931268	9.78477	13.1983	0.00763866	0.0227626
EDEM2	EDEM2	-0.930932	9.7799	12.2844	0.0114988	0.0317373
ENSCSAG00000000791	ENSCSAG00000000791	0.930918	9.74677	18.0794	0.00637513	0.0196722
VPS37B	VPS37B	0.930871	9.77642	14.0427	0.00697884	0.0211998
CUL3	CUL3	0.929494	9.75673	15.778	0.00780867	0.0231252
CCNH	CCNH	0.928449	9.80477	12.2411	0.00633229	0.0195876
ENSCSAG00000007000	ENSCSAG00000007000	-0.928352	9.94992	10.5434	0.00763253	0.0227626
POLDIP3	POLDIP3	0.928171	9.78686	13.5045	0.00797114	0.0234829
INO80C	INO80C	-0.928136	9.77572	13.015	0.011035	0.0307586
USPL1	USPL1	0.927795	9.72741	25.5327	0.00457054	0.0149397
EXOC6B	EXOC6B	0.927789	9.76027	15.1899	0.00774358	0.023013
HELZ	HELZ	0.927773	9.79653	12.7774	0.00592039	0.0184825
CZIB	CZIB	-0.927102	9.75602	15.2609	0.0107632	0.0300835
EVA1A	EVA1A	0.927098	9.91925	12.078	0.00204767	0.0076254
FBXO38	FBXO38	0.926963	9.73606	22.4477	0.0049404	0.0159838
ACAD9	ACAD9	-0.926594	9.75886	15.0183	0.00991051	0.0281486
ENSCSAG00000011751	ENSCSAG00000011751	-0.926274	9.8366	9.35574	0.0138532	0.0370855
SQSTM1	SQSTM1	0.926224	11.0501	33.1923	1.09211e-08	1.51789e-07
SMAP1	SMAP1	0.926084	9.83324	11.8747	0.00495409	0.0160077
VARS1	VARS1	0.924498	9.82584	12.2642	0.00591988	0.0184825
DYNLRB2	DYNLRB2	-0.924089	9.72885	23.1252	0.00690318	0.0210077
GSS	GSS	-0.923948	9.79653	16.6417	0.00318124	0.0110085
VMA21	VMA21	-0.923389	9.76661	19.5358	0.00319389	0.0110372
ESCO1	ESCO1	0.923039	9.74393	19.1942	0.00620432	0.0192622
SRRT	SRRT	0.922928	9.992	13.7428	0.00124732	0.00501399
NME2	NME2	-0.922857	11.929	118.001	3.21598e-20	1.33727e-18
ZNF394	ZNF394	0.922847	9.77572	15.1083	0.00587103	0.0183737
BRD9	BRD9	0.922815	9.74821	17.0926	0.00791354	0.0233811
ANXA4	ANXA4	-0.922809	10.4385	24.8028	5.37736e-05	0.000338874
CDK13	CDK13	0.922775	9.73676	21.4914	0.00569819	0.0179101
TCF4	TCF4	0.922761	9.73677	20.3638	0.00672242	0.0205567
NSF	NSF	0.922196	9.8366	11.2868	0.00556566	0.0175917
ENSCSAG00000006004	ENSCSAG00000006004	0.92177	9.74678	23.3421	0.00336512	0.0115424
ENSCSAG00000006596	ENSCSAG00000006596	0.921723	9.73534	24.2699	0.00412114	0.0136912
ENSCSAG00000015276	ENSCSAG00000015276	-0.921596	9.84527	9.23546	0.0136518	0.0366626
USP22	USP22	0.921426	9.80408	12.9215	0.00481843	0.0156591
ENSCSAG00000007502	ENSCSAG00000007502	0.921306	9.74535	22.0605	0.00235735	0.00856038
IFIT2	IFIT2	0.920564	9.77431	25.7893	3.45859e-05	0.000230255
PAFAH1B1	PAFAH1B1	0.919839	9.74607	16.987	0.00837935	0.0244582
OCIAD2	OCIAD2	-0.919828	9.82652	10.6888	0.0115903	0.0319206
TMEM87B	TMEM87B	0.919551	9.7715	13.9499	0.00750053	0.0224617
RUSC2	RUSC2	0.918932	9.72451	33.038	0.00291244	0.0102036
DROSHA	DROSHA	0.918556	9.75035	16.0858	0.00840001	0.0245045
RILPL1	RILPL1	0.91824	9.75035	16.1757	0.00863696	0.0250803
ATRAID	ATRAID	-0.918225	9.90399	10.0941	0.0106981	0.0299347
LAMTOR1	LAMTOR1	0.918122	10.0463	16.2931	0.000472627	0.0022114
ENSCSAG00000005857	ENSCSAG00000005857	0.916761	9.75885	15.5632	0.00733908	0.0220825
SLC25A39	SLC25A39	-0.916517	10.4556	31.3315	9.09276e-05	0.000530202
TPD52L2	TPD52L2	0.91632	9.81433	12.4292	0.00657078	0.0202021
ZNF131	ZNF131	0.915572	9.75673	18.4377	0.00512903	0.0164473
BRD8	BRD8	0.915373	9.82854	12.569	0.00446086	0.014636
HS3ST1	HS3ST1	0.915129	10.2405	17.1565	3.71491e-05	0.000245707
DTYMK	DTYMK	-0.914247	9.89179	10.247	0.00990305	0.0281446
HMGB2	HMGB2	-0.914018	9.95423	10.9862	0.00892163	0.0258183
DOCK7	DOCK7	0.913816	9.74821	17.4814	0.00758972	0.0226635
QDPR	QDPR	-0.913468	9.95362	10.4454	0.00815739	0.0239067
MAP1B	MAP1B	0.913312	10.2805	24.1773	2.48963e-05	0.000173727
RBFA	RBFA	-0.912711	9.91228	9.94095	0.0103888	0.029198
PSMD13	PSMD13	-0.912511	9.94496	10.765	0.00825349	0.0241325
IDI1	IDI1	-0.911335	9.76731	12.793	0.0137126	0.0367868
NUP42	NUP42	0.911252	9.75247	17.7732	0.00636673	0.0196582
CCDC115	CCDC115	-0.910396	9.85192	11.5765	0.00776298	0.0230436
SUPT4H1	SUPT4H1	-0.910124	9.80614	9.48585	0.0186071	0.0475775
SRRM1	SRRM1	0.910012	9.79584	12.1147	0.00846478	0.0246367
SCCPDH	SCCPDH	-0.909833	9.78824	11.7746	0.0124137	0.033821
SLC35F5	SLC35F5	0.909283	9.7546	15.6735	0.00798333	0.0234916
THAP12	THAP12	0.909088	9.72452	25.9512	0.00564601	0.0177792
SERPINE1	SERPINE1	0.908959	10.6438	17.0538	3.91814e-05	0.000257137
AFTPH	AFTPH	0.908759	9.76871	14.5602	0.00767184	0.0228399
ATP6V1G1	ATP6V1G1	-0.908341	10.0902	14.0298	0.0021506	0.00793795
VEZF1	VEZF1	0.906967	9.82853	14.0138	0.00254565	0.00912655
CCDC12	CCDC12	0.906851	9.77012	13.6623	0.00909668	0.0262053
NDUFA9	NDUFA9	-0.906394	9.89308	8.98258	0.0127501	0.0345336
TXNDC17	TXNDC17	-0.905966	10.0282	12.2968	0.00512463	0.0164435
MINDY2	MINDY2	0.905936	9.76307	16.0997	0.00630452	0.0195136
ZBTB6	ZBTB6	0.905767	9.75885	14.5552	0.00977732	0.0278341
GPS2	GPS2	0.905337	9.82043	11.2383	0.00758355	0.0226635
ENSCSAG00000014175	ENSCSAG00000014175	-0.905193	10.3136	20.0363	0.000613075	0.00275721
TBC1D20	TBC1D20	0.905127	9.77152	13.2039	0.00976747	0.0278217
ENSCSAG00000000301	ENSCSAG00000000301	-0.904967	9.76379	12.4296	0.0152753	0.0402346
MRPL9	MRPL9	-0.904931	9.85457	8.80848	0.0153798	0.0404676
RGS2	RGS2	0.904743	9.79376	11.2921	0.00338946	0.0116181
KNOP1	KNOP1	0.904207	9.86052	10.7142	0.0064119	0.0197736
NAA15	NAA15	0.90332	9.82922	11.0792	0.00675457	0.0206297
RNH1	RNH1	-0.903282	10.1421	16.9537	0.0017372	0.00663114
SEC61B	SEC61B	-0.901755	10.2202	21.2611	0.000797353	0.00344478
SPATS2	SPATS2	0.901527	9.73101	22.7804	0.00646843	0.0199246
CCHCR1	CCHCR1	-0.900905	9.74107	30.3628	0.00117306	0.00477602
PTPN1	PTPN1	0.90049	9.82517	10.6865	0.00806177	0.0236812
ZWINT	ZWINT	-0.899544	9.83459	10.8673	0.0116357	0.0320283
PPP4R1	PPP4R1	0.898872	9.79101	11.5106	0.00994598	0.0281951
CPSF2	CPSF2	0.898764	9.77921	12.6216	0.00967512	0.0276206
GBF1	GBF1	0.898118	9.75886	14.5191	0.00955958	0.0273678
ENSCSAG00000014143	ENSCSAG00000014143	0.897264	10.8377	71.7255	2.502e-11	5.24489e-10
COA1	COA1	-0.89704	9.83794	8.98397	0.0168111	0.0435337
CORO1B	CORO1B	-0.896821	9.92304	9.18107	0.0113341	0.0314197
CLDN2	CLDN2	-0.896687	9.81975	7.96848	0.0215931	0.0533401
ABI2	ABI2	0.896306	9.74251	18.3103	0.00784229	0.0231976
MRPL17	MRPL17	-0.895856	10.0241	13.2212	0.00546618	0.0173584
RAB10	RAB10	0.895843	10.0469	14.6271	0.000681497	0.00303533
GPS1	GPS1	-0.895116	9.97752	10.7467	0.00835987	0.0244154
ENSCSAG00000019447	ENSCSAG00000019447	-0.89492	9.84528	8.61587	0.0174187	0.0449238
DR1	DR1	0.894737	9.77222	12.9311	0.0110536	0.0307632
C1QBP	C1QBP	-0.894606	10.6986	32.1903	9.87987e-06	7.67544e-05
STRN3	STRN3	0.89423	9.73461	21.4227	0.00629076	0.0194829
TPM1	TPM1	-0.89366	11.2761	31.2545	2.87518e-08	3.7114e-07
BRI3	BRI3	0.893537	9.81772	11.0742	0.00823174	0.0240828
PTRH1	PTRH1	-0.893311	9.8184	9.53946	0.0165545	0.042979
SCAF8	SCAF8	0.893074	9.72669	26.3457	0.00460251	0.0150151
MXD1	MXD1	0.893032	9.71798	48.7738	0.000722928	0.00318352
EIF5	EIF5	0.892307	10.3408	24.6647	2.00899e-05	0.000143544
GGNBP2	GGNBP2	0.892183	9.88986	10.952	0.00400624	0.0133884
HS3ST3A1	HS3ST3A1	0.892137	9.72813	25.9925	0.00480194	0.0156197
IDH2	IDH2	-0.892046	9.89308	9.18687	0.0141209	0.0376632
NME4	NME4	-0.891685	10.2932	23.1262	0.000511909	0.00236729
ADRM1	ADRM1	-0.890821	10.1064	14.541	0.00295021	0.0103075
ENSCSAG00000006997	ENSCSAG00000006997	0.890576	9.73029	20.6165	0.0091808	0.0264176
YTHDF1	YTHDF1	0.890337	9.71289	53.7673	0.000891292	0.00378054
PPP4R3A	PPP4R3A	0.889306	9.78963	11.7362	0.00996832	0.0282352
ENSCSAG00000006124	ENSCSAG00000006124	0.888426	9.77152	12.367	0.0114647	0.0317124
TTC14	TTC14	0.888039	9.73102	23.4678	0.00571401	0.0179376
INTS5	INTS5	0.88787	9.73462	20.3488	0.00797674	0.0234858
ZNF473	ZNF473	0.887802	9.72885	22.492	0.00717759	0.0217125
KIAA0232	KIAA0232	0.887442	9.73462	20.1518	0.00805931	0.0236812
GEM	GEM	0.887067	9.75956	14.1025	0.010338	0.0290717
PRPF40B	PRPF40B	0.886684	9.75815	13.6806	0.0113293	0.0314197
PRKACB	PRKACB	0.886647	9.72307	27.5241	0.00507378	0.0163113
MRPS22	MRPS22	-0.886436	9.79445	9.75618	0.0191024	0.0486477
SERPINH1	SERPINH1	-0.886276	10.0886	10.6482	0.00378872	0.0127964
ITPR3	ITPR3	0.886103	9.74679	15.9484	0.0105733	0.0296181
ENSCSAG00000000602	ENSCSAG00000000602	-0.885962	10.6168	33.5727	2.65689e-05	0.000183629
KIF21A	KIF21A	0.885736	9.88792	11.3649	0.00243297	0.00880348
RSRP1	RSRP1	0.885646	9.79653	11.1801	0.00984352	0.0279911
RAB18	RAB18	-0.885626	9.76379	13.451	0.0126014	0.0341856
CPOX	CPOX	0.885614	9.74536	16.309	0.0104778	0.0293993
MNS1	MNS1	0.883891	9.74179	18.2108	0.00966412	0.0276048
CDK5RAP3	CDK5RAP3	-0.88386	9.80409	10.1849	0.0168819	0.0436725
GTF3C1	GTF3C1	0.883385	9.84595	10.5444	0.00785182	0.0232123
RHPN2	RHPN2	0.883265	9.8184	10.4437	0.00941183	0.0269905
TMEM30A	TMEM30A	0.883089	9.77851	11.8389	0.0121604	0.0333278
NFKBIE	NFKBIE	0.882963	9.73462	19.2536	0.00916475	0.0263864
PCNT	PCNT	0.882387	9.78963	11.1072	0.0122814	0.0335145
HMGXB4	HMGXB4	0.881747	9.7917	11.9486	0.008165	0.0239151
ENSCSAG00000005123	ENSCSAG00000005123	0.881625	9.73892	19.5013	0.0080679	0.0236855
RPS6KC1	RPS6KC1	0.879946	9.73964	17.6939	0.00868422	0.0251743
RPAIN	RPAIN	0.879528	9.78547	11.5357	0.0114457	0.031677
NSFL1C	NSFL1C	-0.87948	9.85656	8.32431	0.0174385	0.044952
IFT20	IFT20	-0.87901	9.77851	10.6877	0.0193928	0.0492632
SEC14L1	SEC14L1	0.879008	9.81975	10.525	0.0095443	0.0273395
ACOT13	ACOT13	-0.878549	9.77712	10.9786	0.019491	0.0494388
HEXIM1	HEXIM1	0.877884	9.73462	18.3016	0.0119407	0.0327612
PABPN1	PABPN1	0.877866	9.82652	10.8132	0.00813212	0.0238464
SAC3D1	SAC3D1	-0.877822	9.77642	10.5593	0.0196661	0.0497836
ORAI2	ORAI2	0.877177	9.75035	15.6305	0.0106908	0.0299307
SLC25A3	SLC25A3	0.877001	10.8295	70.734	6.36845e-10	1.06274e-08
MEA1	MEA1	-0.876876	9.99022	10.1929	0.00896721	0.0259058
ENSCSAG00000018419	ENSCSAG00000018419	-0.876319	9.98293	9.95231	0.00439019	0.0144526
CLINT1	CLINT1	0.875151	9.91163	11.0349	0.00382156	0.0128816
BLOC1S6	BLOC1S6	0.874908	9.77432	12.2167	0.0122171	0.0334291
GLMP	GLMP	-0.874698	9.8116	8.51821	0.0258992	0.0619163
CS	CS	0.874587	10.0411	13.9335	0.00136662	0.00541208
PREP	PREP	0.874504	9.76097	12.8489	0.012818	0.0346249
ENSCSAG00000004975	ENSCSAG00000004975	0.874471	9.76802	12.5026	0.0130299	0.0351598
PPP1R8	PPP1R8	0.874094	9.74465	15.9719	0.0114728	0.0317164
MED13	MED13	0.874044	9.77711	15.6675	0.00512159	0.0164435
SLC25A6	SLC25A6	-0.873424	10.4344	28.9587	2.80479e-05	0.000192279
RABGAP1	RABGAP1	0.873027	9.76591	12.8434	0.0119283	0.0327447
HS1BP3	HS1BP3	0.872853	9.77712	12.1244	0.0115166	0.0317693
CPNE3	CPNE3	-0.872405	9.92808	8.92206	0.0137231	0.0367956
TMEM147	TMEM147	-0.872395	10.0721	12.8476	0.00523983	0.0167391
ACAA1	ACAA1	-0.871625	9.77222	11.8535	0.0162987	0.0425338
C5orf51	C5orf51	0.871153	9.75176	15.3479	0.0101183	0.0285644
KLHL11	KLHL11	0.87079	9.76309	12.7382	0.013492	0.0362718
UBE2I	UBE2I	-0.869925	10.1922	19.1503	0.00226153	0.00828357
TLK2	TLK2	0.869566	9.74465	18.4136	0.00754108	0.0225699
DBF4	DBF4	0.869537	9.77081	13.2864	0.010298	0.0290072
ENSCSAG00000000688	ENSCSAG00000000688	-0.869113	9.83258	8.604	0.0199255	0.0502396
ENSCSAG00000006746	ENSCSAG00000006746	-0.869002	9.77222	11.2729	0.0187925	0.047955
ALDH1A1	ALDH1A1	-0.868219	10.3693	11.8068	0.000612933	0.00275721
NTS	NTS	-0.867837	9.92494	7.35988	0.0139564	0.037303
ENSCSAG00000007406	ENSCSAG00000007406	-0.867834	9.96898	9.46251	0.0110772	0.0308085
TGS1	TGS1	0.866774	9.86182	10.1138	0.00721707	0.021806
EPN2	EPN2	0.866724	9.73821	16.3424	0.0138885	0.0371607
ENSCSAG00000011104	ENSCSAG00000011104	-0.866075	9.81772	8.24693	0.0258248	0.0617969
TMF1	TMF1	0.865516	9.80955	10.3275	0.0113236	0.0314197
NOL8	NOL8	0.864274	9.73749	17.7845	0.0110487	0.0307632
ANKRD26	ANKRD26	0.863884	9.78615	13.5428	0.00759115	0.0226635
PHYH	PHYH	-0.863595	9.78338	9.98026	0.0213065	0.0528031
STT3B	STT3B	0.86243	9.81296	9.99114	0.0125087	0.0340434
GPI	GPI	-0.862415	10.4389	28.7851	0.00027668	0.00139661
ELF4	ELF4	0.862406	9.79997	10.3675	0.0122142	0.0334291
MAPKAPK5	MAPKAPK5	0.862304	9.75956	12.7417	0.0140989	0.0376242
ORMDL2	ORMDL2	-0.862281	9.77362	10.9179	0.0200224	0.0504338
TXNL4A	TXNL4A	-0.86205	10.0527	12.5744	0.00610108	0.0189766
NIP7	NIP7	0.861913	9.77851	11.3104	0.0142687	0.0379974
NUP58	NUP58	0.86087	9.76167	12.6136	0.0142793	0.0380058
TSPAN3	TSPAN3	-0.860713	10.1274	15.2991	0.00398545	0.0133542
HUS1	HUS1	0.860365	9.74465	15.1745	0.0131823	0.0355462
ANAPC13	ANAPC13	-0.860169	9.78616	9.75901	0.0234668	0.0571244
POLR3E	POLR3E	0.859275	9.74821	14.8668	0.0128123	0.0346249
TNFRSF21	TNFRSF21	0.859144	9.8506	9.60878	0.00864328	0.0250843
EPS15L1	EPS15L1	0.858941	9.74821	15.2596	0.0119596	0.0327953
MANF	MANF	-0.858068	10.1832	12.5341	0.00229124	0.00835017
FAM92A	FAM92A	0.857651	9.83324	9.81327	0.0112444	0.0312392
LRRC42	LRRC42	0.857306	9.88404	9.62975	0.00672258	0.0205567
THOC6	THOC6	-0.857247	9.82179	9.10458	0.0197698	0.0499451
MMP16	MMP16	0.857134	9.75177	17.1559	0.00732413	0.0220506
SAP18	SAP18	-0.856696	10.2135	18.4806	0.00184607	0.00697327
TRIP12	TRIP12	0.856042	9.82786	9.86559	0.0104893	0.0294154
ITGB3BP	ITGB3BP	-0.856012	9.75248	17.1082	0.00791955	0.0233853
ENSCSAG00000000286	ENSCSAG00000000286	0.855862	11.1922	101.355	8.57678e-15	2.48629e-13
CINP	CINP	-0.855592	9.8697	8.28792	0.0190536	0.048548
ARL1	ARL1	-0.855518	9.88014	7.95951	0.0200851	0.0505416
PRADC1	PRADC1	-0.855335	9.7813	11.1472	0.0170836	0.0441267
IGBP1	IGBP1	-0.853766	9.82651	8.07027	0.0223588	0.0549811
MED30	MED30	-0.852806	9.81637	8.58156	0.0227762	0.0557105
CREBZF	CREBZF	0.852769	9.73318	18.5124	0.0114894	0.0317288
ERBIN	ERBIN	0.852768	9.71943	33.8529	0.00306656	0.0106625
KYAT3	KYAT3	0.852722	9.77432	11.472	0.0145764	0.0386142
SPAG9	SPAG9	0.852484	9.8184	9.8081	0.0116939	0.032171
RIMKLB	RIMKLB	0.850868	9.74107	18.8723	0.00845908	0.0246343
LACTB2	LACTB2	-0.850861	9.91862	8.16091	0.0142679	0.0379974
GCC2	GCC2	0.850777	9.85324	11.8692	0.00375091	0.012694
HDGFL2	HDGFL2	0.849741	9.86117	9.34012	0.0103381	0.0290717
ENSCSAG00000017280	ENSCSAG00000017280	-0.849587	9.81636	8.03915	0.0258371	0.0617972
MIDN	MIDN	0.848899	9.74964	16.3977	0.00975565	0.0278192
ROCK1	ROCK1	0.84884	9.85258	9.37991	0.0101739	0.0286895
FNIP1	FNIP1	0.848749	9.75885	16.8393	0.00718449	0.0217204
ENSCSAG00000003470	ENSCSAG00000003470	0.848257	9.73462	17.9538	0.0123056	0.0335444
SPNS1	SPNS1	-0.848076	9.78755	9.14161	0.0245251	0.0593588
PYCR1	PYCR1	0.848018	9.76168	12.2754	0.0159137	0.0416566
PRR3	PRR3	0.847455	9.73821	16.4651	0.0131965	0.0355529
NF1	NF1	0.846704	9.79859	11.8388	0.0090132	0.0260091
TXLNA	TXLNA	0.846023	9.75603	13.9886	0.014011	0.0374291
CARS1	CARS1	0.845358	9.76591	11.7305	0.0164012	0.0427498
AP2B1	AP2B1	0.845333	9.79584	10.3145	0.0149143	0.0393653
P4HA1	P4HA1	0.84508	9.80751	9.81084	0.0138275	0.0370364
MRPL51	MRPL51	-0.844498	10.1301	13.9491	0.00482384	0.0156667
LUC7L3	LUC7L3	0.844142	9.92241	10.1615	0.00520184	0.0166597
TINAGL1	TINAGL1	-0.844022	9.74465	24.334	0.002646	0.00941316
RPL22L1	RPL22L1	-0.843238	11.2469	49.5235	3.29912e-11	6.77589e-10
MOSPD3	MOSPD3	-0.842965	9.79859	8.51722	0.0271261	0.0640945
ENSCSAG00000015560	ENSCSAG00000015560	0.842843	9.88986	9.24232	0.00896593	0.0259058
LRBA	LRBA	0.84244	9.75956	13.1884	0.0138114	0.0370129
NUFIP1	NUFIP1	0.842123	9.77572	12.5747	0.0112979	0.0313707
ENSCSAG00000005547	ENSCSAG00000005547	0.841584	9.88857	9.55285	0.00901023	0.0260091
SGMS2	SGMS2	0.840906	9.72017	36.234	0.00218975	0.00804973
PAXIP1	PAXIP1	0.840162	9.72886	23.3405	0.00695959	0.021154
SESN2	SESN2	0.839997	9.75105	16.3355	0.00994861	0.0281951
RMDN3	RMDN3	0.838918	9.85788	9.54631	0.00894074	0.0258588
ZMYM4	ZMYM4	0.838872	9.78823	10.7802	0.014361	0.038155
SLC20A1	SLC20A1	0.838609	9.86052	8.87571	0.0111107	0.0308846
DEPDC1	DEPDC1	0.838497	9.75602	14.9281	0.0150658	0.0397239
RPS6KA4	RPS6KA4	0.838041	9.80066	9.83548	0.0151824	0.0400107
TMEM160	TMEM160	-0.837626	9.78755	9.04564	0.0264585	0.0629569
BUD31	BUD31	-0.837417	10.0463	11.0344	0.00841997	0.0245486
PCID2	PCID2	0.837027	9.76379	12.725	0.0143667	0.038155
ISYNA1	ISYNA1	-0.83702	9.85391	7.52709	0.0255954	0.0614217
PUM2	PUM2	0.836864	9.79308	12.0592	0.00908118	0.0261755
RILPL2	RILPL2	-0.836735	9.74536	12.6201	0.0273399	0.0644794
ASPM	ASPM	0.836563	9.76731	13.8615	0.0167473	0.0434352
ENSCSAG00000005020	ENSCSAG00000005020	-0.836534	10.0135	9.88485	0.0100557	0.028435
TMED10	TMED10	-0.83644	10.03	10.4647	0.0100261	0.0283673
TBL2	TBL2	0.836186	9.81771	9.42143	0.0140434	0.0374958
GSPT2	GSPT2	0.836021	9.73246	18.1888	0.0127752	0.034583
BLVRA	BLVRA	-0.835724	9.80614	7.89092	0.0313951	0.0719993
PIKFYVE	PIKFYVE	0.835256	9.72524	25.8397	0.0056059	0.0176968
ENSCSAG00000013302	ENSCSAG00000013302	0.835198	9.83055	9.21297	0.012256	0.0334992
MPV17	MPV17	-0.834945	9.78061	9.45727	0.025731	0.0616888
CLPX	CLPX	0.834856	9.79584	9.89063	0.0164196	0.04276
ENSCSAG00000017792	ENSCSAG00000017792	0.834358	10.1885	18.9945	0.000366613	0.00177974
SLC25A38	SLC25A38	0.834132	9.76308	12.2143	0.0156912	0.0411591
DPP8	DPP8	0.834113	9.74465	14.365	0.016489	0.042892
FOXJ3	FOXJ3	0.834093	9.73964	20.441	0.00682401	0.0208042
NTHL1	NTHL1	-0.833464	9.74536	17.3906	0.0101412	0.028613
EXPH5	EXPH5	0.833151	9.73317	21.1486	0.00755328	0.022593
PDCD10	PDCD10	-0.832615	9.97142	8.67694	0.0122925	0.0335268
UTP6	UTP6	0.832468	9.82787	9.21844	0.0148242	0.0391479
RTL1	RTL1	0.832444	9.78198	10.9458	0.01593	0.0416775
PPP2R2A	PPP2R2A	0.832097	9.87232	9.14106	0.0095751	0.0273968
NAV2	NAV2	0.831672	9.7425	14.792	0.0154139	0.0405364
TXNDC15	TXNDC15	-0.831474	9.80956	9.20635	0.0212278	0.0526595
RBM4B	RBM4B	0.831291	9.74892	13.0869	0.017629	0.0453695
KIF2A	KIF2A	0.830861	9.92051	9.42844	0.00621053	0.0192697
NFYB	NFYB	0.830561	9.74607	14.4786	0.0157376	0.0412594
ENSCSAG00000002247	ENSCSAG00000002247	0.829955	9.82651	9.44873	0.0127192	0.0344681
UPF1	UPF1	0.829533	9.73534	17.2579	0.0133449	0.0359336
NUP153	NUP153	0.829428	9.78547	9.98704	0.0202093	0.0508261
ENSCSAG00000015504	ENSCSAG00000015504	-0.827932	9.88727	8.15408	0.0202383	0.0508261
WAPL	WAPL	0.827143	9.80066	9.61034	0.0167357	0.0434271
NAXD	NAXD	0.82675	9.74179	14.43	0.0179938	0.0462078
IBTK	IBTK	0.825149	9.80681	9.37577	0.0163947	0.0427498
ENSCSAG00000007762	ENSCSAG00000007762	0.825121	9.92367	9.51618	0.00706777	0.0214314
TRIM28	TRIM28	0.824905	9.7986	9.43548	0.0187856	0.047955
UBE2J2	UBE2J2	0.824148	9.79928	9.75628	0.0164956	0.042892
BCAM	BCAM	-0.824132	9.80409	7.78506	0.0281735	0.0660446
COPB2	COPB2	-0.824109	9.89373	7.96854	0.0223507	0.0549811
STAG1	STAG1	0.824018	9.75673	12.5123	0.0169675	0.0438717
AKAP11	AKAP11	0.823912	9.73534	16.3519	0.0161381	0.0421569
MYO1B	MYO1B	0.823569	10.023	10.8566	0.00269434	0.00954496
DHCR7	DHCR7	0.82273	9.77082	11.1246	0.019448	0.0493546
TJP1	TJP1	0.822596	9.88857	9.13885	0.00981218	0.0279177
ITFG2	ITFG2	0.822592	9.7673	12.0492	0.0143658	0.038155
NKAPD1	NKAPD1	0.822199	9.73318	20.8025	0.00842516	0.0245496
SAFB	SAFB	0.822037	9.91988	9.49238	0.00728796	0.0219939
SNRK	SNRK	0.821696	9.7303	18.2027	0.014373	0.038155
C16orf87	C16orf87	0.821221	9.74107	18.471	0.00920633	0.026446
MTMR10	MTMR10	0.820879	9.7482	20.4895	0.00495168	0.0160077
ENSCSAG00000001440	ENSCSAG00000001440	-0.820372	9.84794	7.25856	0.0297829	0.0689902
FKBP1B	FKBP1B	-0.820047	9.74465	14.5864	0.0174825	0.0450197
C3orf14	C3orf14	-0.819915	9.80134	8.66044	0.0279619	0.065763
AKAP8	AKAP8	0.819774	9.76309	11.4803	0.0197328	0.0499274
USP47	USP47	0.819653	9.80339	10.3953	0.0126813	0.0343839
CUEDC2	CUEDC2	-0.818878	9.91862	7.65163	0.0207419	0.0516561
CTSB	CTSB	0.818848	9.85589	9.14436	0.0118676	0.0325957
GIT2	GIT2	0.818804	9.76379	11.1805	0.0202528	0.0508373
WASF2	WASF2	0.818621	9.90398	9.17435	0.00863108	0.0250776
TCF12	TCF12	0.818398	9.76591	11	0.0203339	0.0508899
ENSCSAG00000002658	ENSCSAG00000002658	0.817638	10.2445	21.3396	8.03031e-05	0.000475353
NDFIP2	NDFIP2	0.817141	10.3539	26.6221	7.08417e-05	0.000428343
PPL	PPL	0.816929	9.7638	11.1119	0.0204224	0.0510861
OSBPL3	OSBPL3	0.816881	9.78617	9.7684	0.0189305	0.0482828
SUN1	SUN1	0.81618	9.81364	9.18692	0.0167714	0.0434531
MRPS12	MRPS12	-0.816011	10.0359	10.5201	0.0110549	0.0307632
ATP5F1B	ATP5F1B	-0.816001	10.6136	31.1213	0.000134983	0.000748383
ENSCSAG00000012437	ENSCSAG00000012437	-0.815875	9.85457	7.19809	0.0289002	0.0674692
AKAP9	AKAP9	0.815862	9.82786	10.1399	0.0102745	0.0289571
LLPH	LLPH	-0.815666	9.80887	7.67261	0.0317672	0.0726761
CBX1	CBX1	0.815595	9.8963	8.93026	0.0103349	0.0290717
TRIM47	TRIM47	0.815454	9.7425	14.1066	0.0183639	0.0470743
GPNMB	GPNMB	-0.815285	9.97813	7.28681	0.0159051	0.0416555
ENSCSAG00000012584	ENSCSAG00000012584	-0.814831	9.83526	8.66654	0.0230437	0.0562022
ADH5	ADH5	-0.813123	9.953	8.01099	0.0181571	0.0465677
CDC42	CDC42	-0.812285	10.2552	17.5087	0.00227698	0.00831613
ARL2BP	ARL2BP	-0.812229	9.85126	7.17858	0.0265221	0.0629899
VCL	VCL	0.811906	9.88533	9.12397	0.0114225	0.0316302
ENSCSAG00000010484	ENSCSAG00000010484	0.81107	9.78478	10.0515	0.0198461	0.0500642
ACTR1B	ACTR1B	0.810215	9.95977	9.86658	0.00546792	0.0173584
TWF2	TWF2	-0.808781	9.86709	7.34042	0.0279108	0.0657037
RPUSD2	RPUSD2	0.807205	9.75531	11.6342	0.0219018	0.0539784
CCDC174	CCDC174	0.806875	9.74963	17.0314	0.00887401	0.0256951
ATP2B1	ATP2B1	0.806245	9.98116	9.87559	0.00497359	0.0160605
TRABD	TRABD	0.804815	9.80477	8.91245	0.0197539	0.0499451
H2AC7	H2AC7	0.804553	9.7425	19.1326	0.00667319	0.0204427
ENSCSAG00000001986	ENSCSAG00000001986	-0.804136	12.0842	40.1971	3.38611e-10	5.903e-09
HSD17B11	HSD17B11	-0.804032	9.75885	9.69793	0.0376662	0.0834401
GNG11	GNG11	-0.804006	9.76097	10.3059	0.031801	0.0726761
MTERF3	MTERF3	0.803508	9.82382	8.61646	0.0203073	0.0508899
CGNL1	CGNL1	0.80338	9.76168	10.852	0.0226195	0.0554073
MAF1	MAF1	-0.80246	9.85854	7.50157	0.0289821	0.0675672
CREB1	CREB1	0.801897	9.75389	13.542	0.0149355	0.0394009
GADD45GIP1	GADD45GIP1	-0.80126	10.1186	13.6062	0.00777023	0.0230485
GOLIM4	GOLIM4	0.800942	9.99922	9.11313	0.00623863	0.0193451
NLN	NLN	0.800895	9.74465	13.5396	0.0212148	0.052653
RBM39	RBM39	0.800748	9.78686	11.434	0.0124236	0.0338297
UBE2O	UBE2O	0.800599	9.75673	11.6328	0.0221389	0.0545198
CCDC43	CCDC43	0.800285	9.75177	12.4418	0.0202354	0.0508261
HMGN3	HMGN3	-0.799944	10.0004	8.54949	0.0156578	0.0411128
TATDN1	TATDN1	0.799587	9.84861	8.43943	0.0156172	0.0410496
GSPT1	GSPT1	0.799547	9.84328	8.50732	0.0165143	0.0429184
HMGN1	HMGN1	-0.799476	10.6453	33.1754	7.47946e-05	0.000448502
COPS4	COPS4	-0.799383	9.80203	7.6574	0.0333937	0.0754929
CXXC5	CXXC5	0.799158	9.96591	9.61195	0.00444393	0.0145983
ZFP36L2	ZFP36L2	0.798983	9.78755	9.43278	0.0203257	0.0508899
VAPA	VAPA	0.798842	10.0423	11.7803	0.00292335	0.0102277
FBXO34	FBXO34	0.798149	9.75956	12.1237	0.0184704	0.0472756
ENSCSAG00000014391	ENSCSAG00000014391	0.798013	9.79446	9.2161	0.0215968	0.0533401
PMM1	PMM1	0.797798	9.74179	13.3621	0.0218788	0.0539577
ESD	ESD	-0.797368	10.0034	8.74221	0.0146099	0.0386822
NFE2L3	NFE2L3	-0.797318	9.74607	12.7615	0.0225292	0.0552663
METAP2	METAP2	0.796728	9.81704	8.50487	0.020539	0.0512515
ADAM10	ADAM10	0.796678	9.8366	8.46431	0.0176362	0.0453695
PDCD7	PDCD7	0.796626	9.74536	13.007	0.0215696	0.0533248
LSG1	LSG1	0.79658	9.7546	12.7057	0.0191183	0.0486639
ZFP36	ZFP36	0.79644	9.88597	9.29872	0.00480323	0.0156197
SRSF11	SRSF11	0.796204	10.2031	19.0937	0.000164666	0.000891799
RER1	RER1	-0.795505	9.98901	8.43955	0.0170467	0.0440539
RPL27A	RPL27A	0.795017	10.6521	38.4922	3.97327e-07	4.21682e-06
ABCC3	ABCC3	0.79472	9.75885	11.6168	0.0216075	0.0533405
NUP214	NUP214	0.794116	9.75956	10.9624	0.0243958	0.0590739
RPTOR	RPTOR	0.793743	9.74464	14.5153	0.0172595	0.0445584
MTIF2	MTIF2	0.793117	9.78754	9.5496	0.0204909	0.0511567
VPS13B	VPS13B	0.792701	9.72596	20.5659	0.0125765	0.0341703
MRPL52	MRPL52	-0.792639	9.80819	7.5559	0.0353944	0.0792741
ENSCSAG00000005140	ENSCSAG00000005140	-0.792592	10.0312	9.01977	0.0143819	0.0381586
PPP2R1A	PPP2R1A	-0.792304	10.0422	9.81861	0.0115559	0.0318431
VPS37A	VPS37A	0.791805	9.75034	12.3994	0.0225702	0.05534
SGO2	SGO2	0.791524	9.79927	9.61715	0.0255225	0.061307
PRR14L	PRR14L	0.791228	9.79101	9.14189	0.0219084	0.0539784
NME6	NME6	0.790841	9.79997	8.58008	0.0229232	0.0559354
LIMCH1	LIMCH1	0.790729	9.78546	9.18455	0.023822	0.0578502
NAMPT	NAMPT	0.790563	9.74322	13.9658	0.0200743	0.0505394
RPA2	RPA2	-0.790374	9.80751	9.6308	0.0215	0.053184
SRSF9	SRSF9	0.789088	9.82652	8.28547	0.0199897	0.0503765
PKIG	PKIG	-0.789039	9.75885	9.46557	0.0394982	0.0869302
MGMT	MGMT	-0.788971	9.78269	8.69513	0.032655	0.0742532
CISD3	CISD3	-0.788771	10.0022	8.9335	0.0165478	0.042979
CDKN2AIP	CDKN2AIP	0.788612	9.73246	16.2497	0.0189404	0.0482837
XPA	XPA	0.788329	9.75814	13.4035	0.0144283	0.0382617
KCTD20	KCTD20	0.78808	9.84794	8.13112	0.0186621	0.0476702
TRIO	TRIO	0.787723	9.73389	15.3425	0.0193907	0.0492632
KIF23	KIF23	0.787681	9.8184	8.87916	0.0327026	0.0743282
ENSCSAG00000018673	ENSCSAG00000018673	-0.78744	9.79446	8.0448	0.0354159	0.0792872
ENSCSAG00000000206	ENSCSAG00000000206	0.787337	9.8034	8.19286	0.0204687	0.0511464
MESD	MESD	-0.786798	9.88921	6.99302	0.0294392	0.0683814
ENSCSAG00000018292	ENSCSAG00000018292	-0.786772	9.90973	7.04059	0.0278344	0.0655543
ENSCSAG00000011379	ENSCSAG00000011379	0.78632	9.73749	17.0288	0.0134737	0.0362611
CALR	CALR	-0.78627	10.8527	20.9994	3.19825e-05	0.000216042
ADGRG6	ADGRG6	0.786022	9.93246	8.53896	0.0100619	0.0284369
ENSCSAG00000019062	ENSCSAG00000019062	-0.785781	9.79446	7.68663	0.0407105	0.0890449
ENSCSAG00000010845	ENSCSAG00000010845	0.78576	9.74465	12.6914	0.0233303	0.0568467
ENSCSAG00000007678	ENSCSAG00000007678	0.785386	9.73174	22.7998	0.00684106	0.0208437
G6PD	G6PD	-0.784885	9.96225	7.42409	0.0214981	0.053184
CCT3	CCT3	-0.784789	10.5333	25.2889	0.00039036	0.00186997
LCLAT1	LCLAT1	0.784465	9.76661	10.7848	0.0227055	0.0555643
TAF12	TAF12	-0.784094	9.78824	9.24953	0.0275706	0.0649932
DHX57	DHX57	0.783793	9.7425	13.1527	0.0227018	0.0555643
TUBA1C	TUBA1C	-0.783591	10.9344	24.2622	3.0674e-05	0.000208034
CTR9	CTR9	0.782978	9.77782	9.19018	0.0268621	0.0636413
CSNK1A1	CSNK1A1	0.78238	10.0135	10.4934	0.00449833	0.0147226
CRKL	CRKL	0.781781	9.74607	12.167	0.0255425	0.0613237
ENSCSAG00000019126	ENSCSAG00000019126	-0.781256	9.87036	6.70951	0.0329506	0.0747835
RGS10	RGS10	0.781254	9.82718	8.65423	0.0176958	0.0454996
ABRACL	ABRACL	-0.780789	10.0619	9.43651	0.0107395	0.030034
TAF3	TAF3	0.780254	9.74178	14.1663	0.0184689	0.0472756
MAT2B	MAT2B	-0.779646	9.76731	8.62758	0.039279	0.086523
CNPPD1	CNPPD1	0.779086	9.77572	9.51093	0.0264913	0.0629758
PUS7	PUS7	0.778695	9.80134	8.2618	0.0255235	0.061307
ZNF330	ZNF330	0.778622	9.77851	9.41043	0.0263848	0.062811
PROM2	PROM2	0.778498	9.76661	11.8635	0.0184196	0.0471932
CEP63	CEP63	0.778105	9.77921	9.24637	0.027098	0.0640578
MDP1	MDP1	-0.777844	9.78269	10.0592	0.0243152	0.0589069
LIG1	LIG1	-0.777577	9.82179	7.45674	0.0350866	0.078689
SRSF1	SRSF1	0.777317	9.97082	9.08458	0.0072788	0.0219794
CNOT11	CNOT11	0.776283	9.86183	7.81751	0.0186416	0.0476417
MTMR2	MTMR2	0.77619	9.74321	13.2473	0.0224625	0.0551682
DDRGK1	DDRGK1	-0.775678	9.88144	6.56104	0.0339215	0.0764817
ENSCSAG00000002585	ENSCSAG00000002585	0.77559	9.75105	12.0999	0.0258106	0.0617969
FAM32A	FAM32A	-0.775531	9.85722	6.44508	0.0388586	0.0858204
ENSCSAG00000005858	ENSCSAG00000005858	0.775444	9.73462	13.8968	0.025815	0.0617969
WHAMM	WHAMM	0.774984	9.72597	20.3445	0.0131871	0.0355462
GTF3C6	GTF3C6	-0.773627	9.88014	6.7043	0.0335895	0.0759017
EIF2B5	EIF2B5	0.773579	9.80203	8.19871	0.0264871	0.0629758
ODF2	ODF2	0.773448	9.76731	10.0324	0.0286354	0.0669704
WWTR1	WWTR1	0.773371	9.86643	7.80245	0.0156655	0.0411128
ENSCSAG00000008482	ENSCSAG00000008482	-0.773227	9.9381	6.91995	0.0263178	0.0627102
C15orf61	C15orf61	0.772815	9.82314	8.23401	0.0224878	0.0551913
UBQLN1	UBQLN1	0.772676	9.83056	8.10038	0.0215021	0.053184
KPNA6	KPNA6	0.772464	9.77572	9.29226	0.0259756	0.0620406
LAP3	LAP3	-0.772407	9.89436	6.88269	0.0310085	0.0712437
ENSCSAG00000015959	ENSCSAG00000015959	0.772293	10.278	14.2998	0.000513379	0.00237192
C2orf68	C2orf68	0.772247	9.7813	8.70643	0.029069	0.0677076
FLII	FLII	0.772073	9.98721	9.34058	0.00741781	0.0222798
SMAD7	SMAD7	0.771955	9.74036	18.9026	0.00976708	0.0278217
CHD1	CHD1	0.771938	9.90079	8.36318	0.0117676	0.0323561
RASSF1	RASSF1	0.771705	9.73821	13.1443	0.0265118	0.0629899
ENSCSAG00000013590	ENSCSAG00000013590	-0.770852	11.7547	42.2103	1.25629e-10	2.3712e-09
H2AC14	H2AC14	0.770687	9.87101	6.29386	0.0122634	0.0335015
RCL1	RCL1	0.770404	9.79653	8.54774	0.0262591	0.0626028
TMED2	TMED2	-0.770192	10.0259	8.60239	0.0156577	0.0411128
ITGAV	ITGAV	0.769852	9.78268	8.75234	0.0281175	0.0659922
MLX	MLX	0.769802	9.90079	7.90851	0.0164843	0.042892
[truncated: 3,074 more rows]

## Sheet: Infected vs Bystander
	genes	logFC	logCPM	F	PValue	FDR
CST3	CST3	-3.28826	13.0121	311.755	2.16772e-61	3.66561e-58
H2AC6	H2AC6	3.17927	9.98661	146.287	1.20204e-31	1.48731e-29
ENSCSAG00000000541	ENSCSAG00000000541	-3.07864	10.6419	251.46	2.34503e-32	2.97408e-30
ENSCSAG00000000395	ENSCSAG00000000395	-3.0327	11.0041	218.239	2.58429e-40	4.52073e-38
SERPINA1	SERPINA1	-2.98672	10.0544	71.0538	1.11741e-16	5.45062e-15
HSPB1	HSPB1	-2.95582	10.8425	96.517	7.27877e-22	4.98989e-20
NFKBIZ	NFKBIZ	2.93061	10.0521	115.689	1.09926e-25	9.61477e-24
DDIT3	DDIT3	2.92319	9.92051	153.431	2.50204e-24	1.95275e-22
PDZD8	PDZD8	2.8403	10.0382	145.595	1.63343e-31	1.97295e-29
NDUFA4	NDUFA4	-2.83165	10.493	231.852	1.95397e-23	1.43659e-21
TPI1	TPI1	-2.81721	11.0993	273.324	8.22884e-42	1.815e-39
IL11	IL11	2.68168	10.7546	106.073	8.89037e-24	6.73147e-22
S100A1	S100A1	-2.67555	10.525	162.513	1.46744e-23	1.09475e-21
GSTP1	GSTP1	-2.62521	11.4603	327.368	5.69944e-55	4.13047e-52
ENSCSAG00000012062	ENSCSAG00000012062	-2.61741	10.9018	192.133	5.03182e-30	5.43116e-28
ENSCSAG00000000444	ENSCSAG00000000444	-2.58699	11.7187	245.188	6.86505e-50	3.16604e-47
KLF6	KLF6	2.55081	10.4689	103.938	2.37085e-23	1.71819e-21
LGALS1	LGALS1	-2.53219	11.8122	237.89	1.36032e-48	5.30839e-46
RSPO3	RSPO3	2.51198	10.0544	110.367	1.24411e-24	1.00181e-22
NDUFB2	NDUFB2	-2.50263	10.0964	112.572	2.82066e-13	1.02209e-11
MCL1	MCL1	2.484	9.9696	95.8385	2.79011e-20	1.72613e-18
SPP1	SPP1	-2.48171	11.0274	57.8293	6.26406e-14	2.38929e-12
ZNF503	ZNF503	2.47987	9.9702	94.2516	1.2457e-20	7.80174e-19
ENSCSAG00000019592	ENSCSAG00000019592	-2.47543	10.5078	184.983	7.76814e-20	4.63621e-18
APOE	APOE	-2.46316	10.8181	153.461	1.1101e-29	1.17323e-27
ENSCSAG00000002263	ENSCSAG00000002263	-2.46267	10.6265	193.558	1.45874e-21	9.73708e-20
EEF1A1	EEF1A1	-2.45801	12.4837	254.938	1.30443e-51	7.35263e-49
MIF	MIF	-2.45677	11.3599	271.919	1.72878e-44	4.61583e-42
IGFBP6	IGFBP6	-2.44503	10.2088	96.6202	6.68916e-14	2.5324e-12
NRIP1	NRIP1	2.43703	9.83727	85.1754	5.83637e-14	2.27753e-12
COX5B	COX5B	-2.41971	10.5979	184.097	4.22576e-21	2.78406e-19
OAZ1	OAZ1	-2.41338	10.7765	172.022	1.14091e-24	9.33525e-23
YOD1	YOD1	2.37924	9.79721	89.9631	1.41478e-12	4.84944e-11
ENSCSAG00000002311	ENSCSAG00000002311	-2.3776	10.0998	97.0265	3.05624e-12	1.00677e-10
S100A6	S100A6	-2.3689	12.3831	229.596	4.1352e-47	1.16544e-44
PFN1	PFN1	-2.3601	12.2975	289.892	1.12142e-57	1.17429e-54
PRDX5	PRDX5	-2.34784	10.4207	145.396	1.09251e-16	5.38088e-15
ENSCSAG00000015690	ENSCSAG00000015690	-2.32712	10.4229	155.96	2.61857e-16	1.26514e-14
ND6	ND6	2.32432	11.0425	119.111	2.32471e-26	2.10594e-24
ENO3	ENO3	-2.31151	11.2282	174.291	5.78159e-37	8.62647e-35
ENSCSAG00000008809	ENSCSAG00000008809	-2.3112	10.9031	155.008	1.32741e-27	1.29499e-25
PLEKHH2	PLEKHH2	2.30853	9.94619	80.8395	6.28746e-16	2.79792e-14
RPS4X	RPS4X	-2.30422	11.0439	176.094	3.25817e-35	4.34965e-33
ENSCSAG00000019744	ENSCSAG00000019744	-2.30147	10.6759	167.409	1.83171e-22	1.29059e-20
TNFAIP3	TNFAIP3	2.2945	9.85919	75.3427	6.09566e-14	2.34267e-12
PRDX1	PRDX1	-2.28976	11.519	294.479	1.48783e-47	4.58425e-45
INHBA	INHBA	2.28349	10.2314	112.631	4.42673e-25	3.80624e-23
NDUFA13	NDUFA13	-2.27539	10.553	156.805	7.8935e-18	4.21513e-16
SERF2	SERF2	-2.26893	10.5328	152.23	7.05042e-18	3.80498e-16
ENSCSAG00000009802	ENSCSAG00000009802	-2.26514	10.3035	128.37	6.05661e-14	2.34267e-12
RPS6	RPS6	-2.25248	11.6448	276.376	2.37774e-55	2.01038e-52
ATF3	ATF3	2.25173	9.99924	60.0633	2.13626e-14	8.53326e-13
ENSCSAG00000000090	ENSCSAG00000000090	-2.25094	10.0276	61.2897	5.41874e-10	1.36086e-08
ZC3HAV1	ZC3HAV1	2.24409	9.86773	49.6877	3.23606e-12	1.05913e-10
KMT2C	KMT2C	2.23974	9.86971	76.3629	7.54086e-13	2.63826e-11
GPATCH8	GPATCH8	2.22691	9.92746	73.0393	1.00432e-14	4.14221e-13
VIM	VIM	-2.18915	12.3845	199.724	1.09568e-41	2.295e-39
ARF6	ARF6	2.18022	9.79721	69.4413	2.96759e-10	7.76009e-09
TPT1	TPT1	2.17614	12.4355	637.474	1.34062e-110	6.80097e-107
TUBA1B	TUBA1B	-2.17077	10.5254	128.138	5.66916e-16	2.56783e-14
NPC2	NPC2	-2.16773	11.1618	86.5196	7.62921e-20	4.6075e-18
SETD5	SETD5	2.1648	9.79239	76.2339	3.75504e-10	9.62086e-09
ENSCSAG00000018454	ENSCSAG00000018454	-2.15518	13.1772	233.614	7.88818e-48	2.66778e-45
WDR45B	WDR45B	2.14681	9.9243	72.6269	1.04599e-13	3.9017e-12
COX4I1	COX4I1	-2.14047	10.953	221.672	5.28157e-27	4.96174e-25
AKR1B1	AKR1B1	-2.14	11.5054	139.341	2.62434e-30	2.89419e-28
UQCRQ	UQCRQ	-2.13944	10.0318	62.7949	3.02138e-09	6.81221e-08
ENSCSAG00000016572	ENSCSAG00000016572	-2.1393	10.2854	107.994	1.58403e-12	5.35718e-11
ENO1	ENO1	-2.13374	11.1642	189.791	3.95347e-28	3.93254e-26
ATP5MC1	ATP5MC1	-2.13061	10.568	132.904	3.27531e-16	1.55286e-14
ENSCSAG00000000476	ENSCSAG00000000476	-2.12965	12.2196	259.11	2.41517e-52	1.53152e-49
AMOTL2	AMOTL2	2.12603	10.0492	83.0874	4.0242e-18	2.219e-16
STMN1	STMN1	-2.12271	10.1556	69.4679	1.35793e-10	3.74391e-09
PRKAG2	PRKAG2	2.12185	10.0515	77.9376	2.23804e-17	1.14682e-15
LGALS3	LGALS3	-2.11908	11.8022	124.196	2.32965e-27	2.22987e-25
GPX1	GPX1	-2.11642	10.7976	165.094	1.04657e-20	6.80673e-19
ENSCSAG00000008441	ENSCSAG00000008441	-2.11178	10.3595	118.09	1.17074e-13	4.33516e-12
TAF1D	TAF1D	2.10627	9.93997	71.9942	2.55514e-14	1.01267e-12
ZEB1	ZEB1	2.09922	9.82583	62.4471	2.95936e-10	7.76009e-09
CD63	CD63	-2.09146	10.6913	148.467	2.43428e-18	1.35705e-16
ENSCSAG00000010048	ENSCSAG00000010048	2.082	9.78338	76.1213	2.52888e-09	5.77883e-08
MYL12A	MYL12A	-2.07942	10.2191	82.2076	4.66433e-11	1.35989e-09
FOSL2	FOSL2	2.07846	10.055	76.7799	2.13487e-17	1.10512e-15
RPL30	RPL30	-2.06962	11.2279	204.203	4.32287e-38	7.07417e-36
ENSCSAG00000002775	ENSCSAG00000002775	-2.06744	12.1337	199.649	1.13099e-41	2.295e-39
RPS19	RPS19	-2.05512	11.7407	202.075	4.05637e-42	9.35363e-40
ENSCSAG00000005574	ENSCSAG00000005574	2.05406	10.4362	144.744	2.38063e-31	2.80859e-29
PELI1	PELI1	2.05217	10.0428	79.9206	8.07922e-17	4.01823e-15
UQCR10	UQCR10	-2.04028	10.0619	60.8637	5.40797e-09	1.17745e-07
SETD2	SETD2	2.03551	9.94119	68.4058	4.58516e-13	1.64968e-11
MGST3	MGST3	-2.03384	10.8477	157.199	1.21376e-20	7.69677e-19
ENSCSAG00000000098	ENSCSAG00000000098	-2.02768	10.1475	83.598	5.50357e-10	1.36861e-08
ENSCSAG00000003804	ENSCSAG00000003804	-2.02674	10.0434	57.1327	1.36455e-08	2.82544e-07
BANF1	BANF1	-2.02431	10.4032	122.092	6.13892e-13	2.19315e-11
MRPS14	MRPS14	-2.02188	9.86971	48.2937	6.3479e-08	1.11816e-06
ITPRID2	ITPRID2	2.01057	9.84195	59.7367	4.17214e-10	1.06358e-08
ENSCSAG00000010747	ENSCSAG00000010747	-2.00508	10.5752	149.039	1.9945e-15	8.64795e-14
ND5	ND5	2.00464	11.7926	163.351	6.6744e-35	8.68185e-33
DUSP1	DUSP1	2.00322	10.8476	90.5106	1.18452e-20	7.60642e-19
ENSCSAG00000018796	ENSCSAG00000018796	-1.99405	9.96225	46.497	8.64423e-08	1.49157e-06
OST4	OST4	-1.9929	10.2037	81.3944	3.23948e-10	8.38464e-09
RPS5	RPS5	-1.98321	11.8481	194.966	8.23574e-41	1.5474e-38
PPP1R15A	PPP1R15A	1.98201	10.2602	73.3182	3.8154e-17	1.93555e-15
SPECC1	SPECC1	1.98091	9.75035	70.9772	2.52079e-08	4.80751e-07
NFKBIA	NFKBIA	1.9758	10.1355	31.5723	2.45259e-08	4.69509e-07
RBM26	RBM26	1.95724	9.77782	58.4064	4.00843e-08	7.44862e-07
COPE	COPE	-1.95153	10.1323	64.6604	3.44451e-09	7.5645e-08
EDN1	EDN1	1.95112	10.0099	45.9924	1.96497e-11	6.00499e-10
ENSCSAG00000011427	ENSCSAG00000011427	-1.94952	10.3568	71.5694	1.13164e-11	3.56571e-10
ENSCSAG00000007979	ENSCSAG00000007979	1.9405	9.80477	52.3099	2.37503e-08	4.56384e-07
ZNF292	ZNF292	1.93651	9.75176	78.3154	5.2872e-08	9.61361e-07
PSMB5	PSMB5	-1.92884	10.2005	77.8699	1.16139e-09	2.79229e-08
FAM83G	FAM83G	1.92083	9.74036	79.3269	2.25827e-07	3.52498e-06
PRPF4B	PRPF4B	1.92077	9.94991	57.0163	6.85471e-12	2.17588e-10
FRMD4B	FRMD4B	1.91993	9.89822	51.8011	2.94012e-10	7.76009e-09
ZNF121	ZNF121	1.9198	9.74821	70.5938	1.71155e-07	2.74769e-06
UBL5	UBL5	-1.91711	10.0353	50.1156	7.17702e-08	1.25548e-06
ANKRD11	ANKRD11	1.91678	9.92557	54.0999	5.90727e-11	1.71243e-09
CDC42EP3	CDC42EP3	1.91378	10.0795	68.6005	3.59002e-16	1.65565e-14
ENSCSAG00000010250	ENSCSAG00000010250	-1.91003	11.5068	84.516	1.9489e-19	1.13641e-17
SERTAD2	SERTAD2	1.90861	9.76168	63.1051	1.85143e-07	2.96287e-06
WSB1	WSB1	1.90705	10.123	73.069	1.0184e-15	4.49247e-14
NDUFB11	NDUFB11	-1.90606	10.2109	70.79	1.25679e-09	2.97929e-08
PSMB1	PSMB1	-1.90354	10.58	111.896	1.87471e-14	7.60834e-13
TSPO	TSPO	-1.89976	10.0294	45.7005	8.67449e-08	1.49172e-06
ITSN2	ITSN2	1.8965	9.83258	46.9735	1.73482e-08	3.49235e-07
ENSCSAG00000003176	ENSCSAG00000003176	1.89094	9.81296	45.1237	2.30975e-08	4.4894e-07
HSPBP1	HSPBP1	-1.88919	9.80546	42.555	1.23475e-06	1.67484e-05
KIAA1522	KIAA1522	1.88417	9.88403	50.1323	1.81805e-09	4.23071e-08
ATP13A3	ATP13A3	1.88324	9.72741	97.9094	1.04881e-07	1.76179e-06
MRPL13	MRPL13	-1.88268	10.0417	56.0657	5.78475e-08	1.02969e-06
ABL2	ABL2	1.87949	9.7659	69.4146	5.4885e-08	9.87346e-07
C11orf68	C11orf68	1.87583	9.73102	85.0188	4.08177e-07	6.01942e-06
DOCK5	DOCK5	1.87252	9.78269	57.785	1.19357e-07	1.9659e-06
ARID5B	ARID5B	1.86879	9.97324	48.626	1.68531e-11	5.21316e-10
RDH13	RDH13	1.86697	9.75956	58.2114	3.79219e-07	5.62508e-06
ENSCSAG00000006167	ENSCSAG00000006167	-1.86697	11.2305	159.458	5.09539e-26	4.53489e-24
CIB1	CIB1	-1.86664	10.3261	77.6183	1.71595e-10	4.65509e-09
PSME2	PSME2	-1.86565	10.2986	75.2486	5.99221e-10	1.47565e-08
DMAC1	DMAC1	-1.86506	9.91164	43.5605	2.40421e-07	3.74128e-06
ANKRD50	ANKRD50	1.86368	9.73749	72.0607	3.42783e-07	5.12961e-06
ENSCSAG00000000163	ENSCSAG00000000163	-1.8575	9.98358	41.3406	3.67237e-07	5.47939e-06
ENSCSAG00000001830	ENSCSAG00000001830	-1.85663	11.8497	211.228	8.62322e-44	2.18728e-41
RPS21	RPS21	-1.85648	10.3298	85.0488	1.32301e-11	4.14297e-10
SLC25A5	SLC25A5	-1.85583	10.8912	137.298	6.24492e-19	3.60006e-17
LMCD1	LMCD1	1.85518	9.87495	35.6919	3.14795e-09	7.03504e-08
NQO1	NQO1	-1.8518	9.9091	35.1829	1.02157e-06	1.40826e-05
MYC	MYC	1.85059	10.1663	64.3503	2.73174e-15	1.17442e-13
COX8A	COX8A	-1.84837	10.0399	47.867	1.31928e-07	2.1451e-06
TET2	TET2	1.84469	9.74321	82.6736	2.04111e-07	3.2157e-06
ENSCSAG00000002022	ENSCSAG00000002022	-1.84333	10.0428	49.0222	5.18135e-08	9.45504e-07
DTNB	DTNB	1.84306	9.75248	60.3217	6.44975e-07	9.13955e-06
ENSCSAG00000003157	ENSCSAG00000003157	-1.84158	10.3446	85.6528	2.21625e-10	5.9487e-09
ENSCSAG00000016147	ENSCSAG00000016147	-1.84078	10.2145	78.8541	3.34111e-09	7.40151e-08
SPEN	SPEN	1.82881	9.92303	46.921	6.27683e-10	1.53828e-08
BRD2	BRD2	1.82218	9.81908	44.2786	1.10669e-07	1.84074e-06
SKP1	SKP1	-1.82083	10.414	94.9128	4.13008e-11	1.21109e-09
ENSCSAG00000013661	ENSCSAG00000013661	-1.8202	10.1136	53.3135	3.98752e-08	7.43702e-07
ENSCSAG00000012494	ENSCSAG00000012494	-1.81756	9.92178	42.8695	5.08181e-07	7.40805e-06
ENSCSAG00000013863	ENSCSAG00000013863	-1.81633	9.95853	34.7146	8.20249e-07	1.14632e-05
ENSCSAG00000006256	ENSCSAG00000006256	-1.81204	11.4784	192.662	1.28951e-37	2.04427e-35
LHX1	LHX1	1.81008	10.3059	72.8699	4.71886e-17	2.37018e-15
MRPL11	MRPL11	-1.81004	10.2124	71.6709	6.65325e-09	1.43017e-07
PRDX4	PRDX4	-1.80755	9.95486	38.4577	8.95232e-07	1.24767e-05
CHD7	CHD7	1.80662	9.8572	45.6952	2.23009e-08	4.35126e-07
ENSCSAG00000017172	ENSCSAG00000017172	-1.80572	10.0863	51.9913	1.10336e-07	1.84074e-06
CRIM1	CRIM1	1.80122	9.78962	44.062	6.8041e-07	9.58811e-06
GHITM	GHITM	-1.80072	10.4185	92.5802	8.08692e-11	2.2919e-09
DAD1	DAD1	-1.79622	10.1795	67.3054	1.70874e-08	3.46737e-07
SMNDC1	SMNDC1	1.79229	9.81569	45.7387	1.87329e-07	2.98843e-06
H2BC18	H2BC18	1.792	9.75248	71.9704	6.09342e-08	1.07707e-06
PMEPA1	PMEPA1	1.79154	9.84661	39.8986	9.14888e-08	1.55746e-06
SRP14	SRP14	-1.79006	10.2898	70.8094	1.98091e-09	4.5678e-08
LSM7	LSM7	-1.78843	9.96593	42.6167	5.04608e-07	7.37717e-06
AKAP12	AKAP12	1.78064	10.0046	46.3827	1.59681e-10	4.35517e-09
IRS2	IRS2	1.7805	9.75744	54.4644	1.58472e-06	2.09356e-05
NPM1	NPM1	-1.77538	12.2174	193.973	1.25583e-40	2.27529e-38
ENSCSAG00000006491	ENSCSAG00000006491	-1.77283	10.2888	64.181	1.59052e-09	3.73551e-08
COX7A2	COX7A2	-1.77221	10.3521	87.1199	1.36732e-10	3.74941e-09
S100A2	S100A2	-1.76911	11.0112	62.827	5.66673e-15	2.37581e-13
CDKN1A	CDKN1A	-1.76895	10.0937	18.2763	2.0823e-05	0.000209178
ENSCSAG00000019522	ENSCSAG00000019522	-1.76889	10.327	79.5793	5.46014e-10	1.3645e-08
ENSCSAG00000010531	ENSCSAG00000010531	-1.76812	13.162	313.79	9.84865e-62	2.49811e-58
ENSCSAG00000008269	ENSCSAG00000008269	-1.76322	10.1491	57.0511	4.18262e-08	7.71579e-07
RPS3	RPS3	-1.76153	11.0617	131.049	9.51206e-25	7.9106e-23
C12orf57	C12orf57	-1.76141	10.0399	38.8451	7.76242e-08	1.35322e-06
COL7A1	COL7A1	1.75836	9.81636	39.9513	3.76706e-07	5.6042e-06
FAT1	FAT1	1.75787	9.8918	40.2525	2.14603e-08	4.2197e-07
CLU	CLU	-1.75771	9.89244	27.3447	7.41949e-06	8.29055e-05
ENSCSAG00000005360	ENSCSAG00000005360	-1.75176	10.2602	69.2913	7.5139e-09	1.6016e-07
SNRPB	SNRPB	-1.74133	10.7242	116.336	2.10453e-14	8.47323e-13
TP53BP2	TP53BP2	1.7402	10.3808	92.0706	1.48711e-18	8.47652e-17
H1-0	H1-0	1.73847	9.94061	31.2852	2.83143e-08	5.37972e-07
POLR2L	POLR2L	-1.73619	10.213	58.0467	2.36062e-08	4.5534e-07
TUFT1	TUFT1	1.73408	9.7673	61.5907	5.79502e-07	8.30457e-06
AJUBA	AJUBA	1.73148	9.9027	38.706	3.64839e-08	6.85492e-07
NHP2	NHP2	-1.72983	10.1258	55.6892	1.37942e-07	2.22203e-06
COPZ1	COPZ1	-1.7281	9.91925	30.1258	6.29718e-06	7.16269e-05
RNASEH2C	RNASEH2C	-1.7251	10.141	52.6476	1.05431e-07	1.76519e-06
KANSL1	KANSL1	1.72471	9.80339	49.5452	2.85466e-07	4.37514e-06
PPP1R18	PPP1R18	1.72375	9.78823	43.2532	1.36564e-06	1.83278e-05
NHSL1	NHSL1	1.72372	9.7645	43.7443	3.00254e-06	3.69706e-05
DCBLD2	DCBLD2	1.72085	10.3647	68.6275	3.5441e-16	1.64947e-14
DAPK1	DAPK1	1.71811	9.84925	38.8284	2.73648e-07	4.23236e-06
MDH1	MDH1	-1.71484	10.2406	64.8458	1.98005e-08	3.92375e-07
SH3RF1	SH3RF1	1.7054	9.81432	41.6502	6.4082e-07	9.11975e-06
ENSCSAG00000018568	ENSCSAG00000018568	-1.70426	9.91543	29.3616	9.65613e-06	0.000105104
CPSF7	CPSF7	1.70424	9.7645	48.0524	3.14473e-06	3.84414e-05
PNN	PNN	1.70419	9.92619	41.135	1.96387e-08	3.90694e-07
PCGF2	PCGF2	1.70323	10.0046	47.6716	4.6431e-10	1.17772e-08
TSC22D2	TSC22D2	1.70153	9.77641	58.7973	6.26314e-07	8.95011e-06
PLAG1	PLAG1	1.69601	9.73246	66.7755	5.76253e-06	6.62887e-05
SSR2	SSR2	-1.69525	10.201	65.9324	5.31776e-08	9.63465e-07
ATP5MC2	ATP5MC2	-1.69308	10.7893	132.309	3.44333e-16	1.61741e-14
OGT	OGT	1.69245	9.84662	35.407	3.42385e-07	5.12961e-06
PLK2	PLK2	1.68952	10.5578	62.4916	6.65563e-15	2.76754e-13
PSMB3	PSMB3	-1.68951	10.3131	69.877	6.87752e-09	1.47214e-07
LAPTM4A	LAPTM4A	-1.68842	10.2632	63.379	1.54725e-08	3.17781e-07
RPS13	RPS13	-1.68692	11.022	130.167	3.72258e-22	2.58694e-20
RPS8	RPS8	-1.68629	12.2788	191.354	3.82687e-40	6.47123e-38
RBBP6	RBBP6	1.68628	9.84594	42.9325	1.94605e-07	3.09477e-06
KPNA4	KPNA4	1.68616	9.77432	42.6246	3.86515e-06	4.61362e-05
TMEM106C	TMEM106C	-1.68602	9.95672	32.7658	4.66842e-06	5.50765e-05
SMG1	SMG1	1.68391	9.79446	37.4916	3.02073e-06	3.71045e-05
MRPS6	MRPS6	-1.68386	9.9757	33.2151	3.46148e-06	4.15133e-05
ENSCSAG00000008089	ENSCSAG00000008089	-1.68198	10.0364	38.0493	1.31112e-06	1.76896e-05
ENSCSAG00000002549	ENSCSAG00000002549	-1.68161	9.84194	27.7385	2.6712e-05	0.000261098
COMMD4	COMMD4	-1.67855	9.86577	31.621	8.99067e-06	9.8509e-05
EDC3	EDC3	1.67726	9.73533	62.0612	3.41209e-06	4.11153e-05
ENSCSAG00000007940	ENSCSAG00000007940	-1.67666	10.67	92.8256	1.00369e-12	3.48749e-11
SLC12A7	SLC12A7	1.67631	9.73678	66.9024	1.49823e-06	1.98967e-05
CDC27	CDC27	1.67547	9.90014	38.3995	8.29879e-08	1.44177e-06
ENSCSAG00000013008	ENSCSAG00000013008	-1.67348	10.213	61.2125	5.59333e-08	9.99118e-07
POP7	POP7	-1.67296	9.95671	30.7527	6.52572e-06	7.3895e-05
NSRP1	NSRP1	1.67049	9.80135	39.1254	1.90175e-06	2.44862e-05
EEA1	EEA1	1.66912	9.87949	35.8745	2.84046e-07	4.36656e-06
MLLT10	MLLT10	1.66517	9.79515	43.0587	2.07842e-06	2.64257e-05
ERH	ERH	-1.66201	10.3069	82.3431	9.97603e-09	2.10868e-07
ID2	ID2	1.66148	9.79446	40.3483	1.90083e-06	2.44862e-05
ATXN2L	ATXN2L	1.6599	9.75319	48.998	5.80565e-06	6.64832e-05
GOLGA4	GOLGA4	1.65963	10.0527	48.198	7.99616e-11	2.27891e-09
SRSF6	SRSF6	1.65957	9.86315	35.8989	5.7727e-07	8.29679e-06
ENSCSAG00000000397	ENSCSAG00000000397	-1.65639	9.88014	26.8562	2.31817e-05	0.000229689
ENSCSAG00000000156	ENSCSAG00000000156	-1.6562	10.4595	79.5262	6.38664e-10	1.55766e-08
BCAR1	BCAR1	1.65615	9.80545	37.842	2.20742e-06	2.79258e-05
SLC7A5	SLC7A5	1.65416	9.74821	50.1484	5.42607e-06	6.28457e-05
ANXA1	ANXA1	-1.65393	10.6549	60.6024	3.7501e-12	1.2195e-10
RPS7	RPS7	-1.65301	11.7916	173.917	6.79599e-37	9.8503e-35
PPDPF	PPDPF	-1.6523	10.8164	122.353	4.91008e-16	2.24404e-14
MDH2	MDH2	-1.65036	10.6518	98.4869	6.86261e-12	2.17588e-10
ENSCSAG00000018037	ENSCSAG00000018037	1.64194	9.76801	40.0154	9.23364e-06	0.000100953
ENSCSAG00000007941	ENSCSAG00000007941	-1.63746	10.0335	33.8716	2.91934e-06	3.60336e-05
CRIP2	CRIP2	-1.63437	10.1937	51.8332	1.97507e-07	3.1311e-06
ENSCSAG00000002214	ENSCSAG00000002214	-1.63424	9.97447	30.5906	7.88987e-06	8.72011e-05
NIPBL	NIPBL	1.62682	9.84395	39.5599	5.54242e-07	8.03335e-06
SPRED2	SPRED2	1.62125	9.7806	40.0869	5.44524e-06	6.29241e-05
NDUFV1	NDUFV1	-1.62049	9.99261	30.9561	7.63504e-06	8.49398e-05
AMMECR1	AMMECR1	1.62037	9.77921	40.0939	6.79259e-06	7.65751e-05
CD9	CD9	-1.61813	10.7401	91.8547	6.9085e-13	2.43381e-11
TMEM14A	TMEM14A	-1.61162	9.92619	29.6618	1.14225e-05	0.000122768
NAA20	NAA20	-1.60932	10.0869	43.8342	1.78202e-06	2.318e-05
AHNAK	AHNAK	1.60613	10.1361	37.9004	1.05324e-09	2.54432e-08
ND4L	ND4L	1.6034	11.2324	197.229	3.15218e-41	6.15038e-39
ENSCSAG00000017672	ENSCSAG00000017672	-1.6031	10.2879	59.4607	5.85812e-08	1.0391e-06
YTHDC1	YTHDC1	1.60194	9.86577	34.9377	5.11714e-07	7.43818e-06
ABCB1	ABCB1	1.5985	9.93121	34.8649	8.91334e-08	1.52761e-06
ENSCSAG00000010606	ENSCSAG00000010606	-1.59777	10.5357	79.0559	3.04511e-10	7.92197e-09
ENSCSAG00000019601	ENSCSAG00000019601	-1.59686	9.90015	25.406	3.55975e-05	0.00033014
TAGLN2	TAGLN2	-1.59467	10.999	112.526	6.08173e-16	2.73032e-14
PTPN14	PTPN14	1.59422	9.85523	32.3126	1.5113e-06	2.00179e-05
ENSCSAG00000011969	ENSCSAG00000011969	-1.59269	10.2335	58.553	9.01241e-08	1.53939e-06
SOCS5	SOCS5	1.59242	9.75035	43.152	1.73677e-05	0.000177634
ZNHIT1	ZNHIT1	-1.59063	10.0171	33.248	6.79006e-06	7.65751e-05
ENSCSAG00000017901	ENSCSAG00000017901	-1.58931	10.4573	49.9751	1.24339e-09	2.97533e-08
IRAK1	IRAK1	1.58849	9.75744	42.5545	1.44728e-05	0.00015201
ENSCSAG00000010119	ENSCSAG00000010119	-1.58805	10.0388	33.5433	4.47124e-06	5.29967e-05
ENSCSAG00000018127	ENSCSAG00000018127	1.58561	9.74536	48.9934	1.40759e-05	0.000148147
BEX3	BEX3	-1.58498	10.2456	52.7697	1.37974e-07	2.22203e-06
RELN	RELN	1.58497	10.0282	36.0201	1.72895e-08	3.49235e-07
MT-ND4	MT-ND4	1.58478	12.4322	289.811	1.15739e-57	1.17429e-54
ENSCSAG00000009369	ENSCSAG00000009369	-1.58199	10.0306	30.1575	6.04338e-06	6.90497e-05
UBE4B	UBE4B	1.58006	9.74963	44.709	1.99954e-05	0.000202469
CKLF	CKLF	-1.57981	10.0052	34.3169	6.18578e-06	7.05179e-05
PSENEN	PSENEN	-1.57861	9.99743	31.875	9.56829e-06	0.000104387
TMBIM6	TMBIM6	-1.57843	10.3909	57.2129	9.91204e-09	2.10392e-07
ENSCSAG00000018658	ENSCSAG00000018658	-1.57538	10.1636	45.8549	3.35355e-07	5.08768e-06
ATP6V0E1	ATP6V0E1	-1.57535	10.327	59.8628	3.14477e-08	5.93065e-07
ENSCSAG00000019146	ENSCSAG00000019146	-1.57382	10.504	36.0371	2.6522e-09	6.03345e-08
RUNX1	RUNX1	1.57285	9.78892	48.2686	1.79816e-06	2.33301e-05
TECR	TECR	-1.5712	10.0607	39.8528	3.28347e-06	3.98494e-05
REST	REST	1.5696	9.77432	36.9432	1.83639e-05	0.000187069
NME1	NME1	-1.56935	10.6617	90.8772	1.90135e-11	5.84577e-10
USP36	USP36	1.56754	9.87949	33.6794	5.77324e-07	8.29679e-06
ELL2	ELL2	1.56708	9.76309	38.4225	2.06905e-05	0.000208259
TIPARP	TIPARP	1.56688	9.85719	36.5876	7.01882e-07	9.86328e-06
ENSCSAG00000007142	ENSCSAG00000007142	-1.56646	10.0265	33.5411	7.4717e-06	8.33053e-05
ENSCSAG00000018914	ENSCSAG00000018914	-1.56378	9.98055	29.0035	1.6271e-05	0.000168799
EEF1D	EEF1D	-1.56369	10.916	115.828	4.65851e-18	2.54114e-16
ND1	ND1	1.56306	11.1111	170.957	4.82065e-36	6.7931e-34
ZNF732	ZNF732	1.56084	9.7475	43.0601	2.7033e-05	0.000263728
POLR2G	POLR2G	-1.56059	10.0902	39.2464	3.20323e-06	3.89688e-05
ENSCSAG00000015394	ENSCSAG00000015394	-1.56028	10.3059	61.4022	7.06984e-08	1.24101e-06
YY1	YY1	1.56022	9.97141	38.4196	2.34119e-08	4.53314e-07
LSM12	LSM12	1.5599	9.87948	35.9254	4.34451e-07	6.38832e-06
ENSCSAG00000014810	ENSCSAG00000014810	-1.55965	10.5796	80.9277	1.06341e-10	2.98049e-09
TOMM6	TOMM6	-1.55914	10.4738	75.5956	1.25261e-09	2.97929e-08
SMDT1	SMDT1	-1.55863	9.93369	24.1051	2.01816e-05	0.000203541
ATP5F1E	ATP5F1E	-1.55828	10.3455	66.8653	1.70109e-08	3.46572e-07
SON	SON	1.5566	9.87362	31.5593	1.70719e-06	2.24367e-05
EIF4A2	EIF4A2	1.55603	9.86182	33.5603	1.33538e-06	1.79691e-05
CEP85L	CEP85L	1.55193	9.73174	69.0959	7.30424e-06	8.17978e-05
B2M	B2M	-1.55174	10.5485	72.9241	3.87093e-11	1.1417e-09
ENSCSAG00000009400	ENSCSAG00000009400	-1.55089	10.179	48.4407	7.23219e-07	1.01351e-05
NUTF2	NUTF2	-1.55086	10.3895	74.8694	1.65553e-08	3.3865e-07
NDUFA8	NDUFA8	-1.55082	10.0676	36.0527	5.27494e-06	6.13757e-05
BHLHE40	BHLHE40	1.55034	9.92114	31.0798	2.51223e-07	3.89741e-06
ALPK2	ALPK2	1.5499	10.1684	43.133	7.98237e-11	2.27891e-09
GADD45A	GADD45A	1.54958	9.81296	32.3763	6.9664e-06	7.83604e-05
VKORC1	VKORC1	-1.54953	9.84461	24.7475	8.21338e-05	0.000680825
DNAJB1	DNAJB1	-1.54742	9.85667	7.11258	0.00777062	0.0281775
BAZ1B	BAZ1B	1.54656	10.1158	48.5426	3.57061e-10	9.19477e-09
BCL2L2	BCL2L2	1.54601	9.75602	41.0634	2.92395e-05	0.000279345
STK38	STK38	1.54481	9.7475	43.1767	2.93667e-05	0.000279507
LAMA4	LAMA4	1.53758	9.9866	33.8351	2.06769e-08	4.08148e-07
UIMC1	UIMC1	1.53656	9.75177	43.922	2.91811e-05	0.000279345
NSD2	NSD2	1.53642	9.85059	30.205	6.35933e-06	7.2172e-05
NDUFB10	NDUFB10	-1.53562	10.2972	60.9482	1.12499e-07	1.86507e-06
TMCC1	TMCC1	1.53547	9.79308	31.5249	2.09764e-05	0.000210303
NUAK2	NUAK2	1.53408	9.94055	32.4889	1.04087e-07	1.75426e-06
ZNF267	ZNF267	1.53174	9.73101	63.6746	3.16318e-05	0.000297163
ZBTB7A	ZBTB7A	1.53165	9.80203	35.2098	1.23803e-05	0.000131668
ENSCSAG00000006026	ENSCSAG00000006026	1.52993	9.89179	31.2564	1.74426e-06	2.2836e-05
ENSCSAG00000000609	ENSCSAG00000000609	-1.52957	10.4161	68.6263	1.57895e-09	3.72559e-08
ECH1	ECH1	-1.52896	9.82111	23.4171	0.000152277	0.00115471
SLC8A1	SLC8A1	1.52752	10.237	48.3842	6.10808e-12	1.96116e-10
ANXA5	ANXA5	-1.52286	10.5216	82.3464	7.14329e-10	1.73387e-08
CIAO2B	CIAO2B	-1.5225	10.0188	31.7479	1.46668e-05	0.000153729
IGFBP3	IGFBP3	-1.52109	12.9799	58.7688	3.98321e-14	1.56642e-12
WDR83OS	WDR83OS	-1.52053	10.2928	56.493	1.33394e-07	2.162e-06
PSMB2	PSMB2	-1.51966	10.3995	67.182	1.90226e-08	3.79928e-07
CDK12	CDK12	1.51904	9.73749	48.9544	3.13929e-05	0.000295466
ALMS1	ALMS1	1.51901	9.74892	42.105	3.69959e-05	0.00034
HKDC1	HKDC1	1.51826	10.3572	43.6762	6.11356e-11	1.76216e-09
TOMM7	TOMM7	-1.5174	9.87428	22.4214	0.000109607	0.000871533
ENSCSAG00000005572	ENSCSAG00000005572	-1.51723	10.3464	56.7904	1.00909e-07	1.70637e-06
TYMS	TYMS	-1.51707	10.1416	36.0975	2.38479e-06	2.99457e-05
DST	DST	1.5167	9.94929	32.0485	3.24171e-07	4.9385e-06
PIBF1	PIBF1	1.51339	9.79652	31.3467	2.16351e-05	0.000216209
ANKRD28	ANKRD28	1.51154	9.74892	40.8906	4.92936e-05	0.000437944
SDF2L1	SDF2L1	-1.51074	9.95856	23.5897	4.01482e-05	0.000367532
ENSCSAG00000009861	ENSCSAG00000009861	-1.51011	10.4793	74.4885	1.00959e-10	2.84535e-09
ENSCSAG00000013271	ENSCSAG00000013271	-1.50178	10.1009	36.2562	5.11817e-06	6.01029e-05
ANKRD12	ANKRD12	1.50121	9.78269	46.918	1.6659e-06	2.1951e-05
CHD9	CHD9	1.50051	9.8466	33.5044	2.88338e-06	3.56765e-05
CEP170	CEP170	1.49962	9.95979	33.0488	2.82078e-07	4.34948e-06
DDX55	DDX55	1.49945	9.72524	58.2541	4.27587e-05	0.000386657
TNFRSF1A	TNFRSF1A	1.49872	9.99742	36.7995	2.20248e-08	4.31397e-07
REPIN1	REPIN1	1.49864	9.74964	40.0007	6.24446e-05	0.000540582
SELENOW	SELENOW	-1.49547	10.1727	42.5817	1.82003e-06	2.35536e-05
BMPR2	BMPR2	1.49513	9.78685	30.4749	4.39291e-05	0.000395128
SSR4	SSR4	-1.49264	10.236	44.6712	3.42294e-07	5.12961e-06
ATP6AP2	ATP6AP2	-1.48981	9.92493	24.2289	6.79762e-05	0.000577627
SLC3A2	SLC3A2	1.4889	10.0981	41.4468	5.54538e-09	1.19709e-07
CYBA	CYBA	-1.48694	10.4032	56.7724	3.10743e-08	5.88208e-07
CALM1	CALM1	-1.48681	10.8383	62.8196	1.28181e-12	4.42355e-11
BTF3	BTF3	-1.48506	10.689	86.1209	2.46247e-11	7.43577e-10
ENSCSAG00000013747	ENSCSAG00000013747	-1.48443	11.1503	116.798	1.82659e-17	9.55288e-16
MEGF9	MEGF9	1.48377	9.72234	66.4487	3.39935e-05	0.000318171
MRPL48	MRPL48	-1.48326	9.83593	22.4505	0.000173475	0.00128661
HOXA9	HOXA9	1.48149	9.96408	32.0386	5.55106e-08	9.95072e-07
SLC25A37	SLC25A37	1.48087	9.88272	31.0086	2.5982e-06	3.23849e-05
WNK1	WNK1	1.4782	9.77572	30.3609	6.73084e-05	0.000572912
NSDHL	NSDHL	-1.47789	9.88921	22.5449	0.00011657	0.000916839
NUFIP2	NUFIP2	1.47708	9.80203	27.618	4.68727e-05	0.000419374
EPHA2	EPHA2	1.47464	9.78338	31.3614	4.40897e-05	0.000395171
NDUFC1	NDUFC1	-1.47248	9.88728	24.7456	7.30187e-05	0.000614302
RBMS2	RBMS2	1.47013	9.7553	38.0974	7.02661e-05	0.000595092
RHOB	RHOB	1.46964	10.5566	79.624	1.93982e-18	1.09341e-16
TUBB2A	TUBB2A	-1.46828	9.815	24.4972	0.000153494	0.0011622
ATP6	ATP6	1.46816	12.4393	231.996	1.53622e-47	4.58425e-45
KLHL21	KLHL21	1.4672	9.7303	55.3828	2.97232e-05	0.000281316
NOP56	NOP56	1.46593	10.0422	38.558	1.3139e-08	2.73172e-07
PI3	PI3	-1.46575	9.76027	31.1871	0.000174281	0.0012907
VPS28	VPS28	-1.46518	10.2217	46.8415	1.22869e-06	1.67109e-05
RB1CC1	RB1CC1	1.46516	9.90399	27.5408	3.37564e-06	4.07729e-05
ENSCSAG00000005073	ENSCSAG00000005073	-1.46458	10.2016	35.9601	1.74747e-06	2.2836e-05
PHPT1	PHPT1	-1.46442	10.1572	39.1319	1.46291e-06	1.94786e-05
PLSCR1	PLSCR1	-1.46428	9.79997	26.0649	0.00015408	0.00116425
ENSCSAG00000007460	ENSCSAG00000007460	-1.46413	10.0829	36.5964	1.18734e-05	0.000127075
CYTB	CYTB	1.46254	13.7005	210.112	1.37737e-43	3.32734e-41
FAM184A	FAM184A	1.46175	9.76942	32.2671	7.3179e-05	0.000614631
ENY2	ENY2	-1.46087	10.4318	60.1653	4.73397e-08	8.70124e-07
NOP10	NOP10	-1.46027	10.0857	33.9515	1.15501e-05	0.000123877
CNIH4	CNIH4	-1.46006	9.93748	25.64	5.36172e-05	0.000473867
AKAP1	AKAP1	1.45898	9.82517	26.2935	2.30878e-05	0.000229207
ENSCSAG00000008039	ENSCSAG00000008039	-1.45596	10.0942	34.0001	1.35313e-05	0.000143608
HERC2	HERC2	1.45518	9.81092	26.9307	4.21912e-05	0.000382207
RPS15	RPS15	-1.45408	11.8471	175.298	3.74303e-37	5.75406e-35
ENSCSAG00000018755	ENSCSAG00000018755	-1.45352	11.4061	123.858	1.00727e-21	6.81318e-20
POFUT1	POFUT1	1.45271	9.73102	47.8725	8.03961e-05	0.000667511
ENSCSAG00000015001	ENSCSAG00000015001	1.45171	9.74322	39.5765	0.000158687	0.00119543
HECTD1	HECTD1	1.45057	9.99022	31.4068	3.85891e-07	5.70736e-06
NSD1	NSD1	1.45034	9.82314	26.1606	3.641e-05	0.000336444
SYNGR1	SYNGR1	-1.44992	9.8905	21.3091	0.000176425	0.00130467
COX1	COX1	1.44962	13.1292	248.807	1.57119e-50	7.97066e-48
TMEM59	TMEM59	-1.4483	9.90463	20.5475	0.000177896	0.00131172
ENSCSAG00000019086	ENSCSAG00000019086	1.44804	9.82244	26.6842	1.52389e-05	0.000158741
SNRPD3	SNRPD3	-1.44687	10.3895	60.7812	8.56095e-08	1.48224e-06
NPM3	NPM3	-1.44617	10.0722	31.3941	1.76277e-05	0.00017993
TIMP1	TIMP1	-1.44582	10.0388	27.8621	2.95974e-05	0.000280649
GJC1	GJC1	1.44492	9.73892	42.5358	7.67183e-05	0.000639067
TRAPPC6A	TRAPPC6A	-1.44445	9.83659	30.4773	2.48121e-05	0.000243477
FSTL5	FSTL5	1.44392	9.7659	39.0803	2.56378e-05	0.000251082
CLIC1	CLIC1	-1.44282	10.7852	96.536	1.4545e-11	4.52679e-10
HSPD1	HSPD1	-1.44219	11.0853	52.954	6.61722e-13	2.34749e-11
ATP6V0A1	ATP6V0A1	1.44168	9.80203	26.9767	6.02156e-05	0.000523969
ZNHIT6	ZNHIT6	1.44101	9.83525	26.1254	2.38677e-05	0.000235109
TMEM98	TMEM98	-1.44101	9.99082	28.4741	3.52817e-05	0.000328411
ENSCSAG00000011884	ENSCSAG00000011884	1.44011	9.75319	35.2555	0.000122221	0.000955355
ENSCSAG00000013985	ENSCSAG00000013985	1.43981	9.75177	35.4091	0.00010953	0.000871533
ENSCSAG00000018896	ENSCSAG00000018896	-1.43957	10.684	71.1049	3.96879e-12	1.2824e-10
MFSD9	MFSD9	1.43907	9.7238	55.5012	6.72284e-05	0.000572912
ENSCSAG00000005068	ENSCSAG00000005068	-1.43746	9.9493	23.5747	3.54135e-05	0.000329034
ENSCSAG00000012220	ENSCSAG00000012220	-1.43654	9.93998	25.7848	6.20605e-05	0.000538176
UQCRC1	UQCRC1	-1.43607	10.2711	50.2327	1.16616e-06	1.5989e-05
SSBP1	SSBP1	-1.43541	10.0335	29.523	3.09251e-05	0.000291604
IGF2BP2	IGF2BP2	1.43296	9.86903	26.5839	1.23801e-05	0.000131668
ATP5F1A	ATP5F1A	-1.43252	10.5382	69.8809	3.07411e-09	6.90041e-08
RPL10A	RPL10A	-1.43204	11.1457	108.67	2.85216e-20	1.74325e-18
PLD3	PLD3	-1.43154	9.82517	19.625	0.000414774	0.00265006
NFX1	NFX1	1.43146	9.77572	30.1102	9.10869e-05	0.000740519
CAPG	CAPG	-1.42804	10.1003	32.2465	1.67076e-05	0.000172623
BDH2	BDH2	-1.42803	9.94744	21.1345	0.000127162	0.000982421
NKTR	NKTR	1.42658	9.83122	29.8476	1.67968e-05	0.000173191
USF2	USF2	1.42615	9.76731	31.7153	0.000106534	0.000852438
CNTLN	CNTLN	1.42598	9.74107	38.7373	0.000165441	0.00123424
PSMB6	PSMB6	-1.42341	10.2005	43.5401	3.94505e-06	4.69795e-05
SPRY2	SPRY2	1.42314	9.74107	46.1687	0.000123486	0.00096052
CALM3	CALM3	-1.42047	9.9331	20.596	0.000152051	0.00115471
COX3	COX3	1.41903	14.869	242.336	2.20103e-49	9.30484e-47
REV1	REV1	1.41877	9.78269	31.0234	5.9874e-05	0.000521891
ENSCSAG00000012347	ENSCSAG00000012347	-1.41846	9.90846	20.4665	0.000193779	0.00140635
ENSCSAG00000001531	ENSCSAG00000001531	1.41714	9.88208	28.2197	7.68995e-06	8.53635e-05
MAP4K5	MAP4K5	1.41671	9.82651	24.0598	5.77532e-05	0.000506014
NDUFB7	NDUFB7	-1.41633	10.0218	25.7872	5.14895e-05	0.000456655
MRPL40	MRPL40	-1.41603	10.0986	34.035	1.61118e-05	0.00016749
ENSCSAG00000017671	ENSCSAG00000017671	-1.41568	10.2042	46.3923	3.16088e-06	3.8546e-05
ZNF830	ZNF830	1.41549	9.77222	29.2281	0.000128938	0.00099408
NUAK1	NUAK1	1.41543	9.82109	28.2263	2.92105e-05	0.000279345
RRM2	RRM2	-1.41337	10.6518	60.4606	3.5284e-09	7.71533e-08
CLIP4	CLIP4	1.41314	9.87232	23.8786	2.48132e-05	0.000243477
RLIM	RLIM	1.41197	9.74036	38.2131	0.000160392	0.00120544
IPMK	IPMK	1.41129	9.82652	25.5163	4.91768e-05	0.000437674
ZNF721	ZNF721	1.41126	9.77502	27.8624	0.000132117	0.00101515
CRYBG3	CRYBG3	1.40884	9.72741	47.505	0.000163613	0.0012224
IMMT	IMMT	-1.4088	10.1279	37.2013	1.36912e-05	0.000144398
LRRC58	LRRC58	1.40802	9.7303	46.2211	0.000110588	0.000877954
GPR37	GPR37	1.40727	9.73102	44.0098	0.000122176	0.000955355
RPL15	RPL15	-1.40682	11.6764	157.73	8.03995e-29	8.32381e-27
ENSCSAG00000006702	ENSCSAG00000006702	-1.40479	9.83056	20.2435	0.000443114	0.0027994
SUPT6H	SUPT6H	1.40324	9.88339	26.4663	1.36455e-05	0.000144216
EIF2AK4	EIF2AK4	1.40286	9.92933	27.9096	2.69881e-06	3.34744e-05
CEP350	CEP350	1.40263	9.79239	26.6062	0.000105421	0.0008462
DDX42	DDX42	1.4018	9.78407	27.2438	0.000122211	0.000955355
ZBTB43	ZBTB43	1.40134	9.78685	31.853	7.25148e-05	0.000611076
RBM42	RBM42	-1.40105	9.88598	20.0017	0.000279768	0.0019336
MAT2A	MAT2A	1.39829	10.1323	33.9657	4.17297e-08	7.71579e-07
SRSF4	SRSF4	1.39814	9.9356	27.8486	2.52087e-06	3.14984e-05
EIF3I	EIF3I	-1.39787	10.237	49.2751	2.37025e-06	2.99111e-05
ZNF768	ZNF768	1.39588	9.72162	52.1683	0.000181245	0.00132869
LRPAP1	LRPAP1	-1.39445	10.0457	24.6929	5.54245e-05	0.000487294
UTP20	UTP20	1.3944	9.80614	24.0166	0.000149587	0.00113771
PDIA6	PDIA6	-1.39427	10.6327	60.334	1.76454e-09	4.12512e-08
HSD17B10	HSD17B10	-1.3936	10.0463	26.7674	4.35048e-05	0.000392704
APPBP2	APPBP2	1.39358	9.88985	26.3111	1.09766e-05	0.000118226
DSTN	DSTN	-1.3932	10.0964	28.1314	2.32791e-05	0.000230204
NDUFAF3	NDUFAF3	-1.39066	10.2232	45.5637	3.45352e-06	4.15133e-05
ENSCSAG00000002592	ENSCSAG00000002592	-1.38871	9.9331	22.3228	0.0001449	0.00110538
SLC39A1	SLC39A1	-1.38864	10.0919	31.1756	3.04009e-05	0.000287195
AKAP13	AKAP13	1.38666	9.87492	23.7295	2.84205e-05	0.000275796
USP9X	USP9X	1.38571	9.82313	24.0609	8.70014e-05	0.000717655
NAXE	NAXE	-1.38482	10.2627	49.0324	2.06715e-06	2.63484e-05
PIK3C2A	PIK3C2A	1.38392	9.81092	25.8118	8.26355e-05	0.000683866
KAT2A	KAT2A	1.38304	9.74963	32.7161	0.000220894	0.00157387
IMPDH2	IMPDH2	-1.38246	10.1318	31.5944	1.65915e-05	0.000171773
TRIM44	TRIM44	1.38243	9.97812	25.8878	5.77947e-06	6.63331e-05
BCOR	BCOR	1.38207	9.75461	30.9591	0.000220001	0.00157192
ENSCSAG00000019017	ENSCSAG00000019017	1.37968	11.1607	199.125	7.69307e-31	8.86976e-29
SUPV3L1	SUPV3L1	1.37824	9.86512	25.5187	2.27768e-05	0.000226562
XRCC6	XRCC6	-1.37811	10.3753	54.2608	4.62636e-07	6.7831e-06
ZNF462	ZNF462	1.37797	9.75106	36.4415	0.000104803	0.000842577
EMC3	EMC3	-1.37795	9.83055	18.7558	0.000576556	0.00342491
UQCC2	UQCC2	-1.37672	9.93373	19.9258	0.000229171	0.00162372
EHMT1	EHMT1	1.37648	9.81772	24.0897	8.95879e-05	0.000732141
POLR3K	POLR3K	-1.37624	9.78546	23.2022	0.000569557	0.00341037
ENSCSAG00000003344	ENSCSAG00000003344	-1.37545	12.0269	140.208	1.78413e-30	2.01131e-28
FLYWCH2	FLYWCH2	-1.37382	9.86774	18.4725	0.00047679	0.00298612
RPS23	RPS23	-1.37228	11.4901	120.412	1.4826e-26	1.36749e-24
AFF1	AFF1	1.37201	9.72813	44.9045	0.000180649	0.00132624
ENSCSAG00000001231	ENSCSAG00000001231	-1.37201	9.93309	19.3913	0.000201391	0.00145458
DECR1	DECR1	-1.37196	10.001	22.7967	0.000110946	0.000878047
KLF10	KLF10	1.37172	9.93057	21.9846	7.12191e-06	7.99324e-05
RPL19	RPL19	-1.3713	12.4126	165.427	2.70157e-35	3.70407e-33
BAP1	BAP1	1.37129	9.74393	34.8827	0.00021699	0.00155479
SIVA1	SIVA1	-1.371	10.0318	30.0716	4.14274e-05	0.00037596
REV3L	REV3L	1.37006	9.77221	31.7996	0.000113221	0.000893265
GPRC5B	GPRC5B	1.36723	9.78616	24.7937	0.000227612	0.00161493
ENSCSAG00000018600	ENSCSAG00000018600	-1.36524	10.4985	49.8372	1.14535e-07	1.89263e-06
GGA3	GGA3	1.3646	9.75389	31.8366	0.000240338	0.00169574
MRPL41	MRPL41	-1.36317	9.99202	23.8261	0.000123639	0.00096052
AP1G1	AP1G1	1.36283	9.75673	30.3432	0.000235494	0.0016662
UTRN	UTRN	1.36253	9.81908	22.485	0.000162122	0.00121484
ENSCSAG00000007277	ENSCSAG00000007277	-1.36203	10.2893	34.5738	2.49961e-06	3.13099e-05
BICC1	BICC1	1.36199	9.87623	24.0648	2.849e-05	0.000275796
SERP1	SERP1	-1.36087	9.90462	18.4135	0.000348668	0.00231517
POLR2F	POLR2F	-1.36085	10.0824	29.1481	4.36798e-05	0.000393584
PTK2	PTK2	1.35999	9.78477	25.1968	0.000207783	0.00149515
TMEM54	TMEM54	-1.35716	9.8116	19.3209	0.000763827	0.00434893
FBXO11	FBXO11	1.35684	9.74679	35.9201	0.000162042	0.00121484
FAM174C	FAM174C	1.35506	10.0329	33.513	1.3086e-07	2.13457e-06
POLR2E	POLR2E	-1.35364	10.3525	52.1198	9.54113e-07	1.32609e-05
ENSCSAG00000008172	ENSCSAG00000008172	-1.35318	10.107	26.2768	2.91917e-05	0.000279345
RNASEK	RNASEK	-1.35033	10.1048	28.7601	4.0209e-05	0.000367532
RAP1GDS1	RAP1GDS1	1.34934	9.80477	22.852	0.000173274	0.00128661
ATP5MPL	ATP5MPL	-1.34862	9.98115	20.7188	0.000158826	0.00119543
NAA25	NAA25	1.34782	9.77082	26.5272	0.000274383	0.00190157
SRI	SRI	-1.34698	10.0538	28.8963	5.46386e-05	0.000482055
CDK10	CDK10	1.34616	9.76238	28.4635	0.000259015	0.0018099
MT-ND2	MT-ND2	1.34579	11.0337	117.987	9.05916e-25	7.65952e-23
KRT81	KRT81	-1.34541	9.86709	13.7428	0.000626683	0.00367959
NDUFAB1	NDUFAB1	-1.34507	9.97995	21.2905	0.000186615	0.0013602
NDUFB6	NDUFB6	-1.34503	10.0341	24.7519	0.000101889	0.000820445
ZNF644	ZNF644	1.34447	9.85259	22.7484	6.31911e-05	0.000546113
SEMA3C	SEMA3C	1.34387	10.1906	36.939	1.87645e-08	3.76255e-07
RNF115	RNF115	1.34384	9.80408	23.7293	0.00017974	0.0013232
KPNA3	KPNA3	1.3438	9.82584	22.5058	0.000144783	0.00110538
ETAA1	ETAA1	1.34351	9.75248	29.4826	0.000333268	0.00223323
RBM8A	RBM8A	-1.34351	10.1318	29.5904	2.92209e-05	0.000279345
TGIF1	TGIF1	1.34326	10.0341	28.9404	6.59856e-07	9.32438e-06
CCN1	CCN1	1.343	10.9666	65.2789	1.75203e-15	7.66211e-14
MALT1	MALT1	1.34205	9.77222	25.5634	0.000322859	0.00218673
COX2	COX2	1.33789	14.7503	237.225	1.78723e-48	6.47617e-46
ENSCSAG00000007319	ENSCSAG00000007319	-1.3369	9.92871	19.9516	0.000356365	0.00235396
IGDCC4	IGDCC4	1.3339	9.75885	27.6945	0.00040821	0.00261471
SEC11A	SEC11A	-1.33279	10.0975	29.3439	4.40355e-05	0.000395171
AFF4	AFF4	1.33123	9.92113	24.2607	1.49267e-05	0.000155809
TNKS2	TNKS2	1.33104	9.82786	22.4444	0.00012666	0.000982421
ZFC3H1	ZFC3H1	1.33044	9.76802	26.8175	0.000371568	0.00242283
MRPL27	MRPL27	-1.33041	10.093	29.4065	5.26695e-05	0.000466304
AFG3L2	AFG3L2	1.32983	9.86117	22.5647	8.96234e-05	0.000732141
AHCY	AHCY	-1.32803	9.99802	23.348	0.000162676	0.00121719
ATP5PF	ATP5PF	-1.32791	10.0399	25.5096	0.000110765	0.000877982
LATS1	LATS1	1.32783	9.75602	28.7047	0.000359789	0.00236426
RERE	RERE	1.32771	9.78616	24.879	0.000256453	0.00179446
ENSCSAG00000009837	ENSCSAG00000009837	-1.32632	10.1296	30.7631	3.52276e-05	0.000328411
DNAJC6	DNAJC6	1.32561	9.74465	39.2099	0.000109546	0.000871533
SF1	SF1	1.32533	9.97507	26.1836	5.26963e-06	6.13757e-05
ENSCSAG00000005035	ENSCSAG00000005035	-1.32486	11.0702	83.1216	2.07471e-13	7.57194e-12
BCAP31	BCAP31	-1.32427	10.4194	59.4028	5.66236e-07	8.1838e-06
NSD3	NSD3	1.32315	9.91861	22.9134	2.37157e-05	0.000234066
H2AZ2	H2AZ2	-1.3225	10.2401	38.559	9.67545e-06	0.000105104
SMYD2	SMYD2	1.32167	9.78339	23.376	0.000364205	0.00238429
ENSCSAG00000008434	ENSCSAG00000008434	-1.32068	10.0283	22.8063	0.000134322	0.00102933
UNC5D	UNC5D	1.31964	9.79031	23.9286	0.000290375	0.00198795
JADE1	JADE1	1.31897	9.9205	23.8003	1.02027e-05	0.000110358
ZMYND11	ZMYND11	1.31834	9.74821	30.2573	0.000426623	0.00271201
E2F4	E2F4	1.31713	9.84661	23.1148	7.10763e-05	0.00060095
MBNL2	MBNL2	1.31416	9.75034	39.43	0.000106267	0.000851645
DUT	DUT	-1.31331	10.0573	25.3438	9.90893e-05	0.000799173
ENSCSAG00000018647	ENSCSAG00000018647	-1.31306	10.0578	24.0254	2.93071e-05	0.000279464
CSRNP1	CSRNP1	1.31283	9.80955	28.9876	6.10774e-05	0.000530558
QTRT2	QTRT2	1.31278	9.74393	32.8147	0.000326026	0.00219645
ENSCSAG00000000058	ENSCSAG00000000058	-1.31221	9.77501	21.4146	0.000953929	0.00527155
RASL11A	RASL11A	1.31041	9.79584	21.5073	0.000353598	0.00234178
WDR35	WDR35	1.31016	9.78963	23.786	0.000264009	0.00183973
POGK	POGK	1.30996	9.76942	25.1499	0.000424228	0.00270313
ENSCSAG00000002455	ENSCSAG00000002455	-1.3085	10.0891	29.1039	6.38593e-05	0.000550006
ENSCSAG00000007502	ENSCSAG00000007502	1.30713	9.74535	56.0968	1.23865e-06	1.67565e-05
IRF3	IRF3	-1.3069	9.79515	18.8229	0.00128585	0.00675639
UGGT2	UGGT2	1.30645	9.74607	31.1461	0.000412741	0.0026404
ENSCSAG00000010643	ENSCSAG00000010643	1.30506	9.82381	21.3734	0.000196457	0.00142375
TNRC6A	TNRC6A	1.30486	9.78407	30.5978	0.000122455	0.000955715
ENSCSAG00000011099	ENSCSAG00000011099	-1.3048	9.92115	17.9682	0.000512128	0.00312638
ENSCSAG00000016729	ENSCSAG00000016729	-1.30429	9.94744	18.8479	0.000374844	0.00244106
OXR1	OXR1	1.3037	9.78547	23.6405	0.00035833	0.00236177
STK40	STK40	1.30369	9.77012	27.0986	0.000388375	0.00251947
CCNT2	CCNT2	1.30311	9.78686	25.343	0.000293644	0.00200762
NDUFB5	NDUFB5	-1.30274	9.93248	19.8329	0.00034956	0.00231806
ELOA	ELOA	1.30233	9.80066	21.6324	0.000307591	0.00209451
SLC30A1	SLC30A1	1.3015	9.76802	24.3343	0.000477618	0.00298762
CEP112	CEP112	1.29953	9.74535	33.1414	0.00028137	0.00193676
NAA16	NAA16	1.29809	9.77781	23.8467	0.000400643	0.002576
ENSCSAG00000000170	ENSCSAG00000000170	-1.29761	9.78477	19.8948	0.00112872	0.00605926
ARID4B	ARID4B	1.29681	9.97508	25.5825	4.66407e-06	5.50765e-05
TMEM128	TMEM128	-1.29667	9.78198	20.1277	0.00108703	0.00586889
RTL1	RTL1	1.2965	9.78198	21.9276	0.000645393	0.00378069
H1-4	H1-4	1.29578	10.216	20.9783	5.19368e-06	6.08489e-05
EMP3	EMP3	-1.2948	10.079	25.8083	9.75299e-05	0.000787849
HSPA8	HSPA8	-1.29417	11.0811	39.1313	5.73059e-10	1.41811e-08
GDI1	GDI1	1.29396	9.88791	21.6787	6.39668e-05	0.000550006
PLEC	PLEC	1.29288	10.5353	32.6232	1.45077e-08	2.99177e-07
ENSCSAG00000019636	ENSCSAG00000019636	-1.29282	10.0567	23.7292	0.000146023	0.00111227
EIF1B	EIF1B	1.29281	10.0312	28.8247	1.21736e-06	1.6646e-05
PPP1CA	PPP1CA	-1.29271	10.2517	38.721	1.0779e-05	0.000116344
ENSCSAG00000018644	ENSCSAG00000018644	-1.2913	11.2282	95.1538	2.90509e-15	1.23845e-13
ZNF655	ZNF655	1.29122	9.79308	22.4614	0.000340038	0.00226677
B3GALNT2	B3GALNT2	1.29074	9.80066	20.9808	0.000390614	0.00252753
R3HDM4	R3HDM4	1.29051	9.92304	23.7624	1.94362e-05	0.000197595
LUZP1	LUZP1	1.2901	9.90463	20.4321	5.53174e-05	0.000487197
ENSCSAG00000004189	ENSCSAG00000004189	1.28867	10.1075	29.9513	2.8671e-07	4.38096e-06
BCL10	BCL10	1.28806	9.88726	22.7893	3.98529e-05	0.000365594
PPFIA1	PPFIA1	1.28661	9.80477	22.8341	0.00024934	0.00175437
EIF3F	EIF3F	-1.28656	10.2937	43.9011	9.86534e-07	1.3674e-05
CPSF4	CPSF4	1.28649	9.73964	33.1841	0.000499423	0.00308538
EMC9	EMC9	-1.28608	9.82516	16.523	0.00128736	0.00675639
MARCHF7	MARCHF7	1.28519	9.79859	21.5358	0.000358732	0.00236177
PAK2	PAK2	1.28335	10.044	28.9894	1.03199e-06	1.41878e-05
ENSCSAG00000003645	ENSCSAG00000003645	1.28137	9.72813	37.4631	0.000664955	0.00386405
PCID2	PCID2	1.2812	9.76379	25.1607	0.000577011	0.00342491
NCLN	NCLN	1.28031	9.78547	22.2142	0.000506574	0.00310369
PABPC1	PABPC1	1.28011	12.0373	131.52	8.64243e-29	8.76861e-27
ZKSCAN1	ZKSCAN1	1.2796	9.77503	23.5364	0.000548268	0.00331509
ENSCSAG00000019422	ENSCSAG00000019422	-1.27913	9.8211	16.5489	0.00139885	0.00720442
PHACTR4	PHACTR4	1.27828	9.76731	25.6975	0.000505481	0.00310073
IDH3B	IDH3B	-1.27758	10.0159	22.4808	0.000208193	0.00149598
HBS1L	HBS1L	1.27672	9.81637	19.1468	0.000435181	0.00275271
HNRNPH1	HNRNPH1	1.2764	10.0687	27.0653	2.69709e-06	3.34744e-05
TUBB4B	TUBB4B	-1.27639	10.83	61.2803	3.1927e-09	7.10376e-08
ABTB2	ABTB2	1.27573	9.73677	32.9577	0.000668562	0.00387613
PICALM	PICALM	1.27422	9.9775	23.0981	1.36323e-05	0.000144216
NDUFA12	NDUFA12	-1.27338	9.92304	17.2379	0.000654715	0.00383087
KLF7	KLF7	1.27293	9.74607	40.3107	0.000170491	0.00126819
MAP3K14	MAP3K14	1.27237	9.75319	26.3169	0.000711738	0.00410301
C4orf3	C4orf3	-1.27219	9.82854	19.8088	0.000588797	0.00348945
CCNL1	CCNL1	1.27206	9.89113	26.4336	2.79375e-05	0.000272029
UQCC3	UQCC3	-1.27001	9.81772	17.7697	0.00115852	0.00618001
C11orf58	C11orf58	-1.26963	10.0733	22.5471	0.000116535	0.000916839
MAPK8IP3	MAPK8IP3	1.26953	9.72669	37.8915	0.000952122	0.0052673
ZBTB38	ZBTB38	1.26951	9.73246	39.1969	0.000278279	0.00192593
DLG5	DLG5	1.26928	9.79653	19.823	0.000574502	0.00342071
YARS2	YARS2	1.26925	9.79515	20.5688	0.000518318	0.00316037
ENSCSAG00000018092	ENSCSAG00000018092	-1.26905	10.2222	35.7343	2.16507e-05	0.000216209
ENSCSAG00000019209	ENSCSAG00000019209	-1.26846	11.8112	109.075	2.24677e-24	1.78091e-22
ARHGAP35	ARHGAP35	1.26804	9.75886	25.1626	0.000666544	0.00386886
CCN2	CCN2	1.26766	9.74107	30.8577	0.000763449	0.00434893
RND3	RND3	1.26684	9.77432	25.1945	0.000358944	0.00236177
BRAF	BRAF	1.26645	9.72307	48.0977	0.000396251	0.00255748
CACUL1	CACUL1	1.26603	9.81771	19.8173	0.000361189	0.00237039
PSMB10	PSMB10	-1.26602	9.95795	18.7692	0.00049136	0.00305474
CRYAB	CRYAB	-1.26582	9.77223	13.2324	0.00801389	0.0288898
ENSCSAG00000002334	ENSCSAG00000002334	1.26507	9.74036	29.8868	0.000817897	0.00462048
IVNS1ABP	IVNS1ABP	1.26497	9.81364	20.3812	0.000330746	0.00222235
ARL3	ARL3	-1.26346	9.80134	18.8198	0.0011361	0.00609244
APEH	APEH	-1.26338	9.81907	16.7783	0.00146897	0.00747338
BDP1	BDP1	1.2633	9.83056	19.8174	0.00026184	0.00182711
RAB5A	RAB5A	1.26186	9.85522	19.6035	0.00018343	0.00134084
SDCCAG8	SDCCAG8	1.26172	9.79997	20.7257	0.000483865	0.00301925
KMT2E	KMT2E	1.2616	10.0282	27.2738	2.38211e-06	2.99457e-05
ENSCSAG00000007701	ENSCSAG00000007701	-1.26075	9.88662	22.2159	0.000510481	0.00312058
PIK3CB	PIK3CB	1.26051	9.74821	28.3213	0.00062075	0.00365321
ISCA1	ISCA1	-1.26018	9.89373	17.5761	0.000757529	0.00432764
MRPL57	MRPL57	-1.26002	10.2278	35.6084	1.95059e-05	0.000197907
POC1A	POC1A	1.25957	9.84594	20.6028	0.000200476	0.00145081
IREB2	IREB2	1.25927	9.79859	21.0987	0.000427678	0.00271201
DYNLRB2	DYNLRB2	-1.25885	9.72885	35.7021	0.000788926	0.00447676
PSMA5	PSMA5	-1.25842	9.93873	18.6708	0.00050089	0.0030875
ZCCHC7	ZCCHC7	1.25829	9.78269	22.8901	0.000501946	0.00309026
MET	MET	1.25633	9.9462	21.0699	4.77786e-05	0.000426727
PFKFB3	PFKFB3	1.25441	9.78824	22.1432	0.000499937	0.00308538
KIF21A	KIF21A	1.25391	9.88792	18.8144	9.59853e-05	0.000776608
ENSCSAG00000002585	ENSCSAG00000002585	1.25261	9.75105	31.7912	0.000302554	0.00206575
RGL1	RGL1	1.2526	9.77572	23.1843	0.000554953	0.00333959
VIRMA	VIRMA	1.24997	9.8638	18.8838	0.000252343	0.00177059
PSMA7	PSMA7	-1.24983	10.6027	60.3599	9.73698e-08	1.65203e-06
FAM216A	FAM216A	-1.24883	9.84927	15.6387	0.00156573	0.00788771
PSMA3	PSMA3	-1.24834	10.1307	26.0173	9.09503e-05	0.000740519
ENSCSAG00000000245	ENSCSAG00000000245	-1.24746	10.7691	64.1136	2.38857e-09	5.48291e-08
APRT	APRT	-1.24635	10.1711	28.4611	5.80965e-05	0.000508144
MYDGF	MYDGF	-1.2457	9.78478	18.3991	0.00195525	0.00954665
BOD1L1	BOD1L1	1.24473	9.8075	20.4853	0.000429483	0.00272006
PSMB7	PSMB7	-1.24462	10.3991	45.3332	3.33746e-06	4.0408e-05
CRY1	CRY1	1.24313	9.77431	25.9598	0.000455021	0.00286328
USP34	USP34	1.24235	9.82787	19.5125	0.000392228	0.00253474
SETX	SETX	1.24207	9.82854	18.819	0.000399177	0.00256983
CTTNBP2	CTTNBP2	1.24088	9.74749	27.438	0.00116218	0.00619299
ZC3H14	ZC3H14	1.23988	9.82988	18.2776	0.000528105	0.00320464
CD2AP	CD2AP	1.23938	9.99922	22.4801	2.85419e-05	0.000275796
ZUP1	ZUP1	1.23848	9.76309	23.8638	0.000852554	0.00477374
ADAMTS1	ADAMTS1	1.23832	10.0382	16.6613	4.80268e-05	0.00042819
RPL8	RPL8	-1.23815	10.4797	50.8291	4.75909e-08	8.71584e-07
FGF5	FGF5	1.238	10.3799	41.0462	2.22809e-10	5.949e-09
CDK17	CDK17	1.23789	9.7303	36.8235	0.000577232	0.00342491
EIF6	EIF6	-1.235	10.2481	36.8996	2.2766e-05	0.000226562
UBR5	UBR5	1.23456	9.8905	18.5721	0.000189513	0.00137736
ENSCSAG00000019060	ENSCSAG00000019060	-1.23387	9.93498	16.5946	0.000858215	0.00480014
PPP1R15B	PPP1R15B	1.23376	9.73173	34.1135	0.000915329	0.00508038
KMT5B	KMT5B	1.23318	9.74393	27.2928	0.00099688	0.00546721
TRAF4	TRAF4	1.23311	9.80203	18.8405	0.000760209	0.00433806
PTBP1	PTBP1	1.23282	10.0636	27.0742	5.2133e-06	6.0938e-05
ZNF7	ZNF7	1.23264	9.74679	28.4585	0.000850454	0.00476724
RANBP6	RANBP6	1.23241	9.78754	19.656	0.00080993	0.00458569
ND3	ND3	1.23216	9.87427	25.9077	4.10557e-05	0.000373924
VAMP8	VAMP8	-1.23044	9.91989	16.0187	0.0010666	0.00578081
PARG	PARG	1.23023	9.77711	20.7912	0.000939136	0.00520113
SLC4A4	SLC4A4	1.22957	9.87102	18.2375	0.000223812	0.0015902
ENSCSAG00000006519	ENSCSAG00000006519	-1.22774	10.1475	28.6737	7.97979e-05	0.000663631
MRPS11	MRPS11	-1.22768	9.9381	15.9383	0.000900087	0.00501223
SCAF4	SCAF4	1.22662	9.84194	18.0025	0.000446224	0.00281554
SLTM	SLTM	1.22647	9.94123	20.1821	6.69187e-05	0.000571513
GLYR1	GLYR1	1.22604	9.75389	23.9715	0.00114065	0.00610195
MYL12B	MYL12B	-1.22597	10.6707	63.3246	3.87205e-08	7.24831e-07
ENSCSAG00000018298	ENSCSAG00000018298	-1.22577	9.81976	18.6633	0.000968683	0.00533564
CDCA3	CDCA3	-1.22512	9.80546	27.9604	0.000280803	0.00193676
TMEM184B	TMEM184B	1.22413	9.74535	26.7996	0.00102969	0.00561074
S100A16	S100A16	-1.22404	10.6172	60.8542	5.43686e-08	9.81537e-07
CTSL	CTSL	-1.22399	12.7357	55.8412	1.63549e-13	6.0122e-12
EPCAM	EPCAM	-1.22266	9.99683	19.5308	0.000406938	0.00261316
RLF	RLF	1.22214	9.77711	25.3154	0.000522587	0.00317876
GADD45B	GADD45B	1.22214	10.4008	33.244	1.06431e-08	2.23109e-07
TBC1D9B	TBC1D9B	1.2219	9.8638	18.5868	0.000251807	0.00176928
BIRC6	BIRC6	1.22118	9.88921	19.9742	0.000122182	0.000955355
EXOC4	EXOC4	1.22102	9.75532	23.619	0.00119637	0.00636185
ENSCSAG00000018548	ENSCSAG00000018548	-1.2199	10.1225	25.8302	0.000142892	0.00109335
RUVBL2	RUVBL2	-1.21976	9.88727	14.8291	0.00147735	0.00750185
DUSP3	DUSP3	1.21934	9.79653	19.5659	0.000754084	0.00431282
ANKRD13C	ANKRD13C	1.2183	9.7659	26.0518	0.000498024	0.00308107
HNRNPUL1	HNRNPUL1	1.21786	9.91861	19.6298	9.56911e-05	0.000775465
PJA2	PJA2	1.21776	9.75106	24.542	0.0012009	0.00637925
SCLT1	SCLT1	1.21716	9.80409	19.5834	0.000609654	0.00359207
ARNTL2	ARNTL2	1.21679	9.75035	24.3801	0.00132411	0.00689654
ZNF394	ZNF394	1.2144	9.77572	23.1071	0.000656848	0.00383451
ASAP1	ASAP1	1.21408	9.81092	19.2178	0.000599206	0.00353462
RABAC1	RABAC1	-1.21314	9.99742	18.3572	0.000594753	0.00352061
CHAF1A	CHAF1A	1.21251	9.88598	17.8579	0.000281316	0.00193676
EIF5A2	EIF5A2	1.21144	9.74393	27.5545	0.00110903	0.00597254
ENSCSAG00000013897	ENSCSAG00000013897	-1.21137	9.8963	15.2228	0.00144535	0.00739885
RSRP1	RSRP1	1.21051	9.79653	18.2443	0.000975718	0.00536346
SWI5	SWI5	-1.21041	9.85722	15.9457	0.001417	0.00727576
MDM4	MDM4	1.20995	9.73246	33.0367	0.00102475	0.00558985
RNF216	RNF216	1.20951	9.99141	21.7203	2.00669e-05	0.000202787
BRD8	BRD8	1.20905	9.82854	18.665	0.000529868	0.0032115
SUZ12	SUZ12	1.20808	9.85589	18.9657	0.000319998	0.00217026
HSP90AB1	HSP90AB1	-1.20775	12.2425	60.6131	1.64006e-14	6.70968e-13
ENSCSAG00000016057	ENSCSAG00000016057	-1.20767	9.87231	15.101	0.00165976	0.00830372
ASH1L	ASH1L	1.20712	9.86837	21.9604	0.000154223	0.00116425
TALDO1	TALDO1	-1.20697	10.4547	48.4513	1.00446e-06	1.38846e-05
SVIP	SVIP	-1.2067	9.84195	15.4235	0.00194902	0.00952543
SPATS2	SPATS2	1.20668	9.73101	42.4473	0.000201571	0.00145458
ZNF668	ZNF668	1.20509	9.72162	37.4985	0.00143178	0.00734418
POLR2K	POLR2K	-1.20494	9.9561	16.8766	0.000869754	0.00485932
ZNF205	ZNF205	1.20445	9.72813	35.6444	0.000963903	0.00531508
DDX5	DDX5	1.20423	10.6307	64.7758	2.46829e-12	8.23793e-11
TSEN34	TSEN34	-1.20291	9.98176	19.0361	0.00057034	0.00341037
POLR1E	POLR1E	1.20286	9.78269	19.9648	0.0010693	0.00578929
CREBBP	CREBBP	1.20225	9.76449	21.9994	0.00125928	0.00664761
COX5A	COX5A	-1.2021	10.5688	57.5243	2.24239e-07	3.511e-06
EP300	EP300	1.20116	9.79377	20.2866	0.000831886	0.00469428
ENSCSAG00000004710	ENSCSAG00000004710	-1.20104	10.846	76.7527	1.84629e-09	4.27682e-08
MBTD1	MBTD1	1.20044	9.73102	33.9098	0.00104793	0.00569179
MED1	MED1	1.20021	9.77782	20.0095	0.0011375	0.00609349
GUK1	GUK1	-1.20017	10.0358	20.3572	0.000455483	0.00286328
JUN	JUN	1.19959	9.80885	28.7027	8.82144e-05	0.000725303
TBL1X	TBL1X	1.19955	9.77501	21.829	0.000937351	0.00519692
DHX32	DHX32	1.19939	9.75248	23.3253	0.00138521	0.007156
EGR1	EGR1	1.19816	9.74251	29.6412	0.000847368	0.0047552
ENSCSAG00000017292	ENSCSAG00000017292	1.19814	9.76027	21.8922	0.0014125	0.00726001
ENSCSAG00000007461	ENSCSAG00000007461	-1.19812	10.6502	58.7511	3.43872e-09	7.5645e-08
MICAL3	MICAL3	1.19676	9.81432	17.6655	0.000844649	0.00475045
AKR1A1	AKR1A1	-1.19593	9.85456	14.0947	0.00226187	0.0108148
OTUD4	OTUD4	1.19505	9.8116	17.4552	0.000975848	0.00536346
ENSCSAG00000003817	ENSCSAG00000003817	1.19481	9.91354	17.4859	0.000253258	0.00177456
TOGARAM1	TOGARAM1	1.1944	9.81975	23.4268	0.000168599	0.00125595
EP400	EP400	1.19404	9.81297	18.2966	0.000737269	0.00423575
RABEP1	RABEP1	1.19374	9.80751	17.5345	0.00105993	0.00575085
CTSA	CTSA	-1.19329	9.9462	16.1016	0.00107542	0.0058162
TMEM208	TMEM208	-1.19282	9.93873	15.2389	0.00129152	0.00676148
SRSF5	SRSF5	1.19275	9.87428	17.948	0.000328468	0.00220997
MID1	MID1	1.1927	9.73677	27.8149	0.0013747	0.00710892
BLVRB	BLVRB	-1.19223	9.96041	16.0115	0.00103771	0.00564232
TTF1	TTF1	1.19211	9.85721	19.5758	0.000246557	0.0017372
PIK3C3	PIK3C3	1.19141	9.78129	18.9445	0.00136968	0.00709021
PPM1D	PPM1D	1.18996	9.97021	18.7123	4.07242e-05	0.000371572
EIF4A1	EIF4A1	-1.18874	11.0719	75.1165	3.66828e-11	1.08826e-09
JMJD1C	JMJD1C	1.18822	9.75035	28.547	0.000522194	0.00317876
FOS	FOS	1.18811	10.0641	16.1035	6.41701e-05	0.000550821
C6orf136	C6orf136	1.18806	9.83257	18.3471	0.000539414	0.00326545
ZNF574	ZNF574	1.18756	9.73462	28.7136	0.00146509	0.00746976
PGAM4	PGAM4	-1.18716	9.99862	17.8405	0.000751853	0.0043088
PHF3	PHF3	1.18699	9.89564	17.4703	0.00018531	0.00135263
CCNH	CCNH	1.18575	9.80477	17.1596	0.00122788	0.00650211
ENSCSAG00000016361	ENSCSAG00000016361	-1.18558	9.83727	14.4795	0.00255527	0.0120101
CCDC124	CCDC124	-1.18485	9.86971	14.5611	0.00205491	0.00993502
CAPN7	CAPN7	1.18478	9.7813	20.1473	0.00112119	0.00602523
CDC42EP1	CDC42EP1	1.1839	9.93623	18.6039	0.000132271	0.00101515
CACYBP	CACYBP	-1.18295	10.2786	29.8214	3.68903e-05	0.000339645
RIPOR1	RIPOR1	1.18095	9.79653	18.9071	0.00100108	0.00548051
CCT2	CCT2	-1.18063	10.7761	59.6105	1.01463e-08	2.13578e-07
LRRFIP2	LRRFIP2	1.18043	9.92682	19.0215	8.86763e-05	0.000727125
SYNE2	SYNE2	1.18041	10.4917	46.4633	5.13874e-10	1.29696e-08
IFI27L2	IFI27L2	-1.18018	9.8539	13.0011	0.00265056	0.0123361
DOCK10	DOCK10	1.17998	9.76237	22.6997	0.00100146	0.00548051
CYP3A5	CYP3A5	-1.17989	10.3232	10.4134	0.00128922	0.00675639
TOMM70	TOMM70	1.1798	9.84062	18.1378	0.000571153	0.00341037
DYNLT1	DYNLT1	-1.17952	9.91672	17.1911	0.00100338	0.00548507
SF3B3	SF3B3	1.17925	9.89694	17.1176	0.000355072	0.00234847
ANKRD18B	ANKRD18B	1.17888	9.77362	20.7707	0.00129404	0.00676769
ENSCSAG00000003521	ENSCSAG00000003521	-1.17832	9.80272	15.6343	0.00266655	0.0123878
FMR1	FMR1	1.17801	9.77082	19.3007	0.00165831	0.00830372
ALOXE3	ALOXE3	1.17673	9.72669	61.2301	7.16347e-05	0.000604664
PRKAA2	PRKAA2	1.176	9.7539	22.259	0.00181703	0.00896674
DHX35	DHX35	1.17581	9.73892	27.5108	0.00145319	0.00742401
TPGS1	TPGS1	-1.17575	9.80545	14.8426	0.0032666	0.0144855
CRYBG1	CRYBG1	1.17557	9.81704	17.415	0.000884027	0.00492821
ENSCSAG00000016191	ENSCSAG00000016191	1.17546	9.71143	65.3288	0.00040794	0.00261471
UBA52	UBA52	-1.17535	11.9869	108.707	2.6594e-24	2.04411e-22
CLK4	CLK4	1.17523	9.74036	29.0612	0.00147022	0.00747338
TCEA1	TCEA1	1.1752	10.0727	26.2997	5.6203e-06	6.47995e-05
CELF1	CELF1	1.17479	9.80203	18.007	0.00111067	0.00597502
TK1	TK1	-1.17446	9.84061	24.3016	0.000319465	0.00216954
GPAT3	GPAT3	1.17386	9.85656	18.7513	0.000304114	0.00207362
RPS16	RPS16	-1.17327	11.8055	100.425	1.19566e-22	8.5431e-21
RAB11FIP2	RAB11FIP2	1.17291	9.87689	16.7674	0.000370895	0.00242156
LMAN2	LMAN2	-1.17262	10.2068	33.3273	9.31528e-05	0.000756102
KRTCAP2	KRTCAP2	-1.17209	10.0399	18.5888	0.000495166	0.00307088
ENSCSAG00000000233	ENSCSAG00000000233	-1.17149	9.74748	21.7493	0.00357223	0.0155395
ENSCSAG00000005089	ENSCSAG00000005089	-1.17086	10.1911	18.7871	0.000113108	0.000893265
ARHGAP23	ARHGAP23	1.17054	9.74179	27.452	0.0013354	0.00693432
TNIP1	TNIP1	1.17049	9.8638	16.0959	0.000510563	0.00312058
FRMD6	FRMD6	1.17045	9.79928	17.02	0.00109372	0.00589632
WASHC4	WASHC4	1.16983	9.96836	19.9797	7.597e-05	0.000633875
ARHGEF28	ARHGEF28	1.16951	9.86773	17.997	0.000333686	0.00223323
LASP1	LASP1	1.16909	9.95239	19.0605	8.80738e-05	0.000725303
MRPS15	MRPS15	-1.16683	10.2196	30.7285	7.54029e-05	0.000630179
RNF138	RNF138	1.16674	9.72379	36.9503	0.00128052	0.00673867
ENSCSAG00000005123	ENSCSAG00000005123	1.16633	9.73892	33.6185	0.000504534	0.00309867
MTF2	MTF2	1.16622	9.8027	17.5134	0.00131467	0.00685438
ARPC5	ARPC5	-1.16585	10.0481	18.4643	0.000595444	0.00352061
PSMA4	PSMA4	-1.16558	10.0417	18.9808	0.000658943	0.00384232
ERC1	ERC1	1.16512	9.76097	20.9363	0.00185787	0.00912389
SNRPA	SNRPA	-1.16496	9.97812	16.2855	0.00108747	0.00586889
ZMIZ1	ZMIZ1	1.16455	9.75956	20.7019	0.00225477	0.010791
OTUD7B	OTUD7B	1.16423	9.77292	19.2517	0.00181481	0.00896451
ENSCSAG00000019293	ENSCSAG00000019293	-1.16346	9.86709	16.4215	0.00128803	0.00675639
ABCC4	ABCC4	1.16249	9.89243	17.4677	0.000272204	0.00188904
PPP1R12A	PPP1R12A	1.162	9.99499	19.5826	6.36905e-05	0.000549493
PSEN1	PSEN1	1.16194	9.77921	18.0608	0.00196722	0.00958668
FNDC3B	FNDC3B	1.16168	9.87558	15.8672	0.000692477	0.0040102
UCKL1	UCKL1	1.1613	9.84727	16.5408	0.000717591	0.00413205
DPM2	DPM2	-1.16117	9.79584	15.3107	0.00327189	0.0144963
CORO1C	CORO1C	1.16096	9.97508	19.507	0.000109113	0.000871533
ARHGAP12	ARHGAP12	1.16008	9.73749	27.0958	0.0015713	0.00790796
FAM193A	FAM193A	1.15914	9.72597	37.9897	0.000709982	0.0041018
GAB1	GAB1	1.15771	9.74322	24.3511	0.00179688	0.00888458
ENSCSAG00000004718	ENSCSAG00000004718	-1.15467	10.1064	24.1956	0.000334148	0.00223337
ABCC5	ABCC5	1.15457	9.75602	20.9518	0.00227039	0.0108249
ARHGAP5	ARHGAP5	1.15339	9.76521	19.4875	0.00239522	0.0113348
AP1S1	AP1S1	-1.15207	10.507	40.6925	3.05386e-06	3.74209e-05
FGFR1	FGFR1	1.15079	9.85259	15.1008	0.000911597	0.00506521
NEMF	NEMF	1.14974	9.86051	16.0318	0.000623251	0.00366368
POLE4	POLE4	-1.14956	10.4301	38.8151	8.72837e-06	9.5842e-05
FBXO28	FBXO28	1.14901	9.71944	40.6272	0.00153447	0.00776108
SRRT	SRRT	1.14854	9.992	18.1108	0.000211007	0.00151406
PHIP	PHIP	1.14681	9.89693	17.8586	0.00022237	0.00158217
ZNF107	ZNF107	1.14606	9.72017	52.2434	0.000364248	0.00238429
RBBP8	RBBP8	1.14598	9.83457	16.2766	0.00100988	0.00551468
ENSCSAG00000019582	ENSCSAG00000019582	-1.14548	9.87688	13.8734	0.0025375	0.0119413
EIF1	EIF1	-1.14502	11.0484	61.6709	2.54681e-10	6.76437e-09
TADA3	TADA3	1.14433	9.86248	15.5942	0.000799621	0.00453238
ZFHX3	ZFHX3	1.1434	9.78755	17.6671	0.00205633	0.00993502
ENSCSAG00000019608	ENSCSAG00000019608	-1.14277	9.9443	13.8393	0.00168276	0.00840219
HNRNPDL	HNRNPDL	1.14141	10.7536	68.8173	8.4961e-14	3.19265e-12
RHOT2	RHOT2	1.14047	9.77082	18.5244	0.00226737	0.0108206
CBX3	CBX3	-1.13993	10.0399	17.4305	0.000786789	0.00446963
MRPS24	MRPS24	-1.13934	10.0687	19.7861	0.00059729	0.00352742
ZNF638	ZNF638	1.13933	9.91227	15.836	0.000389949	0.00252645
CLCF1	CLCF1	1.13845	9.75956	21.9131	0.00237333	0.0112628
HIF1A	HIF1A	1.13822	9.99682	17.7657	9.04175e-05	0.000737441
ACAA2	ACAA2	-1.13787	9.91925	14.2156	0.00204874	0.00993502
SETD3	SETD3	1.13699	9.77781	17.8891	0.00218157	0.0104901
VDAC3	VDAC3	-1.13657	10.0812	22.1765	0.000549627	0.00331935
EIF3E	EIF3E	-1.13611	10.1208	21.9245	0.000237534	0.00167829
COX16	COX16	-1.1357	9.87428	12.9921	0.00316874	0.0141838
ENSCSAG00000008710	ENSCSAG00000008710	-1.13553	9.79031	14.9634	0.00412718	0.0174186
ENSCSAG00000013731	ENSCSAG00000013731	-1.13507	11.2036	73.3353	2.7654e-16	1.32348e-14
ENSCSAG00000000124	ENSCSAG00000000124	-1.13467	9.7638	18.1211	0.00347207	0.0152186
TBC1D1	TBC1D1	1.13444	9.88467	15.9207	0.000572481	0.00341269
NCOR2	NCOR2	1.13427	9.83592	15.0501	0.00144471	0.00739885
BRPF1	BRPF1	1.13409	9.73102	27.1613	0.00265014	0.0123361
STARD13	STARD13	1.13359	9.74963	24.035	0.00224387	0.010749
IP6K2	IP6K2	1.13337	9.73892	24.6479	0.00282547	0.0129716
NFE2L3	NFE2L3	-1.13218	9.74607	20.8656	0.00353289	0.0154237
ENSCSAG00000018079	ENSCSAG00000018079	1.13148	9.72233	40.5748	0.000902453	0.00501989
EDEM2	EDEM2	-1.13145	9.7799	15.5248	0.00449731	0.0184736
ENSCSAG00000004529	ENSCSAG00000004529	-1.13082	10.0857	17.9296	0.000370439	0.00242156
ENSCSAG00000015908	ENSCSAG00000015908	1.13063	9.84661	17.4305	0.000645373	0.00378069
ITGAV	ITGAV	1.13039	9.78268	16.9969	0.00221528	0.0106321
LSM6	LSM6	-1.12975	9.9493	14.5237	0.00197978	0.00962938
ENSCSAG00000006004	ENSCSAG00000006004	1.12968	9.74678	31.5173	0.000656227	0.00383451
LCMT1	LCMT1	-1.12942	9.768	16.6132	0.00426756	0.0178772
ATXN10	ATXN10	1.12929	10.0761	25.1149	8.11042e-06	8.94438e-05
TYW5	TYW5	1.12887	9.72885	28.0329	0.00309452	0.0139171
RBM5	RBM5	1.12809	9.79722	17.9122	0.00161366	0.00810503
ATAD2B	ATAD2B	1.12786	9.76449	21.5006	0.00162953	0.00817666
VARS1	VARS1	1.12776	9.82584	15.4385	0.0020159	0.00979565
ENSCSAG00000018085	ENSCSAG00000018085	-1.12731	9.9356	13.8317	0.00226401	0.0108148
MRGBP	MRGBP	1.12687	9.7806	17.4961	0.0023216	0.0110276
ENSCSAG00000019607	ENSCSAG00000019607	-1.12683	9.97021	15.6088	0.00153814	0.00777191
DCTN3	DCTN3	-1.12578	9.96775	13.9682	0.00146295	0.00746634
ENSCSAG00000018442	ENSCSAG00000018442	-1.12491	10.1274	19.2654	0.000325729	0.00219645
ENSCSAG00000003979	ENSCSAG00000003979	1.12489	9.74892	21.8078	0.00278645	0.0128157
ENSCSAG00000019475	ENSCSAG00000019475	-1.1246	9.87754	12.6213	0.00364276	0.0157946
SLC25A22	SLC25A22	1.12447	9.75461	19.9504	0.00289236	0.0132324
MCTS1	MCTS1	-1.12447	9.83324	12.3855	0.00449152	0.0184647
LMTK2	LMTK2	1.12444	9.78963	17.9168	0.00176328	0.00876115
ENSCSAG00000003289	ENSCSAG00000003289	1.12343	9.74821	22.0132	0.00262392	0.0122457
CLK1	CLK1	1.12329	9.73964	39.0269	0.00055405	0.00333812
VPS35L	VPS35L	1.12244	9.82313	15.0234	0.0019269	0.0094264
RNF41	RNF41	1.12226	9.74892	23.8921	0.00228859	0.0108912
ENSCSAG00000006832	ENSCSAG00000006832	-1.12188	10.0004	15.5817	0.00136135	0.00706146
RNF6	RNF6	1.11981	9.73749	23.8106	0.00324213	0.0144022
ANKLE2	ANKLE2	1.11923	9.75532	21.1539	0.00267925	0.0124126
RHOD	RHOD	-1.11916	9.78199	14.326	0.00650858	0.0246772
DPCD	DPCD	-1.11864	9.80887	14.8859	0.0034235	0.0150759
KYAT3	KYAT3	1.11855	9.77432	17.3303	0.00267922	0.0124126
SLC25A33	SLC25A33	1.11849	9.73318	26.7597	0.00267169	0.0124002
SNX8	SNX8	-1.11822	9.88403	12.1448	0.00342774	0.0150815
PMS2	PMS2	1.11815	9.7425	22.1386	0.00345408	0.0151579
SART3	SART3	1.11784	9.75743	20.5231	0.00259997	0.0121676
UBE2O	UBE2O	1.11694	9.75673	19.5951	0.00298287	0.0134867
MACF1	MACF1	1.1169	9.90079	14.3378	0.000841986	0.00474163
COG3	COG3	1.11612	9.75105	23.3342	0.00212824	0.0102726
MAP3K4	MAP3K4	1.11569	9.72089	35.2719	0.0023151	0.011007
MYNN	MYNN	1.11517	9.73749	25.8607	0.00239117	0.0113286
ZFAND5	ZFAND5	1.11511	10.0784	21.6501	7.84754e-06	8.69226e-05
DCXR	DCXR	-1.11355	10.134	21.8636	0.000487214	0.00303641
RPAP2	RPAP2	1.11309	9.78822	17.6862	0.00187025	0.0091758
NINJ1	NINJ1	-1.11289	9.81908	12.6594	0.00548794	0.0214652
PGP	PGP	1.11167	9.75389	19.5875	0.00311059	0.013977
ARHGAP17	ARHGAP17	1.11082	9.74964	21.9053	0.00290103	0.0132346
DCDC1	DCDC1	1.11066	9.97447	14.8616	0.000285207	0.00196051
CDHR2	CDHR2	1.11028	9.77222	17.0625	0.00318525	0.0142118
ENSCSAG00000005018	ENSCSAG00000005018	-1.1091	10.576	49.8569	6.4178e-07	9.11975e-06
MRPL16	MRPL16	-1.10883	9.93561	14.4899	0.00213174	0.0102798
SRPK2	SRPK2	1.108	9.86512	14.8012	0.0010367	0.00564232
BCAS2	BCAS2	-1.10728	9.88792	12.4565	0.00369587	0.0159567
CALM2	CALM2	-1.10643	11.16	56.9427	1.18768e-10	3.29241e-09
C1orf50	C1orf50	1.10636	9.73606	24.2035	0.00308569	0.0138897
MTA1	MTA1	1.1062	9.73318	28.8629	0.00185141	0.00910098
SPCS1	SPCS1	-1.10572	10.1318	23.2886	0.000424679	0.00270313
NOTCH2	NOTCH2	1.10557	9.80955	14.7768	0.00245544	0.0115874
GOLGA7	GOLGA7	-1.10443	9.77292	14.722	0.00661804	0.0249869
CSNK1G1	CSNK1G1	1.10414	9.73749	24.7044	0.00296824	0.013448
NCBP1	NCBP1	1.10343	9.7806	16.7541	0.00294699	0.0134006
HADHB	HADHB	-1.10337	9.85985	11.9889	0.00470765	0.019075
PPP4R3A	PPP4R3A	1.10323	9.78963	15.5661	0.00299984	0.0135514
PREPL	PREPL	1.10303	9.80887	14.2686	0.00372725	0.01603
ENSCSAG00000018742	ENSCSAG00000018742	-1.10296	9.86578	13.9826	0.00295326	0.0134006
ENSCSAG00000018425	ENSCSAG00000018425	-1.10283	9.99563	15.7621	0.00164116	0.00822686
EXPH5	EXPH5	1.10269	9.73317	36.8567	0.000420933	0.00268603
PTPRK	PTPRK	1.10239	9.95176	16.2269	0.000289539	0.00198491
CYB5A	CYB5A	-1.10125	10.007	16.3093	0.00147878	0.00750185
BPTF	BPTF	1.10117	9.90207	16.274	0.000472828	0.00296496
HIKESHI	HIKESHI	-1.10092	9.98055	14.417	0.0019575	0.00954848
ZNF106	ZNF106	1.10081	9.81092	16.201	0.00168273	0.00840219
SPARC	SPARC	-1.10011	9.77082	16.7891	0.00466907	0.0189677
PFDN5	PFDN5	-1.09902	10.2475	26.8936	1.69622e-05	0.000174542
HMGXB3	HMGXB3	1.09898	9.74608	21.9093	0.00328499	0.0145337
EDF1	EDF1	-1.09773	10.2736	28.5029	4.11321e-05	0.000373948
VPS13C	VPS13C	1.09716	9.80203	15.4492	0.00239168	0.0113286
ARL8B	ARL8B	1.09495	9.84195	14.3206	0.00184521	0.00907929
RIC1	RIC1	1.09452	9.76661	19.838	0.00261576	0.0122302
SUGP2	SUGP2	1.09444	9.75815	20.68	0.00242726	0.0114651
DCAF5	DCAF5	1.09428	9.78545	16.9445	0.00294866	0.0134006
EEFSEC	EEFSEC	1.09426	9.80477	15.0597	0.00257575	0.0120765
MAN1A2	MAN1A2	1.09414	9.81228	14.2645	0.00276351	0.0127217
AKAP8L	AKAP8L	1.09377	9.77082	17.0221	0.00385504	0.016448
PAXBP1	PAXBP1	1.09276	9.73029	26.5901	0.00328604	0.0145337
S100A13	S100A13	-1.09239	10.3507	34.2885	3.26297e-05	0.000305971
RBAK	RBAK	1.09195	9.71288	50.7875	0.00121378	0.00643418
RPS2	RPS2	-1.0918	9.84594	11.5689	0.00556931	0.0217134
FHOD3	FHOD3	1.0917	9.77781	17.1207	0.00281568	0.0129383
UBA2	UBA2	1.08955	10.102	22.804	1.47102e-05	0.000153865
CNOT3	CNOT3	1.08867	9.75034	20.0444	0.00368318	0.0159155
CEP95	CEP95	1.08832	9.74465	21.9852	0.00365512	0.0158231
GNAI1	GNAI1	1.08659	9.94867	15.7593	0.000325651	0.00219645
RBM33	RBM33	1.08651	9.79515	15.1628	0.00304102	0.0137008
STAM	STAM	1.08618	9.81295	14.9029	0.00220349	0.0105855
EIF3A	EIF3A	1.08594	10.282	35.3276	1.98906e-06	2.54169e-05
ATP6V1G1	ATP6V1G1	-1.08594	10.0902	18.2717	0.000461911	0.00290009
MKI67	MKI67	1.08481	10.0382	17.6476	0.000396945	0.0025587
ZNF507	ZNF507	1.08436	9.7303	24.646	0.00430003	0.0179446
CDK6	CDK6	1.08419	10.3618	44.6471	2.1005e-07	3.29903e-06
PAWR	PAWR	1.08318	10.0868	20.8527	3.58049e-05	0.000331456
MYOF	MYOF	1.08288	9.86512	14.1985	0.00136331	0.00706441
MED29	MED29	-1.08281	9.84927	12.0202	0.00546528	0.021393
NUDCD2	NUDCD2	-1.08279	9.91165	11.8359	0.00439456	0.0181951
GCHFR	GCHFR	-1.08258	9.74607	21.6575	0.00372865	0.01603
METTL9	METTL9	-1.08253	10.1748	18.1798	0.000334616	0.00223356
TMF1	TMF1	1.08246	9.80955	13.8555	0.00335278	0.0148159
ENSCSAG00000006988	ENSCSAG00000006988	1.08118	9.7475	19.4675	0.00410079	0.017341
PHYH	PHYH	-1.08112	9.78338	13.4752	0.00746272	0.0272951
ZNF24	ZNF24	1.08089	9.83457	14.9173	0.00178563	0.00885484
FBXW8	FBXW8	1.08043	9.71508	50.3246	0.000727621	0.00418506
GBF1	GBF1	1.08022	9.75886	18.2881	0.0036337	0.0157688
H1-2	H1-2	1.07908	9.93685	12.9456	0.000526335	0.00319772
UBE2Q2	UBE2Q2	1.07671	9.75176	19.2628	0.00397495	0.0169027
LRFN4	LRFN4	1.0762	9.73246	23.6832	0.004835	0.0194645
TRIM52	TRIM52	1.07614	9.72162	33.1404	0.00337009	0.0148794
PSME1	PSME1	-1.07614	10.0388	15.6762	0.00131061	0.00684025
ENSCSAG00000000147	ENSCSAG00000000147	-1.07548	10.7571	55.1159	1.23308e-07	2.01787e-06
KANSL2	KANSL2	1.07494	9.80476	14.6982	0.00291309	0.0132658
SMYD5	SMYD5	1.07476	9.75815	17.8789	0.00427189	0.0178806
ATP6AP1	ATP6AP1	-1.07457	9.94496	12.36	0.00355362	0.0154875
USP4	USP4	1.07451	9.79308	14.6936	0.00382364	0.0163415
SGTA	SGTA	1.0743	9.76591	16.6799	0.00446602	0.0183947
NUDT22	NUDT22	-1.07254	9.83928	12.9671	0.00466995	0.0189677
PALM2AKAP2	PALM2AKAP2	1.07149	9.75461	17.0669	0.00504836	0.0201181
PID1	PID1	1.07127	9.81024	13.4353	0.00317059	0.0141838
RPA3	RPA3	-1.07076	9.93622	13.5322	0.00319411	0.0142387
DENND1A	DENND1A	1.06922	9.73101	26.2395	0.00370828	0.0159967
ERRFI1	ERRFI1	1.06875	9.77991	15.2256	0.00385029	0.0164415
BCLAF1	BCLAF1	1.06834	10.0716	18.2488	7.53074e-05	0.000630179
TMEM167A	TMEM167A	-1.0678	9.95671	12.6464	0.00323808	0.0144022
CAND1	CAND1	1.06758	9.82246	13.4414	0.00355199	0.0154875
ENSCSAG00000018299	ENSCSAG00000018299	-1.06728	9.80066	12.8536	0.00737069	0.0271346
SPTY2D1	SPTY2D1	1.06672	9.73245	24.8605	0.0034918	0.0152706
SEPTIN8	SEPTIN8	1.06602	9.77782	15.5998	0.0042431	0.0178042
CRK	CRK	1.06591	9.81024	14.1505	0.00317444	0.0141885
VEZF1	VEZF1	1.06588	9.82853	15.7075	0.00139829	0.00720442
GOLGA5	GOLGA5	1.0652	9.73892	22.8638	0.00371728	0.0160083
STAMBPL1	STAMBPL1	1.06493	9.76801	16.3203	0.00434285	0.0180289
ALKBH4	ALKBH4	1.06456	9.7799	15.1573	0.00447469	0.0184105
H2AW	H2AW	1.06399	9.7903	14.9913	0.00290062	0.0132346
ENSCSAG00000000602	ENSCSAG00000000602	-1.06331	10.6168	44.7845	1.22233e-06	1.6669e-05
ZFP36	ZFP36	1.06252	9.88597	13.4554	0.000693475	0.0040114
CHORDC1	CHORDC1	1.06242	9.79997	13.6628	0.00416573	0.0175581
HEXIM1	HEXIM1	1.06183	9.73462	24.5814	0.00357473	0.0155395
LPIN1	LPIN1	1.06118	9.84528	12.7321	0.00275304	0.0126905
SYBU	SYBU	1.06114	9.75744	17.0324	0.00523534	0.0207006
BMF	BMF	1.06066	9.74536	23.0987	0.00265967	0.0123671
GTF2IRD1	GTF2IRD1	1.06055	9.81228	13.8152	0.00312548	0.0140315
TSEN54	TSEN54	1.06026	9.83191	12.8676	0.00302379	0.0136474
ENSCSAG00000001008	ENSCSAG00000001008	-1.0602	10.1706	21.8399	0.00057142	0.00341037
CUL3	CUL3	1.06009	9.75673	17.7234	0.00481041	0.0193984
ENSCSAG00000002247	ENSCSAG00000002247	1.05996	9.82651	13.1802	0.00325392	0.014442
RNF181	RNF181	-1.0597	10.0778	17.2708	0.00127611	0.00672244
USP21	USP21	1.05921	9.73318	24.9536	0.00483831	0.0194645
NUFIP1	NUFIP1	1.05796	9.77572	17.0674	0.00316327	0.014176
WDR61	WDR61	-1.05778	9.89372	11.5451	0.00542873	0.0212859
CSPP1	CSPP1	1.05722	9.75531	20.7602	0.00274045	0.01265
ENSCSAG00000011895	ENSCSAG00000011895	1.05706	9.74393	21.0298	0.00433948	0.0180289
PKP2	PKP2	1.05649	9.76942	15.8875	0.00470317	0.0190721
RSPRY1	RSPRY1	1.05636	9.72958	24.5841	0.00497802	0.0199317
EXOSC9	EXOSC9	1.05635	9.76661	17.416	0.00391873	0.0166776
CAPRIN1	CAPRIN1	1.0559	9.96409	16.0434	0.000490398	0.0030525
PDGFB	PDGFB	1.05537	9.74465	18.9819	0.00685417	0.0256236
USH1C	USH1C	1.05433	9.78269	15.4219	0.00420913	0.0176909
SEC61G	SEC61G	-1.05432	9.94992	12.6737	0.00365557	0.0158231
NPNT	NPNT	1.05386	9.97448	12.9825	0.000752533	0.0043088
GPATCH1	GPATCH1	1.05374	9.74963	19.2428	0.00477098	0.0193008
SF3B6	SF3B6	-1.05356	10.0818	16.5755	0.00123573	0.00653685
TCF12	TCF12	1.05352	9.76591	15.9416	0.00522108	0.0206603
EID1	EID1	-1.05343	10.0573	16.8745	0.00152034	0.0076973
TNIP2	TNIP2	1.05311	9.7813	14.8672	0.00446723	0.0183947
FNIP1	FNIP1	1.05168	9.75885	22.7528	0.00177979	0.00883453
SLC66A3	SLC66A3	-1.05061	9.84794	10.9241	0.00738317	0.0271389
SPRYD4	SPRYD4	-1.04971	9.74821	20.8467	0.00376359	0.0161392
UBE3C	UBE3C	1.04933	9.77572	15.0014	0.0050017	0.0199872
SENP6	SENP6	1.04916	9.79031	14.3175	0.00430133	0.0179446
MIER1	MIER1	1.0486	9.79652	14.3709	0.00408673	0.0173055
MAGOH	MAGOH	-1.04821	10.0544	15.4535	0.00174943	0.00870937
BCL7B	BCL7B	1.04744	9.80545	14.0898	0.00347392	0.0152186
HSPA4	HSPA4	1.04689	10.1448	24.1145	2.86621e-05	0.000276431
BID	BID	-1.04659	9.74322	32.3999	0.000127222	0.000982421
AGRN	AGRN	1.04627	9.79238	14.567	0.00450727	0.0184846
C5orf22	C5orf22	1.04621	9.73173	25.137	0.00461196	0.0188226
ITGB3BP	ITGB3BP	-1.0462	9.75248	20.612	0.00355976	0.015501
MARCHF6	MARCHF6	1.04587	9.79446	13.8613	0.00457658	0.0186932
RARS1	RARS1	-1.04552	9.87428	10.7437	0.00648686	0.0246132
FOXN2	FOXN2	1.04531	9.74892	18.9655	0.00621825	0.0237718
POMP	POMP	-1.04439	10.1389	21.1504	0.000876366	0.00489087
SLIRP	SLIRP	-1.04368	9.88015	13.3322	0.00377188	0.0161566
TINAGL1	TINAGL1	-1.04352	9.74465	28.4341	0.00115599	0.00617298
PCBP1	PCBP1	1.04346	10.0129	16.9491	0.000202269	0.00145755
ZFAND3	ZFAND3	1.04209	9.78616	16.5956	0.0033738	0.0148829
ENSCSAG00000005776	ENSCSAG00000005776	-1.04179	10.1948	24.4625	0.00049634	0.0030744
PON2	PON2	-1.04167	9.81772	10.9274	0.00938417	0.0326068
PSMD2	PSMD2	-1.04151	10.463	40.316	2.84335e-05	0.000275796
CASC3	CASC3	1.0415	9.79101	14.521	0.00433386	0.018021
CYC1	CYC1	-1.0414	10.6292	41.9166	3.84045e-06	4.59496e-05
NR1D2	NR1D2	1.04131	9.72524	33.0769	0.00290735	0.0132516
EXOC6B	EXOC6B	1.04112	9.76027	16.4196	0.00562718	0.0218942
REEP3	REEP3	1.04096	9.84528	12.7032	0.00289358	0.0132324
SLK	SLK	1.04034	9.75248	18.0006	0.00540857	0.0212366
ITCH	ITCH	1.03999	9.75035	18.2496	0.00554794	0.0216498
ENSCSAG00000008447	ENSCSAG00000008447	-1.03988	9.92997	11.9886	0.00490586	0.0196894
XPO5	XPO5	1.03988	9.76238	16.7821	0.00503591	0.0200843
ENSCSAG00000012616	ENSCSAG00000012616	-1.03937	10.1318	19.8921	0.000845594	0.0047505
LSM1	LSM1	1.03615	9.87559	12.8085	0.0022283	0.0106844
ENSCSAG00000019282	ENSCSAG00000019282	-1.03595	9.80819	14.8385	0.00386328	0.0164693
MGMT	MGMT	-1.03547	9.78269	12.5336	0.0103221	0.0351199
PHF20	PHF20	1.03543	9.83123	12.9227	0.00322002	0.0143417
MAP2K5	MAP2K5	1.03515	9.82921	12.2912	0.00405985	0.0172348
ENSCSAG00000004388	ENSCSAG00000004388	-1.03512	9.91354	10.7531	0.00582608	0.0225616
CFAP410	CFAP410	-1.03502	9.76238	14.698	0.00892037	0.0314039
EPN2	EPN2	1.0338	9.73821	20.6936	0.00563445	0.0219031
ENSCSAG00000015268	ENSCSAG00000015268	-1.03355	10.4934	39.0485	9.82963e-06	0.000106551
RANBP2	RANBP2	1.03295	9.97934	15.3638	0.000551671	0.00332774
PTPN4	PTPN4	1.03264	9.7475	19.1943	0.00644867	0.0245322
MAPKAPK2	MAPKAPK2	1.03246	9.74178	19.7642	0.00645533	0.0245322
CLDN10	CLDN10	-1.03229	9.81772	10.5538	0.00979239	0.0337478
JPT2	JPT2	1.03213	9.77712	14.8687	0.00598792	0.0230755
ENSCSAG00000005467	ENSCSAG00000005467	-1.03174	11.6904	76.6163	8.01296e-18	4.23435e-16
OAT	OAT	-1.03171	9.84994	15.0636	0.00256256	0.0120258
IFIT2	IFIT2	1.03124	9.77431	22.0362	0.000129331	0.00099559
HEATR6	HEATR6	1.03084	9.7475	18.5192	0.00611835	0.0235046
STAU1	STAU1	1.03067	10.0498	18.6432	0.000176829	0.00130576
OSBPL10	OSBPL10	1.03063	9.74892	17.6967	0.00664489	0.0250628
RARA	RARA	1.03049	9.74322	18.7677	0.00678746	0.0254304
AFTPH	AFTPH	1.03041	9.76871	15.9994	0.00519253	0.0205634
ENSCSAG00000009328	ENSCSAG00000009328	1.02996	9.75673	16.579	0.00619735	0.0237098
CDK13	CDK13	1.02945	9.73676	22.9925	0.00424204	0.0178042
YLPM1	YLPM1	1.02941	9.8034	14.2308	0.00381879	0.0163345
COPS2	COPS2	1.02915	9.94744	14.332	0.000775562	0.00441079
ERG28	ERG28	-1.02877	9.79791	12.1433	0.00891627	0.0314039
MRPL54	MRPL54	-1.02861	9.83056	11.1549	0.00883933	0.0312052
EIF2AK3	EIF2AK3	1.02857	9.72524	28.0659	0.00416715	0.0175581
PUS1	PUS1	1.02853	9.75885	18.0815	0.00480426	0.0193984
NDUFS6	NDUFS6	-1.02795	10.0469	14.4579	0.00205365	0.00993502
ENSCSAG00000015276	ENSCSAG00000015276	-1.0277	9.84527	10.3223	0.00912358	0.03192
BTBD7	BTBD7	1.02723	9.72957	25.9783	0.00425186	0.0178262
CTCF	CTCF	1.02656	9.80682	13.1867	0.00436517	0.0181067
LMO4	LMO4	1.02549	9.76519	15.6937	0.00589992	0.0227954
ETS1	ETS1	1.0249	9.79722	13.3411	0.00502922	0.0200733
COQ7	COQ7	1.0247	9.76309	15.8243	0.00585712	0.0226472
KPNA2	KPNA2	-1.02386	10.0902	13.082	0.00179113	0.00886879
ETFB	ETFB	-1.02365	10.0224	14.3817	0.00268312	0.0124192
IPO7	IPO7	1.0234	9.95918	14.9887	0.00071072	0.0041018
PLGRKT	PLGRKT	-1.02307	9.75106	23.7453	0.00205396	0.00993502
ZNF217	ZNF217	1.02235	9.74393	18.9411	0.00701023	0.0260566
SRRM1	SRRM1	1.02185	9.79584	13.1318	0.00612056	0.0235046
FAM162A	FAM162A	-1.02151	9.95054	12.1696	0.00454887	0.018595
KLHL11	KLHL11	1.02124	9.76309	15.1873	0.0069848	0.0260352
TAF12	TAF12	-1.02093	9.78824	12.714	0.00978813	0.0337478
B9D2	B9D2	-1.02032	9.75035	18.1909	0.00615932	0.0236356
H2AJ	H2AJ	1.02028	10.279	23.0222	5.40044e-06	6.26921e-05
GGT7	GGT7	1.02025	9.74679	17.5266	0.00723629	0.0267759
PSME4	PSME4	1.02014	9.77361	14.1703	0.00654181	0.0247477
SLC25A39	SLC25A39	-1.02001	10.4556	35.7048	2.94362e-05	0.000279643
ENSCSAG00000003298	ENSCSAG00000003298	1.01971	9.73534	21.3179	0.00652227	0.0247106
LAMTOR2	LAMTOR2	-1.01927	9.87167	11.5857	0.00627506	0.0239529
PSMD8	PSMD8	-1.01899	10.1241	19.0447	0.00114149	0.00610195
RANGAP1	RANGAP1	1.01868	9.87167	14.0146	0.00184134	0.00906902
TUT7	TUT7	1.01826	9.73606	21.8009	0.00543217	0.0212859
CPSF1	CPSF1	1.01818	9.88404	13.3994	0.00216335	0.0104223
PHF14	PHF14	1.01714	9.90463	13.5969	0.00145157	0.00742322
ADNP2	ADNP2	1.01666	9.71726	30.6657	0.00673714	0.0253167
YEATS2	YEATS2	1.01648	9.7425	18.5008	0.00735345	0.0270908
AREG	AREG	1.01622	9.8834	9.08269	0.00264148	0.0123164
ENSCSAG00000011751	ENSCSAG00000011751	-1.01615	9.8366	10.1315	0.0104357	0.0353814
ZNF131	ZNF131	1.01576	9.75673	18.6985	0.00482438	0.0194393
ARID4A	ARID4A	1.01538	9.74893	17.5978	0.00666914	0.0251191
NSF	NSF	1.01518	9.8366	11.7413	0.00468981	0.0190331
C1QBP	C1QBP	-1.01483	10.6986	38.2501	1.45113e-06	1.93726e-05
ZCCHC14	ZCCHC14	1.01458	9.71653	30.1323	0.00738789	0.0271389
ENSCSAG00000018578	ENSCSAG00000018578	-1.01366	9.97928	11.2198	0.00259616	0.0121609
SAC3D1	SAC3D1	-1.01358	9.77642	12.4387	0.0113495	0.0378869
ERICH1	ERICH1	1.01328	9.74035	17.782	0.0106838	0.0360365
MRPL17	MRPL17	-1.01221	10.0241	15.2344	0.00286169	0.0131141
SSNA1	SSNA1	-1.0121	10.0177	13.523	0.00324146	0.0144022
TIAL1	TIAL1	1.01137	9.87493	13.2619	0.00191161	0.00936063
CINP	CINP	-1.01111	9.8697	10.233	0.00918489	0.0320539
HNRNPA1	HNRNPA1	-1.01107	10.651	37.9423	5.04122e-06	5.93367e-05
ZBTB6	ZBTB6	1.01067	9.75885	15.5356	0.00760337	0.0277296
BEX1	BEX1	-1.01062	9.87167	10.7807	0.0083037	0.029728
DDOST	DDOST	-1.0105	10.0778	15.6119	0.00189026	0.009265
TXNDC17	TXNDC17	-1.01019	10.0282	13.9249	0.00289533	0.0132324
UHMK1	UHMK1	1.00957	9.81501	11.3548	0.0076531	0.0278509
ENSCSAG00000017145	ENSCSAG00000017145	-1.00929	9.80683	10.9658	0.0111824	0.0374445
PCDH9	PCDH9	1.0086	9.82652	11.805	0.00418332	0.0176116
FBXW11	FBXW11	1.00848	9.80887	13.2657	0.00446314	0.0183947
ATAD2	ATAD2	1.00801	9.80409	12.2921	0.0100598	0.0344819
STUB1	STUB1	-1.00784	10.0153	13.6682	0.0034857	0.0152571
PLAAT3	PLAAT3	-1.00643	9.89373	10.1774	0.00848986	0.0302451
ENSCSAG00000000021	ENSCSAG00000000021	1.00626	9.90141	17.4266	0.000563677	0.00338406
ACIN1	ACIN1	1.00612	9.97388	14.1969	0.000747163	0.00428773
GNA13	GNA13	1.00599	9.73389	21.8104	0.0074015	0.0271692
COQ10B	COQ10B	1.0045	9.77362	14.6541	0.00672494	0.0252896
IDE	IDE	1.00317	9.82786	12.0248	0.00533435	0.0210102
USPL1	USPL1	1.00277	9.72741	25.239	0.00481015	0.0193984
TKT	TKT	-1.00222	10.4832	32.4379	1.71205e-05	0.000175746
NFAT5	NFAT5	1.00139	9.77012	15.3662	0.00557281	0.0217134
TERF1	TERF1	1.00109	9.8366	11.8318	0.00518656	0.0205622
PDZK1	PDZK1	-1.00085	9.86052	9.51675	0.00944056	0.032779
ENSCSAG00000004397	ENSCSAG00000004397	1.0005	9.73748	28.9446	0.00124602	0.00658442
CBR1	CBR1	-1.00009	10.1361	18.1838	0.00146659	0.00746989
UGCG	UGCG	0.999907	9.9331	13.0815	0.00121154	0.00642899
PDGFA	PDGFA	0.999718	9.80887	13.1604	0.00451516	0.0185019
ENSCSAG00000015147	ENSCSAG00000015147	-0.999199	9.93623	14.6401	0.00275425	0.0126905
ORC4	ORC4	0.998588	9.77642	13.4353	0.00794885	0.0287017
SUN1	SUN1	0.998356	9.81364	11.7715	0.00678345	0.0254304
EPC1	EPC1	0.998333	9.81772	14.0706	0.00366265	0.0158403
NAA38	NAA38	-0.997583	9.88274	10.2591	0.00883749	0.0312052
RAB18	RAB18	-0.997242	9.76379	14.8666	0.00872006	0.0309565
GABRA2	GABRA2	0.996855	9.84393	10.9112	0.00508126	0.0202333
GATAD2B	GATAD2B	0.996409	9.75106	16.8279	0.00801831	0.0288898
SRRM2	SRRM2	0.996323	10.0283	16.8389	0.000324129	0.00219241
UBAC1	UBAC1	0.995105	9.92303	12.966	0.00155314	0.00783989
YTHDF3	YTHDF3	0.995067	9.77362	13.6944	0.00813934	0.0292428
TYW3	TYW3	0.994959	9.76309	14.9661	0.00776095	0.0281626
GTF2H1	GTF2H1	0.994625	9.80271	12.5256	0.00518817	0.0205622
ENSCSAG00000013590	ENSCSAG00000013590	-0.994425	11.7547	63.5238	4.05811e-15	1.71557e-13
FNBP4	FNBP4	0.994247	9.92051	13.1272	0.00132926	0.00691622
CISD2	CISD2	-0.994222	9.93373	10.7948	0.00700921	0.0260566
TUBA1C	TUBA1C	-0.99351	10.9344	36.3551	3.35969e-07	5.08768e-06
SELENOI	SELENOI	0.993431	9.78755	14.1049	0.00552353	0.0215711
PXN	PXN	0.99296	9.80408	11.7273	0.00745657	0.0272951
CHP1	CHP1	0.992774	9.81159	11.9197	0.0064173	0.0244407
TGS1	TGS1	0.992473	9.86182	11.3382	0.00444609	0.0183673
DNAJA3	DNAJA3	0.99239	9.791	13.5525	0.00591802	0.0228479
SETDB1	SETDB1	0.991636	9.71944	30.8969	0.0049229	0.0197422
RUSC2	RUSC2	0.991303	9.72451	30.7471	0.00408194	0.0172997
PMS1	PMS1	0.991287	9.76309	15.3409	0.00701108	0.0260566
HELZ	HELZ	0.990694	9.79653	12.2673	0.00700397	0.0260566
CDKN2AIP	CDKN2AIP	0.989427	9.73246	23.2489	0.0050012	0.0199872
MRPL28	MRPL28	-0.989167	10.0241	12.8434	0.0037463	0.0160883
ACACA	ACACA	0.989028	9.75744	15.7911	0.0077221	0.0280556
UTP6	UTP6	0.988996	9.82787	11.1648	0.00732753	0.0270149
ENSCSAG00000003794	ENSCSAG00000003794	0.988419	9.8292	12.6886	0.00410196	0.017341
ARFGEF1	ARFGEF1	0.987606	9.81637	12.0654	0.00562783	0.0218942
CHCHD10	CHCHD10	-0.987437	10.761	45.9158	3.41084e-07	5.12961e-06
LDOC1	LDOC1	-0.986783	9.78477	11.6648	0.0135411	0.0434321
LCLAT1	LCLAT1	0.986085	9.76661	14.8872	0.0074321	0.0272421
RAB6A	RAB6A	0.985896	9.85721	11.7127	0.00403003	0.0171226
AKAP8	AKAP8	0.985545	9.76309	14.3545	0.00913539	0.0319392
ADAMTS9	ADAMTS9	0.985359	9.76379	14.5809	0.0083812	0.0299421
RO60	RO60	0.985279	9.82787	11.2715	0.00654133	0.0247477
TCERG1	TCERG1	0.985267	9.87493	11.9036	0.00314457	0.0141047
MMP1	MMP1	-0.984595	9.77851	13.2065	0.00529598	0.0208778
ENSCSAG00000004706	ENSCSAG00000004706	-0.984362	10.3299	22.697	0.000287205	0.00197157
ENSCSAG00000013603	ENSCSAG00000013603	0.983894	9.70924	57.6012	0.00197222	0.00960182
ENSCSAG00000005858	ENSCSAG00000005858	0.983718	9.73462	20.97	0.00617971	0.0236601
AKR7L	AKR7L	-0.98369	9.96348	12.5249	0.00462815	0.0188735
CDCA2	CDCA2	0.982682	9.83323	12.4937	0.010419	0.0353784
ENSCSAG00000013485	ENSCSAG00000013485	0.981211	9.74178	17.7753	0.00882749	0.0312052
UACA	UACA	0.981194	9.97752	12.9363	0.00127506	0.00672244
CHD8	CHD8	0.980606	9.83727	11.1361	0.00576672	0.0223488
AKIRIN2	AKIRIN2	0.979505	9.9287	12.6986	0.00158032	0.00794545
ARID1A	ARID1A	0.978985	9.80955	13.7128	0.00474682	0.0192184
YIF1A	YIF1A	-0.978673	9.90271	10.5282	0.0082729	0.0296597
ENSCSAG00000006895	ENSCSAG00000006895	-0.978627	9.75602	15.2404	0.00955334	0.0330362
OSMR	OSMR	0.978165	9.74963	15.6524	0.00964306	0.033301
PPRC1	PPRC1	0.977914	9.77222	13.2381	0.00946526	0.0327987
H2AC14	H2AC14	0.977634	9.87101	8.439	0.00374854	0.0160883
C17orf80	C17orf80	0.977508	9.75035	17.2651	0.00730549	0.0269729
ELAVL1	ELAVL1	0.976354	9.8184	12.2397	0.00564763	0.0219376
ADNP	ADNP	0.976012	9.73102	21.6535	0.00713696	0.0264469
STX3	STX3	0.975249	9.83525	11.2826	0.00572445	0.0222189
ENSCSAG00000009444	ENSCSAG00000009444	0.974596	9.86512	12.3423	0.00371713	0.0160083
MRPL46	MRPL46	-0.974567	9.86117	10.2879	0.0100378	0.0344531
RABGGTB	RABGGTB	0.973796	9.73892	18.1016	0.00925199	0.0322358
HBEGF	HBEGF	0.973418	9.78616	12.506	0.00952151	0.0329486
USP33	USP33	0.973407	9.78824	12.0103	0.00977842	0.0337455
CARS1	CARS1	0.972691	9.76591	13.4151	0.0102759	0.0350111
ENSCSAG00000006997	ENSCSAG00000006997	0.972066	9.73029	20.8773	0.00875	0.0310194
PTRH1	PTRH1	-0.971663	9.8184	10.1231	0.0135613	0.0434321
SMCHD1	SMCHD1	0.971248	9.8486	11.1979	0.0055177	0.0215649
TSNAX	TSNAX	0.970529	9.78269	12.9121	0.00819669	0.029428
USP15	USP15	0.970286	9.79238	12.6815	0.00708272	0.0262834
THAP12	THAP12	0.970036	9.72452	24.8948	0.00671328	0.0252644
BLOC1S6	BLOC1S6	0.969132	9.77432	12.9036	0.0100157	0.0344005
MGST1	MGST1	-0.968144	10.1663	16.9397	0.00150072	0.00760553
PISD	PISD	0.967976	9.75814	14.2475	0.011335	0.0378803
HS3ST3A1	HS3ST3A1	0.966786	9.72813	25.3295	0.00537225	0.0211267
LTBR	LTBR	0.966478	9.88143	12.2186	0.00255684	0.0120101
ETFA	ETFA	-0.965656	9.97812	10.7874	0.0062692	0.0239485
PRADC1	PRADC1	-0.965323	9.7813	12.3821	0.011953	0.0393749
KCTD3	KCTD3	0.96515	9.80272	12.2278	0.00661984	0.0249869
TCF4	TCF4	0.965135	9.73677	18.7999	0.00921046	0.0321132
EXOC5	EXOC5	0.964537	9.77642	12.3698	0.0101994	0.0348429
ZMYND8	ZMYND8	0.964484	9.73892	16.5111	0.0151013	0.0474652
ENSCSAG00000018419	ENSCSAG00000018419	-0.964297	9.98293	10.5106	0.00341732	0.0150618
CYTH2	CYTH2	-0.96372	9.75602	12.7618	0.0165626	0.0508918
TBC1D20	TBC1D20	0.963457	9.77152	12.757	0.0110902	0.0371849
ARL2	ARL2	-0.963149	9.87428	10.2391	0.0101522	0.0347751
EEF1G	EEF1G	-0.962562	11.0357	55.6774	2.83997e-09	6.43177e-08
ENSCSAG00000000413	ENSCSAG00000000413	-0.962528	9.77152	14.7144	0.0077877	0.0282193
HSBP1L1	HSBP1L1	-0.962472	10.0353	13.0952	0.00431279	0.0179629
ID1	ID1	0.962459	10.239	12.2544	0.000483385	0.00301925
NME2	NME2	-0.962411	11.929	114.715	8.97798e-20	5.29597e-18
TGIF2	TGIF2	0.962397	9.74679	15.7017	0.0118634	0.0392073
NRG1	NRG1	0.962286	9.7303	20.0009	0.00927012	0.0322768
ERP29	ERP29	-0.961243	10.2451	22.6267	0.000663128	0.00386228
TRABD	TRABD	0.960581	9.80477	10.8964	0.00995429	0.0342128
POLD2	POLD2	-0.960292	10.0642	14.9525	0.00359054	0.0155949
DAZAP2	DAZAP2	-0.960153	9.9878	11.0236	0.00599908	0.0230755
DLST	DLST	0.959911	9.86248	11.8768	0.00443599	0.0183405
MRPL15	MRPL15	-0.959906	10.0869	16.4308	0.00247087	0.0116494
ENSCSAG00000000553	ENSCSAG00000000553	-0.959719	9.87557	9.14288	0.012368	0.0404794
TOR1AIP2	TOR1AIP2	0.959683	9.74536	18.01	0.00727507	0.0268802
PCGF5	PCGF5	0.959519	9.73749	17.1465	0.0125265	0.0408925
YES1	YES1	0.958646	9.80546	11.9869	0.00726634	0.0268674
WASL	WASL	0.958624	9.80545	11.3754	0.00823109	0.0295306
TPRA1	TPRA1	0.958157	9.7813	12.0901	0.0108551	0.0364844
TMEM222	TMEM222	0.957992	9.79652	11.9506	0.00848977	0.0302451
PAXX	PAXX	-0.957406	9.84395	8.76677	0.0175337	0.0529772
NAA15	NAA15	0.957181	9.82922	10.6581	0.00789009	0.0285495
ENSCSAG00000006596	ENSCSAG00000006596	0.956543	9.73534	21.11	0.00746242	0.0272951
TBC1D7	TBC1D7	-0.956093	9.73246	19.0998	0.0114303	0.0380237
PHF20L1	PHF20L1	0.955369	9.7972	12.1499	0.00767904	0.0279253
ENSCSAG00000003183	ENSCSAG00000003183	0.955272	9.75602	13.9383	0.0120919	0.0397295
SLC25A6	SLC25A6	-0.954412	10.4344	30.5047	1.71485e-05	0.000175746
COMMD1	COMMD1	-0.953275	9.82921	9.73177	0.013522	0.043416
OSBPL3	OSBPL3	0.952754	9.78617	11.4178	0.0111709	0.0374306
RALGAPA1	RALGAPA1	0.952721	9.76238	13.3135	0.0123018	0.0402886
CASP8AP2	CASP8AP2	0.952713	9.77502	13.5389	0.00909719	0.0318936
RBM25	RBM25	0.952618	10.0428	14.8111	0.000569179	0.00341037
RPA2	RPA2	-0.951857	9.80751	11.592	0.0116578	0.0386285
POLL	POLL	0.951468	9.7382	20.8345	0.00543371	0.0212859
MEAF6	MEAF6	0.951427	9.86183	10.9158	0.00510005	0.0202763
CCDC115	CCDC115	-0.951096	9.85192	11.5071	0.00794912	0.0287017
SLC35F5	SLC35F5	0.950503	9.7546	14.3132	0.0112435	0.0376241
RELCH	RELCH	0.949732	9.76661	13.0813	0.0116562	0.0386285
UBR2	UBR2	0.949285	9.78755	11.9042	0.0102763	0.0350111
SNRPD1	SNRPD1	-0.948867	10.1459	17.7642	0.00227653	0.010844
TNFRSF21	TNFRSF21	0.948676	9.8506	10.0697	0.0071862	0.0266099
GSDMD	GSDMD	-0.948623	9.8446	8.89141	0.0152646	0.0478896
TCEAL8	TCEAL8	-0.948458	9.85919	9.37075	0.012994	0.0421034
KANSL3	KANSL3	0.948118	9.76027	13.0216	0.0130957	0.042288
ENSCSAG00000006224	ENSCSAG00000006224	-0.947434	10.1059	14.8182	0.00297973	0.0134845
MRPL2	MRPL2	-0.947249	9.85325	8.85597	0.0161876	0.0499512
IWS1	IWS1	0.946807	9.83392	11.1088	0.00645583	0.0245322
MSANTD4	MSANTD4	0.94671	9.72813	21.6579	0.0087968	0.0311635
CD47	CD47	-0.945714	9.7645	13.5893	0.0119401	0.0393749
TEDC1	TEDC1	0.945709	9.83794	10.1742	0.00806443	0.0290148
SCCPDH	SCCPDH	-0.945504	9.78824	11.6029	0.0130697	0.0422579
MICOS13	MICOS13	-0.945448	9.9647	11.3703	0.0070194	0.0260684
ANKRD26	ANKRD26	0.945438	9.78615	13.4158	0.00787976	0.0285325
RBX1	RBX1	-0.943628	10.075	14.3127	0.00387548	0.0165074
CYB5R3	CYB5R3	-0.943385	10.3739	27.0958	0.000269814	0.00187503
SCP2	SCP2	-0.942356	9.85126	10.3832	0.0108554	0.0364844
VPS29	VPS29	-0.942266	9.9331	10.7605	0.00804465	0.0289642
WWC2	WWC2	0.942128	9.80681	10.8198	0.0103527	0.0352007
EPN1	EPN1	0.941734	10.0555	15.4369	0.000494633	0.00307088
NDUFA6	NDUFA6	-0.941684	9.84861	12.5395	0.00599972	0.0230755
CHURC1	CHURC1	-0.941556	9.90655	9.64615	0.0113734	0.0379336
GET3	GET3	-0.941432	9.83928	10.1587	0.0122825	0.0402774
PLEKHO1	PLEKHO1	0.941097	9.73462	17.1363	0.0162922	0.0502433
GSPT1	GSPT1	0.940833	9.84328	10.1232	0.00891901	0.0314039
PI4KB	PI4KB	0.940414	9.74036	15.3215	0.0169226	0.0516848
CCDC90B	CCDC90B	0.940412	9.79997	12.5084	0.00753231	0.0275149
PPARG	PPARG	0.940334	10.1963	18.4018	3.68731e-05	0.000339645
ATP5F1C	ATP5F1C	-0.939938	10.3698	28.6269	0.000344092	0.00229079
SLC25A46	SLC25A46	0.939823	9.75956	13.2228	0.012964	0.0420501
TPD52L2	TPD52L2	0.939743	9.81433	11.6892	0.00839623	0.0299747
EMX2	EMX2	0.939705	9.80409	10.7411	0.0104724	0.035465
PARD6B	PARD6B	0.939605	9.83391	10.6218	0.006748	0.0253387
SPTBN1	SPTBN1	0.939155	10.3246	20.5445	5.63878e-05	0.000494906
ZMYM2	ZMYM2	0.93876	9.76942	13.7884	0.00944667	0.032779
ZNF280C	ZNF280C	0.938018	9.73534	18.7408	0.0105556	0.0357229
ENSCSAG00000018772	ENSCSAG00000018772	0.937092	10.3798	31.2069	1.9748e-06	2.53397e-05
ENSCSAG00000013512	ENSCSAG00000013512	-0.936917	10.1114	14.9453	0.00318004	0.014201
SPAG9	SPAG9	0.936588	9.8184	10.1393	0.0103635	0.0352135
CEP250	CEP250	0.936484	9.75248	16.2212	0.00865019	0.03073
CSK	CSK	0.936422	9.74678	15.6139	0.0113095	0.0378201
ATP5PB	ATP5PB	-0.936234	10.1943	19.3143	0.00168463	0.00840329
PPP1CB	PPP1CB	0.935804	10.0469	12.2138	0.00141019	0.00725549
SUPT5H	SUPT5H	0.935701	9.83928	10.2599	0.0096317	0.0332845
ITGB1BP1	ITGB1BP1	-0.935229	9.85391	9.29677	0.0142492	0.0453203
QDPR	QDPR	-0.934762	9.95362	10.0401	0.00949616	0.0328833
ENSCSAG00000006701	ENSCSAG00000006701	0.933798	9.80409	11.4822	0.00945366	0.0327809
PTRHD1	PTRHD1	-0.932424	9.78616	11.2095	0.0149739	0.0470939
CTDSPL	CTDSPL	0.932202	9.74393	14.9528	0.0155966	0.0485335
SCAF11	SCAF11	0.931824	9.8684	9.70935	0.00792799	0.0286662
HNF1B	HNF1B	0.931255	10.0076	12.2896	0.0013957	0.00720283
FRS2	FRS2	0.931245	9.71362	36.9024	0.00479893	0.0193984
EIF2B2	EIF2B2	0.931239	9.75956	13.6383	0.0124179	0.0406164
PTPN13	PTPN13	0.931064	9.91543	10.2585	0.00454721	0.018595
ERI3	ERI3	-0.930602	9.80408	9.8799	0.0168797	0.0516115
BRD7	BRD7	0.930466	9.77991	12.1573	0.0114198	0.0380135
DRAP1	DRAP1	-0.930335	10.0544	13.0788	0.00508789	0.0202438
DOCK7	DOCK7	0.930053	9.74821	15.0001	0.0133958	0.0430379
KIF5B	KIF5B	0.929007	10.4433	34.5119	4.29372e-06	5.10119e-05
RAB11FIP5	RAB11FIP5	0.928883	9.75461	14.1353	0.0115933	0.038465
BCL2L1	BCL2L1	0.928288	9.93872	11.3012	0.0028406	0.0130293
HAGH	HAGH	0.92795	9.88985	10.3652	0.00535776	0.021086
LAP3	LAP3	-0.927889	9.89436	8.78673	0.0148049	0.0467072
CPSF6	CPSF6	0.9273	9.96224	12.4232	0.00202879	0.00984884
MAP1B	MAP1B	0.927258	10.2805	21.93	5.94382e-05	0.000518984
DCTPP1	DCTPP1	-0.926757	10.0212	12.3339	0.00638029	0.0243363
NAXD	NAXD	0.926416	9.74179	15.6971	0.0136089	0.0435569
ROMO1	ROMO1	-0.926068	10.0417	12.1796	0.00616933	0.0236428
LEPROT	LEPROT	0.925585	10.1942	16.8213	0.000217509	0.00155631
TOPORS	TOPORS	0.925398	9.78963	11.3553	0.0118825	0.0392449
PARK7	PARK7	-0.924605	10.0733	12.7506	0.00466381	0.0189677
BRD3	BRD3	0.924532	9.79791	10.8222	0.0119523	0.0393749
AP2B1	AP2B1	0.923771	9.79584	10.679	0.0132456	0.0426365
SMAD3	SMAD3	0.923588	9.73462	19.6769	0.00880387	0.0311668
BRD4	BRD4	0.923413	9.84728	10.2041	0.00758634	0.0276874
CIRBP	CIRBP	-0.923104	10.1491	14.2883	0.00262158	0.0122457
FAM214A	FAM214A	0.922831	9.71798	42.154	0.00253643	0.0119413
HMGA1	HMGA1	-0.922825	10.2202	15.7241	0.00156445	0.00788771
ASXL1	ASXL1	0.922793	9.72089	23.5351	0.0133488	0.0429142
SERINC2	SERINC2	-0.922646	9.80887	9.53967	0.0181581	0.054442
GOLPH3	GOLPH3	0.922435	9.82921	10.274	0.00912092	0.03192
CORO1B	CORO1B	-0.9223	9.92304	8.85436	0.0128915	0.0418684
CNPPD1	CNPPD1	0.922089	9.77572	11.4986	0.0146951	0.0464476
CITED2	CITED2	0.921844	10.4926	16.0557	6.57867e-05	0.000562792
AEN	AEN	0.921791	9.74035	17.6057	0.0145601	0.0461357
PTCD3	PTCD3	0.921736	9.78755	10.9466	0.012997	0.0421034
CBLL1	CBLL1	0.921033	9.73677	17.8407	0.0119241	0.0393566
ATP5F1B	ATP5F1B	-0.92098	10.6136	36.5746	3.50253e-05	0.000327225
CLASP1	CLASP1	0.920783	9.72669	19.1779	0.0148936	0.0468995
MALSU1	MALSU1	0.920484	9.84794	9.43851	0.00686486	0.0256447
G6PC3	G6PC3	-0.92009	9.81636	10.0981	0.0154605	0.0482652
NMT1	NMT1	0.919887	9.81365	10.2478	0.0115511	0.0383501
ENSCSAG00000002230	ENSCSAG00000002230	-0.919866	9.83794	8.83661	0.0197967	0.0584567
NCOA2	NCOA2	0.919552	9.75461	13.2202	0.0151403	0.0475289
MRFAP1	MRFAP1	-0.919052	10.0624	12.3318	0.0041898	0.0176242
SP3	SP3	0.917954	9.77152	12.4943	0.0139251	0.0444011
LIMS1	LIMS1	0.917719	10.1236	15.4473	0.000310334	0.00211035
RHOG	RHOG	0.917532	9.80477	10.3973	0.0114391	0.038028
ENSCSAG00000003470	ENSCSAG00000003470	0.917025	9.73462	17.9826	0.0122362	0.0401514
GLMP	GLMP	-0.916849	9.8116	8.39386	0.0270076	0.0746647
ABCF1	ABCF1	0.916809	9.93997	10.8764	0.00351761	0.0153702
POGZ	POGZ	0.916501	9.80065	11.7376	0.00929943	0.0323567
CTSZ	CTSZ	0.914915	10.0416	13.4334	0.000977161	0.00536487
SLC7A6OS	SLC7A6OS	0.914217	9.73821	16.8224	0.0124882	0.0408201
ENSCSAG00000008279	ENSCSAG00000008279	-0.913656	11.893	50.3736	2.31757e-12	7.7861e-11
MAGED2	MAGED2	-0.913508	9.78824	11.1692	0.0153901	0.0481047
RSRC2	RSRC2	0.912808	9.88985	11.042	0.00429347	0.0179413
ENSCSAG00000018159	ENSCSAG00000018159	0.912762	9.80203	11.1709	0.00984946	0.0338755
SUPT20H	SUPT20H	0.912316	9.79101	10.6844	0.0132278	0.0426062
ENSCSAG00000018650	ENSCSAG00000018650	-0.912029	9.9878	9.75703	0.00907915	0.0318524
ENSCSAG00000016120	ENSCSAG00000016120	-0.910457	9.85193	9.50932	0.014385	0.0456665
MESD	MESD	-0.910242	9.88921	8.35727	0.0172887	0.0526166
TUBA1A	TUBA1A	-0.910033	9.88986	9.93548	0.0101659	0.0347986
COPS4	COPS4	-0.909742	9.80203	8.81911	0.0224309	0.0646913
ARL13B	ARL13B	0.909531	9.77012	11.8351	0.014849	0.0467882
TRIM38	TRIM38	0.909296	9.76941	11.8785	0.0152984	0.0479443
WDFY1	WDFY1	0.908274	9.84726	10.3412	0.00800607	0.0288868
CLCN3	CLCN3	0.908112	9.82583	9.64631	0.0113519	0.0378869
SEC14L1	SEC14L1	0.908086	9.81975	9.69105	0.0128786	0.0418533
ENSCSAG00000019301	ENSCSAG00000019301	0.908015	9.86903	11.8767	0.00408139	0.0172997
IPO11	IPO11	0.907854	9.75318	13.588	0.0155037	0.0483015
NSUN2	NSUN2	0.907829	9.81704	10.0327	0.0115485	0.0383501
GGNBP2	GGNBP2	0.90776	9.88986	9.69903	0.00676777	0.0253942
GOSR1	GOSR1	0.907088	9.75034	15.262	0.0121697	0.0399591
INF2	INF2	0.906479	9.86249	9.38388	0.0102354	0.0349423
KIAA0753	KIAA0753	0.906383	9.72886	17.918	0.0171388	0.0522682
CPSF2	CPSF2	0.905953	9.77921	11.2906	0.0144043	0.0456991
RNF20	RNF20	0.905662	9.77292	11.2293	0.0172941	0.0526166
SF3B5	SF3B5	-0.905542	9.9462	8.87471	0.0127757	0.041599
NEDD4	NEDD4	0.905107	9.77642	10.9555	0.0156229	0.0485335
PDE8A	PDE8A	0.905078	9.73174	17.4465	0.0156735	0.0486501
HIP1R	HIP1R	0.905065	9.76167	12.1634	0.0163342	0.0503116
RALA	RALA	0.904855	9.92871	10.7135	0.00377401	0.0161566
ATP2C1	ATP2C1	0.904334	9.74178	14.6089	0.0174192	0.0527882
QRSL1	QRSL1	0.904108	9.76309	12.1612	0.0166865	0.0511174
SLC39A3	SLC39A3	-0.903527	9.78339	11.6071	0.014056	0.0447621
TXNL4A	TXNL4A	-0.902518	10.0527	12.6279	0.00599374	0.0230755
OGFR	OGFR	0.902279	10.3369	29.617	1.2015e-05	0.00012832
GTF3C6	GTF3C6	-0.902268	9.88014	8.13333	0.0192575	0.0571641
ENSCSAG00000019525	ENSCSAG00000019525	-0.902247	9.74536	18.9617	0.00666972	0.0251191
PRPF40B	PRPF40B	0.902172	9.75815	12.0812	0.0173247	0.0526276
ZDHHC12	ZDHHC12	-0.902082	9.75673	11.6669	0.0225251	0.0648892
SNRPC	SNRPC	-0.90205	10.0891	13.6603	0.00524226	0.0207118
ENSCSAG00000004023	ENSCSAG00000004023	0.90174	9.7799	13.2908	0.015301	0.0479443
PABPN1	PABPN1	0.901636	9.82652	9.99537	0.0109436	0.0367418
MMP16	MMP16	0.901579	9.75177	15.2698	0.0114053	0.0379902
RPL22L1	RPL22L1	-0.901516	11.2469	49.555	3.53914e-11	1.05612e-09
PIH1D1	PIH1D1	-0.899552	9.89115	8.64421	0.0159157	0.0492621
BAZ1A	BAZ1A	0.899412	9.87754	10.0039	0.00679611	0.025444
PTPN1	PTPN1	0.899368	9.82517	9.35244	0.0131907	0.0425408
GNL3	GNL3	0.89928	9.81501	9.97644	0.0130222	0.042158
ENSCSAG00000005020	ENSCSAG00000005020	-0.898997	10.0135	10.3809	0.00834683	0.0298403
ARL2BP	ARL2BP	-0.898786	9.85126	7.87795	0.0201234	0.0591306
PIM1	PIM1	0.898433	9.78893	10.1505	0.0164903	0.050731
ZBTB2	ZBTB2	0.897949	9.71507	30.1806	0.0102985	0.0350631
RPLP2	RPLP2	-0.897927	11.2459	63.2821	2.32484e-11	7.06222e-10
CFL2	CFL2	0.897836	9.79032	11.1823	0.0125433	0.040921
PPP2CA	PPP2CA	0.897834	10.0761	14.1646	0.000842146	0.00474163
ENSCSAG00000012854	ENSCSAG00000012854	0.897081	9.88209	9.53325	0.00807404	0.0290288
ZFP36L1	ZFP36L1	0.897067	10.3665	16.0914	6.45758e-05	0.000553367
DDB2	DDB2	-0.896795	9.79239	9.31741	0.0225666	0.0649717
GCC2	GCC2	0.896416	9.85324	10.5965	0.00617051	0.0236428
SH3BGRL3	SH3BGRL3	-0.896329	10.0353	9.96542	0.00682198	0.025522
APC	APC	0.895814	9.77572	10.6456	0.0182668	0.0547035
CLPX	CLPX	0.895059	9.79584	9.85666	0.016605	0.0509293
H2AC7	H2AC7	0.894793	9.7425	19.3215	0.00640914	0.0244279
PBDC1	PBDC1	-0.894322	9.78129	10.9393	0.0171445	0.0522682
ABCD4	ABCD4	0.893538	9.74036	15.7355	0.0161135	0.0497527
ZNF410	ZNF410	0.893268	9.74679	13.8655	0.0173015	0.0526166
AIP	AIP	0.892821	9.87232	9.57581	0.00753366	0.0275149
ARGLU1	ARGLU1	0.89269	9.93622	10.1503	0.00445145	0.0183744
IFT20	IFT20	-0.892162	9.77851	10.0847	0.0231478	0.0662224
BSG	BSG	-0.891567	10.3502	23.7209	0.000817343	0.00462048
REEP5	REEP5	-0.891491	9.96409	9.19758	0.0124994	0.0408303
TRAPPC13	TRAPPC13	0.891181	9.72379	27.7757	0.00516133	0.0204878
MCU	MCU	0.891049	9.73892	15.213	0.0175572	0.0530165
EXOSC4	EXOSC4	-0.890331	9.95548	9.1549	0.0130564	0.0422419
GRN	GRN	-0.890085	10.1186	11.0118	0.00487041	0.0195626
NGF	NGF	0.889874	9.90079	9.98391	0.00431774	0.0179687
TGFB1	TGFB1	0.889048	9.89244	9.44758	0.00742796	0.0272421
MGAT1	MGAT1	0.888635	9.77082	11.326	0.0173107	0.0526166
ENSCSAG00000011311	ENSCSAG00000011311	-0.888578	9.75744	14.0355	0.013729	0.0438586
OCIAD2	OCIAD2	-0.888164	9.82652	9.40721	0.0178742	0.0537222
WDR54	WDR54	-0.88774	9.84662	9.42855	0.0153761	0.0480907
HEBP2	HEBP2	-0.887592	9.87559	7.74197	0.0226008	0.0650334
TRIM4	TRIM4	0.887235	9.79377	10.558	0.0146033	0.0461862
NIP7	NIP7	0.886445	9.77851	10.4212	0.0186663	0.0558337
ENSCSAG00000000626	ENSCSAG00000000626	-0.886139	9.94371	8.82529	0.0143356	0.0455411
PCGF1	PCGF1	0.885519	9.7539	13.4194	0.015914	0.0492621
KPNB1	KPNB1	0.885192	10.3365	26.3196	7.01674e-05	0.000595092
BCAM	BCAM	-0.884604	9.80409	8.00306	0.0260558	0.0727068
TRIR	TRIR	-0.884439	10.0897	12.4593	0.00584889	0.0226327
ADRM1	ADRM1	-0.883823	10.1064	13.0474	0.00486151	0.0195423
MDM2	MDM2	0.883539	9.83191	8.3001	0.0120369	0.0395999
RGS3	RGS3	0.882807	9.78824	9.89277	0.0174837	0.0528888
NCOA6	NCOA6	0.88268	9.74036	17.6121	0.0136509	0.0436363
CLNS1A	CLNS1A	-0.881972	10.0388	11.5376	0.0082805	0.0296659
PSMB8	PSMB8	-0.881899	9.8184	11.3277	0.0107462	0.0362228
MRPS12	MRPS12	-0.881847	10.0359	11.2007	0.00874511	0.0310194
C19orf53	C19orf53	-0.881439	10.0704	12.9117	0.00708766	0.0262834
TNFRSF10A	TNFRSF10A	0.881364	9.76661	12.0081	0.0174554	0.0528349
MED30	MED30	-0.881342	9.81637	8.36848	0.0245306	0.0693279
ZNF207	ZNF207	0.880702	9.90015	10.1397	0.00595827	0.0229858
TXNDC15	TXNDC15	-0.880633	9.80956	9.34536	0.020274	0.0594853
KLF3	KLF3	0.880605	9.76097	12.2244	0.0191745	0.0569842
UBE2I	UBE2I	-0.880557	10.1922	18.1279	0.00296901	0.013448
COMTD1	COMTD1	-0.880326	9.92618	8.10246	0.0147713	0.0466302
TXLNG	TXLNG	0.879151	9.75956	12.0112	0.0197364	0.0583806
BABAM1	BABAM1	-0.878848	9.79791	9.63681	0.0208343	0.0608125
NAV2	NAV2	0.878673	9.7425	13.9252	0.0187507	0.0559213
ENSCSAG00000011492	ENSCSAG00000011492	-0.878455	9.92996	8.55708	0.0160562	0.0496062
RSF1	RSF1	0.877865	9.98839	11.9216	0.00176306	0.00876115
MRPL51	MRPL51	-0.877303	10.1301	13.8328	0.0050037	0.0199872
SRGAP1	SRGAP1	0.877071	9.74179	14.5354	0.0178714	0.0537222
NUP98	NUP98	0.877045	9.82787	9.61568	0.0120657	0.0396689
ENSCSAG00000014396	ENSCSAG00000014396	0.876936	9.75106	12.4477	0.0220694	0.063805
MIEN1	MIEN1	-0.876454	9.91291	8.08328	0.0187265	0.0559149
CABIN1	CABIN1	0.876226	9.75105	12.2142	0.0213486	0.0621352
SESN2	SESN2	0.876226	9.75105	14.1342	0.0165006	0.0507318
MRPL37	MRPL37	-0.875891	10.0394	10.7078	0.00912131	0.03192
ESD	ESD	-0.875182	10.0034	9.55918	0.0106659	0.0360001
UBQLN1	UBQLN1	0.874988	9.83056	8.97687	0.0155102	0.0483015
DHX9	DHX9	0.874855	9.7806	10.1096	0.0197088	0.0583671
PGRMC1	PGRMC1	-0.874605	9.90399	8.6553	0.0167669	0.0513328
XPA	XPA	0.874323	9.75814	13.6492	0.0135592	0.0434321
MECP2	MECP2	0.87415	9.74536	13.3448	0.0207854	0.0607049
SNRK	SNRK	0.873655	9.7303	17.0619	0.0177948	0.0536381
TSPAN3	TSPAN3	-0.872226	10.1274	14.4374	0.00515723	0.0204876
LUC7L2	LUC7L2	0.872094	9.85985	9.13972	0.0108015	0.0363853
HS1BP3	HS1BP3	0.871974	9.77712	10.0579	0.0213774	0.0621833
UPF1	UPF1	0.869509	9.73534	16.0886	0.0168884	0.0516115
ENSCSAG00000008509	ENSCSAG00000008509	0.869405	9.7303	16.9934	0.0192691	0.0571651
NCOA4	NCOA4	0.869274	10.0046	10.0558	0.00525876	0.0207608
ENSCSAG00000019126	ENSCSAG00000019126	-0.869076	9.87036	7.4577	0.0245473	0.0693365
IER2	IER2	0.868234	10.3571	15.4814	8.87227e-05	0.000727125
PHYKPL	PHYKPL	0.867859	9.76168	11.1487	0.0210705	0.0614314
OTUB1	OTUB1	-0.867763	10.0659	10.9444	0.00687397	0.0256598
PSIP1	PSIP1	-0.867747	10.0823	11.6236	0.00764001	0.0278232
CHCHD5	CHCHD5	-0.867475	9.79584	7.81234	0.0363608	0.0944972
CCDC50	CCDC50	0.867218	9.9561	9.82202	0.00529661	0.0208778
ITPA	ITPA	-0.866654	9.86774	7.60298	0.023933	0.06798
NME4	NME4	-0.866122	10.2932	19.8183	0.00129813	0.00678211
CAMSAP2	CAMSAP2	0.865781	9.73246	16.9504	0.0177538	0.0535465
SHROOM3	SHROOM3	0.865621	9.72452	41.5648	0.00022075	0.00157387
DNTTIP2	DNTTIP2	0.864402	9.95422	10.2886	0.00439723	0.0181951
DROSHA	DROSHA	0.864188	9.75035	12.0667	0.0224488	0.0647062
CRCP	CRCP	0.864133	9.81295	9.28352	0.0163492	0.0503274
BPHL	BPHL	-0.864056	9.73749	13.8412	0.0242972	0.0687833
B4GALT4	B4GALT4	0.863356	9.76661	10.7836	0.0227242	0.0653515
PIP5K1A	PIP5K1A	0.86258	9.82178	10.3587	0.0128289	0.0417453
DPP8	DPP8	0.862545	9.74465	13.1806	0.0216229	0.0627534
PAX8	PAX8	0.862344	10.1864	14.732	0.000346497	0.00230378
ENSCSAG00000010742	ENSCSAG00000010742	0.862265	9.89566	9.35663	0.00896233	0.0315079
DGKA	DGKA	0.8617	9.75885	11.3247	0.0230914	0.0661824
POLDIP3	POLDIP3	0.861336	9.78686	10.9124	0.0170746	0.0521175
MAP1LC3A	MAP1LC3A	-0.861136	9.80477	7.80569	0.0298706	0.0809437
VRK2	VRK2	0.860897	9.74964	13.1759	0.017994	0.054014
USP42	USP42	0.860798	9.77711	11.047	0.0192461	0.0571636
COL5A2	COL5A2	0.860233	9.82246	8.07259	0.0214897	0.0624739
PAFAH1B1	PAFAH1B1	0.859972	9.74607	12.5757	0.0233055	0.0665703
TMEM67	TMEM67	0.859475	9.75461	14.7389	0.0101895	0.0348326
HS3ST1	HS3ST1	0.859069	10.2405	12.9586	0.000333123	0.00223323
EXOC3	EXOC3	0.85891	9.79308	10.1893	0.017191	0.0523783
NDUFA2	NDUFA2	-0.858597	9.87298	7.89611	0.0238934	0.0679055
BAD	BAD	-0.857966	9.87754	7.48615	0.0247577	0.0697755
AGO3	AGO3	0.857948	9.75177	12.2923	0.0240982	0.0682963
GINS1	GINS1	-0.857727	9.85325	10.331	0.0130874	0.042288
MFSD5	MFSD5	-0.857421	9.75532	11.2722	0.0283284	0.077639
TMEM51	TMEM51	0.857403	9.76168	10.8846	0.0231159	0.0662152
S100A4	S100A4	-0.857279	11.9996	19.9952	8.5962e-06	9.45955e-05
ENSCSAG00000019437	ENSCSAG00000019437	-0.857192	9.79032	12.5366	0.0106585	0.0359989
TRIP10	TRIP10	0.856828	9.8592	8.92712	0.0123003	0.0402886
MSANTD3-TMEFF1	MSANTD3-TMEFF1	0.856756	9.7238	17.6979	0.0250998	0.0706543
MRPS22	MRPS22	-0.855791	9.79445	8.39394	0.0297229	0.0806333
ENSCSAG00000018274	ENSCSAG00000018274	0.855783	9.82179	9.15991	0.0156893	0.0486501
SAFB	SAFB	0.855638	9.91988	9.01208	0.00893251	0.0314248
GATAD2A	GATAD2A	0.855139	9.75247	12.0968	0.0237748	0.0676821
GPI	GPI	-0.854764	10.4389	25.923	0.000559114	0.00336065
NOB1	NOB1	0.854236	9.92934	9.94461	0.00646098	0.0245333
TMEM160	TMEM160	-0.854208	9.78755	8.57651	0.0306876	0.0827317
SAP18	SAP18	-0.85354	10.2135	16.7395	0.00304028	0.0137008
CBX1	CBX1	0.853408	9.8963	8.61428	0.0117809	0.0389854
CHST12	CHST12	0.851575	9.78755	9.02097	0.0252015	0.0708294
C3orf14	C3orf14	-0.851243	9.80134	8.50049	0.0294479	0.0801015
MCAT	MCAT	0.851046	9.78824	9.19356	0.0237549	0.0676634
NUP58	NUP58	0.850908	9.76167	10.613	0.0246106	0.069438
BRI3	BRI3	0.850605	9.81772	8.8949	0.0178756	0.0537222
TTC14	TTC14	0.850461	9.73102	17.1357	0.0181943	0.0545185
PWWP2A	PWWP2A	0.850303	9.77012	10.588	0.0235855	0.0672942
LAMB1	LAMB1	0.850188	9.82651	8.1714	0.019771	0.0584149
OCLN	OCLN	0.849899	9.75106	11.7677	0.0245239	0.0693279
PLPPR5	PLPPR5	0.84986	9.75034	12.612	0.0198527	0.058554
CNPY3	CNPY3	-0.849152	9.85523	7.33229	0.0285454	0.0781916
GRB7	GRB7	-0.848367	9.83659	7.19297	0.0256903	0.0718846
ENSCSAG00000007199	ENSCSAG00000007199	0.847968	9.79722	9.60932	0.0190881	0.056794
RTL8C	RTL8C	-0.847569	9.92304	8.1209	0.0199895	0.0587866
RANGRF	RANGRF	-0.847531	9.77991	9.47036	0.0279774	0.0768015
PRDX6	PRDX6	-0.847492	10.4781	24.0037	0.000181728	0.00133031
RAB10	RAB10	0.847355	10.0469	11.4148	0.00269259	0.0124517
GOLGB1	GOLGB1	0.84723	9.98115	9.3983	0.00493674	0.019782
DYNLL1	DYNLL1	-0.847144	10.3327	16.2824	0.00170329	0.00848801
GNL2	GNL2	0.847032	9.83526	8.5397	0.0205405	0.0601627
MGA	MGA	0.846825	9.74821	13.9496	0.0158235	0.0490363
GIT2	GIT2	0.846518	9.76379	10.3051	0.025821	0.0721309
DAG1	DAG1	0.846036	9.79584	8.85176	0.0237037	0.0675934
ENSCSAG00000011893	ENSCSAG00000011893	0.845633	9.81976	9.22888	0.0155028	0.0483015
MED6	MED6	0.845127	9.79653	8.43408	0.0272314	0.0751195
FNBP1L	FNBP1L	0.845115	9.76661	10.0661	0.0275355	0.0758347
TP53BP1	TP53BP1	0.845056	9.87557	8.8401	0.0119875	0.0394629
DYNC2H1	DYNC2H1	0.844262	9.76661	9.93093	0.0275517	0.0758383
NDUFA5	NDUFA5	-0.84409	9.96715	8.16804	0.0178169	0.053673
PPL	PPL	0.8439	9.7638	10.3381	0.025331	0.0710754
METAP2	METAP2	0.843005	9.81704	8.29761	0.0221406	0.0639631
CAP1	CAP1	-0.842873	9.99623	8.67741	0.0155009	0.0483015
MAP1S	MAP1S	0.842041	9.74322	13.7456	0.0201692	0.0592119
CCT3	CCT3	-0.842035	10.5333	26.7041	0.000267994	0.00186493
RBM39	RBM39	0.841977	9.78686	10.3282	0.0175052	0.0529226
VPS37B	VPS37B	0.841612	9.77642	9.53392	0.0262199	0.0730042
ENSCSAG00000017479	ENSCSAG00000017479	0.841569	9.79446	8.60145	0.0265682	0.073731
BAZ2A	BAZ2A	0.841397	9.80956	8.97172	0.0189629	0.0564547
IDI1	IDI1	-0.841278	9.76731	10.4173	0.0261406	0.0728464
TIMM13	TIMM13	-0.840541	9.83794	7.43891	0.0295696	0.0803462
ENSCSAG00000006643	ENSCSAG00000006643	-0.839305	10.996	38.3021	1.37316e-06	1.838e-05
ZNF614	ZNF614	0.83925	9.71142	41.1538	0.00411665	0.0173886
VCL	VCL	0.839127	9.88533	8.64665	0.0137993	0.0440275
ZNF609	ZNF609	0.838566	9.73174	14.0581	0.0300483	0.0812121
TTC17	TTC17	0.838183	9.74107	17.0675	0.0116969	0.0387328
RHPN2	RHPN2	0.837972	9.8184	8.16537	0.0216715	0.0628585
CCNQ	CCNQ	0.837924	9.84927	8.43429	0.0156141	0.0485335
TNS3	TNS3	0.8379	9.8034	8.53085	0.0240849	0.0682963
NTS	NTS	-0.837885	9.92494	6.27972	0.0231576	0.0662224
THOC6	THOC6	-0.837576	9.82179	8.21155	0.0268675	0.074399
IGBP1	IGBP1	-0.837508	9.82651	7.00139	0.0333722	0.0879466
MSN	MSN	-0.837278	9.86381	9.2748	0.0159416	0.0492899
MTX1	MTX1	-0.836961	9.82989	7.05794	0.0347936	0.0909835
USP47	USP47	0.83621	9.80339	8.97888	0.0205279	0.0601607
CAPZB	CAPZB	-0.835974	10.1219	12.8572	0.0076151	0.0277524
ENSCSAG00000000688	ENSCSAG00000000688	-0.835633	9.83258	7.41573	0.0306921	0.0827317
WAPL	WAPL	0.834495	9.80066	8.44252	0.0249355	0.0702376
OS9	OS9	-0.834447	9.83593	8.12022	0.0253835	0.0711832
ITPR3	ITPR3	0.834229	9.74679	12.1299	0.0257779	0.0720503
TMEM147	TMEM147	-0.834114	10.0721	10.8095	0.0104398	0.0353814
SGO2	SGO2	0.834004	9.79927	9.48763	0.026532	0.0736855
LITAF	LITAF	-0.83391	9.84261	6.94503	0.0328523	0.0869832
ENSCSAG00000004793	ENSCSAG00000004793	-0.833796	9.73246	15.1061	0.0234346	0.0669013
NDUFB3	NDUFB3	-0.833552	10.0028	10.3057	0.0125864	0.0410088
CDKN1B	CDKN1B	0.833324	9.80956	9.3909	0.0176463	0.0532537
HDAC5	HDAC5	0.833245	9.75035	11.7266	0.0257071	0.0718921
C1orf35	C1orf35	0.833061	9.83526	8.39152	0.0168155	0.0514505
HMGB2	HMGB2	-0.83306	9.95423	8.91744	0.0184727	0.0552874
ECHS1	ECHS1	-0.83274	10.0353	9.96488	0.0129423	0.0420066
CAMK2G	CAMK2G	0.83259	9.75461	11.2288	0.0261489	0.0728464
COL4A3	COL4A3	0.832224	9.74036	12.2005	0.0310155	0.0832496
TXLNA	TXLNA	0.831629	9.75603	12.3055	0.0211984	0.0617332
XBP1	XBP1	0.831276	9.86577	7.74086	0.0132579	0.0426488
ENSCSAG00000010553	ENSCSAG00000010553	0.830304	9.75319	11.2891	0.0267637	0.0741519
PPP6C	PPP6C	0.829209	9.81568	8.50983	0.019888	0.0585898
ENSCSAG00000005255	ENSCSAG00000005255	0.829194	9.78408	8.98994	0.0265372	0.0736855
DBN1	DBN1	0.828871	10.2746	15.9514	0.000384915	0.00250023
DYNLRB1	DYNLRB1	-0.828549	10.0835	10.9508	0.0106431	0.035971
SRA1	SRA1	-0.827975	9.81228	7.41539	0.0352192	0.0918597
ENSCSAG00000000174	ENSCSAG00000000174	-0.827664	9.95793	7.67745	0.0154024	0.0481135
UBE2R2	UBE2R2	0.827512	9.82651	8.0733	0.0211566	0.061647
FOXM1	FOXM1	0.827428	9.77502	9.23338	0.0288669	0.0789019
SEC61B	SEC61B	-0.827422	10.2202	16.1648	0.00345232	0.0151579
UBE2T	UBE2T	-0.82736	9.77362	12.2258	0.0186936	0.0558825
ATXN7L3B	ATXN7L3B	0.826299	9.76026	10.3208	0.0282566	0.0774841
MRPL12	MRPL12	-0.825205	10.4045	19.4071	0.000960237	0.00530064
NGLY1	NGLY1	0.824491	9.76097	10.0859	0.0295449	0.0803222
DTYMK	DTYMK	-0.823158	9.89179	8.08198	0.0219878	0.0636306
ENSCSAG00000010885	ENSCSAG00000010885	-0.822922	9.76308	9.32182	0.0366916	0.0950647
IPO5	IPO5	0.822307	9.97934	8.98141	0.0113919	0.0379706
LRRC47	LRRC47	0.821786	9.76097	10.0055	0.0300035	0.0811341
EPHA7	EPHA7	0.821543	9.95236	7.22814	0.012845	0.0417708
CEP63	CEP63	0.82118	9.77921	9.02711	0.028981	0.0791284
AP1M2	AP1M2	-0.820917	10.0082	8.36006	0.0174415	0.0528244
RASSF1	RASSF1	0.820091	9.73821	12.5906	0.0299011	0.0809437
NDUFS7	NDUFS7	-0.820086	9.96163	7.63183	0.0216132	0.0627534
RAB11A	RAB11A	-0.819706	9.95239	7.56866	0.0229975	0.0659877
ZNF384	ZNF384	0.819625	9.73964	12.7204	0.0307724	0.0828162
IER3	IER3	0.819583	10.3651	15.7977	7.52401e-05	0.000630179
AHI1	AHI1	0.819564	9.75673	11.7643	0.0261251	0.0728464
RPS6KA4	RPS6KA4	0.819359	9.80066	8.10371	0.0275308	0.0758347
CUL4A	CUL4A	0.818498	9.84461	8.03266	0.0205898	0.0602725
SEC31A	SEC31A	0.818426	9.84395	7.54032	0.0240852	0.0682963
GZF1	GZF1	0.81837	9.7425	11.516	0.0344506	0.0903061
ASPM	ASPM	0.817258	9.76731	12.1356	0.0251986	0.0708294
PPP1R3B	PPP1R3B	0.816878	9.73749	13.8482	0.0273814	0.0754922
IP6K1	IP6K1	0.815851	9.73964	12.1905	0.0331279	0.087528
CCHCR1	CCHCR1	-0.815328	9.74107	26.5283	0.00241725	0.0114284
ZMYM4	ZMYM4	0.815323	9.78823	8.58819	0.0288826	0.0789023
BUD31	BUD31	-0.814867	10.0463	9.57421	0.0141179	0.0449312
ENSCSAG00000018881	ENSCSAG00000018881	-0.814832	9.84794	6.40393	0.0395236	0.101022
FBXO21	FBXO21	0.814685	9.7652	9.45609	0.0319177	0.0851753
SRSF11	SRSF11	0.814593	10.2031	16.2782	0.00050343	0.00309564
DIAPH1	DIAPH1	0.814457	9.7806	8.58228	0.0316947	0.0847141
ABCC3	ABCC3	0.81434	9.75885	10.7449	0.0271534	0.074986
A4GALT	A4GALT	0.813918	9.77641	8.59164	0.0316527	0.0846662
DOT1L	DOT1L	0.813627	9.75319	11.182	0.0270009	0.0746647
YTHDF2	YTHDF2	0.813482	9.94184	8.63436	0.00881557	0.0311865
ENSCSAG00000008322	ENSCSAG00000008322	-0.813462	9.77851	7.61651	0.045423	0.112077
DNAJC2	DNAJC2	0.813105	9.88273	7.84245	0.0153494	0.0480368
TNFRSF10B	TNFRSF10B	0.812949	9.8539	8.38274	0.0144231	0.0457302
LAMTOR4	LAMTOR4	-0.811767	9.94185	8.2939	0.0199086	0.0586167
BMPR1A	BMPR1A	0.811286	9.73318	13.2387	0.0324102	0.0861725
IAH1	IAH1	0.809421	10.0698	11.7772	0.00270662	0.0125052
TSC22D4	TSC22D4	0.809277	9.73821	12.4849	0.0313233	0.0839426
VPS72	VPS72	-0.808995	9.79515	7.60921	0.0392124	0.100416
PROSER2	PROSER2	0.808436	9.73677	13.3427	0.027216	0.0751179
PBRM1	PBRM1	0.807936	9.78199	8.46759	0.0347476	0.090957
LLPH	LLPH	-0.807724	9.80887	6.86997	0.0421629	0.106203
ADAM10	ADAM10	0.807595	9.8366	7.68371	0.0237535	0.0676634
ENSCSAG00000017280	ENSCSAG00000017280	-0.807588	9.81636	6.64598	0.0427275	0.107146
POLR1A	POLR1A	0.807178	9.79446	8.10241	0.0329531	0.0872046
TWF2	TWF2	-0.806742	9.86709	6.72187	0.0353896	0.0922093
SMAP1	SMAP1	0.806531	9.83324	7.66162	0.0239996	0.068131
PHGDH	PHGDH	-0.806078	9.83593	7.17694	0.0331876	0.0875967
P4HA1	P4HA1	0.806071	9.80751	7.69355	0.0292606	0.0797201
GNG11	GNG11	-0.805546	9.76097	9.51028	0.0391727	0.100416
CHTF8	CHTF8	-0.805503	9.78199	7.29973	0.046877	0.11455
ICE2	ICE2	0.805383	9.74892	12.8965	0.0216013	0.0627534
ENSCSAG00000000791	ENSCSAG00000000791	0.805169	9.74677	10.9665	0.033627	0.0884803
COMMD6	COMMD6	-0.805073	9.81092	7.53574	0.0365814	0.0949021
LY6E	LY6E	-0.804838	10.5129	24.0198	0.000427306	0.00271201
PHF12	PHF12	0.804685	9.74321	14.0944	0.0188651	0.0562242
ENSCSAG00000015959	ENSCSAG00000015959	0.804588	10.278	13.7299	0.000664676	0.00386405
USP22	USP22	0.804469	9.80408	8.0077	0.0264786	0.0736034
ZNF281	ZNF281	0.803772	9.81296	8.20499	0.0244991	0.0693163
OLA1	OLA1	0.803695	10.0253	10.1958	0.00450452	0.0184846
TPM1	TPM1	-0.803613	11.2761	22.8691	1.97803e-06	2.53397e-05
ASAH1	ASAH1	-0.803382	9.78408	7.19784	0.0498221	0.119842
HMGN4	HMGN4	-0.80338	9.83123	6.30939	0.0463148	0.113505
ENSCSAG00000001924	ENSCSAG00000001924	0.803249	9.85258	7.72846	0.0197207	0.0583683
BCL2L13	BCL2L13	0.803007	9.74036	11.9405	0.0331443	0.087528
NUP214	NUP214	0.802903	9.75956	9.80821	0.0332496	0.0877047
RBFA	RBFA	-0.80276	9.91228	7.32483	0.0278257	0.076468
TMEM141	TMEM141	-0.801575	9.84595	6.54939	0.0391081	0.100352
PROM2	PROM2	0.801154	9.76661	10.2306	0.0286076	0.078316
EXOSC8	EXOSC8	-0.800672	9.86643	6.2311	0.0409851	0.104156
CGNL1	CGNL1	0.800627	9.76168	9.37958	0.0340479	0.0894021
BTBD1	BTBD1	0.799526	9.7806	9.07	0.0269494	0.0745851
GABARAPL2	GABARAPL2	-0.799462	10.0294	8.57906	0.0173526	0.0526801
ENSCSAG00000007000	ENSCSAG00000007000	-0.79923	9.94992	7.43035	0.0251113	0.0706543
MACO1	MACO1	0.79889	9.75034	11.0642	0.0291182	0.0793748
CRELD2	CRELD2	-0.798855	9.90463	5.9586	0.0325125	0.0863539
COPS6	COPS6	-0.798729	10.0727	10.1509	0.0140348	0.0447226
HMGN3	HMGN3	-0.79844	10.0004	7.80468	0.0209361	0.0610747
PPP4R1	PPP4R1	0.798297	9.79101	8.12726	0.0303114	0.0817925
ENSCSAG00000018921	ENSCSAG00000018921	-0.798056	9.82043	6.72044	0.0384839	0.0990506
CISD3	CISD3	-0.797777	10.0022	8.39983	0.0201298	0.0591306
ENSCSAG00000000206	ENSCSAG00000000206	0.797475	9.8034	7.06774	0.0313476	0.0839633
TAZ	TAZ	0.796969	9.79584	7.6826	0.0341052	0.0895064
FAM120A	FAM120A	0.796703	9.78616	8.18877	0.0310442	0.0832825
RIF1	RIF1	0.796494	9.85457	7.58864	0.0220733	0.063805
TJP1	TJP1	0.795918	9.88857	7.55526	0.0188744	0.0562242
ZFP36L2	ZFP36L2	0.795867	9.78755	7.78472	0.0350434	0.0915463
OSTF1	OSTF1	-0.795577	9.74892	9.78518	0.0467414	0.114385
RNASEH2A	RNASEH2A	-0.794706	9.90527	7.70027	0.0255284	0.0715105
DCAF10	DCAF10	0.794529	9.75248	11.7885	0.025988	0.0725576
ATP6V1A	ATP6V1A	0.794268	9.77012	8.61326	0.0363211	0.0944422
ZNF608	ZNF608	0.793608	9.7806	8.97674	0.0299982	0.0811341
RBBP7	RBBP7	-0.793188	9.86643	6.40872	0.0396876	0.101377
KIN	KIN	0.792667	9.7645	9.70275	0.0316242	0.0846595
GSS	GSS	-0.792294	9.79653	13.3193	0.00831864	0.0297605
IFI30	IFI30	-0.791744	9.94371	6.7376	0.0290583	0.0792541
HMGN1	HMGN1	-0.791098	10.6453	29.5118	0.000187396	0.00136393
ENSCSAG00000016907	ENSCSAG00000016907	-0.790806	11.7523	51.273	1.49655e-12	5.09529e-11
ENSCSAG00000015403	ENSCSAG00000015403	-0.790501	9.77642	8.17328	0.0433499	0.108119
GPC4	GPC4	0.79033	10.2612	11.4206	0.00133547	0.00693432
TMEM205	TMEM205	-0.789609	9.93811	6.90579	0.0293862	0.0799766
H2BC11	H2BC11	0.789488	9.76027	13.6938	0.0102692	0.0350111
ENSCSAG00000004975	ENSCSAG00000004975	0.789453	9.76802	8.9853	0.0352988	0.0920199
ABCC9	ABCC9	0.788545	9.73677	15.0077	0.0199848	0.0587866
TUBA4A	TUBA4A	-0.788483	9.75176	12.1312	0.0262618	0.0730806
ENSCSAG00000009494	ENSCSAG00000009494	-0.788065	9.85722	7.16294	0.0322532	0.0858901
RNH1	RNH1	-0.787421	10.1421	11.6678	0.00937311	0.0325907
LSG1	LSG1	0.787368	9.7546	10.4054	0.0339623	0.0892697
GPS1	GPS1	-0.787337	9.97752	7.80982	0.0245669	0.0693532
ENSCSAG00000002172	ENSCSAG00000002172	-0.78624	9.87167	6.47271	0.0410641	0.104206
ISOC1	ISOC1	-0.785833	9.75035	8.993	0.0573955	0.133747
TTC21B	TTC21B	0.785409	9.73318	14.4313	0.025239	0.0708957
PRDM2	PRDM2	0.785336	9.72956	13.6721	0.0364855	0.0947242
YY1AP1	YY1AP1	0.784943	9.73964	12.3489	0.0309369	0.0831266
R3HCC1	R3HCC1	0.784202	9.76942	8.4725	0.0382634	0.0987441
TIMP2	TIMP2	-0.783815	9.82178	6.02062	0.0551082	0.129368
ENSCSAG00000014391	ENSCSAG00000014391	0.783552	9.79446	7.95325	0.0328268	0.086961
ENSCSAG00000019292	ENSCSAG00000019292	0.782819	9.79101	7.63153	0.0402407	0.102635
FADS1	FADS1	-0.782759	9.95177	6.66562	0.0309759	0.0831873
ZC3H7B	ZC3H7B	0.782685	9.7475	10.2022	0.0413361	0.10464
SMARCC1	SMARCC1	0.782246	9.9604	7.41415	0.0151257	0.0475124
LMBRD1	LMBRD1	-0.78218	9.74892	9.89544	0.0424736	0.106773
TRRAP	TRRAP	0.781844	9.7666	8.84992	0.0373003	0.0965431
APOBEC3C	APOBEC3C	-0.781838	9.74892	12.6065	0.0246734	0.0695766
HBP1	HBP1	0.781175	9.74679	14.7492	0.014594	0.0461857
C17orf64	C17orf64	-0.780783	9.76095	8.20615	0.0494954	0.119332
MPV17	MPV17	-0.780274	9.78061	7.70759	0.0440724	0.109544
ENSCSAG00000019447	ENSCSAG00000019447	-0.780236	9.84528	6.06536	0.0460418	0.113105
ENSCSAG00000018100	ENSCSAG00000018100	0.78	9.76167	8.79967	0.0404085	0.102908
ENSCSAG00000006746	ENSCSAG00000006746	-0.779752	9.77222	8.81537	0.0377295	0.0976041
PHRF1	PHRF1	0.779748	9.7652	8.75895	0.0385601	0.0991461
MRPL22	MRPL22	-0.779627	9.83727	6.21654	0.0468307	0.114493
LACTB2	LACTB2	-0.779305	9.91862	6.199	0.0327054	0.0866847
MB21D2	MB21D2	0.779093	9.73678	11.437	0.0431734	0.107823
CXXC5	CXXC5	0.778161	9.96591	7.7892	0.0104408	0.0353814
ENSCSAG00000017980	ENSCSAG00000017980	0.778116	9.81908	7.68461	0.0266432	0.0738583
BEX2	BEX2	-0.777699	9.82854	6.30987	0.0457613	0.112529
REPS1	REPS1	0.77711	9.73892	11.893	0.0350449	0.0915463
FOSL1	FOSL1	0.777106	9.81976	7.41947	0.0276832	0.0761175
STX17	STX17	0.776872	9.73318	13.7266	0.0307322	0.0827958
RPP21	RPP21	-0.77679	9.88857	5.99709	0.04036	0.102836
PDCD6	PDCD6	-0.776361	9.99322	7.41185	0.0255878	0.0716373
PMM1	PMM1	0.77625	9.74179	10.6339	0.0408464	0.103867
TRIO	TRIO	0.776076	9.73389	12.1025	0.0378523	0.097872
ACAA1	ACAA1	-0.775218	9.77222	9.2785	0.0335632	0.0883581
RNF141	RNF141	0.774701	9.75885	9.00982	0.0415451	0.105064
TMEM126A	TMEM126A	-0.77445	9.79791	6.76175	0.0505246	0.121187
WBP11	WBP11	-0.774087	9.83927	5.93169	0.0459064	0.112831
MAP3K1	MAP3K1	0.773993	9.7792	7.83186	0.0423661	0.106609
GLUL	GLUL	-0.773974	9.77571	7.0498	0.0527204	0.125035
NCOR1	NCOR1	0.773957	9.94432	7.77242	0.0136343	0.0436109
UQCRB	UQCRB	-0.773212	9.87819	5.92743	0.0448957	0.111209
CPNE8	CPNE8	0.772796	9.84328	6.96805	0.0278835	0.0765852
ENOSF1	ENOSF1	-0.772186	9.76027	8.31975	0.0525176	0.124761
ENSCSAG00000001986	ENSCSAG00000001986	-0.772019	12.0842	32.8349	1.30525e-08	2.72491e-07
C15orf61	C15orf61	0.771692	9.82314	7.34506	0.031136	0.0834846
PUM1	PUM1	0.771665	9.85058	7.01223	0.0264231	0.0734893
FAM53A	FAM53A	-0.771552	9.72669	14.5467	0.036247	0.094298
GADD45GIP1	GADD45GIP1	-0.771105	10.1186	11.6554	0.0137509	0.0439008
ITSN1	ITSN1	0.771044	9.83727	6.5076	0.0366277	0.0949476
CPNE3	CPNE3	-0.770998	9.92808	6.56653	0.0344958	0.0903444
UBAP1	UBAP1	0.770799	9.77851	7.72223	0.0410025	0.104156
ENSCSAG00000009895	ENSCSAG00000009895	-0.770726	10.2026	8.31718	0.0065569	0.0247862
RABGAP1	RABGAP1	0.770712	9.76591	8.2003	0.0445351	0.110532
AKIRIN1	AKIRIN1	0.77041	9.81772	7.40875	0.0302206	0.0815907
THRB	THRB	0.76985	9.75244	20.6946	0.00428581	0.0179241
CDC42	CDC42	-0.769636	10.2552	14.3372	0.00575642	0.0223259
SUPT4H1	SUPT4H1	-0.769609	9.80614	6.33467	0.0544663	0.128217
MRPS31	MRPS31	0.769431	9.79446	6.94416	0.0460846	0.113105
ADH5	ADH5	-0.768858	9.953	6.57272	0.0323668	0.0861022
ITM2C	ITM2C	-0.768833	9.7813	6.97882	0.0575586	0.134004
PEX7	PEX7	-0.768261	9.73749	10.4992	0.0515835	0.123203
ATG12	ATG12	-0.767818	9.83727	5.78709	0.0505002	0.121186
GTF3A	GTF3A	0.767465	10.007	8.91098	0.0085534	0.0304288
MAPKAPK5	MAPKAPK5	0.767392	9.75956	8.68295	0.0427242	0.107146
RCOR3	RCOR3	0.767295	9.74962	10.7939	0.0416303	0.105174
NDFIP2	NDFIP2	0.766952	10.3539	20.7648	0.000449441	0.00283232
ENSCSAG00000013302	ENSCSAG00000013302	0.766674	9.83055	6.65578	0.0332631	0.0877047
MXD1	MXD1	0.766465	9.71798	19.9113	0.0307674	0.0828162
ENSCSAG00000012270	ENSCSAG00000012270	0.766179	9.84395	7.07072	0.0275843	0.0758869
CRKL	CRKL	0.766069	9.74607	9.89338	0.0440441	0.109527
ESCO1	ESCO1	0.765989	9.74393	10.0144	0.0480625	0.116717
NSFL1C	NSFL1C	-0.764732	9.85656	5.77559	0.0476793	0.115882
GTF3C1	GTF3C1	0.764527	9.84595	7.18122	0.0282467	0.0774841
POLR2C	POLR2C	0.76376	9.82247	6.70596	0.0394765	0.100991
ENSCSAG00000009299	ENSCSAG00000009299	-0.763452	11.5988	44.9158	3.32887e-11	9.99252e-10
PDCD10	PDCD10	-0.763436	9.97142	6.613	0.0288397	0.07887
ENSCSAG00000009364	ENSCSAG00000009364	-0.763328	9.89822	5.86512	0.0425233	0.106845
MYSM1	MYSM1	0.763092	9.71799	18.5717	0.0298852	0.0809437
PREP	PREP	0.763009	9.76097	8.54106	0.0424454	0.106755
MRPL9	MRPL9	-0.762902	9.85457	5.92208	0.0469229	0.114552
ANKRD17	ANKRD17	0.762438	9.79238	8.25234	0.0325335	0.0863644
METTL5	METTL5	0.762416	9.82719	7.31143	0.0301688	0.0814943
ITFG2	ITFG2	0.761989	9.7673	8.37467	0.0412647	0.104511
CALD1	CALD1	0.761898	9.91227	6.85839	0.0198861	0.0585898
FBXO38	FBXO38	0.761885	9.73606	10.8687	0.0504768	0.121186
HEBP1	HEBP1	-0.761702	9.78269	6.86491	0.0585067	0.135775
BASP1	BASP1	0.76167	9.83527	6.49576	0.0356228	0.0927472
ROCK2	ROCK2	0.761392	9.75956	9.36782	0.0382634	0.0987441
COX10	COX10	0.760639	9.74322	10.2972	0.0454092	0.112077
RPS6KC1	RPS6KC1	0.760631	9.73964	10.6725	0.0415395	0.105064
RCC1	RCC1	-0.76024	9.78269	6.9988	0.057519	0.133973
CS	CS	0.759951	10.0411	9.64558	0.00772594	0.0280556
BEX4	BEX4	-0.75972	9.88985	5.68673	0.0446326	0.110719
THOC2	THOC2	0.759553	9.81568	6.6678	0.0392073	0.100416
POLR1C	POLR1C	0.759331	9.81433	6.72992	0.0402994	0.102733
GOLIM4	GOLIM4	0.759223	9.99922	7.42761	0.0135444	0.0434321
CPEB4	CPEB4	0.759216	9.72234	24.5916	0.0110382	0.0370349
EIF4G1	EIF4G1	0.758805	10.2222	14.0675	0.00344171	0.0151298
SMAD2	SMAD2	0.758235	9.78893	7.25749	0.0431886	0.107823
SRP72	SRP72	0.758212	9.81975	7.02603	0.0335256	0.0883048
ENSCSAG00000007762	ENSCSAG00000007762	0.757738	9.92367	7.12565	0.0197598	0.0584149
DNTTIP1	DNTTIP1	0.757585	9.82921	6.96841	0.0321945	0.0858237
SCAF8	SCAF8	0.75741	9.72669	14.5624	0.035144	0.0917106
TSPAN6	TSPAN6	-0.755798	9.79791	8.73427	0.0296191	0.0803947
SESTD1	SESTD1	0.755617	9.78478	7.32843	0.0428493	0.107292
NTPCR	NTPCR	-0.754352	9.81704	6.70895	0.0469093	0.114552
ANXA4	ANXA4	-0.754326	10.4385	14.7832	0.00182066	0.0089759
SLC25A11	SLC25A11	-0.75431	9.87233	5.72901	0.0490094	0.118393
UQCRFS1	UQCRFS1	-0.754079	10.093	9.75892	0.0178733	0.0537222
PTDSS1	PTDSS1	0.753988	9.84461	7.02463	0.0324828	0.0863201
MANF	MANF	-0.753264	10.1832	8.80795	0.0105743	0.0357624
BNIP3L	BNIP3L	-0.753004	9.89758	5.75282	0.0453476	0.112055
PDCD6IP	PDCD6IP	0.752903	9.86315	6.58347	0.0319163	0.0851753
CLINT1	CLINT1	0.752819	9.91163	7.06595	0.020634	0.0603669
ZNF473	ZNF473	0.752405	9.72885	12.2714	0.0470515	0.114811
RASSF8	RASSF8	0.751999	9.72596	19.6558	0.0156874	0.0486501
ZNF444	ZNF444	0.751837	9.75106	9.00602	0.0488236	0.11807
ENSCSAG00000018917	ENSCSAG00000018917	0.751408	9.76731	7.80297	0.0484135	0.117232
RNMT	RNMT	0.751339	9.81296	6.79566	0.0388654	0.0998806
KIAA0232	KIAA0232	0.75126	9.73462	10.9937	0.0503468	0.120932
COA1	COA1	-0.751014	9.83794	6.13076	0.0482665	0.117044
LRRC42	LRRC42	0.750318	9.88404	6.44187	0.0266412	0.0738583
CDS2	CDS2	0.750154	9.76239	8.25447	0.0471179	0.114863
ITFG1	ITFG1	0.749301	9.78199	7.12849	0.0497065	0.119678
CHD1	CHD1	0.74894	9.90079	6.73386	0.0237978	0.0677095
FOXJ3	FOXJ3	0.748827	9.73964	11.977	0.0383762	0.0988425
DUSP14	DUSP14	-0.748768	9.86774	5.41144	0.0578745	0.134616
TRIM28	TRIM28	0.748516	9.7986	7.05307	0.0421975	0.106237
TBL2	TBL2	0.748417	9.81771	6.55165	0.0405407	0.103193
SCAF1	SCAF1	0.748136	9.76801	8.39461	0.0411146	0.104235
GOLGA2	GOLGA2	0.747949	9.75743	8.86164	0.045702	0.112529
LAMTOR1	LAMTOR1	0.747809	10.0463	9.59244	0.00731092	0.0269733
ITM2B	ITM2B	-0.747652	10.2552	11.8223	0.00438336	0.0181673
NOP14	NOP14	0.747295	9.89565	6.97867	0.0228928	0.0657989
PHLDB2	PHLDB2	0.747281	9.91987	6.77001	0.0207469	0.0606481
TAF2	TAF2	0.747123	9.76942	7.46642	0.0497683	0.11977
RANBP17	RANBP17	0.746312	9.73246	18.4314	0.0156051	0.0485335
ATF4	ATF4	0.745834	9.96038	7.65435	0.0108576	0.0364844
YTHDF1	YTHDF1	0.745782	9.71289	20.6948	0.0392605	0.100489
TMCO1	TMCO1	-0.745682	9.78825	6.23386	0.0618421	0.141275
LAPTM4B	LAPTM4B	0.745494	9.85985	6.26058	0.0344633	0.0903061
CXorf38	CXorf38	0.745379	9.78199	7.21934	0.0475105	0.115708
ENSCSAG00000000483	ENSCSAG00000000483	-0.745359	9.88725	5.35006	0.0482415	0.117039
ZNF385A	ZNF385A	0.745161	9.7546	9.1549	0.0461195	0.113136
CLUH	CLUH	0.745113	9.78616	8.23897	0.0343012	0.0899741
ENSCSAG00000014521	ENSCSAG00000014521	-0.74475	9.77642	14.7343	0.0143365	0.0455411
ADGRG6	ADGRG6	0.744177	9.93246	6.77661	0.0218608	0.0633387
PLIN3	PLIN3	-0.742023	9.84528	5.3779	0.055866	0.130784
BICDL1	BICDL1	0.741893	9.72596	12.6894	0.0532496	0.12582
RPL27	RPL27	-0.740708	11.5611	50.455	1.88689e-10	5.09158e-09
DENND4C	DENND4C	0.740238	9.7546	8.28027	0.0531175	0.125683
OXSR1	OXSR1	0.739377	9.75319	8.55009	0.051718	0.123466
ENSCSAG00000005015	ENSCSAG00000005015	-0.738618	9.7645	9.20886	0.0453841	0.112077
PELO	PELO	0.738377	9.88597	7.17996	0.0219853	0.0636306
ENSCSAG00000014302	ENSCSAG00000014302	0.738254	9.74393	9.04669	0.0588039	0.136016
PSMC2	PSMC2	-0.737525	9.8638	6.26121	0.0472923	0.115232
TMEM203	TMEM203	0.737036	9.77222	7.58113	0.0507931	0.121544
GON4L	GON4L	0.736724	9.80543	6.72011	0.0428143	0.107292
ATP2A2	ATP2A2	0.735889	9.78269	7.52637	0.0429237	0.107373
OTUD6B	OTUD6B	0.735864	9.75603	8.20109	0.0517493	0.123483
HP1BP3	HP1BP3	0.735598	9.84994	6.00588	0.0433224	0.108104
EEF2	EEF2	0.735395	11.687	34.5752	5.48411e-09	1.18893e-07
FBXW5	FBXW5	-0.73538	9.78963	6.20042	0.0621686	0.141808
ELF4	ELF4	0.735327	9.79997	6.47306	0.0476959	0.115882
FAM92A	FAM92A	0.734852	9.83324	6.67218	0.0365915	0.0949021
KTN1	KTN1	0.733731	10.1453	11.7116	0.00540778	0.0212366
THAP4	THAP4	0.733556	9.77432	7.87889	0.0431454	0.107821
NDUFAF7	NDUFAF7	0.732867	9.80887	6.55178	0.0437918	0.10906
ENSCSAG00000005116	ENSCSAG00000005116	0.732552	9.71288	33.9412	0.00890319	0.0314039
AKT1S1	AKT1S1	0.731808	9.75885	7.91253	0.0537905	0.126883
UBE2H	UBE2H	0.731473	9.78685	6.78152	0.049575	0.119418
ENSCSAG00000004519	ENSCSAG00000004519	0.73146	9.77152	8.29055	0.0430835	0.107719
H2AC20	H2AC20	0.731373	9.80065	6.09554	0.0501069	0.120413
COIL	COIL	0.731064	9.77152	7.14887	0.0553894	0.129908
PA2G4	PA2G4	-0.730723	10.0171	6.88898	0.0325588	0.0863864
IPO4	IPO4	0.730506	9.79997	7.28538	0.0383738	0.0988425
DDX23	DDX23	0.730025	9.82246	6.18269	0.0461623	0.113186
DCPS	DCPS	0.728961	9.79515	6.66435	0.052161	0.124348
PPP1R37	PPP1R37	0.728774	9.75035	8.94113	0.0506816	0.121449
MNS1	MNS1	0.728708	9.74179	12.3516	0.0330833	0.0875033
UBXN2B	UBXN2B	0.728309	9.72089	16.0832	0.0369127	0.0955886
ENSCSAG00000008760	ENSCSAG00000008760	0.727367	9.83593	5.837	0.0465266	0.113914
CLIP1	CLIP1	0.727166	9.83593	6.27231	0.0402397	0.102635
EHD4	EHD4	0.726566	9.78824	7.01395	0.0470888	0.114847
TMED2	TMED2	-0.726104	10.0259	6.97	0.0295969	0.0803774
TLK2	TLK2	0.726043	9.74465	9.653	0.0530393	0.125571
NFYB	NFYB	0.725309	9.74607	9.47155	0.0507908	0.121544
MVB12A	MVB12A	-0.725136	9.82719	5.2741	0.0677162	0.151347
COPS5	COPS5	-0.724799	9.94371	5.72822	0.0447563	0.110918
MAPK1IP1L	MAPK1IP1L	0.724311	9.95794	6.94997	0.018707	0.0558897
PRR3	PRR3	0.724245	9.73821	10.0839	0.0524309	0.124698
RB1	RB1	0.724024	9.79653	6.17667	0.0565846	0.132283
ENSCSAG00000015560	ENSCSAG00000015560	0.723916	9.88986	6.24776	0.0316601	0.0846662
ENSCSAG00000010238	ENSCSAG00000010238	-0.722581	11.0091	33.5702	1.75107e-06	2.2836e-05
ADAM17	ADAM17	0.722528	9.78547	7.3929	0.0498847	0.119936
[truncated: 3,074 more rows]

## Sheet: Bystander vs Mock
	genes	logFC	logCPM	F	PValue	FDR
CDC42EP3	CDC42EP3	0.880337	10.0795	35.6875	3.15498e-09	1.60052e-06
IL11	IL11	0.856585	10.7546	16.4447	5.37437e-05	0.00478319
NPC2	NPC2	-0.838969	11.1618	110.068	1.42688e-24	7.23858e-21
ENSCSAG00000000205	ENSCSAG00000000205	0.823341	9.76097	43.8582	1.6968e-06	0.000307424
ENSCSAG00000014913	ENSCSAG00000014913	-0.804538	9.81704	30.5703	1.78107e-05	0.00244199
EDN1	EDN1	0.784309	10.0099	16.6013	4.95452e-05	0.00471641
PREPL	PREPL	-0.77381	9.80887	28.5544	4.07889e-05	0.00420208
FOS	FOS	-0.761456	10.0641	17.0435	3.93894e-05	0.00416297
ENSCSAG00000011848	ENSCSAG00000011848	-0.724665	9.78478	28.2306	0.000135657	0.0102715
HOXA9	HOXA9	0.707378	9.96408	21.7458	7.62276e-06	0.00113736
SQSTM1	SQSTM1	0.691975	11.0501	59.8542	2.36226e-14	3.99458e-11
CLDN2	CLDN2	-0.668524	9.81975	19.9226	0.000280463	0.016938
MAP2K3	MAP2K3	0.645758	9.90399	23.4101	2.89052e-05	0.00357649
BNIP2	BNIP2	0.631663	9.77222	26.6417	0.000279212	0.016938
CCNT1	CCNT1	0.628402	9.74678	38.1503	0.000131007	0.0102246
DAP	DAP	-0.615849	9.75744	25.4556	0.000872364	0.0406009
NGF	NGF	0.602461	9.90079	17.5912	0.000151678	0.0109923
SNX2	SNX2	-0.600755	9.87493	16.4619	0.000632099	0.0334025
FSTL3	FSTL3	0.594556	9.96163	20.6755	3.49438e-05	0.00389744
LSM12	LSM12	0.594014	9.87948	17.3292	0.000449068	0.0256764
MRPL50	MRPL50	-0.592318	9.8116	17.5501	0.00131619	0.0521644
NDUFA6	NDUFA6	-0.587537	9.84861	18.5123	0.000841773	0.0399095
ING2	ING2	0.58679	9.75673	25.1209	0.000752995	0.0378029
FBXL5	FBXL5	0.585949	9.75744	25.9153	0.000787931	0.0388075
H1-3	H1-3	0.583765	10.0733	17.2529	3.53405e-05	0.00389744
GET3	GET3	-0.582947	9.83928	17.2227	0.00111314	0.047058
FAM174C	FAM174C	0.582758	10.0329	19.8526	4.86831e-05	0.00471641
IER3	IER3	0.580975	10.3651	24.5157	8.56572e-07	0.000173816
CNOT4	CNOT4	0.577261	9.81093	18.9923	0.000922864	0.041665
TIMP2	TIMP2	-0.576219	9.82178	16.222	0.00164166	0.0630919
EPHA7	EPHA7	-0.569242	9.95236	14.1536	0.000498455	0.0277875
HIP1	HIP1	-0.562562	9.75248	22.3149	0.00194691	0.07157
FANCD2	FANCD2	-0.555004	9.76731	19.1785	0.00296703	0.0983775
INTS5	INTS5	0.552913	9.73462	31.465	0.000970099	0.042794
PELO	PELO	0.550028	9.88597	15.9858	0.000631108	0.0334025
PELI1	PELI1	0.542971	10.0428	12.8507	0.000837891	0.0399095
LTBR	LTBR	0.542474	9.88143	14.5716	0.000987276	0.0431763
CDKN1B	CDKN1B	0.540531	9.80956	15.867	0.00203953	0.0738225
HBEGF	HBEGF	0.539534	9.78616	18.0773	0.00182589	0.0686129
GTF2H4	GTF2H4	0.537129	9.86378	14.5556	0.00115009	0.0482184
TPP1	TPP1	-0.536833	9.73893	24.9796	0.00256684	0.0879838
COL4A1	COL4A1	-0.535208	10.1003	14.2441	0.000169431	0.0119515
BYSL	BYSL	0.529655	9.77991	17.6265	0.00232661	0.0819645
PUS1	PUS1	0.529033	9.75885	21.5525	0.00207965	0.0738225
ENSCSAG00000019310	ENSCSAG00000019310	0.528225	9.87954	8.91683	0.00289021	0.0970995
KRAS	KRAS	0.527016	9.81908	15.1452	0.00201854	0.0736693
MITF	MITF	0.526684	9.85589	13.8043	0.00176229	0.0667171
BTBD10	BTBD10	0.522252	9.76027	19.4507	0.00269064	0.0916081
RHOB	RHOB	0.517781	10.5566	28.8544	9.58101e-08	2.8709e-05
H1-4	H1-4	0.516846	10.216	13.8193	0.000211738	0.01395
ENSCSAG00000013493	ENSCSAG00000013493	0.514067	10.0498	15.775	0.00017198	0.0119515
NFKB2	NFKB2	0.508275	9.791	14.5079	0.00369409	0.109591
ZFAND5	ZFAND5	0.50789	10.0784	14.658	0.000235643	0.0149427
TMBIM6	TMBIM6	-0.507682	10.3909	41.9256	9.23895e-07	0.000180266
INTS10	INTS10	0.503928	9.78269	16.1339	0.00369178	0.109591
RANGAP1	RANGAP1	0.501894	9.87167	13.3082	0.002404	0.0832066
ATF4	ATF4	0.501578	9.96038	12.3892	0.00119295	0.0496051
TAF1D	TAF1D	0.498933	9.93997	10.9018	0.00302989	0.0998092
ENSCSAG00000017479	ENSCSAG00000017479	-0.498782	9.79446	12.4463	0.00763406	0.166929
TP53RK	TP53RK	0.497057	9.76027	17.4713	0.00462593	0.126642
TNFAIP3	TNFAIP3	0.492042	9.85919	10.7043	0.00466826	0.126642
NFKBIA	NFKBIA	0.490603	10.1355	3.6211	0.0573207	0.408199
WDR73	WDR73	0.490055	9.76731	15.7279	0.00519524	0.135156
DUS3L	DUS3L	0.487567	9.77222	15.3996	0.00536451	0.136755
GEM	GEM	0.483414	9.75956	16.4634	0.00559453	0.140347
ATXN10	ATXN10	0.481862	10.0761	15.6508	0.000427711	0.02494
PSAP	PSAP	-0.480292	10.236	22.1955	4.14162e-05	0.00420208
HACD2	HACD2	-0.479804	9.75319	15.8158	0.00883497	0.175352
TOGARAM1	TOGARAM1	-0.478641	9.81975	11.1526	0.00944348	0.177433
AREG	AREG	0.478571	9.8834	7.66569	0.00572579	0.141692
GSTK1	GSTK1	-0.477885	9.81636	10.9986	0.00909942	0.175882
MRPS14	MRPS14	-0.477271	9.86971	13.2271	0.00464527	0.126642
ENSCSAG00000002585	ENSCSAG00000002585	-0.477022	9.75105	18.8879	0.00535382	0.136755
GSPT2	GSPT2	0.476522	9.73246	23.7834	0.00440948	0.124968
LMCD1	LMCD1	0.476003	9.87495	7.9227	0.00497184	0.131057
GOLGA2	GOLGA2	-0.47425	9.75743	14.8276	0.00974727	0.178587
PAXX	PAXX	0.47204	9.84395	13.2396	0.00351103	0.10711
C6orf89	C6orf89	0.47088	9.74393	18.5986	0.00647136	0.151987
MYH9	MYH9	-0.470488	10.438	24.889	1.95536e-06	0.000342053
GLRX5	GLRX5	0.469981	9.72162	28.5884	0.0045034	0.12622
WSB2	WSB2	0.469727	9.73102	23.7869	0.00455395	0.126642
ENSCSAG00000017980	ENSCSAG00000017980	0.469292	9.81908	11.6757	0.00628844	0.149293
MAP7D1	MAP7D1	-0.468911	9.84861	10.8099	0.00791843	0.169622
MGAT4B	MGAT4B	-0.468025	9.79101	11.0051	0.0120593	0.205291
DPM1	DPM1	0.467525	9.81772	12.8535	0.00526548	0.135593
GPAT3	GPAT3	0.466774	9.85656	11.5048	0.00466826	0.126642
CBX6	CBX6	0.466554	9.79515	12.4325	0.00751522	0.165557
CEBPZ	CEBPZ	0.46563	9.84461	11.1138	0.00561028	0.140347
EIF2D	EIF2D	0.465597	9.76801	14.376	0.00785453	0.169622
TNFRSF1A	TNFRSF1A	0.464329	9.99742	10.8812	0.00234675	0.082104
RTL1	RTL1	-0.464058	9.78198	11.6384	0.0129327	0.213234
ABITRAM	ABITRAM	0.463817	9.74035	19.0912	0.00706665	0.160758
TRMT61A	TRMT61A	0.457648	9.80477	11.9387	0.00751822	0.165557
ISOC1	ISOC1	0.457185	9.75035	16.7422	0.00951876	0.178187
IFNGR1	IFNGR1	0.456965	9.79997	12.0863	0.0082771	0.17069
MIS18BP1	MIS18BP1	0.456914	9.83324	11.5611	0.00692657	0.158282
UBA2	UBA2	0.456908	10.102	14.8161	0.000478396	0.0269656
MAD2L2	MAD2L2	-0.456885	9.83794	10.3977	0.0100706	0.182111
SERPINA1	SERPINA1	0.456619	10.0544	14.3555	0.000170782	0.0119515
COX8A	COX8A	-0.456365	10.0399	18.8818	0.000920336	0.041665
TMA16	TMA16	0.456062	9.73462	20.0707	0.00792271	0.169622
SEC23IP	SEC23IP	0.455912	9.75955	14.7039	0.0092186	0.175882
UHMK1	UHMK1	-0.455825	9.81501	9.71452	0.0136298	0.218811
ECE1	ECE1	-0.455621	9.75106	14.6787	0.0123807	0.207535
TECR	TECR	-0.455397	10.0607	21.09	0.000713515	0.0365622
SH3GLB1	SH3GLB1	0.454526	9.8319	10.5047	0.00812408	0.169735
LUC7L	LUC7L	0.454353	9.79515	11.6266	0.00967906	0.178587
MAP7D3	MAP7D3	0.454303	9.76941	13.552	0.0097086	0.178587
LETMD1	LETMD1	0.454031	9.7425	20.9474	0.0056161	0.140347
SPP1	SPP1	-0.452952	11.0274	16.5028	5.21456e-05	0.00478319
PWWP2A	PWWP2A	0.452348	9.77012	13.9283	0.00941944	0.177433
NIPBL	NIPBL	0.451537	9.84395	10.4482	0.0100873	0.182111
DIMT1	DIMT1	0.451216	9.79446	12.423	0.00887645	0.175352
FGF5	FGF5	0.450958	10.3799	17.9752	2.43228e-05	0.0032471
NIFK	NIFK	0.450386	9.88661	11.4858	0.00410862	0.119503
PI3	PI3	0.450337	9.76027	14.5766	0.0102809	0.184642
IGHMBP2	IGHMBP2	0.449065	9.76097	13.9547	0.0105277	0.186087
RNFT1	RNFT1	0.448235	9.82651	10.2695	0.00960409	0.178467
SENP5	SENP5	0.447423	9.73318	20.6279	0.00811797	0.169735
ST6GALNAC4	ST6GALNAC4	0.447204	9.80134	11.3439	0.00934753	0.17694
TMEM67	TMEM67	-0.446552	9.75461	14.6292	0.0104754	0.185967
PKIG	PKIG	-0.445622	9.75885	12.9209	0.016147	0.234709
UBAP2L	UBAP2L	-0.44508	9.76661	11.8989	0.0161281	0.234709
PCID2	PCID2	-0.444175	9.76379	12.3569	0.0158529	0.23368
RELN	RELN	-0.443622	10.0282	9.04656	0.00472774	0.126899
ZC3H7B	ZC3H7B	0.443321	9.7475	16.6174	0.00922226	0.175882
ZNF511	ZNF511	0.442529	9.80203	10.9385	0.0103865	0.18553
HMGXB3	HMGXB3	0.442198	9.74608	17.7556	0.00813488	0.169735
ASXL1	ASXL1	0.441799	9.72089	36.4305	0.00208094	0.0738225
AGO3	AGO3	0.440997	9.75177	16.851	0.00826961	0.17069
USH1C	USH1C	-0.440908	9.78269	10.6001	0.0176527	0.246023
ENSCSAG00000014302	ENSCSAG00000014302	0.438768	9.74393	17.5111	0.00856358	0.173007
SNCA	SNCA	-0.438469	9.79445	9.58553	0.0181534	0.246191
PSMB8	PSMB8	-0.438048	9.8184	10.3619	0.0146983	0.229458
ZNF592	ZNF592	0.438011	9.75035	17.4495	0.00816387	0.169735
CD3EAP	CD3EAP	0.437262	9.78477	11.5868	0.0124366	0.207535
KIF23	KIF23	0.436102	9.8184	13.2271	0.00914394	0.175882
POLR3E	POLR3E	0.435854	9.74821	15.2188	0.0117944	0.201459
ASCC3	ASCC3	-0.434499	9.74892	13.7739	0.0158108	0.23368
RAB8A	RAB8A	-0.433469	9.81023	9.3419	0.0182396	0.246191
CZIB	CZIB	-0.432464	9.75602	12.7864	0.0195746	0.25726
BDH2	BDH2	-0.43204	9.94744	11.2889	0.00510117	0.133393
B4GALT4	B4GALT4	-0.431787	9.76661	11.2957	0.0197269	0.257275
ZFYVE16	ZFYVE16	0.431602	9.7546	14.2778	0.0115114	0.19863
BLVRA	BLVRA	-0.431314	9.80614	9.4009	0.0188288	0.248855
ENSCSAG00000005574	ENSCSAG00000005574	0.430702	10.4362	13.4722	0.00034399	0.0202914
ENSCSAG00000000233	ENSCSAG00000000233	0.430225	9.74748	16.1136	0.0121453	0.205554
E2F4	E2F4	0.430144	9.84661	9.3328	0.0115937	0.198698
TIAL1	TIAL1	0.430135	9.87493	9.41609	0.00891795	0.175352
FOXN2	FOXN2	0.429966	9.74892	17.1888	0.00919541	0.175882
ENSCSAG00000001902	ENSCSAG00000001902	0.429933	9.94367	9.34886	0.00590608	0.144742
CETN2	CETN2	-0.429224	9.81568	9.75344	0.0174226	0.24478
NOCT	NOCT	0.429217	9.73174	22.5288	0.00583272	0.143638
PAXIP1	PAXIP1	0.428484	9.72886	22.8811	0.00753866	0.165557
PIP5K1A	PIP5K1A	0.42803	9.82178	9.85179	0.0152324	0.231549
SMAGP	SMAGP	0.426493	9.74892	14.345	0.0154731	0.231549
AP1M2	AP1M2	-0.426352	10.0082	12.8989	0.00314784	0.102155
RSPO3	RSPO3	0.426182	10.0544	7.51631	0.00621673	0.148762
UBLCP1	UBLCP1	0.425737	9.78755	10.9277	0.0151066	0.231549
SPTAN1	SPTAN1	-0.425264	9.98539	10.8506	0.00440382	0.124968
SPATS2L	SPATS2L	-0.425027	9.83859	8.34897	0.017948	0.246191
ZNF622	ZNF622	0.423955	9.82584	9.31888	0.0138005	0.220851
ENSCSAG00000005572	ENSCSAG00000005572	-0.423825	10.3464	32.9271	5.02042e-05	0.00471641
ANO10	ANO10	-0.423663	9.74964	13.1825	0.0182688	0.246191
LRRFIP2	LRRFIP2	0.423647	9.92682	8.88347	0.00739302	0.165219
ANXA1	ANXA1	-0.423541	10.6549	31.5492	5.38758e-07	0.000129516
EEF2	EEF2	0.422631	11.687	43.9529	5.33731e-11	3.38452e-08
POLR3K	POLR3K	0.422472	9.78546	11.7797	0.0140811	0.224633
NOL8	NOL8	0.422422	9.73749	17.0104	0.0129462	0.213234
C20orf27	C20orf27	0.421999	9.81432	9.61631	0.0134628	0.217613
ENSCSAG00000007755	ENSCSAG00000007755	0.420505	9.75532	13.2834	0.0186693	0.248855
ENSCSAG00000005289	ENSCSAG00000005289	0.41979	9.75106	13.4031	0.0170373	0.244153
PDZD8	PDZD8	0.419695	10.0382	7.05421	0.00866844	0.173814
ZCCHC7	ZCCHC7	0.418402	9.78269	10.683	0.0174456	0.24478
PPARG	PPARG	0.418299	10.1963	12.0545	0.000839467	0.0399095
NUP153	NUP153	0.418244	9.78547	10.488	0.0173125	0.24478
TIMM44	TIMM44	0.417887	9.782	10.4306	0.0172811	0.24478
PPFIA1	PPFIA1	0.416658	9.80477	9.54107	0.0178998	0.246191
ENSCSAG00000018159	ENSCSAG00000018159	0.41659	9.80203	9.55346	0.0169902	0.244153
TXNIP	TXNIP	0.415657	9.74891	18.3598	0.00805214	0.169735
SELENOW	SELENOW	-0.415489	10.1727	22.4668	0.000527195	0.0287576
TNFAIP1	TNFAIP1	0.414691	9.79239	9.97591	0.0171772	0.244775
CYTH2	CYTH2	0.414607	9.75602	12.2606	0.018837	0.248855
POGLUT2	POGLUT2	-0.414534	10.0022	9.49401	0.00490408	0.130253
PCGF1	PCGF1	0.413424	9.7539	13.0309	0.0175153	0.24478
HSD17B2	HSD17B2	-0.413088	10.5852	14.061	0.000186503	0.0126151
ZNF593	ZNF593	0.413071	10.007	13.3307	0.00193992	0.07157
TPD52L1	TPD52L1	0.412861	9.73749	15.3801	0.0177777	0.246191
PSME2	PSME2	-0.412607	10.2986	28.8367	0.000126933	0.0100614
CCN1	CCN1	0.41231	10.9666	17.0871	3.85099e-05	0.00415662
SPDL1	SPDL1	-0.412138	9.74821	13.0955	0.0236751	0.285221
ENSCSAG00000012062	ENSCSAG00000012062	-0.411977	10.9018	49.5543	7.38963e-09	3.40796e-06
PFKFB3	PFKFB3	0.41186	9.78824	10.0613	0.018961	0.249841
PPIE	PPIE	-0.411663	9.78408	9.09161	0.0264231	0.299174
CLCF1	CLCF1	0.411242	9.75956	14.1188	0.0147125	0.229458
ENSCSAG00000002719	ENSCSAG00000002719	0.410744	9.7475	13.3756	0.0182062	0.246191
CCNL1	CCNL1	0.409814	9.89113	8.11379	0.0202835	0.261827
HBP1	HBP1	-0.409116	9.74679	14.6758	0.0148419	0.229458
PHIP	PHIP	0.40893	9.89693	7.61182	0.0159386	0.23368
ENSCSAG00000015655	ENSCSAG00000015655	-0.408263	9.76731	10.5177	0.0273576	0.304353
GFER	GFER	0.407793	9.77781	10.2217	0.0203486	0.262001
NRBP1	NRBP1	-0.407593	9.90335	9.69859	0.0115751	0.198698
ENSCSAG00000015908	ENSCSAG00000015908	0.407582	9.84661	8.0821	0.0201706	0.261035
POLG2	POLG2	0.407364	9.74035	15.0114	0.0167059	0.24214
SURF2	SURF2	0.407087	9.92051	9.46945	0.00743431	0.165413
APEX2	APEX2	0.406843	9.75461	12.3657	0.0218464	0.270309
AMOTL2	AMOTL2	0.406653	10.0492	7.51506	0.00906077	0.175882
NDUFB3	NDUFB3	-0.406244	10.0028	13.2929	0.00459852	0.126642
IGFBP6	IGFBP6	-0.405719	10.2088	21.1792	0.000450463	0.0256764
STMN1	STMN1	-0.405635	10.1556	18.7524	0.00085023	0.0399372
BTBD1	BTBD1	0.405616	9.7806	9.81515	0.0213727	0.267713
EIF2B1	EIF2B1	0.405573	9.77782	10.5537	0.0206543	0.264595
OAZ1	OAZ1	-0.405534	10.7765	44.9563	1.58594e-07	4.02273e-05
ANKLE2	ANKLE2	0.405161	9.75532	13.0569	0.0183364	0.246191
ZNF106	ZNF106	0.404377	9.81092	8.7731	0.0208037	0.265408
ITPRIPL1	ITPRIPL1	0.404262	9.72813	17.8373	0.0197787	0.257275
ENSCSAG00000004397	ENSCSAG00000004397	-0.40275	9.73748	19.2817	0.00842013	0.172239
CALM1	CALM1	-0.402357	10.8383	35.49	9.6206e-08	2.8709e-05
SRP14	SRP14	-0.401545	10.2898	26.734	0.000227473	0.0146072
ARID1A	ARID1A	0.401544	9.80955	8.83965	0.0233848	0.283129
FADS3	FADS3	0.401101	9.77012	10.3088	0.0230131	0.280158
GEMIN4	GEMIN4	0.400988	9.75248	12.2045	0.0217545	0.269831
DNAJA3	DNAJA3	0.400913	9.791	9.18033	0.0234977	0.283818
PIH1D1	PIH1D1	-0.40079	9.89115	8.71982	0.0154607	0.231549
ENSCSAG00000018642	ENSCSAG00000018642	0.400626	9.79791	9.28693	0.0205188	0.263524
ENSCSAG00000008509	ENSCSAG00000008509	0.400408	9.7303	19.9656	0.0111902	0.19441
TJAP1	TJAP1	0.400345	9.73606	15.5282	0.0177183	0.246191
LTA4H	LTA4H	-0.399647	9.80271	8.00169	0.0294974	0.313368
ALDH1A1	ALDH1A1	-0.399058	10.3693	15.2373	0.000100773	0.00852037
ENSCSAG00000000105	ENSCSAG00000000105	0.398406	9.84861	9.08381	0.0145443	0.229141
SLC38A10	SLC38A10	-0.397314	9.77572	8.75023	0.0323468	0.329052
EPDR1	EPDR1	-0.39654	9.76591	9.77494	0.032034	0.328422
BAG5	BAG5	0.396431	9.75673	11.2002	0.0244603	0.288957
COQ9	COQ9	0.395274	9.91101	9.61325	0.00916261	0.175882
EXOSC9	EXOSC9	0.395034	9.76661	10.5119	0.0250232	0.292495
KHSRP	KHSRP	0.394186	9.74465	12.6127	0.02422	0.288086
RGS10	RGS10	0.393915	9.82718	8.03484	0.0222854	0.274402
MOSPD3	MOSPD3	-0.393461	9.79859	7.98591	0.0323803	0.329052
FASTKD2	FASTKD2	0.393372	9.84528	8.13314	0.0183927	0.246191
BARD1	BARD1	-0.393289	9.7917	8.88824	0.031547	0.32528
NSMCE3	NSMCE3	0.392562	9.79928	8.60495	0.0245711	0.288957
NELFA	NELFA	0.391861	9.76238	10.3433	0.0264094	0.299174
TPT1	TPT1	0.39162	12.4355	52.5492	8.0529e-13	8.17047e-10
MIEN1	MIEN1	-0.391315	9.91291	8.67374	0.0148811	0.229458
ADGRG1	ADGRG1	-0.391198	9.86051	6.65065	0.028066	0.305708
ENSCSAG00000018796	ENSCSAG00000018796	-0.390681	9.96225	11.1073	0.00888543	0.175352
NPNT	NPNT	-0.389664	9.97448	7.0453	0.0130522	0.213593
DDX6	DDX6	-0.389629	9.76872	9.07294	0.0361254	0.349236
ENSCSAG00000011893	ENSCSAG00000011893	0.389486	9.81976	7.99745	0.0242486	0.288086
ENSCSAG00000004121	ENSCSAG00000004121	0.389012	9.87232	8.23275	0.0157489	0.23368
APIP	APIP	0.387823	9.77572	9.39392	0.0274602	0.304826
FHL2	FHL2	0.387737	10.1832	11.6353	0.00125202	0.0504086
SUCO	SUCO	0.387729	9.80751	8.05068	0.0265972	0.299174
ENSCSAG00000009369	ENSCSAG00000009369	-0.387673	10.0306	11.6134	0.00498602	0.131057
HSPA9	HSPA9	0.387401	10.2947	24.713	0.000123733	0.0100614
ENSCSAG00000004661	ENSCSAG00000004661	-0.387292	9.96286	10.1413	0.0100753	0.182111
ENSCSAG00000000395	ENSCSAG00000000395	-0.386954	11.0041	40.9971	8.347e-09	3.52869e-06
PAK2	PAK2	0.386561	10.044	9.06516	0.00629781	0.149293
TMEM129	TMEM129	0.386433	9.73749	14.7302	0.0209106	0.265408
ENSCSAG00000007502	ENSCSAG00000007502	-0.385825	9.74535	26.1177	0.000936776	0.0416865
HIRIP3	HIRIP3	0.385454	9.78408	9.52404	0.0264935	0.299174
WRAP73	WRAP73	0.385165	9.7652	9.6657	0.0291176	0.312953
RIN1	RIN1	0.385015	9.74536	11.986	0.0273307	0.304353
S100A4	S100A4	0.38424	11.9996	17.583	2.97895e-05	0.00359815
BMF	BMF	-0.384101	9.74536	12.7797	0.025428	0.295863
DNAJC6	DNAJC6	-0.383138	9.74465	14.9325	0.0169753	0.244153
PGM2	PGM2	0.38272	9.815	7.80137	0.0261248	0.298494
BOD1L1	BOD1L1	0.382586	9.8075	7.78192	0.0299843	0.317558
SEC16A	SEC16A	0.382089	9.73318	14.3569	0.0280388	0.305708
MRPS31	MRPS31	-0.381863	9.79446	7.46643	0.0386136	0.356158
FGFR1	FGFR1	-0.381614	9.85259	6.03933	0.0359638	0.349236
PPIF	PPIF	0.38137	9.94309	9.85739	0.0079313	0.169622
UQCR10	UQCR10	-0.380521	10.0619	14.5936	0.00427938	0.123348
SRSF4	SRSF4	0.380509	9.9356	7.67437	0.013486	0.217613
RRP1	RRP1	0.380141	9.78616	8.79347	0.0292311	0.313008
EEF1A1	EEF1A1	-0.379098	12.4837	47.9354	7.60355e-12	5.5104e-09
PPP2R2A	PPP2R2A	0.378993	9.87232	7.2551	0.0209935	0.265586
ID2	ID2	0.378619	9.79446	8.71212	0.0268624	0.301489
RABL3	RABL3	-0.377759	9.7475	10.637	0.0377665	0.352187
MIER1	MIER1	-0.377758	9.79652	7.20325	0.0420656	0.368564
TIMM10	TIMM10	0.37733	9.81433	8.24093	0.0258914	0.297165
CTNNB1	CTNNB1	-0.377286	9.98116	9.96138	0.0103004	0.184642
CRYAB	CRYAB	-0.377032	9.77223	8.25337	0.0362601	0.349236
ENSCSAG00000002263	ENSCSAG00000002263	-0.376929	10.6265	42.6929	7.47948e-06	0.00113736
ENSCSAG00000019062	ENSCSAG00000019062	-0.376911	9.79446	7.76335	0.0397211	0.358143
BNIP3L	BNIP3L	-0.376723	9.89758	7.57732	0.0216235	0.269593
RPS12	RPS12	0.376495	13.5287	61.5554	1.04298e-14	2.64552e-11
RHOD	RHOD	0.376115	9.78199	9.0296	0.0307526	0.321004
AKIRIN1	AKIRIN1	0.376	9.81772	7.40075	0.030312	0.319694
MAGT1	MAGT1	-0.375371	9.75176	9.78162	0.0393768	0.35735
EED	EED	0.375061	9.77991	8.77166	0.0326767	0.329355
WDFY1	WDFY1	0.374248	9.84726	7.00619	0.0290581	0.312953
BNIP1	BNIP1	0.374067	9.7539	10.1932	0.0341173	0.336072
LAT	LAT	0.374058	9.88079	8.04225	0.0173336	0.24478
OGFOD1	OGFOD1	0.373621	9.77012	9.00684	0.0345559	0.339076
TRIM11	TRIM11	0.373392	9.7339	13.7807	0.0287109	0.310555
AEN	AEN	0.373078	9.74035	18.4288	0.0124346	0.207535
SP3	SP3	0.372275	9.77152	9.3706	0.0331988	0.330982
BFAR	BFAR	-0.372059	9.77921	7.54037	0.0449374	0.374141
NDUFA4	NDUFA4	-0.37134	10.493	38.3528	4.9636e-05	0.00471641
NUDCD2	NUDCD2	0.371091	9.91165	9.1611	0.0122126	0.20583
HNRNPDL	HNRNPDL	0.37044	10.7536	24.4101	8.83856e-06	0.00128109
IREB2	IREB2	0.370357	9.79859	7.47416	0.0360419	0.349236
CALR	CALR	-0.370318	10.8527	30.3959	5.61668e-07	0.000129516
PHACTR2	PHACTR2	0.369723	9.73246	15.2238	0.0245262	0.288957
YME1L1	YME1L1	-0.369697	9.79239	7.26842	0.0443911	0.373064
GPS2	GPS2	0.369628	9.82043	7.27435	0.0316995	0.32619
GADD45A	GADD45A	0.369436	9.81296	7.05728	0.035867	0.349236
FBXW11	FBXW11	0.369115	9.80887	7.15055	0.0368382	0.349462
POLL	POLL	-0.368929	9.7382	13.3838	0.025864	0.297165
MGAT2	MGAT2	0.368923	9.7339	13.1352	0.0314936	0.32528
ENSCSAG00000019437	ENSCSAG00000019437	-0.368626	9.79032	7.77987	0.0442491	0.373064
GNAI2	GNAI2	-0.368591	9.7917	7.02025	0.0459695	0.375742
GNPDA1	GNPDA1	0.368529	9.80134	7.81491	0.0324317	0.329052
SYNGR2	SYNGR2	0.368345	10.0659	12.6658	0.00364217	0.10933
COMMD5	COMMD5	0.368258	9.7539	10.2299	0.0367574	0.349462
KIF21A	KIF21A	-0.368171	9.88792	5.0997	0.0422909	0.368628
NTHL1	NTHL1	-0.367624	9.74536	10.5741	0.0449884	0.374141
PBDC1	PBDC1	-0.366306	9.78129	7.49973	0.0484233	0.383823
UIMC1	UIMC1	0.366287	9.75177	12.601	0.025171	0.293546
LGMN	LGMN	-0.366204	10.1296	12.3311	0.00397156	0.116461
NDUFA13	NDUFA13	-0.36609	10.553	36.3433	3.45756e-05	0.00389744
ENSCSAG00000002184	ENSCSAG00000002184	-0.365839	9.75885	9.11926	0.0463708	0.376382
RRN3	RRN3	0.365292	9.75248	10.1473	0.0367826	0.349462
ENSCSAG00000012472	ENSCSAG00000012472	0.365246	9.78963	7.67014	0.0375483	0.350796
ENSCSAG00000012584	ENSCSAG00000012584	-0.365237	9.83526	7.3659	0.0361459	0.349236
DCXR	DCXR	-0.36514	10.134	15.2228	0.00361302	0.1091
ENSCSAG00000003298	ENSCSAG00000003298	0.36462	9.73534	14.3283	0.0257362	0.297165
DNAJC25	DNAJC25	0.364466	9.75602	9.79613	0.0367246	0.349462
EVA1A	EVA1A	0.364269	9.91925	6.88064	0.0199592	0.258959
DCP2	DCP2	0.363672	9.74821	10.4398	0.0375288	0.350796
NAP1L4	NAP1L4	0.363404	10.0335	11.112	0.00547116	0.138776
SCFD1	SCFD1	0.363388	9.75177	9.83257	0.0395729	0.357849
C15orf40	C15orf40	0.363296	9.79308	7.40233	0.0384296	0.355754
ICE2	ICE2	0.363283	9.74892	10.5781	0.0374701	0.350796
STOM	STOM	-0.363138	9.75956	8.70198	0.0495825	0.388532
RPS6KB1	RPS6KB1	0.362619	9.78478	7.62443	0.0398172	0.358143
SLC35B4	SLC35B4	-0.361911	9.80134	6.49332	0.0489383	0.38431
INHBA	INHBA	0.361852	10.2314	5.85987	0.0156564	0.233603
TIMM22	TIMM22	0.361685	9.76801	8.44478	0.0409378	0.364904
LPIN1	LPIN1	-0.361665	9.84528	5.68214	0.0454824	0.375102
VRK2	VRK2	-0.361015	9.74964	9.68662	0.0425152	0.369854
PSMD1	PSMD1	-0.361007	9.96285	7.86988	0.0183242	0.246191
LMNB1	LMNB1	-0.361004	9.89566	7.40576	0.0293979	0.313368
EIF4A2	EIF4A2	0.36095	9.86182	6.29535	0.0362798	0.349236
RSU1	RSU1	-0.360659	9.77432	7.55961	0.0516086	0.394293
WDR5	WDR5	0.360617	9.76872	8.30591	0.0416048	0.367063
ITGAV	ITGAV	-0.360537	9.78268	6.90194	0.0512029	0.391783
COPS6	COPS6	-0.360378	10.0727	12.3709	0.00669498	0.155085
CTNND1	CTNND1	0.359904	9.77642	8.10586	0.0410387	0.364904
CHRDL1	CHRDL1	-0.359123	9.98298	7.82957	0.0152262	0.231549
GOLGA7	GOLGA7	0.359031	9.77292	8.30235	0.0414272	0.366644
CLUH	CLUH	0.35851	9.78616	7.58475	0.0422786	0.368628
ENSCSAG00000003804	ENSCSAG00000003804	-0.358484	10.0434	12.3181	0.0083786	0.172084
ENSCSAG00000011379	ENSCSAG00000011379	0.358216	9.73749	13.0636	0.0304444	0.320425
BEX1	BEX1	-0.3579	9.87167	7.03221	0.0330312	0.330507
GID8	GID8	0.357736	9.79032	7.24306	0.0431247	0.372069
NOP56	NOP56	0.357364	10.0422	6.92771	0.015984	0.23368
LEPROT	LEPROT	-0.356905	10.1942	9.10831	0.00650981	0.152186
AGRN	AGRN	0.356672	9.79238	7.33155	0.0439088	0.373064
ANAPC16	ANAPC16	-0.356418	9.81976	6.50497	0.0466166	0.377127
IFT43	IFT43	-0.356115	9.76379	7.74104	0.053747	0.400181
C1orf35	C1orf35	0.355931	9.83526	6.28484	0.0385474	0.356158
CHMP2B	CHMP2B	-0.355867	9.77642	7.03601	0.0546255	0.402784
SRI	SRI	-0.355246	10.0538	12.4864	0.00799331	0.169666
NRM	NRM	0.355244	9.79376	7.07658	0.0444124	0.373064
ENSCSAG00000005360	ENSCSAG00000005360	-0.35478	10.2602	21.568	0.00126328	0.0504615
GUCD1	GUCD1	0.354479	9.74679	10.3321	0.0409691	0.364904
GEMIN6	GEMIN6	0.354154	9.77432	7.95989	0.0442423	0.373064
UCK2	UCK2	0.354012	9.90718	6.95301	0.0222349	0.274402
ENSCSAG00000006943	ENSCSAG00000006943	0.353881	9.93373	7.3995	0.0174991	0.24478
PNKP	PNKP	-0.353098	9.79308	6.48194	0.0554512	0.404754
R3HDM4	R3HDM4	0.352986	9.92304	6.40499	0.026589	0.299174
RNF139	RNF139	0.352664	9.74536	10.4012	0.0400469	0.358936
MKKS	MKKS	-0.352616	9.83727	6.30462	0.0447937	0.373924
RRS1	RRS1	0.352465	9.7813	7.68789	0.0448149	0.373924
RNF7	RNF7	0.352362	10.0241	10.3133	0.00730864	0.164056
OSTF1	OSTF1	0.352226	9.74892	9.78985	0.0466877	0.377127
KCTD3	KCTD3	0.352018	9.80272	6.70028	0.0444266	0.373064
EPC1	EPC1	0.351883	9.81772	6.61391	0.0463487	0.376382
TRAPPC12	TRAPPC12	0.351798	9.74749	9.77627	0.0436548	0.373064
GPN2	GPN2	0.351072	9.8116	6.87008	0.0400268	0.358936
ATP6V1B2	ATP6V1B2	-0.350984	9.84595	5.79588	0.0469031	0.377383
FOSL1	FOSL1	0.350873	9.81976	6.09418	0.0459956	0.375742
ATRAID	ATRAID	-0.350588	9.90399	7.44006	0.028431	0.308845
NCAPD2	NCAPD2	0.350456	9.78962	8.20087	0.0425773	0.369854
RANBP3	RANBP3	0.350421	9.76027	8.35378	0.0478762	0.38188
PIGT	PIGT	0.350381	9.78963	7.4691	0.0442389	0.373064
HDDC3	HDDC3	0.350358	9.76167	8.34797	0.0476308	0.380521
FSTL5	FSTL5	-0.350269	9.7659	9.39977	0.0389935	0.357065
HSPB1	HSPB1	-0.349908	10.8425	11.4022	0.000760081	0.0378029
IPO4	IPO4	0.349855	9.79997	6.79525	0.0454991	0.375102
NFE2L2	NFE2L2	0.349479	9.85258	5.88763	0.0409354	0.364904
ENSCSAG00000005255	ENSCSAG00000005255	-0.349257	9.78408	6.46519	0.0599517	0.420657
C17orf80	C17orf80	0.348982	9.75035	9.58585	0.0456216	0.375102
BRD9	BRD9	0.348705	9.74821	9.66246	0.0458519	0.375742
SRP72	SRP72	0.348551	9.81975	6.26596	0.0447013	0.373924
CYRIB	CYRIB	0.347979	9.88793	6.61952	0.0277792	0.305573
PBRM1	PBRM1	-0.347948	9.78199	6.77794	0.0589022	0.416171
NUP98	NUP98	0.347688	9.82787	6.05573	0.0463624	0.376382
CPOX	CPOX	0.347438	9.74536	9.81234	0.0470962	0.377439
G2E3	G2E3	-0.347351	9.76307	9.30322	0.0452929	0.37483
ATG101	ATG101	0.347237	9.87232	6.10285	0.0355481	0.347467
HDHD3	HDHD3	0.347005	9.75106	9.47908	0.0504274	0.389023
SRSF9	SRSF9	0.346835	9.82652	6.27483	0.042901	0.371394
GPC4	GPC4	-0.346302	10.2612	9.66562	0.0031615	0.102155
GTPBP4	GTPBP4	0.34621	10.0123	8.90538	0.0104842	0.185967
BCL10	BCL10	0.345841	9.88726	5.45395	0.0444589	0.373064
STYX	STYX	0.345133	9.75813	8.15706	0.050882	0.390462
FTSJ1	FTSJ1	-0.344922	9.89115	6.27795	0.0366048	0.349462
CENPT	CENPT	0.344304	9.73318	11.7526	0.0481873	0.383758
H2BC18	H2BC18	-0.344248	9.75248	13.328	0.0197706	0.257275
FAM53A	FAM53A	0.344224	9.72669	13.4721	0.0438726	0.373064
MAD1L1	MAD1L1	-0.344122	9.79584	6.3095	0.0597859	0.420074
MRPS7	MRPS7	0.344091	10.0294	9.34806	0.00975132	0.178587
SARNP	SARNP	-0.344041	9.88533	6.1259	0.0391662	0.35735
RNF19A	RNF19A	0.343703	9.74035	11.4055	0.0388114	0.357065
CAPNS1	CAPNS1	-0.343353	9.89886	5.69166	0.039569	0.357849
CARD10	CARD10	0.34225	9.78755	6.69572	0.0528753	0.400181
UQCRQ	UQCRQ	-0.342153	10.0318	11.1045	0.0126339	0.210138
ENSCSAG00000015147	ENSCSAG00000015147	-0.341743	9.93623	8.14333	0.0255535	0.296642
FKBP5	FKBP5	-0.341562	9.74036	10.6908	0.0540569	0.400336
NDUFB2	NDUFB2	-0.341515	10.0964	15.2462	0.007198	0.1624
IWS1	IWS1	0.341169	9.83392	5.81984	0.0486788	0.383823
QTRT2	QTRT2	-0.34099	9.74393	9.90977	0.048282	0.383813
RFC5	RFC5	0.340673	9.74679	9.60538	0.0543001	0.401508
ENSCSAG00000017221	ENSCSAG00000017221	0.340632	9.77501	7.13234	0.0543734	0.401508
TACO1	TACO1	0.340504	9.93372	6.48262	0.02494	0.292196
RAD51	RAD51	-0.340325	9.74821	10.1616	0.0587175	0.416025
TMEM11	TMEM11	0.340247	9.78824	6.76239	0.0529764	0.400181
GNA13	GNA13	0.340178	9.73389	14.103	0.0312698	0.3244
CEP250	CEP250	0.340035	9.75248	8.87533	0.0521207	0.396414
FAM210A	FAM210A	0.339928	9.75815	8.07269	0.0548649	0.40289
ARF4	ARF4	-0.339928	10.1225	12.6871	0.00720285	0.1624
ATP6V1H	ATP6V1H	-0.339757	9.79169	5.93376	0.0664959	0.44386
ACAA2	ACAA2	-0.339552	9.91925	6.94485	0.0311678	0.324005
HOOK1	HOOK1	0.339057	9.78269	7.14201	0.0538035	0.400181
NCOA4	NCOA4	-0.33901	10.0046	6.85633	0.0211979	0.267504
ZNF462	ZNF462	-0.338549	9.75106	9.78118	0.0444612	0.373064
ENO1	ENO1	-0.337863	11.1642	46.9514	4.33568e-08	1.57107e-05
PSMG2	PSMG2	0.337819	9.84993	6.24966	0.0393297	0.35735
ZFHX3	ZFHX3	0.337774	9.78755	6.8553	0.0548857	0.40289
ITPRID2	ITPRID2	0.337732	9.84195	5.55502	0.0567716	0.408199
STYXL1	STYXL1	0.337435	9.83927	6.39342	0.0410723	0.364904
CIB1	CIB1	-0.337394	10.3261	19.8458	0.00124392	0.0504086
PHF23	PHF23	0.337128	9.81976	6.05272	0.0483454	0.383813
ATRN	ATRN	0.336563	9.72741	14.7398	0.03231	0.329052
AIFM1	AIFM1	-0.336291	9.85656	6.02059	0.0488064	0.383868
TRIM47	TRIM47	0.336205	9.7425	9.43981	0.0537211	0.400181
HSP90B1	HSP90B1	-0.33604	10.918	14.1174	0.000181066	0.0124128
RGS19	RGS19	0.336007	9.76731	7.26588	0.0579556	0.411777
ROMO1	ROMO1	-0.335858	10.0417	9.64187	0.0148225	0.229458
RILPL2	RILPL2	-0.335656	9.74536	8.77427	0.0657764	0.441381
MTERF1	MTERF1	0.335544	9.74321	9.26038	0.0552638	0.404551
COPS3	COPS3	0.335249	9.92305	6.76566	0.026441	0.299174
NFE2L3	NFE2L3	0.334866	9.74607	8.85603	0.0573716	0.408199
DYNLRB2	DYNLRB2	0.334758	9.72885	11.8081	0.0535541	0.400181
PABPC1	PABPC1	0.334304	12.0373	28.6739	1.04912e-07	2.95678e-05
YOD1	YOD1	0.334064	9.79721	6.89093	0.0499788	0.388869
LGALS1	LGALS1	-0.33386	11.8122	37.2989	1.41862e-09	7.99627e-07
ENSCSAG00000003157	ENSCSAG00000003157	-0.333607	10.3446	22.6721	0.001096	0.0467228
ENSCSAG00000001830	ENSCSAG00000001830	-0.333562	11.8497	51.4747	1.35688e-12	1.14724e-09
EEF2K	EEF2K	0.333301	9.7425	9.2185	0.058863	0.416171
ENSCSAG00000019636	ENSCSAG00000019636	-0.333181	10.0567	10.1222	0.013123	0.214062
GATAD2B	GATAD2B	0.332758	9.75106	9.18005	0.0502043	0.389023
MTHFD2	MTHFD2	0.332315	9.93747	6.69399	0.0240608	0.287878
SMARCD1	SMARCD1	-0.33176	9.77292	6.22721	0.0723565	0.455699
RIMKLB	RIMKLB	0.331612	9.74107	10.9906	0.0444912	0.373064
PSMA4	PSMA4	-0.331517	10.0417	9.6044	0.0153951	0.231549
PPP6C	PPP6C	0.331276	9.81568	5.55046	0.0600424	0.420712
COLGALT1	COLGALT1	-0.331155	9.76027	7.1379	0.0691496	0.44831
ENSCSAG00000014769	ENSCSAG00000014769	-0.330961	10.1497	7.86697	0.00795785	0.169622
ENSCSAG00000006627	ENSCSAG00000006627	0.33084	9.75319	7.97325	0.0609414	0.423609
NAA25	NAA25	-0.330801	9.77082	6.52729	0.0711083	0.454559
PCYOX1	PCYOX1	-0.330768	9.86774	5.99445	0.0486649	0.383823
ATP1A1	ATP1A1	-0.330579	9.90846	6.62102	0.036617	0.349462
GOLGB1	GOLGB1	-0.32984	9.98115	4.87657	0.0428757	0.371394
BCL7B	BCL7B	0.329698	9.80545	5.77919	0.0612631	0.424866
COL5A2	COL5A2	-0.32885	9.82246	5.07909	0.0681827	0.447877
AEBP2	AEBP2	0.328498	9.76026	7.75331	0.0595694	0.419134
RO60	RO60	-0.328417	9.82787	4.93356	0.0720066	0.455699
FBXO7	FBXO7	0.328196	9.84993	5.46773	0.0499519	0.388869
ACOT13	ACOT13	-0.328086	9.77712	6.37813	0.0749918	0.462252
HOXD9	HOXD9	0.327378	9.73102	10.879	0.0557741	0.405942
PFN1	PFN1	-0.327332	12.2975	52.8306	7.02531e-13	8.17047e-10
ENSCSAG00000019146	ENSCSAG00000019146	0.327327	10.504	13.1076	0.000307949	0.0183791
ENSCSAG00000011104	ENSCSAG00000011104	-0.32724	9.81772	5.53977	0.0677339	0.447877
BET1	BET1	0.327196	9.72669	12.0288	0.0569367	0.408199
DOT1L	DOT1L	0.32706	9.75319	7.91885	0.0627352	0.430255
PRPS2	PRPS2	0.326887	9.80203	6.24833	0.0572758	0.408199
DLGAP4	DLGAP4	0.326883	9.75531	7.82934	0.0651464	0.438313
ROCK1	ROCK1	0.325954	9.85258	5.41893	0.0507859	0.390359
KDELR2	KDELR2	0.325938	10.088	10.7182	0.00849225	0.173007
ABCB7	ABCB7	-0.325938	9.75319	7.63273	0.0679169	0.447877
ENSCSAG00000015603	ENSCSAG00000015603	0.325759	9.73821	9.39923	0.0633019	0.430932
ENSCSAG00000003373	ENSCSAG00000003373	0.325389	9.84993	5.23231	0.0548064	0.40289
STAT4	STAT4	-0.325389	9.85522	4.61318	0.0689474	0.44831
ENSCSAG00000004000	ENSCSAG00000004000	-0.325307	9.7903	5.44353	0.0778994	0.470457
SCAND1	SCAND1	-0.325153	10.0457	8.51177	0.0180224	0.246191
PORCN	PORCN	-0.325145	9.75956	6.77045	0.0803152	0.474045
XBP1	XBP1	0.325141	9.86577	4.59818	0.0562769	0.408199
AASDHPPT	AASDHPPT	0.325061	9.86839	5.72144	0.0431257	0.372069
OARD1	OARD1	-0.32502	9.7652	6.4961	0.0786899	0.472499
GABRA2	GABRA2	-0.32499	9.84393	4.50153	0.0719187	0.455699
STAG1	STAG1	0.324985	9.75673	7.54769	0.0637062	0.431484
RSRP1	RSRP1	-0.324869	9.79653	5.19483	0.0784869	0.472318
ENSA	ENSA	0.324825	9.8684	5.48017	0.0473027	0.378496
FAIM	FAIM	-0.324566	9.74107	8.57954	0.0721634	0.455699
SNX4	SNX4	0.324389	9.91544	5.66481	0.03705	0.349462
STRAP	STRAP	0.32422	9.86512	5.6084	0.0470148	0.377383
CD63	CD63	-0.323945	10.6913	31.4539	5.80339e-05	0.00507596
MRPS6	MRPS6	0.323867	9.9757	8.78923	0.0169611	0.244153
MAP2K1	MAP2K1	0.323808	9.77641	6.395	0.0680621	0.447877
IGFBP3	IGFBP3	-0.32344	12.9799	17.6917	2.81613e-05	0.00357649
EPB41	EPB41	-0.323411	9.7659	6.2427	0.0808018	0.474045
USP36	USP36	0.32333	9.87949	4.7033	0.061773	0.42636
RBMS1	RBMS1	0.322461	9.78824	5.82472	0.0682455	0.447877
CEP112	CEP112	-0.322269	9.74535	9.20608	0.0555985	0.405246
ABCE1	ABCE1	0.322159	9.91037	6.50513	0.0325972	0.329355
ZDHHC3	ZDHHC3	0.321881	9.82921	5.55303	0.0570685	0.408199
WDR18	WDR18	0.321794	9.77782	6.50111	0.0692834	0.44831
IFI30	IFI30	-0.321595	9.94371	6.14982	0.0370429	0.349462
NUDT22	NUDT22	-0.32152	9.83928	5.5753	0.0635978	0.431326
ENSCSAG00000015718	ENSCSAG00000015718	0.321348	9.80614	5.7432	0.0626189	0.430255
MAP2K5	MAP2K5	-0.321023	9.82921	4.61718	0.0782145	0.471238
RCOR3	RCOR3	0.320967	9.74962	10.617	0.0433416	0.372628
SRR	SRR	-0.320908	9.79032	5.53019	0.0803566	0.474045
GHITM	GHITM	-0.320698	10.4185	24.1843	0.000894626	0.0412585
FAM32A	FAM32A	-0.320641	9.85722	5.3034	0.0609569	0.423609
LRPAP1	LRPAP1	-0.320639	10.0457	8.382	0.0188295	0.248855
AHI1	AHI1	0.320157	9.75673	8.85769	0.0535977	0.400181
PRCC	PRCC	0.319819	9.79446	5.72866	0.0691407	0.44831
CTSL	CTSL	-0.319529	12.7357	25.032	6.593e-07	0.00013936
PARN	PARN	-0.319494	9.76167	6.35044	0.0831407	0.481475
ATAD2	ATAD2	-0.31941	9.80409	5.87896	0.0750849	0.462264
RPL27A	RPL27A	0.31912	10.6521	17.9983	0.000526783	0.0287576
PRPF4B	PRPF4B	0.319052	9.94991	4.71244	0.0485748	0.383823
FNBP1L	FNBP1L	-0.318884	9.76661	6.18916	0.0839737	0.482992
SFSWAP	SFSWAP	0.318832	9.81023	5.47853	0.0727651	0.455699
RMND5B	RMND5B	0.318644	9.80477	5.32342	0.0688916	0.44831
TCN2	TCN2	-0.318618	9.75885	6.66766	0.0855096	0.483827
POLR1E	POLR1E	0.318589	9.78269	6.05643	0.0715557	0.455699
YWHAG	YWHAG	0.318463	9.97204	6.36484	0.0246066	0.288957
CTDSP1	CTDSP1	-0.318389	9.74107	8.92112	0.0642877	0.433685
MGA	MGA	-0.318365	9.74821	8.16275	0.0649203	0.437372
TPST2	TPST2	0.318155	9.77921	6.02059	0.072985	0.455699
IPO7	IPO7	0.318144	9.95918	6.30738	0.028082	0.305708
MED15	MED15	0.31798	9.77292	6.31907	0.0700272	0.451395
BZW2	BZW2	0.317829	9.84395	5.43247	0.0553744	0.404754
RAB14	RAB14	-0.317507	9.89693	4.82184	0.0607876	0.423593
TSG101	TSG101	-0.316978	9.76942	5.95984	0.0857403	0.483827
TMEM87B	TMEM87B	0.316908	9.7715	6.26864	0.0730768	0.455699
RBM17	RBM17	0.316677	9.93873	6.72332	0.0295203	0.313368
CYB5B	CYB5B	-0.316636	9.80546	5.17503	0.0809488	0.474045
MTFMT	MTFMT	0.316485	9.79446	5.66182	0.070843	0.453771
UBE2O	UBE2O	-0.316345	9.75673	6.80231	0.0801862	0.474045
TMEM258	TMEM258	-0.316167	9.83592	5.16472	0.0712752	0.454817
UTP18	UTP18	0.31607	9.86774	5.43225	0.0509532	0.390462
POLE3	POLE3	0.316041	9.7813	5.80612	0.0749616	0.462252
UPF3A	UPF3A	-0.315988	9.76731	6.01833	0.0873781	0.4898
TASOR	TASOR	0.315589	9.77642	6.09879	0.0744665	0.460132
VTA1	VTA1	0.315493	9.79101	5.6833	0.0725209	0.455699
GNAI3	GNAI3	-0.315161	9.8319	4.83858	0.0757195	0.463919
DNAJB1	DNAJB1	-0.315108	9.85667	2.38113	0.123106	0.56616
ZFAND1	ZFAND1	0.315065	9.75531	7.18311	0.0738531	0.45818
GRN	GRN	-0.314904	10.1186	8.48785	0.0134453	0.217613
C2orf68	C2orf68	0.31483	9.7813	5.76742	0.0756706	0.463919
PCMTD1	PCMTD1	-0.314792	9.75744	6.72588	0.0805426	0.474045
USP5	USP5	-0.314724	9.79653	5.28693	0.0850205	0.483792
GRINA	GRINA	0.314583	9.75815	6.97919	0.075441	0.463332
ENSCSAG00000017207	ENSCSAG00000017207	0.31431	10.3678	12.6443	0.00469395	0.126662
ALDH18A1	ALDH18A1	-0.314272	9.76801	5.94202	0.0889029	0.493514
USP42	USP42	0.314016	9.77711	6.50476	0.0724726	0.455699
STAT1	STAT1	-0.31399	10.4194	7.54022	0.00613535	0.147984
PPM1G	PPM1G	0.313944	10.5472	24.3283	0.000271803	0.0168153
GPNMB	GPNMB	-0.313892	9.97813	5.67158	0.0334171	0.332402
ACTR2	ACTR2	-0.313882	10.0647	7.28842	0.0230842	0.280158
YY1	YY1	0.313776	9.97141	4.73763	0.0498757	0.388869
SEPTIN2	SEPTIN2	-0.313757	10.0247	6.86338	0.0280411	0.305708
ENSCSAG00000008039	ENSCSAG00000008039	-0.31372	10.0942	10.6726	0.0147699	0.229458
CDCA2	CDCA2	-0.313701	9.83323	5.84688	0.0797066	0.474045
HAUS2	HAUS2	-0.313652	9.75956	6.57747	0.0838539	0.482992
CYBA	CYBA	-0.313609	10.4032	18.6667	0.00150423	0.0582515
FBXO11	FBXO11	-0.313517	9.74679	8.79891	0.0619299	0.426862
CIZ1	CIZ1	0.313465	9.74393	8.03579	0.0731217	0.455699
CCDC12	CCDC12	0.313122	9.77012	6.27028	0.0772154	0.468557
RRP15	RRP15	0.312917	9.75531	6.95813	0.0781957	0.471238
RPN2	RPN2	-0.312838	10.2299	15.5256	0.0060488	0.147293
ENSCSAG00000017672	ENSCSAG00000017672	-0.312474	10.2879	17.2816	0.00346043	0.107041
ENSCSAG00000002449	ENSCSAG00000002449	0.312363	9.73821	9.43848	0.0627615	0.430255
NLN	NLN	0.312121	9.74465	7.94154	0.0776211	0.469335
SETD2	SETD2	0.312092	9.94119	4.09926	0.076476	0.466862
C18orf32	C18orf32	0.311792	9.75673	6.8714	0.0822868	0.477621
SPRY2	SPRY2	0.311456	9.74107	16.5987	0.0213416	0.267713
MLX	MLX	0.311034	9.90079	5.45753	0.0463674	0.376382
PRR13	PRR13	-0.310946	10.0046	7.21976	0.0295269	0.313368
RNF41	RNF41	0.310905	9.74892	8.8386	0.0635901	0.431326
SLC25A3	SLC25A3	0.310549	10.8295	26.7575	0.000144027	0.0105891
ZNF207	ZNF207	0.310277	9.90015	5.14711	0.0500721	0.388998
DEPDC1	DEPDC1	0.309703	9.75602	7.64145	0.0820137	0.476581
DDX39A	DDX39A	-0.309615	10.0556	7.74154	0.0239484	0.287211
CARS2	CARS2	-0.309445	9.7813	4.7297	0.0924241	0.500629
TTLL12	TTLL12	0.308912	9.75673	6.68557	0.0811654	0.474045
DYNC1LI1	DYNC1LI1	0.308871	9.77921	5.79677	0.0808093	0.474045
SERPINH1	SERPINH1	-0.308779	10.0886	7.01976	0.0187311	0.248855
API5	API5	-0.308403	9.82314	4.61332	0.0849721	0.483792
RAB5A	RAB5A	-0.308055	9.85522	3.99148	0.0914233	0.499079
TMEM70	TMEM70	0.308029	9.93873	6.76181	0.0327213	0.329355
PRMT1	PRMT1	-0.307812	10.0411	7.64754	0.0258473	0.297165
BIRC6	BIRC6	0.307608	9.88921	4.51361	0.0678231	0.447877
ABHD5	ABHD5	0.307495	9.74963	7.35038	0.0775439	0.469335
SPG7	SPG7	0.307235	9.87297	4.94385	0.0603654	0.422055
NCF2	NCF2	-0.307203	9.76941	5.564	0.0970409	0.516567
ALG5	ALG5	0.306807	9.81364	5.42609	0.0720511	0.455699
HERC4	HERC4	0.306799	9.74536	8.24314	0.066761	0.44446
KIAA1191	KIAA1191	0.306555	9.77781	5.65813	0.0839481	0.482992
ENSCSAG00000000156	ENSCSAG00000000156	-0.306339	10.4595	22.247	0.00107948	0.0465377
STX7	STX7	0.306141	9.77502	5.72056	0.0844395	0.483792
ENSCSAG00000017701	ENSCSAG00000017701	0.306132	9.76379	6.21629	0.0849141	0.483792
TUBB6	TUBB6	0.306095	10.1769	11.0744	0.00659493	0.153468
ARPC5L	ARPC5L	0.305923	9.93748	5.97507	0.037301	0.350796
SPG21	SPG21	0.30572	9.95548	5.65827	0.0370611	0.349462
PPP5C	PPP5C	-0.305688	9.80888	4.85844	0.0904008	0.4974
EDC3	EDC3	-0.305559	9.73533	10.257	0.0590163	0.416397
CCDC85B	CCDC85B	0.305529	9.94371	5.64217	0.0393372	0.35735
DCUN1D5	DCUN1D5	0.305458	9.9604	6.23998	0.0327997	0.329491
SPATS2	SPATS2	-0.305149	9.73101	14.1204	0.0320459	0.328422
BPTF	BPTF	0.305049	9.90207	4.4919	0.0662821	0.443016
SUPV3L1	SUPV3L1	0.305048	9.86512	4.75793	0.0674002	0.446956
EIF5	EIF5	0.304978	10.3408	11.6222	0.00342168	0.106949
RWDD1	RWDD1	0.30484	10.1491	8.13651	0.0153586	0.231549
FOSL2	FOSL2	0.304755	10.055	4.57485	0.0383255	0.355439
IP6K1	IP6K1	0.304713	9.73964	8.99405	0.0672501	0.446544
GYG1	GYG1	0.304524	9.75532	6.68075	0.0852561	0.483827
ENSCSAG00000019744	ENSCSAG00000019744	-0.304368	10.6759	24.004	0.000222023	0.0144401
UCP2	UCP2	-0.304284	9.76239	6.10514	0.0995814	0.519195
TMEM54	TMEM54	0.304225	9.8116	5.49023	0.0727975	0.455699
ELAVL1	ELAVL1	0.304206	9.8184	4.71978	0.0856958	0.483827
DHX15	DHX15	-0.304151	9.84394	4.47349	0.0836411	0.482992
DHCR7	DHCR7	0.304108	9.77082	5.89526	0.0889161	0.493514
CAPG	CAPG	-0.304081	10.1003	9.89169	0.0171133	0.244551
CPSF4	CPSF4	0.30405	9.73964	8.82491	0.0726294	0.455699
PPP2CB	PPP2CB	0.303981	9.74536	7.48442	0.0847068	0.483792
POLR3H	POLR3H	-0.30357	9.85391	4.56424	0.0790775	0.473625
ISG15	ISG15	0.303267	9.76097	6.21053	0.0668728	0.444621
SHROOM3	SHROOM3	-0.303145	9.72452	25.3867	0.00389024	0.114739
YLPM1	YLPM1	0.303105	9.8034	5.06349	0.084436	0.483792
CHD4	CHD4	0.302672	10.0761	6.94531	0.020844	0.265408
OXSM	OXSM	-0.302214	9.74892	6.64431	0.0977069	0.517798
CMAS	CMAS	0.302185	9.79722	5.51427	0.0806915	0.474045
EMC6	EMC6	0.30172	10.0153	6.73916	0.0257826	0.297165
EIF2AK4	EIF2AK4	0.301644	9.92933	4.30224	0.0654319	0.43965
TOLLIP	TOLLIP	-0.301452	9.76097	5.70068	0.105075	0.534698
ROGDI	ROGDI	0.301436	9.73462	8.45105	0.0815481	0.474964
KIFC1	KIFC1	0.301398	9.7425	8.74687	0.0855915	0.483827
MAX	MAX	0.301393	9.76097	6.21508	0.0895786	0.495564
ENSCSAG00000018568	ENSCSAG00000018568	-0.301283	9.91543	5.45116	0.0565768	0.408199
UNC45A	UNC45A	-0.300842	9.74178	7.41524	0.0974694	0.517762
TMEM38A	TMEM38A	0.300817	9.72886	9.47476	0.082794	0.480016
BCL2L2	BCL2L2	0.300738	9.75602	7.15107	0.0811521	0.474045
CDC26	CDC26	-0.300504	9.8034	5.01503	0.0934481	0.505397
ENSCSAG00000004577	ENSCSAG00000004577	0.300481	9.74536	7.17259	0.0898171	0.495802
COA7	COA7	0.300455	9.77432	5.52403	0.0909163	0.498076
PEX16	PEX16	-0.300427	9.74464	7.26445	0.086256	0.485657
ENSCSAG00000014074	ENSCSAG00000014074	-0.300364	10.0224	6.60169	0.0332091	0.330982
CTPS1	CTPS1	0.300246	9.79101	5.17929	0.0881096	0.491727
PPIL4	PPIL4	0.300151	9.76239	5.9645	0.0906611	0.498076
ENSCSAG00000019282	ENSCSAG00000019282	-0.299995	9.80819	4.9768	0.0942897	0.508863
MCM3	MCM3	-0.299854	9.92178	6.73788	0.0518308	0.394801
UBE2S	UBE2S	0.299758	10.2691	8.69824	0.00525837	0.135593
COPB2	COPB2	-0.299716	9.89373	5.26883	0.0632371	0.430932
MDH1	MDH1	-0.299649	10.2406	14.6058	0.0077134	0.16794
RIC8A	RIC8A	0.299493	9.78408	5.38299	0.088516	0.492433
SLC39A10	SLC39A10	-0.299195	10.0058	5.61142	0.039749	0.358143
RAB11A	RAB11A	-0.299102	9.95239	5.68883	0.048725	0.383823
HKDC1	HKDC1	-0.299048	10.3572	5.96641	0.0147427	0.229458
PIGK	PIGK	-0.298772	9.74964	6.43258	0.0990553	0.518616
ZC3H15	ZC3H15	0.298701	10.0364	5.80208	0.0339745	0.335317
STIM1	STIM1	0.298591	9.74036	7.75625	0.0847714	0.483792
SGMS2	SGMS2	0.298419	9.72017	18.0451	0.0306416	0.321004
ENSCSAG00000014810	ENSCSAG00000014810	-0.298238	10.5796	22.5438	0.000653376	0.0341709
VMA21	VMA21	-0.298131	9.76661	5.88726	0.105539	0.5354
PDF	PDF	0.297468	9.80546	4.72346	0.0885272	0.492433
AKR1C3	AKR1C3	-0.297157	9.78894	5.11096	0.102012	0.525924
PPP1R9A	PPP1R9A	0.296999	9.791	4.95935	0.0947758	0.510943
TBC1D7	TBC1D7	0.296938	9.73246	8.56893	0.0902437	0.4974
VPS26A	VPS26A	-0.296908	9.7979	4.63714	0.103271	0.529525
MIS18A	MIS18A	-0.296859	9.78894	5.36432	0.101534	0.525596
ATP6AP1	ATP6AP1	-0.296661	9.94496	5.45403	0.0527982	0.400181
BRD7	BRD7	0.296581	9.77991	5.25787	0.0962029	0.51354
ACAD9	ACAD9	-0.2965	9.75886	5.82086	0.108373	0.541218
MICOS13	MICOS13	-0.296391	9.9647	6.27526	0.0451993	0.374667
PEA15	PEA15	0.296236	9.77082	5.49018	0.0977252	0.517798
NEU1	NEU1	-0.296098	10.3558	9.49645	0.00572434	0.141692
HDDC2	HDDC2	0.296049	10.1186	9.45727	0.0130265	0.213593
RNF168	RNF168	-0.296009	9.77082	5.30742	0.107608	0.540493
RAI14	RAI14	0.295715	9.8116	4.84431	0.0861439	0.485564
TRAM1	TRAM1	0.295668	9.90909	5.13362	0.0535341	0.400181
SRRM2	SRRM2	0.295145	10.0283	5.82613	0.0344514	0.338706
PDCD6	PDCD6	-0.295032	9.99322	6.15779	0.0418652	0.36808
PKIA	PKIA	0.294923	9.80066	5.12731	0.0874835	0.48985
UBE2E3	UBE2E3	0.294487	9.78893	4.87242	0.0963385	0.51354
SMC1A	SMC1A	0.294458	9.82516	5.13958	0.0805567	0.474045
STRN3	STRN3	0.29429	9.73461	9.16202	0.0739699	0.45818
GADD45B	GADD45B	0.294151	10.4008	4.66968	0.0309222	0.322112
CTR9	CTR9	0.293989	9.77782	5.13371	0.0980492	0.517798
CTSF	CTSF	-0.293804	9.75603	6.07691	0.109711	0.544583
KIF2C	KIF2C	0.293732	9.75034	7.4788	0.0917692	0.499695
BRD8	BRD8	-0.293675	9.82854	3.97998	0.109581	0.544583
HIP1R	HIP1R	-0.293669	9.76167	5.4761	0.107123	0.539417
MIF	MIF	-0.293606	11.3599	38.2709	1.35151e-07	3.60854e-05
GPX8	GPX8	0.293457	9.79515	5.08926	0.0911616	0.498845
TFDP1	TFDP1	-0.293423	9.7475	6.35636	0.105118	0.534698
HNRNPC	HNRNPC	-0.293066	10.3294	13.1055	0.00686636	0.157616
CHTF8	CHTF8	0.293063	9.78199	5.10923	0.0963711	0.51354
PTPN2	PTPN2	0.293009	9.7652	5.55693	0.0988717	0.518616
UBE2D1	UBE2D1	-0.292879	9.87884	4.42931	0.0792603	0.474045
TNFRSF10A	TNFRSF10A	0.292794	9.76661	6.03741	0.0919014	0.499695
ATP2A2	ATP2A2	0.292775	9.78269	4.99341	0.0991537	0.518616
BICDL1	BICDL1	0.292751	9.72596	12.6331	0.0537823	0.400181
NOVA1	NOVA1	0.29275	9.72017	17.5266	0.0347056	0.339887
ENSCSAG00000019536	ENSCSAG00000019536	-0.292376	9.78547	4.78788	0.110768	0.546609
EIF2AK2	EIF2AK2	0.291575	9.78893	4.8675	0.0991636	0.518616
ZNF394	ZNF394	-0.291549	9.77572	5.21667	0.105492	0.5354
NDUFV3	NDUFV3	0.291302	9.77502	5.27293	0.100377	0.521198
ISYNA1	ISYNA1	-0.291157	9.85391	4.35909	0.089364	0.495027
TATDN1	TATDN1	0.291103	9.84861	4.31587	0.0838159	0.482992
MMS22L	MMS22L	-0.290893	9.74536	6.60953	0.109537	0.544583
CUL1	CUL1	0.290552	9.88014	4.63502	0.069082	0.44831
ENSCSAG00000007406	ENSCSAG00000007406	-0.290456	9.96898	5.54821	0.0517571	0.394801
SPTBN1	SPTBN1	-0.29016	10.3246	8.67461	0.00886746	0.175352
PGLS	PGLS	0.290065	10.201	6.46961	0.0223478	0.274504
SNRNP200	SNRNP200	-0.289964	10.0388	5.95689	0.0363987	0.349462
DUSP11	DUSP11	0.289715	9.81364	4.31771	0.0960907	0.51354
NECTIN2	NECTIN2	-0.289709	9.78962	4.4075	0.116096	0.554762
CCDC25	CCDC25	-0.2897	9.8027	4.14378	0.113812	0.554315
CD46	CD46	-0.289455	9.81228	4.45553	0.105116	0.534698
RNMT	RNMT	-0.289269	9.81296	3.93653	0.115924	0.554762
MLYCD	MLYCD	0.289193	9.74536	7.66559	0.0814558	0.474964
PTPN13	PTPN13	-0.289165	9.91543	3.69852	0.0884318	0.492433
SEPTIN11	SEPTIN11	-0.288664	9.89115	4.62888	0.0766831	0.467564
FHOD3	FHOD3	0.288499	9.77781	5.18458	0.100212	0.520875
TRIM4	TRIM4	0.288458	9.79377	4.73705	0.101889	0.525924
RAB8B	RAB8B	0.288448	9.75035	6.3197	0.0981566	0.517798
CTTNBP2	CTTNBP2	0.288316	9.74749	7.99449	0.0795685	0.474045
ADAMTS9	ADAMTS9	-0.288033	9.76379	5.21759	0.114793	0.554397
TMEM9B	TMEM9B	0.287995	9.73677	7.49287	0.0962722	0.51354
RPAP3	RPAP3	0.287815	9.77642	5.22731	0.104576	0.534255
RRM1	RRM1	-0.287798	9.83526	5.04432	0.0918372	0.499695
FN1	FN1	0.28773	11.119	8.55321	0.00352225	0.10711
ENSCSAG00000005857	ENSCSAG00000005857	0.287595	9.75885	5.79031	0.10198	0.525924
EXOSC8	EXOSC8	0.287591	9.86643	4.87182	0.0707486	0.45377
VIM	VIM	-0.287574	12.3845	30.8419	3.53474e-08	1.37936e-05
INSIG1	INSIG1	-0.287245	9.83392	3.804	0.106298	0.537637
VAPA	VAPA	0.287242	10.0423	5.7965	0.0368588	0.349462
COMMD1	COMMD1	-0.287126	9.82921	4.23257	0.103367	0.529525
SWSAP1	SWSAP1	0.286938	9.73749	7.36641	0.0983632	0.517798
WDR74	WDR74	0.286916	9.83526	4.32036	0.089782	0.495802
C1orf131	C1orf131	-0.286892	9.79791	4.2565	0.116068	0.554762
ENSCSAG00000005547	ENSCSAG00000005547	0.286816	9.88857	4.62281	0.0692514	0.44831
SERPINB1	SERPINB1	-0.286676	9.82719	4.12845	0.106195	0.537637
NOL10	NOL10	0.286674	9.83526	4.20265	0.0924524	0.500629
ZNF217	ZNF217	0.286635	9.74393	7.44978	0.0908339	0.498076
SLC30A5	SLC30A5	-0.28616	9.7382	8.0931	0.0849306	0.483792
TPM4	TPM4	0.285821	9.90591	4.9575	0.0615243	0.425802
ENY2	ENY2	-0.285819	10.4318	17.9983	0.00281835	0.0953167
ENSCSAG00000001168	ENSCSAG00000001168	-0.285737	10.5578	19.3126	0.00124758	0.0504086
DHX36	DHX36	-0.285631	9.8211	3.76057	0.119715	0.562849
MTFR1	MTFR1	-0.285554	9.74465	6.412	0.120873	0.564632
ENSCSAG00000015802	ENSCSAG00000015802	-0.285535	9.75532	5.50933	0.114627	0.554397
THNSL2	THNSL2	-0.285509	9.79101	4.2581	0.120168	0.563935
AGTRAP	AGTRAP	-0.285409	9.89115	4.64038	0.0787876	0.472499
MARCHF5	MARCHF5	0.285381	9.78338	4.62451	0.109093	0.543645
AKIRIN2	AKIRIN2	0.285143	9.9287	4.16569	0.0703646	0.452995
PCBP1	PCBP1	0.285031	10.0129	4.84512	0.0469415	0.377383
GOLT1B	GOLT1B	-0.28489	9.75389	5.56183	0.120457	0.564571
ENSCSAG00000005123	ENSCSAG00000005123	-0.284706	9.73892	9.64366	0.0624708	0.430006
PSMB6	PSMB6	-0.284703	10.2005	12.4758	0.0135123	0.217613
PIAS1	PIAS1	-0.284507	9.7475	6.31258	0.101908	0.525924
HSPA4	HSPA4	0.284224	10.1448	7.65846	0.0183842	0.246191
SENP6	SENP6	0.283815	9.79031	4.47745	0.110342	0.546609
BAG3	BAG3	0.283284	9.81027	3.19067	0.113985	0.554397
STARD3NL	STARD3NL	-0.28324	9.81023	3.95994	0.117855	0.558644
ABHD11	ABHD11	0.283222	9.79101	4.6809	0.107232	0.539417
FAHD2A	FAHD2A	0.28318	9.77851	4.85704	0.107895	0.540859
TBC1D14	TBC1D14	0.28316	9.77152	4.96396	0.111341	0.54785
NFKBIZ	NFKBIZ	-0.283032	10.0521	2.07698	0.14983	0.595888
UQCRC1	UQCRC1	-0.283013	10.2711	14.5214	0.00895476	0.175396
LAMA4	LAMA4	0.282949	9.9866	3.2775	0.0810292	0.474045
ENSCSAG00000010606	ENSCSAG00000010606	-0.282926	10.5357	20.3966	0.00138303	0.0541109
TFRC	TFRC	-0.282831	9.75602	5.52135	0.121244	0.56474
CTSH	CTSH	0.282826	9.75248	6.1553	0.10519	0.534698
MYC	MYC	0.282598	10.1663	4.27478	0.0389232	0.357065
FBXO32	FBXO32	-0.282333	9.79308	3.75313	0.122437	0.56616
LSM7	LSM7	-0.282172	9.96593	6.27179	0.0539098	0.400181
ENSCSAG00000002658	ENSCSAG00000002658	0.282075	10.2445	7.12238	0.0227167	0.278362
SRPRA	SRPRA	0.282069	9.77641	4.94619	0.110873	0.546609
TEAD4	TEAD4	0.281872	9.79997	4.45402	0.107288	0.539417
ENSCSAG00000019017	ENSCSAG00000019017	0.281821	11.1607	18.9252	0.000535938	0.0289236
DNTTIP2	DNTTIP2	0.281689	9.95422	4.21816	0.0682003	0.447877
MITD1	MITD1	-0.281548	9.76238	5.09906	0.12471	0.569989
THAP7	THAP7	0.28148	9.83794	4.04141	0.0983949	0.517798
TMEM51	TMEM51	-0.281221	9.76168	5.0318	0.122483	0.56616
CAMSAP2	CAMSAP2	0.281163	9.73246	8.94327	0.0850665	0.483792
FKBP1B	FKBP1B	-0.280967	9.74465	6.13605	0.123242	0.56616
ZNF655	ZNF655	0.280873	9.79308	4.38506	0.11342	0.553248
ENSCSAG00000002537	ENSCSAG00000002537	0.28082	10.9506	20.8127	0.00019029	0.0127019
RNASEH2A	RNASEH2A	-0.280782	9.90527	4.74854	0.0794704	0.474045
TBRG4	TBRG4	-0.280715	9.81296	3.80609	0.123202	0.56616
MIA3	MIA3	0.280646	9.7917	4.45408	0.110755	0.546609
DLG5	DLG5	-0.280517	9.79653	3.86605	0.128344	0.578532
COL4A2	COL4A2	-0.280434	9.87948	3.5905	0.0983911	0.517798
IRF1	IRF1	0.280284	9.86117	3.27084	0.103442	0.529525
LASP1	LASP1	0.280153	9.95239	4.28795	0.0629	0.430303
SECISBP2L	SECISBP2L	0.280143	9.78477	4.51853	0.117866	0.558644
DDX27	DDX27	0.280049	9.8116	4.47925	0.102653	0.528689
DR1	DR1	0.279968	9.77222	4.99672	0.114215	0.554397
NDUFA2	NDUFA2	-0.279846	9.87298	4.42324	0.0909092	0.498076
RGS2	RGS2	0.279709	9.79376	3.34351	0.110868	0.546609
ENSCSAG00000019224	ENSCSAG00000019224	0.279639	9.88079	4.46948	0.0770865	0.468557
JPT2	JPT2	-0.279583	9.77712	4.58996	0.126743	0.576137
RPS19	RPS19	-0.27955	11.7407	22.6558	2.2051e-06	0.000372882
ENSCSAG00000007678	ENSCSAG00000007678	0.279238	9.73174	10.3209	0.0688201	0.44831
TPI1	TPI1	-0.279174	11.0993	29.111	9.75274e-06	0.00137432
BLOC1S2	BLOC1S2	0.278932	9.84528	4.04932	0.0950778	0.512027
MAT2B	MAT2B	-0.278866	9.76731	4.6471	0.130332	0.583281
KIF20A	KIF20A	-0.278766	9.81023	4.47954	0.128939	0.579368
ZNF267	ZNF267	0.278651	9.73101	20.5821	0.0179875	0.246191
USP21	USP21	0.278521	9.73318	10.3897	0.0690527	0.44831
BAIAP2L1	BAIAP2L1	0.278489	9.78199	4.54383	0.116674	0.556283
EIF1B	EIF1B	0.278424	10.0312	4.27444	0.0616735	0.426253
PSMD6	PSMD6	0.2783	9.98901	5.78594	0.0437825	0.373064
AP2M1	AP2M1	-0.278116	9.75035	5.54354	0.129804	0.582225
RNF166	RNF166	0.278058	9.73462	8.11627	0.0924679	0.500629
NGLY1	NGLY1	-0.278018	9.76097	4.92083	0.128508	0.578532
ENSCSAG00000008809	ENSCSAG00000008809	-0.277836	10.9031	19.9867	9.22805e-05	0.00793456
NEK1	NEK1	0.277542	9.76168	5.20276	0.117863	0.558644
ARL6IP5	ARL6IP5	-0.277534	10.1583	7.33791	0.0269509	0.301815
XPO1	XPO1	0.277523	9.77921	4.51598	0.118878	0.560599
STBD1	STBD1	0.277375	9.74322	6.2986	0.113035	0.552434
CCDC43	CCDC43	0.277372	9.75177	5.78347	0.1134	0.553248
ENSCSAG00000011492	ENSCSAG00000011492	-0.277277	9.92996	4.74393	0.0730294	0.455699
SUMO3	SUMO3	-0.27724	9.79584	4.22018	0.12585	0.57259
MDH2	MDH2	-0.277172	10.6518	23.8389	0.000737222	0.0373993
DNASE1L1	DNASE1L1	-0.277133	9.75318	5.89912	0.110508	0.546609
SKP1	SKP1	-0.276972	10.414	17.9339	0.00412241	0.119503
CPSF6	CPSF6	0.276943	9.96224	4.50819	0.0630229	0.430303
CHCHD5	CHCHD5	0.276617	9.79584	4.51502	0.111602	0.548068
ENSCSAG00000005140	ENSCSAG00000005140	-0.276612	10.0312	6.10492	0.0440481	0.373064
HYOU1	HYOU1	-0.276601	9.782	4.49127	0.129087	0.579522
IL6ST	IL6ST	0.276587	9.93122	3.99029	0.07428	0.45954
NKAPD1	NKAPD1	0.276317	9.73318	9.1133	0.0812035	0.474045
DCAF12	DCAF12	0.276016	9.79377	4.22791	0.118905	0.560599
USP10	USP10	0.275779	9.77921	4.57592	0.1213	0.56474
RGL1	RGL1	-0.275578	9.77572	4.5187	0.127436	0.57761
EP400	EP400	0.275487	9.81297	3.92163	0.118134	0.558644
CHST12	CHST12	-0.275268	9.78755	4.04092	0.134112	0.584312
ENSCSAG00000017792	ENSCSAG00000017792	0.274536	10.1885	7.979	0.0209271	0.265408
TRAPPC6A	TRAPPC6A	-0.274506	9.83659	4.34588	0.111327	0.54785
PIGS	PIGS	-0.274383	9.83794	3.9187	0.11426	0.554397
NOL11	NOL11	0.274266	9.84194	4.0603	0.101053	0.523638
RALGAPA1	RALGAPA1	0.273935	9.76238	5.22499	0.116823	0.556474
ENSCSAG00000011860	ENSCSAG00000011860	-0.273642	9.84128	4.00258	0.112406	0.551483
ZWINT	ZWINT	-0.273351	9.83459	4.1337	0.119699	0.562849
ZDHHC16	ZDHHC16	0.273325	9.79997	4.21668	0.117183	0.557662
SYF2	SYF2	-0.273271	9.78269	4.02136	0.13848	0.589491
HNRNPU	HNRNPU	-0.273226	10.7078	14.1777	0.000712691	0.0365622
IGFLR1	IGFLR1	-0.27316	9.74036	6.37078	0.127735	0.57761
DHRS7	DHRS7	0.273141	9.73606	6.70803	0.119052	0.560769
SERF2	SERF2	-0.272741	10.5328	19.4883	0.00205524	0.0738225
APC	APC	0.272361	9.77572	4.54674	0.122971	0.56616
ENSCSAG00000008420	ENSCSAG00000008420	0.272127	9.74107	6.34588	0.11816	0.558644
SPART	SPART	-0.271355	9.81227	3.52785	0.136969	0.589491
PINX1	PINX1	0.271253	9.77712	4.67957	0.122914	0.56616
TCEA1	TCEA1	0.27118	10.0727	4.78283	0.0528587	0.400181
PRDX5	PRDX5	-0.271097	10.4207	16.8177	0.00478855	0.127854
DDX5	DDX5	0.271008	10.6307	13.8427	0.00120303	0.0496177
CTTN	CTTN	-0.270477	9.93122	4.4067	0.0808597	0.474045
ACO2	ACO2	-0.270304	9.9356	4.29508	0.0808827	0.474045
ATP5MC1	ATP5MC1	-0.269997	10.568	19.6445	0.00169974	0.064833
CCT8	CCT8	0.269703	10.4424	16.0801	0.00352601	0.10711
DCTD	DCTD	0.269617	9.79032	4.04204	0.12775	0.57761
GOLM1	GOLM1	-0.269582	9.77082	4.39889	0.142348	0.58951
MALSU1	MALSU1	0.269554	9.84794	3.09953	0.121355	0.56474
EXPH5	EXPH5	-0.26954	9.73317	10.9159	0.0549576	0.40289
DHRS1	DHRS1	-0.269439	9.79791	3.65556	0.144794	0.592372
ENSCSAG00000006167	ENSCSAG00000006167	-0.269178	11.2305	28.9665	6.21461e-06	0.00098521
TNFRSF10B	TNFRSF10B	0.268985	9.8539	3.25615	0.127315	0.57761
TCEAL1	TCEAL1	-0.268953	9.75885	4.66674	0.141807	0.58951
ENSCSAG00000018647	ENSCSAG00000018647	0.268948	10.0578	5.85167	0.0391775	0.35735
LRRC41	LRRC41	-0.268854	9.79446	3.76551	0.142026	0.58951
SNAP23	SNAP23	-0.26884	9.75461	5.12731	0.134229	0.584312
ENSCSAG00000018600	ENSCSAG00000018600	-0.268783	10.4985	15.3759	0.00323058	0.103726
ENOSF1	ENOSF1	-0.268633	9.76027	4.80553	0.140604	0.589491
LAMP1	LAMP1	-0.26826	9.8034	3.649	0.140533	0.589491
ADD1	ADD1	-0.268008	9.79032	3.82638	0.143759	0.590996
TMEM230	TMEM230	-0.267991	9.77921	3.98712	0.146151	0.59315
ENSCSAG00000018536	ENSCSAG00000018536	0.267988	10.8148	14.8447	0.00330744	0.105526
ZNF428	ZNF428	-0.267775	9.79583	3.80808	0.142062	0.58951
SERPINI1	SERPINI1	-0.267739	9.77781	4.02231	0.151003	0.595888
FAM234A	FAM234A	-0.267638	9.80134	3.62173	0.142568	0.58951
TM6SF2	TM6SF2	-0.267606	9.75248	4.99167	0.142032	0.58951
PSMG3	PSMG3	0.267427	9.88857	4.02887	0.0903568	0.4974
UGDH	UGDH	-0.266922	10.0171	5.06997	0.0566874	0.408199
CRYZ	CRYZ	-0.266839	9.92305	4.29493	0.0868437	0.487883
RTL8C	RTL8C	-0.266804	9.92304	4.40944	0.0864687	0.486314
ENSCSAG00000012270	ENSCSAG00000012270	0.266796	9.84395	3.44149	0.124289	0.569573
DSCC1	DSCC1	0.266756	9.73606	6.64258	0.142391	0.58951
HMOX1	HMOX1	-0.266603	9.79101	3.4898	0.158497	0.602283
PRXL2A	PRXL2A	-0.266366	9.81907	3.83403	0.131588	0.584042
ERCC2	ERCC2	-0.266146	9.76591	4.34318	0.147925	0.595888
ZFP36	ZFP36	-0.266084	9.88597	2.48034	0.145294	0.592984
KYAT3	KYAT3	-0.265827	9.77432	4.06271	0.146043	0.59315
C5orf15	C5orf15	-0.265725	9.7986	4.01091	0.138332	0.589491
SLC7A5	SLC7A5	-0.265537	9.74821	5.97522	0.116475	0.555858
SPCS2	SPCS2	-0.265422	9.90271	3.97442	0.0987596	0.518616
SNRNP48	SNRNP48	0.265271	9.74607	6.23884	0.116136	0.554762
BAZ1A	BAZ1A	0.265164	9.87754	3.49398	0.109687	0.544583
ENSCSAG00000015450	ENSCSAG00000015450	0.265072	9.81226	3.64533	0.131354	0.584042
PXN	PXN	-0.265039	9.80408	3.41144	0.14898	0.595888
RILPL1	RILPL1	0.264836	9.75035	5.29737	0.132882	0.584312
PEPD	PEPD	-0.26475	9.85721	3.49004	0.123086	0.56616
SLC20A1	SLC20A1	0.264592	9.86052	3.54579	0.1085	0.541218
JMJD6	JMJD6	-0.264571	9.75319	4.83865	0.145536	0.59315
SAR1B	SAR1B	0.264567	9.77921	4.22181	0.135323	0.585747
HEATR3	HEATR3	0.264558	9.7475	5.41711	0.131674	0.584042
ENSCSAG00000004793	ENSCSAG00000004793	0.264493	9.73246	6.82473	0.127687	0.57761
ASAP1	ASAP1	0.264434	9.81092	3.6659	0.133891	0.584312
CHRAC1	CHRAC1	0.264182	9.7339	6.58281	0.130742	0.583526
ENSCSAG00000001008	ENSCSAG00000001008	-0.263871	10.1706	8.92652	0.0276425	0.305513
PIK3CB	PIK3CB	-0.263765	9.74821	5.59725	0.128145	0.578362
EMD	EMD	0.263725	10.1098	7.38441	0.0302851	0.319694
CRCP	CRCP	0.263653	9.81295	3.556	0.137285	0.589491
GATAD2A	GATAD2A	0.263574	9.75247	5.62862	0.123047	0.56616
ZEB1	ZEB1	-0.263523	9.82583	3.29002	0.148117	0.595888
ENSCSAG00000006491	ENSCSAG00000006491	-0.263329	10.2888	10.5542	0.0143921	0.22745
ANKRD12	ANKRD12	-0.26332	9.78269	5.62581	0.0971775	0.516752
MTR	MTR	0.26315	9.73102	6.89235	0.134624	0.584312
ORMDL2	ORMDL2	-0.262999	9.77362	4.09417	0.154348	0.599292
MYDGF	MYDGF	0.262805	9.78478	4.34151	0.132483	0.584312
ZNF384	ZNF384	0.262801	9.73964	6.81569	0.113857	0.554315
KATNAL1	KATNAL1	0.262722	9.7303	7.86118	0.107071	0.539417
FNBP4	FNBP4	0.262695	9.92051	3.15154	0.115823	0.554762
CLTC	CLTC	-0.262684	9.9356	3.85989	0.0941577	0.508692
ENSCSAG00000003979	ENSCSAG00000003979	0.262667	9.74892	5.64811	0.128047	0.578362
SSRP1	SSRP1	0.262502	10.1758	7.88879	0.0243956	0.288957
LDAH	LDAH	0.262472	9.73964	5.9454	0.131464	0.584042
ENSCSAG00000017671	ENSCSAG00000017671	-0.262469	10.2042	11.3333	0.0212625	0.267654
EPCAM	EPCAM	-0.262401	9.99683	5.38553	0.0633699	0.430932
AP2A2	AP2A2	-0.262336	9.78199	3.67532	0.154617	0.599292
MGST1	MGST1	-0.262127	10.1663	8.13969	0.0277676	0.305573
KLC2	KLC2	0.262094	9.74322	5.772	0.128752	0.579041
FDX1	FDX1	0.262087	9.73318	6.54232	0.13203	0.584312
SCLT1	SCLT1	0.262033	9.80409	3.57108	0.143323	0.590161
PHRF1	PHRF1	0.26193	9.7652	4.46922	0.139455	0.589491
KHK	KHK	0.261891	9.76239	4.81253	0.138857	0.589491
VPS13C	VPS13C	0.26184	9.80203	3.64437	0.140242	0.589491
MACO1	MACO1	-0.261738	9.75034	5.14003	0.136978	0.589491
ITSN1	ITSN1	-0.261704	9.83727	3.19895	0.142851	0.58951
TYW3	TYW3	0.261655	9.76309	4.59662	0.140097	0.589491
ENSCSAG00000006438	ENSCSAG00000006438	0.261646	9.85722	3.54025	0.114786	0.554397
AHNAK	AHNAK	-0.26157	10.1361	4.19291	0.041485	0.366644
ARHGAP1	ARHGAP1	-0.261439	9.7979	3.5406	0.151798	0.596003
CNOT10	CNOT10	-0.26133	9.76872	4.04137	0.155841	0.59938
RAB22A	RAB22A	0.261262	9.79446	3.73155	0.140345	0.589491
AKAP9	AKAP9	0.26126	9.82786	3.36078	0.139542	0.589491
PYM1	PYM1	0.261233	9.73606	6.20072	0.134641	0.584312
HRAS	HRAS	0.261128	9.75389	5.22277	0.131706	0.584042
SLC39A13	SLC39A13	0.260874	9.79032	3.83216	0.140382	0.589491
ENSCSAG00000019553	ENSCSAG00000019553	-0.260506	9.78824	3.82444	0.153604	0.598683
COL4A3	COL4A3	0.260493	9.74036	6.27092	0.122025	0.565841
RAB11FIP5	RAB11FIP5	0.260451	9.75461	4.78892	0.141758	0.58951
RPS4X	RPS4X	-0.260118	11.0439	16.9756	0.000116805	0.00971393
ENSCSAG00000018519	ENSCSAG00000018519	0.260063	9.73964	5.7794	0.142348	0.58951
NDUFB6	NDUFB6	-0.259808	10.0341	5.95158	0.0567041	0.408199
DHX40	DHX40	0.259804	9.76942	4.2267	0.146531	0.593629
MSRB3	MSRB3	0.259642	9.73749	5.98649	0.137378	0.589491
TMEM40	TMEM40	0.259511	9.76731	4.32546	0.144536	0.592372
ENSCSAG00000007277	ENSCSAG00000007277	-0.25951	10.2893	9.15464	0.0154048	0.231549
ENSCSAG00000000929	ENSCSAG00000000929	0.259444	11.4219	20.8568	3.49981e-05	0.00389744
RCC1	RCC1	0.259378	9.78269	4.2286	0.139848	0.589491
ZNF24	ZNF24	0.259232	9.83457	3.29315	0.142188	0.58951
OTUB2	OTUB2	0.259058	10.0194	4.08762	0.0642507	0.433685
CDC37L1	CDC37L1	0.258975	9.74392	6.0288	0.125052	0.570493
PA2G4	PA2G4	0.258742	10.0171	5.76901	0.0504623	0.389023
IK	IK	-0.258336	9.89179	3.48131	0.116134	0.554762
AIFM2	AIFM2	-0.258329	9.78686	3.68853	0.157735	0.602101
METTL5	METTL5	0.258125	9.82719	3.50207	0.133527	0.584312
CRTAP	CRTAP	0.258044	10.1008	4.55705	0.0585438	0.415374
DTNB	DTNB	-0.257931	9.75248	5.36237	0.137818	0.589491
HNRNPM	HNRNPM	-0.257849	10.179	7.51246	0.0307269	0.321004
TCEAL9	TCEAL9	-0.257761	9.78269	3.63218	0.162457	0.606167
TMEM35B	TMEM35B	-0.257488	9.75106	4.54989	0.169122	0.614142
PDGFA	PDGFA	0.257448	9.80887	3.54839	0.14033	0.589491
CCNH	CCNH	-0.257297	9.80477	3.20815	0.162229	0.606167
ABCC4	ABCC4	0.257134	9.89243	3.10682	0.124717	0.569989
FBXO22	FBXO22	0.257122	9.77502	4.01411	0.148909	0.595888
NF1	NF1	0.257044	9.79859	3.60039	0.149821	0.595888
ADSS1	ADSS1	-0.257016	9.7652	4.05665	0.163128	0.606167
ENSCSAG00000000708	ENSCSAG00000000708	0.256933	9.76942	4.21245	0.151755	0.596003
ZNF281	ZNF281	0.256885	9.81296	3.37996	0.148855	0.595888
ENSCSAG00000009220	ENSCSAG00000009220	-0.256832	9.75603	4.33715	0.159554	0.604041
SLC39A1	SLC39A1	-0.256782	10.0919	7.19077	0.045183	0.374667
EHD4	EHD4	0.256717	9.78824	3.71573	0.148413	0.595888
ERICH1	ERICH1	0.256683	9.74035	6.66266	0.118136	0.558644
TOMM34	TOMM34	0.25659	9.78339	3.82406	0.149031	0.595888
ASCC2	ASCC2	0.256563	9.77432	3.98611	0.149003	0.595888
MT-ND2	MT-ND2	0.256556	11.0337	8.49602	0.00615506	0.147984
ORC1	ORC1	0.256423	9.75956	4.51063	0.152034	0.596003
MAF1	MAF1	-0.256178	9.85854	3.64922	0.127738	0.57761
C16orf91	C16orf91	-0.256177	9.79928	3.66851	0.154871	0.599292
NUP42	NUP42	0.256036	9.75247	5.18734	0.140503	0.589491
ENSCSAG00000015001	ENSCSAG00000015001	0.255908	9.74322	7.16127	0.108126	0.540951
YIF1A	YIF1A	-0.25569	9.90271	3.89815	0.108086	0.540951
UNG	UNG	-0.255388	9.74749	4.67748	0.194111	0.644874
SERINC2	SERINC2	-0.255346	9.80887	3.48358	0.15342	0.598683
ENSCSAG00000012670	ENSCSAG00000012670	-0.255226	9.75532	4.37822	0.164565	0.609225
SEH1L	SEH1L	-0.255184	9.75035	4.70047	0.158758	0.602283
COQ2	COQ2	0.255143	9.75603	4.86535	0.153864	0.598683
TMEM141	TMEM141	-0.255103	9.84595	3.35075	0.140041	0.589491
ATXN7L3B	ATXN7L3B	-0.255093	9.76026	4.18107	0.162636	0.606167
ALKBH7	ALKBH7	-0.254885	9.91797	3.36648	0.115803	0.554762
U2SURP	U2SURP	0.254772	9.96286	3.78412	0.0877591	0.490661
SART3	SART3	0.254699	9.75743	4.77946	0.146154	0.59315
CRIP2	CRIP2	-0.25455	10.1937	9.26919	0.0278287	0.305573
MED6	MED6	-0.254186	9.79653	3.31027	0.166542	0.611829
DDX49	DDX49	0.254172	9.77432	3.89287	0.154574	0.599292
FBXW2	FBXW2	0.253804	9.7539	4.61877	0.153199	0.598683
UBA3	UBA3	-0.253785	9.80203	3.17016	0.166397	0.611829
SEC31A	SEC31A	-0.253747	9.84395	3.07787	0.149528	0.595888
IRF3	IRF3	0.25361	9.79515	3.90898	0.142378	0.58951
CTH	CTH	0.253514	9.74963	4.90818	0.151238	0.595888
MRPS30	MRPS30	-0.25341	9.85788	3.05849	0.142896	0.58951
RNASEK	RNASEK	-0.253403	10.1048	6.74418	0.0467598	0.377127
RNF8	RNF8	0.253271	9.7645	4.23308	0.157159	0.600804
TCERG1	TCERG1	0.253207	9.87493	3.11611	0.130784	0.583526
PLEC	PLEC	-0.25314	10.5353	5.8267	0.0159527	0.23368
LZTS2	LZTS2	0.253089	9.77082	3.94345	0.155582	0.599292
BOP1	BOP1	0.253049	9.88144	3.3736	0.115518	0.554762
RNF5	RNF5	-0.253023	9.85788	3.61992	0.131288	0.584042
RIOK1	RIOK1	0.252798	9.77012	3.93007	0.156054	0.599744
CNP	CNP	0.252757	9.7979	3.55434	0.150178	0.595888
PLAAT3	PLAAT3	-0.252426	9.89373	3.52273	0.121516	0.56474
ARHGAP29	ARHGAP29	0.252011	10.7868	12.4955	0.00184008	0.0686378
RERE	RERE	0.25194	9.78616	3.75459	0.155565	0.599292
ACADS	ACADS	0.251668	9.73892	5.43523	0.151409	0.595888
CDK2	CDK2	-0.25165	9.79584	3.6366	0.162372	0.606167
KDELR3	KDELR3	0.251604	9.76027	4.48483	0.15545	0.599292
GORASP2	GORASP2	-0.251507	9.85193	3.15046	0.144955	0.592427
C4orf48	C4orf48	-0.251354	9.81023	3.27912	0.16126	0.605353
FERMT1	FERMT1	0.251267	9.73462	5.85781	0.149878	0.595888
HNRNPA0	HNRNPA0	0.251116	10.0034	4.23839	0.0732101	0.455699
B4GALT7	B4GALT7	0.251062	9.83123	3.07981	0.154008	0.598683
PAX6	PAX6	-0.25064	9.74821	4.99606	0.153372	0.598683
SMIM1	SMIM1	-0.250538	9.93873	3.73496	0.103266	0.529525
ENSCSAG00000018917	ENSCSAG00000018917	0.25042	9.76731	3.98932	0.158175	0.602283
ENSCSAG00000000444	ENSCSAG00000000444	-0.250311	11.7187	23.9973	1.1144e-06	0.000209383
MTFR1L	MTFR1L	-0.250145	9.74821	4.53519	0.167738	0.613249
ENSCSAG00000007325	ENSCSAG00000007325	0.250045	9.75531	4.45003	0.15667	0.600525
PRPF6	PRPF6	-0.249974	9.86904	2.86762	0.150952	0.595888
CSK	CSK	0.24974	9.74678	4.99034	0.152144	0.596003
SEC24D	SEC24D	0.249737	9.75177	4.8714	0.149312	0.595888
CLTCL1	CLTCL1	0.249529	9.7806	3.70111	0.159053	0.602594
REEP4	REEP4	0.249471	9.80546	3.76738	0.144512	0.592372
TRAPPC13	TRAPPC13	-0.249265	9.72379	11.5162	0.0717256	0.455699
ENSCSAG00000009656	ENSCSAG00000009656	0.249063	9.74892	4.83369	0.154797	0.599292
KIF20B	KIF20B	0.248965	9.91416	3.59679	0.122298	0.56616
TSC22D4	TSC22D4	0.248915	9.73821	5.79117	0.14257	0.58951
ACADM	ACADM	-0.248909	9.84462	3.31695	0.14636	0.593513
DUSP1	DUSP1	0.248884	10.8476	2.61341	0.10626	0.537637
ANP32A	ANP32A	-0.248548	10.1932	8.01762	0.0338239	0.335134
RALA	RALA	0.24851	9.92871	3.17541	0.114824	0.554397
TUBGCP4	TUBGCP4	-0.248485	9.7659	3.72314	0.176582	0.62371
WDHD1	WDHD1	-0.248458	9.76731	4.09156	0.170165	0.616605
HMGXB4	HMGXB4	0.248268	9.7917	3.27832	0.165889	0.611151
RBMX2	RBMX2	0.248249	9.80203	3.36584	0.157153	0.600804
ANLN	ANLN	-0.248094	9.92365	3.50726	0.124895	0.57029
ATP5PF	ATP5PF	-0.247957	10.0399	5.76163	0.066186	0.443016
UBE3A	UBE3A	-0.247783	9.75248	4.53864	0.16122	0.605353
THEM4	THEM4	0.247445	9.82585	3.38716	0.143049	0.58951
ENSCSAG00000019456	ENSCSAG00000019456	-0.24716	9.74892	4.4365	0.176573	0.62371
GSTP1	GSTP1	-0.247055	11.4603	29.3203	2.64697e-06	0.000433163
PEX7	PEX7	0.246843	9.73749	5.6351	0.15384	0.598683
WDR45B	WDR45B	0.246832	9.9243	2.8999	0.137373	0.589491
NGRN	NGRN	0.246752	9.75673	4.18316	0.164951	0.609467
ECI1	ECI1	-0.246643	9.77432	3.63067	0.177064	0.623783
MGMT	MGMT	0.246502	9.78269	3.74134	0.161116	0.605353
DOCK10	DOCK10	-0.24645	9.76237	4.13625	0.16019	0.605094
PNP	PNP	-0.246347	9.95054	2.90836	0.113034	0.552434
ATP13A3	ATP13A3	-0.246295	9.72741	10.8303	0.0769408	0.468557
UBL5	UBL5	-0.245862	10.0353	5.67431	0.069897	0.451361
PFKP	PFKP	-0.245861	9.90655	3.04197	0.131554	0.584042
TMEM50B	TMEM50B	-0.245673	9.88598	3.05222	0.13756	0.589491
TMEM30A	TMEM30A	0.245515	9.77851	3.58378	0.167712	0.613249
MTERF3	MTERF3	0.245419	9.82382	3.30458	0.150679	0.595888
DSTN	DSTN	-0.245348	10.0964	5.69517	0.0569577	0.408199
DUSP14	DUSP14	0.24522	9.86774	3.59967	0.121886	0.565716
ZNF507	ZNF507	0.245113	9.7303	7.50819	0.11504	0.554752
G3BP2	G3BP2	-0.244968	9.91672	3.2834	0.123933	0.568457
DDRGK1	DDRGK1	-0.244951	9.88144	3.19865	0.138619	0.589491
CNOT11	CNOT11	0.244427	9.86183	3.0734	0.140181	0.589491
FADS1	FADS1	0.244373	9.95177	4.19321	0.0870602	0.488558
PRKRIP1	PRKRIP1	0.24431	9.83592	3.06633	0.15027	0.595888
PRDX6	PRDX6	0.244303	10.4781	12.5743	0.00674288	0.155485
GOT1	GOT1	0.244188	9.85656	3.26574	0.134756	0.584312
ENSCSAG00000008279	ENSCSAG00000008279	0.243955	11.893	25.1698	6.14848e-07	0.000135614
ZBTB38	ZBTB38	-0.243649	9.73246	7.8708	0.103367	0.529525
ENSCSAG00000000580	ENSCSAG00000000580	0.243461	9.782	3.64702	0.169686	0.615308
KRR1	KRR1	-0.24334	9.82787	2.76498	0.17454	0.622664
EIF4ENIF1	EIF4ENIF1	0.243136	9.74892	4.73774	0.161901	0.606167
ENSCSAG00000008019	ENSCSAG00000008019	0.243127	10.6545	15.5729	0.00307554	0.100659
ABCB10	ABCB10	0.243071	9.75885	4.02794	0.173965	0.62256
FDFT1	FDFT1	0.243041	9.93435	3.67836	0.100828	0.523009
DDX52	DDX52	0.242949	9.81432	3.0889	0.163335	0.606167
HES1	HES1	-0.242821	9.84457	2.37875	0.185789	0.63639
POP5	POP5	0.242771	10.0182	4.84628	0.0681713	0.447877
STX5	STX5	0.242765	9.76027	3.97618	0.173941	0.62256
ITFG1	ITFG1	-0.242732	9.78199	3.22711	0.186692	0.63777
ELF1	ELF1	0.242539	9.78754	3.25367	0.174398	0.622603
DRG2	DRG2	0.242515	9.82381	3.05723	0.16062	0.605353
HSF1	HSF1	-0.242487	9.86642	2.80877	0.158674	0.602283
DPYSL3	DPYSL3	-0.242469	9.78963	3.53895	0.174392	0.622603
STX10	STX10	0.242442	9.81365	3.25516	0.160102	0.605094
ACADVL	ACADVL	-0.242421	9.81772	3.08792	0.171327	0.618165
ZDHHC12	ZDHHC12	0.242362	9.75673	4.1424	0.174017	0.62256
CLPTM1	CLPTM1	0.242137	9.82585	3.10181	0.155735	0.59938
GINM1	GINM1	0.242027	9.84462	3.02729	0.15139	0.595888
MISP	MISP	0.241998	9.84328	3.01271	0.150433	0.595888
ENSCSAG00000000500	ENSCSAG00000000500	0.241994	9.81975	3.58929	0.15677	0.600525
ANXA7	ANXA7	-0.241814	10.0004	4.13554	0.0912534	0.498845
ORC5	ORC5	0.241746	9.7475	4.4304	0.170946	0.617713
DYNLRB1	DYNLRB1	-0.241712	10.0835	5.75649	0.0640434	0.43319
PDE6D	PDE6D	-0.241689	9.76591	3.69053	0.18956	0.642376
ODF2	ODF2	0.241534	9.76731	3.88928	0.173002	0.621469
PRPF40A	PRPF40A	0.241216	10.0699	4.50532	0.0711453	0.454559
ARID4B	ARID4B	0.241005	9.97508	2.67836	0.138441	0.589491
ENSCSAG00000010553	ENSCSAG00000010553	0.240981	9.75319	4.36809	0.168272	0.613249
PHF14	PHF14	0.240939	9.90463	2.92747	0.139551	0.589491
LIMS1	LIMS1	0.240791	10.1236	4.22122	0.0593874	0.418433
ENSCSAG00000002172	ENSCSAG00000002172	0.240625	9.87167	3.58299	0.128525	0.578532
IDH2	IDH2	-0.240565	9.89308	3.40982	0.134877	0.584312
ENSCSAG00000001068	ENSCSAG00000001068	-0.240521	10.0235	4.23139	0.0856735	0.483827
MRPL44	MRPL44	-0.240279	9.80819	3.04491	0.179812	0.624775
CSDE1	CSDE1	-0.240273	9.97265	3.61889	0.106856	0.539384
TMED9	TMED9	-0.240268	10.0998	6.23592	0.0604005	0.422055
KAT14	KAT14	0.240197	9.76801	3.62933	0.178169	0.624655
MGST3	MGST3	-0.240185	10.8477	19.8649	0.000928078	0.041665
CALM2	CALM2	-0.240055	11.16	20.1597	0.000126059	0.0100614
CDK7	CDK7	0.239845	9.75532	4.10051	0.175617	0.62301
LMO4	LMO4	0.23979	9.76519	3.77783	0.176741	0.62371
LDLR	LDLR	-0.239713	9.75673	3.76065	0.189688	0.642383
MRPL10	MRPL10	0.239684	9.95794	3.83502	0.0960132	0.51354
ENSCSAG00000012138	ENSCSAG00000012138	0.239682	9.8697	3.21289	0.135832	0.586946
GLTP	GLTP	0.239611	9.7475	4.41471	0.176461	0.62371
RPAIN	RPAIN	0.239583	9.78547	3.25955	0.17888	0.624655
DHX8	DHX8	-0.239459	9.77292	3.31732	0.190506	0.642924
RPAP2	RPAP2	0.239109	9.78822	3.37457	0.174305	0.622603
NAPG	NAPG	0.239081	9.74821	4.35454	0.177902	0.624655
ATG4D	ATG4D	0.23893	9.74536	4.63991	0.168225	0.613249
DESI2	DESI2	0.238804	9.88792	3.15457	0.130575	0.583526
TPGS2	TPGS2	-0.238778	9.79239	3.20022	0.186307	0.637313
RAB34	RAB34	0.238645	9.86643	2.88788	0.150876	0.595888
NSL1	NSL1	-0.238601	9.81705	2.84463	0.184886	0.634164
CCT6A	CCT6A	0.238465	10.5836	12.5035	0.0063662	0.150213
JMJD8	JMJD8	-0.238419	9.75673	3.83493	0.192867	0.642924
HDAC5	HDAC5	-0.23836	9.75035	4.2238	0.180663	0.624775
ADSS2	ADSS2	0.238302	9.78408	3.37361	0.178463	0.624655
NOL7	NOL7	0.238266	9.85258	3.05796	0.148568	0.595888
RPLP1	RPLP1	0.238059	12.4376	29.2587	7.81959e-08	2.64459e-05
PITPNB	PITPNB	0.237957	9.79722	3.11143	0.178482	0.624655
APOBEC3C	APOBEC3C	-0.23793	9.74892	4.25482	0.191852	0.642924
TEX261	TEX261	0.237858	9.75461	4.19707	0.177746	0.624655
ASF1B	ASF1B	-0.237855	9.75319	4.2515	0.192022	0.642924
CCNT2	CCNT2	0.237751	9.78686	3.52813	0.176708	0.62371
CAMK2G	CAMK2G	-0.237745	9.75461	3.87478	0.191399	0.642924
NOP14	NOP14	0.237628	9.89565	2.98799	0.136546	0.589419
MTMR2	MTMR2	0.237499	9.74321	4.81048	0.169006	0.614142
THRB	THRB	-0.237492	9.75244	6.56145	0.10776	0.540717
UBR4	UBR4	-0.237414	9.86511	2.67776	0.166626	0.611829
CRLF3	CRLF3	0.237365	9.80546	3.08087	0.173479	0.622388
MINDY2	MINDY2	0.237283	9.76307	3.96719	0.175126	0.62301
PSMB3	PSMB3	-0.237018	10.3131	10.7916	0.0227909	0.278598
GRB7	GRB7	0.236992	9.83659	2.75276	0.16756	0.613249
MRPL12	MRPL12	0.236973	10.4045	11.4993	0.0110339	0.193017
TAF12	TAF12	0.236835	9.78824	3.49166	0.175816	0.623281
GANAB	GANAB	-0.236815	9.79239	3.04299	0.193411	0.643393
FLOT2	FLOT2	-0.236483	9.87101	2.99025	0.156314	0.600289
DYNC2H1	DYNC2H1	0.236463	9.76661	3.67462	0.180105	0.624775
ANKRD18B	ANKRD18B	0.236446	9.77362	3.73118	0.1727	0.621351
PSMC6	PSMC6	0.236392	9.90719	3.49344	0.119997	0.563652
TOR1AIP2	TOR1AIP2	0.236237	9.74536	4.46038	0.181647	0.626867
FOXM1	FOXM1	-0.236221	9.77502	3.19519	0.198611	0.649614
NDUFA8	NDUFA8	-0.236049	10.0676	5.68022	0.0706927	0.45377
CAP1	CAP1	-0.235883	9.99623	4.00551	0.100063	0.520772
C3orf38	C3orf38	0.235807	9.74893	4.87795	0.161594	0.60589
ALDH3A2	ALDH3A2	0.235681	9.77432	3.51144	0.185912	0.63639
FAM216A	FAM216A	0.235553	9.84927	3.29156	0.146848	0.594065
ADAP2	ADAP2	0.235533	9.76379	3.71535	0.182708	0.629729
DLGAP5	DLGAP5	-0.235368	9.86512	3.39214	0.166609	0.611829
CAPN1	CAPN1	-0.235337	9.77292	3.27499	0.198821	0.649883
TCF12	TCF12	-0.235119	9.76591	3.40264	0.196914	0.648305
DHX29	DHX29	-0.234994	9.83794	2.64998	0.184379	0.633279
SUZ12	SUZ12	0.234937	9.85589	2.64464	0.179036	0.624655
DNTTIP1	DNTTIP1	0.234836	9.82921	2.8188	0.1731	0.621469
CELF1	CELF1	0.234537	9.80203	2.93943	0.187675	0.639836
TSR3	TSR3	-0.234526	9.80955	2.85507	0.191067	0.642924
ORC4	ORC4	-0.234498	9.77642	3.11325	0.201367	0.65149
NOB1	NOB1	0.234461	9.92934	3.14681	0.125519	0.571594
RNF20	RNF20	-0.234306	9.77292	3.245	0.200677	0.650502
ENSCSAG00000010735	ENSCSAG00000010735	-0.234266	9.75248	3.84754	0.195848	0.647255
TSR1	TSR1	0.234183	9.87036	3.1066	0.145944	0.59315
TYMP	TYMP	-0.234176	9.77712	3.25136	0.201827	0.651522
NDUFA9	NDUFA9	-0.234167	9.89308	3.00814	0.149481	0.595888
P4HTM	P4HTM	0.234164	9.73821	5.10359	0.167886	0.613249
ENSCSAG00000001866	ENSCSAG00000001866	0.234153	9.7917	3.31764	0.180442	0.624775
PSMD14	PSMD14	-0.23383	9.87559	2.72661	0.165383	0.610172
H2AW	H2AW	0.233625	9.7903	2.8981	0.190402	0.642924
RAD23A	RAD23A	0.233577	10.0739	4.53455	0.0707534	0.45377
IPO11	IPO11	-0.233552	9.75318	3.90306	0.194559	0.645566
JUNB	JUNB	-0.233512	10.2319	2.97698	0.0847472	0.483792
RFK	RFK	0.233494	9.7645	3.50238	0.190753	0.642924
MTIF2	MTIF2	0.233483	9.78754	3.03763	0.19124	0.642924
PDZK1	PDZK1	-0.233465	9.86052	2.74828	0.16304	0.606167
PPM1D	PPM1D	0.233438	9.97021	2.46227	0.136636	0.589419
COX10	COX10	0.23327	9.74322	4.72504	0.175304	0.62301
KANSL1	KANSL1	0.233198	9.80339	3.64958	0.163612	0.606728
IPO8	IPO8	-0.233129	9.77082	3.32212	0.201985	0.651522
SMAD3	SMAD3	-0.232986	9.73462	5.90519	0.151272	0.595888
THAP4	THAP4	0.232782	9.77432	3.2643	0.193017	0.642924
BAG1	BAG1	0.232695	9.86708	2.95747	0.15111	0.595888
DDX47	DDX47	0.232582	9.77222	3.30534	0.192316	0.642924
SCAF11	SCAF11	-0.232537	9.8684	2.47821	0.179792	0.624775
SAP30BP	SAP30BP	-0.23237	9.83324	2.47705	0.196932	0.648305
CTNNBL1	CTNNBL1	0.232325	9.79653	3.039	0.186971	0.638295
CRYL1	CRYL1	-0.232252	9.77851	2.9828	0.205886	0.658135
MCM5	MCM5	-0.232201	9.81569	3.31441	0.180577	0.624775
ENSCSAG00000000483	ENSCSAG00000000483	-0.232173	9.88725	2.64202	0.165119	0.609642
CSNK2B	CSNK2B	0.232153	10.456	9.24947	0.021636	0.269593
PSMB2	PSMB2	-0.232151	10.3995	11.8827	0.0180821	0.246191
TAPBP	TAPBP	-0.232065	9.78824	2.92972	0.203779	0.654635
SCG5	SCG5	0.23195	9.88079	3.19323	0.138104	0.589491
PRPSAP1	PRPSAP1	0.231927	9.78685	3.17558	0.187428	0.639424
APLP2	APLP2	-0.231913	9.89244	3.14703	0.147587	0.595632
VAPB	VAPB	-0.231901	9.8211	2.51872	0.199457	0.649905
HP1BP3	HP1BP3	-0.231901	9.84994	2.53479	0.189291	0.642376
ZNF608	ZNF608	0.231821	9.7806	3.30477	0.187944	0.640277
TUBA4A	TUBA4A	0.231794	9.75176	4.11315	0.195653	0.647033
ACER3	ACER3	-0.231715	9.75461	3.86519	0.195371	0.646943
SLC50A1	SLC50A1	0.23155	9.81976	2.93141	0.175523	0.62301
ENTPD4	ENTPD4	0.231475	9.77082	3.29917	0.194772	0.645802
ZC3H13	ZC3H13	0.231447	9.85324	2.63534	0.171622	0.618791
ENSCSAG00000009931	ENSCSAG00000009931	0.23143	9.77362	3.32257	0.197168	0.648659
NDUFA5	NDUFA5	-0.231396	9.96715	3.53977	0.118804	0.560599
ENSCSAG00000007373	ENSCSAG00000007373	0.231354	9.82449	3.21212	0.176602	0.62371
AP1S1	AP1S1	-0.231338	10.507	12.1271	0.0108422	0.19098
USP15	USP15	-0.231307	9.79238	2.77996	0.207374	0.659979
FAM136A	FAM136A	0.231277	10.1014	5.79422	0.0570144	0.408199
HADH	HADH	0.231171	9.84128	3.01508	0.164107	0.60812
CALCOCO2	CALCOCO2	0.230998	9.78547	3.11941	0.192966	0.642924
HNRNPH2	HNRNPH2	-0.230975	9.81637	2.99541	0.192126	0.642924
SAT1	SAT1	-0.230788	10.5024	3.72227	0.0539569	0.400181
USP33	USP33	-0.230779	9.78824	2.84174	0.208859	0.663043
TMEM177	TMEM177	0.230668	9.75461	3.79808	0.198417	0.6494
ACOT9	ACOT9	-0.230661	9.81636	2.59994	0.199066	0.649905
STK38	STK38	-0.230592	9.7475	4.27969	0.18835	0.640846
DDX20	DDX20	0.230417	9.74963	3.96346	0.192848	0.642924
GNS	GNS	0.2303	9.77641	3.17826	0.197876	0.6494
THUMPD2	THUMPD2	-0.230179	9.72089	10.4668	0.0921409	0.500461
JAK1	JAK1	-0.230129	9.7917	2.75985	0.211471	0.667341
ENSCSAG00000002230	ENSCSAG00000002230	0.230087	9.83794	3.11084	0.166797	0.611829
ENSCSAG00000002247	ENSCSAG00000002247	-0.230006	9.82651	2.43289	0.206132	0.658322
POLR1C	POLR1C	-0.22996	9.81433	2.51108	0.210347	0.665905
ENSCSAG00000012494	ENSCSAG00000012494	-0.229748	9.92178	3.70708	0.139637	0.589491
PDGFB	PDGFB	0.229639	9.74465	4.93088	0.168182	0.613249
MTRR	MTRR	-0.229488	9.77571	2.95146	0.211926	0.66782
ERRFI1	ERRFI1	0.229471	9.77991	3.01902	0.198106	0.6494
ACBD3	ACBD3	0.229329	9.75602	3.67232	0.196337	0.648305
ENSCSAG00000001924	ENSCSAG00000001924	0.229316	9.85258	2.59172	0.176942	0.623783
PES1	PES1	0.229191	9.86708	2.92666	0.155409	0.599292
SRSF3	SRSF3	-0.229121	10.3011	7.63807	0.0374387	0.350796
ATP6V0E1	ATP6V0E1	-0.228707	10.327	9.53506	0.0272219	0.304177
HDGFL2	HDGFL2	0.228673	9.86117	2.66103	0.171079	0.617713
ENSCSAG00000018921	ENSCSAG00000018921	0.22836	9.82043	2.69025	0.190375	0.642924
VKORC1	VKORC1	-0.22819	9.84461	2.82505	0.183331	0.630536
CDKN2C	CDKN2C	0.228059	9.75531	3.70357	0.195535	0.647033
ENSCSAG00000015239	ENSCSAG00000015239	0.227982	9.76871	3.31366	0.203889	0.654635
MARK2	MARK2	0.22775	9.72596	7.53659	0.133004	0.584312
NKTR	NKTR	0.227688	9.83122	2.65614	0.199211	0.649905
FAM3C	FAM3C	0.227685	9.77642	3.21315	0.201136	0.65149
CCDC88A	CCDC88A	0.227656	9.88209	2.78501	0.158154	0.602283
AGPAT2	AGPAT2	-0.227594	9.89823	3.02517	0.153903	0.598683
PAIP1	PAIP1	0.227566	9.85325	2.70285	0.173021	0.621469
ENSCSAG00000000301	ENSCSAG00000000301	-0.227291	9.76379	3.22307	0.216733	0.671751
TFB1M	TFB1M	0.227256	9.74964	3.86493	0.203781	0.654635
ENSCSAG00000012220	ENSCSAG00000012220	0.227148	9.93998	4.04449	0.112708	0.552059
MED19	MED19	-0.226839	9.85852	2.30771	0.198417	0.6494
SLC25A38	SLC25A38	0.226764	9.76308	3.43782	0.199928	0.650502
RAB24	RAB24	0.22662	9.75885	3.56411	0.198399	0.6494
FNDC3B	FNDC3B	-0.226446	9.87558	2.35105	0.191594	0.642924
COMTD1	COMTD1	0.226394	9.92618	3.0877	0.132327	0.584312
ENSCSAG00000013182	ENSCSAG00000013182	-0.226378	9.75885	3.38449	0.217745	0.67232
PRPF19	PRPF19	-0.226368	9.87167	2.58554	0.179216	0.624775
LAPTM4A	LAPTM4A	-0.226355	10.2632	8.52521	0.0380304	0.353349
ENSCSAG00000006894	ENSCSAG00000006894	0.226336	9.73893	4.40306	0.200622	0.650502
SF3B1	SF3B1	-0.226332	10.0721	3.88254	0.097891	0.517798
VSIR	VSIR	-0.22633	9.78547	2.83606	0.215325	0.671751
ENSCSAG00000009522	ENSCSAG00000009522	0.226327	9.74678	4.24715	0.189051	0.642376
AMMECR1	AMMECR1	0.226274	9.77921	3.29837	0.196809	0.648305
DMAC1	DMAC1	-0.226202	9.91164	3.45295	0.145886	0.59315
CFLAR	CFLAR	0.225956	9.76238	3.38895	0.204146	0.654635
PMS1	PMS1	-0.225893	9.76309	3.36131	0.206907	0.658907
ENSCSAG00000013007	ENSCSAG00000013007	0.225889	9.89758	2.7768	0.152733	0.59739
SRRT	SRRT	-0.225609	9.992	2.94998	0.134783	0.584312
CNPY4	CNPY4	0.225332	9.73892	4.40468	0.206696	0.658907
MAP1S	MAP1S	-0.225202	9.74322	4.39036	0.189201	0.642376
BPGM	BPGM	-0.225112	9.82381	2.47165	0.206656	0.658907
WDR75	WDR75	0.224921	9.78824	2.9597	0.202019	0.651522
VCP	VCP	-0.224881	10.2073	6.79892	0.0504836	0.389023
ENSCSAG00000005249	ENSCSAG00000005249	0.224551	9.87232	2.99676	0.158801	0.602283
ENSCSAG00000008571	ENSCSAG00000008571	0.224496	9.74465	4.00716	0.201581	0.651522
RBM4B	RBM4B	0.224409	9.74892	3.76762	0.202868	0.653428
NSMCE4A	NSMCE4A	-0.224378	9.86183	2.74841	0.179932	0.624775
RCE1	RCE1	-0.224214	9.79653	2.59188	0.218565	0.672395
CPSF7	CPSF7	0.224141	9.7645	3.6843	0.196829	0.648305
MAPK1IP1L	MAPK1IP1L	0.224132	9.95794	2.74931	0.139172	0.589491
POLE4	POLE4	-0.224093	10.4301	10.6784	0.0196902	0.257275
ECT2	ECT2	-0.223991	9.81772	2.88719	0.220961	0.674001
TMEM69	TMEM69	-0.223808	9.79584	2.7932	0.216045	0.671751
DLST	DLST	0.223772	9.86248	2.70222	0.174713	0.622664
NOP10	NOP10	-0.223589	10.0857	5.39642	0.0803614	0.474045
ENSCSAG00000013590	ENSCSAG00000013590	0.223573	11.7547	16.4787	5.28025e-05	0.00478319
CCND3	CCND3	-0.223522	9.77711	2.7772	0.227304	0.680877
TES	TES	-0.223502	9.80066	2.68566	0.213474	0.669731
DCTPP1	DCTPP1	0.2233	10.0212	4.78382	0.0893839	0.495027
LRIF1	LRIF1	-0.22328	9.76591	3.15079	0.216198	0.671751
POLR2L	POLR2L	-0.2231	10.213	7.16035	0.0498779	0.388869
MAP4K4	MAP4K4	0.22306	9.77572	2.92242	0.211267	0.667341
PLAUR	PLAUR	0.222994	9.79032	2.7977	0.208255	0.661954
TOR1A	TOR1A	-0.222802	9.78893	2.6631	0.224175	0.677236
MAP3K1	MAP3K1	0.222791	9.7792	2.99525	0.209358	0.664209
CMC2	CMC2	0.222685	9.87363	2.96013	0.160473	0.605353
CSNK1A1	CSNK1A1	0.222548	10.0135	3.18172	0.117737	0.558644
EMC2	EMC2	-0.222542	9.75389	3.3854	0.223381	0.676976
USO1	USO1	0.221979	9.80682	2.67348	0.203978	0.654635
DOHH	DOHH	0.221474	9.77572	2.91614	0.215281	0.671751
WWC2	WWC2	-0.221437	9.80681	2.40694	0.226574	0.679683
NTPCR	NTPCR	-0.221381	9.81704	2.67396	0.20966	0.664497
ENSCSAG00000010300	ENSCSAG00000010300	0.221248	9.7652	3.14103	0.215553	0.671751
SAMHD1	SAMHD1	-0.221235	9.75319	3.3944	0.22475	0.677566
ENSCSAG00000000286	ENSCSAG00000000286	0.2211	11.1922	13.667	0.00606823	0.147293
RSL1D1	RSL1D1	0.221008	10.1372	5.00188	0.066282	0.443016
ZNF503	ZNF503	0.220931	9.9702	1.84239	0.192942	0.642924
GLOD4	GLOD4	-0.220921	9.81024	2.41507	0.22108	0.674001
BRD4	BRD4	0.220917	9.84728	2.33082	0.201943	0.651522
TACC3	TACC3	0.220864	9.75532	4.08547	0.20554	0.657443
POC1A	POC1A	0.220701	9.84594	2.35407	0.208803	0.663043
ANP32E	ANP32E	-0.220648	9.97751	3.32101	0.133073	0.584312
TRIM25	TRIM25	0.220637	9.78963	2.78746	0.215475	0.671751
TM9SF4	TM9SF4	-0.220524	9.75105	3.46939	0.22017	0.672844
MSH2	MSH2	-0.220506	9.80409	2.82276	0.211529	0.667341
BPHL	BPHL	0.220477	9.73749	4.27937	0.210417	0.665905
BSCL2	BSCL2	-0.220317	9.75744	3.21348	0.229425	0.681941
SLU7	SLU7	-0.220269	9.75744	3.17273	0.229525	0.681941
ACOT7	ACOT7	-0.220243	9.7813	2.66785	0.230071	0.682944
ACSL1	ACSL1	-0.220014	9.75106	3.46452	0.219201	0.672844
NDUFS1	NDUFS1	-0.219849	9.85787	2.57797	0.193051	0.642924
GEMIN5	GEMIN5	0.219692	9.77921	2.87508	0.216885	0.671751
TRIM38	TRIM38	-0.219663	9.76941	2.93309	0.228154	0.68164
SAAL1	SAAL1	0.219342	9.74322	3.91184	0.217731	0.67232
GPRC5B	GPRC5B	-0.219232	9.78616	2.56365	0.235887	0.69091
PUM2	PUM2	0.219024	9.79308	2.66761	0.2198	0.672844
CLIP1	CLIP1	0.218989	9.83593	2.37467	0.206893	0.658907
ANKRD17	ANKRD17	0.21892	9.79238	2.72651	0.219149	0.672844
SMC4	SMC4	0.21868	10.147	5.00023	0.0667292	0.44446
TUBA1A	TUBA1A	-0.218513	9.88986	2.80519	0.172043	0.619829
REV1	REV1	-0.218449	9.78269	2.86877	0.222319	0.676154
ATP1B3	ATP1B3	0.218431	9.88144	2.72011	0.168866	0.614142
FAM120A	FAM120A	-0.218291	9.78616	2.49194	0.234197	0.687547
TLCD3A	TLCD3A	0.218252	9.75461	3.35452	0.225491	0.678479
ORAI3	ORAI3	0.218194	9.79722	2.6479	0.214069	0.670352
ZBTB43	ZBTB43	0.218103	9.78685	3.31979	0.200216	0.650502
GZF1	GZF1	0.218088	9.7425	4.34236	0.194086	0.644874
ENSCSAG00000012601	ENSCSAG00000012601	0.218022	9.81228	2.15717	0.218466	0.672395
FLYWCH2	FLYWCH2	0.21802	9.86774	2.84162	0.17063	0.617408
PHLDA2	PHLDA2	0.217972	9.80203	2.63361	0.21377	0.670246
MRPS2	MRPS2	0.217883	10.0584	3.89385	0.0955517	0.512946
SMARCB1	SMARCB1	0.217824	9.96532	3.04158	0.133461	0.584312
COX5B	COX5B	-0.217802	10.5979	13.904	0.00957415	0.178467
MAPT	MAPT	0.217703	9.76731	2.98247	0.223062	0.676976
YDJC	YDJC	0.217591	9.96163	3.001	0.134387	0.584312
PHYH	PHYH	0.217525	9.78338	2.86291	0.217499	0.67232
COMMD10	COMMD10	-0.217471	9.84728	2.1734	0.218187	0.672395
CBFB	CBFB	0.217291	9.74036	4.03061	0.216726	0.671751
FXR1	FXR1	0.217093	10.0158	3.195	0.120653	0.564632
YES1	YES1	0.217021	9.80546	2.50686	0.219592	0.672844
TMF1	TMF1	-0.216946	9.80955	2.2847	0.233588	0.68652
USP46	USP46	0.216911	9.72885	5.91196	0.171009	0.617713
ENSCSAG00000019148	ENSCSAG00000019148	0.216826	10.1994	5.02102	0.0689963	0.44831
GPX1	GPX1	-0.216779	10.7976	16.2292	0.00343638	0.106949
RALBP1	RALBP1	-0.216718	9.81705	2.41895	0.223381	0.676976
ETFB	ETFB	-0.216635	10.0224	3.97289	0.11462	0.554397
ERCC5	ERCC5	-0.21655	9.8366	2.22411	0.222314	0.676154
TMEM134	TMEM134	-0.216425	9.76309	2.94776	0.23876	0.694992
ANXA6	ANXA6	-0.216172	9.78893	2.49426	0.237015	0.693014
RAB5C	RAB5C	-0.215937	10.2401	7.48558	0.0571963	0.408199
CD2BP2	CD2BP2	0.215931	9.89951	2.6338	0.166734	0.611829
NUFIP1	NUFIP1	-0.215837	9.77572	2.79281	0.232519	0.684603
TMEM189-UBE2V1	TMEM189-UBE2V1	-0.215749	9.93185	2.69152	0.164756	0.609225
INO80C	INO80C	-0.215648	9.77572	2.79088	0.239218	0.694992
HARS1	HARS1	0.215384	9.83123	2.4881	0.205185	0.657443
LIAS	LIAS	0.215308	9.74465	3.66453	0.225316	0.678355
LDOC1	LDOC1	-0.215186	9.78477	2.67771	0.236786	0.692742
XPNPEP1	XPNPEP1	-0.215164	9.76097	2.99183	0.23996	0.694992
NAF1	NAF1	-0.215078	9.77712	2.62867	0.241666	0.69697
RNF13	RNF13	-0.215032	9.77641	2.64809	0.239312	0.694992
HERPUD2	HERPUD2	0.215017	9.75532	3.29556	0.224921	0.677566
PAX8	PAX8	0.21497	10.1864	3.55579	0.0787964	0.472499
ZNF414	ZNF414	0.214849	9.74107	3.87046	0.220131	0.672844
ADAM17	ADAM17	-0.214597	9.78547	2.77486	0.229599	0.681941
COPB1	COPB1	0.214591	9.87493	2.59716	0.180935	0.625262
MRTO4	MRTO4	0.21443	9.79859	2.66549	0.221603	0.67519
OTUD6B	OTUD6B	0.214393	9.75603	3.2045	0.224007	0.677236
CWC27	CWC27	-0.21435	9.77222	2.71168	0.239777	0.694992
ARFGEF1	ARFGEF1	0.21434	9.81637	2.2818	0.228577	0.681941
ENSCSAG00000002455	ENSCSAG00000002455	-0.214318	10.0891	5.1854	0.0914929	0.499079
PPP4R3A	PPP4R3A	-0.213925	9.78963	2.39554	0.244331	0.699873
CAVIN1	CAVIN1	0.213852	10.2825	6.11875	0.0418455	0.36808
ECHS1	ECHS1	-0.213669	10.0353	3.99357	0.115641	0.554762
GON4L	GON4L	0.213661	9.80543	2.34494	0.231507	0.684402
SEC62	SEC62	-0.213655	9.83525	2.10558	0.232138	0.684603
STK4	STK4	0.213559	9.78269	2.54156	0.232251	0.684603
ENSCSAG00000006445	ENSCSAG00000006445	0.213498	9.85523	2.89007	0.186622	0.63777
RICTOR	RICTOR	0.213308	9.72886	5.56321	0.180282	0.624775
SLC39A3	SLC39A3	-0.213276	9.78339	2.62855	0.242534	0.698025
ADAMTS1	ADAMTS1	0.213266	10.0382	1.5862	0.208146	0.661954
HUS1	HUS1	0.213154	9.74465	3.64409	0.22447	0.677416
ENSCSAG00000011895	ENSCSAG00000011895	0.213051	9.74393	4.01046	0.212907	0.669731
MSMO1	MSMO1	0.213001	9.815	2.48215	0.21405	0.670352
MED13	MED13	0.212967	9.77711	2.92739	0.226289	0.679672
CSNK1D	CSNK1D	0.212917	9.90718	2.3507	0.179022	0.624655
ATP6AP2	ATP6AP2	-0.212887	9.92493	2.93495	0.165638	0.61067
ETV4	ETV4	0.21245	9.74536	3.62236	0.226464	0.679683
SNX7	SNX7	0.21229	9.73677	4.01464	0.227575	0.680877
RIPOR1	RIPOR1	0.212105	9.79653	2.50057	0.231481	0.684402
PDIA3	PDIA3	-0.212075	10.5643	9.81336	0.0154016	0.231549
CNDP2	CNDP2	-0.211966	9.81296	2.30847	0.23606	0.691016
PLPPR5	PLPPR5	-0.211958	9.75034	3.437	0.224034	0.677236
NDUFS7	NDUFS7	-0.211805	9.96163	2.91915	0.155414	0.599292
PARK7	PARK7	-0.211735	10.0733	4.10477	0.108421	0.541218
VRK1	VRK1	-0.211577	9.78963	2.59501	0.244604	0.699873
GNAI1	GNAI1	0.211197	9.94867	2.2187	0.177497	0.624655
SF1	SF1	0.211136	9.97507	2.47869	0.161189	0.605353
SEC23A	SEC23A	-0.211092	9.75956	2.91313	0.248609	0.704375
ENSCSAG00000009802	ENSCSAG00000009802	-0.211087	10.3035	9.29741	0.0433431	0.372628
CIAO1	CIAO1	0.211084	10.0801	4.05909	0.0995494	0.519195
SYNJ1	SYNJ1	0.210889	9.72162	7.40161	0.151355	0.595888
ORC6	ORC6	0.210875	9.81501	2.59685	0.222271	0.676154
EMC9	EMC9	0.210797	9.82516	2.46972	0.213341	0.669731
YWHAQ	YWHAQ	-0.210474	10.1932	6.15985	0.0688963	0.44831
CHMP6	CHMP6	0.210411	9.79584	2.46908	0.231749	0.684603
ERI3	ERI3	-0.210285	9.80408	2.37734	0.241172	0.69697
CD55	CD55	0.210236	9.75886	3.00353	0.239944	0.694992
ARPC5	ARPC5	-0.210161	10.0481	3.87695	0.115624	0.554762
OGFR	OGFR	0.210138	10.3369	4.82843	0.0771738	0.468557
GEMIN7	GEMIN7	0.210061	9.74892	3.37929	0.238128	0.694992
CEBPG	CEBPG	0.210037	9.77292	2.67617	0.240021	0.694992
ENSCSAG00000015690	ENSCSAG00000015690	-0.209989	10.4229	11.4715	0.0263395	0.299174
TUBA1C	TUBA1C	0.209919	10.9344	14.2832	0.00138664	0.0541109
EXOC5	EXOC5	-0.209878	9.77642	2.47075	0.250909	0.705448
NPDC1	NPDC1	0.209799	9.88014	2.18798	0.206204	0.658322
TMOD3	TMOD3	-0.209744	9.83794	2.26302	0.226138	0.679672
CLPB	CLPB	-0.209676	9.75461	3.01092	0.251353	0.705448
EIF2B4	EIF2B4	-0.209674	9.8116	2.23332	0.242498	0.698025
BEX3	BEX3	-0.209532	10.2456	6.89508	0.0568797	0.408199
TNIP2	TNIP2	0.209371	9.7813	2.52196	0.241608	0.69697
ENSCSAG00000000163	ENSCSAG00000000163	-0.209284	9.98358	3.43071	0.142941	0.58951
TRAPPC3	TRAPPC3	-0.209263	9.8366	2.2056	0.231306	0.684402
CLIC4	CLIC4	-0.209173	10.3483	5.40721	0.0420019	0.368564
ENSCSAG00000000501	ENSCSAG00000000501	-0.209163	9.84595	2.35024	0.220409	0.673083
GDE1	GDE1	0.209108	9.83995	2.32467	0.21123	0.667341
ENSCSAG00000019637	ENSCSAG00000019637	0.208991	11.66	16.905	0.00026898	0.0168153
XRCC5	XRCC5	-0.208974	10.3093	8.28777	0.0464668	0.37656
ENSCSAG00000001053	ENSCSAG00000001053	-0.208951	9.8366	2.13172	0.232485	0.684603
FAM193A	FAM193A	-0.208894	9.72597	6.78115	0.152598	0.59732
PHF20L1	PHF20L1	-0.208811	9.7972	2.21701	0.254803	0.705448
ZNF668	ZNF668	0.208547	9.72162	7.44368	0.155477	0.599292
SCPEP1	SCPEP1	-0.208365	9.78269	2.52322	0.252472	0.705448
TAZ	TAZ	-0.208316	9.79584	2.22577	0.254092	0.705448
ENSCSAG00000005858	ENSCSAG00000005858	-0.208275	9.73462	4.63464	0.198014	0.6494
FPGS	FPGS	0.208093	9.79584	2.37905	0.23847	0.694992
CFL2	CFL2	0.208054	9.79032	2.44868	0.24272	0.698025
ZNF768	ZNF768	0.208038	9.72162	8.32394	0.134797	0.584312
CHCHD4	CHCHD4	0.20797	9.78338	2.55171	0.241985	0.697495
ENSCSAG00000006004	ENSCSAG00000006004	-0.207915	9.74678	5.02279	0.173774	0.62256
MRPS9	MRPS9	-0.20781	9.91608	2.41777	0.18955	0.642376
PYCR1	PYCR1	0.207731	9.76168	2.84155	0.24607	0.701048
IBTK	IBTK	0.207643	9.80681	2.25095	0.239615	0.694992
ENSCSAG00000009494	ENSCSAG00000009494	-0.207544	9.85722	2.38299	0.216816	0.671751
EXOC7	EXOC7	0.207521	9.82381	2.23752	0.228591	0.681941
LINS1	LINS1	0.207458	9.72162	7.10606	0.162252	0.606167
SLC35C2	SLC35C2	0.207405	9.75602	3.01607	0.247242	0.702192
PPIC	PPIC	0.207328	9.89244	2.54932	0.183183	0.630452
H2AC14	H2AC14	-0.206947	9.87101	1.3882	0.238972	0.694992
RAP2C	RAP2C	0.206904	9.74393	3.63289	0.226216	0.679672
RCL1	RCL1	0.206898	9.79653	2.39525	0.23943	0.694992
EPS15	EPS15	0.206754	9.7917	2.34296	0.246214	0.701048
ORAI2	ORAI2	0.206734	9.75035	3.131	0.25326	0.705448
HEBP2	HEBP2	0.206647	9.87559	2.56419	0.189432	0.642376
ATF1	ATF1	0.206074	9.7645	2.7014	0.247876	0.702892
TRIM44	TRIM44	-0.206057	9.97812	2.27534	0.17886	0.624655
CMTM3	CMTM3	0.205842	10.0312	2.80854	0.138886	0.589491
HSD17B4	HSD17B4	-0.20582	9.74964	3.04187	0.256464	0.705554
ENSCSAG00000003134	ENSCSAG00000003134	-0.205808	10.0064	2.41812	0.164766	0.609225
FLOT1	FLOT1	-0.205726	9.75248	2.93755	0.255148	0.705448
LAMTOR4	LAMTOR4	-0.205658	9.94185	2.87525	0.170455	0.617214
ENSCSAG00000019054	ENSCSAG00000019054	0.205652	10.3821	5.91036	0.0533378	0.400181
ENSCSAG00000019006	ENSCSAG00000019006	0.205582	9.79377	2.27526	0.247491	0.702192
BAZ2A	BAZ2A	0.205549	9.80956	2.23696	0.241373	0.69697
CST3	CST3	-0.205475	13.0121	10.7397	0.00108248	0.0465377
WASF2	WASF2	0.205471	9.90398	2.20281	0.198123	0.6494
ARHGAP5	ARHGAP5	0.205392	9.76521	2.92987	0.239082	0.694992
ENSCSAG00000011544	ENSCSAG00000011544	0.205313	9.98297	3.01086	0.144718	0.592372
ZCCHC14	ZCCHC14	0.205313	9.71653	10.6343	0.111518	0.548068
ENSCSAG00000000403	ENSCSAG00000000403	-0.205197	9.74465	3.24564	0.257006	0.705818
DDX56	DDX56	0.20509	9.93935	2.60336	0.168261	0.613249
DBF4	DBF4	0.205021	9.77081	2.62628	0.253993	0.705448
PLCE1	PLCE1	0.205017	9.76449	2.81222	0.246673	0.701048
TM4SF1	TM4SF1	-0.204933	10.7125	3.83228	0.0505355	0.389023
DRG1	DRG1	0.204917	9.87949	2.42559	0.197866	0.6494
ZWILCH	ZWILCH	0.204892	9.75532	3.12789	0.249383	0.705196
ENSCSAG00000000369	ENSCSAG00000000369	0.204882	9.94492	2.11953	0.200616	0.650502
NDUFS2	NDUFS2	-0.204689	10.0624	3.95727	0.121564	0.56474
EIF3D	EIF3D	0.204655	10.0117	3.18314	0.13299	0.584312
TM9SF2	TM9SF2	-0.204618	9.84128	1.96463	0.243945	0.699873
NCOA6	NCOA6	0.204463	9.74036	4.92822	0.192023	0.642924
EMC3	EMC3	0.20444	9.83055	2.33773	0.224234	0.677236
PHB2	PHB2	0.204312	10.1186	4.60739	0.0953551	0.512517
ZMPSTE24	ZMPSTE24	-0.204047	9.81636	2.20191	0.249133	0.70488
ENSCSAG00000016909	ENSCSAG00000016909	0.204028	10.0323	2.86729	0.138914	0.589491
SMIM19	SMIM19	0.20388	9.78339	2.52131	0.248934	0.70471
GCFC2	GCFC2	-0.203871	9.75602	2.80195	0.262084	0.706341
ETS1	ETS1	0.203871	9.79722	2.21064	0.253507	0.705448
NUP54	NUP54	0.203848	9.77362	2.54952	0.254139	0.705448
ENSCSAG00000000476	ENSCSAG00000000476	-0.203848	12.2196	14.5686	0.000142936	0.0105891
CCDC174	CCDC174	0.203661	9.74963	3.74639	0.219705	0.672844
PIAS4	PIAS4	0.203607	9.75815	2.81768	0.251334	0.705448
ENSCSAG00000019418	ENSCSAG00000019418	0.20354	9.7645	2.78279	0.254476	0.705448
ENSCSAG00000009444	ENSCSAG00000009444	0.203487	9.86512	2.24147	0.216315	0.671751
ATG3	ATG3	0.203433	9.83392	2.19437	0.230359	0.6834
AIDA	AIDA	-0.2033	9.74893	3.21374	0.256246	0.705554
VARS1	VARS1	-0.203265	9.82584	2.19531	0.244253	0.699873
SLC16A3	SLC16A3	-0.203239	9.8963	2.0964	0.217099	0.671959
ARPC1B	ARPC1B	0.203168	10.442	9.04876	0.0327195	0.329355
MTOR	MTOR	-0.203126	9.75602	2.75197	0.264361	0.707334
SLC25A33	SLC25A33	0.203048	9.73318	4.61656	0.21226	0.6684
EDARADD	EDARADD	-0.202987	9.77851	2.49301	0.262602	0.706341
FNIP1	FNIP1	-0.202936	9.75885	3.55327	0.216899	0.671751
BEX2	BEX2	-0.202905	9.82854	2.12285	0.246599	0.701048
SDC1	SDC1	0.202894	9.76872	2.6547	0.258508	0.706038
NUP93	NUP93	-0.202874	9.8116	2.2497	0.252214	0.705448
TSPAN6	TSPAN6	-0.202811	9.79791	2.3693	0.257255	0.705818
TMEM159	TMEM159	0.2028	9.74322	3.28246	0.255041	0.705448
CKAP2L	CKAP2L	0.202648	9.81839	2.23955	0.253814	0.705448
SESTD1	SESTD1	0.202599	9.78478	2.2986	0.256714	0.705818
ZNF770	ZNF770	0.202495	9.74179	3.38853	0.252808	0.705448
SRA1	SRA1	-0.202384	9.81228	2.16663	0.255004	0.705448
ND1	ND1	0.202302	11.1111	5.81263	0.0242325	0.288086
COX16	COX16	-0.202293	9.87428	2.23956	0.220513	0.673083
UBE2H	UBE2H	-0.202268	9.78685	2.15143	0.268732	0.710968
EPHA2	EPHA2	0.202147	9.78338	2.45889	0.252706	0.705448
RAP1A	RAP1A	0.202042	9.8184	2.16171	0.241209	0.69697
TAGLN2	TAGLN2	-0.20196	10.999	15.8387	0.00241107	0.0832066
LCLAT1	LCLAT1	-0.20162	9.76661	2.61797	0.261636	0.706341
PHF12	PHF12	-0.201498	9.74321	3.77493	0.224277	0.677236
ATXN2L	ATXN2L	-0.201405	9.75319	3.32023	0.23797	0.694992
WDR54	WDR54	-0.201394	9.84662	2.26668	0.234742	0.688748
SYNGR1	SYNGR1	0.201288	9.8905	2.60024	0.190144	0.642924
TOPORS	TOPORS	0.201226	9.78963	2.25346	0.262435	0.706341
CANX	CANX	-0.201174	10.4759	7.45943	0.0314111	0.325201
IRS2	IRS2	0.200851	9.75744	3.50948	0.223038	0.676976
CDKN2AIP	CDKN2AIP	-0.200814	9.73246	4.61761	0.210951	0.667179
SUPT16H	SUPT16H	-0.200814	10.1399	4.49257	0.104397	0.533876
ENSCSAG00000007940	ENSCSAG00000007940	-0.200667	10.67	11.3027	0.0128427	0.212911
NHP2	NHP2	-0.200635	10.1258	5.42641	0.100089	0.520772
JMJD4	JMJD4	0.20061	9.78269	2.41381	0.259562	0.706038
EDEM2	EDEM2	0.200516	9.7799	2.46946	0.257184	0.705818
SUGT1	SUGT1	0.200412	9.94309	2.4463	0.17865	0.624655
GALNT11	GALNT11	-0.200248	9.75532	2.66942	0.271769	0.71278
ENSCSAG00000001231	ENSCSAG00000001231	0.200247	9.93309	2.56008	0.176798	0.62371
TTF1	TTF1	0.200242	9.85721	1.82919	0.26249	0.706341
TOPBP1	TOPBP1	0.200176	9.79032	2.35754	0.259562	0.706038
ENSCSAG00000015676	ENSCSAG00000015676	-0.200074	9.8918	2.21399	0.216354	0.671751
RHOG	RHOG	0.199913	9.80477	2.07223	0.258883	0.706038
CMTM7	CMTM7	0.199912	9.78963	2.31029	0.2587	0.706038
AGA	AGA	0.199844	9.75035	2.94425	0.263299	0.706398
SCAF1	SCAF1	0.199806	9.76801	2.51559	0.263559	0.706679
PI4KB	PI4KB	0.199691	9.74036	3.8562	0.230839	0.684023
ENSCSAG00000018603	ENSCSAG00000018603	0.199674	10.9505	14.2626	0.0085776	0.173007
S100A13	S100A13	-0.19955	10.3507	7.43075	0.0531335	0.400181
TINAGL1	TINAGL1	0.199502	9.74465	3.39182	0.261727	0.706341
NDUFAF7	NDUFAF7	0.19947	9.80887	2.06525	0.257667	0.706038
ZMYM2	ZMYM2	-0.199435	9.76942	2.54406	0.264916	0.707527
ENSCSAG00000014048	ENSCSAG00000014048	0.199333	10.0857	2.43575	0.158518	0.602283
ZNF410	ZNF410	-0.199317	9.74679	3.0923	0.260983	0.706341
MRPL13	MRPL13	-0.199161	10.0417	4.27799	0.133955	0.584312
ENSCSAG00000015394	ENSCSAG00000015394	-0.199062	10.3059	7.66008	0.0569686	0.408199
FRG1	FRG1	-0.199052	9.79791	1.97533	0.275553	0.715179
DCBLD2	DCBLD2	0.19901	10.3647	3.29122	0.0699329	0.451361
ENSCSAG00000010083	ENSCSAG00000010083	-0.198918	9.97508	2.65381	0.174783	0.622664
TRAPPC2L	TRAPPC2L	0.198836	9.82314	2.09368	0.247438	0.702192
LSM14A	LSM14A	0.198635	10.0767	3.0639	0.133185	0.584312
DERL2	DERL2	-0.198469	9.83324	1.8904	0.261474	0.706341
CRYBG1	CRYBG1	0.19843	9.81704	2.01759	0.25774	0.706038
GMPPB	GMPPB	0.198382	9.77921	2.35301	0.265878	0.708368
FAM98C	FAM98C	0.198382	9.81296	2.01347	0.259194	0.706038
BAP1	BAP1	-0.198336	9.74393	3.31514	0.254235	0.705448
SLC39A7	SLC39A7	0.198296	9.78269	2.26527	0.266713	0.709011
FIS1	FIS1	0.198203	10.2278	5.12729	0.0809886	0.474045
ENSCSAG00000007471	ENSCSAG00000007471	-0.198201	9.85457	1.7477	0.254038	0.705448
MED23	MED23	0.198007	9.7339	4.40465	0.219276	0.672844
MRPL2	MRPL2	0.198005	9.85325	2.26909	0.223523	0.676976
OLA1	OLA1	0.197995	10.0253	2.39139	0.168939	0.614142
KAT8	KAT8	0.197839	9.77572	2.31296	0.272957	0.71278
STXBP2	STXBP2	-0.197687	9.84061	2.0072	0.251687	0.705448
NCAPH	NCAPH	0.197586	9.84927	2.60458	0.219711	0.672844
ENSCSAG00000018997	ENSCSAG00000018997	-0.197585	9.87493	2.02009	0.235742	0.69091
RAB4A	RAB4A	0.197533	9.79997	2.19403	0.257981	0.706038
EXOSC10	EXOSC10	-0.197423	9.7806	2.22686	0.282835	0.720654
JOSD2	JOSD2	-0.197373	9.782	2.23199	0.277839	0.716635
ENSCSAG00000016907	ENSCSAG00000016907	0.197294	11.7523	14.6891	0.000134203	0.0102715
SLC16A1	SLC16A1	0.197265	9.73821	3.35729	0.265843	0.708368
TCEAL8	TCEAL8	-0.197262	9.85919	2.08235	0.241632	0.69697
PIKFYVE	PIKFYVE	0.197244	9.72524	5.91449	0.185096	0.634455
HES7	HES7	0.197237	9.74821	2.92121	0.27265	0.71278
BCAP31	BCAP31	-0.197232	10.4194	10.1253	0.0388968	0.357065
POLR2D	POLR2D	0.197169	10.0099	3.07611	0.147412	0.595397
CSTF1	CSTF1	-0.197143	9.74536	3.33358	0.245804	0.701048
SAR1A	SAR1A	-0.197131	9.84993	2.10998	0.244473	0.699873
C5orf51	C5orf51	0.196862	9.75176	2.98889	0.256416	0.705554
LCORL	LCORL	0.19684	9.72234	6.20926	0.188057	0.640277
MTRES1	MTRES1	0.196706	9.74607	3.04259	0.262345	0.706341
SSBP1	SSBP1	-0.196599	10.0335	3.624	0.144344	0.592372
ETNK1	ETNK1	0.196585	9.76661	2.46923	0.276885	0.715922
SUPT20H	SUPT20H	0.196518	9.79101	2.10465	0.271502	0.71278
WBP11	WBP11	0.196509	9.83927	2.0156	0.244556	0.699873
RSF1	RSF1	0.196503	9.98839	1.77607	0.227416	0.680877
DNAJC11	DNAJC11	0.196459	9.78616	2.17227	0.270811	0.71278
PHGDH	PHGDH	-0.196443	9.83593	2.0472	0.255334	0.705448
ERLEC1	ERLEC1	-0.196382	9.86708	1.9903	0.242668	0.698025
ENSCSAG00000019292	ENSCSAG00000019292	-0.196314	9.79101	2.15222	0.27601	0.715581
GALE	GALE	-0.196168	9.91609	2.22515	0.213448	0.669731
DAPK1	DAPK1	-0.196084	9.84925	1.71316	0.280229	0.718125
MRGBP	MRGBP	0.196079	9.7806	2.26614	0.273036	0.71278
PPP1R21	PPP1R21	0.195904	9.75319	2.72188	0.272109	0.71278
SNAP29	SNAP29	0.195844	9.78616	2.14201	0.272933	0.71278
PLEKHO1	PLEKHO1	0.195804	9.73462	4.5279	0.216885	0.671751
ENSCSAG00000012018	ENSCSAG00000012018	0.195687	9.76379	2.5022	0.273422	0.71278
PDCD7	PDCD7	0.195647	9.74536	3.13892	0.258971	0.706038
PDK2	PDK2	-0.195595	9.78477	2.14301	0.284747	0.722672
WTAP	WTAP	0.195572	9.74679	2.98806	0.263977	0.706679
HNRNPUL1	HNRNPUL1	0.195553	9.91861	1.86332	0.22938	0.681941
PSMD13	PSMD13	-0.195335	9.94496	2.63579	0.191185	0.642924
OGA	OGA	0.195195	9.74608	3.00789	0.266284	0.708368
MRPS27	MRPS27	0.195132	9.7539	2.71043	0.272552	0.71278
CYBC1	CYBC1	0.195126	9.81228	1.96806	0.264991	0.707527
WFS1	WFS1	-0.195077	9.7539	2.66389	0.28471	0.722672
STK3	STK3	0.194831	9.74322	3.39428	0.250834	0.705448
HYI	HYI	-0.194807	9.78616	2.02778	0.288009	0.724142
ENSCSAG00000018298	ENSCSAG00000018298	-0.194786	9.81976	2.11394	0.266805	0.709011
BTF3	BTF3	-0.194723	10.689	11.2605	0.0157771	0.23368
PHLDB1	PHLDB1	-0.19459	9.82651	1.84477	0.272656	0.71278
VPS29	VPS29	-0.194553	9.9331	2.52442	0.199271	0.649905
ENSCSAG00000014143	ENSCSAG00000014143	0.194369	10.8377	7.0873	0.0359793	0.349236
ASH1L	ASH1L	0.194307	9.86837	1.81501	0.276654	0.715688
MRE11	MRE11	0.194276	9.74393	2.99922	0.274641	0.714489
CMPK1	CMPK1	-0.194207	9.8386	1.83754	0.269311	0.71157
WASL	WASL	-0.194144	9.80545	1.82818	0.289454	0.725792
ENSCSAG00000011427	ENSCSAG00000011427	-0.194012	10.3568	5.79568	0.05336	0.400181
PSMB7	PSMB7	-0.193983	10.3991	8.36922	0.0457719	0.37573
SAFB2	SAFB2	0.193837	9.87493	1.85329	0.246088	0.701048
CDS2	CDS2	-0.193776	9.76239	2.36111	0.288344	0.724142
KNOP1	KNOP1	0.193616	9.86052	1.93927	0.246147	0.701048
UTP20	UTP20	-0.193519	9.80614	1.90605	0.285428	0.723548
SS18	SS18	-0.193511	9.77921	2.12486	0.289716	0.725792
ENSCSAG00000019435	ENSCSAG00000019435	0.193381	9.8466	1.9051	0.252564	0.705448
EMC8	EMC8	0.193374	9.85523	1.93137	0.246323	0.701048
ARF1	ARF1	-0.193306	10.2119	5.18069	0.0953709	0.512517
ENSCSAG00000007256	ENSCSAG00000007256	0.19329	9.80546	2.05883	0.268223	0.710894
EEF1AKMT1	EEF1AKMT1	0.193232	9.77012	2.29588	0.279824	0.718125
ABI2	ABI2	0.193221	9.74251	3.36307	0.254508	0.705448
RNF216	RNF216	0.193216	9.99141	1.87962	0.20971	0.664497
CSRP1	CSRP1	-0.193145	9.89566	2.16447	0.22763	0.680877
COX20	COX20	0.193133	9.86578	2.13468	0.231084	0.684349
CPNE1	CPNE1	-0.193095	9.89437	1.81868	0.244347	0.699873
PIM1	PIM1	0.193041	9.78893	2.05198	0.28099	0.71841
ENSCSAG00000011311	ENSCSAG00000011311	-0.193013	9.75744	2.60615	0.288289	0.724142
MYBL2	MYBL2	0.192936	9.81228	2.10725	0.266118	0.708368
LIMCH1	LIMCH1	0.19291	9.78546	2.09865	0.280005	0.718125
NAA30	NAA30	0.192865	9.74463	3.31145	0.255916	0.705448
TBCK	TBCK	-0.192816	9.76097	2.39673	0.286407	0.72413
CLDN10	CLDN10	-0.192779	9.81772	1.83258	0.281753	0.719341
MRPS34	MRPS34	0.192756	10.1475	4.34023	0.106602	0.538637
LHX1	LHX1	-0.19272	10.3059	2.06665	0.150846	0.595888
PSMA5	PSMA5	-0.192639	9.93873	2.52643	0.200458	0.650502
TBC1D17	TBC1D17	0.192457	9.75602	2.61851	0.280237	0.718125
GLB1	GLB1	-0.192352	9.76942	2.27245	0.293312	0.727512
ENSCSAG00000005841	ENSCSAG00000005841	-0.192134	9.79791	1.99702	0.286797	0.724142
TMED10	TMED10	-0.192053	10.03	3.1199	0.159736	0.604282
MLEC	MLEC	-0.19201	10.107	3.84395	0.130216	0.583281
CCDC51	CCDC51	0.192002	9.75744	2.53484	0.283998	0.722182
ENSCSAG00000014396	ENSCSAG00000014396	0.191791	9.75106	2.94677	0.265367	0.707901
EIF1	EIF1	-0.191746	11.0484	13.2067	0.00343408	0.106949
FAM184A	FAM184A	0.191726	9.76942	2.43426	0.276048	0.715581
CPNE8	CPNE8	0.191719	9.84328	1.78738	0.265411	0.707901
TMEM222	TMEM222	0.191696	9.79652	1.96764	0.28554	0.723548
NENF	NENF	-0.191695	9.86117	1.84717	0.260931	0.706341
SNCG	SNCG	0.19162	9.81635	1.87336	0.281981	0.719561
NFX1	NFX1	0.19155	9.77572	2.2959	0.279898	0.718125
SERPINE1	SERPINE1	0.191541	10.6438	3.19896	0.0739695	0.45818
GAB1	GAB1	-0.191409	9.74322	3.16967	0.260025	0.706341
CDK18	CDK18	0.19137	9.71653	8.69547	0.148996	0.595888
KMT5B	KMT5B	0.191287	9.74393	3.30429	0.252113	0.705448
BEX4	BEX4	0.191247	9.88985	2.09055	0.223399	0.676976
OSBPL1A	OSBPL1A	-0.191246	9.75106	2.62217	0.287821	0.724142
TFB2M	TFB2M	-0.191194	9.80819	1.86674	0.288885	0.724785
ZCCHC10	ZCCHC10	-0.191013	9.73605	3.6782	0.248677	0.704375
GEN1	GEN1	0.190896	9.76026	2.53835	0.286413	0.72413
ENSCSAG00000018673	ENSCSAG00000018673	-0.190876	9.79446	2.00135	0.294091	0.728124
PPP2R1A	PPP2R1A	-0.190741	10.0422	2.99482	0.163089	0.606167
FAM168B	FAM168B	-0.190698	9.76661	2.20994	0.297358	0.733171
COMMD9	COMMD9	0.190612	9.77292	2.19371	0.286822	0.724142
CIAPIN1	CIAPIN1	0.190415	9.80408	2.00922	0.275611	0.715179
SYPL1	SYPL1	0.190366	10.0335	2.70495	0.156654	0.600525
SNX29	SNX29	-0.190265	9.76801	2.30422	0.288583	0.724385
SIVA1	SIVA1	0.190215	10.0318	3.8802	0.14087	0.58951
ITGB3BP	ITGB3BP	0.190185	9.75248	2.76431	0.285781	0.723797
PHF3	PHF3	0.19009	9.89564	1.55352	0.26497	0.707527
MBD1	MBD1	-0.189915	9.75744	2.48901	0.287731	0.724142
TNFRSF12A	TNFRSF12A	0.189848	10.5357	6.02777	0.0422025	0.368628
SUPT6H	SUPT6H	0.189802	9.88339	1.87767	0.246661	0.701048
UTP15	UTP15	0.189724	9.7652	2.30388	0.291179	0.72623
H1-2	H1-2	0.18971	9.93685	1.55702	0.22921	0.681941
CWC22	CWC22	0.189409	9.77012	2.21457	0.289946	0.726011
TPRA1	TPRA1	-0.189401	9.7813	1.99976	0.300206	0.734302
C4orf3	C4orf3	-0.189397	9.82854	2.01168	0.273419	0.71278
FAM161A	FAM161A	-0.189381	9.75673	2.43907	0.291027	0.72623
AARS1	AARS1	0.189375	9.78963	1.98997	0.287353	0.724142
TOP3A	TOP3A	0.189353	9.73892	3.34083	0.262542	0.706341
LGALS3	LGALS3	-0.189317	11.8022	8.16672	0.00434972	0.124667
TRIM27	TRIM27	0.189083	9.79997	1.93133	0.283517	0.72203
ARHGEF28	ARHGEF28	0.189065	9.86773	1.61587	0.282383	0.720226
EIF3M	EIF3M	0.188991	10.0699	2.994	0.144702	0.592372
GOLGA4	GOLGA4	0.188959	10.0527	1.74412	0.21626	0.671751
PRMT6	PRMT6	0.188939	9.74892	2.67039	0.286098	0.72413
NAMPT	NAMPT	0.188707	9.74322	3.26077	0.261259	0.706341
ACTN4	ACTN4	-0.188652	9.92934	1.99482	0.229032	0.681941
MPHOSPH10	MPHOSPH10	0.18861	9.84927	1.77345	0.268	0.710698
ENSCSAG00000008330	ENSCSAG00000008330	-0.188603	9.7806	1.9877	0.302231	0.736063
POLR1A	POLR1A	-0.188595	9.79446	1.96345	0.293774	0.727886
AIMP2	AIMP2	0.188542	10.0687	3.40011	0.139597	0.589491
ARRDC1	ARRDC1	-0.188537	9.76942	2.10973	0.303819	0.737451
PEF1	PEF1	0.188521	9.77432	2.13108	0.294902	0.729062
CD58	CD58	-0.188486	9.78547	1.86334	0.301349	0.734974
CD9	CD9	-0.188469	10.7401	10.6964	0.0142636	0.226832
C19orf33	C19orf33	-0.188384	9.74821	2.75447	0.287986	0.724142
EIF3K	EIF3K	0.18836	10.7998	9.15341	0.0321955	0.329052
RAE1	RAE1	0.188323	9.83593	1.83512	0.267588	0.710698
CLSTN1	CLSTN1	-0.188322	9.77292	2.03971	0.302621	0.736435
UBA1	UBA1	-0.188059	9.8184	1.76901	0.293414	0.727512
UTRN	UTRN	-0.187998	9.81908	1.69754	0.300043	0.734258
COX3	COX3	0.187995	14.869	17.6671	2.85218e-05	0.00357649
NXT1	NXT1	0.187991	9.77572	2.10457	0.298273	0.733484
PPP1CB	PPP1CB	-0.187961	10.0469	2.15386	0.180003	0.624775
KIFBP	KIFBP	-0.187917	9.78478	1.96818	0.300921	0.734974
C8orf33	C8orf33	0.187641	9.84061	1.81076	0.268648	0.710968
PDE8A	PDE8A	0.187596	9.73174	3.92064	0.251998	0.705448
RAB3GAP2	RAB3GAP2	-0.187564	9.75105	2.63223	0.284767	0.722672
RIPK2	RIPK2	-0.187522	9.7425	2.98909	0.277546	0.716534
DEGS1	DEGS1	0.187448	10.055	2.90254	0.151995	0.596003
ENSCSAG00000014175	ENSCSAG00000014175	-0.187425	10.3136	5.5	0.0726768	0.455699
ZBTB2	ZBTB2	0.187385	9.71507	11.0519	0.120526	0.564571
CCNK	CCNK	-0.187349	9.75177	2.42561	0.306628	0.740022
ENSCSAG00000009735	ENSCSAG00000009735	0.187259	9.75956	2.34762	0.29157	0.726847
PPCDC	PPCDC	0.187191	9.73892	3.00561	0.290794	0.72623
EIF4G2	EIF4G2	-0.187159	10.2243	4.44284	0.0979031	0.517798
ENSCSAG00000019011	ENSCSAG00000019011	-0.187153	9.76591	2.23319	0.306135	0.739535
GNL1	GNL1	0.186935	9.82178	1.84129	0.278572	0.717359
OAZ2	OAZ2	-0.186862	9.80614	1.84168	0.296498	0.731939
APPBP2	APPBP2	0.186765	9.88985	1.64901	0.271008	0.71278
MEAF6	MEAF6	0.186751	9.86183	1.66146	0.274566	0.714489
ENSCSAG00000005073	ENSCSAG00000005073	-0.186733	10.2016	4.27881	0.0991336	0.518616
GSDMD	GSDMD	-0.186723	9.8446	1.77733	0.278065	0.716635
THOC3	THOC3	-0.186703	9.782	1.96019	0.308384	0.742142
IFI16	IFI16	0.186662	9.74179	2.86843	0.292645	0.727512
CPPED1	CPPED1	-0.186596	9.77642	2.03744	0.306331	0.739656
ENSCSAG00000018274	ENSCSAG00000018274	0.186596	9.82179	1.81175	0.282595	0.720404
ELL2	ELL2	0.186417	9.76309	2.39071	0.288261	0.724142
LUC7L2	LUC7L2	0.186346	9.85985	1.72006	0.268803	0.710968
FKBP4	FKBP4	0.186274	10.0863	3.37941	0.133396	0.584312
NECAP2	NECAP2	0.186175	9.75744	2.3814	0.297903	0.733266
DPP3	DPP3	-0.186134	9.7652	2.22042	0.309485	0.742606
ULK3	ULK3	0.185997	9.78408	1.9759	0.297588	0.733171
ENSCSAG00000008172	ENSCSAG00000008172	-0.185921	10.107	3.21653	0.143635	0.590965
MSL3	MSL3	-0.185903	9.77501	2.09794	0.305983	0.739535
PSMA6	PSMA6	-0.185858	10.097	3.45922	0.148695	0.595888
ENSCSAG00000019522	ENSCSAG00000019522	-0.1858	10.327	6.63754	0.0731056	0.455699
UHRF1BP1L	UHRF1BP1L	0.185792	9.7799	1.95537	0.30001	0.734258
FAF2	FAF2	-0.185754	9.91418	1.62401	0.260653	0.706341
SELENOI	SELENOI	0.185735	9.78755	1.96986	0.299755	0.734258
RHOT1	RHOT1	0.185631	9.76731	2.18275	0.299732	0.734258
RNF145	RNF145	-0.18537	9.73963	3.18645	0.271402	0.71278
ENSCSAG00000011368	ENSCSAG00000011368	0.185321	10.0282	2.65824	0.167483	0.613249
HMGN4	HMGN4	0.185302	9.83123	1.92924	0.270548	0.71278
NR1D1	NR1D1	0.185274	9.76589	5.5285	0.114857	0.554397
IMPDH1	IMPDH1	-0.185247	9.77711	1.92952	0.312567	0.744542
MRPL27	MRPL27	-0.185158	10.093	3.86559	0.142644	0.58951
SCP2	SCP2	-0.185153	9.85126	1.94261	0.270543	0.71278
MARCKS	MARCKS	-0.185114	9.79928	1.72625	0.308993	0.742548
ARL1	ARL1	-0.185065	9.88014	1.88263	0.258206	0.706038
UBAP2	UBAP2	-0.184625	9.80818	1.7543	0.303169	0.736933
MB21D2	MB21D2	0.184591	9.73678	3.52241	0.261799	0.706341
SELENOS	SELENOS	0.184589	9.8116	1.77478	0.293121	0.727512
MTCH1	MTCH1	0.184572	10.097	3.47067	0.137625	0.589491
PMVK	PMVK	-0.184552	9.75035	2.52574	0.308546	0.742178
TOMM40	TOMM40	0.184403	9.96837	2.1738	0.205391	0.657443
CCDC107	CCDC107	0.184109	9.86183	1.82552	0.261433	0.706341
TXNRD1	TXNRD1	-0.184079	9.84861	1.84735	0.275064	0.714491
VPS35L	VPS35L	-0.184053	9.82313	1.63889	0.305682	0.739535
HEXIM1	HEXIM1	-0.183946	9.73462	3.8284	0.250241	0.705448
ENSCSAG00000012048	ENSCSAG00000012048	0.183646	9.74536	2.68526	0.304152	0.737907
SERTAD2	SERTAD2	0.183546	9.76168	2.95522	0.259223	0.706038
PAWR	PAWR	0.183366	10.0868	2.21029	0.17845	0.624655
MYL12B	MYL12B	-0.183344	10.6707	10.7202	0.0237262	0.285221
MEA1	MEA1	-0.183341	9.99022	2.45624	0.199549	0.649905
AP1M1	AP1M1	-0.183339	9.79928	1.749	0.311907	0.743915
AUP1	AUP1	0.183283	10.1334	3.38636	0.13266	0.584312
ENSCSAG00000018292	ENSCSAG00000018292	-0.183183	9.90973	1.96146	0.245647	0.701048
ZMYND8	ZMYND8	0.183096	9.73892	3.50513	0.262893	0.706385
LARS1	LARS1	-0.183057	9.8506	1.77029	0.280763	0.71841
PRKAR1A	PRKAR1A	-0.182912	10.1103	2.91802	0.154991	0.599292
GRSF1	GRSF1	0.182613	9.84661	1.74353	0.277214	0.716042
ZNF609	ZNF609	0.182529	9.73174	3.90588	0.252822	0.705448
TOM1	TOM1	-0.182336	9.76871	1.98028	0.316912	0.748672
SUN1	SUN1	-0.182176	9.81364	1.63755	0.312613	0.744542
GBF1	GBF1	-0.182102	9.75886	2.26842	0.305701	0.739535
SHMT1	SHMT1	-0.181856	9.86183	1.92562	0.268354	0.710894
CHTOP	CHTOP	-0.181828	9.82921	1.59968	0.306001	0.739535
ENSCSAG00000000090	ENSCSAG00000000090	-0.181808	10.0276	2.82458	0.182724	0.629729
KHDRBS1	KHDRBS1	-0.181772	10.0812	3.04703	0.163167	0.606167
HAUS6	HAUS6	-0.181761	9.76942	2.02567	0.317447	0.748858
CNPY2	CNPY2	0.181422	9.95424	2.0263	0.218363	0.672395
CA2	CA2	-0.181397	9.79791	1.70373	0.316731	0.748672
SLC26A6	SLC26A6	-0.18139	9.75035	2.39275	0.316185	0.748136
SULF2	SULF2	0.181362	9.75319	2.36167	0.307837	0.741528
STK35	STK35	0.181273	9.76168	2.14545	0.311153	0.742843
TGIF1	TGIF1	0.181147	10.0341	1.81537	0.212968	0.669731
KIF2A	KIF2A	0.181108	9.92051	1.62669	0.255695	0.705448
RSRC1	RSRC1	0.18102	9.79446	1.76448	0.312098	0.74402
RHOC	RHOC	-0.180935	10.1497	3.60504	0.141732	0.58951
HNRNPA1	HNRNPA1	-0.180838	10.651	8.65949	0.0292462	0.313008
WBP4	WBP4	-0.180742	9.76168	2.05949	0.319907	0.751883
ENSCSAG00000008441	ENSCSAG00000008441	-0.18069	10.3595	6.9439	0.0719587	0.455699
SKP2	SKP2	0.180351	9.75248	2.4043	0.321844	0.754332
DNAJB4	DNAJB4	0.180189	9.73388	4.60737	0.214202	0.670356
ENSCSAG00000014518	ENSCSAG00000014518	0.180132	9.7806	1.94618	0.31041	0.742606
XAB2	XAB2	0.179915	9.76239	2.12552	0.316521	0.748583
DALRD3	DALRD3	-0.179903	9.77152	1.88743	0.326106	0.755269
CDK5RAP3	CDK5RAP3	-0.1799	9.80409	1.83	0.311165	0.742843
ENSCSAG00000003817	ENSCSAG00000003817	-0.179731	9.91354	1.6381	0.262737	0.706341
SPTSSA	SPTSSA	-0.179681	9.82989	1.75212	0.299524	0.734258
ENSCSAG00000019301	ENSCSAG00000019301	0.179584	9.86903	1.46533	0.313132	0.744542
GTF3A	GTF3A	0.179584	10.007	2.1039	0.20136	0.65149
TMEM18	TMEM18	-0.17951	9.81433	1.7442	0.310268	0.742606
ENSCSAG00000018772	ENSCSAG00000018772	0.179446	10.3798	2.71321	0.160902	0.605353
RMDN3	RMDN3	0.179353	9.85788	1.54264	0.2933	0.727512
UBFD1	UBFD1	0.179343	9.78547	1.8225	0.315228	0.746569
TMEM50A	TMEM50A	-0.179231	9.94372	2.17202	0.230541	0.683537
RPL5	RPL5	0.179184	11.3744	10.1244	0.00340981	0.106949
PACSIN2	PACSIN2	-0.178891	9.75035	2.30929	0.328035	0.756076
ENSCSAG00000001738	ENSCSAG00000001738	0.178775	12.1709	11.2196	0.000837759	0.0399095
KLF3	KLF3	0.178685	9.76097	2.38128	0.301277	0.734974
ACD	ACD	0.178675	9.74607	2.4794	0.313345	0.744542
SREBF2	SREBF2	-0.178674	9.76309	2.00913	0.325816	0.755269
CNOT2	CNOT2	-0.17855	9.79859	1.61744	0.327215	0.755431
PPIG	PPIG	0.17848	9.78547	1.77244	0.319097	0.750825
PRKACB	PRKACB	0.178469	9.72307	4.9705	0.233712	0.68652
PRRC2B	PRRC2B	0.178462	9.74892	2.42975	0.310993	0.742843
THOC1	THOC1	0.178447	9.75886	2.14781	0.320421	0.752544
COL8A1	COL8A1	0.178312	9.77712	1.88037	0.319991	0.751883
GDI1	GDI1	0.178251	9.88791	1.60805	0.276256	0.715688
AHSA1	AHSA1	0.178238	9.85722	1.90021	0.273135	0.71278
ARHGAP12	ARHGAP12	-0.178216	9.73749	3.16244	0.28016	0.718125
EPN1	EPN1	0.17806	10.0555	1.96912	0.213442	0.669731
CDC27	CDC27	0.177988	9.90014	1.46885	0.294463	0.728343
AKAP1	AKAP1	0.177963	9.82517	1.52039	0.308755	0.742329
PTPN11	PTPN11	-0.177783	9.84728	1.57915	0.303638	0.737451
ZNF638	ZNF638	-0.177742	9.91227	1.35492	0.299523	0.734258
DYNLL1	DYNLL1	-0.177613	10.3327	4.88846	0.0855813	0.483827
ATP6V1G1	ATP6V1G1	0.177596	10.0902	2.96303	0.158458	0.602283
EEA1	EEA1	-0.177505	9.87949	1.36005	0.317523	0.748858
JMJD1C	JMJD1C	-0.177427	9.75035	2.95995	0.26397	0.706679
ENSCSAG00000000602	ENSCSAG00000000602	0.177353	10.6168	9.12085	0.0285532	0.309509
MFF	MFF	0.177325	9.82921	1.66066	0.300706	0.734974
ENSCSAG00000001089	ENSCSAG00000001089	0.177246	9.76309	2.18523	0.330195	0.757611
RBM6	RBM6	0.177182	9.73605	3.07116	0.291068	0.72623
WDR45	WDR45	-0.177141	9.80954	1.5378	0.33282	0.76054
FAM83G	FAM83G	0.176768	9.74036	4.16005	0.235834	0.69091
C9orf78	C9orf78	-0.176744	9.86643	1.64977	0.290483	0.72623
ENSCSAG00000013802	ENSCSAG00000013802	-0.176701	9.86578	1.54274	0.297004	0.732831
MCUB	MCUB	0.176686	9.80202	1.79167	0.309518	0.742606
DDX1	DDX1	-0.176445	9.88728	1.73141	0.277031	0.715935
UTP14A	UTP14A	0.176162	9.83123	1.5764	0.307185	0.740662
EML4	EML4	0.176096	9.86643	1.59264	0.287817	0.724142
ENSCSAG00000009364	ENSCSAG00000009364	-0.176047	9.89822	1.69883	0.274978	0.714491
ENSCSAG00000004023	ENSCSAG00000004023	-0.176012	9.7799	2.17367	0.326681	0.755431
ENSCSAG00000019582	ENSCSAG00000019582	-0.176007	9.87688	1.77448	0.280285	0.718125
UBE2J2	UBE2J2	0.175972	9.79928	1.66009	0.322631	0.754483
UBAP1	UBAP1	0.175875	9.77851	1.78244	0.326213	0.755269
KPNB1	KPNB1	0.175718	10.3365	4.8519	0.0878218	0.490661
BRIX1	BRIX1	0.175591	9.83458	1.58916	0.304355	0.737997
MACF1	MACF1	-0.175588	9.90079	1.42834	0.292003	0.727111
ILKAP	ILKAP	0.175525	9.80066	1.6351	0.321029	0.753623
HIBADH	HIBADH	-0.175476	9.79446	1.58544	0.336063	0.761028
YY1AP1	YY1AP1	-0.175436	9.73964	2.85087	0.299822	0.734258
CTCF	CTCF	0.175373	9.80682	1.59571	0.321412	0.754173
ENSCSAG00000002616	ENSCSAG00000002616	0.175334	9.75248	2.23738	0.325964	0.755269
SUPT5H	SUPT5H	-0.175288	9.83928	1.55875	0.312949	0.744542
CUEDC2	CUEDC2	-0.175282	9.91862	1.7915	0.263125	0.706398
FAM13B	FAM13B	0.175208	9.75177	2.23617	0.318844	0.750825
ENSCSAG00000010442	ENSCSAG00000010442	-0.175147	9.76168	1.9563	0.340027	0.763592
ANKZF1	ANKZF1	0.175143	9.74679	2.41389	0.319645	0.751766
ARL13B	ARL13B	0.175123	9.77012	1.89992	0.329054	0.756706
ENSCSAG00000002303	ENSCSAG00000002303	-0.175098	9.77221	1.76668	0.340228	0.763706
TUFM	TUFM	0.17508	10.5245	8.26623	0.0504801	0.389023
DNAJC2	DNAJC2	0.174963	9.88273	1.49647	0.289656	0.725792
PLEKHA5	PLEKHA5	0.174962	9.82719	1.4846	0.32604	0.755269
ENSCSAG00000006124	ENSCSAG00000006124	0.174865	9.77152	1.84169	0.329246	0.756804
SMPD2	SMPD2	0.174775	9.77362	1.86811	0.325416	0.755269
ABRACL	ABRACL	-0.174677	10.0619	2.46442	0.192345	0.642924
ARFGAP3	ARFGAP3	0.174648	9.79722	1.65205	0.324382	0.754902
ENSCSAG00000007631	ENSCSAG00000007631	-0.174584	9.80819	1.52797	0.334668	0.760785
BCAR1	BCAR1	0.174577	9.80545	1.61009	0.328886	0.756661
TSFM	TSFM	-0.174526	9.7986	1.66033	0.332564	0.760296
RNF40	RNF40	-0.174501	9.75814	2.02529	0.338616	0.76214
PCIF1	PCIF1	-0.174458	9.75815	2.0124	0.342548	0.764636
PGM1	PGM1	0.174343	9.79239	1.70703	0.323876	0.754902
CLU	CLU	-0.174335	9.89244	1.63344	0.273395	0.71278
NMD3	NMD3	0.174333	9.80887	1.59858	0.321872	0.754332
SLC7A6OS	SLC7A6OS	-0.174301	9.73821	2.86225	0.30282	0.736435
MALT1	MALT1	-0.174245	9.77222	1.8271	0.336334	0.761028
PNO1	PNO1	0.174218	9.77572	1.80146	0.333282	0.760568
PMM2	PMM2	0.174058	9.74465	2.51027	0.323211	0.754556
ZFAND3	ZFAND3	0.17399	9.78616	1.88733	0.322885	0.754483
ZNHIT1	ZNHIT1	-0.173938	10.0171	2.64858	0.204025	0.654635
CHID1	CHID1	0.173932	9.76872	1.91914	0.333178	0.760568
DAD1	DAD1	-0.173902	10.1795	4.79502	0.132276	0.584312
UBE2G1	UBE2G1	0.173898	9.78269	1.70014	0.331528	0.758612
ENSCSAG00000002402	ENSCSAG00000002402	0.1738	9.81976	1.79257	0.302745	0.736435
GCSH	GCSH	-0.173789	9.92808	1.85999	0.258043	0.706038
ATP6	ATP6	0.173694	12.4393	8.87526	0.00295619	0.0983775
APH1A	APH1A	0.173445	9.96714	1.60228	0.253697	0.705448
ENSCSAG00000000419	ENSCSAG00000000419	-0.173419	9.78822	1.61413	0.342157	0.764636
DGUOK	DGUOK	-0.173373	9.90399	1.79876	0.272031	0.71278
CIR1	CIR1	-0.173285	9.78059	1.75276	0.337687	0.76214
ENSCSAG00000006519	ENSCSAG00000006519	0.173125	10.1475	4.10444	0.135542	0.586195
PRKAG2	PRKAG2	0.173116	10.0515	1.37295	0.260354	0.706341
RALY	RALY	0.173108	9.87558	1.65454	0.281087	0.71841
KIN	KIN	-0.172873	9.7645	1.95238	0.335027	0.760785
ENSCSAG00000007199	ENSCSAG00000007199	0.172816	9.79722	1.6722	0.328191	0.756091
HDAC2	HDAC2	0.172639	10.2088	4.15506	0.121188	0.56474
TRIM52	TRIM52	0.172621	9.72162	6.3438	0.199596	0.649905
SLC9A3R1	SLC9A3R1	-0.172447	9.78617	1.68098	0.341032	0.764636
UGP2	UGP2	0.17242	9.75106	2.17712	0.334092	0.760785
BMPR1A	BMPR1A	0.17238	9.73318	3.16836	0.295296	0.729326
TRRAP	TRRAP	0.172333	9.7666	1.88904	0.335992	0.761028
CCDC90B	CCDC90B	0.172256	9.79997	1.63616	0.333805	0.760785
MPDU1	MPDU1	-0.171961	9.82111	1.59616	0.327227	0.755431
DUSP3	DUSP3	0.171882	9.79653	1.58789	0.33716	0.761876
ERBIN	ERBIN	0.171864	9.71943	6.2799	0.202203	0.6517
RNF130	RNF130	0.171804	9.80545	1.55649	0.327797	0.756076
SLC29A1	SLC29A1	0.17179	9.76872	1.85231	0.338262	0.76214
SARAF	SARAF	0.171653	9.92934	1.79552	0.252912	0.705448
NUAK2	NUAK2	0.171559	9.94055	1.11718	0.323969	0.754902
GET4	GET4	0.171503	10.0052	2.05927	0.21875	0.672557
FLNB	FLNB	0.171294	9.84128	1.55532	0.309637	0.742606
ATP10D	ATP10D	-0.171102	9.79996	1.53399	0.341633	0.764636
CREBZF	CREBZF	0.171081	9.73318	3.23488	0.290728	0.72623
PHAX	PHAX	0.171071	9.88208	1.41092	0.30448	0.737997
ITGB1BP1	ITGB1BP1	-0.170913	9.85391	1.59427	0.310129	0.742606
ENSCSAG00000015688	ENSCSAG00000015688	0.170746	9.78477	1.69636	0.33791	0.76214
ENSCSAG00000015403	ENSCSAG00000015403	0.17073	9.77642	1.84187	0.33752	0.76214
EPRS1	EPRS1	-0.170658	10.0869	3.24459	0.179746	0.624775
ENSCSAG00000019592	ENSCSAG00000019592	-0.170563	10.5078	8.28894	0.0536295	0.400181
DNAJC17	DNAJC17	0.170506	9.74964	2.19921	0.334942	0.760785
MACROH2A1	MACROH2A1	-0.170494	10.1958	3.97566	0.145041	0.592427
LAMTOR1	LAMTOR1	0.170314	10.0463	2.02098	0.218256	0.672395
LAS1L	LAS1L	-0.170136	9.82516	1.54606	0.331269	0.758612
ZKSCAN1	ZKSCAN1	0.170134	9.77503	1.79011	0.34054	0.764068
CATSPERZ	CATSPERZ	-0.170132	9.75744	1.9096	0.352912	0.770535
[truncated: 3,074 more rows]
