# Supplementary material for: SARS-CoV-2 Orf6 hijacks Nup98 to block STAT nuclear import and antagonize interferon signaling
Source: Proc Natl Acad Sci U S A. 2020 Oct 23;117(45):28344–54. doi: 10.1073/pnas.2016650117 (PMC7668094; doi:10.1073/pnas.2016650117)
Supplement: Supplementary File [file pnas.2016650117.sd03.xlsx]

## Sheet: Infected vs Mock
	genes	logFC	logCPM	F	PValue	FDR
IL11	IL11	3.16796	10.5283	139.364	4.15681e-30	4.96442e-28
NPC2	NPC2	-2.92434	11.1283	215.574	3.90401e-44	1.15191e-41
ENSCSAG00000000395	ENSCSAG00000000395	-2.79189	10.9288	202.442	8.70447e-42	2.07912e-39
PDZD8	PDZD8	2.58559	9.99767	154.822	1.20161e-30	1.50681e-28
NFKBIA	NFKBIA	2.56937	10.3301	72.1911	7.47961e-17	3.3498e-15
RSPO3	RSPO3	2.56789	10.2126	179.403	1.33922e-37	2.79896e-35
CST3	CST3	-2.54602	12.8747	223.971	1.27099e-45	4.55376e-43
ENSCSAG00000000541	ENSCSAG00000000541	-2.50793	10.6603	205.762	1.5595e-29	1.70054e-27
TNFAIP3	TNFAIP3	2.50613	9.95462	110.091	1.91517e-24	1.62822e-22
SPP1	SPP1	-2.49885	10.9144	77.5718	5.98122e-18	2.97048e-16
CDC42EP3	CDC42EP3	2.48715	10.0742	137.037	1.15629e-29	1.28888e-27
ENSCSAG00000012062	ENSCSAG00000012062	-2.48285	10.8127	190.343	1.40367e-33	2.20025e-31
H2AC6	H2AC6	2.41951	10.0092	109.967	2.02554e-24	1.69335e-22
AMOTL2	AMOTL2	2.41582	10.1239	148.414	7.95012e-32	1.13937e-29
ZC3HAV1	ZC3HAV1	2.4101	10.4339	148.451	7.82543e-32	1.13937e-29
NDUFA13	NDUFA13	-2.39387	10.5064	179.91	1.12184e-23	8.65717e-22
PPP1R15A	PPP1R15A	2.35391	10.3644	140.922	2.09802e-30	2.56675e-28
EEF1A1	EEF1A1	-2.34952	12.387	245.318	2.35162e-49	1.17957e-46
TPI1	TPI1	-2.33601	11.0346	239.915	4.48755e-38	1.02316e-35
MIF	MIF	-2.33542	11.2949	255.324	4.41676e-51	2.46161e-48
LGALS1	LGALS1	-2.3317	11.7107	242.425	7.46708e-49	3.40499e-46
ENSCSAG00000015690	ENSCSAG00000015690	-2.32071	10.3867	162.527	2.68834e-19	1.48184e-17
INHBA	INHBA	2.28193	10.2978	126.613	1.16276e-27	1.19029e-25
ENSCSAG00000003157	ENSCSAG00000003157	-2.27958	10.3095	142.204	4.29887e-17	1.99659e-15
RPS4X	RPS4X	-2.2693	10.9796	180.372	8.8898e-38	1.93875e-35
OAZ1	OAZ1	-2.26775	10.7037	169.733	4.09982e-27	4.11294e-25
STMN1	STMN1	-2.25982	10.15	83.5499	9.7138e-14	3.4073e-12
PLEKHH2	PLEKHH2	2.24399	9.91392	106.042	8.74942e-20	5.21709e-18
PELI1	PELI1	2.24108	10.0749	120.401	5.34338e-26	5.05706e-24
HELZ2	HELZ2	2.22972	10.1426	115.28	1.84586e-25	1.68343e-23
EDN1	EDN1	2.22502	10.0375	80.3139	1.66067e-18	8.49992e-17
TPT1	TPT1	2.21804	12.5072	563.624	3.50866e-98	1.75994e-94
RPS19	RPS19	-2.17426	11.6489	214.825	5.30474e-44	1.47825e-41
PRKAG2	PRKAG2	2.17175	10.0038	99.5946	2.54124e-21	1.67722e-19
PSMB6	PSMB6	-2.15788	10.1744	104.738	1.93794e-13	6.61272e-12
CD63	CD63	-2.1501	10.6395	189.948	2.03229e-23	1.54454e-21
HSPB1	HSPB1	-2.13829	10.6903	108.969	3.18084e-24	2.61559e-22
NDUFA4	NDUFA4	-2.12749	10.4664	140.851	7.26308e-19	3.75583e-17
S100A1	S100A1	-2.12051	10.4904	121.166	1.0878e-19	6.34467e-18
DDIT3	DDIT3	2.10402	9.91819	123.246	1.37401e-19	7.9219e-18
IGFBP3	IGFBP3	-2.0958	12.9286	129.709	2.94129e-28	3.07365e-26
DAD1	DAD1	-2.09401	10.1258	92.3918	5.85207e-12	1.75772e-10
NOP56	NOP56	2.07345	10.0415	96.5538	1.33963e-20	8.29576e-19
ND6	ND6	2.07208	11.1218	115.718	1.51557e-25	1.4078e-23
POLD2	POLD2	-2.06809	10.0147	66.3693	3.54725e-10	8.16194e-09
PFN1	PFN1	-2.06188	12.1783	231.524	5.96253e-47	2.49234e-44
ENSCSAG00000005073	ENSCSAG00000005073	-2.05702	10.2839	88.6008	2.6861e-14	9.83466e-13
SETD2	SETD2	2.05504	9.95952	94.4781	6.93449e-18	3.41014e-16
ENO1	ENO1	-2.05168	11.1089	194.15	4.81982e-34	8.05875e-32
ENSCSAG00000019744	ENSCSAG00000019744	-2.04887	10.6079	139.533	4.5469e-22	3.16767e-20
PSME2	PSME2	-2.04825	10.5283	145.146	3.77187e-19	1.99155e-17
IGFBP6	IGFBP6	-2.0482	10.1659	75.7292	2.07888e-12	6.43684e-11
NRIP1	NRIP1	2.03453	9.81571	95.3631	1.54827e-13	5.39314e-12
CIB1	CIB1	-2.03147	10.3625	108.118	1.3095e-15	5.5197e-14
RPS21	RPS21	-2.01572	10.2939	99.3292	2.48488e-15	1.00518e-13
FOSL2	FOSL2	2.0146	10.105	92.7114	5.30957e-21	3.40057e-19
MRPL27	MRPL27	-2.01361	10.0755	71.5795	1.10471e-10	2.71629e-09
SERF2	SERF2	-2.00891	10.5373	136.054	2.13555e-19	1.20359e-17
ENSCSAG00000008809	ENSCSAG00000008809	-2.00886	10.8586	184.124	2.31773e-26	2.23572e-24
GSTP1	GSTP1	-1.9904	11.3988	229.62	1.6795e-45	5.61626e-43
ENSCSAG00000002263	ENSCSAG00000002263	-1.98419	10.5749	141.487	3.40108e-19	1.81487e-17
COX8A	COX8A	-1.98409	10.016	61.471	1.33348e-09	2.7754e-08
NFKBIZ	NFKBIZ	1.98338	10.1144	88.721	3.34593e-20	2.02207e-18
ENSCSAG00000005574	ENSCSAG00000005574	1.96424	10.3559	138.338	6.52239e-30	7.60844e-28
IER3	IER3	1.95775	10.3682	92.6926	5.35576e-21	3.40057e-19
KLF6	KLF6	1.9502	10.6671	84.367	2.51646e-19	1.40251e-17
ZNF503	ZNF503	1.94778	9.96308	70.943	2.87284e-16	1.24225e-14
ENSCSAG00000005360	ENSCSAG00000005360	-1.94714	10.2749	95.2099	3.77892e-13	1.23889e-11
ENSCSAG00000016147	ENSCSAG00000016147	-1.94481	10.1714	86.7129	2.39393e-11	6.70834e-10
DUSP1	DUSP1	1.94388	10.8776	98.9795	2.99308e-22	2.11455e-20
GPX1	GPX1	-1.94304	10.7852	159.01	5.79908e-23	4.27768e-21
YY1	YY1	1.93923	9.96726	77.1015	1.52535e-15	6.32327e-14
APOE	APOE	-1.9384	10.7401	102.221	6.81483e-23	4.95409e-21
COX5B	COX5B	-1.93701	10.5922	142.316	6.56507e-19	3.43025e-17
RPL30	RPL30	-1.91021	11.1595	176.824	3.98971e-37	8.00496e-35
GHITM	GHITM	-1.90918	10.3804	108.655	2.5784e-14	9.50976e-13
BCAR1	BCAR1	1.90774	9.86303	68.4383	2.7066e-12	8.27825e-11
PRPF4B	PRPF4B	1.90611	9.92762	70.0216	4.99373e-14	1.78918e-12
ENSCSAG00000000444	ENSCSAG00000000444	-1.89554	11.6726	158.779	8.92599e-34	1.44428e-31
ENSCSAG00000009802	ENSCSAG00000009802	-1.88964	10.2782	93.464	8.56928e-13	2.69034e-11
GPATCH8	GPATCH8	1.88233	9.95182	70.7475	9.17992e-15	3.56949e-13
ENSCSAG00000000476	ENSCSAG00000000476	-1.86996	12.12	218.021	1.43497e-44	4.49864e-42
FAM174C	FAM174C	1.86855	10.0813	82.2147	7.25514e-18	3.53318e-16
SELENOW	SELENOW	-1.86075	10.1883	76.1771	5.52613e-11	1.42882e-09
KANSL1	KANSL1	1.85566	9.82884	98.7884	4.06712e-13	1.32112e-11
ANKRD11	ANKRD11	1.85422	9.96305	79.1298	1.02163e-14	3.94192e-13
DYNLT1	DYNLT1	-1.84893	10.0573	62.5355	2.8757e-09	5.72401e-08
ZFAND5	ZFAND5	1.84656	10.0133	72.5354	1.48643e-15	6.21329e-14
OGT	OGT	1.8436	9.86751	62.5919	5.17536e-12	1.56383e-10
HOXA9	HOXA9	1.84175	10.0017	63.2751	5.0935e-15	2.0277e-13
NDUFB2	NDUFB2	-1.84134	10.0703	71.3984	1.92681e-09	3.94484e-08
MYL12A	MYL12A	-1.83996	10.2435	88.0081	1.27093e-11	3.72806e-10
ARID1A	ARID1A	1.82933	9.82422	69.3755	7.42807e-11	1.87232e-09
COX4I1	COX4I1	-1.82696	10.9023	154.826	8.19501e-25	7.21161e-23
H1-0	H1-0	1.81655	9.97354	39.008	6.35901e-10	1.41136e-08
IREB2	IREB2	1.81411	9.8056	64.6437	9.08616e-10	1.96449e-08
ENSCSAG00000000156	ENSCSAG00000000156	-1.81211	10.3883	99.517	2.19043e-13	7.42379e-12
TAF1D	TAF1D	1.81126	9.94117	65.6979	3.20071e-13	1.05624e-11
RASL11A	RASL11A	1.80367	9.79305	60.0844	1.28158e-09	2.6785e-08
ENSCSAG00000018568	ENSCSAG00000018568	-1.80353	9.90299	39.8404	3.02185e-07	4.4845e-06
LAPTM4A	LAPTM4A	-1.79848	10.2573	85.4894	1.61634e-11	4.6329e-10
ATP5MC1	ATP5MC1	-1.79637	10.49	105.924	1.14758e-14	4.3608e-13
ITPRID2	ITPRID2	1.78929	9.79777	74.0234	4.66531e-10	1.04938e-08
UQCR10	UQCR10	-1.78184	10.0133	50.5878	3.51672e-08	6.04105e-07
SSR4	SSR4	-1.78	10.2049	73.4945	6.49966e-11	1.65494e-09
WDR45B	WDR45B	1.77465	9.9197	57.8881	6.83753e-12	2.02941e-10
NOP10	NOP10	-1.76979	10.0421	54.0894	2.33359e-08	4.12158e-07
ENSCSAG00000001830	ENSCSAG00000001830	-1.76974	11.8797	229.687	1.25262e-46	4.83318e-44
WSB1	WSB1	1.76717	10.0999	74.3968	7.45453e-17	3.3498e-15
YTHDC1	YTHDC1	1.76684	9.86451	63.5795	3.41518e-11	9.31007e-10
RIC1	RIC1	1.76668	9.79147	81.6001	1.98504e-10	4.81013e-09
UBA2	UBA2	1.76511	10.0288	68.9961	6.31185e-14	2.24541e-12
ENSCSAG00000016572	ENSCSAG00000016572	-1.76315	10.2692	84.0977	3.53441e-11	9.53151e-10
IRS2	IRS2	1.7619	9.75148	89.6277	3.79803e-09	7.47095e-08
ENSCSAG00000011427	ENSCSAG00000011427	-1.76097	10.315	89.6489	1.47487e-11	4.27628e-10
VIM	VIM	-1.76086	12.4178	165.614	4.73364e-35	8.79405e-33
NDUFA2	NDUFA2	-1.75869	9.85324	47.3067	2.23433e-07	3.40651e-06
LSM12	LSM12	1.75822	9.90081	57.5825	3.81591e-11	1.01812e-09
PPP1R18	PPP1R18	1.75365	9.80481	62.2971	2.822e-09	5.63949e-08
ZNF281	ZNF281	1.75056	9.80169	73.0887	4.28097e-10	9.73538e-09
CCNL1	CCNL1	1.75044	9.93472	74.6438	4.79419e-13	1.54152e-11
SLC25A37	SLC25A37	1.75009	9.90301	57.8278	2.94629e-11	8.12011e-10
GADD45A	GADD45A	1.74802	9.81262	63.1053	6.8037e-10	1.49681e-08
CDKN1A	CDKN1A	-1.74674	10.0226	23.8601	1.21528e-06	1.55111e-05
NEURL3	NEURL3	1.74545	9.8824	51.3013	5.21332e-11	1.35492e-09
ANXA1	ANXA1	-1.73965	10.6315	85.3856	6.54821e-17	2.98599e-15
ENSCSAG00000019592	ENSCSAG00000019592	-1.73837	10.5708	114.936	1.63287e-15	6.71349e-14
RHOB	RHOB	1.73199	10.7832	132.528	8.44758e-29	9.01555e-27
TIPARP	TIPARP	1.73181	9.91678	57.6386	8.91071e-12	2.62918e-10
BAZ1B	BAZ1B	1.72896	10.1038	75.3144	8.04999e-16	3.42193e-14
ENSCSAG00000000609	ENSCSAG00000000609	-1.72662	10.3729	88.7427	1.90743e-13	6.55319e-12
SLC39A1	SLC39A1	-1.71718	10.0904	55.5683	1.42474e-08	2.60822e-07
AKR1B1	AKR1B1	-1.71416	11.4027	110.995	1.27297e-24	1.1009e-22
SWI5	SWI5	-1.71405	9.84566	37.7923	1.96834e-06	2.362e-05
CHAF1A	CHAF1A	1.70056	9.88241	50.7046	1.74123e-09	3.57951e-08
ERH	ERH	-1.69968	10.2777	97.4752	1.35969e-10	3.31077e-09
C11orf68	C11orf68	1.69735	9.72612	141.895	2.29446e-09	4.65952e-08
PSMB3	PSMB3	-1.69724	10.3486	83.3071	1.35861e-11	3.96209e-10
ARF6	ARF6	1.69688	9.81494	51.6493	7.2359e-09	1.38005e-07
TMEM50A	TMEM50A	-1.695	9.97215	42.8156	3.21785e-07	4.73336e-06
ENSCSAG00000006256	ENSCSAG00000006256	-1.68882	11.4087	173.759	1.46526e-36	2.82683e-34
NSD2	NSD2	1.68529	9.86826	51.1519	1.5223e-09	3.14232e-08
ARHGEF28	ARHGEF28	1.68246	9.85851	57.5197	4.52596e-10	1.02262e-08
SPEN	SPEN	1.67597	9.90374	59.8888	1.97356e-11	5.56146e-10
PHIP	PHIP	1.67156	9.87869	50.6165	1.11117e-09	2.38189e-08
TNFRSF1A	TNFRSF1A	1.66791	10.0341	60.4682	4.08242e-13	1.32112e-11
ENSCSAG00000019636	ENSCSAG00000019636	-1.66552	10.0599	48.8772	7.76302e-08	1.27253e-06
TMBIM6	TMBIM6	-1.66471	10.3709	81.1447	2.36665e-12	7.28289e-11
LMTK2	LMTK2	1.66446	9.79775	56.5721	1.63917e-08	2.97901e-07
PCGF2	PCGF2	1.64733	10.0354	59.0189	5.08416e-13	1.61406e-11
ND1	ND1	1.6456	11.1795	213.806	8.05313e-44	2.12603e-41
NAA20	NAA20	-1.64463	10.0736	48.3306	7.26665e-08	1.19507e-06
ZNF655	ZNF655	1.64335	9.80246	51.0422	5.16726e-08	8.72692e-07
PPFIA1	PPFIA1	1.64124	9.81572	51.4718	2.23167e-08	3.96952e-07
ENSCSAG00000010606	ENSCSAG00000010606	-1.64111	10.5231	93.2284	1.62925e-13	5.63608e-12
NKTR	NKTR	1.63992	9.85096	59.5189	7.92775e-10	1.72145e-08
ENSCSAG00000018454	ENSCSAG00000018454	-1.63989	13.0767	161.968	2.26223e-34	4.05263e-32
FGF5	FGF5	1.63801	10.5579	93.925	3.03805e-21	1.97907e-19
S100A6	S100A6	-1.63782	12.3677	147.55	1.15826e-31	1.61384e-29
MDH2	MDH2	-1.63691	10.5881	102.959	2.54667e-14	9.4623e-13
ENSCSAG00000010747	ENSCSAG00000010747	-1.63354	10.5415	109.81	2.66047e-13	8.89661e-12
ATP5MC2	ATP5MC2	-1.63261	10.7571	125.018	3.2125e-18	1.61139e-16
ENSCSAG00000011492	ENSCSAG00000011492	-1.63013	9.90008	33.5851	3.72571e-06	4.15292e-05
ASH1L	ASH1L	1.62866	9.8585	62.8271	2.94095e-10	6.92574e-09
ND4L	ND4L	1.62761	11.3559	286.104	2.6587e-56	2.22268e-53
VDAC3	VDAC3	-1.62735	10.0414	43.1125	2.25418e-07	3.42635e-06
ZBTB43	ZBTB43	1.62465	9.80401	60.9172	7.54556e-09	1.43366e-07
SPRY2	SPRY2	1.62168	9.74335	106.981	3.39922e-09	6.71278e-08
ENSCSAG00000000163	ENSCSAG00000000163	-1.62163	9.96796	37.3319	1.13197e-06	1.45588e-05
RPS6	RPS6	-1.62129	11.5115	150.261	3.56138e-32	5.4133e-30
ENSCSAG00000008441	ENSCSAG00000008441	-1.62041	10.3242	72.0332	8.48654e-11	2.12842e-09
YOD1	YOD1	1.61957	9.76359	83.135	2.80521e-09	5.62836e-08
TSC22D2	TSC22D2	1.61947	9.81338	78.7246	6.58913e-11	1.66925e-09
PSMB1	PSMB1	-1.61928	10.585	98.4899	3.78684e-14	1.37644e-12
ENSCSAG00000010250	ENSCSAG00000010250	-1.60836	11.4484	137.701	8.63261e-30	9.84118e-28
POLR2G	POLR2G	-1.60752	10.0612	46.8172	1.93086e-07	2.97092e-06
PRDX4	PRDX4	-1.6071	9.92833	34.2335	2.61444e-06	3.06403e-05
ENSCSAG00000007277	ENSCSAG00000007277	-1.60664	10.1617	43.9992	1.3577e-08	2.49459e-07
ENSCSAG00000008269	ENSCSAG00000008269	-1.60467	10.3914	81.5653	3.56379e-11	9.55935e-10
KMT2E	KMT2E	1.60326	10.0186	57.4575	2.05388e-12	6.39893e-11
NIPBL	NIPBL	1.60191	9.84716	53.9837	6.11593e-09	1.1709e-07
ABCB1	ABCB1	1.60093	9.9139	50.2238	3.18057e-10	7.38599e-09
DYNLL1	DYNLL1	-1.59874	10.2726	63.0704	7.65091e-10	1.66856e-08
ENSCSAG00000002455	ENSCSAG00000002455	-1.59873	10.0573	50.524	1.66869e-07	2.60752e-06
ANKRD12	ANKRD12	1.59744	9.79383	78.0527	1.12161e-09	2.39405e-08
BANF1	BANF1	-1.59681	10.3893	86.48	4.18183e-11	1.09822e-09
REXO4	REXO4	1.59593	9.73105	93.6805	1.0223e-07	1.64355e-06
RPS5	RPS5	-1.59411	11.7636	143.069	8.1945e-31	1.05394e-28
WDFY1	WDFY1	1.59361	9.83727	50.3415	1.35206e-08	2.49336e-07
ENSCSAG00000002022	ENSCSAG00000002022	-1.59128	10.0487	40.0604	3.00105e-07	4.46684e-06
ID2	ID2	1.59105	9.79384	55.8767	2.78949e-08	4.84156e-07
ENSCSAG00000009369	ENSCSAG00000009369	-1.58611	10.0606	39.6917	2.32489e-07	3.52315e-06
ND5	ND5	1.57819	11.9406	115.081	2.0184e-25	1.80791e-23
ENSCSAG00000018796	ENSCSAG00000018796	-1.57699	9.94615	32.7681	2.99229e-06	3.41898e-05
ENSCSAG00000011104	ENSCSAG00000011104	-1.57294	10.72	76.4632	3.72083e-16	1.59519e-14
ENSCSAG00000006491	ENSCSAG00000006491	-1.57266	10.2641	56.1291	1.22806e-09	2.58822e-08
UQCRQ	UQCRQ	-1.56445	10.0228	43.0748	8.01322e-07	1.08049e-05
CHD7	CHD7	1.56093	9.85776	45.6527	2.19347e-08	3.9338e-07
NUAK2	NUAK2	1.55719	9.97562	45.3108	8.79875e-11	2.19575e-09
CYTB	CYTB	1.55651	13.8312	305.232	1.76432e-59	2.21245e-56
ISG20	ISG20	-1.5539	9.93548	29.0295	3.83566e-06	4.266e-05
TMEM59	TMEM59	-1.55273	9.91029	29.8459	7.43085e-06	7.68518e-05
ENSCSAG00000009861	ENSCSAG00000009861	-1.55244	10.4409	82.0635	8.58163e-13	2.69034e-11
ENSCSAG00000019146	ENSCSAG00000019146	-1.54333	11.2251	79.0488	2.99796e-18	1.51897e-16
BTF3	BTF3	-1.54242	10.6187	97.9379	7.03118e-14	2.48369e-12
NCOA6	NCOA6	1.5422	9.73763	82.9581	1.57908e-07	2.48296e-06
NDUFB6	NDUFB6	-1.53337	10.0375	42.2324	9.06961e-07	1.20352e-05
CCN1	CCN1	1.53144	10.9448	83.8332	3.22481e-19	1.73931e-17
FBXO30	FBXO30	1.52669	9.81959	37.1757	5.41844e-07	7.59187e-06
SRP14	SRP14	-1.52624	10.2789	63.2149	2.31927e-09	4.69092e-08
MT-ND4	MT-ND4	1.52589	12.575	328.5	2.79347e-63	4.67067e-60
LGALS3	LGALS3	-1.52501	11.6142	85.568	1.44103e-19	8.21388e-18
ENY2	ENY2	-1.52413	10.4319	80.4962	4.02721e-11	1.06318e-09
KIAA1522	KIAA1522	1.52289	9.89713	42.9544	1.51396e-08	2.76146e-07
RERE	RERE	1.5155	9.81105	41.2889	4.84952e-07	6.91057e-06
CALM1	CALM1	-1.51493	10.8461	88.9401	1.12379e-17	5.36848e-16
CAPG	CAPG	-1.514	10.1088	47.2348	2.50904e-07	3.79077e-06
KMT2C	KMT2C	1.51378	9.90808	48.3926	2.43462e-09	4.90445e-08
RUNX1	RUNX1	1.51354	9.79776	79.3075	2.61805e-10	6.22377e-09
ARID5B	ARID5B	1.51301	10.0474	46.5503	1.58886e-11	4.58031e-10
N4BP1	N4BP1	1.51215	9.7652	51.0427	1.10091e-06	1.42691e-05
HSD17B10	HSD17B10	-1.51211	10.0281	38.0468	1.4403e-06	1.77944e-05
MDH1	MDH1	-1.51067	10.1865	51.5664	3.18619e-08	5.49208e-07
TMED4	TMED4	-1.5101	9.91174	29.5253	1.13612e-05	0.000111522
SRPK2	SRPK2	1.50709	9.87571	41.6685	4.849e-08	8.2171e-07
GTF2IRD1	GTF2IRD1	1.50681	9.81262	43.6449	3.35374e-07	4.90448e-06
POMP	POMP	-1.50557	10.2038	58.5152	3.75921e-08	6.41366e-07
ENSCSAG00000008039	ENSCSAG00000008039	-1.5052	10.0454	41.5203	1.19617e-06	1.53061e-05
EPHA2	EPHA2	1.50468	9.79145	55.5065	9.71718e-08	1.57739e-06
E2F4	E2F4	1.50356	9.84261	39.5421	2.07189e-07	3.17817e-06
DDOST	DDOST	-1.5022	10.0414	38.9602	1.30984e-06	1.64254e-05
TRAPPC6A	TRAPPC6A	-1.5003	9.82807	30.6043	3.32166e-05	0.000289261
TRIM56	TRIM56	1.49998	9.7644	49.9902	1.9676e-06	2.362e-05
ENSCSAG00000015394	ENSCSAG00000015394	-1.49717	10.4023	79.5903	3.0686e-10	7.15913e-09
VPS29	VPS29	-1.49564	9.90447	31.5689	1.02963e-05	0.000102881
GPAT3	GPAT3	1.49347	9.82345	39.4717	4.91965e-07	6.97089e-06
DCXR	DCXR	-1.48849	10.0826	40.9416	7.14865e-07	9.71752e-06
ENSCSAG00000005068	ENSCSAG00000005068	-1.48481	9.99836	29.6656	2.02941e-06	2.42948e-05
UBL5	UBL5	-1.48372	10.0133	35.7188	2.85753e-06	3.29503e-05
ANKRD18B	ANKRD18B	1.48103	9.77798	59.9579	1.78341e-07	2.76099e-06
ENSCSAG00000017671	ENSCSAG00000017671	-1.47966	10.178	54.8142	1.01236e-07	1.63279e-06
PSMB2	PSMB2	-1.47943	10.4156	75.9476	2.36659e-10	5.65277e-09
IFI30	IFI30	-1.47914	10.082	37.4077	7.10835e-07	9.689e-06
SMAD7	SMAD7	1.47753	9.7547	79.324	5.94156e-08	9.90128e-07
BRD7	BRD7	1.47745	9.76279	48.7526	2.84116e-06	3.2837e-05
ENSCSAG00000006167	ENSCSAG00000006167	-1.47718	11.1529	123.312	5.93525e-22	4.02314e-20
C4orf3	C4orf3	-1.47703	9.79855	32.1494	3.3797e-05	0.00029279
KPNA4	KPNA4	1.47629	9.78197	42.4476	1.71516e-06	2.08311e-05
S100A13	S100A13	-1.4755	10.3469	66.8179	4.28931e-10	9.73538e-09
JUN	JUN	1.47509	9.82882	47.9715	2.5451e-08	4.46371e-07
MGST1	MGST1	-1.4748	10.1451	43.1436	2.62276e-07	3.93885e-06
ZNF462	ZNF462	1.47425	9.76118	52.9204	1.29285e-06	1.6253e-05
ENSCSAG00000019522	ENSCSAG00000019522	-1.47103	10.2956	67.7221	4.59186e-09	8.96218e-08
ENSCSAG00000019017	ENSCSAG00000019017	1.47031	11.1671	218.251	5.88597e-42	1.4762e-39
TUBA1B	TUBA1B	-1.46907	10.4719	69.2263	2.32421e-10	5.5781e-09
LRFN4	LRFN4	1.46565	9.74498	57.7655	2.0988e-06	2.50061e-05
SRRM2	SRRM2	1.46408	10.0038	46.982	2.16179e-09	4.40795e-08
RNF216	RNF216	1.46187	10.0004	42.9235	1.51005e-09	3.12991e-08
AJUBA	AJUBA	1.46062	9.88462	37.1708	1.046e-07	1.67627e-06
ITSN2	ITSN2	1.45976	9.83344	41.1592	3.63526e-07	5.30072e-06
ENSCSAG00000003470	ENSCSAG00000003470	1.4586	9.73599	70.0593	1.86891e-06	2.25348e-05
KLF3	KLF3	1.45737	9.76279	58.7216	6.20344e-07	8.61952e-06
NHP2	NHP2	-1.45461	10.0762	42.4777	1.27297e-06	1.60837e-05
RPS13	RPS13	-1.45436	10.973	109.282	1.39587e-20	8.53866e-19
MAP2K3	MAP2K3	1.45416	9.89201	36.2739	1.61677e-07	2.53429e-06
OAS1	OAS1	-1.45376	10.0381	30.9866	2.76326e-06	3.20104e-05
EIF1	EIF1	-1.44766	10.8777	98.87	1.01731e-16	4.51576e-15
SLC8A1	SLC8A1	1.44732	10.2267	55.023	2.63926e-13	8.88491e-12
DSTN	DSTN	-1.44662	10.0859	36.9699	8.87305e-07	1.18686e-05
RANGAP1	RANGAP1	1.44557	9.85248	35.7095	6.79189e-07	9.35938e-06
ATP6	ATP6	1.44541	12.5753	270.347	1.20337e-53	8.62299e-51
CRK	CRK	1.44436	9.81803	35.7235	1.75686e-06	2.12861e-05
RPN2	RPN2	-1.44328	10.1978	51.8486	1.12532e-07	1.79194e-06
STX3	STX3	1.44314	9.8095	38.2154	1.60234e-06	1.96511e-05
ENSCSAG00000000098	ENSCSAG00000000098	-1.44261	10.1377	46.9544	4.53855e-07	6.52303e-06
HSPBP1	HSPBP1	-1.4404	9.80325	29.9283	4.68554e-05	0.000391711
ZFHX3	ZFHX3	1.43932	9.77958	43.5608	2.54599e-06	2.99782e-05
AREG	AREG	1.43902	9.8449	30.4329	8.6631e-08	1.41085e-06
SPRED2	SPRED2	1.4349	9.7764	48.5124	1.09111e-06	1.41788e-05
LRRC58	LRRC58	1.43465	9.74579	62.7969	1.65889e-06	2.01965e-05
ETAA1	ETAA1	1.4344	9.74008	62.1652	2.69109e-06	3.13919e-05
C6orf136	C6orf136	1.43422	9.81183	37.7863	1.65219e-06	2.0164e-05
COX3	COX3	1.43071	15.0436	341.941	1.91671e-65	4.80711e-62
TECR	TECR	-1.42694	10.0268	34.3538	5.30861e-06	5.6535e-05
ENSCSAG00000011848	ENSCSAG00000011848	-1.42664	9.80716	27.2333	9.96624e-05	0.000745018
ZNF7	ZNF7	1.42478	9.74253	63.5306	2.66993e-06	3.12177e-05
ENSCSAG00000005572	ENSCSAG00000005572	-1.42409	10.2901	59.8298	2.11638e-08	3.81862e-07
RAB5A	RAB5A	1.42163	9.86678	34.2364	4.61293e-07	6.61099e-06
PHLDB2	PHLDB2	1.41885	9.86078	34.4876	5.18201e-07	7.28094e-06
MGST3	MGST3	-1.4176	10.8216	93.7119	5.06202e-15	2.0277e-13
PPRC1	PPRC1	1.41645	9.77401	41.5766	5.46115e-06	5.77628e-05
TAGLN2	TAGLN2	-1.41568	10.9813	104.38	4.5844e-17	2.10967e-15
PARD6B	PARD6B	1.41215	9.81417	35.8271	2.08073e-06	2.48499e-05
LSM7	LSM7	-1.40833	9.94191	27.4948	2.59489e-05	0.000231601
USP36	USP36	1.40786	9.84185	36.7317	6.35918e-07	8.81151e-06
TXLNG	TXLNG	1.40738	9.7652	45.1342	5.22395e-06	5.57518e-05
NDUFB10	NDUFB10	-1.40698	10.2348	54.1309	9.95552e-08	1.61087e-06
NTS	NTS	-1.4039	9.90155	21.8335	5.00007e-05	0.000413867
ANXA5	ANXA5	-1.40339	10.4644	77.9975	5.10457e-10	1.14306e-08
H2AW	H2AW	1.40279	9.82191	31.215	1.68418e-07	2.62355e-06
PMEPA1	PMEPA1	1.40206	9.84794	33.2173	1.22919e-06	1.56488e-05
C6orf120	C6orf120	1.40128	9.77959	38.7667	7.49806e-06	7.71549e-05
ENSCSAG00000014810	ENSCSAG00000014810	-1.40123	10.6021	89.6474	3.95614e-12	1.20267e-10
JADE1	JADE1	1.40021	9.91462	41.9499	2.1959e-08	3.9338e-07
ATP5F1E	ATP5F1E	-1.39889	10.3237	65.2729	9.57703e-09	1.80595e-07
VAMP8	VAMP8	-1.39719	9.96587	29.3464	2.01177e-05	0.000182249
RPS3	RPS3	-1.39663	10.9858	98.6978	3.00536e-19	1.63857e-17
SSBP1	SSBP1	-1.3962	10.0031	32.6544	1.09537e-05	0.00010837
WDR61	WDR61	-1.39435	9.87648	24.678	6.43763e-05	0.000520596
TUFT1	TUFT1	1.39209	9.82496	51.6807	1.10627e-07	1.76721e-06
SH3RF1	SH3RF1	1.38931	9.80481	42.9216	9.06521e-07	1.20352e-05
PDGFB	PDGFB	1.38765	9.76439	46.582	4.69672e-06	5.09929e-05
ENSCSAG00000015131	ENSCSAG00000015131	1.38654	9.72694	76.3308	3.01057e-06	3.42427e-05
ENSCSAG00000019601	ENSCSAG00000019601	-1.38491	9.89348	23.8798	7.18183e-05	0.000568203
FAM83G	FAM83G	1.3822	9.7409	58.4409	4.34503e-06	4.74829e-05
BRD2	BRD2	1.38107	9.85021	36.1345	9.53942e-07	1.2559e-05
MAP4K5	MAP4K5	1.38103	9.82886	32.5506	3.00927e-06	3.42427e-05
MAPKAPK2	MAPKAPK2	1.381	9.7409	55.6504	8.63774e-06	8.78842e-05
POGK	POGK	1.38092	9.78197	37.2536	7.70426e-06	7.90277e-05
CHD2	CHD2	1.38089	9.77322	42.5711	3.54828e-06	3.97281e-05
BPTF	BPTF	1.38074	9.87944	35.1603	5.0495e-07	7.11468e-06
RPS8	RPS8	-1.38052	12.2284	143.912	5.66779e-31	7.48148e-29
PALM2AKAP2	PALM2AKAP2	1.3803	9.79462	33.7179	8.95802e-06	9.05915e-05
SLTM	SLTM	1.37958	9.91825	34.303	2.51698e-07	3.79134e-06
CPSF4	CPSF4	1.37665	9.74171	59.6605	3.61342e-06	4.03673e-05
ENSCSAG00000000090	ENSCSAG00000000090	-1.37655	10.4435	63.0765	1.15448e-09	2.45377e-08
POLR2L	POLR2L	-1.37645	10.1889	51.1371	4.68796e-07	6.69937e-06
COPE	COPE	-1.37603	10.0923	36.3978	2.95108e-06	3.3951e-05
ENSCSAG00000018600	ENSCSAG00000018600	-1.37568	10.463	58.5197	1.24921e-09	2.62178e-08
ZNHIT1	ZNHIT1	-1.37417	9.9963	29.2807	1.74981e-05	0.000161938
MT-ND2	MT-ND2	1.37343	11.1244	161.302	3.01228e-34	5.2102e-32
PUS1	PUS1	1.37305	9.75229	49.9482	6.87127e-06	7.15068e-05
RDH13	RDH13	1.37271	9.74823	50.8116	8.85856e-06	8.99485e-05
EEF1D	EEF1D	-1.37127	10.8677	104.301	3.75751e-17	1.76146e-15
NDUFB3	NDUFB3	-1.37017	9.99493	33.7594	1.19205e-05	0.000116329
RNF41	RNF41	1.36764	9.74579	55.8084	5.91641e-06	6.22153e-05
NUAK1	NUAK1	1.36691	9.80949	40.5033	1.50899e-06	1.85973e-05
ENSCSAG00000003804	ENSCSAG00000003804	-1.36531	10.0274	31.1751	1.30068e-05	0.000125225
PGRMC1	PGRMC1	-1.3638	9.89568	24.9125	6.80069e-05	0.000546816
LRRFIP2	LRRFIP2	1.3621	9.92474	33.3324	3.0714e-07	4.53122e-06
POLR3H	POLR3H	-1.35933	9.84338	22.4932	0.000163982	0.001144
CSRP1	CSRP1	-1.35651	9.97424	28.8345	2.59315e-05	0.000231601
TNKS2	TNKS2	1.35616	9.82113	34.2093	4.24788e-06	4.66425e-05
COX2	COX2	1.3561	14.9775	291.981	2.77247e-57	2.78135e-54
HBEGF	HBEGF	1.35369	9.78831	35.1154	5.39857e-06	5.725e-05
PRDX5	PRDX5	-1.35306	10.4018	65.3312	5.53341e-09	1.06343e-07
BCAP31	BCAP31	-1.35303	10.3825	63.0602	1.05402e-08	1.98014e-07
PSENEN	PSENEN	-1.35172	10.0174	31.28	1.68874e-05	0.000156575
PML	PML	1.35146	10.0606	40.652	5.50825e-09	1.06267e-07
SESN2	SESN2	1.35056	9.73678	65.2943	4.64059e-06	5.04929e-05
UPF1	UPF1	1.35055	9.73106	61.1881	1.18911e-05	0.000116268
FRMD4B	FRMD4B	1.34917	9.91319	33.0732	3.74072e-07	5.43868e-06
POLR1E	POLR1E	1.34906	9.7756	40.4845	8.88481e-06	9.00327e-05
ENSCSAG00000007940	ENSCSAG00000007940	-1.34781	10.5931	71.8079	1.15474e-10	2.82546e-09
HS3ST1	HS3ST1	1.34703	10.1069	35.2903	3.98261e-09	7.80342e-08
MRPL13	MRPL13	-1.34195	10.0355	31.3703	1.43792e-05	0.000136138
USP42	USP42	1.34114	9.81416	32.4723	7.19348e-06	7.47049e-05
ENSCSAG00000018548	ENSCSAG00000018548	-1.3405	10.0961	36.1343	5.33784e-06	5.67259e-05
ZNF106	ZNF106	1.34034	9.8056	31.8436	1.36174e-05	0.000129858
LMAN2	LMAN2	-1.33867	10.1853	44.753	8.68603e-07	1.16807e-05
COX1	COX1	1.33426	13.3562	256.634	2.63032e-51	1.64921e-48
PSMB7	PSMB7	-1.3335	10.3641	60.7184	2.29245e-08	4.06323e-07
PTPN14	PTPN14	1.33337	9.82499	31.0823	8.08756e-06	8.26216e-05
ATP6V0E1	ATP6V0E1	-1.33272	10.2839	50.9065	1.26282e-07	1.9982e-06
UQCRC1	UQCRC1	-1.33263	10.2573	48.2313	2.75579e-07	4.12628e-06
PDIA6	PDIA6	-1.32978	10.5671	56.7531	1.03477e-10	2.55685e-09
GOLGA4	GOLGA4	1.32944	10.0354	39.9114	9.37769e-09	1.77504e-07
CYBA	CYBA	-1.32796	10.3555	51.2418	2.21384e-08	3.95182e-07
ENSCSAG00000012494	ENSCSAG00000012494	-1.32701	9.90592	25.1294	0.000112164	0.000826156
KRAS	KRAS	1.32687	9.81572	31.0059	1.24752e-05	0.000120708
IVNS1ABP	IVNS1ABP	1.32604	9.8502	31.205	2.41745e-06	2.85988e-05
ENSCSAG00000010048	ENSCSAG00000010048	1.32508	9.8009	43.5437	1.54131e-06	1.8949e-05
FRS2	FRS2	1.32428	9.72612	94.2519	7.44684e-07	1.00683e-05
EIF4G3	EIF4G3	1.32314	9.77481	37.6954	1.64651e-05	0.000153797
APRT	APRT	-1.32282	10.1246	36.5001	4.11382e-06	4.53515e-05
TMEM106C	TMEM106C	-1.3221	9.94829	24.4843	6.85993e-05	0.000549671
AMMECR1	AMMECR1	1.32154	9.7764	38.7747	1.07243e-05	0.000106311
ENSCSAG00000018755	ENSCSAG00000018755	-1.32011	11.321	117.307	4.82779e-22	3.31729e-20
IRAK1	IRAK1	1.31695	9.75553	45.0747	1.43645e-05	0.000136138
TTF1	TTF1	1.31631	9.86377	37.2164	3.92222e-07	5.6697e-06
ENSCSAG00000007678	ENSCSAG00000007678	1.3149	9.7466	51.8595	9.66728e-06	9.69821e-05
ABL2	ABL2	1.3133	9.76841	83.103	1.28082e-08	2.38832e-07
SERPINA1	SERPINA1	-1.31304	9.9997	18.3703	3.31748e-05	0.000289261
FNBP4	FNBP4	1.31273	9.92109	33.4975	4.45152e-07	6.41632e-06
POLE4	POLE4	-1.31148	10.3914	59.9391	2.65201e-08	4.63501e-07
RNASEH2A	RNASEH2A	-1.3108	9.86827	22.1721	0.000191459	0.00130839
FBXW11	FBXW11	1.30933	9.78118	35.7938	1.43846e-05	0.000136138
H2AZ2	H2AZ2	-1.30858	10.2026	43.6381	1.26687e-06	1.6047e-05
ENSCSAG00000006026	ENSCSAG00000006026	1.3068	9.88906	30.0689	2.20947e-06	2.62623e-05
ZNF574	ZNF574	1.30614	9.76439	38.2735	2.90769e-05	0.000256327
NSD1	NSD1	1.3054	9.82499	30.256	1.04498e-05	0.000104207
PRDX1	PRDX1	-1.30345	11.4656	117.006	6.20444e-24	4.86273e-22
PIH1D1	PIH1D1	-1.30247	9.88758	20.6549	0.000148691	0.00104899
BRD4	BRD4	1.30174	9.87574	29.3819	3.9337e-06	4.35573e-05
SUZ12	SUZ12	1.30126	9.85323	30.7687	4.98665e-06	5.34466e-05
CTSL	CTSL	-1.30085	12.6746	76.7241	8.89587e-18	4.29055e-16
COG3	COG3	1.29979	9.76279	41.0273	1.66029e-05	0.000154796
PSMA4	PSMA4	-1.29978	10.1264	37.9174	5.10066e-06	5.45521e-05
MYC	MYC	1.29907	10.1333	35.8746	2.98279e-09	5.91371e-08
COPS2	COPS2	1.29893	9.92401	29.0611	1.36932e-06	1.70434e-05
TOGARAM1	TOGARAM1	1.29636	9.80482	38.7107	4.26031e-06	4.66588e-05
BABAM1	BABAM1	-1.29331	9.78989	24.4175	0.000302853	0.0019205
RPS15	RPS15	-1.29235	11.7883	145.518	2.80979e-31	3.80916e-29
ZEB1	ZEB1	1.29201	9.85323	30.8698	3.27697e-06	3.68549e-05
MED17	MED17	1.28873	9.80482	30.8485	2.39624e-05	0.000215404
EBP	EBP	-1.28865	9.92258	21.0576	0.000128644	0.000928458
TOMM70	TOMM70	1.28856	9.81882	28.0877	2.86975e-05	0.000253428
TNFRSF10A	TNFRSF10A	1.2875	9.766	34.5536	5.64547e-05	0.0004612
LHX1	LHX1	1.28636	10.3127	48.5594	5.9873e-12	1.78764e-10
AP1M2	AP1M2	-1.28586	9.97423	22.4517	6.8025e-05	0.000546816
SKP1	SKP1	-1.28507	10.3788	57.6999	5.48627e-08	9.17305e-07
BEX3	BEX3	-1.28455	10.2255	43.8757	9.1419e-07	1.20991e-05
DST	DST	1.2834	10.0401	31.683	3.57667e-08	6.12306e-07
PARK7	PARK7	-1.28282	10.0281	26.1704	3.0048e-05	0.000263959
PIP5K1A	PIP5K1A	1.28229	9.83573	33.0035	4.96392e-06	5.3396e-05
PLK2	PLK2	1.281	10.4855	37.7756	1.16678e-09	2.46945e-08
ETFB	ETFB	-1.27961	9.98531	23.3919	6.43859e-05	0.000520596
CIZ1	CIZ1	1.2762	9.75067	40.4337	5.24405e-05	0.000431215
PSMB8	PSMB8	-1.27596	10.4228	57.5814	2.72071e-08	4.73856e-07
MRPL48	MRPL48	-1.27295	9.85172	20.7206	0.000304561	0.00192402
NHSL1	NHSL1	1.27278	9.74335	50.7919	1.32288e-05	0.000126875
PGP	PGP	1.27181	9.75876	37.0412	5.13232e-05	0.000423417
IGDCC4	IGDCC4	1.27143	9.74822	47.7577	2.65556e-05	0.000236176
ALOXE3	ALOXE3	1.27063	9.74171	97.6196	6.54297e-08	1.08674e-06
GRN	GRN	-1.26936	10.1586	31.8348	2.71848e-06	3.15646e-05
TGFB1	TGFB1	1.26743	9.88389	26.3829	9.07118e-06	9.15514e-05
AKAP13	AKAP13	1.26661	9.91175	26.9887	2.98724e-06	3.41898e-05
ENSCSAG00000012584	ENSCSAG00000012584	-1.26622	9.81959	23.7911	0.000227989	0.00150794
MALSU1	MALSU1	1.26606	9.85625	23.8831	1.29972e-05	0.000125225
PPM1D	PPM1D	1.26542	10.2743	38.2553	9.2111e-10	1.98296e-08
ARPC5	ARPC5	-1.26527	10.0923	29.441	1.4608e-05	0.000137733
DNAJC6	DNAJC6	1.2644	9.75309	44.117	2.33782e-05	0.000210529
NDUFA8	NDUFA8	-1.26386	10.0315	29.1306	4.09874e-05	0.000347918
LASP1	LASP1	1.26346	9.97562	30.2147	7.42718e-07	1.00683e-05
MRPL11	MRPL11	-1.26221	10.2079	44.6685	2.7121e-06	3.15636e-05
TMCC1	TMCC1	1.26138	9.79934	28.6701	4.17719e-05	0.000353932
PPP4R1	PPP4R1	1.26136	9.78197	30.6716	6.23515e-05	0.00050772
REV3L	REV3L	1.25993	9.7993	46.214	9.1844e-07	1.21234e-05
PSMB5	PSMB5	-1.25798	10.1537	36.3183	6.51326e-06	6.82057e-05
BOD1L1	BOD1L1	1.25771	9.82807	28.9941	1.98036e-05	0.000180528
NUP98	NUP98	1.25716	9.80794	29.2742	3.761e-05	0.000321383
RGS2	RGS2	1.25693	9.76115	47.6242	5.75939e-07	8.04711e-06
CARD10	CARD10	1.25517	9.77161	31.7159	7.12794e-05	0.00056483
RBBP6	RBBP6	1.25465	9.87419	38.3394	5.04828e-07	7.11468e-06
ENSCSAG00000013271	ENSCSAG00000013271	-1.25306	10.105	30.8601	1.34775e-05	0.000129014
NCKAP5L	NCKAP5L	1.25288	9.72858	59.7191	2.68334e-05	0.000237803
LRPAP1	LRPAP1	-1.2516	10.0334	25.3119	4.21021e-05	0.000356129
KIF13B	KIF13B	1.25043	9.74334	41.516	7.68395e-05	0.000597978
ENSCSAG00000013008	ENSCSAG00000013008	-1.25013	10.1895	42.9265	4.01898e-06	4.44035e-05
ACOT13	ACOT13	-1.24944	9.7764	26.1063	0.000450758	0.00266942
PELO	PELO	1.24855	9.86753	26.0589	1.67619e-05	0.000155699
NDUFS7	NDUFS7	-1.24773	9.92475	20.2344	0.000219301	0.0014689
PHF14	PHF14	1.2471	9.88683	25.8239	7.31957e-06	7.58574e-05
SERTAD2	SERTAD2	1.2469	9.77479	46.562	3.37367e-06	3.78576e-05
AP1S1	AP1S1	-1.24307	10.4826	54.3716	1.22534e-08	2.29339e-07
KIAA2026	KIAA2026	1.2424	9.75714	59.3287	3.03973e-06	3.44961e-05
GPR37	GPR37	1.23975	9.75391	41.1251	3.60593e-05	0.000310067
ENSCSAG00000004189	ENSCSAG00000004189	1.23932	10.0341	30.5226	2.07995e-07	3.1808e-06
ARHGAP23	ARHGAP23	1.23911	9.73598	46.3021	7.54233e-05	0.000589288
CEP170	CEP170	1.2388	9.95885	27.7028	1.85754e-06	2.24516e-05
AKIRIN1	AKIRIN1	1.23865	9.80482	27.0761	6.88736e-05	0.000550775
AMMECR1L	AMMECR1L	1.23763	9.73599	47.6248	7.02936e-05	0.000559671
SNRPB	SNRPB	-1.23689	10.6848	72.8168	2.76985e-10	6.55357e-09
CELF1	CELF1	1.23652	9.80872	28.4196	3.61003e-05	0.000310067
PIK3C2A	PIK3C2A	1.23647	9.81106	27.751	4.4011e-05	0.000369781
NDUFB11	NDUFB11	-1.23368	10.2044	40.2919	3.88884e-06	4.31558e-05
MED13	MED13	1.23165	9.82346	35.8256	4.62629e-06	5.04467e-05
NUTF2	NUTF2	-1.23131	10.3524	46.7525	3.04428e-07	4.50446e-06
FOS	FOS	1.23029	9.90148	25.1601	1.34332e-06	1.67614e-05
SLC35F5	SLC35F5	1.22936	9.75391	35.6377	0.000107578	0.000800607
RPS7	RPS7	-1.22894	11.7292	103.823	3.28574e-23	2.45989e-21
GOLPH3	GOLPH3	1.22752	9.83037	24.8888	3.6634e-05	0.000314113
PLEKHA5	PLEKHA5	1.22543	9.80012	29.1393	3.74208e-05	0.000320312
MICOS13	MICOS13	-1.22537	9.9312	21.551	0.00022273	0.00148566
CDC26	CDC26	-1.2233	9.80091	22.4482	0.000462688	0.00272399
IPMK	IPMK	1.22188	9.79698	32.2897	1.96643e-05	0.000179665
DDX5	DDX5	1.22138	10.5643	62.2755	1.14046e-14	4.3608e-13
CLIC1	CLIC1	-1.22121	10.7597	86.4776	5.7826e-11	1.47987e-09
ABCF1	ABCF1	1.22085	9.96097	26.4138	3.11294e-06	3.52472e-05
CBX5	CBX5	-1.21985	9.86002	18.5677	0.000522322	0.00300772
ENSCSAG00000005249	ENSCSAG00000005249	-1.21782	9.86302	18.0355	0.000522199	0.00300772
DMAC1	DMAC1	-1.21687	9.91029	22.2608	0.000269592	0.00173591
ZNF451	ZNF451	1.21673	9.74986	47.2059	1.98667e-05	0.000180528
PSMB10	PSMB10	-1.21636	10.1114	30.879	2.14917e-05	0.000193889
DUSP5	DUSP5	1.21526	9.72612	59.5153	4.99953e-05	0.000413867
CSRNP1	CSRNP1	1.21439	9.86901	26.6372	1.09995e-05	0.00010861
CCDC124	CCDC124	-1.21258	9.87499	17.9443	0.000569805	0.00321139
ENSCSAG00000013863	ENSCSAG00000013863	-1.21153	9.95321	20.0792	0.00021771	0.00146189
ENSCSAG00000017172	ENSCSAG00000017172	-1.21104	10.0625	26.6219	5.45354e-05	0.000446976
DHX40	DHX40	1.2108	9.78038	27.5923	0.00013829	0.000983922
WSB2	WSB2	1.20954	9.74008	40.1721	0.000154255	0.00108519
ENSCSAG00000019282	ENSCSAG00000019282	-1.20827	9.80872	20.7032	0.000693567	0.00380211
VPS28	VPS28	-1.20686	10.1775	34.5259	9.10661e-06	9.17244e-05
ARID4B	ARID4B	1.20643	9.98322	29.6835	5.88829e-07	8.20435e-06
AKAP17A	AKAP17A	1.2061	9.76117	41.6627	1.82809e-05	0.000168871
SOCS5	SOCS5	1.20589	9.766	31.1793	9.56059e-05	0.000720059
PSMB9	PSMB9	-1.20575	10.4355	48.8026	6.5938e-08	1.09157e-06
POLR2E	POLR2E	-1.20371	10.3117	46.9342	1.19343e-06	1.53061e-05
ENO3	ENO3	-1.20357	11.144	63.0081	5.7837e-15	2.28433e-13
SRSF4	SRSF4	1.20331	9.96445	25.6111	4.97128e-06	5.3396e-05
RSF1	RSF1	1.20323	9.99762	30.0306	6.3906e-07	8.83065e-06
ACAA2	ACAA2	-1.20208	9.9052	18.5022	0.000490777	0.00286582
UBE3C	UBE3C	1.20171	9.76037	33.6017	0.000109285	0.000811104
CBX4	CBX4	1.20128	9.72281	96.8414	1.03653e-06	1.36106e-05
KLF7	KLF7	1.20024	9.75552	53.0028	5.46996e-06	5.77628e-05
ALPK2	ALPK2	1.20004	10.112	30.0907	5.28794e-08	8.90077e-07
NDUFS6	NDUFS6	-1.19945	10.0301	24.5407	9.67517e-05	0.000727596
NPM1	NPM1	-1.19917	12.0916	101.746	8.46196e-23	6.0636e-21
RBM8A	RBM8A	-1.19775	10.1333	28.8716	1.62775e-05	0.000152613
NUDT5	NUDT5	-1.19484	9.81572	18.4691	0.000837446	0.004464
MICAL3	MICAL3	1.19466	9.80716	24.116	9.79912e-05	0.000733618
SLC25A5	SLC25A5	-1.19459	10.8355	72.3826	4.42209e-11	1.15527e-09
ZFC3H1	ZFC3H1	1.19395	9.78435	26.6629	0.000146412	0.00103583
TRIM4	TRIM4	1.19334	9.79384	26.4384	0.00011967	0.00087248
ENSCSAG00000019607	ENSCSAG00000019607	-1.19254	9.98047	21.7027	0.000206221	0.00139596
ENSCSAG00000000206	ENSCSAG00000000206	1.19228	9.82653	19.1436	7.04701e-05	0.000560187
TXNIP	TXNIP	1.1922	9.77478	31.7621	6.41867e-05	0.000520596
ENSCSAG00000012270	ENSCSAG00000012270	1.19218	9.81959	23.8989	8.88998e-05	0.000676664
FSTL3	FSTL3	1.1917	9.97284	25.546	4.78259e-06	5.18131e-05
RABAC1	RABAC1	-1.1904	9.98876	21.0493	0.000179112	0.00123921
ZNF121	ZNF121	1.19025	9.7368	52.1445	3.48626e-05	0.000300982
FAM162A	FAM162A	-1.1902	9.93621	19.4425	0.000359775	0.00221427
TMEM14A	TMEM14A	-1.1899	9.92259	20.6289	0.000303988	0.00192283
C1orf35	C1orf35	1.18981	9.82883	24.3249	7.36159e-05	0.000578773
TRAF4	TRAF4	1.18901	9.78277	26.1251	0.000165603	0.0011537
ENSCSAG00000009837	ENSCSAG00000009837	-1.18775	10.1395	29.9466	1.90217e-05	0.000174749
PABPC1	PABPC1	1.18768	11.9764	108.851	3.3549e-24	2.71423e-22
SRGAP1	SRGAP1	1.1875	9.73106	47.5335	9.76615e-05	0.000732243
NIT2	NIT2	-1.18742	9.77321	22.3386	0.000912336	0.00481714
ENSCSAG00000013661	ENSCSAG00000013661	-1.18665	10.0625	26.1402	6.89566e-05	0.000550775
EMX2	EMX2	1.18647	9.7764	27.034	0.000173155	0.00120131
TIMM29	TIMM29	1.18582	9.74333	42.8788	7.74976e-05	0.000599888
RILPL1	RILPL1	1.18543	9.75553	32.7827	0.000168736	0.0011739
NCLN	NCLN	1.18537	9.76761	29.2342	0.000180467	0.00124687
PPP1R3B	PPP1R3B	1.1849	9.74742	59.1967	6.53538e-06	6.82947e-05
SNRPF	SNRPF	-1.18414	9.8009	23.4971	0.000410408	0.00246245
SSR2	SSR2	-1.18405	10.1659	35.5407	1.54396e-05	0.0001453
FHOD3	FHOD3	1.18372	9.80404	26.8464	7.4414e-05	0.000584133
POC1A	POC1A	1.18158	9.83804	23.3568	7.72353e-05	0.000599709
SEC61G	SEC61G	-1.18103	9.94404	19.3473	0.000358623	0.00220989
LAMA4	LAMA4	1.18014	10.0038	25.7703	6.94531e-07	9.51315e-06
RLF	RLF	1.17992	9.79225	31.2909	4.78099e-05	0.000399026
EIF1B	EIF1B	1.17899	9.99492	26.5711	2.22104e-06	2.63374e-05
RAD54B	RAD54B	1.17858	9.73763	44.9154	0.000129825	0.000934292
ATP6AP1	ATP6AP1	-1.17719	9.91609	17.598	0.000458802	0.00270747
HSPA8	HSPA8	-1.17534	11.0981	62.9087	2.7408e-13	9.10453e-12
ITFG2	ITFG2	1.17388	9.74333	42.5826	8.52094e-05	0.00065154
CDK12	CDK12	1.17353	9.74984	36.7465	0.000130291	0.00093584
ZNF292	ZNF292	1.17315	9.7708	40.3604	2.58761e-05	0.000231601
RBMS2	RBMS2	1.17195	9.78752	28.5371	9.22613e-05	0.000697389
ASAP1	ASAP1	1.17075	9.83346	22.297	0.000125487	0.000908288
ENSCSAG00000002311	ENSCSAG00000002311	-1.17069	10.0923	30.2302	5.03247e-05	0.000415863
ABCC4	ABCC4	1.17065	9.8964	22.8264	2.01288e-05	0.000182249
SF3B5	SF3B5	-1.16921	9.93263	18.4699	0.00044254	0.00263319
CALR	CALR	-1.16872	10.7471	43.3285	2.97887e-10	6.98225e-09
RNF139	RNF139	1.16798	9.75391	32.2219	0.000209259	0.00141271
ADAMTS1	ADAMTS1	1.16684	9.95745	17.3668	3.36279e-05	0.000291829
TSPO	TSPO	-1.16557	10.0684	24.768	8.16964e-05	0.000629476
TP53BP2	TP53BP2	1.16553	10.2267	34.8418	5.14098e-09	9.95644e-08
ATP6AP2	ATP6AP2	-1.16523	9.90447	17.1723	0.000731758	0.0039724
ATP5PF	ATP5PF	-1.16477	9.99904	21.4261	0.000220447	0.00147239
STK38	STK38	1.16077	9.74986	33.3805	0.000230325	0.00151815
ABRACL	ABRACL	-1.16076	10.1239	26.0523	3.46578e-05	0.00029973
ENSCSAG00000000483	ENSCSAG00000000483	-1.15954	9.8846	16.3696	0.000692072	0.00379806
MYNN	MYNN	1.15934	9.74335	39.0139	0.000138204	0.000983922
TBC1D1	TBC1D1	1.15925	9.87945	21.2405	5.48277e-05	0.000448639
FOXM1	FOXM1	1.15863	9.76921	29.0934	0.000228284	0.00150794
ATF4	ATF4	1.15714	9.96794	23.2182	5.75311e-06	6.06252e-05
MBD3	MBD3	1.15683	9.73269	44.8917	0.000175287	0.00121442
RBM26	RBM26	1.15587	9.7668	29.0712	0.000212511	0.00143274
ARL2	ARL2	-1.15516	9.88759	17.566	0.000807542	0.00433687
PPDPF	PPDPF	-1.155	10.8103	75.2231	3.53037e-11	9.53151e-10
ATXN10	ATXN10	1.15497	10.052	29.2143	1.25415e-06	1.59261e-05
CEP95	CEP95	1.15494	9.75956	34.6282	0.000114328	0.000838403
ENSCSAG00000002549	ENSCSAG00000002549	-1.1548	9.83803	16.4017	0.00158729	0.00754679
DOCK5	DOCK5	1.15371	9.77081	39.5313	2.56994e-05	0.000230605
EXOSC5	EXOSC5	-1.15356	9.82731	21.491	0.000537231	0.00306222
ENSCSAG00000019437	ENSCSAG00000019437	-1.15355	9.76761	24.6701	0.000866166	0.004583
MTHFD2	MTHFD2	1.15353	9.91029	21.7964	7.29789e-05	0.000574666
DENND1A	DENND1A	1.15335	9.74334	37.4914	0.000203319	0.00138
ENSCSAG00000011099	ENSCSAG00000011099	-1.15204	10.2073	31.6108	1.3035e-05	0.000125256
AGRN	AGRN	1.15179	9.83038	22.8377	9.29183e-05	0.00070087
GATAD2A	GATAD2A	1.15164	9.76921	26.7576	0.000278672	0.00178066
PICALM	PICALM	1.15154	9.96308	23.2239	1.23595e-05	0.000120146
IBTK	IBTK	1.15099	9.80716	22.5655	0.000227762	0.00150794
MIDN	MIDN	1.15068	9.74986	40.4974	8.42516e-05	0.000646187
PPIG	PPIG	1.15055	9.77241	27.909	0.000219518	0.0014689
DDX42	DDX42	1.15013	9.7748	25.3199	0.000315839	0.00198527
EGR1	EGR1	1.15013	9.74903	48.9688	1.90708e-05	0.000174879
ENSCSAG00000005089	ENSCSAG00000005089	-1.14974	10.3411	25.3254	1.42881e-06	1.7696e-05
ENSCSAG00000000021	ENSCSAG00000000021	1.1496	9.93119	35.0802	8.97969e-07	1.19793e-05
EVA1A	EVA1A	1.14849	9.96448	22.0646	1.10347e-05	0.000108684
SYNGR1	SYNGR1	-1.14695	9.88538	16.7843	0.00094906	0.0049848
MITF	MITF	1.14577	9.80402	25.383	0.000113569	0.000834058
GNA13	GNA13	1.14543	9.76037	29.3704	0.000232818	0.00153175
MRPL40	MRPL40	-1.145	10.1044	29.8513	6.96015e-05	0.000555041
EMP3	EMP3	-1.1444	10.1025	26.1148	7.25207e-05	0.000572857
SQSTM1	SQSTM1	1.14401	11.0484	42.9017	9.4175e-11	2.33852e-09
TNFAIP1	TNFAIP1	1.14356	9.80246	22.2434	0.000268708	0.00173244
BHLHE40	BHLHE40	1.14265	9.95603	22.6203	4.24953e-06	4.66425e-05
IGF2BP2	IGF2BP2	1.1422	9.84794	22.9712	8.10921e-05	0.000625782
DUT	DUT	-1.14177	10.0388	23.1296	0.000194506	0.0013238
ENSCSAG00000002555	ENSCSAG00000002555	-1.14157	9.82961	16.9566	0.00134747	0.00659404
BDH2	BDH2	-1.13912	9.95676	17.5835	0.000506949	0.00293632
UGCG	UGCG	1.13873	9.90153	21.0052	4.32077e-05	0.000364252
LTBR	LTBR	1.13838	9.89054	21.3527	6.37677e-05	0.000518409
EEFSEC	EEFSEC	1.13829	9.80404	22.555	0.000268325	0.0017322
YTHDF1	YTHDF1	1.13807	9.72694	51.9518	0.000111271	0.00082321
PTK2	PTK2	1.1367	9.80404	21.9331	0.000272676	0.00175127
ENSCSAG00000018037	ENSCSAG00000018037	1.13664	9.774	26.4214	0.00028109	0.00179155
COMMD1	COMMD1	-1.13636	9.85247	15.8425	0.00117905	0.00592003
PRR13	PRR13	-1.13605	9.98738	19.4635	0.000320804	0.00200393
RNASEK	RNASEK	-1.1354	10.1101	27.4909	6.85887e-05	0.000549671
HNRNPDL	HNRNPDL	1.13477	10.7422	71.1786	2.03869e-15	8.3139e-14
PSME4	PSME4	1.13455	9.79619	22.7087	0.00032978	0.00204979
PAK2	PAK2	1.13367	10.0736	29.0277	1.2763e-06	1.60852e-05
RIOX2	RIOX2	1.13332	9.73517	39.6715	0.000241878	0.00158389
PWWP2A	PWWP2A	1.13311	9.74497	35.8428	0.00021579	0.00145094
MLLT10	MLLT10	1.13307	9.778	35.9615	3.10652e-05	0.000271943
TRIM24	TRIM24	1.13211	9.75552	29.4589	0.000392411	0.00238009
TRIP12	TRIP12	1.13193	9.87572	21.2973	7.6185e-05	0.000594314
CLIP1	CLIP1	1.13152	9.83345	20.8194	0.000192143	0.00131128
MRPS14	MRPS14	-1.13007	9.82577	19.2558	0.00101049	0.00524702
ENSCSAG00000018127	ENSCSAG00000018127	1.12974	9.75391	52.8483	1.57719e-05	0.000148149
MTF2	MTF2	1.12928	9.80716	23.2945	0.000224755	0.00149342
RPL10A	RPL10A	-1.12848	11.0515	76.6074	1.71711e-14	6.42765e-13
DYNLRB1	DYNLRB1	-1.12821	10.0632	24.0681	0.00014347	0.00101788
ARHGAP29	ARHGAP29	1.12724	10.6416	63.5312	4.51184e-14	1.62816e-12
PLD3	PLD3	-1.12554	9.8342	15.824	0.00141868	0.00687546
ERI3	ERI3	-1.12313	9.7891	18.1164	0.00208762	0.00947052
TRIO	TRIO	1.12252	9.74333	44.9206	7.09659e-05	0.000563236
NUFIP2	NUFIP2	1.12234	9.77001	24.9535	0.000467935	0.00274843
ENSCSAG00000008089	ENSCSAG00000008089	-1.12191	10.1476	28.8102	4.9859e-05	0.000413867
FOXN2	FOXN2	1.12158	9.76439	29.2934	0.000265194	0.00171419
AFF4	AFF4	1.11985	9.89636	23.5901	3.19948e-05	0.000279592
GCSH	GCSH	-1.11984	9.96866	18.761	0.000522874	0.00300772
PCBP1	PCBP1	1.11911	10.0167	24.1796	6.17879e-06	6.48385e-05
TIAL1	TIAL1	1.11899	9.89934	20.7619	6.44518e-05	0.000520596
ENSCSAG00000005018	ENSCSAG00000005018	-1.11783	10.5193	53.8481	8.35914e-08	1.36578e-06
DPF2	DPF2	1.11732	9.78752	23.6821	0.000355397	0.00219541
CDC27	CDC27	1.11597	9.93692	21.138	2.98658e-05	0.000262819
EP400	EP400	1.11572	9.7756	24.6387	0.000397123	0.00240286
PFKFB3	PFKFB3	1.11445	9.778	25.6683	0.000225752	0.00149785
MYOF	MYOF	1.11386	9.90446	20.483	5.93249e-05	0.000483859
NDUFV1	NDUFV1	-1.1132	9.98531	18.8697	0.000447031	0.00265362
ZNF721	ZNF721	1.1129	9.77401	26.4964	0.000223297	0.00148746
RFNG	RFNG	1.11285	9.72281	76.9414	1.36622e-05	0.000130037
ENSCSAG00000017792	ENSCSAG00000017792	1.1121	10.1954	38.375	1.24137e-07	1.97049e-06
SLIRP	SLIRP	-1.11188	9.87201	16.1673	0.00130685	0.00645831
C19orf33	C19orf33	-1.11163	9.75147	24.4757	0.00150899	0.00724315
DPCD	DPCD	-1.11118	9.80247	17.2796	0.0018604	0.00866458
NME1	NME1	-1.11071	10.5891	49.7035	7.11974e-08	1.17476e-06
HS1BP3	HS1BP3	1.11071	9.78434	24.758	0.000306568	0.00193427
ENSCSAG00000013302	ENSCSAG00000013302	1.11057	9.81726	20.2449	0.000288226	0.00183237
NF1	NF1	1.11041	9.82114	21.8425	0.000203588	0.00138
CNN3	CNN3	-1.11009	10.2378	28.4713	1.44988e-05	0.00013696
ENSCSAG00000015704	ENSCSAG00000015704	1.11	9.75309	40.6074	0.000102435	0.000763465
SLC4A4	SLC4A4	1.10855	9.84642	19.6281	0.000213636	0.00143839
CHD4	CHD4	1.10795	10.0234	24.6024	7.85384e-06	8.03977e-05
SCO2	SCO2	1.1075	9.84262	19.962	0.000235018	0.001543
RMDN3	RMDN3	1.10707	9.88464	19.4024	0.000122098	0.000886317
ZFP36	ZFP36	1.10654	9.91968	20.1099	1.64247e-05	0.000153706
CUL4A	CUL4A	1.10533	9.86076	20.1102	0.000195946	0.00133179
TMED9	TMED9	-1.10487	10.0839	25.0927	0.00014462	0.0010246
SF3B6	SF3B6	-1.1048	10.052	23.6699	0.000228475	0.00150794
MARCHF6	MARCHF6	1.10353	9.78356	22.5958	0.000467077	0.00274661
ESF1	ESF1	1.10237	9.80715	21.1893	0.000319878	0.00200393
BCL7B	BCL7B	1.10184	9.80482	20.8998	0.000402666	0.00242761
NAA38	NAA38	-1.10097	9.89861	15.1919	0.00122845	0.00614959
ERC1	ERC1	1.10032	9.75957	26.6832	0.000545512	0.00309535
ALDH1A1	ALDH1A1	-1.09926	10.2658	19.1239	1.36036e-05	0.000129858
TLK2	TLK2	1.09781	9.76601	25.5627	0.000547508	0.00309966
RHOG	RHOG	1.09607	9.82577	19.2188	0.000399186	0.00240953
ATP5PB	ATP5PB	-1.09533	10.1352	28.1932	9.20932e-05	0.000697389
SEC61B	SEC61B	-1.09521	10.1936	29.848	2.623e-05	0.000233694
CASP8AP2	CASP8AP2	1.09367	9.76359	26.4259	0.000532263	0.00304428
RSPRY1	RSPRY1	1.09364	9.75148	28.0886	0.000609615	0.00340137
ANKRD28	ANKRD28	1.09353	9.75148	35.2325	0.000163877	0.001144
RUSC2	RUSC2	1.09272	9.72942	52.3661	9.69377e-05	0.000727903
CDC42EP1	CDC42EP1	1.09247	9.89639	19.791	0.000109311	0.000811104
ENSCSAG00000006124	ENSCSAG00000006124	1.09247	9.78037	23.3772	0.000495036	0.00288063
NDUFAF5	NDUFAF5	1.09183	9.73843	34.6946	0.000458735	0.00270747
EYA4	EYA4	1.09167	9.72033	78.329	2.08521e-05	0.000188458
TUBA1A	TUBA1A	-1.09127	9.87648	14.3492	0.00187188	0.00870189
RANBP6	RANBP6	1.09083	9.79067	23.2548	0.000285252	0.00181576
ZNF592	ZNF592	1.09048	9.76278	30.0472	0.00025998	0.00168807
AKIRIN2	AKIRIN2	1.09031	9.98186	21.2043	2.79021e-05	0.000246838
ITCH	ITCH	1.08983	9.75957	26.4046	0.000549553	0.00310773
IDH2	IDH2	-1.08797	9.87945	14.6503	0.00194269	0.00893331
ENSCSAG00000010683	ENSCSAG00000010683	1.08663	9.81804	20.0632	0.000418847	0.00251008
C12orf57	C12orf57	-1.08654	10.0119	17.52	0.000232999	0.00153175
PMS2	PMS2	1.08614	9.72446	57.1934	7.45559e-05	0.000584332
BRD3	BRD3	1.08605	9.7716	23.0823	0.000694773	0.00380457
PSMA7	PSMA7	-1.08529	10.5401	47.848	1.86587e-07	2.87976e-06
TCEA1	TCEA1	1.08491	10.0645	26.3785	4.85437e-06	5.24725e-05
KMT5B	KMT5B	1.08476	9.74089	33.5875	0.00060258	0.00337714
BRPF1	BRPF1	1.08472	9.73517	39.2304	0.000320595	0.00200393
PYM1	PYM1	1.08431	9.75309	27.0024	0.000758095	0.00408882
ABTB2	ABTB2	1.08414	9.72941	49.4005	0.000116499	0.000853079
TNS3	TNS3	1.08374	9.80792	20.9792	0.000426104	0.00254445
TTC17	TTC17	1.08291	9.74008	47.0052	7.52675e-05	0.000588989
BLVRB	BLVRB	-1.08272	9.94757	15.8168	0.000982871	0.00513016
CETN2	CETN2	-1.08169	9.80638	16.9175	0.0022656	0.0100926
DOCK10	DOCK10	1.08163	9.75149	32.6122	0.000270538	0.00173977
PAXIP1	PAXIP1	1.08062	9.73188	46.0474	0.000153479	0.00108125
ENSCSAG00000001804	ENSCSAG00000001804	1.08005	9.7368	33.2524	0.000663919	0.00367287
TCEAL8	TCEAL8	-1.0797	9.83651	15.0431	0.00233193	0.0103421
EDARADD	EDARADD	-1.07688	9.78989	18.6157	0.00182768	0.00852805
CYBC1	CYBC1	1.07629	9.79225	20.0741	0.000699138	0.00382429
FHL2	FHL2	1.07554	10.1164	24.4428	2.59e-06	3.04249e-05
EIF2AK4	EIF2AK4	1.07547	9.92617	20.0453	6.61158e-05	0.000533178
REST	REST	1.07538	9.7756	24.9902	0.000477212	0.00279311
CLU	CLU	-1.07512	9.92185	13.5475	0.00136645	0.0066739
NDUFS2	NDUFS2	-1.07418	10.0454	20.9263	0.000357908	0.0022082
PSMA6	PSMA6	-1.07314	10.2032	30.7647	4.66672e-05	0.000390789
HECTD1	HECTD1	1.07301	9.90007	19.0244	0.000133161	0.000952831
ATP5MPL	ATP5MPL	-1.07275	9.96795	16.3537	0.000743787	0.00402463
ENSCSAG00000003794	ENSCSAG00000003794	1.07255	9.85096	20.2047	0.00020772	0.00140421
SYBU	SYBU	1.07255	9.74498	31.9966	0.000404057	0.00243016
SUPT6H	SUPT6H	1.07213	9.86077	18.9636	0.000273472	0.00175414
ENSCSAG00000019062	ENSCSAG00000019062	-1.07179	9.80012	18.5533	0.00175128	0.00820975
DLD	DLD	-1.07157	9.83957	14.3757	0.00302742	0.0127689
PON2	PON2	-1.07126	9.7962	15.9297	0.00294042	0.0124571
RBCK1	RBCK1	1.07119	9.84869	18.2916	0.000396607	0.00240264
ENSCSAG00000005035	ENSCSAG00000005035	-1.07079	11.0322	62.0942	2.53491e-11	7.06396e-10
CPSF7	CPSF7	1.07059	9.766	25.4022	0.00051858	0.00299677
GADD45B	GADD45B	1.0703	10.5633	32.0378	2.00199e-08	3.62526e-07
NAA30	NAA30	1.06994	9.766	28.4095	0.000353234	0.00218743
ENSCSAG00000000245	ENSCSAG00000000245	-1.06926	10.7163	58.6426	4.64839e-09	9.03734e-08
NDUFA6	NDUFA6	-1.06888	9.82191	15.9407	0.00244734	0.0106932
ENSCSAG00000005857	ENSCSAG00000005857	1.06874	9.75553	27.8692	0.000534616	0.00305078
ZNF335	ZNF335	1.06846	9.72694	44.2015	0.0003193	0.00200393
CYP3A5	CYP3A5	-1.06799	10.1978	12.1654	0.000509161	0.00294573
CDK6	CDK6	1.06666	10.3111	44.7513	1.32343e-08	2.44957e-07
ENSCSAG00000019310	ENSCSAG00000019310	1.06617	9.93334	18.3307	0.000111669	0.000824543
TYMS	TYMS	-1.06597	10.0916	20.29	0.000360273	0.00221462
SMNDC1	SMNDC1	1.06552	9.81182	19.658	0.000538764	0.00306715
ENSCSAG00000007701	ENSCSAG00000007701	-1.06457	9.85475	14.5249	0.00325433	0.0135354
ENSCSAG00000007941	ENSCSAG00000007941	-1.06454	10.0093	18.1089	0.000577847	0.00325307
SFMBT1	SFMBT1	1.06441	9.74579	29.9872	0.000708075	0.00386475
PIBF1	PIBF1	1.06404	9.79541	23.571	0.00029095	0.00184735
TUBB2A	TUBB2A	-1.06343	9.84414	14.3654	0.00260648	0.0112514
SCRN1	SCRN1	1.06341	9.73188	39.8097	0.000380361	0.00231822
VAV3	VAV3	1.0634	9.75875	26.4947	0.000624275	0.00347158
SRSF9	SRSF9	1.06297	9.8165	18.292	0.000675938	0.00372993
F2RL1	F2RL1	1.06175	9.8487	17.6794	0.000364686	0.00223354
ENSCSAG00000007000	ENSCSAG00000007000	-1.06154	9.95745	15.8787	0.00102578	0.00529354
GATAD2B	GATAD2B	1.06148	9.75956	26.6472	0.000596588	0.0033473
ENSCSAG00000014769	ENSCSAG00000014769	-1.06078	10.1296	16.7138	0.000120906	0.000878936
ENSCSAG00000008710	ENSCSAG00000008710	-1.06041	9.79068	16.2946	0.00335887	0.0139011
CLINT1	CLINT1	1.06041	9.86453	18.1426	0.00032025	0.00200393
KIN	KIN	1.05777	9.77401	24.9053	0.000503433	0.0029261
ATF3	ATF3	1.05736	10.2131	18.7207	1.67355e-05	0.000155699
ENSCSAG00000007142	ENSCSAG00000007142	-1.05728	10.0434	20.6063	0.000453736	0.00268389
POGZ	POGZ	1.05706	9.80559	24.6831	0.000169793	0.00117961
TBL2	TBL2	1.0562	9.80404	19.14	0.000777985	0.00419159
COMMD4	COMMD4	-1.05609	9.88092	13.8587	0.00242179	0.0106094
ARHGAP11A	ARHGAP11A	1.05526	9.82424	22.0649	0.000361754	0.002221
ELOA	ELOA	1.05496	9.79461	18.792	0.000915588	0.00482415
FAM193A	FAM193A	1.05483	9.73926	33.2152	0.000603951	0.00338105
SGO2	SGO2	1.05411	9.78118	26.0847	0.000532917	0.00304455
MYO9A	MYO9A	1.05389	9.74823	28.9073	0.00074554	0.00402977
ZMIZ1	ZMIZ1	1.05374	9.74417	29.9606	0.000691492	0.00379806
ENSCSAG00000011738	ENSCSAG00000011738	1.0534	9.76037	24.2486	0.00104381	0.00536448
MSL1	MSL1	1.05331	9.73434	37.6447	0.000462499	0.00272399
TNRC6A	TNRC6A	1.05183	9.80246	32.8527	4.83289e-05	0.000402687
UBAC1	UBAC1	1.0515	9.92474	18.7825	0.00012287	0.000890632
GINS1	GINS1	-1.05112	9.83498	14.4826	0.00312822	0.0130622
ENSCSAG00000013178	ENSCSAG00000013178	-1.0507	9.82731	14.6497	0.00278936	0.0119279
ENSCSAG00000002592	ENSCSAG00000002592	-1.04979	9.92259	15.6983	0.00153504	0.00734007
BCL10	BCL10	1.04918	9.95461	20.7938	3.33492e-05	0.000289913
CD9	CD9	-1.04899	10.7443	53.5534	1.29083e-08	2.39808e-07
YWHAG	YWHAG	1.04791	9.99148	20.0414	5.38858e-05	0.000442375
RAB24	RAB24	1.04788	9.75956	26.8482	0.000596163	0.0033473
CRIP2	CRIP2	-1.04734	10.1775	31.4258	9.05068e-05	0.000687851
RPL15	RPL15	-1.04727	11.6035	89.8044	8.84076e-20	5.21709e-18
ENSCSAG00000002775	ENSCSAG00000002775	-1.04714	11.9958	70.5058	1.65537e-16	7.28362e-15
PKP2	PKP2	1.04701	9.78356	20.0301	0.00101622	0.00526043
SETD3	SETD3	1.04665	9.76279	23.9432	0.000853134	0.00452373
PPP1CA	PPP1CA	-1.04635	10.1943	32.2864	7.73847e-05	0.000599888
ZDHHC12	ZDHHC12	-1.04617	9.76279	21.9363	0.00172093	0.00810439
ATRAID	ATRAID	-1.04554	9.91391	14.0678	0.00192973	0.00889661
CSTF1	CSTF1	1.04444	9.7466	26.8579	0.00105104	0.00539063
PRRC2B	PRRC2B	1.04347	9.74823	26.3903	0.00115744	0.00584665
NSRP1	NSRP1	1.0427	9.85095	23.329	9.10328e-05	0.000690802
NSD3	NSD3	1.04226	9.90301	18.3538	0.000186467	0.00127602
CRKL	CRKL	1.04181	9.74008	29.4532	0.00104744	0.00537767
NANS	NANS	-1.04123	9.89422	13.5316	0.00244048	0.0106819
CRCP	CRCP	1.04017	9.7899	19.5842	0.000853159	0.00452373
ZNF217	ZNF217	1.03947	9.76276	28.7403	0.000409888	0.00246227
MKI67	MKI67	1.03913	9.98602	20.8709	0.000118935	0.000868384
ENSCSAG00000005219	ENSCSAG00000005219	1.03907	9.76841	21.4045	0.00136889	0.00667934
NFKB2	NFKB2	1.03874	9.80011	23.1479	0.000324918	0.00202458
ID1	ID1	1.03872	10.2073	17.2709	3.53372e-05	0.000304555
ENSCSAG00000010531	ENSCSAG00000010531	-1.03748	13.0844	121.418	1.17805e-26	1.15865e-24
ROCK1	ROCK1	1.03716	9.86901	17.5341	0.000424854	0.00254001
KAT14	KAT14	1.03699	9.7652	22.1027	0.00125727	0.00626265
ATP13A3	ATP13A3	1.03679	9.76601	24.3663	0.000688937	0.00378915
ZMYM4	ZMYM4	1.03521	9.79226	19.5859	0.00089984	0.00475616
ARHGAP17	ARHGAP17	1.03511	9.7764	21.0641	0.00105863	0.00542399
PNN	PNN	1.03509	9.89788	16.9265	0.000307177	0.00193568
CSF1	CSF1	1.03462	9.76278	21.5898	0.00137567	0.0067059
ENSCSAG00000000286	ENSCSAG00000000286	1.03449	11.1985	132.347	1.84342e-21	1.23288e-19
CTCF	CTCF	1.03425	9.78989	19.3555	0.00108411	0.00553192
RING1	RING1	1.03402	9.77641	20.3837	0.00130044	0.00643292
ENSCSAG00000017901	ENSCSAG00000017901	-1.03388	10.3888	26.243	7.5063e-06	7.71549e-05
TEX10	TEX10	1.03339	9.76439	25.5715	0.00062569	0.00347559
MAN1A2	MAN1A2	1.03279	9.78198	19.4259	0.00128929	0.00639423
SMAP1	SMAP1	1.03106	9.85701	17.1478	0.000520957	0.00300705
CTSA	CTSA	-1.03052	9.92762	13.9782	0.00196064	0.00899777
IL13RA1	IL13RA1	1.03024	9.73844	29.4058	0.00115874	0.00584735
ENSCSAG00000018896	ENSCSAG00000018896	-1.02942	10.6354	41.068	5.4251e-08	9.10111e-07
PIGS	PIGS	-1.0286	9.83651	13.8884	0.00332994	0.0137927
PAX8	PAX8	1.02757	10.1494	24.9351	3.15636e-06	3.56583e-05
ENSCSAG00000017292	ENSCSAG00000017292	1.02653	9.75715	22.9372	0.00141778	0.00687546
AKAP8L	AKAP8L	1.02635	9.766	23.891	0.000864028	0.00457652
MTERF4	MTERF4	1.0255	9.74904	26.0675	0.00121834	0.00610507
PDZD11	PDZD11	-1.02547	9.87051	13.8821	0.00307385	0.0129133
AKAP12	AKAP12	1.02535	10.0361	16.9838	4.09928e-05	0.000347918
DECR1	DECR1	-1.0244	10.0038	16.4492	0.00096796	0.00507875
ENSCSAG00000011895	ENSCSAG00000011895	1.02376	9.74334	30.2498	0.000816838	0.00437274
ENSCSAG00000015147	ENSCSAG00000015147	-1.023	9.91029	14.2552	0.00245751	0.0107283
ENSCSAG00000019293	ENSCSAG00000019293	-1.02224	9.86977	13.4063	0.00361493	0.0146348
FAM210A	FAM210A	1.02197	9.7466	25.8841	0.00144506	0.00697634
MCL1	MCL1	1.02138	10.0166	19.1272	2.66163e-05	0.000236296
WASHC4	WASHC4	1.0212	9.97561	18.599	5.15188e-05	0.000424332
XBP1	XBP1	1.02078	9.86228	15.7668	0.000494556	0.00288063
PSMA5	PSMA5	-1.02064	9.99493	16.9351	0.00118115	0.00592464
LAMB1	LAMB1	1.01988	9.81572	17.1857	0.00114312	0.00579623
MRPL41	MRPL41	-1.01978	9.95746	16.7595	0.0013367	0.00655412
RBM3	RBM3	-1.01904	10.1233	21.8978	0.000276709	0.00177037
ENSCSAG00000008658	ENSCSAG00000008658	-1.01885	10.0814	21.9058	0.000445488	0.00264759
OST4	OST4	-1.01819	10.1943	28.0348	0.000111258	0.00082321
ENSCSAG00000004661	ENSCSAG00000004661	-1.01801	9.93692	14.7814	0.00221405	0.00994241
ATP5F1A	ATP5F1A	-1.01799	10.5068	47.5415	1.31847e-06	1.64924e-05
STAMBPL1	STAMBPL1	1.01567	9.7867	19.3736	0.00114515	0.00579623
ENSCSAG00000009494	ENSCSAG00000009494	-1.01539	9.82962	13.2132	0.00425967	0.0167712
ZNF267	ZNF267	1.01493	9.75311	35.0674	0.000183901	0.00126394
ADIPOR1	ADIPOR1	1.01455	9.86003	16.0093	0.000751087	0.00405539
ENSCSAG00000006596	ENSCSAG00000006596	1.01455	9.72529	64.5701	4.05449e-05	0.000345286
PTAR1	PTAR1	1.01402	9.75067	24.4124	0.00142919	0.0069197
POLR2F	POLR2F	-1.01355	10.054	18.7347	0.000664133	0.00367287
ACO2	ACO2	-1.01317	9.92905	13.2874	0.00215132	0.00972074
WAPL	WAPL	1.01281	9.77879	20.0842	0.00135141	0.00660689
UBA52	UBA52	-1.01261	11.9273	91.157	1.08659e-20	6.81294e-19
CTTNBP2	CTTNBP2	1.01258	9.74088	40.3961	0.00018104	0.0012491
BNIP2	BNIP2	1.01257	9.7748	19.3104	0.0017577	0.00823216
VAMP5	VAMP5	-1.01235	10.1762	22.8042	0.000129725	0.000934292
YWHAQ	YWHAQ	-1.01232	10.1635	24.8667	0.000184198	0.00126394
ENSCSAG00000011770	ENSCSAG00000011770	-1.01222	9.7772	17.3449	0.00343909	0.0141145
SLC7A6OS	SLC7A6OS	1.01147	9.75309	24.8388	0.00125487	0.00625691
SRSF11	SRSF11	1.01147	10.2161	30.5806	4.86926e-07	6.91903e-06
CCDC115	CCDC115	-1.01091	9.825	14.9137	0.00320903	0.0133581
ANKRD10	ANKRD10	1.00998	9.73024	36.1307	0.000939224	0.00493831
ENSCSAG00000001531	ENSCSAG00000001531	1.00986	9.86899	20.7704	0.000182285	0.00125596
ENSCSAG00000008711	ENSCSAG00000008711	1.00805	9.71783	89.8793	1.24895e-05	0.000120708
COX5A	COX5A	-1.0076	10.5264	45.8647	8.73513e-07	1.17153e-05
RIOK1	RIOK1	1.00707	9.75553	22.553	0.00166406	0.00786063
REV1	REV1	1.00663	9.76841	24.6623	0.000709149	0.0038664
MRPS11	MRPS11	-1.00606	9.91029	12.9152	0.00276801	0.0118568
SYNE2	SYNE2	1.00558	10.6429	45.2219	3.03387e-11	8.31578e-10
IFT43	IFT43	-1.0051	9.75715	19.5711	0.00355755	0.0144726
CDKN2C	CDKN2C	1.00452	9.7652	22.6517	0.00106472	0.00544964
HMOX1	HMOX1	-1.00378	9.87126	9.48296	0.00574949	0.0212779
CCDC127	CCDC127	1.00337	9.75553	22.1334	0.0018904	0.0087735
EXOSC4	EXOSC4	-1.00309	9.88092	14.2166	0.00279276	0.0119323
RANBP2	RANBP2	1.0027	9.98046	18.1315	0.00013193	0.000945373
UBE2I	UBE2I	-1.00237	10.1463	25.1582	0.000280089	0.00178744
RNF111	RNF111	1.00199	9.76359	21.8928	0.00154341	0.00737311
DCBLD2	DCBLD2	1.00197	10.3709	24.0482	1.10482e-06	1.42829e-05
COPZ1	COPZ1	-1.00133	9.89128	12.827	0.0036816	0.0148111
ENSCSAG00000013512	ENSCSAG00000013512	-1.00031	10.0987	20.3109	0.000480684	0.00281015
PSMG3	PSMG3	0.999951	9.85626	15.499	0.00108379	0.00553192
JMJD1C	JMJD1C	0.999668	9.78672	22.5093	0.00053932	0.00306715
NDUFB5	NDUFB5	-0.998803	9.90082	12.7006	0.00381288	0.0152379
MAT2A	MAT2A	0.998581	10.1732	26.3555	3.19268e-06	3.59876e-05
ZNF608	ZNF608	0.998483	9.7748	35.2366	7.27402e-05	0.000573687
RTL8C	RTL8C	-0.99833	9.91028	13.4847	0.00300408	0.0126947
STX18	STX18	0.997094	9.74171	26.275	0.00173182	0.00814132
MCM4	MCM4	-0.997064	9.82577	14.8486	0.00455879	0.0177676
BDP1	BDP1	0.996959	9.8365	17.0065	0.000704128	0.00384739
MRPL16	MRPL16	-0.996696	9.92834	14.243	0.00260143	0.0112392
HPRT1	HPRT1	-0.99578	10.0839	20.6166	0.000611228	0.00340658
NAXE	NAXE	-0.995766	10.2279	29.1543	0.000120465	0.000877
GLA	GLA	-0.995382	9.80247	13.712	0.00561997	0.0208968
CYC1	CYC1	-0.994625	10.5731	42.8782	1.04999e-06	1.37513e-05
HSBP1L1	HSBP1L1	-0.994605	10.1395	23.7979	0.000323704	0.00201952
PAWR	PAWR	0.993883	10.1151	22.6213	7.49658e-06	7.71549e-05
MAP3K14	MAP3K14	0.993433	9.76921	19.4103	0.00200959	0.00914709
ENSCSAG00000000397	ENSCSAG00000000397	-0.993413	9.89127	12.8151	0.00386366	0.0154055
ENSCSAG00000013897	ENSCSAG00000013897	-0.993317	9.87499	12.5085	0.00423094	0.0166843
ELAVL1	ELAVL1	0.992941	9.80635	17.5882	0.00114504	0.00579623
NDUFAF7	NDUFAF7	0.992265	9.77799	18.5167	0.00190448	0.00880451
ITGB1BP1	ITGB1BP1	-0.991952	9.84869	12.4094	0.00509049	0.019447
ATN1	ATN1	0.991948	9.73106	36.4209	0.00079312	0.00426855
ELL2	ELL2	0.991872	9.74905	24.3879	0.00167135	0.00788662
RNF181	RNF181	-0.991803	10.0361	18.0359	0.00099396	0.00517237
MYSM1	MYSM1	0.991261	9.72694	42.9533	0.000449249	0.00266363
ERRFI1	ERRFI1	0.991031	9.77799	19.3724	0.00104113	0.00535622
MYCBP2	MYCBP2	0.990494	9.8056	16.405	0.00151483	0.00725728
SPSB1	SPSB1	0.989882	9.74335	25.3766	0.0019366	0.00892009
MACROH2A1	MACROH2A1	-0.989547	10.1665	23.3095	0.000264118	0.00171165
MKRN2	MKRN2	0.989367	9.75634	21.9579	0.00190669	0.00880657
KLHL21	KLHL21	0.989288	9.74904	29.379	0.000566681	0.00319738
COL7A1	COL7A1	0.987944	9.79776	17.3069	0.00141757	0.00687546
MALT1	MALT1	0.987422	9.7636	19.8049	0.00227614	0.0101306
ENSCSAG00000000580	ENSCSAG00000000580	-0.987241	9.78118	15.8916	0.00482394	0.0186273
CASC4	CASC4	0.986179	9.766	19.5809	0.00232865	0.0103367
TRPC1	TRPC1	0.986132	9.72694	62.5542	8.70287e-05	0.000664438
DHX30	DHX30	0.986014	9.77081	18.8162	0.00223011	0.00998259
ADNP2	ADNP2	0.985795	9.7195	52.6228	0.000383279	0.00233034
OTUD4	OTUD4	0.985469	9.85625	15.5065	0.00107953	0.00551977
IDH3B	IDH3B	-0.984548	9.99903	15.9548	0.00158149	0.00752633
RB1CC1	RB1CC1	0.984527	9.86678	15.3657	0.000834656	0.00445861
KPNA6	KPNA6	0.984365	9.7668	19.5317	0.00229982	0.0102178
POLR3E	POLR3E	0.984338	9.75067	23.2378	0.0019748	0.00902151
MSMO1	MSMO1	-0.983947	9.81105	12.8126	0.0060594	0.0221369
CCNT2	CCNT2	0.983128	9.78115	23.873	0.000525333	0.00301371
TMEM63B	TMEM63B	0.982636	9.73434	32.1141	0.00113104	0.00574222
CATSPERZ	CATSPERZ	-0.982412	9.75471	22.5083	0.00222755	0.00998259
NR3C1	NR3C1	0.982354	9.75713	28.3914	0.000740104	0.00401336
ABCC5	ABCC5	0.981375	9.75957	21.8566	0.00157612	0.00750792
PPIH	PPIH	-0.980784	9.86303	13.5136	0.00376586	0.0150995
EEF2	EEF2	0.980528	11.6478	69.3673	2.83384e-16	1.23604e-14
MYEF2	MYEF2	0.980214	9.75957	21.9159	0.00196283	0.00899959
PPP1R37	PPP1R37	0.980099	9.74416	25.6771	0.00164709	0.0078015
PTBP1	PTBP1	0.9797	10.0658	20.3855	4.2857e-05	0.000361904
HCFC1	HCFC1	0.979623	9.78593	16.677	0.00233585	0.0103467
HEATR6	HEATR6	0.979258	9.74253	25.7187	0.0019672	0.00900706
MCRS1	MCRS1	-0.978249	9.80872	12.9619	0.00613493	0.0223477
PHACTR2	PHACTR2	0.978074	9.73926	26.6152	0.00189595	0.00878402
ATP5F1C	ATP5F1C	-0.977839	10.3351	34.5939	4.32959e-05	0.000364383
ZMAT3	ZMAT3	0.977223	9.72608	49.4324	0.000224787	0.00149342
SIVA1	SIVA1	-0.976928	10.0126	16.2467	0.00148953	0.00717032
GDI1	GDI1	0.976013	9.88833	14.8516	0.000802375	0.00431373
GNL3	GNL3	0.975255	9.79068	16.252	0.00235435	0.0103865
BLMH	BLMH	0.975154	9.86901	14.9427	0.00131874	0.00650423
RPS6KB1	RPS6KB1	0.975047	9.76198	19.8061	0.00253245	0.0110076
CEBPZ	CEBPZ	0.974359	9.82806	15.5819	0.00141435	0.00687546
BMF	BMF	0.973809	9.75391	22.5801	0.00220972	0.00993186
CCDC66	CCDC66	0.973181	9.74416	25.9627	0.00147786	0.00712781
G6PC3	G6PC3	-0.972713	9.80716	12.93	0.00639704	0.0229854
KIF21A	KIF21A	0.972455	9.87787	15.1596	0.000260018	0.00168807
ECHS1	ECHS1	-0.972272	10.0106	16.7491	0.00155482	0.00742054
SCAND1	SCAND1	-0.971872	9.96447	13.7867	0.00244566	0.0106932
CPSF1	CPSF1	0.971632	9.87871	15.3626	0.00101272	0.00525314
RPS12	RPS12	0.97091	13.6091	107.992	4.9497e-24	3.9409e-22
CCNQ	CCNQ	0.970871	9.85095	15.0373	0.00133936	0.00656075
CHMP4A	CHMP4A	-0.97063	9.75066	19.1765	0.00549336	0.0205479
BCOR	BCOR	0.970287	9.7368	28.5867	0.00156746	0.00747376
EPS15L1	EPS15L1	0.969413	9.74333	24.3842	0.00226232	0.0100869
CHD9	CHD9	0.969241	9.87347	22.9406	0.000102363	0.000763465
IST1	IST1	0.969181	9.77878	17.651	0.0025637	0.0111145
KCTD3	KCTD3	0.969103	9.80247	15.7881	0.00218755	0.00985871
DAZAP2	DAZAP2	-0.968957	9.98048	14.3777	0.00234966	0.0103812
ENSCSAG00000017672	ENSCSAG00000017672	-0.968504	10.2845	25.8623	8.26613e-05	0.00063496
RCOR3	RCOR3	0.967995	9.75391	35.1239	0.000255538	0.00166681
ERCC1	ERCC1	-0.967081	9.75956	17.595	0.00530197	0.0200606
TMED10	TMED10	-0.965663	9.99903	14.5967	0.00169726	0.00800137
PSMD13	PSMD13	-0.965492	9.91754	12.9602	0.00371508	0.0149198
PHRF1	PHRF1	0.964962	9.7684	19.2746	0.00241489	0.0105977
ATAD2B	ATAD2B	0.963799	9.76279	22.5194	0.00150424	0.00723418
AEBP2	AEBP2	0.963503	9.75793	21.9768	0.00189078	0.0087735
ZBTB7A	ZBTB7A	0.963459	9.774	21.8122	0.00112417	0.0057131
ERP29	ERP29	-0.963254	10.1859	22.3618	0.000260143	0.00168807
PUM2	PUM2	0.962931	9.79461	16.9699	0.00196805	0.00900706
WWTR1	WWTR1	0.96243	9.85022	14.5328	0.00129006	0.00639423
TMEM134	TMEM134	-0.961922	9.7764	14.7745	0.00680449	0.0242755
GGNBP2	GGNBP2	0.961782	9.88167	15.0487	0.000920059	0.00484262
PHACTR4	PHACTR4	0.9615	9.84718	15.0188	0.00141776	0.00687546
NTPCR	NTPCR	-0.959151	9.79619	12.7467	0.0081664	0.028153
ZNF827	ZNF827	0.958574	9.76357	21.9097	0.00160748	0.00763553
RALA	RALA	0.958184	9.95675	15.8228	0.000363768	0.00223064
ENSCSAG00000018658	ENSCSAG00000018658	-0.957968	10.0999	17.2717	0.000670595	0.00370452
CKLF	CKLF	-0.957434	10.0573	17.2489	0.00116331	0.00585272
ZNF330	ZNF330	0.956529	9.7531	21.7473	0.00261508	0.0112788
RBX1	RBX1	-0.956462	10.0942	20.7839	0.000829217	0.00443428
LETMD1	LETMD1	0.956168	9.74902	26.5539	0.00133487	0.00655412
CLIC4	CLIC4	-0.955509	10.4172	24.2247	1.19788e-05	0.000116671
NFE2L2	NFE2L2	0.954537	9.87424	14.1006	0.00101762	0.00526227
NDUFB7	NDUFB7	-0.953967	10.0031	14.4328	0.00194481	0.00893331
C21orf91	C21orf91	0.953908	9.74416	25.0862	0.00220415	0.00991572
PIN1	PIN1	-0.953835	9.94616	12.8349	0.00343547	0.0141133
XPO5	XPO5	0.953539	9.74986	21.8424	0.00269394	0.0115692
SCAF4	SCAF4	0.953394	9.83189	16.3657	0.00117493	0.00590528
FAM32A	FAM32A	-0.953089	9.83498	11.1166	0.00820141	0.0282411
PRKD3	PRKD3	0.953069	9.73681	26.3554	0.00236352	0.0104086
ENSCSAG00000005776	ENSCSAG00000005776	-0.952402	10.1364	19.7163	0.000607856	0.00339863
FLYWCH2	FLYWCH2	-0.951728	9.84945	11.5605	0.00623284	0.0225407
NPM3	NPM3	-0.951534	10.0546	17.2745	0.00133571	0.00655412
APOBEC3G	APOBEC3G	-0.951103	9.89934	11.151	0.00528039	0.0200048
SUPV3L1	SUPV3L1	0.950109	9.82499	14.4298	0.00235108	0.0103812
PSMA3	PSMA3	-0.94957	10.1853	25.1793	0.000330828	0.00205376
ENSCSAG00000010990	ENSCSAG00000010990	-0.949513	9.81261	12.2794	0.00778526	0.0270998
INF2	INF2	0.949344	9.83344	14.7068	0.00199962	0.00912656
YTHDF2	YTHDF2	0.949115	9.92977	15.3323	0.000546999	0.00309966
PPARG	PPARG	0.94869	10.2613	22.4156	2.53011e-06	2.98612e-05
ENSCSAG00000019582	ENSCSAG00000019582	-0.948547	9.87796	11.7868	0.00635254	0.0228548
EEF1G	EEF1G	-0.947986	10.959	58.4632	2.18244e-10	5.26304e-09
ELF4	ELF4	0.947976	9.83269	14.1065	0.002135	0.009664
IP6K1	IP6K1	0.947749	9.73844	29.8431	0.00143238	0.00692845
DDIT4	DDIT4	-0.947439	9.76108	9.1283	0.0347785	0.0873119
RPS6KC1	RPS6KC1	0.947154	9.79304	16.3567	0.00236218	0.0104086
NRBF2	NRBF2	0.945624	9.80558	16.1301	0.0020882	0.00947052
ZNF644	ZNF644	0.944838	9.83575	14.8188	0.00165141	0.00781457
APPBP2	APPBP2	0.944594	9.96235	15.8616	0.000337472	0.00209241
SERPINB1	SERPINB1	-0.944552	9.97215	12.2697	0.00311217	0.0130197
CNIH4	CNIH4	-0.944487	9.91826	14.7771	0.00287824	0.0122558
ENSCSAG00000006943	ENSCSAG00000006943	0.944467	9.903	14.8657	0.00109962	0.00559949
PHPT1	PHPT1	-0.94432	10.1264	19.4817	0.000505161	0.00293274
NDUFAB1	NDUFAB1	-0.944123	9.92331	12.4579	0.00457197	0.0177913
PARG	PARG	0.94411	9.7772	17.7464	0.00250796	0.0109201
SIN3A	SIN3A	0.942846	9.76279	18.4265	0.00352507	0.0143521
EHMT1	EHMT1	0.941973	9.81882	15.6275	0.00175055	0.00820975
SNX29	SNX29	0.941149	9.77319	19.1498	0.00213539	0.009664
MRPL46	MRPL46	-0.939956	9.8388	11.1883	0.00798499	0.027699
ZMYM2	ZMYM2	0.939244	9.76599	21.9845	0.00151313	0.00725606
CRYAB	CRYAB	-0.939244	9.76359	12.6458	0.0166569	0.0492635
PCBD2	PCBD2	-0.938955	9.7772	15.5673	0.00616109	0.0224031
ENSCSAG00000015908	ENSCSAG00000015908	0.938483	9.8449	15.1089	0.00109446	0.0055791
SERPINH1	SERPINH1	-0.937872	10.0018	13.6545	0.00251573	0.0109444
ENSCSAG00000007979	ENSCSAG00000007979	0.937652	9.79068	15.5984	0.00276604	0.0118568
CNOT4	CNOT4	0.937027	9.8365	17.3686	0.00080893	0.00433967
HAGH	HAGH	0.935785	9.87201	13.7152	0.00164092	0.00777962
TRUB1	TRUB1	0.935264	9.72445	36.2339	0.00148606	0.00716051
MIER1	MIER1	0.935006	9.79305	15.085	0.00326133	0.0135533
MET	MET	0.934925	9.93764	14.6049	0.000531702	0.00304428
CALM2	CALM2	-0.933937	11.0458	51.4936	6.32998e-10	1.41116e-08
STK3	STK3	0.933555	9.77959	16.1594	0.00368895	0.0148267
FBXO38	FBXO38	0.932434	9.74742	22.5174	0.00290611	0.0123325
RPL27A	RPL27A	0.932348	10.6371	48.3034	7.22464e-10	1.58248e-08
TAF12	TAF12	-0.931523	9.78356	13.7172	0.00801072	0.0277498
SLC12A7	SLC12A7	0.931059	9.74661	24.0684	0.00222494	0.00998239
MEA1	MEA1	-0.930773	9.97005	12.4955	0.00350666	0.0142887
CASC3	CASC3	0.929797	9.80794	14.0339	0.00344485	0.0141171
KRTCAP2	KRTCAP2	-0.929235	10.0454	15.1633	0.00151909	0.00727076
GPNMB	GPNMB	-0.928729	9.91319	10.2822	0.00620794	0.0224668
STRN3	STRN3	0.927325	9.73599	31.827	0.00126587	0.00629294
SNRPD1	SNRPD1	-0.926957	10.0987	17.2793	0.00115639	0.00584665
ENSCSAG00000007386	ENSCSAG00000007386	-0.926747	9.78356	12.8788	0.0102227	0.0336243
SFSWAP	SFSWAP	0.92659	9.82419	17.5954	0.000994052	0.00517237
RPAP2	RPAP2	0.925929	9.78036	18.1315	0.00219169	0.00986852
SELENOI	SELENOI	0.925838	9.76358	17.6437	0.00445821	0.0174298
BICC1	BICC1	0.925756	9.84641	15.171	0.00124915	0.00623454
ENSCSAG00000004706	ENSCSAG00000004706	-0.925647	10.3161	24.4077	0.000117735	0.000860871
ENSCSAG00000018642	ENSCSAG00000018642	0.925256	9.78752	15.3516	0.00399177	0.0158282
APH1A	APH1A	0.924722	9.95815	15.1374	0.000608448	0.00339863
TNNT1	TNNT1	-0.924647	9.86372	10.8205	0.00551608	0.0206175
TBX18	TBX18	0.924084	9.71867	60.3162	0.000183996	0.00126394
NDUFAF3	NDUFAF3	-0.924023	10.2002	21.5952	0.000384029	0.00233207
ATP2A2	ATP2A2	0.923609	9.76841	16.6579	0.00414215	0.0163728
SEPTIN8	SEPTIN8	0.9236	9.79462	14.5754	0.00422367	0.0166687
COA6	COA6	-0.923023	9.76761	14.5245	0.0105795	0.0343921
CCDC85B	CCDC85B	0.922706	9.91752	13.8344	0.00123536	0.00617803
AFF1	AFF1	0.922138	9.74006	25.4626	0.00236884	0.0104229
SAP30BP	SAP30BP	0.922031	9.82189	13.601	0.00289875	0.0123221
SON	SON	0.921635	9.86825	14.3113	0.00133141	0.00654738
TDRD7	TDRD7	0.921598	9.79147	16.5402	0.0030806	0.0129308
ENSCSAG00000015001	ENSCSAG00000015001	0.920665	9.96376	14.6523	0.000525717	0.00301371
PCM1	PCM1	0.920225	9.85777	13.4687	0.00200234	0.00913068
SAT1	SAT1	-0.919601	10.6366	23.3031	1.6119e-06	1.97202e-05
SDCCAG8	SDCCAG8	0.919441	9.81495	15.1764	0.00178184	0.00833744
ENSCSAG00000003979	ENSCSAG00000003979	0.918556	9.73353	28.5564	0.00197063	0.00901063
FKBP11	FKBP11	-0.918356	9.83496	10.8975	0.00896126	0.0302895
ARSJ	ARSJ	0.918013	9.75956	18.168	0.00359943	0.0145999
METRNL	METRNL	0.917157	9.71949	48.668	0.00065974	0.00365664
ENSCSAG00000019475	ENSCSAG00000019475	-0.917139	9.86826	10.908	0.00835902	0.0286569
MIDEAS	MIDEAS	0.916906	9.74008	23.3044	0.00346033	0.014169
LUC7L2	LUC7L2	0.916349	9.85926	13.2109	0.0022347	0.00999043
APOBEC3C	APOBEC3C	-0.916241	9.78673	12.7259	0.0104606	0.0340496
ANKFY1	ANKFY1	0.916199	9.75957	17.8128	0.00491997	0.0189253
ELF3	ELF3	-0.916023	9.91461	9.60333	0.00468199	0.0181631
ILF3	ILF3	0.915854	10.0775	18.8299	0.000130413	0.00093584
HMGXB3	HMGXB3	0.915854	9.7327	27.5746	0.00268523	0.0115441
KPNB1	KPNB1	0.915753	10.3725	35.3261	1.08825e-06	1.41784e-05
AKR1A1	AKR1A1	-0.915451	9.87125	10.2968	0.00865333	0.0294073
PIKFYVE	PIKFYVE	0.91472	9.7327	31.6941	0.00172234	0.00810439
FAT1	FAT1	0.914344	9.82961	13.423	0.00277761	0.0118878
WDR35	WDR35	0.914036	9.75552	21.3827	0.00308893	0.0129549
NCF2	NCF2	-0.913528	9.7764	12.7285	0.0116853	0.0372148
CRIM1	CRIM1	0.913374	9.80168	15.6027	0.00228811	0.0101748
KIF5B	KIF5B	0.912996	10.3646	34.023	6.96038e-07	9.51315e-06
ZFP36L1	ZFP36L1	0.912847	10.3534	19.7661	9.78492e-06	9.79663e-05
R3HDM2	R3HDM2	0.911659	9.71451	65.8886	0.000325457	0.00202543
ARL13B	ARL13B	0.911503	9.75633	18.4585	0.0044826	0.0175115
STYXL1	STYXL1	-0.91146	9.83728	10.6654	0.0102864	0.0337454
STAU1	STAU1	0.911392	10.1208	21.7978	4.90453e-05	0.000407979
ZNF518A	ZNF518A	0.911378	9.72281	42.2388	0.000837383	0.004464
PKP4	PKP4	0.911145	9.74008	24.4236	0.00290406	0.0123325
ATRX	ATRX	0.910596	9.90663	14.5555	0.000814402	0.00436436
INCENP	INCENP	0.910514	9.75472	26.8407	0.00200708	0.00914399
ARFGEF1	ARFGEF1	0.910331	9.81414	14.7636	0.00257652	0.0111598
REPIN1	REPIN1	0.910323	9.74741	19.7329	0.00457665	0.0177957
EEA1	EEA1	0.909539	9.8787	13.8688	0.00124781	0.00623408
PRR11	PRR11	0.909413	9.78038	18.5765	0.00263483	0.0113445
NDUFS3	NDUFS3	-0.908632	9.98531	12.3334	0.00361116	0.0146313
ARHGAP5	ARHGAP5	0.908355	9.79305	14.8529	0.00343184	0.0141099
GTF2H1	GTF2H1	0.908073	9.80716	14.6806	0.00259278	0.0112115
MYL12B	MYL12B	-0.907868	10.6586	41.9497	1.42112e-06	1.76444e-05
NGRN	NGRN	0.907246	9.77241	16.3878	0.00451753	0.0176205
UBE2R2	UBE2R2	0.906469	9.81882	13.5586	0.00317191	0.0132145
CEP85L	CEP85L	0.906297	9.74738	50.3205	4.64581e-05	0.000389689
EAF1	EAF1	0.906168	9.73516	36.1753	0.000741566	0.00401695
ENSCSAG00000003344	ENSCSAG00000003344	-0.906096	11.9685	62.7981	6.39184e-15	2.5048e-13
NCOA2	NCOA2	0.906051	9.74497	22.5198	0.00381555	0.0152379
ENSCSAG00000007461	ENSCSAG00000007461	-0.905629	10.6114	39.2361	1.07755e-06	1.40754e-05
MICALL2	MICALL2	0.904211	9.73599	25.5134	0.0030293	0.0127689
S100A2	S100A2	-0.903765	10.9419	19.6324	1.04795e-05	0.000104296
TLE1	TLE1	0.903301	9.74333	21.3157	0.00430244	0.0169263
DENND5B	DENND5B	0.902654	9.72363	41.6837	0.0011007	0.00559949
TERF2IP	TERF2IP	0.902603	9.8056	13.6418	0.00424344	0.0167204
MID1	MID1	0.902416	9.74661	24.8423	0.00184991	0.00862372
RAB11A	RAB11A	-0.901898	9.93121	10.8551	0.00602645	0.0220326
ATP1B3	ATP1B3	-0.90161	9.86976	10.0972	0.00897999	0.0303324
VEZF1	VEZF1	0.900986	9.90957	13.771	0.0010086	0.00524262
ZCCHC17	ZCCHC17	-0.900982	9.77161	13.2984	0.0100479	0.0331363
CAPZB	CAPZB	-0.900712	10.1246	17.6055	0.000980246	0.00512179
BCL2L1	BCL2L1	0.900553	9.94829	13.5892	0.000847484	0.00450793
ZFAND3	ZFAND3	0.899815	9.7899	17.5381	0.00235102	0.0103812
INTS5	INTS5	0.899437	9.7409	22.2988	0.00410665	0.0162452
STRAP	STRAP	0.899403	9.84717	12.8947	0.0034414	0.0141145
SNX4	SNX4	0.899385	9.89494	12.7152	0.00201878	0.00917229
ADPRS	ADPRS	0.899237	9.8219	12.846	0.00418029	0.0165105
SAR1A	SAR1A	-0.89798	9.872	10.0068	0.0095493	0.0318056
ZNF384	ZNF384	0.897052	9.73271	32.612	0.0012968	0.00642126
DNAJC3	DNAJC3	0.896804	9.83191	12.6018	0.00309728	0.0129682
DDX24	DDX24	0.896575	10.052	17.054	0.000243517	0.00159254
NFAT5	NFAT5	0.896453	9.78194	22.5115	0.00102229	0.00528096
RPL8	RPL8	-0.896389	10.4599	33.3968	1.05498e-05	0.000104788
GCN1	GCN1	0.896108	9.76519	16.9315	0.00506927	0.0193955
ASXL1	ASXL1	0.895614	9.73926	29.2713	0.00190123	0.00879757
IFIT1	IFIT1	-0.895013	11.3687	24.9867	6.87209e-07	9.44395e-06
ENSCSAG00000008434	ENSCSAG00000008434	-0.894985	10.3172	26.4928	0.000161513	0.00113149
MYO1E	MYO1E	0.894046	9.7899	13.7644	0.00542898	0.0204289
ZNF107	ZNF107	0.894021	9.74415	29.3695	0.00116232	0.00585272
ENSCSAG00000007762	ENSCSAG00000007762	0.893997	9.90081	12.6596	0.00224985	0.0100403
SLC25A12	SLC25A12	0.893907	9.75795	17.0503	0.00587052	0.0215725
REXO2	REXO2	-0.893652	9.77321	13.3015	0.0123819	0.0391353
FKBP8	FKBP8	-0.893383	9.9312	10.4558	0.006168	0.0224031
PKN2	PKN2	0.892628	9.84792	12.7451	0.00289724	0.0123221
GOLGA5	GOLGA5	0.892088	9.73435	24.0161	0.00467724	0.0181587
COA1	COA1	-0.892011	9.8165	11.5653	0.0102424	0.0336449
MRPS15	MRPS15	-0.891435	10.1871	20.2504	0.000716147	0.00390032
MED1	MED1	0.891167	9.78039	15.5856	0.00437954	0.0171892
ENSCSAG00000019301	ENSCSAG00000019301	0.891082	9.88609	15.6139	0.000730783	0.0039714
LAMTOR2	LAMTOR2	-0.890493	9.8898	10.4595	0.00908097	0.0306006
GTF3C1	GTF3C1	0.889593	9.81184	12.8007	0.00520037	0.0197614
PDF	PDF	0.889301	9.78515	15.158	0.00559439	0.0208481
UCKL1	UCKL1	0.889193	9.87348	12.5358	0.00223096	0.00998259
DUSP3	DUSP3	0.889097	9.80012	13.0523	0.00504864	0.0193753
SLC35B1	SLC35B1	0.888883	9.93693	13.7883	0.00127346	0.00632444
DLG5	DLG5	0.888514	9.77241	14.8548	0.00619198	0.0224439
PGS1	PGS1	0.888127	9.76118	16.3001	0.00632911	0.0228066
NQO1	NQO1	-0.887763	9.90447	10.8155	0.00749125	0.026222
LCLAT1	LCLAT1	0.887059	9.7684	16.6634	0.00493898	0.0189838
MBNL1	MBNL1	0.887018	9.75553	17.4417	0.00607431	0.0221752
IPO4	IPO4	0.886943	9.81261	12.7034	0.00509969	0.0194673
CLK1	CLK1	0.886911	9.74417	38.3806	0.000468542	0.00274878
SUMO3	SUMO3	-0.886727	9.79698	12.0136	0.0108912	0.0352453
RGS10	RGS10	0.886634	9.84337	12.3211	0.00365738	0.0147471
AGTRAP	AGTRAP	-0.886256	9.88019	10.5134	0.0102047	0.0335871
LRBA	LRBA	0.885713	9.77719	15.3773	0.0048219	0.0186273
AKR1C3	AKR1C3	-0.885665	9.7652	13.5865	0.0131427	0.0408704
CACUL1	CACUL1	0.884968	9.81725	13.2099	0.004047	0.0160346
NDUFA12	NDUFA12	-0.884708	9.9312	10.8716	0.00710139	0.0251914
DAG1	DAG1	0.884	9.7724	15.3585	0.00588561	0.0215806
RWDD1	RWDD1	0.883392	10.1383	19.2855	8.2514e-05	0.000634801
SPCS2	SPCS2	-0.883008	9.89054	10.1871	0.0103792	0.033961
RC3H2	RC3H2	0.881889	9.73843	23.0603	0.00445683	0.0174298
PPM1G	PPM1G	0.881654	10.5382	39.8403	1.75134e-07	2.71973e-06
MEMO1	MEMO1	0.881029	9.79226	12.9561	0.00650336	0.0233173
SKIL	SKIL	0.880828	9.81106	13.5095	0.00364839	0.0147227
BCL2L2	BCL2L2	0.877732	9.75957	17.643	0.00512604	0.019553
CYB5A	CYB5A	-0.877562	9.98737	12.0708	0.00535442	0.0201938
ATRN	ATRN	0.876428	9.72776	28.1553	0.00362535	0.0146651
TOPORS	TOPORS	0.87631	9.81649	13.7609	0.00348839	0.0142401
OAS3	OAS3	0.87568	10.129	18.0619	9.23178e-05	0.000697389
MACO1	MACO1	0.874313	9.75714	16.7241	0.00645302	0.0231533
PGLS	PGLS	0.874281	10.2043	20.6908	1.95814e-05	0.000179234
ZNF205	ZNF205	0.874201	9.73352	23.704	0.00513678	0.0195642
ENSCSAG00000000170	ENSCSAG00000000170	-0.874093	9.93406	10.3263	0.00801021	0.0277498
NQO2	NQO2	-0.873934	9.82345	10.1644	0.0130257	0.0405971
SHFL	SHFL	0.873886	9.95886	13.1557	0.00104078	0.00535622
EXOC5	EXOC5	0.873831	9.76038	16.9135	0.00555683	0.0207389
CCSER2	CCSER2	0.873601	9.74986	18.6107	0.00543759	0.0204353
CWC22	CWC22	0.873487	9.77561	13.9081	0.00723845	0.0256232
IL18BP	IL18BP	-0.872713	9.84414	10.0283	0.011949	0.0379583
SF1	SF1	0.872196	9.97284	13.2438	0.000972799	0.00509349
RPTOR	RPTOR	0.87219	9.74253	26.5214	0.00189655	0.00878402
BAZ2A	BAZ2A	0.872133	9.81727	12.1188	0.0056853	0.0210964
ENSCSAG00000014175	ENSCSAG00000014175	-0.87182	10.2676	21.4575	0.000430623	0.00256838
AHNAK	AHNAK	0.871522	10.1076	15.0184	0.000137479	0.00098233
SENP6	SENP6	0.871507	9.78828	13.7951	0.00535867	0.0201947
SLC3A2	SLC3A2	0.871445	10.0644	16.2195	0.000219632	0.0014689
ZFYVE26	ZFYVE26	0.87063	9.72445	35.7025	0.00217517	0.00981172
NUMA1	NUMA1	0.870627	9.84565	11.7536	0.00443657	0.0173722
HSD17B11	HSD17B11	-0.870606	9.76197	12.6668	0.0177383	0.051774
ENSCSAG00000005116	ENSCSAG00000005116	0.870386	9.72281	41.9743	0.0013204	0.006506
EID1	EID1	-0.870142	10.0448	13.9577	0.00338872	0.01399
ENSCSAG00000018917	ENSCSAG00000018917	0.869949	9.75956	15.6649	0.00725411	0.0256488
HNRNPUL1	HNRNPUL1	0.869913	9.88536	11.7717	0.00306036	0.0128674
WWC2	WWC2	0.869885	9.79855	13.2782	0.00560824	0.0208687
VRK3	VRK3	-0.869879	9.766	12.6913	0.0151689	0.0456157
ENSCSAG00000001231	ENSCSAG00000001231	-0.869865	9.91895	9.8049	0.00907861	0.0306006
CCNT1	CCNT1	0.869366	9.76118	17.01	0.00505812	0.0193824
CWC25	CWC25	0.868608	9.81104	14.825	0.00311523	0.0130216
ENSCSAG00000001924	ENSCSAG00000001924	0.868213	9.84717	11.8029	0.00398047	0.0157959
PLEKHM1	PLEKHM1	0.868197	9.73023	30.4739	0.00241701	0.0105977
WDR54	WDR54	-0.868104	9.8273	10.1547	0.0134428	0.0415973
TBL1X	TBL1X	0.867634	9.78435	15.8286	0.00341734	0.0140734
CHMP5	CHMP5	-0.867549	9.89788	9.63386	0.0103862	0.0339616
TMEM54	TMEM54	-0.867523	9.81727	10.9208	0.0126338	0.0397312
ARHGAP24	ARHGAP24	0.86745	9.72115	39.4324	0.00174118	0.00817769
BIRC6	BIRC6	0.867317	9.87349	13.1816	0.00213664	0.009664
TOMM6	TOMM6	-0.866794	10.4319	31.9505	7.98959e-05	0.0006175
CTPS1	CTPS1	0.866513	9.77161	14.0574	0.0078191	0.0271988
SNRK	SNRK	0.865335	9.74496	22.0464	0.00378797	0.015164
LIMS1	LIMS1	0.865145	10.1012	17.561	0.000194463	0.0013238
MPV17L2	MPV17L2	-0.864959	9.75634	15.3716	0.00977727	0.0324143
EXOC6B	EXOC6B	0.864657	9.76761	16.628	0.00513193	0.0195606
STAM	STAM	0.864595	9.79776	14.1139	0.00462478	0.0179689
CLUH	CLUH	0.864589	9.7764	13.5202	0.00795094	0.0275999
ENSCSAG00000005123	ENSCSAG00000005123	0.864497	9.75715	22.4462	0.00254793	0.0110653
CPSF6	CPSF6	0.864111	9.92618	12.0603	0.00224624	0.0100331
PISD	PISD	0.863977	9.78435	15.0275	0.00410376	0.0162452
TIMP1	TIMP1	-0.863649	10.0147	12.8251	0.00472596	0.0183195
CLDN2	CLDN2	-0.863427	9.77161	11.2718	0.0177059	0.0517556
NSMCE3	NSMCE3	0.863402	9.80012	12.2786	0.00695913	0.0247392
GTF2H4	GTF2H4	0.8633	9.86228	11.456	0.00392169	0.0156121
GAPVD1	GAPVD1	0.862875	9.76359	15.1434	0.00761875	0.0266311
DGUOK	DGUOK	-0.862785	9.89422	9.49125	0.0113367	0.036382
ENSCSAG00000015165	ENSCSAG00000015165	0.862747	9.83038	11.5867	0.00549318	0.0205479
ENSCSAG00000001068	ENSCSAG00000001068	-0.862436	10.0079	12.5797	0.00505241	0.0193753
SHC1	SHC1	0.861479	9.7644	14.8554	0.00804575	0.0278008
RPL19	RPL19	-0.861132	12.3742	74.692	2.30744e-17	1.0919e-15
CENPM	CENPM	-0.860243	9.94473	10.4169	0.00848779	0.0289624
ENSCSAG00000001008	ENSCSAG00000001008	-0.860134	10.1537	17.7399	0.00126386	0.00628922
GEMIN5	GEMIN5	0.859519	9.75876	16.0664	0.00778299	0.0270998
ENSCSAG00000010970	ENSCSAG00000010970	-0.859144	9.91681	8.80227	0.00801936	0.0277592
RAB11FIP2	RAB11FIP2	0.858292	9.7676	15.0939	0.00689216	0.0245533
HSPH1	HSPH1	0.85806	9.88464	12.0455	0.00384588	0.0153468
ACAA1	ACAA1	-0.857685	9.81727	9.4412	0.0180701	0.0525144
SUCO	SUCO	0.857483	9.81882	12.6014	0.00488894	0.0188204
ELF1	ELF1	0.857406	9.80715	11.986	0.00683899	0.0243812
RAB8A	RAB8A	-0.85726	9.81339	9.39959	0.0177431	0.051774
SNRPD3	SNRPD3	-0.85726	10.3497	25.7858	0.000236652	0.0015517
ENSCSAG00000004397	ENSCSAG00000004397	0.857065	9.72611	32.136	0.00284712	0.0121335
FBXO28	FBXO28	0.856566	9.72446	44.4805	0.000636032	0.00352914
ENSCSAG00000014143	ENSCSAG00000014143	0.856336	10.8837	55.8583	3.97071e-11	1.05381e-09
TRIM25	TRIM25	0.855109	10.1623	19.5953	8.84566e-05	0.000674314
USP4	USP4	0.854461	9.78197	13.1532	0.00836396	0.0286569
MTMR10	MTMR10	0.853909	9.75956	29.0903	0.000685665	0.0037753
PFDN5	PFDN5	-0.853739	10.2236	19.0642	0.000249586	0.00163011
CCDC50	CCDC50	0.853296	9.90446	12.1459	0.00282453	0.0120475
PRR14L	PRR14L	0.853028	9.79225	12.3314	0.00742681	0.0260328
FBXO32	FBXO32	-0.852962	9.85776	7.06754	0.0210562	0.0590374
TSEN34	TSEN34	-0.852726	9.94119	10.2995	0.00895962	0.0302895
COQ7	COQ7	0.852196	9.76761	14.3881	0.00866168	0.0294157
DHX35	DHX35	0.851852	9.72364	31.8602	0.00328191	0.0136119
ENSCSAG00000018914	ENSCSAG00000018914	-0.851529	9.94899	11.1099	0.00820952	0.0282434
CBR1	CBR1	-0.851235	10.1114	15.6264	0.00233708	0.0103467
CSPP1	CSPP1	0.851107	9.73845	28.3732	0.0018645	0.00867565
SPG7	SPG7	0.850987	9.85852	11.1091	0.00496057	0.0190522
ENSCSAG00000003373	ENSCSAG00000003373	0.850912	9.8219	11.2488	0.00754101	0.0263777
EMP2	EMP2	-0.850891	9.77481	12.5712	0.0124861	0.0394149
SLC25A3	SLC25A3	0.850073	10.8288	66.0168	4.06335e-10	9.30673e-09
ENSCSAG00000018772	ENSCSAG00000018772	0.849638	10.3829	31.4136	1.10776e-06	1.42841e-05
RAC3	RAC3	0.849548	9.78594	12.5148	0.00944061	0.0315905
PTPRK	PTPRK	0.849012	10.0361	14.0575	0.000491789	0.00286839
SERINC2	SERINC2	-0.848032	9.80325	9.99337	0.0184978	0.0534477
CGNL1	CGNL1	0.847783	9.7644	14.2189	0.00944869	0.0315964
H2AC14	H2AC14	0.847362	9.84869	10.8668	0.0037241	0.0149441
RNFT1	RNFT1	0.847182	9.8365	11.7109	0.00487003	0.018762
H1-4	H1-4	0.846919	10.2067	8.50027	0.00363442	0.0146821
ZUP1	ZUP1	0.846813	9.74823	16.6699	0.00948674	0.0316832
AKR7L	AKR7L	-0.84663	9.96166	10.1696	0.00849469	0.0289663
TSPAN3	TSPAN3	-0.846196	10.0749	14.2839	0.00339558	0.0140068
GNB1	GNB1	0.845643	9.76038	14.779	0.00930525	0.0312
XPO1	XPO1	0.845402	9.79462	13.1463	0.00596345	0.0218341
OLA1	OLA1	0.845383	10.0147	12.8418	0.000972469	0.00509349
ENSCSAG00000001168	ENSCSAG00000001168	-0.845028	10.5406	26.0715	3.03952e-05	0.000266543
PDHB	PDHB	-0.84473	9.84566	9.29444	0.0156342	0.0467626
CYRIB	CYRIB	0.844386	9.83957	10.9975	0.00736551	0.0258903
AIFM1	AIFM1	-0.843921	9.84033	8.84639	0.0180809	0.0525154
MEGF9	MEGF9	0.843852	9.72281	58.7122	0.000160775	0.0011279
RBM5	RBM5	0.843735	9.79933	14.6714	0.00431735	0.0169717
APLP2	APLP2	-0.843677	9.91609	9.29739	0.0113829	0.0364538
NOB1	NOB1	0.843579	9.88094	10.7563	0.00481503	0.0186216
STK40	STK40	0.843075	9.76359	15.863	0.00666593	0.0238109
ENSCSAG00000012189	ENSCSAG00000012189	-0.842733	9.76359	13.175	0.0144514	0.043959
PCDH9	PCDH9	0.842387	9.83039	11.2162	0.00518346	0.0197121
CREBBP	CREBBP	0.841773	9.7652	15.3758	0.0072756	0.025674
EZH2	EZH2	0.841532	9.81262	11.8775	0.0083867	0.0287152
HDGF	HDGF	0.841081	9.79226	12.1937	0.00900744	0.0304046
PCID2	PCID2	0.840922	9.75472	15.4431	0.00978426	0.032416
RUVBL2	RUVBL2	-0.840677	9.88464	9.14584	0.014071	0.0430105
HSPA4	HSPA4	0.840593	10.1088	14.7501	0.000397684	0.00240335
UVRAG	UVRAG	0.840481	9.75957	19.9146	0.00316178	0.0131833
POLR3K	POLR3K	-0.840427	9.75957	14.9498	0.011267	0.0362123
PIM1	PIM1	0.839877	9.83191	11.0707	0.00544291	0.0204353
HSP90AB1	HSP90AB1	-0.839781	12.094	53.7165	4.9498e-13	1.58141e-11
EIF2AK3	EIF2AK3	0.839771	9.72364	46.6953	0.000723239	0.00393467
STUB1	STUB1	-0.839579	9.98324	10.6652	0.00748982	0.026222
MAF1	MAF1	-0.839476	9.86002	9.16835	0.0170965	0.0503423
RNF19A	RNF19A	0.839349	9.73844	19.1914	0.008581	0.0291812
RPS16	RPS16	-0.839076	11.734	61.5369	1.16592e-14	4.39718e-13
MB21D2	MB21D2	0.837779	9.74579	19.3588	0.00616364	0.0224031
BRF2	BRF2	0.837272	9.72858	31.8604	0.00191156	0.00882096
MAP1LC3A	MAP1LC3A	-0.837265	9.80635	9.27612	0.0173942	0.0510229
MBNL2	MBNL2	0.837199	9.75795	34.927	0.000265035	0.00171419
PID1	PID1	0.836964	9.83727	10.8862	0.00643184	0.0230938
ARL3	ARL3	-0.836628	9.78831	13.3343	0.00974212	0.0323405
KPNA2	KPNA2	-0.83628	9.99288	9.49242	0.00953925	0.031794
PSMC4	PSMC4	-0.836189	9.92834	9.62266	0.011266	0.0362123
UBE2K	UBE2K	0.835878	9.88463	10.8283	0.0047949	0.018558
MAP1B	MAP1B	0.835652	10.3313	25.3206	1.10504e-05	0.000108684
MRPS2	MRPS2	0.835188	10.0328	14.5575	0.00103882	0.00535534
USF2	USF2	0.834885	9.77401	14.5805	0.00655749	0.0234778
CAPRIN1	CAPRIN1	0.834813	9.92546	11.761	0.00301736	0.01274
MIF4GD	MIF4GD	-0.834472	9.82422	9.03452	0.0180665	0.0525144
PHF20L1	PHF20L1	0.834426	9.80247	12.6208	0.00619892	0.0224504
TUBB4B	TUBB4B	-0.83437	10.7536	34.1358	6.57518e-06	6.85678e-05
RAP1GDS1	RAP1GDS1	0.834111	9.79776	11.2289	0.00949941	0.0317026
ANP32E	ANP32E	-0.833983	9.95957	9.81684	0.00988276	0.0327207
ENSCSAG00000008322	ENSCSAG00000008322	0.833728	9.78277	12.4104	0.0101636	0.0334739
ORC1	ORC1	0.833548	9.75553	16.2077	0.00910464	0.0306297
CCDC88A	CCDC88A	0.832417	9.86602	11.1383	0.0053031	0.0200606
NIP7	NIP7	0.832242	9.77161	12.8145	0.0108437	0.0351371
TCN2	TCN2	-0.832105	9.76359	12.1644	0.0183812	0.0531719
ENSCSAG00000004388	ENSCSAG00000004388	-0.831997	9.903	9.08971	0.0131881	0.0409352
MEN1	MEN1	0.83199	9.75634	14.9025	0.0107458	0.0348873
EIF4A2	EIF4A2	0.831614	9.82499	11.9191	0.00535271	0.0201938
PDCD6	PDCD6	-0.830657	10.018	11.2081	0.00560551	0.0208687
TMEM258	TMEM258	-0.830576	9.83651	8.62391	0.0223346	0.0618268
GLUL	GLUL	-0.830523	9.82268	8.33969	0.0236924	0.0646477
ENSCSAG00000011581	ENSCSAG00000011581	0.83014	9.7368	20.317	0.0079315	0.0275706
MSI2	MSI2	0.829889	9.75714	14.5144	0.0110041	0.0355879
TMEM179B	TMEM179B	-0.829547	9.86002	8.48588	0.0181781	0.0527232
BCLAF1	BCLAF1	0.829088	10.0916	14.0382	0.000355122	0.00219541
SMAD3	SMAD3	0.828141	9.76037	14.5933	0.0104252	0.0340005
BLOC1S1	BLOC1S1	-0.826788	9.9497	9.23105	0.00855551	0.0291143
PLXNB2	PLXNB2	0.826626	9.79854	11.7322	0.00871264	0.0295687
TONSL	TONSL	0.826503	9.75634	15.4822	0.00972253	0.0323182
HERC2	HERC2	0.826499	9.78515	12.3715	0.00908802	0.0306006
KDM4C	KDM4C	0.825908	9.74414	20.8607	0.00508216	0.01943
TNPO2	TNPO2	0.825783	9.78118	12.2023	0.0103179	0.0338239
REEP3	REEP3	0.825657	9.85324	10.6822	0.00619266	0.0224439
S100A16	S100A16	-0.824928	10.6178	34.6553	1.98343e-05	0.000180528
LUC7L	LUC7L	0.824547	9.80795	10.9412	0.00996556	0.0329514
MEAF6	MEAF6	0.824231	9.86602	10.4384	0.00584109	0.0215431
GGA3	GGA3	0.823963	9.74334	19.5418	0.00768458	0.0268326
TADA3	TADA3	0.823819	9.86452	10.7475	0.00548125	0.0205479
ADAR	ADAR	0.823106	9.8585	10.6832	0.00568432	0.0210964
FMR1	FMR1	0.823018	9.87052	10.7351	0.00556108	0.0207393
TRIP10	TRIP10	0.822362	9.86901	10.8054	0.00552528	0.0206365
UNC5D	UNC5D	0.822132	9.78117	16.9629	0.00393327	0.0156333
BRD8	BRD8	0.821519	9.8242	12.7698	0.00522143	0.0198114
ENSCSAG00000009656	ENSCSAG00000009656	0.821372	9.75553	14.638	0.0116038	0.0370023
SETX	SETX	0.821261	9.85776	11.4591	0.00476231	0.0184461
NAV2	NAV2	0.820719	9.76118	13.9538	0.0110973	0.0357969
DHX29	DHX29	0.820295	9.82422	10.7427	0.00884912	0.0299509
ANKRD46	ANKRD46	0.820174	9.74742	17.0425	0.00927477	0.0311186
AFTPH	AFTPH	0.820014	9.76117	20.8756	0.00341425	0.0140722
AKAP1	AKAP1	0.819144	9.78515	11.8368	0.0105168	0.0342101
TNIP2	TNIP2	0.818329	9.81028	10.7413	0.0104487	0.034033
MBTD1	MBTD1	0.818212	9.72694	30.2469	0.00304169	0.0128104
TSPAN6	TSPAN6	-0.818142	9.7891	12.3347	0.0125579	0.0395171
NOP14	NOP14	0.817555	9.87126	10.4357	0.00596282	0.0218341
FAM131A	FAM131A	0.817413	9.72364	36.1557	0.00182023	0.00850116
ITGA3	ITGA3	0.817311	9.97145	11.833	0.00239446	0.0105264
ANO6	ANO6	0.817046	9.75229	14.9223	0.0119252	0.0379067
ENSCSAG00000014302	ENSCSAG00000014302	0.815421	9.74008	19.8252	0.00725592	0.0256488
SEMA6A	SEMA6A	0.814955	9.73517	20.7207	0.0080245	0.0277592
BICDL1	BICDL1	0.814891	9.74171	20.9399	0.00547539	0.0205419
NOCT	NOCT	0.814252	9.74742	23.6151	0.00272723	0.0117021
NUFIP1	NUFIP1	0.81397	9.7708	14.4341	0.00805314	0.0278008
PIK3C3	PIK3C3	0.813513	9.76198	13.6743	0.0122804	0.038888
GPATCH4	GPATCH4	0.813052	9.79067	11.4786	0.011234	0.0361679
FAM98C	FAM98C	0.812353	9.8009	10.8698	0.0115374	0.0368374
GUK1	GUK1	-0.811844	10.0865	14.263	0.00441425	0.0172983
SSNA1	SSNA1	-0.811842	10.0024	10.7754	0.00828648	0.0284887
CUTA	CUTA	-0.811473	10.0481	11.5686	0.0050656	0.0193955
IFT20	IFT20	-0.811214	9.77161	10.5996	0.0225848	0.0624162
ENSCSAG00000015560	ENSCSAG00000015560	0.811141	9.88611	10.4088	0.00569755	0.0211226
PLEC	PLEC	0.8108	10.46	14.5825	0.00014286	0.001015
PDGFA	PDGFA	0.810768	9.81339	11.1321	0.0102358	0.0336449
SEMA3C	SEMA3C	0.810741	10.1865	15.8958	0.000147749	0.00104381
ISCU	ISCU	-0.80877	9.82576	8.45777	0.0216203	0.0601818
HIP1R	HIP1R	0.808499	9.77481	11.8065	0.0129713	0.0404878
PLEKHO1	PLEKHO1	0.807823	9.74742	16.0841	0.00997821	0.0329715
TMEM199	TMEM199	0.807087	9.78197	11.5584	0.0125292	0.0394765
CDKN1B	CDKN1B	0.806512	9.81727	12.2496	0.00633534	0.0228127
FAM120A	FAM120A	0.805874	9.8095	10.4435	0.0110714	0.0357594
SMCHD1	SMCHD1	0.805813	9.87721	10.2553	0.00656364	0.023483
TACO1	TACO1	0.805202	9.91534	9.98087	0.00532799	0.0201244
MRGBP	MRGBP	0.804724	9.79462	11.7573	0.0097319	0.032328
SCP2	SCP2	-0.804241	9.84109	7.92248	0.027088	0.0717009
VPS13B	VPS13B	0.803805	9.74252	18.2296	0.0093248	0.0312446
BSG	BSG	-0.803686	10.3084	22.0654	0.000683472	0.00376736
RAB5C	RAB5C	-0.803583	10.2533	19.1649	0.000850977	0.00452172
LIMCH1	LIMCH1	0.803369	9.79698	10.5799	0.012752	0.0399526
TMX3	TMX3	0.802741	9.77401	12.118	0.0133186	0.0412893
POLR1C	POLR1C	0.802484	9.77321	12.1253	0.0138977	0.0426626
FLII	FLII	0.802068	9.97493	11.5497	0.00257858	0.0111598
DCTN3	DCTN3	-0.801581	9.96516	9.12739	0.0103943	0.033966
ANXA3	ANXA3	-0.801519	9.77561	10.3863	0.0226164	0.0624691
ENSCSAG00000018292	ENSCSAG00000018292	-0.801393	9.89275	8.04178	0.0190959	0.0548282
XRCC6	XRCC6	-0.800907	10.354	22.4826	0.000540749	0.0030718
VPS35	VPS35	-0.800283	9.91971	8.57007	0.0156292	0.0467626
RBM33	RBM33	0.799215	9.80011	13.1422	0.0058831	0.0215806
INTS2	INTS2	0.799105	9.7531	14.2063	0.0136607	0.0420639
AGO3	AGO3	0.798403	9.75067	16.1817	0.00971988	0.0323182
EXOSC1	EXOSC1	-0.797966	9.81028	8.52275	0.0268467	0.0712655
ATAD3A	ATAD3A	0.797765	9.82036	10.0272	0.0139797	0.0428548
PIGF	PIGF	-0.797388	9.85474	8.29447	0.0215677	0.060102
OTUB2	OTUB2	0.797226	9.97145	10.6275	0.00297018	0.0125725
SYNJ1	SYNJ1	0.797127	9.73189	36.2574	0.000991559	0.00517012
NME3	NME3	-0.796195	9.97975	9.24204	0.00953946	0.031794
SHROOM3	SHROOM3	0.79603	9.74822	19.2737	0.00532468	0.0201244
NSDHL	NSDHL	-0.795914	9.87201	8.44733	0.0196592	0.0561244
SRI	SRI	-0.795182	10.0401	11.9032	0.00722428	0.0255911
ND3	ND3	0.794583	9.87274	17.2027	0.00084122	0.00447936
ENSCSAG00000008371	ENSCSAG00000008371	0.793714	9.75713	14.7002	0.0111997	0.036104
ENSCSAG00000008447	ENSCSAG00000008447	-0.793506	10.1315	14.0552	0.00337026	0.0139252
HEBP1	HEBP1	-0.793348	9.77161	10.5099	0.0243998	0.0660849
PHF3	PHF3	0.793309	9.87642	11.1704	0.00380081	0.0152032
DHX36	DHX36	0.793247	9.84184	10.285	0.00843412	0.0288185
ENSCSAG00000019608	ENSCSAG00000019608	-0.792885	9.9412	8.63823	0.0141374	0.043187
FBXO11	FBXO11	0.792789	9.73926	18.5616	0.00970409	0.0322998
THAP4	THAP4	0.792549	9.76118	13.0205	0.0150459	0.0453517
RNASEH2C	RNASEH2C	-0.792538	10.1346	14.8792	0.00366678	0.0147732
TEDC1	TEDC1	0.792454	9.85248	9.25496	0.00994248	0.0328967
DNAJC10	DNAJC10	0.792001	9.8388	10.9673	0.00852308	0.0290433
IFI27L2	IFI27L2	-0.791307	9.89713	7.79592	0.016099	0.0479289
UNC119	UNC119	0.791217	9.81958	10.1112	0.0113553	0.0364182
YTHDF3	YTHDF3	0.791195	9.77641	11.7797	0.0133116	0.0412893
ZNRD1	ZNRD1	0.79119	9.82346	9.78204	0.0125422	0.0394924
C3orf14	C3orf14	-0.790806	9.81028	8.45297	0.0267395	0.0712655
DHX37	DHX37	0.790769	9.73188	21.3841	0.00834796	0.0286412
TIMP2	TIMP2	-0.790714	9.86077	7.60693	0.0219997	0.0610684
MIA3	MIA3	0.790644	9.79304	10.5351	0.0140456	0.0429851
ACIN1	ACIN1	0.790506	9.986	11.4767	0.00255576	0.0110897
NOTCH2	NOTCH2	0.790454	9.82654	9.79969	0.0106834	0.0347071
STARD13	STARD13	0.790048	9.78277	13.6252	0.00727839	0.025674
UBR5	UBR5	0.789692	9.86526	10.1578	0.00624967	0.0225853
COMMD6	COMMD6	-0.789617	9.80482	9.98684	0.0198546	0.0566177
UBL4A	UBL4A	0.789009	9.79698	11.0208	0.0131669	0.0408949
DOCK7	DOCK7	0.788901	9.74823	14.6548	0.0154162	0.0463039
SPRYD7	SPRYD7	-0.788693	9.7644	12.6382	0.0175309	0.051334
C5orf51	C5orf51	0.788564	9.75391	13.3618	0.0155229	0.046541
FRMD6	FRMD6	0.7882	9.81183	11.1589	0.00738753	0.0259313
NAMPT	NAMPT	0.788088	9.81338	9.76731	0.0134853	0.0417029
ENSCSAG00000006438	ENSCSAG00000006438	0.78798	9.84033	9.67738	0.0104484	0.034033
ZNF732	ZNF732	0.787553	9.75472	14.1663	0.013433	0.0415927
SMG1	SMG1	0.787218	9.80089	10.5411	0.0131241	0.0408379
ENSCSAG00000018298	ENSCSAG00000018298	-0.786994	9.89788	8.46596	0.0183109	0.0530298
UBE2J2	UBE2J2	0.786991	9.79383	11.011	0.0125231	0.0394765
CXXC5	CXXC5	0.786928	9.91392	10.0796	0.00484861	0.0186938
THUMPD1	THUMPD1	0.786922	9.80638	10.3359	0.0124281	0.0392565
KIRREL1	KIRREL1	0.786871	9.78195	10.9914	0.0144844	0.0440326
ENSCSAG00000000058	ENSCSAG00000000058	-0.786833	9.7756	10.2637	0.0244307	0.0661037
ENSCSAG00000014775	ENSCSAG00000014775	-0.786656	9.87573	7.65498	0.0212626	0.0594831
YIF1A	YIF1A	-0.786425	9.86378	7.74323	0.0242298	0.0657311
RALGAPA1	RALGAPA1	0.785689	9.7684	13.3228	0.0120115	0.0381328
ENSCSAG00000019456	ENSCSAG00000019456	-0.785325	9.75146	12.4095	0.0230935	0.0634029
SH3BGRL3	SH3BGRL3	-0.785174	10.0361	9.87517	0.00690306	0.0245747
NCOA7	NCOA7	0.785005	9.73927	16.6338	0.0127276	0.039926
HLTF	HLTF	-0.784587	9.85172	7.55727	0.0276781	0.0728818
SERPINI1	SERPINI1	-0.784004	9.7652	10.7854	0.024433	0.0661037
PMS1	PMS1	0.783857	9.75309	16.6626	0.00880392	0.0298382
RELN	RELN	0.783811	9.98735	11.1144	0.00194408	0.00893331
PHF23	PHF23	0.7838	9.78752	10.5502	0.0157955	0.0471891
MAP3K1	MAP3K1	0.783648	9.78275	12.757	0.00921236	0.0309299
ENSCSAG00000006108	ENSCSAG00000006108	0.783645	9.93906	10.2154	0.00483202	0.0186441
CD55	CD55	-0.783456	9.74823	13.4761	0.0212043	0.0594193
PLPPR5	PLPPR5	0.782573	9.72693	26.7011	0.00627646	0.0226495
BTBD7	BTBD7	0.782393	9.73434	24.5231	0.00574335	0.0212767
HMGXB4	HMGXB4	0.782015	9.80871	11.3841	0.008466	0.0289077
ANKRD26	ANKRD26	0.781915	9.7748	14.3516	0.00768709	0.0268326
CD68	CD68	-0.781856	9.89272	7.67405	0.0212431	0.0594704
YEATS2	YEATS2	0.781583	9.7531	13.6034	0.0157375	0.0470435
R3HDM4	R3HDM4	0.781477	9.90738	9.66233	0.00635614	0.0228548
NSUN2	NSUN2	0.781379	9.80794	9.81309	0.01423	0.0433907
ANKLE2	ANKLE2	0.780759	9.76278	12.3484	0.0165868	0.0491432
CACYBP	CACYBP	-0.78042	10.236	17.4541	0.00201718	0.00917229
UBE2O	UBE2O	0.780091	9.79855	9.78397	0.016552	0.0490689
ENSCSAG00000010742	ENSCSAG00000010742	0.779673	9.86303	9.56652	0.00999993	0.0330215
PSMD14	PSMD14	-0.779016	9.86151	7.50549	0.0234335	0.0640908
ENSCSAG00000012616	ENSCSAG00000012616	-0.778605	10.0858	12.6594	0.00575217	0.0212779
PPP1R9A	PPP1R9A	0.778281	9.78197	11.2204	0.0142827	0.0434984
ALKBH4	ALKBH4	0.777735	9.75229	13.6819	0.014989	0.0452103
CYSTM1	CYSTM1	-0.777557	9.93118	8.074	0.0169574	0.0500111
RPS6KA4	RPS6KA4	0.777435	9.79933	9.80982	0.0160961	0.0479289
SMARCD1	SMARCD1	0.777251	9.78276	10.4722	0.0168346	0.0497013
ASXL2	ASXL2	0.776564	9.74904	16.1628	0.0113768	0.0364538
TFE3	TFE3	0.775935	9.74171	19.0424	0.00809353	0.027921
ALMS1	ALMS1	0.775829	9.75391	13.5873	0.0150601	0.0453517
PPP2R2A	PPP2R2A	0.775818	9.88315	9.05583	0.0087385	0.0296365
UCHL5	UCHL5	-0.775722	9.84414	8.06082	0.0245765	0.0664356
LAPTM4B	LAPTM4B	0.775631	9.85776	9.56855	0.0101553	0.0334684
EXOC2	EXOC2	-0.775456	9.76117	10.7831	0.0260467	0.0696801
XRCC1	XRCC1	0.775032	9.80638	9.64966	0.0154958	0.0465151
EIF3F	EIF3F	-0.774862	10.2429	17.6112	0.0013223	0.00650901
RRN3	RRN3	0.774722	9.75229	13.4257	0.017234	0.0506122
KDM6B	KDM6B	0.774308	9.72942	27.7571	0.00378521	0.015164
CETN3	CETN3	-0.773207	9.80403	8.00765	0.0302683	0.0784224
NGF	NGF	0.773195	9.96167	9.64269	0.00368211	0.0148111
TALDO1	TALDO1	-0.77319	10.4314	25.6366	0.000381231	0.0023207
ENSCSAG00000007199	ENSCSAG00000007199	0.773176	9.78038	10.5168	0.0171785	0.050538
SMG7	SMG7	0.773015	9.80325	9.95237	0.0148676	0.0449794
SARAF	SARAF	-0.772929	9.90081	7.74873	0.0205129	0.0579025
STT3B	STT3B	0.772413	9.82808	9.21309	0.013945	0.0427818
MAD2L2	MAD2L2	-0.772318	9.84338	7.8262	0.0284514	0.0745321
TTLL7	TTLL7	0.772035	9.7466	14.7363	0.0148787	0.044986
YARS2	YARS2	0.771431	9.80168	11.2598	0.0100383	0.0331263
ENSCSAG00000010885	ENSCSAG00000010885	-0.770945	9.77401	9.73591	0.0284696	0.0745321
PPP1CC	PPP1CC	0.770304	9.8735	9.28381	0.0126986	0.0398849
TMEM11	TMEM11	0.769651	9.78673	10.0392	0.0188778	0.0543264
TIMM44	TIMM44	0.768504	9.774	11.3321	0.0174925	0.0512513
LSM14A	LSM14A	0.768347	10.0474	12.4332	0.00180916	0.00845738
PAFAH1B2	PAFAH1B2	-0.768327	9.75471	11.6792	0.0248173	0.0668549
B3GNTL1	B3GNTL1	-0.7679	9.74416	14.7377	0.018184	0.0527232
ISG15	ISG15	-0.767816	10.8925	18.4833	1.89091e-05	0.000174033
ZNHIT6	ZNHIT6	0.767711	9.81104	11.4777	0.00793916	0.0275781
SSB	SSB	-0.767355	10.1726	14.7881	0.00359138	0.0145865
ETFA	ETFA	-0.766785	9.95604	8.81891	0.0164997	0.0490009
NR2F2	NR2F2	0.76639	9.74089	16.5709	0.0142812	0.0434984
KRT10	KRT10	-0.766214	9.98255	9.16383	0.0139859	0.0428548
LAMTOR4	LAMTOR4	-0.765535	9.94829	8.54095	0.0184751	0.0534126
SRRT	SRRT	0.765067	9.97424	10.4006	0.00456443	0.0177757
CHTOP	CHTOP	0.765007	9.83422	9.20547	0.0136875	0.0421207
TRPM5	TRPM5	0.764374	9.76199	11.7621	0.0193471	0.0554227
RPS23	RPS23	-0.764091	11.4364	40.2799	3.40332e-10	7.86684e-09
TMEM243	TMEM243	-0.763786	9.7644	10.723	0.0268613	0.0712655
ENSCSAG00000000403	ENSCSAG00000000403	-0.763606	9.74253	19.4412	0.0090899	0.0306006
LSM1	LSM1	0.762327	9.86153	8.87773	0.0121253	0.0384697
EMC4	EMC4	-0.762007	9.89788	7.9241	0.0230325	0.0633588
ITM2B	ITM2B	-0.761906	10.2839	16.3911	0.000914874	0.00482415
MSH6	MSH6	0.761428	9.92187	10.1184	0.0103295	0.0338239
UACA	UACA	0.760301	9.90665	9.11233	0.0071933	0.0254994
AIP	AIP	0.759778	9.87274	10.0799	0.00740469	0.0259734
SASS6	SASS6	0.759435	9.7636	11.9021	0.0181788	0.0527232
TGS1	TGS1	0.759393	9.83115	8.53547	0.0164249	0.0488075
C17orf80	C17orf80	0.759098	9.77481	10.4183	0.0199893	0.0568726
AHCTF1	AHCTF1	0.758989	9.74742	15.4941	0.0130635	0.0406745
CIAO2B	CIAO2B	-0.758853	10.0093	10.3803	0.0123794	0.0391353
FAM13B	FAM13B	0.758652	9.75876	12.1055	0.0191416	0.0549281
CYTH2	CYTH2	0.758195	9.76118	11.7115	0.0201823	0.0572595
TAZ	TAZ	0.758099	9.80403	9.00743	0.018307	0.0530298
RNF149	RNF149	0.757801	9.87051	8.88049	0.0112325	0.0361679
STAG2	STAG2	0.757584	9.78831	9.68064	0.0201696	0.0572595
PCNT	PCNT	0.757344	9.79226	9.65022	0.0192229	0.0550984
ENSCSAG00000014913	ENSCSAG00000014913	-0.757324	9.7891	7.95277	0.0393823	0.0965031
LZTS2	LZTS2	0.756364	9.77719	10.6653	0.0190618	0.0547617
PRPF6	PRPF6	0.756129	9.86676	8.85905	0.0113882	0.0364538
MARK2	MARK2	0.755991	9.73024	22.6599	0.00853594	0.0290674
ENSCSAG00000003134	ENSCSAG00000003134	-0.755902	10.0428	9.40704	0.00692298	0.0246281
UQCC2	UQCC2	-0.755739	9.94048	7.72328	0.0191852	0.0550217
ARGLU1	ARGLU1	0.755647	9.94475	9.52643	0.00544143	0.0204353
UBQLN1	UBQLN1	0.755436	9.81959	8.77687	0.0173084	0.050801
CORO1C	CORO1C	0.754883	9.97562	9.95932	0.00440715	0.017284
LAP3	LAP3	-0.75451	10.0341	10.669	0.0110653	0.0357594
METTL5	METTL5	0.754385	9.82037	9.0161	0.0177617	0.051798
KIFC3	KIFC3	0.754125	9.76037	12.0924	0.0186307	0.0537388
TUSC2	TUSC2	-0.753998	9.778	8.83809	0.0345638	0.0868912
ATG101	ATG101	0.753553	9.87944	8.95157	0.0103306	0.0338239
OCIAD2	OCIAD2	-0.753514	9.83803	7.0547	0.0373565	0.0923509
ENSCSAG00000006688	ENSCSAG00000006688	0.753385	9.76761	12.5537	0.0135704	0.0418629
ERP44	ERP44	-0.75205	9.78515	8.95523	0.0319251	0.0816605
ARF1	ARF1	-0.751722	10.1859	14.2714	0.00328322	0.0136119
FLCN	FLCN	0.751089	9.72446	31.8629	0.00336542	0.0139167
CENPW	CENPW	-0.750966	9.92905	7.63774	0.0227557	0.0627848
ABCD4	ABCD4	0.749811	9.7368	16.6792	0.0162831	0.0484436
VAPB	VAPB	0.749761	9.81649	8.87563	0.0175773	0.0514399
DDRGK1	DDRGK1	-0.749408	9.86452	6.92158	0.0301004	0.0781084
PARP1	PARP1	-0.748863	9.91898	9.36556	0.0174793	0.0512428
PSMC5	PSMC5	-0.748451	10.1158	13.283	0.00654522	0.0234506
FLNB	FLNB	0.748353	9.86227	9.5432	0.0127439	0.039952
SEC13	SEC13	-0.748244	9.97144	8.40807	0.0166964	0.0493514
NFIC	NFIC	0.748093	9.88314	8.65039	0.0110949	0.0357969
DCAF5	DCAF5	0.748071	9.78354	14.1453	0.0084262	0.0288111
DDB2	DDB2	-0.747947	9.79855	7.92562	0.0354461	0.0885889
ATAD5	ATAD5	0.747894	9.83269	9.7462	0.0115855	0.0369674
SRSF1	SRSF1	0.747827	9.95324	9.25188	0.00700444	0.0248826
RNF7	RNF7	0.747682	9.9784	10.7344	0.00539298	0.0203087
BATF2	BATF2	0.747043	9.79698	9.17907	0.0205487	0.0579383
HNRNPH1	HNRNPH1	0.746641	10.0092	10.5598	0.00348905	0.0142401
BUD31	BUD31	-0.746313	10.0106	9.2113	0.0131604	0.0408949
NPNT	NPNT	0.745989	9.94049	8.7079	0.00614688	0.022375
TMEM160	TMEM160	-0.744568	9.79225	7.96126	0.0363245	0.0903339
ENSCSAG00000009299	ENSCSAG00000009299	-0.744307	11.5609	46.3799	1.72614e-11	4.91949e-10
ENSCSAG00000001007	ENSCSAG00000001007	-0.744241	9.86976	6.78855	0.0317495	0.0812944
ENSCSAG00000000553	ENSCSAG00000000553	-0.743809	9.87795	6.98651	0.028641	0.0748636
ENSCSAG00000006445	ENSCSAG00000006445	-0.743712	9.8898	8.40849	0.0213458	0.0596161
VPS13C	VPS13C	0.743691	9.8219	8.80757	0.0170588	0.0502743
TIMM8A	TIMM8A	-0.743179	9.75067	12.3673	0.0246278	0.066523
INTS10	INTS10	0.743019	9.7772	9.94463	0.0243141	0.0658884
IGFLR1	IGFLR1	-0.742856	9.79068	8.52482	0.0369257	0.0915115
ENSCSAG00000006832	ENSCSAG00000006832	-0.742767	10.0059	8.94999	0.0149658	0.0451949
DBN1	DBN1	0.742362	10.2499	16.6632	0.000259014	0.00168729
ENSCSAG00000003817	ENSCSAG00000003817	0.742152	9.85173	8.83652	0.0130306	0.0405971
USP9X	USP9X	0.741885	9.81338	8.99987	0.0177332	0.051774
LOXL1	LOXL1	-0.741863	9.92905	7.2194	0.0209135	0.0587686
GNAI1	GNAI1	0.74146	9.94897	9.2253	0.00630374	0.0227315
ENSCSAG00000011884	ENSCSAG00000011884	0.740871	9.76841	13.0073	0.0141516	0.0432041
TPBG	TPBG	0.740823	9.8585	8.21586	0.0136028	0.0419372
CTNNB1	CTNNB1	-0.739439	9.93478	7.59547	0.0240243	0.0652794
FBXW7	FBXW7	0.739294	9.71865	38.5363	0.00268581	0.0115441
RSBN1L	RSBN1L	0.739269	9.77639	11.0622	0.0171019	0.0503423
ENSCSAG00000019011	ENSCSAG00000019011	-0.738825	9.75714	11.8468	0.026618	0.0709812
THRB	THRB	0.738813	9.75227	21.9729	0.00393237	0.0156333
ENSCSAG00000004503	ENSCSAG00000004503	0.737458	9.75957	11.366	0.0237074	0.0646477
UTP20	UTP20	0.737055	9.79462	9.20242	0.0213657	0.0596385
ENSCSAG00000002658	ENSCSAG00000002658	0.736811	10.2131	17.0728	0.000374249	0.00228652
MKLN1	MKLN1	0.736541	9.76198	10.9558	0.0237145	0.0646477
POLR1A	POLR1A	0.736333	9.78356	9.5567	0.0230648	0.0633588
IDE	IDE	0.735816	9.80637	8.65521	0.02084	0.0585949
RND3	RND3	0.73559	9.77878	11.099	0.0146564	0.0444747
ENSCSAG00000019575	ENSCSAG00000019575	-0.735289	9.91243	6.94499	0.0202432	0.0573763
ENSCSAG00000005467	ENSCSAG00000005467	-0.734798	11.6173	43.9025	5.77488e-11	1.47987e-09
AXL	AXL	0.734446	10.0018	9.88115	0.00448699	0.017515
MED29	MED29	-0.734075	9.85852	6.88986	0.0337035	0.0850385
IER2	IER2	0.734001	10.4523	15.5827	8.48017e-05	0.000649412
PPP2R1A	PPP2R1A	-0.733757	10.0247	8.99751	0.0127205	0.039926
ENSCSAG00000018009	ENSCSAG00000018009	-0.733063	9.85926	6.67389	0.0345015	0.0867902
HNF1B	HNF1B	0.733052	9.94968	8.75748	0.00666953	0.0238109
ENSCSAG00000013046	ENSCSAG00000013046	-0.732763	9.81339	7.0017	0.0396592	0.096992
CBLL1	CBLL1	0.732732	9.73762	16.8174	0.0148624	0.0449794
SERP1	SERP1	-0.732656	9.86452	6.72547	0.0343121	0.086357
AP2B1	AP2B1	0.73228	9.82114	8.3415	0.0203692	0.0576591
TMEM60	TMEM60	-0.732167	9.74742	12.2949	0.0304473	0.0786829
RBFA	RBFA	-0.731701	9.88316	7.69367	0.0267794	0.0712655
HNRNPA1	HNRNPA1	-0.731643	10.5976	22.0918	0.000137855	0.000983616
ERGIC1	ERGIC1	0.731567	9.79777	8.79207	0.0233522	0.0639382
HDLBP	HDLBP	0.73145	10.4079	22.6961	7.68931e-05	0.000597978
TGIF1	TGIF1	0.731187	10.0321	10.1694	0.00360049	0.0145999
CALCOCO2	CALCOCO2	0.730863	9.82577	9.15239	0.0167446	0.0494646
IPO7	IPO7	0.730741	9.9276	8.43029	0.0112694	0.0362123
RBBP8	RBBP8	0.729659	9.82885	7.78469	0.0229725	0.0632436
ENSCSAG00000019126	ENSCSAG00000019126	-0.728326	9.8735	6.72131	0.033671	0.0849994
HARS1	HARS1	-0.728105	9.8802	6.56705	0.0334369	0.0845787
ENSCSAG00000002585	ENSCSAG00000002585	0.728076	9.74658	15.1926	0.015063	0.0453517
P3H4	P3H4	0.728055	9.86603	8.01189	0.0165193	0.049028
EIF3A	EIF3A	0.727875	10.1817	13.5923	0.000974239	0.00509571
DCAF10	DCAF10	0.727689	9.74253	14.2396	0.0202522	0.0573763
CFAP97	CFAP97	0.727678	9.78752	9.00368	0.0262869	0.0702478
TOMM7	TOMM7	-0.727607	9.87498	6.91442	0.0321733	0.0821279
PHYHIPL	PHYHIPL	0.72758	9.85021	8.14052	0.017818	0.0519321
DLG2	DLG2	0.727182	10.2585	9.18585	0.00250505	0.0109169
DRAP1	DRAP1	-0.726648	10.0487	9.65825	0.0130303	0.0405971
TOP1	TOP1	0.726618	9.98392	9.22171	0.00588281	0.0215806
SAFB	SAFB	0.726341	9.89274	8.06695	0.0135154	0.0417702
ENSCSAG00000019553	ENSCSAG00000019553	-0.726312	9.74171	14.9772	0.0219221	0.0608868
AP3S1	AP3S1	-0.725856	9.86228	6.57367	0.0349786	0.087675
EIF3L	EIF3L	-0.725672	9.79146	7.49748	0.0392884	0.0963413
ENSCSAG00000019525	ENSCSAG00000019525	-0.725565	9.74171	17.8121	0.0128812	0.0402566
CTSD	CTSD	0.725527	10.9933	28.1356	1.40764e-07	2.22035e-06
ENSCSAG00000012866	ENSCSAG00000012866	0.725502	9.74171	17.0189	0.0121908	0.0386531
HDGFL2	HDGFL2	0.725106	9.84869	7.70541	0.0201539	0.0572595
ACOT9	ACOT9	0.725101	9.80326	8.46061	0.0249316	0.0670188
ENSCSAG00000019435	ENSCSAG00000019435	-0.724913	9.84944	6.50944	0.0337917	0.0852183
WDR83OS	WDR83OS	-0.724899	10.2721	17.9471	0.00292125	0.0123863
DHX32	DHX32	0.724841	9.75147	12.4019	0.0229285	0.0631574
KIF25	KIF25	0.72466	9.73434	17.2023	0.0166289	0.0492098
RRP1	RRP1	0.724532	9.77401	9.7172	0.0272975	0.0722175
ENSCSAG00000005838	ENSCSAG00000005838	-0.724385	9.77401	8.25889	0.0463152	0.109155
PRPF31	PRPF31	-0.724196	9.8898	6.67443	0.0348026	0.0873287
GSPT2	GSPT2	0.724124	9.80949	8.26085	0.0243	0.0658859
COPB2	COPB2	-0.724072	9.89861	6.83098	0.0324897	0.0827251
DHX15	DHX15	0.723906	9.88316	8.33801	0.0147285	0.0446395
MRPL18	MRPL18	-0.723701	9.75715	10.0039	0.0392001	0.0962446
CITED2	CITED2	0.723603	10.2867	9.25253	0.00241633	0.0105977
HSD17B2	HSD17B2	-0.723472	10.4664	8.58487	0.00347082	0.0141911
TASOR2	TASOR2	0.723319	9.73926	14.4595	0.0212462	0.0594704
RAP2C	RAP2C	0.722925	9.74335	13.4216	0.0229148	0.0631541
MISP	MISP	0.722617	9.85926	8.14682	0.0169595	0.0500111
EIF2AK2	EIF2AK2	0.722456	10.1383	12.7853	0.00150843	0.00724315
AKAP8	AKAP8	0.722405	9.74823	12.0586	0.0268666	0.0712655
RNF213	RNF213	0.722143	11.225	26.1281	3.86308e-07	5.60035e-06
ENSCSAG00000006004	ENSCSAG00000006004	0.722086	9.75794	13.966	0.0135276	0.0417821
YARS1	YARS1	0.721639	9.76278	10.7262	0.0260241	0.0696568
MESD	MESD	-0.721568	9.86453	6.56677	0.0374772	0.0926038
KCTD9	KCTD9	0.721082	9.74253	14.9215	0.0179634	0.0523253
ENSCSAG00000005020	ENSCSAG00000005020	-0.720754	9.98045	7.67804	0.0193692	0.0554228
CCDC12	CCDC12	0.720653	9.75634	10.9422	0.0276525	0.0728818
SPAG1	SPAG1	0.720527	9.73517	18.7521	0.0116347	0.0370774
RPL22L1	RPL22L1	-0.719605	11.1552	31.3496	2.82082e-08	4.87905e-07
AZI2	AZI2	0.719361	9.76439	10.0483	0.0280371	0.0737075
DDX39A	DDX39A	-0.718494	10.0467	9.33275	0.0145469	0.0441958
CDC123	CDC123	-0.718435	9.86528	6.48671	0.0372571	0.0921961
PROM2	PROM2	0.717984	9.77239	17.728	0.00576631	0.0212988
RBM39	RBM39	0.717599	9.77241	12.2412	0.0155171	0.046541
ENSCSAG00000004698	ENSCSAG00000004698	-0.717582	9.78435	7.9826	0.0409082	0.0993492
EIF2D	EIF2D	0.717507	9.77321	9.63642	0.0279591	0.0735787
CS	CS	0.717026	10.0618	12.6431	0.0030556	0.0128581
KLC2	KLC2	0.716869	9.7466	12.6798	0.0239297	0.0651282
MPST	MPST	-0.716358	9.7539	9.91707	0.0395279	0.0968124
IAH1	IAH1	0.716305	10.0833	12.284	0.00246599	0.010756
C19orf53	C19orf53	-0.716185	10.0375	9.1366	0.0156169	0.0467626
ENSCSAG00000015268	ENSCSAG00000015268	-0.715859	10.4958	22.6426	0.000421073	0.00252041
MSN	MSN	-0.715768	9.85927	6.91778	0.0389113	0.0956759
ZMPSTE24	ZMPSTE24	-0.71541	9.80326	7.22979	0.0419353	0.100983
PDIA3	PDIA3	-0.715061	10.5397	18.0496	0.000309703	0.00194915
EPRS1	EPRS1	-0.714583	10.0414	9.50555	0.0156242	0.0467626
AP3D1	AP3D1	0.714087	9.81028	8.21288	0.0248145	0.0668549
GINM1	GINM1	0.713427	9.82268	7.92692	0.0249156	0.0670117
RC3H1	RC3H1	0.713379	9.73517	15.5444	0.0209771	0.0589145
UBE2L6	UBE2L6	-0.713062	9.9412	7.00528	0.0267642	0.0712655
ENSCSAG00000007460	ENSCSAG00000007460	-0.712497	10.0428	9.41436	0.0158904	0.0474441
NAA16	NAA16	0.711872	9.76117	12.9099	0.0160552	0.0478791
UBTF	UBTF	0.711734	9.78594	8.58755	0.0307654	0.0793414
DCAF12	DCAF12	0.711146	9.79934	8.26779	0.0263683	0.0704278
BAZ2B	BAZ2B	0.710922	9.76037	13.4147	0.0149479	0.0451678
ENSCSAG00000008738	ENSCSAG00000008738	-0.71084	9.74823	11.5295	0.033669	0.0849994
ZNF638	ZNF638	0.710663	9.88018	8.43546	0.0118994	0.0378488
HNRNPA0	HNRNPA0	0.710347	9.93691	8.69382	0.0115221	0.0368119
NDUFA9	NDUFA9	-0.710271	9.8898	6.39557	0.037181	0.0920532
MAP7D3	MAP7D3	0.709548	9.76198	9.82007	0.0309433	0.0797261
ENSCSAG00000003176	ENSCSAG00000003176	0.709523	9.75956	17.8094	0.00523661	0.019854
TCF12	TCF12	0.709346	9.76279	10.9321	0.0248001	0.0668549
MAZ	MAZ	0.709281	9.75391	10.8201	0.0300729	0.0780775
VSIR	VSIR	-0.70926	9.78197	7.60443	0.0472344	0.11062
MAP2K5	MAP2K5	0.708808	9.81805	7.81224	0.0253768	0.0681059
GTF3C6	GTF3C6	-0.708486	9.88242	6.64288	0.0375143	0.0926499
PNISR	PNISR	0.708482	9.7772	9.10223	0.02827	0.0742421
PLEKHA1	PLEKHA1	0.708238	9.81105	7.89751	0.0267842	0.0712655
FH	FH	-0.708055	9.84945	6.73856	0.0401096	0.0978549
NEDD4	NEDD4	0.708028	9.78118	8.84674	0.0302079	0.0783063
RSRC2	RSRC2	0.707949	9.91391	8.68873	0.00916248	0.0308036
CEP112	CEP112	0.707871	9.74741	15.3865	0.0127678	0.0399771
RNF5	RNF5	-0.707722	9.84186	6.50082	0.0444537	0.105979
ENSCSAG00000018159	ENSCSAG00000018159	0.707504	9.80481	8.0343	0.02751	0.0726527
XAB2	XAB2	-0.707015	9.76197	8.79383	0.0442287	0.105493
DLST	DLST	0.706112	9.83957	7.84667	0.0239446	0.0651334
TTC28	TTC28	0.706082	9.72776	26.3795	0.00663938	0.0237371
RFC1	RFC1	0.70546	9.89275	7.59389	0.0195396	0.0558148
DNAJC2	DNAJC2	0.705308	9.85323	7.528	0.0224187	0.0620254
RPS19BP1	RPS19BP1	0.705285	9.778	9.02468	0.0305049	0.0787912
BNIP1	BNIP1	0.705049	9.75795	10.2694	0.0315309	0.0809463
KIAA1217	KIAA1217	0.704863	9.78197	8.79407	0.0309463	0.0797261
UBE2Q1	UBE2Q1	0.704837	9.73844	14.878	0.0207131	0.0582709
LUZP1	LUZP1	0.704809	9.89494	7.85808	0.013536	0.0417825
PRPF40B	PRPF40B	0.704808	9.75067	11.5647	0.0276794	0.0728818
CSNK1A1	CSNK1A1	0.704183	9.99558	9.08733	0.00726542	0.0256643
COPS5	COPS5	-0.703996	9.91392	7.15443	0.0327492	0.0831325
OGFR	OGFR	0.703689	10.5812	36.8786	9.33436e-06	9.383e-05
CWC15	CWC15	-0.70329	9.92617	6.53375	0.0265509	0.0708402
ZNF622	ZNF622	0.703093	9.82808	7.73137	0.0249538	0.0670425
EPS8L2	EPS8L2	0.70281	9.77958	8.69188	0.0313736	0.0806612
HSP90B1	HSP90B1	-0.702797	10.8107	12.7239	0.000379043	0.00231299
SLC5A6	SLC5A6	-0.702746	9.73681	19.5162	0.0114774	0.0366926
CCN2	CCN2	0.701991	9.75552	11.5937	0.0248651	0.0669117
TBC1D14	TBC1D14	0.701925	9.75795	10.3233	0.0315329	0.0809463
FOSL1	FOSL1	0.701582	9.81415	7.98906	0.0226636	0.062565
NFU1	NFU1	-0.701547	9.81959	6.37312	0.0466307	0.109709
EXOC3	EXOC3	0.701321	9.80401	7.91766	0.030031	0.0780091
KAT6A	KAT6A	0.700599	9.72941	24.5642	0.00773448	0.026975
ZNF444	ZNF444	0.70057	9.74498	11.6822	0.0324593	0.0826896
CHD8	CHD8	0.7003	9.87052	7.63299	0.0176144	0.0515181
GALE	GALE	-0.70018	9.86977	6.01148	0.0432234	0.103439
ENSCSAG00000015504	ENSCSAG00000015504	-0.700039	9.84262	7.78544	0.0315661	0.0809818
SMARCC1	SMARCC1	0.699967	9.9233	7.91751	0.0141891	0.0432923
MAP4K4	MAP4K4	0.69989	9.79698	7.64543	0.0300204	0.0780091
ENSCSAG00000000688	ENSCSAG00000000688	-0.699784	9.80404	8.08389	0.035831	0.0892837
CLCN3	CLCN3	0.699772	9.79932	8.55789	0.0245822	0.0664356
PSMC3	PSMC3	-0.699298	9.78752	7.75176	0.0440878	0.105207
FOXJ3	FOXJ3	0.699083	9.75552	17.6172	0.00737952	0.0259213
FBXL5	FBXL5	0.699019	9.77401	9.7336	0.0268532	0.0712655
HMGN3	HMGN3	-0.698897	9.97214	7.2123	0.0268089	0.0712655
ENSCSAG00000005547	ENSCSAG00000005547	0.698707	9.89128	7.60345	0.0202579	0.0573763
NCBP1	NCBP1	0.698098	9.77879	9.23951	0.0303597	0.0785781
ENSCSAG00000015841	ENSCSAG00000015841	-0.697567	9.80012	7.00141	0.0477825	0.111737
OS9	OS9	-0.697348	9.80638	6.4262	0.0531457	0.121393
TMEM208	TMEM208	-0.697068	9.94475	6.95832	0.0312598	0.0804097
SCLT1	SCLT1	0.696966	9.79304	9.24653	0.0247388	0.0667509
CMTM3	CMTM3	0.696842	10.091	10.1264	0.0034714	0.0141911
IFI44	IFI44	0.696678	9.8056	7.90165	0.0282436	0.0742115
ENSCSAG00000013485	ENSCSAG00000013485	0.695891	9.74742	12.4188	0.0269769	0.0714447
ENSCSAG00000019326	ENSCSAG00000019326	-0.695708	9.75148	14.2291	0.0186214	0.0537388
CDK17	CDK17	0.695652	9.76117	10.122	0.0304174	0.0786829
DAPK1	DAPK1	0.695465	9.81958	10.7477	0.0104248	0.0340005
EIF4A1	EIF4A1	-0.695399	10.9788	29.2802	1.24389e-05	0.000120684
CDK13	CDK13	0.695165	9.74416	14.6716	0.0183344	0.0530673
XPR1	XPR1	0.695157	9.72776	18.2013	0.0197292	0.0562921
SULF2	SULF2	0.694772	9.766	9.32854	0.0341124	0.0858975
FSTL1	FSTL1	0.694605	9.79068	8.19647	0.032156	0.0821255
ORMDL1	ORMDL1	0.694226	9.76439	9.51624	0.03286	0.0833294
SNX2	SNX2	-0.694156	9.96726	6.94622	0.0284566	0.0745321
SRRM1	SRRM1	0.694049	9.79305	8.45939	0.0291576	0.0759489
ZCCHC7	ZCCHC7	0.693279	9.75632	9.94968	0.0349931	0.087675
ENSCSAG00000009400	ENSCSAG00000009400	-0.693036	10.1152	10.4223	0.0122447	0.0387994
WNK1	WNK1	0.693013	9.7748	9.50237	0.0274839	0.0726338
BNIP3L	BNIP3L	-0.692497	9.84338	5.75676	0.0554161	0.124929
ZBTB38	ZBTB38	0.692317	9.74171	13.4354	0.025013	0.0671656
HADHB	HADHB	-0.692254	9.83345	6.18287	0.0488328	0.113716
RIOK3	RIOK3	0.69223	9.84033	7.49576	0.023532	0.0642901
ENSCSAG00000018274	ENSCSAG00000018274	0.690286	9.80794	7.54118	0.0317259	0.0812754
NAA25	NAA25	0.689952	9.75147	11.2536	0.0284132	0.0745169
ENSCSAG00000012018	ENSCSAG00000012018	-0.689892	9.77239	7.85159	0.0495602	0.115037
ZNF805	ZNF805	0.689547	9.71618	40.6144	0.00313013	0.0130622
BEX1	BEX1	-0.689366	9.86677	5.68796	0.0487547	0.113587
ENSCSAG00000013747	ENSCSAG00000013747	-0.689217	11.0828	33.5418	2.97589e-06	3.4158e-05
ARPC2	ARPC2	-0.688459	10.3883	19.1609	0.00162276	0.00770084
KAT8	KAT8	0.688042	9.78752	7.93234	0.0351118	0.0878846
ENSCSAG00000013261	ENSCSAG00000013261	0.687782	9.92691	7.76745	0.0138922	0.0426626
ENSCSAG00000000301	ENSCSAG00000000301	-0.687705	9.76197	8.57131	0.0461471	0.108892
EPN1	EPN1	0.687348	10.0388	9.54967	0.00581716	0.0214708
ZNF280C	ZNF280C	0.687268	9.73516	16.3837	0.0189018	0.0543644
ETS1	ETS1	0.687266	9.79933	7.73533	0.0315122	0.0809463
TUBGCP4	TUBGCP4	0.68663	9.77241	9.27596	0.0325747	0.0828575
GPATCH1	GPATCH1	0.686615	9.75876	12.2843	0.0204409	0.0577505
GSPT1	GSPT1	0.686413	9.82269	7.22678	0.0312427	0.0804071
HMGN1	HMGN1	-0.686321	10.6017	23.8162	0.000303521	0.0019223
TNFRSF10B	TNFRSF10B	0.68617	9.85999	11.2104	0.00586718	0.0215725
HMG20B	HMG20B	-0.686129	9.85475	6.07951	0.0507179	0.117182
VKORC1	VKORC1	-0.685958	9.83498	5.89486	0.0581961	0.129681
HEXIM1	HEXIM1	0.685808	9.7327	16.3569	0.0206207	0.0580929
BAG3	BAG3	0.685521	9.79147	7.81922	0.0345763	0.0868912
SPTBN1	SPTBN1	0.685167	10.4079	16.1041	0.000126115	0.000911515
AACS	AACS	0.685116	9.75633	9.88564	0.0367034	0.0910957
HDHD3	HDHD3	0.684992	9.76761	9.42178	0.0347689	0.0873119
TRPM7	TRPM7	0.684949	9.74252	15.7772	0.0159718	0.047659
RBBP7	RBBP7	-0.684425	9.86827	6.01428	0.0452722	0.107521
CCND3	CCND3	-0.684108	9.77401	7.23522	0.0564728	0.126742
ABCE1	ABCE1	0.683746	9.84869	6.93652	0.031579	0.0809818
SNRNP48	SNRNP48	0.68361	9.75066	12.7061	0.0232851	0.0638241
PRPF40A	PRPF40A	0.683585	10.0507	9.69876	0.00586836	0.0215725
CCT2	CCT2	-0.683395	10.6936	22.8086	0.000185763	0.00127293
KLC1	KLC1	0.683095	9.7652	9.56616	0.0340599	0.0858084
RBM25	RBM25	0.682902	10.0355	9.42977	0.00586935	0.0215725
PSMC3IP	PSMC3IP	0.682618	9.75229	11.4733	0.0316539	0.0811323
HMGA1	HMGA1	-0.682348	10.1574	9.97983	0.0104184	0.0340005
CCNB1	CCNB1	-0.682286	9.96238	6.16899	0.0426263	0.102303
TXN2	TXN2	-0.682013	9.84338	5.87449	0.0471546	0.110578
RRM1	RRM1	-0.681976	9.85021	6.74979	0.0471325	0.110578
ENSCSAG00000018085	ENSCSAG00000018085	-0.681952	9.93405	6.358	0.0339045	0.0854597
ELP4	ELP4	0.681817	9.73435	14.7931	0.0256787	0.0688425
SDC4	SDC4	0.681762	9.82961	7.04994	0.0300194	0.0780091
RIMKLB	RIMKLB	0.681541	9.74334	12.2319	0.0303075	0.0784833
ENSCSAG00000011860	ENSCSAG00000011860	0.681185	9.82423	7.69751	0.0292217	0.0760643
SPATS2L	SPATS2L	0.680617	9.83881	7.2278	0.0268563	0.0712655
ISCA1	ISCA1	-0.680443	9.88538	6.04391	0.0464463	0.109378
SPECC1	SPECC1	0.679833	9.77799	8.97179	0.025734	0.0689539
OGDHL	OGDHL	0.67925	9.76519	9.61483	0.0326346	0.0829677
MMP16	MMP16	0.679173	9.73353	16.7385	0.0230609	0.0633588
UTP18	UTP18	0.679164	9.85172	7.06237	0.028508	0.0745821
MANF	MANF	-0.678931	10.0993	7.75763	0.0140045	0.0428855
ENSCSAG00000018650	ENSCSAG00000018650	-0.678809	9.97562	6.76032	0.0288351	0.0752926
KIF3C	KIF3C	0.678762	9.80794	7.27172	0.0326741	0.0829839
KCTD20	KCTD20	0.678722	9.82961	7.14163	0.0310841	0.08004
DNAJB4	DNAJB4	0.678629	9.74251	22.9181	0.00437804	0.0171892
LAMTOR1	LAMTOR1	0.67802	10.0153	9.04927	0.00773864	0.026975
USP15	USP15	0.677807	9.86374	7.588	0.0203938	0.0576961
FNIP1	FNIP1	0.677669	9.7547	18.8107	0.00625494	0.022588
ERG28	ERG28	-0.677477	9.8056	6.02902	0.0616696	0.136031
ZNF609	ZNF609	0.677473	9.73271	15.5156	0.023243	0.0637742
LRRCC1	LRRCC1	0.677195	9.75957	9.74011	0.0358173	0.0892837
RHNO1	RHNO1	0.676778	9.82114	6.98665	0.0371039	0.0919076
KARS1	KARS1	0.676656	9.84946	6.92446	0.0291622	0.0759489
CDK2AP2	CDK2AP2	-0.676649	9.85549	5.80036	0.0460468	0.108743
CNST	CNST	0.676268	9.72446	25.4892	0.00942557	0.0315612
DYRK1A	DYRK1A	0.675313	9.72446	53.6451	0.00027517	0.00176277
POLR1B	POLR1B	0.67524	9.80326	7.63165	0.0357776	0.0892395
OTUD7B	OTUD7B	0.674281	9.79462	7.49937	0.0353105	0.0883379
GANAB	GANAB	-0.674186	9.77161	7.4858	0.0563052	0.126422
MRPL15	MRPL15	-0.674169	10.0355	8.50799	0.0215853	0.0601177
IRF1	IRF1	0.674049	10.5307	14.3701	0.000159637	0.00112149
PLCD3	PLCD3	0.672705	9.7531	9.78286	0.0392675	0.0963413
MRPS34	MRPS34	0.672135	10.0942	11.0844	0.00584533	0.0215431
IMPDH2	IMPDH2	-0.67213	10.0993	9.14902	0.016327	0.0485455
UBXN7	UBXN7	0.671978	9.73435	13.9081	0.0301354	0.0781589
H1-2	H1-2	0.671453	9.93048	6.1655	0.0166174	0.0492047
ENSCSAG00000004529	ENSCSAG00000004529	-0.670843	10.0826	7.97712	0.0146754	0.0445052
RCHY1	RCHY1	0.670696	9.72694	20.2517	0.0149849	0.0452103
SGMS2	SGMS2	0.670687	9.73352	14.3221	0.0290728	0.0757947
NUB1	NUB1	-0.670645	10.2244	11.5452	0.00609066	0.0222187
RSC1A1	RSC1A1	0.67041	9.74661	10.717	0.038873	0.0956756
TBC1D9B	TBC1D9B	0.669677	9.83499	6.65204	0.0329379	0.0834848
UBTD1	UBTD1	0.669672	9.74253	11.9248	0.0332542	0.0842016
KDM1A	KDM1A	0.669596	9.75229	9.97301	0.0403601	0.0982748
MLLT6	MLLT6	0.669486	9.75309	9.78234	0.041197	0.0996837
ENSCSAG00000014518	ENSCSAG00000014518	-0.669416	9.8555	5.74586	0.05402	0.122648
CKAP5	CKAP5	0.669301	9.89054	7.80342	0.020989	0.0589148
IMMT	IMMT	-0.6688	10.0651	9.54492	0.0199123	0.05675
ENSCSAG00000018928	ENSCSAG00000018928	-0.668326	9.825	5.69458	0.0580291	0.12956
CRYZ	CRYZ	-0.667756	9.90374	5.88013	0.0493463	0.114646
LPIN2	LPIN2	0.667737	9.75957	9.44988	0.038377	0.0945011
MPV17	MPV17	-0.667485	9.77959	7.34939	0.054255	0.122996
LUC7L3	LUC7L3	0.666185	9.89862	6.94816	0.0212978	0.0595151
TBC1D20	TBC1D20	0.66614	9.77879	7.87247	0.04189	0.100922
ENSCSAG00000002247	ENSCSAG00000002247	0.666121	9.82654	6.86023	0.0335425	0.084803
BTC	BTC	-0.665898	9.74253	10.7894	0.0490543	0.114126
DNMT1	DNMT1	0.66527	9.93907	7.38227	0.0222898	0.061737
RAB10	RAB10	0.66519	10.082	10.1851	0.00548603	0.0205479
CTTN	CTTN	-0.664919	9.92475	5.92503	0.0446488	0.106394
GIT2	GIT2	0.664136	9.74661	10.4917	0.0402801	0.0981278
POMGNT1	POMGNT1	0.663942	9.74171	11.4629	0.0378409	0.0933186
MCM10	MCM10	0.663672	9.76198	9.93919	0.0397968	0.0972422
EMC3	EMC3	-0.663603	9.82191	5.5225	0.0619652	0.136443
ARMC8	ARMC8	0.663531	9.75876	9.1679	0.0417053	0.100671
RSBN1	RSBN1	0.663383	9.72859	20.2777	0.0138542	0.0425814
CDK5RAP1	CDK5RAP1	0.663324	9.75067	9.90262	0.0411054	0.0996062
WDYHV1	WDYHV1	0.662141	9.76037	8.87925	0.0451128	0.107245
VARS2	VARS2	-0.661902	9.88167	5.44646	0.0471773	0.11058
TBC1D2	TBC1D2	0.661875	9.78356	7.51762	0.0421227	0.101329
FARSB	FARSB	-0.661535	9.78196	6.80582	0.0597823	0.132979
SEPTIN7	SEPTIN7	-0.661018	10.1377	10.5321	0.0137468	0.0422771
CHCHD6	CHCHD6	-0.660802	9.77959	6.63856	0.0649936	0.141743
NUCB2	NUCB2	-0.660746	9.80325	5.77697	0.0666299	0.144121
LRRC47	LRRC47	0.659782	9.76037	9.07189	0.0428923	0.102745
HNRNPM	HNRNPM	-0.659548	10.1208	8.89727	0.0147791	0.0447656
PELP1	PELP1	0.659525	9.75876	8.90838	0.0449051	0.106944
WDR43	WDR43	0.659235	9.88019	6.52536	0.0269193	0.0713557
MNAT1	MNAT1	0.659194	9.77717	8.56192	0.0357565	0.0892312
ENSCSAG00000006702	ENSCSAG00000006702	-0.658959	9.82191	5.58438	0.0658091	0.142838
CLDN1	CLDN1	0.657999	10.1352	9.20096	0.00386736	0.015408
LSM4	LSM4	-0.657965	10.052	8.02164	0.0240145	0.0652794
ENSCSAG00000018425	ENSCSAG00000018425	-0.657687	9.97005	6.9179	0.036018	0.0897053
GLRX2	GLRX2	-0.657531	9.93406	6.75058	0.0378068	0.0932804
RBM28	RBM28	0.657444	9.77958	7.53473	0.0463298	0.109155
ENSCSAG00000016048	ENSCSAG00000016048	0.657286	9.84565	6.5781	0.0336476	0.0849994
MRPL38	MRPL38	-0.657237	9.88389	5.51109	0.0480529	0.112265
CENPN	CENPN	-0.657153	9.77561	7.76602	0.0555769	0.125179
CZIB	CZIB	-0.656429	9.76761	7.29858	0.0636029	0.139315
GOLIM4	GOLIM4	0.656043	9.93621	6.87465	0.0193661	0.0554228
ZNF385B	ZNF385B	0.655905	9.76359	8.74442	0.0416802	0.100659
TMUB1	TMUB1	0.655368	9.76921	8.56271	0.0419669	0.101011
CKAP4	CKAP4	0.654972	9.75876	8.82654	0.0453429	0.107638
CIRBP	CIRBP	-0.654872	10.0361	7.14811	0.0246856	0.0666432
GON4L	GON4L	0.654726	9.80716	7.66654	0.032323	0.0824618
C3orf38	C3orf38	0.654057	9.76279	10.8532	0.0261383	0.069888
SIGMAR1	SIGMAR1	-0.653653	9.81572	6.17686	0.0605323	0.134171
CYB5R3	CYB5R3	-0.653524	10.3486	15.2664	0.00363541	0.0146821
PAPOLA	PAPOLA	-0.65337	9.95182	6.06773	0.0391937	0.0962446
ENSCSAG00000006988	ENSCSAG00000006988	0.653365	9.73435	15.6152	0.0224443	0.0620621
CEP350	CEP350	0.653128	9.79777	7.56794	0.0364555	0.0906148
ARHGAP35	ARHGAP35	0.653037	9.74008	13.2174	0.0284023	0.0745169
LMAN1	LMAN1	-0.652669	10.1221	10.0374	0.0171918	0.0505476
RBMS1	RBMS1	0.652314	9.78118	7.82373	0.0434386	0.103855
ENSCSAG00000017980	ENSCSAG00000017980	0.652178	9.82806	6.58657	0.0373462	0.0923509
RRP7A	RRP7A	0.652125	9.95605	7.23382	0.0194371	0.0555535
RIPK2	RIPK2	0.652114	9.76198	8.47015	0.0455514	0.10798
ENSCSAG00000004121	ENSCSAG00000004121	0.65176	9.85475	6.42264	0.0362174	0.0901123
TET2	TET2	0.651573	9.74659	17.7273	0.0125012	0.0394378
ATP1B1	ATP1B1	0.651514	10.0573	8.61313	0.00832466	0.0285808
ACAT1	ACAT1	-0.650564	9.78197	6.53323	0.0630341	0.138311
USP34	USP34	0.650455	9.82574	7.55325	0.0284192	0.0745169
SLC36A4	SLC36A4	-0.650298	9.766	7.21149	0.0674637	0.145422
DNAJC19	DNAJC19	-0.649834	9.88685	5.74776	0.0533382	0.121777
SPAG9	SPAG9	0.649464	9.81726	6.64501	0.0400699	0.0978056
LSM6	LSM6	-0.649451	9.94404	6.27534	0.0421984	0.101422
NDUFA5	NDUFA5	-0.649371	9.92259	5.57176	0.048288	0.11271
RAB22A	RAB22A	0.649119	9.79461	6.87777	0.0456936	0.108113
TPGS1	TPGS1	-0.648482	9.79462	5.62769	0.0780315	0.161205
CORO1B	CORO1B	-0.648397	9.91536	5.48871	0.0520145	0.119736
VIRMA	VIRMA	0.648178	9.86902	6.30084	0.0320272	0.08188
MGMT	MGMT	-0.647865	9.78118	6.34358	0.0732462	0.154047
PCF11	PCF11	0.647777	9.82576	6.73256	0.0365582	0.0908251
UIMC1	UIMC1	0.647511	9.75715	12.7537	0.0199738	0.0568607
BCAT2	BCAT2	-0.647368	9.78751	5.9405	0.0720183	0.152169
NUP62	NUP62	0.647221	9.80481	6.72355	0.0455832	0.108005
RABGAP1	RABGAP1	0.647097	9.75634	8.93142	0.0484698	0.113029
NUP58	NUP58	0.647061	9.74986	11.1752	0.0318418	0.0814889
GTPBP4	GTPBP4	0.646451	9.95816	6.89891	0.0220829	0.0612526
RNF168	RNF168	0.645957	9.7748	7.64478	0.0502187	0.116189
IFI35	IFI35	-0.645907	10.4299	15.1865	0.00215306	0.00972074
GDI2	GDI2	0.645902	10.1063	9.05287	0.00733054	0.0258035
TXNDC9	TXNDC9	-0.64556	9.89642	5.36719	0.0524432	0.120281
CDH2	CDH2	0.645349	9.84186	6.08345	0.0405474	0.0986352
ATP6V0A1	ATP6V0A1	0.645086	9.80326	8.08312	0.0279734	0.0735787
FSTL5	FSTL5	0.645015	9.74579	12.4186	0.0304396	0.0786829
GLOD4	GLOD4	-0.644802	9.81882	5.42801	0.0650753	0.141764
GOLGB1	GOLGB1	0.644457	9.98667	7.15253	0.011776	0.0374799
UBE2B	UBE2B	0.644124	9.96027	7.00605	0.0188691	0.0543264
SBDS	SBDS	0.643956	9.94971	7.21026	0.0205278	0.057912
ENSCSAG00000008475	ENSCSAG00000008475	-0.643888	9.83498	5.08195	0.0716854	0.151591
KANSL2	KANSL2	0.642511	9.78908	8.30141	0.0326582	0.0829839
NUDT22	NUDT22	-0.64139	9.84414	5.30634	0.0677659	0.145791
QRSL1	QRSL1	0.641368	9.78196	7.05587	0.0504233	0.116554
ACE	ACE	0.641323	9.77958	7.4057	0.0476321	0.111438
RMND5B	RMND5B	0.641265	9.79933	6.80869	0.0459644	0.108651
KEAP1	KEAP1	0.640824	9.7962	6.79131	0.0495516	0.115037
CUL3	CUL3	0.640777	9.74172	10.5372	0.0452598	0.107521
LAMC1	LAMC1	0.640313	9.74253	10.5746	0.0433168	0.103613
HEXB	HEXB	-0.639385	9.75472	8.18716	0.062917	0.138114
KHK	KHK	-0.639063	9.75553	7.66813	0.0711848	0.151042
CTSZ	CTSZ	0.638863	10.0361	8.22601	0.0112928	0.0362642
PTPN2	PTPN2	0.638667	9.76279	8.28928	0.0467005	0.109821
PIAS2	PIAS2	0.638532	9.75148	9.87985	0.0424131	0.101889
ENSCSAG00000001053	ENSCSAG00000001053	-0.638337	9.81726	5.26808	0.0708046	0.150426
NME4	NME4	-0.638054	10.259	12.2152	0.00830825	0.028544
HUWE1	HUWE1	0.637795	9.82654	6.2594	0.0436952	0.104369
PPP1R12A	PPP1R12A	0.637641	9.99217	7.40999	0.0128296	0.0401205
ENSCSAG00000013731	ENSCSAG00000013731	-0.637405	11.1642	27.7758	3.33978e-07	4.89835e-06
ENSCSAG00000004718	ENSCSAG00000004718	-0.637245	10.1006	9.2219	0.0222118	0.0615549
RER1	RER1	-0.637184	9.99767	6.43909	0.0376838	0.0930227
RPS2	RPS2	-0.637167	9.8426	5.11418	0.072889	0.153618
CDKN2AIP	CDKN2AIP	0.637109	9.72859	17.6715	0.0206444	0.0581102
XPA	XPA	0.636966	9.7692	7.60457	0.0510683	0.117666
[truncated: 3,017 more rows]

## Sheet: Infected vs Bystander
	genes	logFC	logCPM	F	PValue	FDR
IL11	IL11	2.59206	10.5283	84.2776	2.62317e-19	2.57996e-17
ENSCSAG00000000395	ENSCSAG00000000395	-2.37983	10.9288	136.203	1.66902e-29	3.98658e-27
ENSCSAG00000000541	ENSCSAG00000000541	-2.28712	10.6603	161.688	1.47045e-23	2.23508e-21
DDIT3	DDIT3	2.25903	9.91819	109.025	1.65315e-17	1.37813e-15
CST3	CST3	-2.20372	12.8747	155.169	4.24176e-33	1.77306e-30
PPP1R15A	PPP1R15A	2.16876	10.3644	100.774	1.31852e-22	1.74045e-20
NPC2	NPC2	-2.15937	11.1283	103.28	4.20737e-23	5.86227e-21
NFKBIZ	NFKBIZ	2.15374	10.1144	75.3732	1.67596e-17	1.37813e-15
PDZD8	PDZD8	2.15339	9.99767	90.8849	1.17336e-18	1.051e-16
CDKN1A	CDKN1A	-2.11993	10.0226	35.1033	4.36899e-09	1.31227e-07
H2AC6	H2AC6	2.09907	10.0092	62.3423	7.94208e-15	4.91821e-13
RSPO3	RSPO3	2.09441	10.2126	110.491	1.59821e-24	2.58601e-22
MIF	MIF	-2.06445	11.2949	185.364	1.53692e-38	1.28486e-35
ENSCSAG00000012062	ENSCSAG00000012062	-2.04205	10.8127	119.205	1.21108e-21	1.34995e-19
ENSCSAG00000015690	ENSCSAG00000015690	-2.03129	10.3867	118.368	1.79884e-14	1.07417e-12
ENSCSAG00000003157	ENSCSAG00000003157	-2.02773	10.3095	107.483	2.73677e-13	1.47609e-11
TPI1	TPI1	-2.01386	11.0346	165.412	8.06794e-27	1.39547e-24
ANKRD11	ANKRD11	2.0119	9.96305	77.5123	1.90284e-14	1.1229e-12
KLF6	KLF6	2.00461	10.6671	70.2115	1.90205e-16	1.38271e-14
RPS4X	RPS4X	-1.98715	10.9796	127.475	7.92514e-28	1.57539e-25
NDUFA13	NDUFA13	-1.98623	10.5064	115.348	9.63642e-16	6.36004e-14
LGALS1	LGALS1	-1.97957	11.7107	160.466	4.31553e-34	2.16467e-31
NRIP1	NRIP1	1.96842	9.81571	72.8017	1.11302e-10	4.26177e-09
S100A1	S100A1	-1.93499	10.4904	95.0333	8.88919e-16	5.94509e-14
EEF1A1	EEF1A1	-1.93334	12.387	153.15	1.01677e-32	3.64295e-30
SPP1	SPP1	-1.90263	10.9144	39.7586	4.39649e-10	1.48005e-08
TNFAIP3	TNFAIP3	1.89553	9.95462	55.509	2.08936e-13	1.13915e-11
OAZ1	OAZ1	-1.89346	10.7037	109.368	4.86778e-18	4.13844e-16
HELZ2	HELZ2	1.89208	10.1426	75.2125	1.8072e-17	1.46208e-15
POLD2	POLD2	-1.88595	10.0147	53.8167	1.6185e-08	4.53541e-07
AMOTL2	AMOTL2	1.88365	10.1239	82.5506	5.85583e-19	5.54205e-17
STMN1	STMN1	-1.88137	10.15	56.0985	1.05853e-09	3.42554e-08
TPT1	TPT1	1.87094	12.5072	361.424	1.53633e-68	7.70623e-65
FOS	FOS	1.87019	9.90148	49.5198	1.19695e-11	5.13153e-10
ND6	ND6	1.86561	11.1218	81.2677	1.06441e-18	9.70739e-17
RPS21	RPS21	-1.85959	10.2939	79.5183	1.42828e-12	7.02376e-11
NOP56	NOP56	1.85277	10.0415	68.913	3.80758e-15	2.38735e-13
EDN1	EDN1	1.84419	10.0375	45.4396	2.72852e-11	1.13109e-09
GPX1	GPX1	-1.84282	10.7852	135.42	8.58195e-20	9.15895e-18
INHBA	INHBA	1.84054	10.2978	73.9525	3.26597e-17	2.60033e-15
OGT	OGT	1.84016	9.86751	52.5218	2.5948e-10	9.23087e-09
PELI1	PELI1	1.83756	10.0749	67.819	2.48457e-15	1.57754e-13
RPS19	RPS19	-1.82348	11.6489	136.503	1.46256e-29	3.66809e-27
CD63	CD63	-1.81501	10.6395	125.697	4.99703e-16	3.48127e-14
RASL11A	RASL11A	1.81452	9.79305	52.6466	1.33437e-08	3.76023e-07
SETD2	SETD2	1.80827	9.95952	61.6147	3.45285e-12	1.60366e-10
ENSCSAG00000016147	ENSCSAG00000016147	-1.79962	10.1714	71.23	1.41216e-09	4.51172e-08
ENSCSAG00000019744	ENSCSAG00000019744	-1.78356	10.6079	98.152	5.48554e-16	3.76924e-14
ARID5B	ARID5B	1.7695	10.0474	52.0691	1.09549e-12	5.49498e-11
MRPL27	MRPL27	-1.76167	10.0755	52.4925	3.29293e-08	8.5582e-07
GSTP1	GSTP1	-1.7598	11.3988	167.083	7.87691e-34	3.59187e-31
ENSCSAG00000019146	ENSCSAG00000019146	-1.75654	11.2251	99.7526	2.10209e-22	2.57173e-20
PRKAG2	PRKAG2	1.7559	10.0038	57.8978	4.89778e-13	2.53271e-11
APOE	APOE	-1.75546	10.7401	78.1535	4.55607e-18	3.94022e-16
SERF2	SERF2	-1.75522	10.5373	96.8112	3.0295e-14	1.76697e-12
PRPF4B	PRPF4B	1.75039	9.92762	51.7945	9.29465e-11	3.61411e-09
ENSCSAG00000005073	ENSCSAG00000005073	-1.74981	10.2839	61.346	2.38196e-10	8.53422e-09
PSMB6	PSMB6	-1.74263	10.1744	65.6074	5.90106e-09	1.74116e-07
PFN1	PFN1	-1.74003	12.1783	153.762	7.80048e-33	3.00978e-30
NFKBIA	NFKBIA	1.73905	10.3301	29.1396	8.50991e-08	2.02302e-06
ENSCSAG00000008809	ENSCSAG00000008809	-1.73329	10.8586	127.196	1.04898e-18	9.70739e-17
CCNL1	CCNL1	1.70727	9.93472	57.9398	1.88131e-10	6.88807e-09
ZC3HAV1	ZC3HAV1	1.70651	10.4339	73.7102	3.65988e-17	2.86843e-15
BCAR1	BCAR1	1.70528	9.86303	47.7642	5.17785e-09	1.54596e-07
DAD1	DAD1	-1.70252	10.1258	59.7539	3.10327e-08	8.14975e-07
NDUFA4	NDUFA4	-1.70114	10.4664	83.9632	7.43528e-12	3.35994e-10
ENO1	ENO1	-1.70026	11.1089	122.976	3.44334e-22	4.11234e-20
MYL12A	MYL12A	-1.6977	10.2435	71.2904	1.09513e-09	3.52126e-08
KANSL1	KANSL1	1.69736	9.82884	62.7052	7.52532e-09	2.16937e-07
SSR4	SSR4	-1.69159	10.2049	62.9165	1.50842e-09	4.78875e-08
WDFY1	WDFY1	1.69044	9.83727	48.239	2.70578e-08	7.14326e-07
ARF6	ARF6	1.6844	9.81494	44.2424	8.58047e-08	2.03017e-06
CIB1	CIB1	-1.68373	10.3625	69.7488	1.35834e-10	5.04699e-09
IGFBP6	IGFBP6	-1.68277	10.1659	48.8254	1.66067e-08	4.6183e-07
RPL30	RPL30	-1.68154	11.1595	126.162	1.42086e-27	2.63965e-25
HSPB1	HSPB1	-1.67946	10.6903	61.7975	1.41033e-14	8.52316e-13
C11orf68	C11orf68	1.67902	9.72612	110.6	1.32368e-07	3.05971e-06
GPATCH8	GPATCH8	1.6689	9.95182	47.3384	2.30398e-10	8.37448e-09
IRS2	IRS2	1.66714	9.75148	66.3257	3.99515e-07	8.56395e-06
PLEKHH2	PLEKHH2	1.66036	9.91392	48.2197	8.31647e-10	2.7265e-08
NDUFB2	NDUFB2	-1.65947	10.0703	56.659	8.87523e-08	2.08029e-06
COX5B	COX5B	-1.65869	10.5922	97.3961	2.01466e-13	1.1105e-11
ZNF503	ZNF503	1.65822	9.96308	43.5474	1.47724e-10	5.44839e-09
DYNLT1	DYNLT1	-1.65704	10.0573	49.1223	1.41506e-07	3.25595e-06
COX4I1	COX4I1	-1.65163	10.9023	118.139	2.5786e-19	2.57996e-17
ENSCSAG00000011427	ENSCSAG00000011427	-1.65148	10.315	75.6327	5.63679e-10	1.88494e-08
ABCB1	ABCB1	1.64004	9.9139	44.3724	3.38057e-09	1.0215e-07
WSB1	WSB1	1.6373	10.0999	56.1072	4.41135e-13	2.30493e-11
PSME2	PSME2	-1.63438	10.5283	85.7271	6.27359e-12	2.86076e-10
ARID1A	ARID1A	1.62925	9.82422	45.8332	1.20459e-07	2.79732e-06
ENSCSAG00000002263	ENSCSAG00000002263	-1.629	10.5749	88.7264	1.32777e-12	6.59415e-11
ENSCSAG00000019592	ENSCSAG00000019592	-1.62755	10.5708	95.3602	3.97446e-13	2.09852e-11
S100A6	S100A6	-1.62534	12.3677	137.352	1.00661e-29	2.65744e-27
ENSCSAG00000009802	ENSCSAG00000009802	-1.62479	10.2782	65.022	2.44445e-09	7.61575e-08
YY1	YY1	1.62414	9.96726	48.2767	2.78176e-10	9.82626e-09
KMT2E	KMT2E	1.62158	10.0186	49.275	7.46967e-11	2.95023e-09
GADD45A	GADD45A	1.6185	9.81262	45.2336	1.74859e-07	3.95086e-06
COX8A	COX8A	-1.61629	10.016	39.9741	1.01093e-06	1.9808e-05
ENSCSAG00000000476	ENSCSAG00000000476	-1.61345	12.12	149.069	5.9808e-32	1.87498e-29
ENSCSAG00000005574	ENSCSAG00000005574	1.60895	10.3559	83.9212	3.72203e-19	3.59032e-17
ENSCSAG00000010747	ENSCSAG00000010747	-1.60283	10.5415	100.959	2.38712e-12	1.14036e-10
ENSCSAG00000000444	ENSCSAG00000000444	-1.60148	11.6726	104.872	2.03925e-23	3.00849e-21
IGFBP3	IGFBP3	-1.59867	12.9286	69.5536	2.59502e-16	1.83333e-14
ENSCSAG00000018568	ENSCSAG00000018568	-1.59605	9.90299	30.5868	7.19002e-06	0.00011377
CHD2	CHD2	1.59036	9.77322	50.7515	4.14659e-07	8.85077e-06
SELENOW	SELENOW	-1.58994	10.1883	52.8692	4.71527e-08	1.18853e-06
AKR1B1	AKR1B1	-1.5891	11.4027	89.6998	2.12862e-20	2.32112e-18
ENSCSAG00000003470	ENSCSAG00000003470	1.58628	9.73599	74.8461	8.33871e-07	1.67308e-05
ASH1L	ASH1L	1.58612	9.8585	48.1597	3.44e-08	8.86538e-07
H1-0	H1-0	1.57779	9.97354	25.6299	4.9663e-07	1.03365e-05
GHITM	GHITM	-1.57344	10.3804	70.1253	9.35745e-10	3.04785e-08
ENSCSAG00000005068	ENSCSAG00000005068	-1.57083	9.99836	31.4693	9.94304e-07	1.95586e-05
N4BP1	N4BP1	1.56684	9.7652	47.8283	2.39626e-06	4.46827e-05
ENSCSAG00000006256	ENSCSAG00000006256	-1.56379	11.4087	139.165	4.53689e-30	1.26428e-27
ATP5MC2	ATP5MC2	-1.56044	10.7571	107.773	6.41761e-16	4.3501e-14
HOXA9	HOXA9	1.55707	10.0017	40.4116	3.19015e-10	1.09601e-08
WDR61	WDR61	-1.54938	9.87648	28.6257	1.67788e-05	0.000230387
NSD2	NSD2	1.54249	9.86826	38.3279	1.69456e-07	3.84611e-06
IGDCC4	IGDCC4	1.54228	9.74822	68.9602	4.45742e-07	9.355e-06
ENSCSAG00000016572	ENSCSAG00000016572	-1.53902	10.2692	60.9805	1.70818e-08	4.70783e-07
ID2	ID2	1.53891	9.79384	42.6498	1.21944e-06	2.36166e-05
ATP5MC1	ATP5MC1	-1.53799	10.49	73.4005	1.29373e-10	4.86088e-09
RERE	RERE	1.53677	9.81105	37.6015	1.56926e-06	2.98159e-05
ENSCSAG00000005360	ENSCSAG00000005360	-1.53618	10.2749	55.9516	2.57699e-08	6.83925e-07
BAZ1B	BAZ1B	1.53488	10.1038	54.0259	9.04541e-12	3.94537e-10
LAPTM4A	LAPTM4A	-1.53269	10.2573	58.5858	2.44528e-08	6.52421e-07
SPRY2	SPRY2	1.52398	9.74335	70.6443	1.55977e-06	2.97484e-05
IER3	IER3	1.52038	10.3682	50.4371	2.4108e-12	1.14081e-10
ENSCSAG00000018454	ENSCSAG00000018454	-1.51828	13.0767	128.856	4.29297e-28	8.97231e-26
RPS6	RPS6	-1.5159	11.5115	123.009	5.78835e-27	1.03694e-24
ERH	ERH	-1.51366	10.2777	74.0592	2.1897e-08	5.87355e-07
PRDX4	PRDX4	-1.51275	9.92833	29.4441	1.31311e-05	0.000187651
ENSCSAG00000000156	ENSCSAG00000000156	-1.51104	10.3883	65.2738	2.81926e-09	8.6757e-08
WSB2	WSB2	1.50891	9.74008	60.5161	3.40926e-06	6.12933e-05
ENSCSAG00000000609	ENSCSAG00000000609	-1.50817	10.3729	62.8765	5.97452e-10	1.98465e-08
NUAK2	NUAK2	1.50694	9.97562	36.0078	7.374e-09	2.13803e-07
TMED4	TMED4	-1.50637	9.91174	28.1801	1.80011e-05	0.000244036
ARHGEF28	ARHGEF28	1.50436	9.85851	38.2861	3.64517e-07	7.91522e-06
SERPINA1	SERPINA1	-1.50269	9.9997	22.8218	3.72562e-06	6.60343e-05
BANF1	BANF1	-1.50005	10.3893	72.4584	1.55073e-09	4.86155e-08
TIPARP	TIPARP	1.49875	9.91678	36.6633	5.27553e-08	1.3231e-06
ENSCSAG00000001830	ENSCSAG00000001830	-1.49637	11.8797	151.799	1.82674e-32	6.10863e-30
ZNF7	ZNF7	1.48209	9.74253	59.2207	5.82457e-06	9.54772e-05
PHIP	PHIP	1.482	9.87869	35.3624	3.53499e-07	7.70936e-06
ENSCSAG00000008269	ENSCSAG00000008269	-1.48171	10.3914	66.0122	2.57608e-09	7.97632e-08
ZFHX3	ZFHX3	1.48127	9.77958	39.8362	6.83391e-06	0.000108822
VIM	VIM	-1.47719	12.4178	108.175	4.55663e-24	7.14251e-22
NAA20	NAA20	-1.46956	10.0736	36.9469	2.50387e-06	4.63448e-05
WDR45B	WDR45B	1.46909	9.9197	35.3296	8.32326e-08	1.98807e-06
SLC25A37	SLC25A37	1.46776	9.90301	35.9096	1.60802e-07	3.68302e-06
ENSCSAG00000008441	ENSCSAG00000008441	-1.46732	10.3242	55.695	1.1416e-08	3.25355e-07
FAM83G	FAM83G	1.46628	9.7409	58.146	4.59338e-06	7.89055e-05
NEURL3	NEURL3	1.45941	9.8824	30.6143	3.95252e-07	8.54562e-06
FOSL2	FOSL2	1.45803	10.105	45.9462	2.31408e-11	9.75415e-10
POMP	POMP	-1.45648	10.2038	52.2349	2.0125e-07	4.50656e-06
LHX1	LHX1	1.45595	10.3127	52.863	7.46866e-13	3.82274e-11
KIAA1522	KIAA1522	1.4508	9.89713	34.2643	4.30119e-07	9.06502e-06
SESN2	SESN2	1.44967	9.73678	66.5286	3.77315e-06	6.66413e-05
PRDX1	PRDX1	-1.44421	11.4656	138.329	8.16591e-28	1.57539e-25
EBP	EBP	-1.44311	9.92258	25.0323	2.98251e-05	0.000380668
YOD1	YOD1	1.44253	9.76359	49.8974	4.14687e-06	7.17266e-05
ENSCSAG00000010250	ENSCSAG00000010250	-1.43897	11.4484	103.107	4.55213e-23	6.17121e-21
PSMB1	PSMB1	-1.43884	10.585	73.0813	7.06676e-11	2.81324e-09
POLR2G	POLR2G	-1.43863	10.0612	36.1296	4.80269e-06	8.17003e-05
ALPK2	ALPK2	1.43489	10.112	37.2359	1.52261e-09	4.80341e-08
CDC42EP3	CDC42EP3	1.4331	10.0742	43.7825	6.12317e-11	2.4571e-09
KLF3	KLF3	1.42512	9.76279	46.0728	1.00829e-05	0.00015326
PPFIA1	PPFIA1	1.42209	9.81572	33.2669	6.91058e-06	0.000109694
PMEPA1	PMEPA1	1.42111	9.84794	30.0821	3.90683e-06	6.85198e-05
FAM174C	FAM174C	1.42064	10.0813	43.922	3.09847e-10	1.07186e-08
JADE1	JADE1	1.41908	9.91462	35.6316	2.50681e-07	5.56378e-06
NHP2	NHP2	-1.41616	10.0762	38.6666	3.80931e-06	6.70438e-05
SMAD7	SMAD7	1.41238	9.7547	55.8858	5.36985e-06	8.91893e-05
ENSCSAG00000009861	ENSCSAG00000009861	-1.41142	10.4409	63.1111	3.57416e-10	1.21135e-08
HSD17B10	HSD17B10	-1.40778	10.0281	31.602	1.12184e-05	0.000164537
SWI5	SWI5	-1.40533	9.84566	26.1998	7.47974e-05	0.000833742
GPAT3	GPAT3	1.40484	9.82345	30.9595	8.41975e-06	0.000131357
DUSP1	DUSP1	1.40346	10.8776	48.0196	7.78015e-12	3.4844e-10
ENSCSAG00000018796	ENSCSAG00000018796	-1.40277	9.94615	25.097	4.34802e-05	0.000515595
ZEB1	ZEB1	1.4026	9.85323	31.2202	2.8832e-06	5.27815e-05
SLC39A1	SLC39A1	-1.40143	10.0904	35.9818	5.04521e-06	8.52081e-05
DDOST	DDOST	-1.40064	10.0414	32.432	1.01322e-05	0.000153387
PSMB3	PSMB3	-1.40063	10.3486	53.5853	5.84656e-08	1.43055e-06
CYTB	CYTB	1.39734	13.8312	223.162	1.76586e-45	2.95252e-42
NIPBL	NIPBL	1.39715	9.84716	34.3339	3.54687e-06	6.33135e-05
ZBTB43	ZBTB43	1.39654	9.80401	35.6065	9.97619e-06	0.00015223
NOP10	NOP10	-1.39582	10.0421	32.9976	1.28622e-05	0.000184334
BRD4	BRD4	1.39398	9.87574	29.7937	3.36662e-06	6.09638e-05
ANXA1	ANXA1	-1.39284	10.6315	50.5318	1.29856e-10	4.86088e-09
ENSCSAG00000006491	ENSCSAG00000006491	-1.39172	10.2641	41.353	1.8309e-07	4.1183e-06
NKTR	NKTR	1.39133	9.85096	34.9287	2.4955e-06	4.63448e-05
RPS5	RPS5	-1.39059	11.7636	100.022	1.85901e-22	2.35148e-20
NHSL1	NHSL1	1.39027	9.74335	54.2987	6.66373e-06	0.000107477
YTHDC1	YTHDC1	1.38959	9.86451	32.6578	2.03535e-06	3.85257e-05
ITPRID2	ITPRID2	1.38959	9.79777	35.8757	1.44356e-05	0.00020226
HSPBP1	HSPBP1	-1.38881	9.80325	27.207	0.000103898	0.00111732
SPRED2	SPRED2	1.38835	9.7764	37.7911	1.69084e-05	0.000231097
UBL5	UBL5	-1.38593	10.0133	29.8955	1.84989e-05	0.000247533
AMMECR1L	AMMECR1L	1.3847	9.73599	55.1308	1.89348e-05	0.000252599
DCXR	DCXR	-1.38391	10.0826	33.8138	6.6327e-06	0.000107321
NDUFB6	NDUFB6	-1.38144	10.0375	33.083	1.3836e-05	0.000194401
ND4L	ND4L	1.37805	11.3559	181.448	5.64448e-38	4.04468e-35
RIC1	RIC1	1.37703	9.79147	38.1821	1.34752e-05	0.000189864
ZNF462	ZNF462	1.37668	9.76118	38.6454	3.52266e-05	0.000434123
S100A13	S100A13	-1.37636	10.3469	54.5988	1.66649e-08	4.6183e-07
TMEM50A	TMEM50A	-1.37552	9.97215	27.7696	3.86324e-05	0.000469202
VDAC3	VDAC3	-1.37475	10.0414	29.8167	1.66703e-05	0.00022972
BTF3	BTF3	-1.37211	10.6187	72.6171	1.13961e-10	4.33053e-09
LMTK2	LMTK2	1.36795	9.79775	31.7841	2.31384e-05	0.000302246
MBD3	MBD3	1.36581	9.73269	61.4864	1.12679e-05	0.00016478
RELN	RELN	1.3642	9.98735	28.9558	5.69062e-07	1.17166e-05
CHD7	CHD7	1.3637	9.85776	30.1274	5.46857e-06	9.05292e-05
ZNF281	ZNF281	1.36351	9.80169	34.6111	1.73587e-05	0.000236606
JUN	JUN	1.36139	9.82882	32.2364	4.96785e-06	8.41849e-05
ENSCSAG00000000163	ENSCSAG00000000163	-1.35934	9.96796	25.594	5.57738e-05	0.000640186
RPS8	RPS8	-1.35866	12.2284	130.433	2.13451e-28	4.86669e-26
ENSCSAG00000002022	ENSCSAG00000002022	-1.35725	10.0487	28.3372	1.63978e-05	0.000226588
TSC22D2	TSC22D2	1.35647	9.81338	39.1415	4.13958e-06	7.17266e-05
TTF1	TTF1	1.35454	9.86377	32.538	2.1043e-06	3.96811e-05
ANKRD12	ANKRD12	1.35274	9.79383	40.871	1.04497e-05	0.000156465
ZFC3H1	ZFC3H1	1.35263	9.78435	30.6853	4.63251e-05	0.000544184
ND1	ND1	1.35065	11.1795	129.019	3.99378e-28	8.70992e-26
ISG20	ISG20	-1.34977	9.93548	20.7861	9.25009e-05	0.00100647
SLC8A1	SLC8A1	1.34964	10.2267	42.8739	9.54624e-11	3.68338e-09
RAB5A	RAB5A	1.34939	9.86678	27.2865	6.76269e-06	0.000108376
PHLDB2	PHLDB2	1.34778	9.86078	27.2864	8.01621e-06	0.000125654
FRMD4B	FRMD4B	1.34654	9.91319	28.772	2.13985e-06	4.02003e-05
LGALS3	LGALS3	-1.34437	11.6142	61.8356	1.01114e-14	6.1852e-13
ANXA5	ANXA5	-1.34324	10.4644	67.7762	6.86143e-09	2.01268e-07
ITSN2	ITSN2	1.34224	9.83344	30.1497	1.33721e-05	0.000188942
ENSCSAG00000010606	ENSCSAG00000010606	-1.34206	10.5231	58.252	5.52249e-09	1.6391e-07
POLR1E	POLR1E	1.34104	9.7756	34.5147	4.09489e-05	0.000491216
IREB2	IREB2	1.34038	9.8056	30.9528	2.25419e-05	0.000296404
CBX5	CBX5	-1.34023	9.86002	21.185	0.000210984	0.00202738
RPS13	RPS13	-1.33842	10.973	86.0298	1.55072e-16	1.14389e-14
RPS3	RPS3	-1.3352	10.9858	84.5254	1.0402e-16	8.02711e-15
DSTN	DSTN	-1.33414	10.0859	29.7951	1.022e-05	0.000153944
RUNX1	RUNX1	1.33367	9.79776	42.5202	3.70072e-06	6.58255e-05
RANBP6	RANBP6	1.33363	9.79067	31.6228	2.32568e-05	0.000303003
STX3	STX3	1.33363	9.8095	28.5222	3.39655e-05	0.000423808
TAF1D	TAF1D	1.33122	9.94117	30.9461	5.72338e-07	1.17177e-05
PARD6B	PARD6B	1.33015	9.81417	27.5152	3.20088e-05	0.000405445
TRIP12	TRIP12	1.32995	9.87572	26.0356	1.21935e-05	0.000176261
ENSCSAG00000009369	ENSCSAG00000009369	-1.32871	10.0606	26.6797	2.23765e-05	0.00029537
MGST1	MGST1	-1.3281	10.1451	33.5669	5.58612e-06	9.18688e-05
ZNF655	ZNF655	1.32807	9.80246	29.6859	3.2838e-05	0.000413858
DYNLL1	DYNLL1	-1.32722	10.2726	40.884	7.30221e-07	1.47693e-05
RNF41	RNF41	1.32659	9.74579	43.3512	6.55269e-05	0.000735308
LRFN4	LRFN4	1.32476	9.74498	39.5699	8.63294e-05	0.000948871
IVNS1ABP	IVNS1ABP	1.32471	9.8502	26.6224	1.33059e-05	0.000188654
KRAS	KRAS	1.32451	9.81572	27.5695	3.79064e-05	0.000462211
LSM12	LSM12	1.32421	9.90081	29.3509	2.3591e-06	4.41539e-05
H2AW	H2AW	1.32246	9.82191	22.1523	1.04887e-05	0.000156582
PSMB2	PSMB2	-1.32237	10.4156	57.1543	3.88534e-08	9.94331e-07
LRRC58	LRRC58	1.31895	9.74579	43.8119	6.28512e-05	0.000710049
MDH2	MDH2	-1.31892	10.5881	62.3729	3.01976e-09	9.18006e-08
MT-ND4	MT-ND4	1.31792	12.575	221.613	3.31636e-45	4.15872e-42
ENSCSAG00000000098	ENSCSAG00000000098	-1.31788	10.1377	37.3593	6.7959e-06	0.000108561
PCGF2	PCGF2	1.31488	10.0354	33.3195	5.72533e-08	1.40776e-06
NTS	NTS	-1.31244	9.90155	18.378	0.000198534	0.0019262
BPTF	BPTF	1.31235	9.87944	27.6205	8.45862e-06	0.000131357
TUFT1	TUFT1	1.31145	9.82496	35.9567	9.52189e-06	0.000146509
ENSCSAG00000019601	ENSCSAG00000019601	-1.30641	9.89348	20.4564	0.000238224	0.00225885
TNFRSF1A	TNFRSF1A	1.30513	10.0341	33.5386	6.60826e-08	1.58598e-06
ARHGAP23	ARHGAP23	1.30487	9.73598	45.7662	8.30156e-05	0.000917194
NDUFB3	NDUFB3	-1.30421	9.99493	29.7243	3.97372e-05	0.000481453
MAP4K5	MAP4K5	1.30247	9.82886	25.5324	3.53115e-05	0.000434123
ENSCSAG00000000090	ENSCSAG00000000090	-1.3022	10.4435	53.3621	2.16601e-08	5.84125e-07
AKAP12	AKAP12	1.30174	10.0361	23.9385	1.16793e-06	2.27067e-05
NUAK1	NUAK1	1.30111	9.80949	30.3794	3.10328e-05	0.000394078
ENSCSAG00000019636	ENSCSAG00000019636	-1.2982	10.0599	29.4847	3.00893e-05	0.000383066
OAS1	OAS1	-1.29641	10.0381	23.7313	4.08983e-05	0.000491216
ENSCSAG00000013178	ENSCSAG00000013178	-1.29561	9.82731	20.2279	0.000442256	0.00373461
SRPK2	SRPK2	1.29531	9.87571	27.0027	1.11932e-05	0.000164537
MAPKAPK2	MAPKAPK2	1.29511	9.7409	40.8063	0.000139258	0.00144024
UQCR10	UQCR10	-1.29392	10.0133	26.6761	6.23397e-05	0.00070586
NDUFA2	NDUFA2	-1.29352	9.85324	29.6665	4.11305e-05	0.000491216
ENSCSAG00000017671	ENSCSAG00000017671	-1.29339	10.178	40.7112	4.46029e-06	7.68825e-05
PPP1R18	PPP1R18	1.29065	9.80481	29.3112	4.59012e-05	0.000540471
UPF1	UPF1	1.28934	9.73106	47.0557	0.000122709	0.00129038
MED17	MED17	1.28502	9.80482	26.9321	7.9103e-05	0.000877833
SUZ12	SUZ12	1.28468	9.85323	26.2626	2.46675e-05	0.000320549
C4orf3	C4orf3	-1.28345	9.79855	24.8104	0.000270128	0.00250361
GTF2IRD1	GTF2IRD1	1.28342	9.81262	27.2614	5.51704e-05	0.000634712
SLC25A5	SLC25A5	-1.28097	10.8355	79.8784	4.45386e-12	2.04959e-10
REXO4	REXO4	1.28039	9.73105	47.264	0.000156378	0.00157192
ENSCSAG00000013661	ENSCSAG00000013661	-1.27854	10.0625	28.8217	2.92787e-05	0.000377537
C6orf120	C6orf120	1.27675	9.77959	28.3263	0.000128825	0.00134903
ENSCSAG00000019522	ENSCSAG00000019522	-1.27254	10.2956	47.5752	8.98244e-07	1.78087e-05
NDUFS6	NDUFS6	-1.27064	10.0301	26.2027	5.61459e-05	0.000642986
ENSCSAG00000011104	ENSCSAG00000011104	-1.26832	10.72	45.7663	2.91343e-10	1.02194e-08
TUBA1B	TUBA1B	-1.26802	10.4719	49.3262	8.78428e-08	2.06864e-06
AKAP17A	AKAP17A	1.2675	9.76117	38.94	3.43492e-05	0.000425562
TMCC1	TMCC1	1.26655	9.79934	25.3906	0.000115264	0.00122752
NCOA6	NCOA6	1.26646	9.73763	43.0732	0.000158093	0.00157967
RPS7	RPS7	-1.26534	11.7292	103.428	3.93314e-23	5.63675e-21
ENSCSAG00000002455	ENSCSAG00000002455	-1.26528	10.0573	31.6038	3.49272e-05	0.000431514
E2F4	E2F4	1.26414	9.84261	24.6677	4.10646e-05	0.000491216
AJUBA	AJUBA	1.2623	9.88462	24.4896	1.5816e-05	0.000219759
EGR1	EGR1	1.25907	9.74903	51.4189	1.18055e-05	0.000171642
NDUFB10	NDUFB10	-1.25896	10.2348	41.0505	3.49391e-06	6.25908e-05
STK3	STK3	1.25771	9.77959	27.3797	0.000157117	0.0015762
RANGAP1	RANGAP1	1.25652	9.85248	24.6039	3.73807e-05	0.000458439
ZNHIT1	ZNHIT1	-1.25553	9.9963	23.5003	0.000119356	0.00126306
MRPL11	MRPL11	-1.25486	10.2079	42.1386	5.19608e-06	8.68827e-05
KMT2C	KMT2C	1.25226	9.90808	27.3565	7.27536e-06	0.000114758
BRD8	BRD8	1.25218	9.8242	27.1911	4.5881e-05	0.000540471
ENSCSAG00000013863	ENSCSAG00000013863	-1.24887	9.95321	20.3035	0.000200709	0.00194144
BRD7	BRD7	1.24862	9.76279	31.474	0.000168629	0.00166833
ENSCSAG00000018548	ENSCSAG00000018548	-1.2484	10.0961	29.9419	3.43117e-05	0.000425562
ND5	ND5	1.24762	11.9406	66.5379	1.08123e-15	6.97484e-14
ENSCSAG00000012584	ENSCSAG00000012584	-1.24719	9.81959	22.4142	0.000346832	0.00308121
MGST3	MGST3	-1.24703	10.8216	67.6427	2.96187e-11	1.21776e-09
PIK3C2A	PIK3C2A	1.24666	9.81106	24.7028	0.000115991	0.00123265
KIAA2026	KIAA2026	1.24515	9.75714	47.5958	2.9007e-05	0.000375966
TRIM56	TRIM56	1.24352	9.7644	31.1567	0.000173155	0.00170303
BHLHE40	BHLHE40	1.24045	9.95603	22.7398	4.00917e-06	7.00697e-05
KMT5B	KMT5B	1.2388	9.74089	40.9143	0.000152991	0.00154718
LSM7	LSM7	-1.23868	9.94191	20.9043	0.000244682	0.00229902
BRD2	BRD2	1.23809	9.85021	24.8835	4.76271e-05	0.000556871
DST	DST	1.23786	10.0401	26.0958	5.69946e-07	1.17166e-05
COX3	COX3	1.23688	15.0436	232.669	3.7572e-47	9.42305e-44
MRPL48	MRPL48	-1.23529	9.85172	18.8599	0.000570165	0.00462775
PIGS	PIGS	-1.2344	9.83651	18.3476	0.000740759	0.00572519
LMAN2	LMAN2	-1.2328	10.1853	35.9957	1.02513e-05	0.000153953
EP400	EP400	1.23262	9.7756	26.9996	0.000209067	0.00201282
TMBIM6	TMBIM6	-1.23192	10.3709	40.5415	7.20978e-07	1.46414e-05
TAGLN2	TAGLN2	-1.23015	10.9813	73.5368	1.78366e-12	8.68627e-11
ENSCSAG00000005035	ENSCSAG00000005035	-1.22991	11.0322	79.1204	5.238e-14	3.01998e-12
VAMP8	VAMP8	-1.22947	9.96587	22.1225	0.000214055	0.00205296
TMEM14A	TMEM14A	-1.22946	9.92259	20.9514	0.000272631	0.00251845
SNRPF	SNRPF	-1.2273	9.8009	23.8858	0.000367463	0.00322236
TNKS2	TNKS2	1.22497	9.82113	23.9155	0.000120456	0.00127201
ZNF292	ZNF292	1.22242	9.7708	36.4835	6.33813e-05	0.000714429
RPS15	RPS15	-1.22184	11.7883	121.201	1.29806e-26	2.17036e-24
NPM1	NPM1	-1.22177	12.0916	100.003	1.87518e-22	2.35148e-20
TXNIP	TXNIP	1.2213	9.77478	28.256	0.00016337	0.00162693
IFI30	IFI30	-1.22033	10.082	24.23	6.59121e-05	0.000737908
MICAL3	MICAL3	1.21914	9.80716	22.3155	0.00017877	0.00175138
APRT	APRT	-1.21816	10.1246	29.5289	3.43606e-05	0.000425562
CAPG	CAPG	-1.21769	10.1088	29.3995	4.73055e-05	0.000554402
VPS29	VPS29	-1.2171	9.90447	21.6663	0.000258043	0.00240138
POLE4	POLE4	-1.21667	10.3914	48.8672	5.0877e-07	1.05454e-05
RNASEH2A	RNASEH2A	-1.21552	9.86827	18.8235	0.000588555	0.00475386
RBBP6	RBBP6	1.21445	9.87419	28.8223	1.32204e-05	0.000188391
EEF1D	EEF1D	-1.21407	10.8677	75.3304	8.31059e-13	4.2107e-11
IPMK	IPMK	1.21376	9.79698	26.683	0.000104284	0.00111771
SSBP1	SSBP1	-1.21369	10.0031	24.1761	0.000154486	0.00155778
ABL2	ABL2	1.21356	9.76841	49.6673	1.0937e-05	0.000161352
MSL1	MSL1	1.21257	9.73434	47.318	8.64501e-05	0.000948871
MYOF	MYOF	1.20661	9.90446	21.4056	4.04464e-05	0.000488866
ENSCSAG00000002311	ENSCSAG00000002311	-1.2066	10.0923	30.5832	4.54815e-05	0.000538054
PSMB10	PSMB10	-1.2039	10.1114	28.7835	4.09398e-05	0.000491216
EPHA2	EPHA2	1.20293	9.79145	28.3144	0.000139995	0.00144489
ENSCSAG00000018600	ENSCSAG00000018600	-1.20058	10.463	41.9934	2.67248e-07	5.90535e-06
EIF1	EIF1	-1.19995	10.8777	62.6933	3.79238e-11	1.54655e-09
ARPC5	ARPC5	-1.19881	10.0923	25.1549	6.15995e-05	0.000699057
PDGFB	PDGFB	1.19811	9.76439	28.2465	0.000364091	0.00319839
SF3B5	SF3B5	-1.19722	9.93263	18.448	0.000446037	0.0037602
CATSPERZ	CATSPERZ	-1.19483	9.75471	28.7339	0.000549842	0.00448456
MED13	MED13	1.19375	9.82346	27.4425	6.08702e-05	0.000692347
ENSCSAG00000007277	ENSCSAG00000007277	-1.19187	10.1617	22.9398	4.12566e-05	0.000491551
TNRC6A	TNRC6A	1.19187	9.80246	35.6638	2.29741e-05	0.000300883
TMEM59	TMEM59	-1.19113	9.91029	16.9619	0.000730021	0.00565963
YTHDF1	YTHDF1	1.18995	9.72694	49.7933	0.00015466	0.00155778
ENSCSAG00000007940	ENSCSAG00000007940	-1.18905	10.5931	52.6167	3.44647e-08	8.86538e-07
ENSCSAG00000005089	ENSCSAG00000005089	-1.18799	10.3411	25.754	1.16456e-06	2.27067e-05
CSRP1	CSRP1	-1.18794	9.97424	21.8481	0.000250606	0.00234522
ENSCSAG00000015394	ENSCSAG00000015394	-1.18787	10.4023	47.247	1.23242e-06	2.37762e-05
ENO3	ENO3	-1.18765	11.144	58.0785	6.08964e-14	3.47109e-12
GOLPH3	GOLPH3	1.18741	9.83037	20.489	0.000180275	0.00176269
GPR37	GPR37	1.18654	9.75391	31.2785	0.000314563	0.00285842
DNAJC6	DNAJC6	1.18393	9.75309	31.0479	0.000387437	0.00336225
ENSCSAG00000006167	ENSCSAG00000006167	-1.18319	11.1529	72.8779	1.19585e-13	6.66486e-12
ATP6V0E1	ATP6V0E1	-1.18317	10.2839	37.8549	5.19633e-06	8.68827e-05
ENY2	ENY2	-1.18299	10.4319	45.022	7.88273e-07	1.58794e-05
ATP6	ATP6	1.1784	12.5753	165.185	5.68859e-35	3.17044e-32
TOGARAM1	TOGARAM1	1.17827	9.80482	26.2863	0.00015116	0.00153486
ENSCSAG00000007678	ENSCSAG00000007678	1.17645	9.7466	33.0802	0.000409754	0.00351338
PKP2	PKP2	1.1762	9.78356	22.7555	0.000461041	0.0038543
ENSCSAG00000015131	ENSCSAG00000015131	1.17447	9.72694	42.5641	0.000487796	0.00405769
SON	SON	1.17396	9.86825	20.6355	0.000116445	0.00123486
MDH1	MDH1	-1.17234	10.1865	29.0824	3.27257e-05	0.000413481
CEP170	CEP170	1.16857	9.95885	22.3693	1.82898e-05	0.000246618
CALM1	CALM1	-1.16785	10.8461	48.125	3.03337e-10	1.05662e-08
UBA2	UBA2	1.16727	10.0288	29.7288	8.47689e-07	1.69403e-05
DHX40	DHX40	1.16695	9.78038	22.9793	0.000505066	0.00418055
USP36	USP36	1.16652	9.84185	21.3178	0.00014834	0.00151235
CDC26	CDC26	-1.16641	9.80091	20.0749	0.000928939	0.00683219
PIP5K1A	PIP5K1A	1.16623	9.83573	22.8456	0.000145196	0.00148331
ENSCSAG00000005249	ENSCSAG00000005249	-1.16555	9.86302	15.8496	0.00114561	0.00812783
ENSCSAG00000005572	ENSCSAG00000005572	-1.16553	10.2901	37.8077	8.45204e-06	0.000131357
ANKRD18B	ANKRD18B	1.16551	9.77798	27.684	0.000389031	0.00337026
SRP14	SRP14	-1.16519	10.2789	34.3313	1.07097e-05	0.000158465
ENSCSAG00000007000	ENSCSAG00000007000	-1.16372	9.95745	18.0756	0.000459834	0.0038543
RDH13	RDH13	1.16294	9.74823	30.6218	0.000561889	0.00456796
ENSCSAG00000018755	ENSCSAG00000018755	-1.16288	11.321	84.7202	2.24407e-16	1.60803e-14
PCM1	PCM1	1.15848	9.85777	18.9023	0.000251744	0.00235149
NDUFV1	NDUFV1	-1.15847	9.98531	19.424	0.000368277	0.00322387
PDIA6	PDIA6	-1.15762	10.5671	40.1037	5.57639e-08	1.39122e-06
RLF	RLF	1.15683	9.79225	25.4888	0.000242747	0.00228876
AMMECR1	AMMECR1	1.15471	9.7764	24.5811	0.000456735	0.00384368
MRPL13	MRPL13	-1.15389	10.0355	22.4762	0.000240753	0.00227423
F2RL1	F2RL1	1.15374	9.8487	18.6768	0.00024873	0.00233202
ENSCSAG00000010531	ENSCSAG00000010531	-1.15347	13.0844	140.661	2.35277e-30	6.94204e-28
NCKAP5L	NCKAP5L	1.15301	9.72858	39.9909	0.000590442	0.00475386
DMAC1	DMAC1	-1.15232	9.91029	19.5486	0.000640701	0.00506823
ENSCSAG00000009837	ENSCSAG00000009837	-1.1522	10.1395	26.7435	5.32409e-05	0.000615337
BABAM1	BABAM1	-1.15046	9.78989	19.1248	0.00138673	0.00951552
ETAA1	ETAA1	1.15037	9.74008	32.8686	0.000643632	0.00506823
AGRN	AGRN	1.14911	9.83038	19.8309	0.000270526	0.00250361
POGK	POGK	1.14842	9.78197	22.2742	0.000542367	0.0044308
COX1	COX1	1.14829	13.3562	172.691	2.30845e-36	1.4474e-33
SLTM	SLTM	1.14724	9.91825	21.3305	4.7796e-05	0.000557546
ENSCSAG00000013302	ENSCSAG00000013302	1.14704	9.81726	19.1986	0.000414419	0.00354127
ENSCSAG00000010970	ENSCSAG00000010970	-1.14656	9.91681	14.1097	0.000788829	0.0060042
NSD1	NSD1	1.14618	9.82499	20.3173	0.000303975	0.00276722
SRRM2	SRRM2	1.14613	10.0038	27.2412	5.17804e-06	8.68827e-05
RPN2	RPN2	-1.14564	10.1978	30.8961	4.2158e-05	0.000501101
IGF2BP2	IGF2BP2	1.14467	9.84794	20.2414	0.000215966	0.00206734
COX2	COX2	1.14415	14.9775	192.048	6.57492e-40	6.59596e-37
EIF4G3	EIF4G3	1.14167	9.77481	23.9784	0.000590362	0.00475386
SPEN	SPEN	1.14142	9.90374	22.6045	3.77013e-05	0.000461244
ENSCSAG00000014810	ENSCSAG00000014810	-1.14075	10.6021	54.8763	5.67291e-08	1.40174e-06
ATP5F1E	ATP5F1E	-1.14058	10.3237	40.4478	6.27312e-06	0.000102221
ENSCSAG00000018127	ENSCSAG00000018127	1.13959	9.75391	43.3401	9.23074e-05	0.00100647
PGRMC1	PGRMC1	-1.13956	9.89568	17.7065	0.000785006	0.00599329
ENSCSAG00000010990	ENSCSAG00000010990	-1.13892	9.81261	16.1905	0.00224457	0.0140942
ENSCSAG00000007941	ENSCSAG00000007941	-1.13691	10.0093	19.5872	0.000344201	0.00307208
SNRPB	SNRPB	-1.13546	10.6848	57.8978	1.82717e-08	4.98102e-07
RPL15	RPL15	-1.13528	11.6035	100.437	5.37003e-22	6.2642e-20
ENSCSAG00000019607	ENSCSAG00000019607	-1.13394	9.98047	18.8677	0.000539385	0.00441363
ENSCSAG00000017172	ENSCSAG00000017172	-1.13358	10.0625	22.3086	0.000220796	0.00210553
RPL10A	RPL10A	-1.1332	11.0515	72.7966	7.52867e-14	4.24313e-12
NUDT5	NUDT5	-1.13285	9.81572	16.0518	0.00184656	0.0120918
DUSP14	DUSP14	-1.13186	9.83343	14.8707	0.00203837	0.013142
REST	REST	1.13184	9.7756	24.2417	0.000580609	0.00469732
SPSB1	SPSB1	1.13163	9.74335	30.4839	0.000680224	0.00532294
DUT	DUT	-1.13079	10.0388	21.869	0.000291104	0.00266456
PPDPF	PPDPF	-1.12823	10.8103	67.7465	3.28203e-10	1.11991e-08
ENSCSAG00000002592	ENSCSAG00000002592	-1.12816	9.92259	17.1033	0.000944012	0.00692276
SH3RF1	SH3RF1	1.12783	9.80481	22.8449	0.000339966	0.0030397
UQCRC1	UQCRC1	-1.12757	10.2573	32.7927	2.2573e-05	0.000296404
ENSCSAG00000015704	ENSCSAG00000015704	1.1274	9.75309	35.2628	0.000294501	0.00269074
ENSCSAG00000010048	ENSCSAG00000010048	1.12733	9.8009	24.9012	0.000278798	0.00257068
ZMIZ1	ZMIZ1	1.12661	9.74417	30.5705	0.000609642	0.00489274
PRRC2B	PRRC2B	1.12649	9.74823	27.6915	0.000873776	0.00651243
ZFAND5	ZFAND5	1.12597	10.0133	24.1861	4.08743e-06	7.11894e-05
DLG5	DLG5	1.12346	9.77241	21.6078	0.000961575	0.00703099
PML	PML	1.12338	10.0606	26.2525	2.78783e-06	5.12226e-05
ENSCSAG00000001804	ENSCSAG00000001804	1.12292	9.7368	32.1446	0.000817264	0.0061645
DDX42	DDX42	1.12279	9.7748	21.5423	0.000892461	0.00661239
UQCRQ	UQCRQ	-1.12065	10.0228	22.0982	0.000408163	0.00351338
RNF216	RNF216	1.11458	10.0004	22.6172	1.15042e-05	0.000167747
COL7A1	COL7A1	1.11447	9.79776	19.7385	0.000654783	0.00514773
PSMB9	PSMB9	-1.1143	10.4355	39.2584	1.26615e-06	2.42405e-05
SLIRP	SLIRP	-1.11415	9.87201	15.5511	0.00161816	0.0107791
CRK	CRK	1.11384	9.81803	19.1836	0.000460947	0.0038543
HS1BP3	HS1BP3	1.11377	9.78434	21.5456	0.000758891	0.00584731
ENSCSAG00000000483	ENSCSAG00000000483	-1.11295	9.8846	14.3184	0.00150858	0.0101982
CXCL10	CXCL10	-1.11284	10.1677	7.33891	0.00686923	0.0332764
RHOB	RHOB	1.1126	10.7832	54.3743	3.60606e-13	1.92425e-11
REV3L	REV3L	1.11162	9.7993	27.3818	0.000157995	0.00157967
CDC42EP1	CDC42EP1	1.111	9.89639	18.4413	0.000187955	0.00183064
EXOSC4	EXOSC4	-1.11008	9.88092	16.1671	0.00143174	0.00977092
KPNA4	KPNA4	1.10921	9.78197	20.9136	0.000784357	0.00599329
SRGAP1	SRGAP1	1.10851	9.73106	34.4479	0.000910108	0.00672327
AP1S1	AP1S1	-1.10831	10.4826	40.6111	8.52739e-07	1.69736e-05
DUSP5	DUSP5	1.10804	9.72612	38.7728	0.00106232	0.00764507
UBE2I	UBE2I	-1.10753	10.1463	29.1222	9.27554e-05	0.00100706
PSMA4	PSMA4	-1.10695	10.1264	26.1885	0.000150549	0.00153175
POLR3H	POLR3H	-1.10656	9.84338	14.8072	0.00222893	0.014028
AREG	AREG	1.10635	9.8449	14.9953	0.000171726	0.00169229
TMEM106C	TMEM106C	-1.10609	9.94829	16.6794	0.00101672	0.00738041
CHAF1A	CHAF1A	1.10567	9.88241	21.1788	9.9903e-05	0.00108232
CCN1	CCN1	1.10546	10.9448	41.0282	2.35731e-10	8.50665e-09
NAA38	NAA38	-1.10487	9.89861	14.5605	0.00155452	0.0104805
IRAK1	IRAK1	1.10387	9.75553	26.4754	0.000884808	0.00657511
COPE	COPE	-1.10297	10.0923	22.2535	0.000257339	0.00239928
GOLGA4	GOLGA4	1.10184	10.0354	24.1388	7.99826e-06	0.000125654
NDUFB11	NDUFB11	-1.1016	10.2044	30.5504	5.80671e-05	0.000661965
GCSH	GCSH	-1.10056	9.96866	17.3098	0.000862572	0.00643848
RUSC2	RUSC2	1.09949	9.72942	44.1027	0.000347066	0.00308121
C6orf136	C6orf136	1.09854	9.81183	19.1642	0.000643447	0.00506823
PARK7	PARK7	-1.09778	10.0281	18.2409	0.000493993	0.00409565
ENSCSAG00000008039	ENSCSAG00000008039	-1.09768	10.0454	21.9497	0.000414122	0.00354127
CLIC1	CLIC1	-1.09763	10.7597	65.65	1.15412e-08	3.27066e-07
ENSCSAG00000013271	ENSCSAG00000013271	-1.09684	10.105	22.425	0.000207236	0.00199903
FLYWCH2	FLYWCH2	-1.09672	9.84945	14.2106	0.00242436	0.0149577
KPNA6	KPNA6	1.09622	9.7668	21.9529	0.00122954	0.00864988
PSMB7	PSMB7	-1.09562	10.3641	38.4393	8.73081e-06	0.000135166
EDARADD	EDARADD	-1.09467	9.78989	18.3783	0.00195519	0.0126708
SPATS2L	SPATS2L	1.09273	9.83881	16.4061	0.000852936	0.00638688
TRIM24	TRIM24	1.09242	9.75552	23.8653	0.00141847	0.00969349
SF3B6	SF3B6	-1.09209	10.052	22.0517	0.000375039	0.00327165
ATP5PF	ATP5PF	-1.08995	9.99904	17.9816	0.000713344	0.00556475
IBTK	IBTK	1.08979	9.80716	18.2783	0.000908365	0.00672029
REEP3	REEP3	1.08974	9.85324	16.633	0.000635944	0.00506333
TRPC1	TRPC1	1.08942	9.72694	70.8719	2.9548e-05	0.000380032
SNRPD1	SNRPD1	-1.08904	10.0987	22.621	0.000200879	0.00194144
PPIG	PPIG	1.08756	9.77241	21.714	0.00111577	0.00793856
CYBA	CYBA	-1.08748	10.3555	32.0258	9.74434e-06	0.000149473
VPS13B	VPS13B	1.08715	9.74252	34.8601	0.000324039	0.0029339
RABAC1	RABAC1	-1.08668	9.98876	16.7637	0.000826732	0.00622656
ENSCSAG00000011492	ENSCSAG00000011492	-1.0853	9.90008	15.9824	0.00141643	0.00969279
ENSCSAG00000005018	ENSCSAG00000005018	-1.08523	10.5193	47.9607	4.2422e-07	8.97842e-06
PON2	PON2	-1.08478	9.7962	15.4818	0.00337014	0.0195882
KLF7	KLF7	1.08358	9.75552	31.381	0.000468984	0.00391419
GATAD2A	GATAD2A	1.08299	9.76921	20.8388	0.00133981	0.00924615
SFMBT1	SFMBT1	1.08272	9.74579	27.6008	0.00115854	0.00820799
TP53BP2	TP53BP2	1.08257	10.2267	27.1532	2.49926e-07	5.56378e-06
ZFP36	ZFP36	1.08247	9.91968	16.3433	0.000102659	0.00110977
ATP5PB	ATP5PB	-1.08164	10.1352	26.1985	0.000163471	0.00162693
SLC35F5	SLC35F5	1.08126	9.75391	23.6617	0.00160108	0.0107423
ENSCSAG00000008658	ENSCSAG00000008658	-1.08084	10.0814	23.3613	0.000287464	0.00263605
DYNLRB1	DYNLRB1	-1.08054	10.0632	21.0479	0.000377179	0.0032846
FKBP11	FKBP11	-1.08043	9.83496	13.9368	0.00312075	0.0184595
ENSCSAG00000003804	ENSCSAG00000003804	-1.07999	10.0274	18.9447	0.000676815	0.00530454
NME1	NME1	-1.0799	10.5891	44.6181	3.30689e-07	7.24338e-06
ENSCSAG00000013008	ENSCSAG00000013008	-1.07875	10.1895	30.4271	0.000103786	0.00111732
ENSCSAG00000019017	ENSCSAG00000019017	1.07843	11.1671	108.522	7.72714e-22	8.80894e-20
MYO9A	MYO9A	1.07615	9.74823	26.3693	0.00127825	0.00891755
SLC5A6	SLC5A6	-1.07595	9.73681	32.1796	0.0011707	0.00827077
HSPA8	HSPA8	-1.07524	11.0981	49.7864	8.00522e-11	3.13704e-09
H2AZ2	H2AZ2	-1.07473	10.2026	28.0017	0.000104025	0.00111732
SYNE2	SYNE2	1.07461	10.6429	45.9356	2.14289e-11	9.1091e-10
SSR2	SSR2	-1.07399	10.1659	27.7979	0.000132041	0.00137696
ARID4B	ARID4B	1.07386	9.98322	20.1914	3.79647e-05	0.000462211
COG3	COG3	1.07333	9.76279	23.077	0.00123947	0.00869533
PRKD3	PRKD3	1.07187	9.73681	30.7488	0.0010237	0.00740962
DDIT4	DDIT4	-1.07187	9.76108	13.0261	0.0116805	0.0493178
ALOXE3	ALOXE3	1.07149	9.74171	41.3119	0.000439723	0.00371948
KIF13B	KIF13B	1.07059	9.74334	26.2125	0.00167871	0.0111381
ENSCSAG00000019301	ENSCSAG00000019301	1.06938	9.88609	19.3504	0.000169746	0.00167608
FBXW11	FBXW11	1.06922	9.78118	19.6128	0.00132255	0.00915829
SLC4A4	SLC4A4	1.069	9.84642	16.6258	0.000655781	0.00514773
MT-ND2	MT-ND2	1.06789	11.1244	87.5675	9.03663e-20	9.44328e-18
NDUFA8	NDUFA8	-1.06632	10.0315	20.195	0.000637152	0.00506491
LAMA4	LAMA4	1.0657	10.0038	18.2406	2.97516e-05	0.000380668
SERTAD2	SERTAD2	1.06489	9.77479	25.2692	0.000619108	0.00494831
PSMB8	PSMB8	-1.06411	10.4228	37.9408	6.41963e-06	0.00010421
DHX36	DHX36	1.06408	9.84184	16.6576	0.000801288	0.00608058
USP9X	USP9X	1.06148	9.81338	17.1063	0.00107923	0.00774739
BEX3	BEX3	-1.05979	10.2255	28.1211	8.48532e-05	0.000935437
WDR35	WDR35	1.05916	9.75552	26.538	0.000980122	0.00714014
SMNDC1	SMNDC1	1.05888	9.81182	17.1819	0.00121466	0.00855719
NR3C1	NR3C1	1.05664	9.75713	28.65	0.000699945	0.00546873
PSME4	PSME4	1.05614	9.79619	17.8497	0.00145521	0.00990414
BCAP31	BCAP31	-1.05566	10.3825	35.9392	1.56328e-05	0.000217818
DOCK7	DOCK7	1.05501	9.74823	25.4822	0.00140141	0.00960307
ENSCSAG00000018896	ENSCSAG00000018896	-1.05335	10.6354	40.752	6.10117e-08	1.4856e-06
ETFB	ETFB	-1.05233	9.98531	15.1846	0.00128349	0.00893061
ENSCSAG00000006026	ENSCSAG00000006026	1.05212	9.88906	17.2725	0.000334001	0.00300241
HPRT1	HPRT1	-1.05201	10.0839	21.8446	0.000420047	0.00358326
MRPL40	MRPL40	-1.05198	10.1044	24.1591	0.000345753	0.00308046
STK38	STK38	1.05196	9.74986	23.722	0.00190312	0.0123974
MYO1E	MYO1E	1.05076	9.7899	17.1826	0.00189295	0.0123472
VPS28	VPS28	-1.05035	10.1775	24.8536	0.000166643	0.00165521
MICOS13	MICOS13	-1.05032	9.9312	15.7263	0.00161252	0.0107558
ZMYM4	ZMYM4	1.04907	9.79226	17.7577	0.00157042	0.0105734
USP42	USP42	1.04823	9.81416	16.9495	0.00118538	0.00836269
NDUFS7	NDUFS7	-1.04739	9.92475	13.9374	0.00216081	0.0136679
ENSCSAG00000002775	ENSCSAG00000002775	-1.04687	11.9958	66.5314	1.0846e-15	6.97484e-14
ANKRD10	ANKRD10	1.0467	9.73024	33.859	0.00136269	0.00937618
PTPN14	PTPN14	1.04565	9.82499	16.8365	0.00102129	0.00740286
ADNP2	ADNP2	1.04561	9.7195	53.186	0.000356588	0.00314902
AKAP13	AKAP13	1.04521	9.91175	16.4495	0.000265105	0.00246253
FRS2	FRS2	1.04329	9.72612	40.0904	0.00124694	0.00873557
TOMM70	TOMM70	1.04329	9.81882	17.2603	0.00103977	0.00750431
DENND1A	DENND1A	1.04287	9.74334	24.9471	0.00244309	0.0150547
WDR54	WDR54	-1.04284	9.8273	13.3501	0.00459461	0.0245961
WASHC4	WASHC4	1.04276	9.97561	17.0471	0.00010617	0.0011355
CUL4A	CUL4A	1.04264	9.86076	16.5009	0.000742248	0.00572787
PRDX5	PRDX5	-1.04112	10.4018	36.0193	1.4969e-05	0.000209149
RILPL1	RILPL1	1.04074	9.75553	21.858	0.00212883	0.0135339
FOXN2	FOXN2	1.04057	9.76439	21.2552	0.00189191	0.0123472
BMF	BMF	1.04038	9.75391	22.9059	0.00205276	0.0131839
ZUP1	ZUP1	1.03976	9.74823	23.5273	0.00205833	0.0132028
EMP2	EMP2	-1.03892	9.77481	16.6636	0.00402611	0.0223396
PCDH9	PCDH9	1.03781	9.83039	15.2951	0.00109711	0.0078169
ZDHHC12	ZDHHC12	-1.03717	9.76279	20.8388	0.00224927	0.014103
ZNF721	ZNF721	1.03633	9.77401	19.3451	0.00161113	0.0107558
BCL10	BCL10	1.0363	9.95461	17.6094	0.000134327	0.00139499
PAWR	PAWR	1.03625	10.1151	21.8768	1.05905e-05	0.000157264
PTK2	PTK2	1.0361	9.80404	16.2796	0.00171299	0.0113355
SIN3A	SIN3A	1.03603	9.76279	20.11	0.00230231	0.0143804
CCDC115	CCDC115	-1.03602	9.825	14.8872	0.00323626	0.0190083
ATRAID	ATRAID	-1.03473	9.91391	13.1327	0.00273529	0.0165105
ENSCSAG00000005776	ENSCSAG00000005776	-1.03433	10.1364	22.0972	0.000284338	0.00261695
WAPL	WAPL	1.03421	9.77879	18.6492	0.00201358	0.0129989
NAA30	NAA30	1.0326	9.766	22.1828	0.0015938	0.0107165
TXLNG	TXLNG	1.03196	9.7652	20.2876	0.00225603	0.0141277
ENSCSAG00000007701	ENSCSAG00000007701	-1.03168	9.85475	13.7733	0.00416357	0.0229247
CNN3	CNN3	-1.03026	10.2378	23.2061	9.04981e-05	0.000988973
ABCC5	ABCC5	1.03008	9.75957	21.2861	0.00181606	0.0119233
UBAC1	UBAC1	1.03002	9.92474	16.2903	0.000348244	0.0030862
NF1	NF1	1.02928	9.82114	16.2549	0.00135355	0.00932609
APPBP2	APPBP2	1.02927	9.96235	16.8698	0.000218282	0.00208553
C12orf57	C12orf57	-1.02839	10.0119	14.6482	0.000765036	0.00588561
PSMA6	PSMA6	-1.02804	10.2032	26.7982	0.000144588	0.00148314
NUTF2	NUTF2	-1.02676	10.3524	30.7271	3.30535e-05	0.000414491
NCOA2	NCOA2	1.02628	9.74497	26.7175	0.00162634	0.0108193
MAT2A	MAT2A	1.02609	10.1732	25.4568	4.69643e-06	8.04003e-05
PGP	PGP	1.02566	9.75876	21.1665	0.00220486	0.0139114
SEC61B	SEC61B	-1.02488	10.1936	24.6246	0.000134302	0.00139499
RBM8A	RBM8A	-1.02476	10.1333	19.9515	0.000339149	0.0030378
ATP5F1C	ATP5F1C	-1.02437	10.3351	36.1394	2.92149e-05	0.000377537
ENSCSAG00000019062	ENSCSAG00000019062	-1.02403	9.80012	16.7734	0.00292448	0.0174841
SDCCAG8	SDCCAG8	1.02379	9.81495	16.5731	0.00109475	0.00781116
POLR2E	POLR2E	-1.02368	10.3117	32.1722	5.79385e-05	0.000661965
STAMBPL1	STAMBPL1	1.02216	9.7867	17.3411	0.00209178	0.0133562
GGNBP2	GGNBP2	1.01762	9.88167	15.1697	0.000877227	0.00652845
ENSCSAG00000013512	ENSCSAG00000013512	-1.01753	10.0987	19.9858	0.000533706	0.00439584
TYMS	TYMS	-1.0173	10.0916	18.0358	0.000769339	0.00590965
UBA52	UBA52	-1.01687	11.9273	85.4108	1.55002e-19	1.58672e-17
FBXO30	FBXO30	1.01568	9.81959	16.6424	0.000800337	0.00608058
SIVA1	SIVA1	-1.01561	10.0126	16.6729	0.00129036	0.00896459
IFIT1	IFIT1	-1.01374	11.3687	30.5472	4.20971e-08	1.06646e-06
ENSCSAG00000012270	ENSCSAG00000012270	1.0137	9.81959	15.4407	0.0016321	0.0108432
PPIH	PPIH	-1.01339	9.86303	13.676	0.00356266	0.0204466
HKDC1	HKDC1	1.01251	10.2755	18.7999	1.60675e-05	0.000222637
DOCK10	DOCK10	1.01164	9.75149	24.1484	0.00172466	0.0113827
RBX1	RBX1	-1.01135	10.0942	22.0628	0.000572827	0.00464185
ENSCSAG00000012494	ENSCSAG00000012494	-1.01129	9.90592	15.8459	0.00216009	0.0136679
SKP1	SKP1	-1.0112	10.3788	33.6768	3.29505e-05	0.000414235
MLLT6	MLLT6	1.01085	9.75309	21.64	0.00239388	0.0148243
PHRF1	PHRF1	1.01002	9.7684	18.9305	0.00264182	0.0160818
TBC1D1	TBC1D1	1.00817	9.87945	14.6338	0.000812826	0.00614953
ENSCSAG00000011581	ENSCSAG00000011581	1.00719	9.7368	28.6758	0.00160945	0.0107558
PSENEN	PSENEN	-1.00514	10.0174	17.0558	0.00148779	0.0100712
ABCC4	ABCC4	1.00103	9.8964	14.7132	0.000619525	0.00494831
ENSCSAG00000002555	ENSCSAG00000002555	-1.0005	9.82961	12.9929	0.00501448	0.0262006
ABRACL	ABRACL	-0.999915	10.1239	18.246	0.00053008	0.00437316
SAP30BP	SAP30BP	0.999679	9.82189	14.3391	0.00222806	0.014028
MMP16	MMP16	0.999638	9.73353	47.9073	0.000120841	0.0012734
NSRP1	NSRP1	0.999575	9.85095	17.7615	0.000638809	0.00506583
CIZ1	CIZ1	0.998638	9.75067	21.587	0.00312471	0.0184612
CDK6	CDK6	0.997142	10.3111	35.4491	4.23699e-07	8.97842e-06
CPSF4	CPSF4	0.997002	9.74171	24.2514	0.00314194	0.0185411
TOP2B	TOP2B	0.996174	9.77001	17.7172	0.00337848	0.0196139
ASAP1	ASAP1	0.995559	9.83346	14.8912	0.00172335	0.0113827
KAT14	KAT14	0.994912	9.7652	18.1601	0.00345841	0.0199624
ENSCSAG00000003344	ENSCSAG00000003344	-0.994494	11.9685	71.0574	1.27618e-16	9.69895e-15
AKAP8L	AKAP8L	0.993219	9.766	18.8948	0.00304978	0.0181683
NDUFAF5	NDUFAF5	0.992234	9.73843	24.4282	0.00328197	0.0192542
ENSCSAG00000000580	ENSCSAG00000000580	-0.992	9.78118	15.3677	0.00557634	0.0286588
SEC61G	SEC61G	-0.991366	9.94404	13.3573	0.00302367	0.0180341
GTF2H1	GTF2H1	0.990324	9.80716	15.4978	0.00196818	0.0127386
TSPO	TSPO	-0.990271	10.0684	17.0504	0.00108118	0.00774739
ENSCSAG00000007979	ENSCSAG00000007979	0.990247	9.79068	15.4407	0.00290657	0.0173978
PSMB5	PSMB5	-0.990039	10.1537	21.5343	0.000516537	0.00426845
RPS16	RPS16	-0.988029	11.734	80.9877	1.2128e-18	1.06727e-16
IL13RA1	IL13RA1	0.987325	9.73844	23.7097	0.00353114	0.0202889
ERC1	ERC1	0.987063	9.75957	18.7606	0.00374355	0.0211698
RSPRY1	RSPRY1	0.986621	9.75148	19.8679	0.0039458	0.0219913
PLEKHA5	PLEKHA5	0.982845	9.80012	15.5024	0.00263694	0.0160715
NGRN	NGRN	0.980671	9.77241	17.1746	0.00364989	0.0207808
ENSCSAG00000000206	ENSCSAG00000000206	0.980474	9.82653	11.4027	0.00215803	0.0136679
R3HDM2	R3HDM2	0.979459	9.71451	70.7586	0.000195623	0.00190164
ASXL1	ASXL1	0.97915	9.73926	31.5222	0.00127112	0.00889249
PHF14	PHF14	0.979019	9.88683	14.1194	0.000914028	0.0067423
UCKL1	UCKL1	0.978596	9.87348	13.5725	0.00146495	0.00994345
BLVRB	BLVRB	-0.978569	9.94757	12.433	0.00348141	0.0200721
TERF2IP	TERF2IP	0.977402	9.8056	14.3879	0.00331801	0.0193976
ENSCSAG00000011848	ENSCSAG00000011848	-0.977265	9.80716	13.6822	0.00581103	0.0294426
GNL3	GNL3	0.977027	9.79068	14.796	0.00370764	0.0210339
S100A2	S100A2	-0.976815	10.9419	21.9049	3.28121e-06	5.96323e-05
PPP1R3B	PPP1R3B	0.974936	9.74742	26.4021	0.00260559	0.0159386
MALSU1	MALSU1	0.97465	9.85625	12.6961	0.00147776	0.0100168
SMAD3	SMAD3	0.974618	9.76037	18.2165	0.00421303	0.023121
CLK1	CLK1	0.974004	9.74417	40.3735	0.000333499	0.00300241
ATP6AP1	ATP6AP1	-0.973661	9.91609	11.483	0.00465115	0.0247404
ENSCSAG00000011099	ENSCSAG00000011099	-0.973102	10.2073	21.395	0.000335041	0.00300638
NAXE	NAXE	-0.972861	10.2279	26.5249	0.000244752	0.00229902
CLU	CLU	-0.972846	9.92185	10.6195	0.00458796	0.0245868
HSBP1L1	HSBP1L1	-0.972792	10.1395	21.6744	0.000600501	0.00482711
ENSCSAG00000004706	ENSCSAG00000004706	-0.97278	10.3161	25.6881	7.79843e-05	0.000867338
VEZF1	VEZF1	0.971664	9.90957	14.1543	0.00085742	0.00640957
CCDC127	CCDC127	0.970423	9.75553	18.3928	0.00462218	0.024671
ZNF335	ZNF335	0.970279	9.72694	28.7315	0.00371113	0.0210339
CEP95	CEP95	0.969845	9.75956	19.7342	0.00358631	0.0205588
FAM162A	FAM162A	-0.969336	9.93621	12.7557	0.00385254	0.0216156
RIOX2	RIOX2	0.969287	9.73517	23.662	0.00458416	0.0245868
ZNF444	ZNF444	0.968772	9.74498	21.8471	0.00344757	0.0199228
MAP1LC3A	MAP1LC3A	-0.96866	9.80635	11.6422	0.00771333	0.0362606
ZNF106	ZNF106	0.968306	9.8056	14.9206	0.00290518	0.0173978
FNBP4	FNBP4	0.968305	9.92109	15.7482	0.000536965	0.00440821
ABCF1	ABCF1	0.967696	9.96097	15.447	0.000362349	0.00319427
COMMD1	COMMD1	-0.967537	9.85247	11.0357	0.00678081	0.0329899
RSF1	RSF1	0.96734	9.99762	17.0726	0.000173931	0.00170731
RGS2	RGS2	0.967172	9.76115	17.9715	0.00213379	0.0135482
ENSCSAG00000015504	ENSCSAG00000015504	-0.967139	9.84262	12.4765	0.00649768	0.0319846
VAV3	VAV3	0.966371	9.75875	18.4205	0.00433967	0.0236349
ZBTB7A	ZBTB7A	0.966284	9.774	18.8383	0.00246787	0.0151887
PPM1D	PPM1D	0.966103	10.2743	20.8714	5.55862e-06	9.17172e-05
ENSCSAG00000018037	ENSCSAG00000018037	0.965879	9.774	16.3283	0.00429944	0.0235078
ZNF574	ZNF574	0.965818	9.76439	17.7804	0.00437975	0.0238015
ERP29	ERP29	-0.965643	10.1859	21.3149	0.000363099	0.00319527
ATRN	ATRN	0.965411	9.72776	31.5664	0.00206844	0.0132338
CDK12	CDK12	0.964871	9.74984	20.1268	0.00463319	0.024671
DPCD	DPCD	-0.964848	9.80247	13.1037	0.00673439	0.0328277
ADAMTS1	ADAMTS1	0.964496	9.95745	10.4281	0.00128369	0.00893061
ENSCSAG00000006445	ENSCSAG00000006445	-0.964392	9.8898	12.413	0.00516234	0.026862
C1orf35	C1orf35	0.963781	9.82883	14.2463	0.00241467	0.0149163
TBC1D20	TBC1D20	0.963568	9.77879	15.7193	0.00403994	0.0223421
LRRFIP2	LRRFIP2	0.963439	9.92474	15.2347	0.00053867	0.00441363
LASP1	LASP1	0.963262	9.97562	16.6421	0.000239198	0.00226381
SLC7A6OS	SLC7A6OS	0.963023	9.75309	19.1396	0.00462707	0.024671
LCLAT1	LCLAT1	0.962786	9.7684	17.6277	0.00383804	0.0216156
TECR	TECR	-0.962333	10.0268	15.5855	0.00216822	0.0136975
RIOK3	RIOK3	0.962082	9.84033	13.2041	0.00264918	0.016107
CRIP2	CRIP2	-0.961819	10.1775	25.386	0.000434025	0.00368371
MAP2K3	MAP2K3	0.960994	9.89201	14.8094	0.000815933	0.00616374
ENSCSAG00000011770	ENSCSAG00000011770	-0.960921	9.7772	15.3694	0.00588967	0.0297209
PUS1	PUS1	0.957726	9.75229	19.13	0.00537847	0.0278991
AP1M2	AP1M2	-0.957134	9.97423	11.9951	0.00359847	0.0205815
AP3D1	AP3D1	0.956717	9.81028	13.479	0.00403865	0.0223421
KDM1A	KDM1A	0.956228	9.75229	18.8888	0.00478264	0.0252523
MAN1A2	MAN1A2	0.955763	9.78198	14.9583	0.00474088	0.0250847
EIF3F	EIF3F	-0.95572	10.2429	25.6436	0.000106715	0.0011389
ATP13A3	ATP13A3	0.955174	9.76601	17.298	0.00424152	0.023227
TBL2	TBL2	0.955146	9.80404	14.4506	0.00350078	0.0201606
PALM2AKAP2	PALM2AKAP2	0.954916	9.79462	14.4731	0.00361963	0.0206789
PSMA7	PSMA7	-0.954079	10.5401	34.725	8.98263e-06	0.000138637
MYEF2	MYEF2	0.953822	9.75957	18.6405	0.00430226	0.0235078
POLR2L	POLR2L	-0.953497	10.1889	23.5458	0.000628407	0.00501127
ATF3	ATF3	0.953076	10.2131	12.7552	0.000372837	0.0032581
SCAF11	SCAF11	0.952774	9.86375	12.6141	0.00283708	0.0170838
ELAVL1	ELAVL1	0.952633	9.80635	14.2786	0.00338631	0.0196367
ATF4	ATF4	0.952584	9.96794	14.1351	0.000402164	0.00347204
ENSCSAG00000008089	ENSCSAG00000008089	-0.952491	10.1476	19.9972	0.000726393	0.00564023
CSF1	CSF1	0.952152	9.76278	16.6529	0.0049517	0.0259302
HS3ST1	HS3ST1	0.95151	10.1069	16.0911	6.51104e-05	0.000732274
COPZ1	COPZ1	-0.951374	9.89128	11.1106	0.00687288	0.0332764
SYNGR1	SYNGR1	-0.950694	9.88538	11.3873	0.00648026	0.0319302
ARHGAP24	ARHGAP24	0.950273	9.72115	44.4158	0.000890142	0.00660496
SHFL	SHFL	0.94981	9.95886	14.0062	0.000715411	0.00557221
PPP1R35	PPP1R35	0.949259	9.81339	12.7344	0.0050298	0.0262534
TNS3	TNS3	0.94865	9.80792	14.0671	0.00391243	0.0218782
SLC25A12	SLC25A12	0.947861	9.75795	17.346	0.00545735	0.0282096
PFKFB3	PFKFB3	0.94636	9.778	15.2353	0.00448965	0.0242022
DPF2	DPF2	0.946318	9.78752	14.7518	0.00482443	0.0253822
POC1A	POC1A	0.946204	9.83804	13.6355	0.00252606	0.0155088
BRPF1	BRPF1	0.944945	9.73517	24.4934	0.00446864	0.0241538
CRIM1	CRIM1	0.944836	9.80168	14.5461	0.00323	0.0189937
ENSCSAG00000003794	ENSCSAG00000003794	0.944482	9.85096	13.5879	0.00235017	0.0146259
EMX2	EMX2	0.944376	9.7764	14.8131	0.00543971	0.0281658
NR2F2	NR2F2	0.943934	9.74089	24.5087	0.00288524	0.0173115
FMR1	FMR1	0.943664	9.87052	12.6715	0.00259287	0.0158801
CTTNBP2	CTTNBP2	0.943617	9.74088	26.8371	0.00227531	0.0142306
AHNAK	AHNAK	0.942558	10.1076	15.8923	8.781e-05	0.000961692
ABTB2	ABTB2	0.941946	9.72941	28.1435	0.00363197	0.0207258
ELOA	ELOA	0.9416	9.79461	13.5718	0.00484125	0.0254014
C21orf91	C21orf91	0.940541	9.74416	21.4629	0.00463212	0.024671
ZNF205	ZNF205	0.940283	9.73352	24.8833	0.0041426	0.0228344
EIF1B	EIF1B	0.940048	9.99492	15.3665	0.000319798	0.00290074
RNASEK	RNASEK	-0.938684	10.1101	17.8812	0.00132372	0.00915829
CASC4	CASC4	0.93865	9.766	16.0816	0.00579235	0.0294426
TCEAL8	TCEAL8	-0.938624	9.83651	11.32	0.00826906	0.0381228
ENSCSAG00000007461	ENSCSAG00000007461	-0.93862	10.6114	39.7822	9.07317e-07	1.79177e-05
ATP2A2	ATP2A2	0.937913	9.76841	15.4213	0.00580402	0.0294426
ZFP36L1	ZFP36L1	0.937518	10.3534	18.208	2.1789e-05	0.000288374
NUFIP2	NUFIP2	0.936688	9.77001	15.5951	0.00567996	0.0291018
ENSCSAG00000015165	ENSCSAG00000015165	0.936084	9.83038	12.3366	0.00416954	0.0229325
SOCS5	SOCS5	0.935781	9.766	15.1596	0.00651929	0.0320282
CTCF	CTCF	0.935671	9.78989	14.314	0.00495238	0.0259302
NOCT	NOCT	0.935152	9.74742	28.4502	0.00100385	0.00729755
C19orf33	C19orf33	-0.934883	9.75147	15.9441	0.0104395	0.0454159
CTSA	CTSA	-0.934762	9.92762	11.0433	0.0059237	0.0298626
CRKL	CRKL	0.934751	9.74008	20.6969	0.00600674	0.0302417
PIH1D1	PIH1D1	-0.933353	9.88758	10.047	0.00815566	0.0377039
DENND5B	DENND5B	0.932759	9.72363	38.1181	0.00180397	0.0118594
CETN2	CETN2	-0.932106	9.80638	12.8068	0.00789978	0.037033
DHX35	DHX35	0.931256	9.72364	34.8915	0.00209306	0.0133562
MALT1	MALT1	0.931182	9.7636	15.7425	0.00651435	0.0320282
RSBN1L	RSBN1L	0.930014	9.77639	16.2567	0.00384455	0.0216156
ARHGAP11A	ARHGAP11A	0.930008	9.82424	15.7033	0.00262282	0.016005
RBMS2	RBMS2	0.929365	9.78752	15.0235	0.00455325	0.024453
EYA4	EYA4	0.92775	9.72033	37.3693	0.00328884	0.019272
RPL8	RPL8	-0.926105	10.4599	33.5777	9.98479e-06	0.00015223
HIP1R	HIP1R	0.92605	9.77481	14.0801	0.0066625	0.0325089
SPTBN1	SPTBN1	0.92542	10.4079	25.7651	1.23805e-06	2.37933e-05
CYC1	CYC1	-0.925402	10.5731	35.0493	1.01524e-05	0.000153387
MYC	MYC	0.924105	10.1333	16.6397	4.89863e-05	0.000568785
TRIM25	TRIM25	0.924102	10.1623	20.7588	5.46084e-05	0.000629691
PCBP1	PCBP1	0.923566	10.0167	15.2667	0.000328484	0.00296878
COX5A	COX5A	-0.923447	10.5264	36.1503	1.2632e-05	0.000182074
ENSCSAG00000000021	ENSCSAG00000000021	0.923147	9.93119	18.2355	0.000397024	0.00343357
CELF1	CELF1	0.922848	9.80872	13.6174	0.00424162	0.023227
SRSF9	SRSF9	0.922298	9.8165	12.71	0.00460511	0.024626
CDC27	CDC27	0.921659	9.93692	13.0735	0.0010272	0.00742427
CYBC1	CYBC1	0.921623	9.79225	13.4437	0.00553464	0.0285321
UBE2R2	UBE2R2	0.92157	9.81882	12.4383	0.00471275	0.0249885
EEFSEC	EEFSEC	0.921418	9.80404	13.2355	0.00524623	0.0272695
HEATR6	HEATR6	0.921415	9.74253	19.7679	0.00665687	0.0325089
DAPK1	DAPK1	0.920196	9.81958	16.773	0.00137514	0.00944888
SYBU	SYBU	0.919631	9.74498	19.2582	0.00606267	0.0304408
TTLL7	TTLL7	0.919237	9.7466	19.7313	0.00483253	0.0253822
ZNF732	ZNF732	0.919208	9.75472	17.9112	0.00544112	0.0281658
PRR13	PRR13	-0.918486	9.98738	12.1039	0.00455009	0.024453
BICC1	BICC1	0.917815	9.84641	12.9432	0.0028728	0.0172781
SCAND1	SCAND1	-0.917771	9.96447	11.7571	0.00514072	0.0268044
ENSCSAG00000009494	ENSCSAG00000009494	-0.917315	9.82962	10.5411	0.0106816	0.0462686
GOLGA5	GOLGA5	0.916644	9.73435	22.4611	0.00623122	0.0310694
CRCP	CRCP	0.915986	9.7899	13.2085	0.00616599	0.0308451
GADD45B	GADD45B	0.91595	10.5633	20.9518	5.33504e-06	8.89056e-05
PKN2	PKN2	0.915851	9.84792	12.001	0.00385019	0.0216156
NFAT5	NFAT5	0.914741	9.78194	19.2476	0.0023902	0.0148198
TJAP1	TJAP1	0.914533	9.73023	35.0705	0.00108311	0.00775019
GGA3	GGA3	0.914511	9.74334	22.0159	0.00466446	0.0247587
TMEM134	TMEM134	-0.914364	9.7764	12.9588	0.01126	0.0479864
RNF111	RNF111	0.914265	9.76359	15.534	0.00764848	0.036088
FAM193A	FAM193A	0.913926	9.73926	20.0821	0.00765504	0.036088
PIBF1	PIBF1	0.913756	9.79541	14.5819	0.00437467	0.0237997
PPP1R37	PPP1R37	0.912857	9.74416	18.9403	0.00686761	0.0332764
CLINT1	CLINT1	0.912716	9.86453	12.2742	0.00307922	0.0183002
INCENP	INCENP	0.912302	9.75472	23.5034	0.00384309	0.0216156
UNC5D	UNC5D	0.912248	9.78117	18.3322	0.00272124	0.0164454
TSPAN17	TSPAN17	0.912186	9.80949	12.8483	0.00579828	0.0294426
ENSCSAG00000011895	ENSCSAG00000011895	0.911693	9.74334	20.4917	0.00587311	0.0296672
CCDC124	CCDC124	-0.910171	9.87499	9.78794	0.0109352	0.0470019
TUBB2A	TUBB2A	-0.910102	9.84414	10.522	0.00997596	0.0440876
HNRNPH1	HNRNPH1	0.910025	10.0092	13.9942	0.000772084	0.00592167
SRSF11	SRSF11	0.909515	10.2161	22.0265	1.95389e-05	0.000259966
COPS2	COPS2	0.909007	9.92401	13.0066	0.00123407	0.00866957
HDGF	HDGF	0.908999	9.79226	12.8934	0.00723867	0.0347456
SARAF	SARAF	-0.908856	9.90081	10.0529	0.00831708	0.0382738
GPS2	GPS2	0.908506	9.84565	11.2965	0.00550155	0.0283907
TOMM7	TOMM7	-0.907698	9.87498	9.89178	0.0103982	0.0453542
ENSCSAG00000017901	ENSCSAG00000017901	-0.907533	10.3888	19.2612	0.000124513	0.0013066
NFYC	NFYC	-0.907373	9.79934	10.7955	0.0125823	0.0525502
ENSCSAG00000018658	ENSCSAG00000018658	-0.907074	10.0999	14.6533	0.00173078	0.0114081
RNFT1	RNFT1	0.906824	9.8365	11.9289	0.00448901	0.0242022
ITFG2	ITFG2	0.905916	9.74333	20.5462	0.0063458	0.0314208
EPS15L1	EPS15L1	0.904686	9.74333	18.1774	0.00838067	0.0383904
MLLT10	MLLT10	0.904568	9.778	17.0694	0.00410666	0.0226612
CKLF	CKLF	-0.904031	10.0573	14.7244	0.00269387	0.0162997
PYM1	PYM1	0.90402	9.75309	17.0664	0.00742162	0.0354078
NOP14	NOP14	0.903905	9.87126	11.5214	0.00386066	0.021637
BRD3	BRD3	0.903472	9.7716	14.1112	0.00800497	0.0373516
MYNN	MYNN	0.902899	9.74335	19.175	0.00753982	0.0358141
SUPT6H	SUPT6H	0.902339	9.86077	12.2485	0.00344736	0.0199228
XBP1	XBP1	0.902218	9.86228	11.0119	0.00359839	0.0205815
KIF5B	KIF5B	0.901961	10.3646	30.1456	2.99541e-06	5.46363e-05
POLR2F	POLR2F	-0.901856	10.054	14.1868	0.00305507	0.0181782
RTL1	RTL1	0.900947	9.75876	15.238	0.00796172	0.0372299
KDM5A	KDM5A	0.900517	9.77161	14.7597	0.00627043	0.0312231
RFNG	RFNG	0.89932	9.72281	31.8151	0.00516248	0.026862
FHOD3	FHOD3	0.899179	9.80404	12.7769	0.00627449	0.0312231
SRSF4	SRSF4	0.898709	9.96445	13.6706	0.00085018	0.00638398
GCN1	GCN1	0.898573	9.76519	15.3212	0.00767597	0.0361188
SMG1	SMG1	0.898567	9.80089	12.4029	0.00713413	0.0343095
ZNF827	ZNF827	0.898402	9.76357	16.1111	0.00682875	0.0331588
METRNL	METRNL	0.89767	9.71949	36.5893	0.00314637	0.0185455
RAB22A	RAB22A	0.897486	9.79461	12.1427	0.00792922	0.0371363
ZNF107	ZNF107	0.897236	9.74415	24.3389	0.00310902	0.0184513
PLEKHM1	PLEKHM1	0.897129	9.73023	28.0003	0.00363959	0.0207456
ANKRD28	ANKRD28	0.89708	9.75148	18.4925	0.00632203	0.0313973
ZNF592	ZNF592	0.896903	9.76278	16.4454	0.00689332	0.0333432
PKP4	PKP4	0.896325	9.74008	20.5054	0.00636373	0.0314487
BCL2L2	BCL2L2	0.896141	9.75957	16.061	0.00757229	0.0359004
TLK2	TLK2	0.895781	9.76601	14.9046	0.00830949	0.0382738
EXOC6B	EXOC6B	0.89542	9.76761	15.6392	0.00664463	0.0324848
LUC7L2	LUC7L2	0.894999	9.85926	11.4395	0.00444405	0.0240468
IP6K1	IP6K1	0.893824	9.73844	21.8684	0.00635182	0.0314208
TMEM63B	TMEM63B	0.893328	9.73434	22.719	0.00617425	0.0308451
FEZ2	FEZ2	0.891407	9.74498	18.9138	0.00752987	0.0358008
PROM2	PROM2	0.891305	9.77239	24.607	0.00114357	0.00812484
ARL3	ARL3	-0.891	9.78831	14.0253	0.00802572	0.0373788
SEMA6A	SEMA6A	0.890934	9.73517	22.6269	0.00560054	0.0287242
TRIM4	TRIM4	0.890389	9.79384	12.7443	0.00756719	0.0359004
ZFYVE26	ZFYVE26	0.888431	9.72445	31.767	0.00383603	0.0216156
CASP8AP2	CASP8AP2	0.888291	9.76359	15.46	0.0080611	0.0374574
SGO2	SGO2	0.888154	9.78118	17.2703	0.00482753	0.0253822
NUP98	NUP98	0.887877	9.80794	12.7797	0.00646364	0.0318812
IDE	IDE	0.887209	9.80637	11.304	0.00826846	0.0381228
CD9	CD9	-0.886001	10.7443	35.7401	3.38167e-06	6.10159e-05
TRUB1	TRUB1	0.885943	9.72445	26.732	0.00634961	0.0314208
EEF1G	EEF1G	-0.885626	10.959	47.3567	1.10731e-08	3.17388e-07
DDX5	DDX5	0.885475	10.5643	31.9478	3.1804e-08	8.3088e-07
ENSCSAG00000012018	ENSCSAG00000012018	-0.885213	9.77239	11.7218	0.0164221	0.063073
ZFAND3	ZFAND3	0.885078	9.7899	14.4394	0.00577823	0.0294426
ARGLU1	ARGLU1	0.884751	9.94475	11.6987	0.00206776	0.0132338
PIKFYVE	PIKFYVE	0.884566	9.7327	24.0358	0.00634254	0.0314208
PPRC1	PPRC1	0.884506	9.77401	14.57	0.00711784	0.0342969
CPSF7	CPSF7	0.884416	9.766	14.1817	0.00950157	0.0425915
RTL8C	RTL8C	-0.883956	9.91028	10.3463	0.00934454	0.041925
JMJD1C	JMJD1C	0.883822	9.78672	14.3025	0.00580878	0.0294426
PLPPR5	PLPPR5	0.883713	9.72693	32.4685	0.00258066	0.0158247
ATP5F1A	ATP5F1A	-0.88361	10.5068	33.5845	4.7945e-05	0.000557986
EIF2AK3	EIF2AK3	0.883581	9.72364	44.4608	0.000971214	0.00709114
DAG1	DAG1	0.883086	9.7724	14.0046	0.00854108	0.0389473
TGFB1	TGFB1	0.882457	9.88389	11.995	0.0027663	0.0166776
MPV17L2	MPV17L2	-0.88227	9.75634	15.177	0.0102522	0.0450306
PLEC	PLEC	0.88176	10.46	15.7002	7.97725e-05	0.000883308
DOT1L	DOT1L	0.881517	9.74334	19.1825	0.00703947	0.0339846
NQO2	NQO2	-0.881174	9.82345	9.85918	0.014465	0.0576303
EMP3	EMP3	-0.880935	10.1025	14.9796	0.00265456	0.0161202
ENSCSAG00000017292	ENSCSAG00000017292	0.880762	9.75715	14.7547	0.0104882	0.0455093
RPS23	RPS23	-0.880746	11.4364	50.6634	2.16086e-12	1.0422e-10
IQCE	IQCE	0.879925	9.766	14.0398	0.00999539	0.0441346
NUMA1	NUMA1	0.87951	9.84565	10.8995	0.00614399	0.0308183
TAF12	TAF12	-0.879494	9.78356	11.9866	0.0131856	0.0543011
TRIO	TRIO	0.878538	9.74333	20.6045	0.00712825	0.0343095
ARL2	ARL2	-0.878214	9.88759	10.4998	0.00959345	0.0428502
CBX4	CBX4	0.878194	9.72281	32.3814	0.00473517	0.0250809
NDUFA12	NDUFA12	-0.877838	9.9312	10.2209	0.00904751	0.0407382
NPNT	NPNT	0.87779	9.94049	10.7757	0.00230499	0.0143804
TNFRSF10A	TNFRSF10A	0.877452	9.766	14.9846	0.00800118	0.0373516
METTL22	METTL22	0.877112	9.76037	15.5625	0.00761959	0.036046
NOTCH2	NOTCH2	0.875414	9.82654	10.8005	0.0073604	0.0352288
RMDN3	RMDN3	0.875267	9.88464	11.2	0.00351228	0.0202037
ENSCSAG00000004189	ENSCSAG00000004189	0.874918	10.0341	14.0093	0.000435596	0.0036908
WNK1	WNK1	0.874486	9.7748	14.0665	0.00731253	0.0350331
GOLGB1	GOLGB1	0.874122	9.98667	11.6311	0.00131831	0.0091461
ENSCSAG00000007142	ENSCSAG00000007142	-0.874043	10.0434	13.5086	0.004522	0.0243373
MSI2	MSI2	0.873933	9.75714	14.4998	0.0110446	0.0473308
NPM3	NPM3	-0.87364	10.0546	13.9103	0.00399064	0.0221918
ITCH	ITCH	0.873431	9.75957	14.1355	0.0114654	0.0486617
MRPL41	MRPL41	-0.873125	9.95746	12.2191	0.00615902	0.0308451
HSPA13	HSPA13	0.872866	9.74171	18.5365	0.00813391	0.0376698
NDUFB7	NDUFB7	-0.872719	10.0031	11.4648	0.00575147	0.0293483
PIN1	PIN1	-0.872567	9.94616	10.3038	0.0087545	0.0397399
UBLCP1	UBLCP1	0.872542	9.77401	12.7197	0.0109345	0.0470019
GBE1	GBE1	0.872257	9.7962	11.6994	0.00843165	0.0385184
RPL19	RPL19	-0.871	12.3742	70.7187	1.49718e-16	1.12087e-14
MEA1	MEA1	-0.870941	9.97005	10.4379	0.00762456	0.036046
NDUFA6	NDUFA6	-0.869673	9.82191	10.9827	0.0119084	0.0501532
TDRD7	TDRD7	0.869319	9.79147	13.5556	0.00737797	0.0352456
MIA3	MIA3	0.868554	9.79304	11.4875	0.0103262	0.0451188
HECTD1	HECTD1	0.868509	9.90007	11.3877	0.00311783	0.0184595
CWC25	CWC25	0.868341	9.81104	12.9406	0.00574713	0.0293483
ESF1	ESF1	0.868235	9.80715	11.5214	0.00796406	0.0372299
PLK2	PLK2	0.868222	10.4855	16.0634	6.60527e-05	0.000737908
RPAP2	RPAP2	0.867949	9.78036	13.5662	0.00806291	0.0374574
RNF19A	RNF19A	0.866964	9.73844	18.3348	0.0101998	0.0448791
ENSCSAG00000013897	ENSCSAG00000013897	-0.866646	9.87499	9.31706	0.0135609	0.0552472
BCOR	BCOR	0.865612	9.7368	18.8248	0.0102925	0.0451011
GEMIN5	GEMIN5	0.865438	9.75876	14.9283	0.0103072	0.045114
EID1	EID1	-0.865396	10.0448	13.1253	0.00449207	0.0242022
BDP1	BDP1	0.865184	9.8365	11.2474	0.00586525	0.0296573
CSRNP1	CSRNP1	0.864457	9.86901	11.4452	0.00395292	0.0220065
IL18BP	IL18BP	-0.86411	9.84414	9.42619	0.0148092	0.0583526
RALGAPA1	RALGAPA1	0.863816	9.7684	14.4984	0.00878577	0.0397738
MCL1	MCL1	0.863327	10.0166	12.2187	0.000786807	0.00599791
PHPT1	PHPT1	-0.863116	10.1264	15.3148	0.00204447	0.0131644
LETMD1	LETMD1	0.862996	9.74902	17.9398	0.0083613	0.0383717
UCHL5	UCHL5	-0.862621	9.84414	9.24802	0.0160466	0.0619151
IDH3B	IDH3B	-0.862263	9.99903	11.8547	0.00646395	0.0318812
MACROH2A1	MACROH2A1	-0.862163	10.1665	16.8503	0.00192353	0.0125142
VAMP5	VAMP5	-0.861995	10.1762	15.5039	0.00160206	0.0107423
ENSCSAG00000005857	ENSCSAG00000005857	0.86195	9.75553	15.0466	0.0109472	0.047013
CHTOP	CHTOP	0.861054	9.83422	10.522	0.00839491	0.0384205
MIF4GD	MIF4GD	-0.860705	9.82422	9.09412	0.0176903	0.0668182
CHD4	CHD4	0.860344	10.0234	14.0232	0.000740556	0.00572519
CACYBP	CACYBP	-0.860319	10.236	20.0667	0.000930542	0.00683396
FOXM1	FOXM1	0.859946	9.76921	14.6716	0.0088657	0.0400634
CBLB	CBLB	0.859652	9.79147	11.6149	0.00920266	0.0413625
CCDC88A	CCDC88A	0.859451	9.86602	10.8041	0.00603487	0.0303316
CLIP1	CLIP1	0.859055	9.83345	10.833	0.00714565	0.034332
VAPB	VAPB	0.858596	9.81649	10.5341	0.00968891	0.0431612
RILP	RILP	0.858491	9.76037	13.6853	0.0123791	0.0519612
RBFA	RBFA	-0.858275	9.88316	9.6682	0.0130389	0.0538742
HRAS	HRAS	0.858262	9.76037	14.2734	0.0107025	0.0462932
ENSCSAG00000019293	ENSCSAG00000019293	-0.857358	9.86977	9.45176	0.0145513	0.0579282
RABGAP1	RABGAP1	0.856529	9.75634	15.2463	0.0099347	0.0439976
G6PC3	G6PC3	-0.856288	9.80716	9.94575	0.0167829	0.064115
SETD3	SETD3	0.855894	9.76279	13.9988	0.0107717	0.0464582
UBE3C	UBE3C	0.85521	9.76037	14.4829	0.011083	0.0473934
STARD13	STARD13	0.855059	9.78277	13.964	0.00658783	0.0323118
ENSCSAG00000019282	ENSCSAG00000019282	-0.854629	9.80872	11.6408	0.010973	0.0470832
ZNF384	ZNF384	0.854506	9.73271	23.9357	0.00585541	0.0296375
SNX29	SNX29	0.85447	9.77319	13.0977	0.0110999	0.047425
KIF21A	KIF21A	0.854397	9.87787	9.93404	0.00311199	0.0184513
PSMD13	PSMD13	-0.853308	9.91754	9.93931	0.0110583	0.0473308
ENSCSAG00000000397	ENSCSAG00000000397	-0.853051	9.89127	9.2797	0.0139527	0.0562596
PMS2	PMS2	0.852922	9.72446	25.1672	0.00859617	0.0391629
ASXL2	ASXL2	0.851855	9.74904	17.5596	0.00833965	0.0383074
ISCU	ISCU	-0.851839	9.82576	8.84336	0.0188366	0.0697816
FGF5	FGF5	0.851726	10.5579	26.0622	3.99345e-07	8.56395e-06
CEP85L	CEP85L	0.851104	9.74738	31.4753	0.00127709	0.00891755
SEC13	SEC13	-0.850943	9.97144	10.2377	0.00826809	0.0381228
TRIM8	TRIM8	0.850814	9.74252	18.7718	0.00775799	0.0364364
OST4	OST4	-0.850574	10.1943	18.487	0.00169936	0.0112602
MIER1	MIER1	0.850444	9.79305	11.0385	0.0118483	0.049984
SCRN1	SCRN1	0.850175	9.73188	20.4776	0.0108189	0.0466218
LONP1	LONP1	0.850043	9.83345	9.83407	0.0115143	0.0488212
ENSCSAG00000010683	ENSCSAG00000010683	0.848827	9.81804	10.9729	0.00907988	0.0408473
SKIL	SKIL	0.848766	9.81106	10.9553	0.00884808	0.0400198
MYSM1	MYSM1	0.848031	9.72694	23.4209	0.00955991	0.0427765
OAS3	OAS3	0.847676	10.129	15.5495	0.000285824	0.00262581
MSMO1	MSMO1	-0.847615	9.81105	9.3843	0.0188317	0.0697816
PPP1R9A	PPP1R9A	0.847471	9.78197	11.9469	0.0114669	0.0486617
AFTPH	AFTPH	0.84733	9.76117	18.6098	0.00570464	0.0291984
NDUFAF7	NDUFAF7	0.846993	9.77799	11.8444	0.0130234	0.0538742
ABCD4	ABCD4	0.846627	9.7368	19.7691	0.00890705	0.040214
STRN3	STRN3	0.846348	9.73599	21.798	0.00763496	0.0360612
SNRPD3	SNRPD3	-0.846331	10.3497	23.8289	0.00040926	0.00351338
MX2	MX2	0.846044	9.79383	10.5653	0.0137121	0.0556918
ARHGAP29	ARHGAP29	0.845685	10.6416	33.6025	4.07709e-08	1.03811e-06
TUBGCP4	TUBGCP4	0.845471	9.77241	12.4953	0.013116	0.0540694
TALDO1	TALDO1	-0.845331	10.4314	29.153	0.000151522	0.00153543
ALMS1	ALMS1	0.84507	9.75391	14.6213	0.011678	0.0493178
TMX2	TMX2	-0.844526	9.81805	8.69046	0.0201759	0.0738163
PNN	PNN	0.84429	9.89788	10.52	0.00443656	0.0240322
ENSCSAG00000010885	ENSCSAG00000010885	-0.844275	9.77401	10.8393	0.020802	0.0755561
AKIRIN1	AKIRIN1	0.843773	9.80482	11.9967	0.008065	0.0374574
STAT2	STAT2	0.842574	9.84565	9.67794	0.00987882	0.0438515
TRAF4	TRAF4	0.842088	9.78277	11.4644	0.0125948	0.0525588
BTBD7	BTBD7	0.841927	9.73434	25.3532	0.00497812	0.0260378
MRPS15	MRPS15	-0.841604	10.1871	17.1166	0.00186748	0.0122129
ENSCSAG00000012616	ENSCSAG00000012616	-0.841067	10.0858	13.9893	0.00369596	0.0209954
NANS	NANS	-0.840639	9.89422	8.55353	0.0159737	0.0618239
BOD1L1	BOD1L1	0.840514	9.82807	11.3922	0.00747883	0.0356256
PUM2	PUM2	0.84046	9.79461	11.2082	0.0118932	0.0501313
MIDN	MIDN	0.839878	9.74986	15.6326	0.0145682	0.0579491
RC3H2	RC3H2	0.839312	9.73843	17.4875	0.0132669	0.054502
GRN	GRN	-0.839271	10.1586	12.7663	0.00297151	0.0177442
MET	MET	0.839033	9.93764	10.5891	0.00318002	0.0187218
RCOR3	RCOR3	0.838238	9.75391	20.0666	0.00571192	0.0292059
TET2	TET2	0.838006	9.74659	29.2308	0.0013401	0.00924615
PPP1CA	PPP1CA	-0.837637	10.1943	19.6476	0.00204782	0.0131691
ND3	ND3	0.837407	9.87274	15.6459	0.00145158	0.00989282
LAMB1	LAMB1	0.837212	9.81572	10.7998	0.00992263	0.0439976
LUC7L3	LUC7L3	0.836752	9.89862	9.77613	0.00630729	0.0313552
ENSCSAG00000008711	ENSCSAG00000008711	0.83648	9.71783	36.201	0.00555977	0.0286208
TUBB4B	TUBB4B	-0.83634	10.7536	32.6021	1.05972e-05	0.000157264
SEC24A	SEC24A	0.836232	9.72694	33.0768	0.00198626	0.012839
ENSCSAG00000012189	ENSCSAG00000012189	-0.83599	9.76359	12.4637	0.0173643	0.0660844
RBM26	RBM26	0.835922	9.7668	12.8557	0.0137816	0.0558389
ENSCSAG00000018298	ENSCSAG00000018298	-0.835873	9.89788	8.99342	0.0150298	0.0590363
DCAF6	DCAF6	0.835872	9.79068	10.8047	0.0140853	0.0564799
EIF4A1	EIF4A1	-0.835726	10.9788	40.4924	2.79258e-07	6.14367e-06
VCAN	VCAN	0.835054	10.069	10.8819	0.00104823	0.00755446
ENSCSAG00000019326	ENSCSAG00000019326	-0.83497	9.75148	17.251	0.00957343	0.0427988
ENSCSAG00000013485	ENSCSAG00000013485	0.834919	9.74742	16.181	0.0115779	0.0490082
CARD10	CARD10	0.834501	9.77161	12.4744	0.0127379	0.0531116
ENSCSAG00000004698	ENSCSAG00000004698	-0.834375	9.78435	9.846	0.0231724	0.0814527
SAT1	SAT1	-0.834217	10.6366	17.6057	2.97254e-05	0.000380668
CAPRIN1	CAPRIN1	0.833877	9.92546	10.8255	0.00443345	0.0240322
ACO2	ACO2	-0.832769	9.92905	8.60462	0.0135382	0.0552095
MRPS11	MRPS11	-0.832348	9.91029	8.52984	0.0150216	0.0590363
RCN2	RCN2	-0.832258	9.78831	9.36518	0.0231171	0.0814527
ENSCSAG00000001531	ENSCSAG00000001531	0.831331	9.86899	12.0099	0.00443088	0.0240322
ENSCSAG00000004388	ENSCSAG00000004388	-0.830524	9.903	8.60828	0.0158599	0.0615739
MACO1	MACO1	0.830458	9.75714	13.1965	0.0155393	0.0605163
SPG7	SPG7	0.830444	9.85852	9.66606	0.0087732	0.0397528
CALR	CALR	-0.82924	10.7471	20.1109	1.7713e-05	0.000240781
CTSL	CTSL	-0.828859	12.6746	28.6131	1.10789e-07	2.58474e-06
B3GNTL1	B3GNTL1	-0.82865	9.74416	15.8669	0.0142595	0.056947
TAZ	TAZ	0.828387	9.80403	9.75303	0.0140862	0.0564799
ATAD2B	ATAD2B	0.827768	9.76279	13.8409	0.0128376	0.0533922
ENSCSAG00000009551	ENSCSAG00000009551	-0.827195	9.92403	8.41941	0.0128452	0.0533922
PTRH1	PTRH1	-0.826718	9.79383	9.45709	0.0246454	0.085131
XPO1	XPO1	0.8267	9.79462	11.0964	0.0115264	0.0488312
EPHA7	EPHA7	0.826459	9.89859	8.42925	0.00808735	0.0375265
MITF	MITF	0.826267	9.80402	11.1886	0.010393	0.0453542
AXL	AXL	0.82589	10.0018	11.2749	0.00240108	0.0148505
ADGRG1	ADGRG1	0.82575	9.85172	9.16327	0.0101191	0.044563
PICALM	PICALM	0.825646	9.96308	11.2164	0.00238337	0.0147958
ALDH18A1	ALDH18A1	-0.825337	9.75876	12.0121	0.0218696	0.0785607
NTPCR	NTPCR	-0.824938	9.79619	9.27114	0.0240794	0.0836848
RAB11A	RAB11A	-0.824852	9.93121	8.65007	0.014223	0.0568557
REPIN1	REPIN1	0.824753	9.74741	14.0786	0.0166218	0.0636451
GON4L	GON4L	0.824456	9.80716	11.0939	0.0100313	0.0442544
PDZD11	PDZD11	-0.824324	9.87051	9.08179	0.0166502	0.0637051
LAMTOR2	LAMTOR2	-0.824053	9.8898	8.68468	0.0174371	0.0661619
S100A16	S100A16	-0.824015	10.6178	32.7198	3.38469e-05	0.000423382
QRSL1	QRSL1	0.823746	9.78196	10.7845	0.0155785	0.0606222
SUMO3	SUMO3	-0.823601	9.79698	10.2673	0.0185798	0.069188
SMCHD1	SMCHD1	0.823183	9.87721	9.7214	0.00813277	0.0376698
TBL1X	TBL1X	0.823014	9.78435	11.9793	0.0108728	0.0468139
GATAD2B	GATAD2B	0.822908	9.75956	12.7878	0.017393	0.0661435
ENSCSAG00000005116	ENSCSAG00000005116	0.821169	9.72281	27.9826	0.00873702	0.0396965
SMARCD1	SMARCD1	0.820669	9.78276	10.5661	0.0163506	0.0628464
EXOSC5	EXOSC5	-0.820351	9.82731	13.1483	0.00677939	0.0329899
CCNT2	CCNT2	0.820285	9.78115	13.3481	0.00951935	0.0426331
ENSCSAG00000013747	ENSCSAG00000013747	-0.820211	11.0828	45.5023	5.6026e-08	1.39122e-06
FAM13B	FAM13B	0.819945	9.75876	12.7922	0.0160272	0.061888
TMEM199	TMEM199	0.819709	9.78197	10.8854	0.0153888	0.0599767
AKAP8	AKAP8	0.819432	9.74823	14.2639	0.0160686	0.0619286
ZNF121	ZNF121	0.819363	9.7368	17.0471	0.0179509	0.0674977
ENSCSAG00000006124	ENSCSAG00000006124	0.819266	9.78037	11.1767	0.0160129	0.061888
APOBEC3C	APOBEC3C	-0.819022	9.78673	10.1314	0.0223494	0.0793592
AFF1	AFF1	0.818332	9.74006	16.3219	0.0149488	0.0588103
ENSCSAG00000000058	ENSCSAG00000000058	-0.817957	9.7756	10.4512	0.0231621	0.0814527
BCL2L1	BCL2L1	0.817045	9.94829	10.1972	0.00384622	0.0216156
COMT	COMT	-0.81685	9.73435	17.3408	0.0160748	0.0619286
NCLN	NCLN	0.816505	9.76761	11.9439	0.0166801	0.0637707
LRRCC1	LRRCC1	0.815701	9.75957	12.6153	0.0169039	0.0644789
YWHAQ	YWHAQ	-0.815406	10.1635	15.3196	0.00333175	0.0194553
ENSCSAG00000000245	ENSCSAG00000000245	-0.815238	10.7163	31.326	1.8484e-05	0.000247533
ENSCSAG00000008434	ENSCSAG00000008434	-0.814609	10.3172	20.7148	0.000849909	0.00638398
CALCOCO2	CALCOCO2	0.814308	9.82577	10.1906	0.0115928	0.0490297
DNAJC10	DNAJC10	0.814259	9.8388	10.5909	0.00973574	0.0433314
CCDC34	CCDC34	0.813587	9.7764	11.2561	0.0153324	0.0599063
HCFC1	HCFC1	0.813518	9.78593	10.4249	0.0161033	0.061991
TSPAN6	TSPAN6	-0.813301	9.7891	11.7801	0.0147154	0.0581657
ENSCSAG00000018914	ENSCSAG00000018914	-0.813289	9.94899	9.73621	0.0133415	0.054674
ELF4	ELF4	0.813087	9.83269	9.60009	0.0113014	0.048122
MCRS1	MCRS1	-0.812909	9.80872	9.06479	0.0219187	0.0785607
RC3H1	RC3H1	0.81289	9.73517	18.7864	0.0111576	0.0475906
ISOC2	ISOC2	-0.81272	9.74578	13.5685	0.0211423	0.0764599
ENSCSAG00000005020	ENSCSAG00000005020	-0.81265	9.98045	9.21381	0.0104204	0.0454115
DOCK5	DOCK5	0.811344	9.77081	13.9286	0.0124844	0.0522803
WWTR1	WWTR1	0.811151	9.85022	9.24924	0.0102474	0.0450306
LAPTM4B	LAPTM4B	0.810662	9.85776	9.4985	0.0104349	0.0454159
ATP1B3	ATP1B3	-0.810368	9.86976	7.85633	0.0211823	0.0764943
NCOA7	NCOA7	0.81035	9.73927	15.7538	0.0153293	0.0599063
CPSF1	CPSF1	0.809764	9.87871	10.1688	0.00749019	0.0356459
EPS8L2	EPS8L2	0.809731	9.77958	10.5011	0.017995	0.067562
MID1	MID1	0.809626	9.74661	16.3984	0.0114233	0.0485999
RB1CC1	RB1CC1	0.809457	9.86678	9.403	0.00895957	0.0404148
CORO1C	CORO1C	0.809401	9.97562	10.3554	0.00369007	0.0209857
MRPL16	MRPL16	-0.807935	9.92834	9.34735	0.0147089	0.0581657
REV1	REV1	0.807762	9.76841	13.1272	0.0134982	0.0550911
ADPRS	ADPRS	0.806645	9.8219	9.47502	0.0138983	0.0561302
CS	CS	0.806589	10.0618	14.4428	0.00154608	0.0104376
COQ7	COQ7	0.806088	9.76761	11.7039	0.0179024	0.0673836
ENSCSAG00000019126	ENSCSAG00000019126	-0.805498	9.8735	7.71843	0.0228406	0.0807388
RBM39	RBM39	0.805122	9.77241	13.77	0.0102656	0.04505
ZCCHC17	ZCCHC17	-0.804453	9.77161	10.2428	0.0238731	0.0834205
ENSCSAG00000002585	ENSCSAG00000002585	0.804426	9.74658	16.7466	0.0107058	0.0462932
RAB24	RAB24	0.803889	9.75956	12.8759	0.0174228	0.0661619
ENSCSAG00000008710	ENSCSAG00000008710	-0.80383	9.79068	9.88477	0.0223554	0.0793592
CEP350	CEP350	0.803196	9.79777	10.4342	0.0140418	0.0564799
ENSCSAG00000003134	ENSCSAG00000003134	-0.802711	10.0428	9.95819	0.00546083	0.0282096
CDK2AP2	CDK2AP2	-0.802703	9.85549	7.6193	0.0222268	0.0792394
ABCC3	ABCC3	0.802527	9.7644	11.7733	0.0182982	0.0685464
ATP5MPL	ATP5MPL	-0.801728	9.96795	8.68109	0.0139928	0.056333
FBXO38	FBXO38	0.801232	9.74742	13.6277	0.0205392	0.0749815
CCDC66	CCDC66	0.801094	9.74416	14.4618	0.0176627	0.0668182
KLHL21	KLHL21	0.800794	9.74904	15.1006	0.0134611	0.0550294
MAP1B	MAP1B	0.800525	10.3313	21.4125	5.29738e-05	0.000613664
MRPS14	MRPS14	-0.799665	9.82577	11.1812	0.0122384	0.0514998
TMEM54	TMEM54	-0.799333	9.81727	9.21732	0.0219532	0.0785607
ENSCSAG00000000286	ENSCSAG00000000286	0.798567	11.1985	71.526	2.71689e-12	1.27364e-10
SCAF4	SCAF4	0.798123	9.83189	9.9416	0.0114365	0.048615
ACAA2	ACAA2	-0.798117	9.9052	8.30681	0.0195112	0.0719618
TIAL1	TIAL1	0.797892	9.89934	9.59188	0.0066073	0.0323654
CITED2	CITED2	0.797852	10.2867	9.7525	0.00184503	0.0120918
SAR1A	SAR1A	-0.797758	9.872	7.59983	0.0239068	0.0834493
TSEN34	TSEN34	-0.79756	9.94119	8.66017	0.0165487	0.0634621
NDUFS2	NDUFS2	-0.797129	10.0454	11.3239	0.00864836	0.0393293
ANXA3	ANXA3	-0.79666	9.77561	9.78041	0.0269419	0.0902139
PDCD6	PDCD6	-0.796472	10.018	9.75195	0.00977139	0.0434515
ELF1	ELF1	0.795758	9.80715	9.30693	0.0171612	0.0654108
GEN1	GEN1	0.795556	9.7531	14.6934	0.0148469	0.0584552
RBM3	RBM3	-0.795152	10.1233	12.7194	0.00558375	0.0286674
DECR1	DECR1	-0.794647	10.0038	9.45673	0.0123528	0.0518941
XRCC1	XRCC1	0.794249	9.80638	9.22082	0.0179726	0.0675285
NSD3	NSD3	0.794031	9.90301	9.62434	0.00681241	0.0331115
ENSCSAG00000005467	ENSCSAG00000005467	-0.793986	11.6173	47.9635	7.99501e-12	3.54893e-10
ACTN4	ACTN4	0.793602	9.97214	10.7723	0.00534858	0.0277727
FKBP8	FKBP8	-0.793366	9.9312	7.81368	0.0179072	0.0673836
FSTL5	FSTL5	0.792699	9.74579	17.6787	0.00981374	0.0436012
IFT43	IFT43	-0.792567	9.75715	12.4771	0.0199419	0.0732808
CCDC50	CCDC50	0.792423	9.90446	9.63726	0.00781372	0.0366638
OTUD4	OTUD4	0.791589	9.85625	9.36811	0.0110589	0.0473308
BLOC1S1	BLOC1S1	-0.791208	9.9497	7.94692	0.0147038	0.0581657
MYCBP2	MYCBP2	0.788843	9.8056	9.15596	0.0178078	0.0671562
PAK2	PAK2	0.788385	10.0736	13.2069	0.00108705	0.0077673
CLUH	CLUH	0.788034	9.7764	10.2893	0.0205913	0.0750624
TOMM6	TOMM6	-0.787591	10.4319	24.9234	0.000493928	0.00409565
INF2	INF2	0.787546	9.83344	9.43851	0.013299	0.0545442
ZMAT3	ZMAT3	0.786453	9.72608	22.7372	0.0123433	0.0518941
PABPC1	PABPC1	0.785952	11.9764	44.5993	4.10992e-11	1.66253e-09
SERINC2	SERINC2	-0.785832	9.80325	8.42015	0.0306061	0.0985866
BICDL1	BICDL1	0.785457	9.74171	16.1356	0.0147575	0.0582863
PMM1	PMM1	0.78544	9.83497	8.4086	0.0176806	0.0668182
GNB1	GNB1	0.785434	9.76038	11.4076	0.0223228	0.0793558
CBR1	CBR1	-0.785156	10.1114	12.6459	0.00618009	0.0308451
FAM98C	FAM98C	0.784657	9.8009	9.2441	0.0198353	0.0729426
MTF2	MTF2	0.784584	9.80716	9.65881	0.0175148	0.0664052
CHMP5	CHMP5	-0.783638	9.89788	7.57538	0.0230575	0.0813337
ENSCSAG00000015560	ENSCSAG00000015560	0.783384	9.88611	8.95739	0.0103262	0.0451188
PDHB	PDHB	-0.783278	9.84566	7.78897	0.0269025	0.0901422
SCO2	SCO2	0.783032	9.84262	9.66933	0.0104719	0.0455093
PLD3	PLD3	-0.782888	9.8342	7.03991	0.0333142	0.104791
TLE1	TLE1	0.782685	9.74333	13.4468	0.0233492	0.0819017
SRP68	SRP68	0.782561	9.86302	8.68864	0.014714	0.0581657
GPATCH4	GPATCH4	0.782339	9.79067	9.56066	0.0206761	0.0752622
ENSCSAG00000009299	ENSCSAG00000009299	-0.781819	11.5609	47.4406	1.03064e-11	4.45664e-10
NOC4L	NOC4L	-0.780914	9.82577	7.53847	0.0324158	0.102585
TUT4	TUT4	0.780615	9.76279	11.5279	0.0207284	0.075398
SLC12A7	SLC12A7	0.780575	9.74661	13.3759	0.0226068	0.0799687
CLCN3	CLCN3	0.780502	9.79932	9.5719	0.0174374	0.0661619
STX18	STX18	0.779957	9.74171	13.9868	0.0222741	0.0792513
HMOX1	HMOX1	-0.779752	9.87126	5.47496	0.0358635	0.110976
PHACTR2	PHACTR2	0.779426	9.73926	14.0783	0.0238819	0.0834205
FAM107B	FAM107B	0.779067	9.80482	8.83121	0.0212736	0.0767133
STAU1	STAU1	0.778806	10.1208	14.7067	0.000853112	0.00638688
HERC2	HERC2	0.77877	9.78515	9.65962	0.0211586	0.0764637
PMF1	PMF1	-0.778287	9.75876	11.9694	0.0248841	0.0854923
ENSCSAG00000018644	ENSCSAG00000018644	-0.777999	11.163	39.393	6.30056e-08	1.52674e-06
ENSCSAG00000013261	ENSCSAG00000013261	0.777846	9.92691	8.93486	0.00832892	0.0382932
COMMD4	COMMD4	-0.777644	9.88092	7.48293	0.0258381	0.0875701
ENSCSAG00000017792	ENSCSAG00000017792	0.777531	10.1954	17.9318	0.000301177	0.00274673
ENSCSAG00000015147	ENSCSAG00000015147	-0.777455	9.91029	8.40242	0.0200649	0.0735072
NME3	NME3	-0.776749	9.97975	8.29147	0.0140818	0.0564799
CSTF1	CSTF1	0.776386	9.7466	12.7517	0.0239669	0.0835429
RBM5	RBM5	0.776	9.79933	10.5843	0.0153468	0.0599063
TRIP10	TRIP10	0.774688	9.86901	8.65229	0.0130315	0.0538742
PHF5A	PHF5A	-0.774489	10.0368	10.9473	0.00996677	0.0440858
HEBP1	HEBP1	-0.774389	9.77161	9.6505	0.0310219	0.0993096
WASF2	WASF2	0.7741	9.8839	8.42561	0.0134843	0.0550793
SPCS3	SPCS3	-0.773594	9.97562	8.42241	0.0153446	0.0599063
RBCK1	RBCK1	0.773116	9.84869	8.95112	0.013212	0.0543208
GCC2	GCC2	0.772754	9.85093	9.77227	0.00993806	0.0439976
STT3B	STT3B	0.772607	9.82808	8.41307	0.0187984	0.0697431
MBNL1	MBNL1	0.772436	9.75553	12.3457	0.0209783	0.0761412
ID1	ID1	0.772099	10.2073	8.67815	0.00329912	0.0193096
ENSCSAG00000000301	ENSCSAG00000000301	-0.77208	9.76197	9.9841	0.0313882	0.100306
TNFAIP1	TNFAIP1	0.771682	9.80246	9.26433	0.0186956	0.0694644
USP34	USP34	0.771302	9.82574	9.49808	0.0139934	0.056333
GINS1	GINS1	-0.771212	9.83498	8.35179	0.0248394	0.0854923
MKLN1	MKLN1	0.770707	9.76198	10.7933	0.0247748	0.0854091
TPBG	TPBG	0.770529	9.8585	8.03429	0.0146806	0.0581657
NIP7	NIP7	0.770448	9.77161	9.9383	0.0248557	0.0854923
CIAO2B	CIAO2B	-0.770358	10.0093	10.1547	0.0133679	0.0547375
ENSCSAG00000019209	ENSCSAG00000019209	-0.769791	11.7492	45.7135	2.3877e-11	9.98058e-10
AKIRIN2	AKIRIN2	0.769019	9.98186	10.0468	0.00392526	0.0219011
INTS2	INTS2	0.768978	9.7531	11.868	0.0241969	0.0839941
ADIPOR1	ADIPOR1	0.768909	9.86003	8.69347	0.0130087	0.0538742
TMED9	TMED9	-0.768719	10.0839	11.6489	0.00961961	0.0429288
LATS1	LATS1	0.768587	9.77161	12.0889	0.0160241	0.061888
UGCG	UGCG	0.767672	9.90153	8.62837	0.0087645	0.0397493
TTC17	TTC17	0.767474	9.74008	15.2951	0.023925	0.0834547
STAM	STAM	0.767186	9.79776	9.58161	0.0196241	0.0722191
BUD31	BUD31	-0.767059	10.0106	9.20272	0.0132031	0.0543208
TRAPPC6A	TRAPPC6A	-0.767047	9.82807	10.4636	0.0152359	0.0597993
CTPS1	CTPS1	0.7668	9.77161	10.1103	0.0240911	0.0836848
PSMA3	PSMA3	-0.766177	10.1853	15.5607	0.00477082	0.0252165
ATXN10	ATXN10	0.76607	10.052	12.1288	0.00179007	0.0117834
GTF3C6	GTF3C6	-0.765863	9.88242	7.29783	0.0292388	0.0956698
DCDC1	DCDC1	0.765694	9.85248	7.65251	0.0193246	0.0713786
RALA	RALA	0.765545	9.95675	9.39556	0.00601096	0.0302417
ERCC1	ERCC1	-0.765156	9.75956	11.3042	0.0254328	0.0867239
TMUB1	TMUB1	0.76482	9.76921	10.4136	0.0249026	0.0854971
ENSCSAG00000012347	ENSCSAG00000012347	-0.764552	9.89494	7.18428	0.0278823	0.0924422
YEATS2	YEATS2	0.764489	9.7531	11.4315	0.0268435	0.0900649
MLF1	MLF1	-0.76447	9.80793	7.31494	0.0337901	0.105998
THRB	THRB	0.764102	9.75227	19.4836	0.00662185	0.0324051
FLNB	FLNB	0.76403	9.86227	9.15871	0.014681	0.0581657
ENSCSAG00000019435	ENSCSAG00000019435	-0.763679	9.84944	6.78027	0.0302918	0.0978853
FSTL1	FSTL1	0.763526	9.79068	8.97355	0.024979	0.0857009
SEMA3C	SEMA3C	0.763491	10.1865	12.8579	0.00064254	0.00506823
MTMR10	MTMR10	0.763258	9.75956	17.5237	0.00840931	0.0384513
SLC3A2	SLC3A2	0.763228	10.0644	11.2365	0.00209997	0.0133673
PSMC4	PSMC4	-0.762843	9.92834	7.70571	0.0233356	0.0819017
TADA3	TADA3	0.762257	9.86452	8.2775	0.0147951	0.0583428
POLR3K	POLR3K	-0.762187	9.75957	12.5814	0.0200767	0.0735072
WDR83OS	WDR83OS	-0.762063	10.2721	18.8008	0.00232009	0.0144566
DCAF5	DCAF5	0.762004	9.78354	12.4085	0.0136073	0.0553561
CNIH4	CNIH4	-0.761629	9.91826	10.1202	0.0136436	0.055459
MTERF4	MTERF4	0.761488	9.74904	12.0674	0.0277532	0.0923142
PHF23	PHF23	0.761204	9.78752	8.99989	0.0257987	0.0875701
MAP2K5	MAP2K5	0.761116	9.81805	8.16548	0.0222776	0.0792513
MRPL46	MRPL46	-0.76051	9.8388	7.39589	0.0310243	0.0993096
IER2	IER2	0.75937	10.4523	14.5546	0.000144958	0.00148331
MOV10	MOV10	0.759347	9.7756	9.74029	0.0260123	0.0880416
FSTL3	FSTL3	0.759063	9.97284	10.1084	0.00401089	0.0222798
BNIP2	BNIP2	0.75883	9.7748	9.96859	0.0245941	0.0850787
HBEGF	HBEGF	0.758234	9.78831	8.54208	0.0248676	0.0854923
UBE2L6	UBE2L6	-0.757999	9.9412	7.48064	0.022088	0.0788566
PARP1	PARP1	-0.757964	9.91898	9.15771	0.0187757	0.0697107
ENSCSAG00000003713	ENSCSAG00000003713	0.757822	9.79541	8.47662	0.026234	0.088553
PFDN5	PFDN5	-0.757493	10.2236	13.636	0.00195044	0.0126564
TBX18	TBX18	0.75733	9.71867	26.2746	0.0135695	0.0552472
MARK2	MARK2	0.75727	9.73024	19.4642	0.0147854	0.0583428
ENSCSAG00000000688	ENSCSAG00000000688	-0.75693	9.80404	8.72042	0.0292643	0.095691
PWWP2A	PWWP2A	0.756909	9.74497	12.012	0.032208	0.102056
ENSCSAG00000000553	ENSCSAG00000000553	-0.756843	9.87795	6.85082	0.030232	0.0978347
DUSP3	DUSP3	0.756708	9.80012	8.39098	0.0245663	0.0850411
SPRYD7	SPRYD7	-0.756518	9.7644	11.4956	0.0234844	0.0823051
ENSCSAG00000019475	ENSCSAG00000019475	-0.756268	9.86826	7.4279	0.0295376	0.0962083
RPA3	RPA3	-0.756203	9.93264	8.09233	0.0232772	0.0817634
GOLIM4	GOLIM4	0.755091	9.93621	8.20059	0.0106499	0.046171
ENSCSAG00000010119	ENSCSAG00000010119	-0.754541	10.0261	9.48202	0.0132814	0.0545166
NCKAP5	NCKAP5	0.754466	9.774	13.4978	0.00934107	0.041925
EXOC5	EXOC5	0.754402	9.76038	10.9988	0.0253485	0.0866067
SERPINB1	SERPINB1	-0.754369	9.97215	7.56403	0.0202715	0.074112
ATN1	ATN1	0.754349	9.73106	16.2477	0.0250276	0.0858088
NDUFAF3	NDUFAF3	-0.754319	10.2002	13.6041	0.00482787	0.0253822
GLA	GLA	-0.754301	9.80247	8.23897	0.0318309	0.101221
COA1	COA1	-0.752785	9.8165	8.5071	0.027661	0.0920686
NDUFS3	NDUFS3	-0.752499	9.98531	8.07428	0.0185353	0.0690735
ZNF608	ZNF608	0.752088	9.7748	13.9613	0.0125198	0.0523763
IFI27L2	IFI27L2	-0.751685	9.89713	6.57663	0.027073	0.0904755
TUBA1C	TUBA1C	-0.75124	10.9327	23.4068	6.72437e-06	0.000108107
CCDC12	CCDC12	0.750877	9.75634	10.6875	0.0295252	0.0962083
BAZ2A	BAZ2A	0.75075	9.81727	8.30934	0.0220287	0.0787568
TXN2	TXN2	-0.750029	9.84338	6.65659	0.0346083	0.107823
TBC1D2	TBC1D2	0.749963	9.78356	8.80076	0.0278838	0.0924422
CCSER2	CCSER2	0.749417	9.74986	11.5574	0.0284751	0.0937334
ENSCSAG00000007386	ENSCSAG00000007386	-0.749195	9.78356	8.53123	0.0365954	0.11234
ACAT1	ACAT1	-0.748854	9.78197	7.96334	0.0401358	0.120335
ENSCSAG00000013731	ENSCSAG00000013731	-0.748504	11.1642	35.994	7.15458e-09	2.08648e-07
COL4A2	COL4A2	0.748229	9.92187	7.12715	0.0141528	0.0566677
CWC22	CWC22	0.747973	9.77561	9.32625	0.0278608	0.0924422
HAGH	HAGH	0.747602	9.87201	8.13358	0.0153232	0.0599063
PDF	PDF	0.747148	9.78515	10.514	0.0210259	0.0762039
PAX8	PAX8	0.746871	10.1494	12.4722	0.000980773	0.00714014
GNA13	GNA13	0.746594	9.76037	10.1233	0.0307133	0.0986917
ENSCSAG00000003298	ENSCSAG00000003298	0.746582	9.74171	16.4266	0.0146098	0.0580689
RPS19BP1	RPS19BP1	0.746264	9.778	9.19252	0.0289992	0.0950904
PHF20L1	PHF20L1	0.746176	9.80247	8.78655	0.0223854	0.079404
CNOT1	CNOT1	0.746121	9.77559	9.16026	0.0303062	0.0978853
TRRAP	TRRAP	0.745427	9.78276	9.15958	0.0269867	0.0903037
TMED1	TMED1	-0.744958	9.76841	8.76912	0.0430528	0.126299
HSPH1	HSPH1	0.744648	9.88464	8.62986	0.0144202	0.0574974
WWC2	WWC2	0.744632	9.79855	8.63327	0.0255204	0.0869046
TUSC2	TUSC2	-0.743985	9.778	8.22917	0.0414173	0.123074
CUX1	CUX1	0.74394	9.80948	7.83057	0.0275495	0.0918194
MTMR4	MTMR4	0.74393	9.74008	14.2383	0.0213126	0.0767989
TIMM8A	TIMM8A	-0.743454	9.75067	11.8356	0.0279238	0.0925037
STRAP	STRAP	0.743432	9.84717	8.40906	0.0181614	0.068085
RAD54B	RAD54B	0.743037	9.73763	17.8105	0.0159625	0.0618239
PAXIP1	PAXIP1	0.743035	9.73188	17.2361	0.0205618	0.0750093
RBM33	RBM33	0.742979	9.80011	9.61329	0.0184933	0.0690318
RAB11FIP2	RAB11FIP2	0.742942	9.7676	9.5786	0.0313604	0.100306
YARS2	YARS2	0.742589	9.80168	9.08107	0.020775	0.0755127
SF1	SF1	0.742289	9.97284	8.83479	0.00706236	0.0340623
PCID2	PCID2	0.742228	9.75472	10.9162	0.0298582	0.0970635
PTBP1	PTBP1	0.741709	10.0658	10.9821	0.00267266	0.0162044
CDKN2C	CDKN2C	0.741444	9.7652	10.1025	0.028838	0.094729
ZMPSTE24	ZMPSTE24	-0.741185	9.80326	7.32539	0.0406024	0.1212
PCBD2	PCBD2	-0.741101	9.7772	10.7002	0.0231543	0.0814527
MB21D2	MB21D2	0.74107	9.74579	12.8278	0.0257763	0.0875701
BCKDHB	BCKDHB	-0.740874	9.73352	17.1017	0.0194082	0.0716348
ELL2	ELL2	0.740437	9.74905	11.306	0.0323469	0.102432
CHD9	CHD9	0.740072	9.87347	10.8057	0.00766972	0.0361188
DCBLD2	DCBLD2	0.739888	10.3709	12.4681	0.000433848	0.00368371
TM2D2	TM2D2	-0.739693	9.85851	6.59146	0.0389523	0.118057
POLR1A	POLR1A	0.739656	9.78356	8.78195	0.0293834	0.0959553
FAM111A	FAM111A	0.739121	9.78277	8.37959	0.0318456	0.101221
PSMC5	PSMC5	-0.738985	10.1158	12.2613	0.00898911	0.0405116
ANO6	ANO6	0.738538	9.75229	10.6931	0.0333017	0.104791
BIRC6	BIRC6	0.738506	9.87349	8.41464	0.0141556	0.0566677
ECHS1	ECHS1	-0.737989	10.0106	9.61953	0.016484	0.0632621
IPO4	IPO4	0.737831	9.81261	8.12932	0.0250642	0.0858757
BNIP1	BNIP1	0.73742	9.75795	10.2122	0.0320082	0.101552
RRN3	RRN3	0.736973	9.75229	10.7842	0.032797	0.10353
DBN1	DBN1	0.736948	10.2499	14.965	0.000536133	0.00440821
RBBP7	RBBP7	-0.736813	9.86827	6.53985	0.0368191	0.112888
EPHB2	EPHB2	0.736738	9.83803	7.42051	0.0252014	0.0861691
HNRNPUL1	HNRNPUL1	0.736715	9.88536	7.80388	0.0158932	0.0616416
ENSCSAG00000010238	ENSCSAG00000010238	-0.736606	10.9434	31.9955	4.78126e-07	9.99284e-06
PTAR1	PTAR1	0.735947	9.75067	11.1113	0.0314566	0.100437
MCM4	MCM4	-0.735249	9.82577	9.32958	0.0245432	0.0850197
KDM4C	KDM4C	0.733189	9.74414	13.2569	0.0255148	0.0869046
DGUOK	DGUOK	-0.733	9.89422	6.66512	0.0338436	0.1061
DHX15	DHX15	0.732871	9.88316	7.86859	0.0178199	0.0671562
KRTCAP2	KRTCAP2	-0.732278	10.0454	8.86955	0.0152989	0.0599063
ENSCSAG00000000170	ENSCSAG00000000170	-0.73226	9.93406	6.99984	0.0290238	0.0950904
NIT2	NIT2	-0.732155	9.77321	8.54871	0.040219	0.120441
DNAJB12	DNAJB12	0.731966	9.76439	9.4823	0.0337135	0.105824
SPTAN1	SPTAN1	0.731954	9.99425	9.08377	0.00861683	0.0392214
C5orf51	C5orf51	0.731553	9.75391	10.1894	0.0345813	0.107806
ENSCSAG00000000734	ENSCSAG00000000734	-0.731441	9.92039	6.5524	0.0231637	0.0814527
FLII	FLII	0.731301	9.97493	8.93548	0.00802521	0.0373788
ENSCSAG00000001231	ENSCSAG00000001231	-0.731199	9.91895	6.6374	0.0318195	0.101221
PARG	PARG	0.731012	9.7772	8.9761	0.031595	0.100686
MICALL2	MICALL2	0.730682	9.73599	13.6071	0.0303766	0.0980497
BCLAF1	BCLAF1	0.730632	10.0916	9.92437	0.00267489	0.0162044
ENSCSAG00000006832	ENSCSAG00000006832	-0.730599	10.0059	8.23481	0.0195977	0.0721871
PPP1R10	PPP1R10	0.730539	9.81494	7.56304	0.026639	0.0896351
STYXL1	STYXL1	-0.729786	9.83728	6.93923	0.0384694	0.116761
GTF3C1	GTF3C1	0.72964	9.81184	8.14941	0.0257742	0.0875701
MED29	MED29	-0.729279	9.85852	6.48119	0.0394311	0.118719
NRBF2	NRBF2	0.729077	9.80558	8.22962	0.0279392	0.0925037
ENSCSAG00000008330	ENSCSAG00000008330	-0.729012	9.76278	8.68827	0.0431079	0.126342
ENSCSAG00000009522	ENSCSAG00000009522	0.728993	9.75391	11.3057	0.0278792	0.0924422
PSMC3	PSMC3	-0.728662	9.78752	7.92069	0.0418434	0.123973
ELP4	ELP4	0.728114	9.73435	15.2504	0.023497	0.0823051
UBR5	UBR5	0.727612	9.86526	7.58935	0.0181015	0.0679112
ITGB1BP1	ITGB1BP1	-0.727513	9.84869	6.97025	0.0357789	0.11085
NIF3L1	NIF3L1	-0.727004	9.79147	8.01217	0.0423717	0.125095
NAA25	NAA25	0.727002	9.75147	11.2302	0.0285783	0.0939991
TEX10	TEX10	0.726463	9.76439	10.7413	0.0266439	0.0896351
CNOT4	CNOT4	0.725814	9.8365	8.71275	0.0176686	0.0668182
LSM6	LSM6	-0.724678	9.94404	7.30904	0.0283431	0.0934709
CREBBP	CREBBP	0.723917	9.7652	9.59962	0.033945	0.106239
ENSCSAG00000017672	ENSCSAG00000017672	-0.723874	10.2845	13.6785	0.00419798	0.0230636
NQO1	NQO1	-0.723344	9.90447	7.26033	0.0284506	0.0937334
RNF181	RNF181	-0.723235	10.0361	9.41736	0.0173616	0.0660844
CASC3	CASC3	0.722906	9.80794	7.99639	0.0272513	0.0908858
NSDHL	NSDHL	-0.722728	9.87201	6.82554	0.0359996	0.111122
PIGF	PIGF	-0.72263	9.85474	6.6705	0.0393314	0.118546
KPNB1	KPNB1	0.722441	10.3725	21.058	0.000167324	0.00165869
CCNB2	CCNB2	-0.722333	9.83728	7.64514	0.0439248	0.127855
SMC1A	SMC1A	0.72231	9.81649	7.74222	0.0299557	0.0972501
KRT10	KRT10	-0.722156	9.98255	7.77594	0.0235812	0.0825426
TAF15	TAF15	0.7219	10.1732	11.7666	0.00209557	0.0133562
GDF15	GDF15	0.72173	10.1506	5.55486	0.0186317	0.0693297
ENSCSAG00000014797	ENSCSAG00000014797	0.721575	9.82114	7.67063	0.0333216	0.104791
ENSCSAG00000015268	ENSCSAG00000015268	-0.721518	10.4958	21.6991	0.000555904	0.00452665
BOLA3	BOLA3	-0.721368	10.0174	8.19149	0.0191476	0.0708815
POLR1B	POLR1B	0.720986	9.80326	7.90891	0.0325784	0.103035
STK16	STK16	0.720701	9.77641	8.54559	0.0360605	0.111174
ENSCSAG00000000403	ENSCSAG00000000403	-0.720698	9.74253	17.7226	0.0127498	0.0531172
KPNA2	KPNA2	-0.720508	9.99288	7.17115	0.0242588	0.0841509
CUTA	CUTA	-0.720422	10.0481	8.5704	0.0158459	0.0615672
IMPDH2	IMPDH2	-0.719644	10.0993	9.91075	0.012437	0.0521604
ISCA1	ISCA1	-0.7192	9.88538	6.3827	0.04072	0.121434
MKI67	MKI67	0.718845	9.98602	10.0348	0.00762139	0.036046
APLP2	APLP2	-0.718596	9.91609	6.58117	0.0332387	0.104727
CALM2	CALM2	-0.71855	11.0458	28.0778	4.80494e-06	8.17003e-05
ENSCSAG00000005219	ENSCSAG00000005219	0.718511	9.76841	9.8507	0.0298838	0.0970837
GUK1	GUK1	-0.718267	10.0865	10.6879	0.0137231	0.0556918
PIM1	PIM1	0.718261	9.83191	7.0342	0.0267168	0.08976
CD320	CD320	-0.717775	9.84794	6.38793	0.0465454	0.132956
CENPM	CENPM	-0.717333	9.94473	7.15073	0.0292051	0.095622
RNF8	RNF8	-0.717204	9.79855	6.90882	0.0493865	0.138703
RNF149	RNF149	0.717053	9.87051	7.29717	0.021546	0.0774729
ENSCSAG00000003176	ENSCSAG00000003176	0.7169	9.75956	14.8691	0.0107344	0.0463771
ITM2B	ITM2B	-0.716745	10.2839	13.5115	0.00261067	0.0159502
MRPL15	MRPL15	-0.716377	10.0355	9.05626	0.0177657	0.0670525
YWHAG	YWHAG	0.716341	9.99148	9.35199	0.00580753	0.0294426
CTSD	CTSD	0.715923	10.9933	24.9766	6.90741e-07	1.40844e-05
YTHDF3	YTHDF3	0.715074	9.77641	8.39975	0.0365955	0.11234
XPR1	XPR1	0.715012	9.72776	16.8689	0.0248004	0.0854386
USP33	USP33	0.714882	9.78594	8.0087	0.0372356	0.113817
FNBP1L	FNBP1L	0.714751	9.76681	9.37531	0.0348209	0.108351
PTPN13	PTPN13	0.714667	9.86901	6.99939	0.022068	0.0788413
ENSCSAG00000019437	ENSCSAG00000019437	-0.714602	9.76761	12.0213	0.0200699	0.0735072
MIDEAS	MIDEAS	0.714416	9.74008	11.7445	0.0379447	0.115567
PI3	PI3	-0.714321	9.76921	8.95687	0.0430261	0.126299
PPARG	PPARG	0.714083	10.2613	11.736	0.000639289	0.00506583
ZNF451	ZNF451	0.71406	9.74986	11.0352	0.0391341	0.118382
FAM210A	FAM210A	0.714036	9.7466	11.8133	0.0313955	0.100306
ENSCSAG00000019224	ENSCSAG00000019224	-0.71376	9.88388	6.09613	0.0383291	0.11645
AP3S1	AP3S1	-0.713198	9.86228	6.02534	0.0435132	0.127044
MARCHF6	MARCHF6	0.71265	9.78356	8.1229	0.0359158	0.111026
NAA16	NAA16	0.712506	9.76117	11.247	0.0246235	0.0851217
RGS10	RGS10	0.711495	9.84337	7.18552	0.0264564	0.0891836
ENSCSAG00000019575	ENSCSAG00000019575	-0.711479	9.91243	6.01895	0.0306582	0.098641
TRPM5	TRPM5	0.710905	9.76199	9.12973	0.03935	0.118546
ENSCSAG00000018772	ENSCSAG00000018772	0.710143	10.3829	19.2866	0.000135065	0.00139976
ENSCSAG00000003817	ENSCSAG00000003817	0.709908	9.85173	7.49013	0.0222566	0.0792513
CCNB1	CCNB1	-0.709894	9.96238	6.75011	0.0339444	0.106239
TMED10	TMED10	-0.709863	9.99903	7.47536	0.0246966	0.0851982
TIA1	TIA1	0.709564	9.88905	7.0497	0.0228823	0.0807725
ENSCSAG00000014769	ENSCSAG00000014769	-0.709524	10.1296	6.91512	0.0134078	0.0548562
NAMPT	NAMPT	0.709448	9.81338	7.36962	0.0318636	0.101221
DLG2	DLG2	0.709259	10.2585	8.0439	0.00466274	0.0247587
KIRREL1	KIRREL1	0.709109	9.78195	7.96679	0.0373792	0.114186
HNF1B	HNF1B	0.709004	9.94968	7.42551	0.0124864	0.0522803
SIGMAR1	SIGMAR1	-0.708001	9.81572	6.7528	0.0497102	0.139455
GNAI1	GNAI1	0.707602	9.94897	7.6077	0.0131185	0.0540694
TAPBPL	TAPBPL	-0.706071	9.81727	6.0993	0.0529199	0.145246
ENSCSAG00000001068	ENSCSAG00000001068	-0.706035	10.0079	8.14642	0.0240585	0.0836848
WDR43	WDR43	0.705692	9.88019	6.78532	0.0240501	0.0836848
RPL22L1	RPL22L1	-0.705309	11.1552	27.8284	1.64233e-07	3.74452e-06
DHX29	DHX29	0.705232	9.82422	7.33604	0.0305184	0.098444
MRPL38	MRPL38	-0.705001	9.88389	5.9577	0.0398361	0.119723
RBM25	RBM25	0.704569	10.0355	9.05754	0.00693253	0.0335006
PPP4R1	PPP4R1	0.704322	9.78197	8.73372	0.0326409	0.103167
RUVBL2	RUVBL2	-0.704015	9.88464	6.33958	0.040922	0.121964
ZMYND8	ZMYND8	0.70375	9.73188	16.5611	0.0219214	0.0785607
H1-2	H1-2	0.703734	9.93048	6.13968	0.0168464	0.0643085
LIMS1	LIMS1	0.703633	10.1012	10.8723	0.00336966	0.0195882
TGIF1	TGIF1	0.703496	10.0321	8.61389	0.00737746	0.0352456
GAPVD1	GAPVD1	0.70295	9.76359	8.99336	0.0397389	0.119503
RANBP17	RANBP17	0.702935	9.73351	20.2838	0.0128674	0.0533922
RPS6KC1	RPS6KC1	0.702785	9.79304	7.6413	0.0376963	0.115015
ZCCHC7	ZCCHC7	0.702527	9.75632	9.2241	0.0423459	0.125095
HERPUD2	HERPUD2	0.701986	9.76841	8.40344	0.0418121	0.123954
YTHDF2	YTHDF2	0.701924	9.92977	7.71218	0.0142253	0.0568557
TXNDC17	TXNDC17	-0.701776	10.0167	8.59532	0.0219582	0.0785607
VPS35	VPS35	-0.701641	9.91971	6.3702	0.03714	0.113718
PTPRK	PTPRK	0.700676	10.0361	8.67884	0.00617325	0.0308451
CCNQ	CCNQ	0.700561	9.85095	7.23146	0.0261318	0.088327
ZNF267	ZNF267	0.700295	9.75311	11.8795	0.0294882	0.0961721
UBXN7	UBXN7	0.700075	9.73435	13.6079	0.0319707	0.101497
HBQ1	HBQ1	-0.699359	9.74579	11.0663	0.0424541	0.125191
ENSCSAG00000015841	ENSCSAG00000015841	-0.699252	9.80012	6.70481	0.0527551	0.144997
ENSCSAG00000004397	ENSCSAG00000004397	0.69923	9.72611	15.6771	0.0371577	0.113718
KCTD3	KCTD3	0.699225	9.80247	7.39397	0.0360385	0.111174
ANAPC13	ANAPC13	-0.699103	9.77959	8.19864	0.0454107	0.130608
YBX3	YBX3	0.699087	9.79855	7.43853	0.0391968	0.118428
FAM177A1	FAM177A1	-0.698319	9.77401	6.94949	0.0656067	0.169631
HMGN1	HMGN1	-0.69813	10.6017	23.279	0.000355206	0.00314235
PSMD14	PSMD14	-0.698047	9.86151	5.76942	0.0469252	0.133705
RIOK1	RIOK1	0.697905	9.75553	9.72026	0.0389862	0.118089
BDH2	BDH2	-0.697668	9.95676	6.57042	0.0335475	0.105369
ENSCSAG00000016048	ENSCSAG00000016048	0.697388	9.84565	6.7172	0.0318241	0.101221
ENSCSAG00000004529	ENSCSAG00000004529	-0.697216	10.0826	8.1134	0.0138532	0.0560227
FH	FH	-0.696255	9.84945	6.26385	0.0478163	0.135533
ALKBH4	ALKBH4	0.695316	9.75229	9.5536	0.0420753	0.124587
MESD	MESD	-0.695023	9.86453	5.82158	0.0501216	0.140087
LRPAP1	LRPAP1	-0.694421	10.0334	7.41854	0.0266053	0.0896254
SCLT1	SCLT1	0.694339	9.79304	8.07038	0.035924	0.111026
ARL13B	ARL13B	0.693884	9.75633	9.53313	0.0411073	0.122298
PERP	PERP	-0.692772	9.86678	5.60225	0.053874	0.146785
MEAF6	MEAF6	0.692618	9.86602	6.72785	0.0268943	0.0901422
ENSCSAG00000018997	ENSCSAG00000018997	-0.692509	9.85096	5.61044	0.0515164	0.142373
HMGXB3	HMGXB3	0.692474	9.7327	12.2395	0.0455219	0.130778
SRRT	SRRT	0.69232	9.97424	7.9583	0.0131012	0.0540694
ENSCSAG00000005123	ENSCSAG00000005123	0.692255	9.75715	11.4956	0.0308105	0.0988774
CYB5A	CYB5A	-0.692246	9.98737	7.26043	0.0307845	0.0988573
ENSCSAG00000001168	ENSCSAG00000001168	-0.692225	10.5406	16.3601	0.000954343	0.0069883
PHF20	PHF20	0.6921	9.80949	8.1107	0.0277878	0.0923681
UBL4A	UBL4A	0.691916	9.79698	8.0615	0.0339728	0.106239
ENSCSAG00000018917	ENSCSAG00000018917	0.691475	9.75956	8.67436	0.0457187	0.131193
LPCAT4	LPCAT4	0.691452	9.76359	8.43159	0.044956	0.129821
C17orf80	C17orf80	0.690297	9.77481	7.68964	0.0456317	0.131018
IDH2	IDH2	-0.690293	9.87945	6.1829	0.0440991	0.12801
ADAR	ADAR	0.690249	9.8585	6.68184	0.0287369	0.0944589
WRNIP1	WRNIP1	0.690185	9.72941	17.8506	0.0200203	0.0734937
CNST	CNST	0.6901	9.72446	22.2385	0.0153073	0.0599063
ENSCSAG00000006943	ENSCSAG00000006943	0.690007	9.903	7.71793	0.0186908	0.0694644
MRPL17	MRPL17	-0.689805	10.0368	8.4905	0.0223997	0.079404
PRPF6	PRPF6	0.689798	9.86676	6.66349	0.0281857	0.0932581
TNIP2	TNIP2	0.689548	9.81028	7.05642	0.0379465	0.115567
RNF185	RNF185	0.689435	9.73353	16.6307	0.0204893	0.074854
SLC25A39	SLC25A39	-0.689294	10.3903	18.1203	0.00224506	0.0140942
TOPBP1	TOPBP1	-0.689255	9.80247	5.74786	0.0725976	0.182806
ENSCSAG00000011884	ENSCSAG00000011884	0.689124	9.76841	9.30022	0.0380302	0.115752
TXNRD1	TXNRD1	-0.689114	9.84413	5.79791	0.0565676	0.152321
SHC1	SHC1	0.689078	9.7644	8.55687	0.0442899	0.128341
UGGT2	UGGT2	0.688537	9.73845	15.3649	0.019601	0.0721871
RNF139	RNF139	0.688174	9.75391	9.40442	0.0451779	0.130237
CGNL1	CGNL1	0.688107	9.7644	8.52833	0.0444293	0.128596
ACOT13	ACOT13	-0.687903	9.7764	10.3629	0.0270741	0.0904755
PRPF40B	PRPF40B	0.686949	9.75067	9.65806	0.0442067	0.128174
SEPTIN8	SEPTIN8	0.686775	9.79462	7.81374	0.036194	0.11138
XRCC6	XRCC6	-0.686281	10.354	15.6248	0.00392418	0.0219011
LRBA	LRBA	0.686247	9.77719	7.76045	0.0452416	0.130346
MYL12B	MYL12B	-0.685805	10.6586	22.1569	0.000457471	0.00384368
CYB561D2	CYB561D2	-0.685579	9.75795	8.13075	0.0584874	0.156132
CLDN1	CLDN1	0.685206	10.1352	9.10751	0.00405203	0.0223844
MOB2	MOB2	0.684762	9.76118	8.32742	0.0478526	0.135533
ETFA	ETFA	-0.68374	9.95604	6.75568	0.0358576	0.110976
APOBEC3G	APOBEC3G	-0.683567	9.89934	5.55494	0.0489792	0.137945
ZNF385B	ZNF385B	0.683373	9.76359	8.55181	0.0439946	0.127855
SERPINH1	SERPINH1	-0.683371	10.0018	7.03832	0.0300635	0.0974205
CRYAB	CRYAB	-0.683141	9.76359	6.72955	0.0807135	0.197108
TRIM52	TRIM52	0.68256	9.72198	23.5527	0.0144163	0.0574974
ENSCSAG00000015908	ENSCSAG00000015908	0.682288	9.8449	6.91094	0.0272291	0.0908725
KDM6B	KDM6B	0.682138	9.72942	15.9232	0.028301	0.0933932
PSMA5	PSMA5	-0.681946	9.99493	7.55649	0.0302695	0.0978853
MRPS33	MRPS33	-0.681681	9.86152	5.62153	0.0551055	0.14941
XPA	XPA	0.681659	9.7692	7.88726	0.0469407	0.133705
GLS	GLS	0.681642	9.77719	7.57299	0.0468189	0.13351
ENSCSAG00000016909	ENSCSAG00000016909	-0.681202	10.0254	7.12706	0.0161384	0.0620786
GLT8D1	GLT8D1	0.681058	9.76198	9.00375	0.0439372	0.127855
OSBPL3	OSBPL3	0.680933	9.77321	8.03396	0.0427502	0.125916
RPS6KB1	RPS6KB1	0.678843	9.76198	8.69295	0.04546	0.130675
UQCC2	UQCC2	-0.678785	9.94048	5.92787	0.0401962	0.120441
ENSCSAG00000018425	ENSCSAG00000018425	-0.678483	9.97005	6.96867	0.0353431	0.109568
TIMM29	TIMM29	0.678438	9.74333	11.6875	0.0390858	0.118319
LAP3	LAP3	-0.678348	10.0341	8.29391	0.0250862	0.0858924
TARS1	TARS1	-0.67822	9.87722	5.8889	0.0513273	0.142006
ZNF518A	ZNF518A	0.678083	9.72281	15.3768	0.0438728	0.127855
MED15	MED15	0.67803	9.7716	7.91439	0.0460483	0.131988
TMEM160	TMEM160	-0.677968	9.79225	6.40818	0.0603768	0.159984
CKAP5	CKAP5	0.677696	9.89054	7.15368	0.0271056	0.0905203
ENSCSAG00000013590	ENSCSAG00000013590	-0.676773	11.6911	32.0491	1.99072e-08	5.39755e-07
CHP1	CHP1	0.676686	9.78594	7.51079	0.0423625	0.125095
ARSJ	ARSJ	0.676576	9.75956	8.19068	0.0506124	0.140571
COMMD6	COMMD6	-0.676351	9.80482	7.62978	0.041774	0.123954
RHOG	RHOG	0.676146	9.82577	6.93317	0.0334545	0.105143
TSNAX	TSNAX	-0.676091	9.78988	5.91085	0.0717002	0.181274
MPV17	MPV17	-0.675825	9.77959	7.16402	0.0573851	0.154009
ACBD5	ACBD5	0.675564	9.76679	8.1613	0.0488609	0.137818
SND1	SND1	0.675336	9.87871	6.2285	0.0366333	0.112387
DHX58	DHX58	0.675221	9.88019	5.99749	0.0307088	0.0986917
IFI44	IFI44	0.675087	9.8056	6.72227	0.043017	0.126299
CENPW	CENPW	-0.674728	9.92905	6.00949	0.0433608	0.126747
HADHB	HADHB	-0.674003	9.83345	5.60877	0.0606062	0.160422
VPS13C	VPS13C	0.673947	9.8219	6.41813	0.0417195	0.123899
VSIR	VSIR	-0.673884	9.78197	6.6311	0.063902	0.166847
SAC3D1	SAC3D1	-0.673736	9.77161	6.86198	0.0670025	0.172231
ARHGAP17	ARHGAP17	0.673701	9.7764	7.48003	0.0510233	0.141259
SPECC1	SPECC1	0.67357	9.77799	7.71376	0.0386456	0.117199
ZNHIT6	ZNHIT6	0.673525	9.81104	7.48336	0.032071	0.101687
EXOSC1	EXOSC1	-0.673483	9.81028	6.05905	0.0619644	0.1629
AZI2	AZI2	0.672861	9.76439	7.8834	0.0516803	0.142747
NDUFAB1	NDUFAB1	-0.672155	9.92331	6.51142	0.0403512	0.120693
ENSCSAG00000000602	ENSCSAG00000000602	-0.672138	10.6222	21.1641	0.000381084	0.00331285
NAGK	NAGK	-0.67151	9.76279	7.91645	0.0622289	0.163424
ERGIC1	ERGIC1	0.67091	9.79777	6.81149	0.045941	0.131755
DHX30	DHX30	0.670874	9.77081	7.96481	0.0466565	0.133198
SERP1	SERP1	-0.67072	9.86452	5.42388	0.0573561	0.154009
BCL7B	BCL7B	0.670647	9.80482	6.82189	0.0432254	0.126524
CYTH2	CYTH2	0.670563	9.76118	8.33688	0.0500074	0.140054
ARHGAP5	ARHGAP5	0.670339	9.79305	7.01195	0.0443748	0.128513
DONSON	DONSON	0.669824	9.7644	8.59355	0.0508233	0.140923
CENPN	CENPN	-0.669403	9.77561	7.85684	0.0541663	0.147422
AEBP2	AEBP2	0.669381	9.75793	8.56365	0.0524511	0.14432
ATRX	ATRX	0.668688	9.90663	6.87742	0.021377	0.0769205
COX7A2	COX7A2	-0.668685	10.3405	15.1926	0.00432751	0.0235943
ATXN2L	ATXN2L	0.668206	9.76117	8.65826	0.0453504	0.130509
CACUL1	CACUL1	0.66754	9.81725	6.67501	0.0410215	0.122115
EMC4	EMC4	-0.667387	9.89788	5.95852	0.0487307	0.137631
EAF1	EAF1	0.667228	9.73516	12.6152	0.0463402	0.132597
ZFP36L2	ZFP36L2	0.667095	9.82191	5.7259	0.0474716	0.134758
ENSCSAG00000000174	ENSCSAG00000000174	-0.666826	9.93185	5.71477	0.0363766	0.111873
ZNF217	ZNF217	0.666711	9.76276	9.07965	0.0470176	0.133772
PPP1R12A	PPP1R12A	0.666509	9.99217	7.23878	0.0139112	0.0561372
PRR14L	PRR14L	0.666326	9.79225	6.55126	0.0510252	0.141259
CLIC4	CLIC4	-0.665955	10.4172	10.8438	0.00339974	0.0196918
CEP295	CEP295	0.665675	9.76439	9.27619	0.0393155	0.118546
ITGB3BP	ITGB3BP	-0.665401	9.75795	7.52572	0.0746839	0.186468
SELENOI	SELENOI	0.665335	9.76358	8.86572	0.0438155	0.127778
CCT2	CCT2	-0.665158	10.6936	20.3957	0.000408653	0.00351338
ORC1	ORC1	0.665076	9.75553	9.68737	0.043764	0.127702
ORAI2	ORAI2	0.664886	9.74659	9.66475	0.0488792	0.137818
SYNJ1	SYNJ1	0.664736	9.73189	17.7511	0.0212191	0.0765718
ERRFI1	ERRFI1	0.664619	9.77799	7.10959	0.046975	0.133727
UNC50	UNC50	-0.6646	9.84414	5.38983	0.0669963	0.172231
FAM120A	FAM120A	0.664305	9.8095	6.34338	0.0477135	0.135368
KCTD9	KCTD9	0.663922	9.74253	10.9003	0.0431216	0.126342
COMMD10	COMMD10	0.663084	9.8411	5.9013	0.0441695	0.12814
LAMTOR1	LAMTOR1	0.663018	10.0153	7.89435	0.0128639	0.0533922
TRAPPC4	TRAPPC4	-0.662895	9.78594	6.20374	0.0710869	0.180125
ENSCSAG00000011860	ENSCSAG00000011860	0.662793	9.82423	6.79958	0.0404268	0.120847
GLRX3	GLRX3	-0.662545	9.98945	6.45906	0.0352675	0.109401
TXNL4A	TXNL4A	-0.661242	10.0288	7.34971	0.0308565	0.0989619
TUBA1A	TUBA1A	-0.661102	9.87648	5.54699	0.0531702	0.145739
SLAIN2	SLAIN2	0.66108	9.73845	11.366	0.0417978	0.123954
MAP3K14	MAP3K14	0.660478	9.76921	7.7459	0.051029	0.141259
MAP4K4	MAP4K4	0.65977	9.79698	6.12127	0.0521942	0.143808
LTBP3	LTBP3	0.65921	9.75874	8.17874	0.0538297	0.146749
OARD1	OARD1	-0.658804	9.75067	8.19913	0.0639003	0.166847
ENSCSAG00000013205	ENSCSAG00000013205	-0.658338	10.7477	14.7292	0.000181027	0.0017666
RAP2C	RAP2C	0.658147	9.74335	9.49478	0.0557035	0.150463
TSPAN3	TSPAN3	-0.658107	10.0749	8.24163	0.0260678	0.08817
ENSCSAG00000014029	ENSCSAG00000014029	0.658025	9.75713	8.50659	0.0518823	0.143147
SAFB2	SAFB2	0.657949	9.85701	5.91774	0.0424371	0.125191
TKT	TKT	-0.657691	10.4718	15.6814	0.00160406	0.0107423
ATP1B1	ATP1B1	0.6572	10.0573	8.04982	0.0107457	0.046386
NSUN2	NSUN2	0.657027	9.80794	6.28479	0.0497847	0.139508
ENSCSAG00000009400	ENSCSAG00000009400	-0.656522	10.1152	8.90142	0.0206108	0.0750791
MBTD1	MBTD1	0.656487	9.72694	14.84	0.0379146	0.115567
KIAA1217	KIAA1217	0.656412	9.78197	7.03341	0.053643	0.146714
TNFRSF10B	TNFRSF10B	0.655929	9.85999	8.58609	0.015902	0.0616416
MISP	MISP	0.655925	9.85926	6.18747	0.0374561	0.114352
TOPORS	TOPORS	0.655914	9.81649	6.50011	0.0446856	0.129264
XRN1	XRN1	0.655895	9.83191	5.90563	0.0464464	0.132749
STOML2	STOML2	-0.655235	10.1954	10.7467	0.0125653	0.0525229
ELF2	ELF2	0.655204	9.81804	6.09645	0.0493868	0.138703
PRC1	PRC1	0.655181	9.80638	7.13912	0.0593349	0.157723
SEPTIN7	SEPTIN7	-0.654954	10.1377	9.78055	0.0175833	0.0666146
ENSCSAG00000008371	ENSCSAG00000008371	0.654715	9.75713	8.47743	0.0540867	0.147285
MRPS30	MRPS30	0.654367	9.85398	5.9429	0.043055	0.126299
CHCHD1	CHCHD1	-0.654008	9.75876	8.67189	0.0553423	0.14981
EIF2AK4	EIF2AK4	0.653744	9.92617	6.673	0.0213333	0.0768183
AKR1A1	AKR1A1	-0.653607	9.87125	5.1316	0.0638188	0.166813
ZFAND2A	ZFAND2A	0.653565	9.75793	8.83955	0.0474418	0.134758
RPS6KA4	RPS6KA4	0.653278	9.79933	6.37984	0.0522713	0.143904
MEMO1	MEMO1	0.65313	9.79226	6.68714	0.0505801	0.140564
CCDC47	CCDC47	0.652646	9.81338	6.15295	0.0549843	0.149324
ZNF330	ZNF330	0.652488	9.7531	8.30399	0.0629157	0.164902
ZBTB38	ZBTB38	0.652473	9.74171	10.0815	0.0522079	0.143808
YARS1	YARS1	0.652227	9.76278	8.12311	0.0527421	0.144997
RNF115	RNF115	0.651867	9.82957	6.37237	0.0430021	0.126299
MEGF9	MEGF9	0.651813	9.72281	19.8496	0.0282157	0.0932959
HNRNPDL	HNRNPDL	0.651444	10.7422	23.0396	6.27671e-06	0.000102221
ENSCSAG00000006643	ENSCSAG00000006643	-0.651022	11.0279	27.4964	1.27619e-05	0.000183421
YIF1A	YIF1A	-0.650889	9.86378	5.16874	0.0656039	0.169631
USP4	USP4	0.650338	9.78197	7.0446	0.0536254	0.146714
NDUFC1	NDUFC1	-0.650198	9.87722	5.37336	0.0616703	0.162297
ENSCSAG00000000147	ENSCSAG00000000147	-0.649961	10.7229	23.744	0.000332098	0.00299605
SNX8	SNX8	-0.649929	9.84414	4.90895	0.0647699	0.168422
ENSCSAG00000018009	ENSCSAG00000018009	-0.649698	9.85926	5.07403	0.0652672	0.169189
FAM50A	FAM50A	0.649619	9.924	6.10045	0.0293111	0.0957815
NFKB2	NFKB2	0.649499	9.80011	7.26814	0.0439877	0.127855
TMEM208	TMEM208	-0.649444	9.94475	5.77457	0.0497603	0.139508
IAH1	IAH1	0.649217	10.0833	9.28288	0.00849325	0.0387644
LSM14A	LSM14A	0.649067	10.0474	8.23163	0.0111302	0.0475142
TOP1	TOP1	0.648865	9.98392	6.74501	0.0184966	0.0690318
DCAF10	DCAF10	0.648836	9.74253	9.68348	0.0555526	0.150177
UCHL3	UCHL3	-0.64856	9.89348	5.06091	0.0576852	0.154649
GDI1	GDI1	0.647321	9.88833	6.17829	0.0306216	0.0985866
ROCK2	ROCK2	0.647128	9.81028	5.94415	0.0583546	0.156008
ROCK1	ROCK1	0.647012	9.86901	6.29392	0.0347364	0.108155
HSP90AB1	HSP90AB1	-0.64669	12.094	29.7237	6.35295e-08	1.53204e-06
PIK3C3	PIK3C3	0.646496	9.76198	7.57113	0.0624352	0.16388
CD68	CD68	-0.646211	9.89272	5.08879	0.0606691	0.160504
IST1	IST1	0.64572	9.77878	7.07508	0.0562245	0.151776
NME2	NME2	-0.645573	11.9113	55.4801	8.16104e-12	3.59086e-10
VAMP3	VAMP3	-0.645431	9.8898	4.96763	0.0614063	0.161909
ILF3	ILF3	0.645305	10.0775	8.94259	0.00837855	0.0383904
SRSF10	SRSF10	0.645152	9.77719	6.96664	0.0572359	0.153773
RGL1	RGL1	0.644924	9.76916	9.88311	0.0300915	0.0974428
CCNT1	CCNT1	0.644461	9.76118	7.60632	0.060849	0.160811
LIMCH1	LIMCH1	0.644427	9.79698	6.20944	0.0563822	0.15205
EVA1A	EVA1A	0.644038	9.96448	6.55476	0.016579	0.0635296
CDCA2	CDCA2	0.642546	9.82423	8.19846	0.0349036	0.108541
KIF11	KIF11	0.642053	9.7644	9.28361	0.0536176	0.146714
ENSCSAG00000001924	ENSCSAG00000001924	0.64201	9.84717	5.72773	0.044849	0.129587
BAZ2B	BAZ2B	0.641125	9.76037	8.84174	0.0481816	0.136311
ENSCSAG00000018642	ENSCSAG00000018642	0.64101	9.78752	7.09982	0.0502577	0.140207
B3GALNT2	B3GALNT2	0.640943	9.77321	7.2528	0.0550237	0.14935
UTP6	UTP6	0.640725	9.8464	5.60484	0.0504451	0.140496
CDC123	CDC123	-0.639883	9.86528	4.95845	0.0685901	0.174999
DNAJC3	DNAJC3	0.639862	9.83191	5.65974	0.0474465	0.134758
ORMDL1	ORMDL1	0.639447	9.76439	7.13624	0.064632	0.168314
KCTD20	KCTD20	0.638912	9.82961	5.87588	0.0505096	0.140564
MRPS26	MRPS26	-0.638907	10.0736	7.63429	0.0244209	0.0846546
CHCHD7	CHCHD7	-0.638526	9.91102	5.13032	0.061426	0.161909
TNFRSF21	TNFRSF21	0.638525	9.78753	6.38711	0.0594429	0.157852
PISD	PISD	0.638254	9.78435	6.64899	0.0562501	0.151776
MRPL52	MRPL52	-0.638121	9.79304	5.34272	0.0903334	0.214339
RAB6A	RAB6A	0.637564	9.8273	5.66542	0.0551746	0.149517
RPTOR	RPTOR	0.637314	9.74253	10.9171	0.0462887	0.132525
OGDHL	OGDHL	0.637201	9.76519	7.32517	0.0621983	0.163424
ANKRD26	ANKRD26	0.636953	9.7748	7.80338	0.0493567	0.138703
CUL3	CUL3	0.636814	9.74172	9.35645	0.0591983	0.157611
ENSCSAG00000019310	ENSCSAG00000019310	0.636762	9.93334	6.53943	0.0210143	0.0762039
CAPZB	CAPZB	-0.636689	10.1246	8.25453	0.0240095	0.0836331
DNAJC19	DNAJC19	-0.635718	9.88685	5.26522	0.0644159	0.167937
CEBPZ	CEBPZ	0.635147	9.82806	5.92923	0.04897	0.137945
GLOD4	GLOD4	-0.634926	9.81882	4.97964	0.0772436	0.191241
ADSS2	ADSS2	-0.63482	9.78435	5.24383	0.101792	0.233253
SERPINI1	SERPINI1	-0.634575	9.7652	7.19938	0.0659913	0.170361
ENSCSAG00000014518	ENSCSAG00000014518	-0.634046	9.8555	4.95904	0.0734693	0.183985
TMEM243	TMEM243	-0.633866	9.7644	7.66855	0.0612195	0.161619
SYAP1	SYAP1	-0.633694	9.7531	7.13242	0.0855163	0.20583
UBAP2	UBAP2	0.632999	9.80482	5.83008	0.0619142	0.162854
FAM32A	FAM32A	-0.632796	9.83498	4.97581	0.0769451	0.190784
ERP44	ERP44	-0.632761	9.78515	6.54241	0.0666988	0.171834
SLC26A6	SLC26A6	-0.632592	9.7466	8.16932	0.0731201	0.183258
AHCY	AHCY	-0.632523	9.9497	6.08405	0.0503172	0.140295
FADS1	FADS1	-0.63179	9.93549	5.07989	0.0538312	0.146749
BSG	BSG	-0.631559	10.3084	12.8031	0.0096831	0.0431612
SENP6	SENP6	0.631192	9.78828	6.0714	0.0646948	0.168314
ALG3	ALG3	0.630855	9.79934	5.99345	0.0662531	0.170861
UQCC3	UQCC3	-0.630651	9.81028	5.31251	0.0817257	0.198772
DDX18	DDX18	0.63053	9.77401	6.55872	0.0689593	0.175673
SAFB	SAFB	0.630377	9.89274	5.62204	0.0392162	0.118428
ALDH1A1	ALDH1A1	-0.629757	10.2658	5.9751	0.0146902	0.0581657
NSMCE3	NSMCE3	0.629627	9.80012	6.05377	0.0580929	0.155493
ENSCSAG00000007199	ENSCSAG00000007199	0.629514	9.78038	6.1836	0.0676752	0.17337
MAF1	MAF1	-0.629456	9.86002	5.25744	0.0709555	0.180027
MRPL51	MRPL51	-0.629379	10.0859	7.53927	0.02898	0.0950904
FAT1	FAT1	0.629297	9.82961	5.61943	0.0529327	0.145246
NUDT22	NUDT22	-0.629095	9.84414	4.88345	0.0797284	0.19575
WHAMM	WHAMM	0.62878	9.75228	8.05947	0.0629232	0.164902
FARSB	FARSB	-0.62856	9.78196	5.95061	0.0783813	0.193485
RWDD1	RWDD1	0.628274	10.1383	9.18436	0.0065899	0.0323118
UMPS	UMPS	0.627929	9.766	7.06965	0.0667496	0.171877
NDUFS8	NDUFS8	-0.627928	10.3028	12.2948	0.00742605	0.0354078
SNRPA	SNRPA	-0.627588	9.95394	5.49603	0.0568822	0.153069
HARS1	HARS1	-0.627096	9.8802	4.66638	0.0730058	0.183166
TCEA1	TCEA1	0.626649	10.0645	8.362	0.010064	0.0443594
LMAN1	LMAN1	-0.626442	10.1221	8.78233	0.0258372	0.0875701
C12orf75	C12orf75	-0.626168	10.2895	11.3135	0.00729875	0.0350005
PLEKHA1	PLEKHA1	0.625853	9.81105	5.67406	0.0604927	0.160207
MRPS6	MRPS6	-0.625557	9.99836	6.29962	0.0430165	0.126299
ANKRD17	ANKRD17	0.625442	9.80011	5.98021	0.0581762	0.155633
ARPC2	ARPC2	-0.625296	10.3883	14.8265	0.00556324	0.0286208
RRM2	RRM2	-0.624943	10.534	13.2881	0.00336358	0.0195882
MAZ	MAZ	0.624792	9.75391	7.60716	0.0689447	0.175673
LRRC47	LRRC47	0.623999	9.76037	7.50133	0.0655967	0.169631
MCTS1	MCTS1	-0.623352	9.84868	4.59739	0.0789835	0.194503
MED13L	MED13L	0.623329	9.7294	14.9195	0.0310186	0.0993096
AFDN	AFDN	0.622198	9.78514	6.38442	0.0632927	0.165611
ZNF609	ZNF609	0.621749	9.73271	10.6401	0.0601987	0.159597
ENSCSAG00000003846	ENSCSAG00000003846	0.621411	9.82654	5.21545	0.0649859	0.168833
CSPP1	CSPP1	0.621335	9.73845	10.3774	0.059911	0.158918
NPEPPS	NPEPPS	0.621182	9.97215	6.09177	0.0267621	0.0898519
NUB1	NUB1	-0.621176	10.2244	9.29333	0.0138605	0.0560227
PUS7	PUS7	0.620778	9.78989	5.86747	0.0711875	0.180125
FNDC3B	FNDC3B	0.620513	9.86901	5.46359	0.045318	0.130491
COA6	COA6	-0.62037	9.76761	7.16846	0.072517	0.18276
FAM214A	FAM214A	0.62032	9.72776	23.499	0.0104829	0.0455093
SRRM1	SRRM1	0.619723	9.79305	6.12399	0.0634568	0.165954
NFE2L2	NFE2L2	0.619715	9.87424	5.30021	0.0439691	0.127855
NUDT16	NUDT16	-0.619454	9.87349	4.51881	0.0743753	0.185883
ENSCSAG00000016907	ENSCSAG00000016907	-0.619449	11.7025	32.225	1.82382e-08	4.98102e-07
MYL6B	MYL6B	-0.61916	10.05	6.491	0.0315171	0.100502
SSB	SSB	-0.619108	10.1726	9.11805	0.0222211	0.0792394
BATF2	BATF2	0.619017	9.79698	5.90511	0.063205	0.165468
TXNDC9	TXNDC9	-0.618772	9.89642	4.70154	0.0694896	0.176665
CCDC43	CCDC43	0.618391	9.75714	7.41931	0.0669393	0.172231
ENSCSAG00000011969	ENSCSAG00000011969	-0.618389	10.1972	10.5289	0.0183532	0.068599
ISG15	ISG15	-0.618237	10.8925	11.0497	0.000920932	0.00678326
SSNA1	SSNA1	-0.617829	10.0024	6.02734	0.0483137	0.13653
ENSCSAG00000006596	ENSCSAG00000006596	0.617725	9.72529	13.7116	0.0585764	0.156277
LOXL1	LOXL1	-0.617411	9.92905	4.73313	0.0614787	0.161963
EEA1	EEA1	0.617262	9.8787	5.63033	0.0397273	0.119503
DAAM1	DAAM1	0.617141	9.77641	7.19796	0.0553154	0.14981
ENSCSAG00000003979	ENSCSAG00000003979	0.616499	9.73353	9.46168	0.0748609	0.186662
NUP62	NUP62	0.616377	9.80481	5.63906	0.067114	0.172373
LSM4	LSM4	-0.615947	10.052	6.69019	0.0392938	0.118546
TP53I13	TP53I13	0.615936	9.79619	5.5471	0.072099	0.181916
SLC38A10	SLC38A10	0.615913	9.76278	6.77225	0.0731425	0.183258
TMEM60	TMEM60	-0.615709	9.74742	9.09167	0.0627352	0.164581
EIF2B4	EIF2B4	0.615674	9.79462	5.59857	0.0729634	0.183166
HTT	HTT	0.615285	9.7756	6.1562	0.07533	0.187675
DHX37	DHX37	0.614941	9.73188	10.4275	0.0654907	0.169631
THOC7	THOC7	-0.614669	9.94404	4.84855	0.0579443	0.155178
ENSCSAG00000001053	ENSCSAG00000001053	-0.614288	9.81726	4.65373	0.0894859	0.212831
ZNF627	ZNF627	0.614069	9.72611	20.6907	0.0210948	0.0763813
MAP7D3	MAP7D3	0.613965	9.76198	6.69664	0.0747658	0.18658
OSGEP	OSGEP	-0.613886	9.77241	5.42325	0.105113	0.238466
MGA	MGA	0.613856	9.75634	7.94629	0.059123	0.157494
FNIP1	FNIP1	0.613853	9.7547	11.8964	0.0296825	0.0966174
TTC28	TTC28	0.613768	9.72776	15.0602	0.0402703	0.120523
MECP2	MECP2	0.613165	9.75634	7.24709	0.0730326	0.183166
ZNF644	ZNF644	0.612993	9.83575	5.35257	0.058604	0.156277
NDUFV2	NDUFV2	-0.612778	10.1865	10.0151	0.0192007	0.0710257
USP22	USP22	0.612731	9.79931	6.55536	0.0506852	0.140696
MEN1	MEN1	0.612435	9.75634	7.66115	0.0674072	0.17286
RPLP0	RPLP0	-0.612336	13.0605	38.5093	8.12809e-10	2.68227e-08
DAP	DAP	0.612331	9.77161	6.7423	0.071179	0.180125
GART	GART	0.612288	9.90008	5.58094	0.0487911	0.137724
PPIC	PPIC	-0.612085	9.89348	4.49605	0.0775071	0.191727
RANBP2	RANBP2	0.612	9.98046	6.42588	0.0228578	0.0807428
DDB2	DDB2	-0.611599	9.79855	5.3939	0.0827255	0.200653
ZDHHC16	ZDHHC16	0.611385	9.78277	6.00777	0.0739523	0.184918
CETN3	CETN3	-0.611066	9.80403	4.96974	0.0878573	0.210054
FAM104A	FAM104A	0.610987	9.7466	8.20666	0.0680918	0.174082
MBNL2	MBNL2	0.610567	9.75795	11.9573	0.0328379	0.103594
ENSCSAG00000007373	ENSCSAG00000007373	-0.610557	9.80325	4.7384	0.0983057	0.22755
LUC7L	LUC7L	0.610222	9.80795	5.57597	0.0658125	0.169988
FYTTD1	FYTTD1	0.609651	9.86002	5.07799	0.0594463	0.157852
MYH10	MYH10	0.609461	9.81649	5.04662	0.0799192	0.196123
ENSCSAG00000018060	ENSCSAG00000018060	0.609401	9.77481	5.96098	0.0788775	0.194422
MAP3K1	MAP3K1	0.608873	9.78275	6.24125	0.0685402	0.174961
RAP1GDS1	RAP1GDS1	0.608616	9.79776	5.44163	0.0710028	0.180056
B2M	B2M	-0.60857	10.9216	16.6935	0.000143085	0.00147072
RNF145	RNF145	0.608549	9.73926	13.5131	0.0294701	0.0961721
SP3	SP3	0.608292	9.76198	6.94567	0.071906	0.181611
UBL3	UBL3	0.608217	9.73188	17.1552	0.0200291	0.0734937
APH1A	APH1A	0.607609	9.95815	6.1996	0.0282578	0.0933122
GPRC5B	GPRC5B	0.607453	9.77081	6.24177	0.0771316	0.191058
TRNAU1AP	TRNAU1AP	-0.60723	9.78594	5.23816	0.0982336	0.22755
RNASEH2C	RNASEH2C	-0.606867	10.1346	8.29371	0.0300652	0.0974205
PGLS	PGLS	0.606243	10.2043	9.02611	0.00480219	0.0253289
PELO	PELO	0.606216	9.86753	5.66522	0.0447644	0.129417
FARSA	FARSA	0.605606	9.82885	5.26675	0.0688532	0.175581
ENSCSAG00000016729	ENSCSAG00000016729	-0.605379	9.95394	5.19166	0.0631926	0.165468
CTR9	CTR9	0.604997	9.78038	5.68146	0.0801231	0.196239
AGO3	AGO3	0.604752	9.75067	7.40333	0.0803056	0.196494
PLGRKT	PLGRKT	-0.604648	9.76279	6.4103	0.0911481	0.215762
RAB10	RAB10	0.604356	10.082	7.72059	0.0156143	0.060714
PHB2	PHB2	-0.603864	10.0736	6.72063	0.0344131	0.107415
HSPD1	HSPD1	-0.603739	10.9579	20.5085	0.000231442	0.0021987
NME4	NME4	-0.603566	10.259	10.3012	0.0153629	0.0599225
SLC2A1	SLC2A1	0.603551	9.78356	5.81276	0.0756523	0.18806
ACIN1	ACIN1	0.603519	9.986	6.19526	0.0266647	0.0896448
ADD1	ADD1	0.603301	9.81959	5.3741	0.0682382	0.174367
TMEM179B	TMEM179B	-0.603144	9.86002	4.43239	0.0878133	0.210048
AP2A2	AP2A2	0.603123	9.7962	5.37071	0.0775165	0.191727
ENSCSAG00000001008	ENSCSAG00000001008	-0.603119	10.1537	8.18988	0.0284788	0.0937334
DCTPP1	DCTPP1	-0.602878	9.96866	5.60521	0.0587902	0.15669
IMMT	IMMT	-0.602873	10.0651	7.43645	0.0398936	0.119824
AFF4	AFF4	0.602816	9.89636	5.8025	0.0391537	0.118382
RNF6	RNF6	0.602294	9.73024	11.9766	0.0505381	0.140564
C3orf14	C3orf14	-0.602078	9.81028	5.11571	0.08482	0.204448
SLC25A6	SLC25A6	-0.602051	10.3881	12.7049	0.00432152	0.0235873
STK40	STK40	0.602025	9.76359	6.4433	0.0837875	0.202544
PELP1	PELP1	0.602014	9.75876	6.8295	0.0790864	0.19465
ZMYM2	ZMYM2	0.602007	9.76599	6.52275	0.0840115	0.202987
ENSCSAG00000001898	ENSCSAG00000001898	-0.601962	10.0113	5.50598	0.0464066	0.132711
SEPTIN11	SEPTIN11	-0.601867	9.92331	4.80931	0.0746403	0.186452
SMAP1	SMAP1	0.601734	9.85701	5.29986	0.053734	0.146749
DYNC1LI2	DYNC1LI2	0.601114	9.82577	4.80781	0.0812343	0.198186
TIMP1	TIMP1	-0.601048	10.0147	6.15923	0.0502489	0.140207
NAA10	NAA10	-0.600998	10.4619	15.1815	0.00387909	0.021716
FBXW7	FBXW7	0.600836	9.71865	16.4112	0.0501385	0.140087
ENSCSAG00000008172	ENSCSAG00000008172	-0.600742	10.5597	14.6517	0.00250151	0.0153769
CYP3A5	CYP3A5	-0.599658	10.1978	3.38638	0.0660491	0.170423
EIF4EBP2	EIF4EBP2	0.599488	9.78038	5.6278	0.0825461	0.200412
NAV2	NAV2	0.599033	9.76118	6.36616	0.0862744	0.207158
TCF12	TCF12	0.598999	9.76279	6.62503	0.0805894	0.1969
ENSCSAG00000019608	ENSCSAG00000019608	-0.598769	9.9412	4.73104	0.0693821	0.176481
SLC25A3	SLC25A3	0.598411	10.8288	30.594	2.08272e-05	0.000276373
TMEM18	TMEM18	-0.598386	9.79305	4.8687	0.102641	0.234128
CREB1	CREB1	0.59834	9.7764	6.2113	0.0736181	0.184244
RASSF1	RASSF1	0.597994	9.7531	7.30818	0.0778998	0.192511
ENSCSAG00000014078	ENSCSAG00000014078	0.597652	9.76118	6.36263	0.0843582	0.203531
VCL	VCL	0.597603	9.93835	5.3192	0.044097	0.12801
NTHL1	NTHL1	-0.59754	9.74171	8.90126	0.0748733	0.186662
TMEM258	TMEM258	-0.597144	9.83651	4.46922	0.100038	0.230496
BUD23	BUD23	-0.596829	10.0703	6.59103	0.0411663	0.122401
NFU1	NFU1	-0.596291	9.81959	4.40033	0.0982783	0.22755
RNF175	RNF175	-0.596246	9.74253	7.85831	0.0854606	0.20583
ZNF24	ZNF24	0.596158	9.82498	5.19508	0.06787	0.173603
CABIN1	CABIN1	0.596044	9.75391	7.2117	0.0784926	0.193569
TCF25	TCF25	0.595783	9.80324	5.88345	0.0644814	0.16802
TSEN54	TSEN54	0.595716	9.82961	4.82691	0.0707635	0.17963
ENSCSAG00000014143	ENSCSAG00000014143	0.595087	10.8837	24.5371	1.19508e-05	0.000173252
KAT8	KAT8	0.595032	9.78752	5.46831	0.0802117	0.19636
OXSM	OXSM	0.595013	9.74742	7.89235	0.0800806	0.196231
SLC36A4	SLC36A4	-0.594484	9.766	5.90225	0.0980712	0.22739
GSPT1	GSPT1	0.59401	9.82269	5.05113	0.0717372	0.181276
POGZ	POGZ	0.593903	9.80559	5.98529	0.0640805	0.167149
SH3BGRL3	SH3BGRL3	-0.593769	10.0361	5.21627	0.0495988	0.139221
PLP2	PLP2	-0.593739	10.5615	15.8521	0.00288043	0.0173033
LAMP1	LAMP1	-0.591816	9.81882	4.26302	0.102113	0.233619
ADAMTS9	ADAMTS9	0.59169	9.74088	9.83401	0.0538015	0.146749
EMG1	EMG1	-0.591433	9.86001	4.10976	0.0943398	0.221436
PMS1	PMS1	0.59141	9.75309	7.82142	0.072695	0.182868
TM9SF2	TM9SF2	0.590714	9.85398	4.66298	0.0722879	0.182301
SBDS	SBDS	0.590156	9.94971	5.66367	0.0400599	0.12018
ENSCSAG00000004710	ENSCSAG00000004710	-0.589939	10.8014	21.0188	0.0007761	0.00594339
ANKFY1	ANKFY1	0.589901	9.75957	7.37253	0.0704163	0.17884
ACE	ACE	0.589583	9.77958	5.58002	0.0855688	0.205858
ELF3	ELF3	-0.589582	9.91461	3.60719	0.0830424	0.201227
MOCOS	MOCOS	0.589	9.76118	6.56466	0.0832546	0.201582
RPS12	RPS12	0.588691	13.6091	35.9246	2.90993e-09	8.90014e-08
EP300	EP300	0.588636	9.7954	5.26696	0.0805881	0.1969
CHMP4A	CHMP4A	-0.588507	9.75066	7.65392	0.0794037	0.195144
B4GALT7	B4GALT7	0.588482	9.81417	4.74726	0.079274	0.195016
TCP1	TCP1	-0.588347	10.0214	5.92118	0.0537892	0.146749
C1QBP	C1QBP	-0.588045	10.6403	14.8988	0.00194049	0.0126082
SAP18	SAP18	-0.587782	10.1907	9.25998	0.0237379	0.0830331
GLRX2	GLRX2	-0.58772	9.93406	5.29926	0.0657404	0.169889
SPINT2	SPINT2	-0.587267	10.1841	8.82072	0.026386	0.0890061
SART3	SART3	0.58692	9.7531	6.86769	0.0832827	0.201582
MDM2	MDM2	-0.586601	9.83876	2.20156	0.168927	0.327663
NME6	NME6	0.586482	9.80325	4.96789	0.0833092	0.201582
C19orf53	C19orf53	-0.585962	10.0375	5.85118	0.0530126	0.145386
EXOC4	EXOC4	0.585773	9.7692	7.42842	0.0592971	0.157706
MECR	MECR	0.585666	9.78831	5.72169	0.0826598	0.200591
DDRGK1	DDRGK1	-0.585166	9.86452	4.05421	0.0969495	0.225451
MSH6	MSH6	0.585089	9.92187	6.04464	0.047457	0.134758
ETS1	ETS1	0.585005	9.79933	4.94662	0.08548	0.20583
HNRNPA0	HNRNPA0	0.584629	9.93691	5.62047	0.042216	0.12493
LTBR	LTBR	0.584384	9.89054	5.23014	0.0478294	0.135533
SASS6	SASS6	0.584037	9.7636	6.45245	0.0820185	0.199324
R3HDM4	R3HDM4	0.583826	9.90738	4.95167	0.0507623	0.140832
HEXIM1	HEXIM1	0.583516	9.7327	9.41873	0.0789876	0.194503
ABCB10	ABCB10	-0.583353	9.74741	6.7677	0.0986151	0.227942
PIK3R1	PIK3R1	0.583204	9.77161	5.52678	0.0928233	0.218798
ENSCSAG00000015001	ENSCSAG00000015001	0.582667	9.96376	5.48045	0.0339616	0.106239
PLXNB2	PLXNB2	0.582532	9.79854	4.98743	0.0872138	0.208947
RCC1	RCC1	-0.582501	9.76359	5.81385	0.105819	0.239624
PRSS23	PRSS23	-0.582181	10.1265	5.86663	0.0350822	0.108995
BAG3	BAG3	0.581962	9.79147	5.08726	0.0882723	0.210644
CWC27	CWC27	0.58177	9.76118	6.17412	0.0916813	0.216615
BEX1	BEX1	-0.581358	9.86677	3.90963	0.102287	0.233639
POLR1C	POLR1C	0.581337	9.77321	6.07823	0.0815707	0.198717
ENG	ENG	-0.581041	9.74742	5.60362	0.14118	0.290349
DCPS	DCPS	-0.580224	9.7891	4.36143	0.124358	0.267497
SHROOM3	SHROOM3	0.580009	9.74822	7.9806	0.0729429	0.183166
CXXC5	CXXC5	0.580003	9.91392	4.91053	0.0492803	0.138637
KIFC3	KIFC3	0.579973	9.76037	6.13421	0.0937837	0.2205
FAM131A	FAM131A	0.579953	9.72364	11.9796	0.0726805	0.182868
KLF10	KLF10	0.579355	9.98316	4.89865	0.0282527	0.0933122
ENSCSAG00000007762	ENSCSAG00000007762	0.578409	9.90081	5.20315	0.0501587	0.140087
LUZP1	LUZP1	0.578219	9.89494	4.72305	0.0555678	0.150177
BCL2L13	BCL2L13	0.578103	9.778	5.3824	0.092073	0.217438
COPS7A	COPS7A	-0.577648	9.76199	5.5317	0.108475	0.243559
CNOT8	CNOT8	0.577597	9.74985	6.99277	0.0891786	0.212201
RHPN2	RHPN2	0.577365	9.81494	4.72482	0.0843287	0.203531
UVRAG	UVRAG	0.577108	9.75957	7.50337	0.0700278	0.177943
PPM1G	PPM1G	0.576621	10.5382	16.6838	0.0007234	0.0056257
CLDND1	CLDND1	-0.576585	9.88315	3.98774	0.0943227	0.221436
ADRM1	ADRM1	-0.575907	10.069	5.92018	0.0449937	0.129855
PPP2R2A	PPP2R2A	0.575482	9.88315	4.60912	0.0613906	0.161909
ENSCSAG00000004519	ENSCSAG00000004519	-0.575342	9.78356	4.32993	0.133138	0.280125
TMEM87B	TMEM87B	0.575321	9.76921	5.60603	0.0963774	0.224433
ITGA3	ITGA3	0.575202	9.97145	5.84221	0.0328828	0.103671
RPL27A	RPL27A	0.574771	10.6371	17.3308	0.000223838	0.0021305
ANKLE2	ANKLE2	0.574708	9.76278	5.8867	0.0981004	0.22739
UTRN	UTRN	0.574638	9.82111	4.68606	0.0799998	0.196186
ACOT9	ACOT9	0.574261	9.80326	4.96421	0.0858499	0.206435
ZNF805	ZNF805	0.573643	9.71618	17.816	0.050357	0.140328
ATP6AP2	ATP6AP2	-0.573523	9.90447	4.39871	0.0873847	0.209123
GLUL	GLUL	-0.573439	9.82268	3.96387	0.118871	0.259467
TNPO2	TNPO2	0.573171	9.78118	5.32982	0.0900366	0.213837
ADAP2	ADAP2	0.572887	9.7652	5.54342	0.0991451	0.22886
GPS1	GPS1	-0.572757	9.95816	4.9355	0.0754517	0.187731
PLAG1	PLAG1	0.572714	9.73104	16.7438	0.0299738	0.0972501
UACA	UACA	0.572488	9.90665	4.65749	0.0546628	0.148612
CALD1	CALD1	0.57238	9.96795	4.93773	0.0430565	0.126299
MITD1	MITD1	0.572195	9.81959	4.62803	0.0957526	0.223345
EPC1	EPC1	0.571872	9.83498	6.49613	0.040049	0.12018
LPIN2	LPIN2	0.57167	9.75957	5.91083	0.101472	0.232731
ENSCSAG00000008447	ENSCSAG00000008447	-0.571476	10.1315	6.86218	0.0405061	0.121012
AIP	AIP	0.57142	9.87274	5.03422	0.0584096	0.156008
ENSCSAG00000019422	ENSCSAG00000019422	-0.571404	9.83037	3.93124	0.114244	0.252112
ENSCSAG00000014988	ENSCSAG00000014988	-0.571247	9.75067	7.09163	0.0986569	0.227942
PID1	PID1	0.571188	9.83727	4.5432	0.0783512	0.193485
PABPN1	PABPN1	0.570748	9.79541	5.04715	0.0888543	0.211644
ACAA1	ACAA1	-0.570612	9.81727	4.39136	0.106881	0.241255
TCF4	TCF4	0.570441	9.76681	5.70591	0.094915	0.222474
ATP1A1	ATP1A1	-0.570269	9.9233	4.83159	0.0766268	0.190183
STUB1	STUB1	-0.570216	9.98324	4.79409	0.0729794	0.183166
ENSCSAG00000004023	ENSCSAG00000004023	0.570124	9.76037	8.9141	0.0663597	0.171048
RIMKLB	RIMKLB	0.569467	9.74334	7.11274	0.0985889	0.227942
TEDC1	TEDC1	0.569264	9.85248	4.48227	0.0728176	0.183084
ENSCSAG00000008426	ENSCSAG00000008426	-0.569253	9.86153	3.96596	0.107696	0.242244
USP38	USP38	0.569096	9.75309	8.19577	0.065079	0.168875
DAZAP2	DAZAP2	-0.568599	9.98048	5.00971	0.072543	0.18276
DRAP1	DRAP1	-0.568441	10.0487	5.63646	0.057855	0.155022
HEXB	HEXB	-0.568411	9.75472	6.46689	0.0983547	0.227559
PYCR3	PYCR3	-0.56811	9.77481	4.81711	0.123704	0.266767
EPS15	EPS15	0.56809	9.81027	4.53693	0.0963045	0.224384
COMMD2	COMMD2	0.567826	9.7962	4.53097	0.103388	0.235296
EPB41L2	EPB41L2	0.567562	9.80325	4.84016	0.0935732	0.220255
FBXO11	FBXO11	0.567553	9.73926	7.78837	0.0938868	0.220579
CDHR2	CDHR2	0.566421	9.766	5.91933	0.0903849	0.21436
[truncated: 3,017 more rows]

## Sheet: Bystander vs Mock
	genes	logFC	logCPM	F	PValue	FDR
CDC42EP3	CDC42EP3	1.05405	10.0742	50.9995	1.83665e-12	1.94364e-09
ENSCSAG00000014913	ENSCSAG00000014913	-0.896641	9.7891	45.0177	9.50679e-07	0.000136107
NFKBIA	NFKBIA	0.830316	10.3301	9.55099	0.00205665	0.0498365
FGF5	FGF5	0.786281	10.5579	63.9198	3.74806e-15	9.40014e-12
KIN	KIN	0.784961	9.77401	43.8945	3.86475e-06	0.000421426
SQSTM1	SQSTM1	0.778215	11.0484	52.3376	9.62315e-13	1.60899e-09
NPC2	NPC2	-0.764969	11.1283	111.656	9.44412e-25	4.73717e-21
TRAPPC6A	TRAPPC6A	-0.733254	9.82807	31.5373	2.51987e-05	0.00203866
ZFAND5	ZFAND5	0.720589	10.0133	23.8331	4.80798e-06	0.000502434
ZC3HAV1	ZC3HAV1	0.703594	10.4339	27.7032	1.74895e-07	3.50909e-05
MTHFD2	MTHFD2	0.68528	9.91029	29.8382	3.47157e-06	0.000386964
ENSCSAG00000002549	ENSCSAG00000002549	-0.670351	9.83803	24.8476	0.000101384	0.00627829
UBE2S	UBE2S	0.669799	10.175	38.1866	3.01369e-09	8.39816e-07
NDUFB5	NDUFB5	-0.660642	9.90082	25.9381	3.55477e-05	0.00274319
PDZK1	PDZK1	-0.660305	9.83269	21.9492	0.000161504	0.00938674
IMPDH1	IMPDH1	0.656982	9.76358	32.7051	0.000115608	0.0070718
FBXO32	FBXO32	-0.644563	9.85776	18.7844	0.000169222	0.00961524
PELO	PELO	0.642335	9.86753	21.6261	8.81752e-05	0.00576045
FOS	FOS	-0.639903	9.90148	13.3402	0.000432788	0.0183972
ENSCSAG00000000500	ENSCSAG00000000500	0.632175	9.82037	29.1275	6.51492e-05	0.00446296
RHOB	RHOB	0.619395	10.7832	44.8424	3.65037e-11	2.03447e-08
MKKS	MKKS	-0.613996	9.8095	21.5367	0.000536281	0.0213491
TNFAIP3	TNFAIP3	0.610605	9.95462	13.0212	0.000324055	0.0153345
CDCA4	CDCA4	0.603761	9.74986	31.778	0.00035609	0.0160914
UBA2	UBA2	0.597848	10.0288	22.9796	1.49699e-05	0.00129464
SPP1	SPP1	-0.596213	10.9144	29.9546	5.66032e-08	1.29055e-05
HBEGF	HBEGF	0.595459	9.78831	20.5226	0.000506372	0.0204876
CHAF1A	CHAF1A	0.594894	9.88241	19.6828	0.000176195	0.00971202
ATP6AP2	ATP6AP2	-0.591707	9.90447	21.1313	0.000179296	0.00976882
CCNA2	CCNA2	0.588487	9.82114	27.1656	0.000173838	0.00968856
ENSCSAG00000013451	ENSCSAG00000013451	0.588341	9.74823	29.8738	0.000568493	0.0219351
NOL7	NOL7	0.586644	9.82731	20.4529	0.00036019	0.0161314
ENSCSAG00000000307	ENSCSAG00000000307	-0.586116	9.75714	25.5546	0.0011331	0.0338311
CHCHD4	CHCHD4	0.585161	9.77959	23.0758	0.000627384	0.0236613
PLEKHH2	PLEKHH2	0.583628	9.91392	14.6578	0.000713143	0.0259527
TRIM35	TRIM35	0.583204	9.72529	46.9616	0.000273056	0.0136965
RELN	RELN	-0.580385	9.98735	14.6078	0.000381839	0.0165113
PPIF	PPIF	0.578226	9.90374	21.2067	9.12172e-05	0.00579171
TACO1	TACO1	0.578107	9.91534	18.3567	0.000157482	0.00938674
ERI3	ERI3	-0.576694	9.7891	19.781	0.00130101	0.0371377
IL11	IL11	0.575904	10.5283	5.57086	0.0184631	0.183752
KIF3C	KIF3C	0.571216	9.80794	17.8118	0.000828494	0.0292657
ATP6V1B2	ATP6V1B2	-0.56874	9.84945	15.6691	0.00106055	0.0324372
UBE2J2	UBE2J2	0.562378	9.79383	18.7939	0.00110516	0.0331946
EHMT1	EHMT1	0.561618	9.81882	17.1184	0.00105493	0.0324372
ACOT13	ACOT13	-0.561532	9.7764	20.6378	0.00181212	0.0461658
FHL2	FHL2	0.5601	10.1164	21.7737	9.12996e-06	0.000864073
POLR3E	POLR3E	0.560087	9.75067	26.3897	0.00097669	0.0308118
BLMH	BLMH	0.559299	9.86901	17.8263	0.000451273	0.0189815
DLD	DLD	-0.5577	9.83957	17.4789	0.00107796	0.0325727
LRPAP1	LRPAP1	-0.557179	10.0334	25.4392	4.02646e-05	0.00306011
PPP4R1	PPP4R1	0.557036	9.78197	19.8832	0.00126599	0.0368487
FOSL2	FOSL2	0.556571	10.105	16.3769	6.58411e-05	0.00446296
SLC20A1	SLC20A1	0.555993	9.83575	15.8859	0.000845463	0.0296563
LTBR	LTBR	0.553998	9.89054	15.8263	0.000576775	0.0220847
CLDN2	CLDN2	-0.552308	9.77161	18.6773	0.00226599	0.0521385
SAAL1	SAAL1	0.55209	9.74904	26.4943	0.00130308	0.0371377
TOPBP1	TOPBP1	0.549431	9.80247	19.4421	0.000960223	0.0306782
ZNF593	ZNF593	0.547759	9.99081	21.5625	5.0641e-05	0.00379128
IFI44L	IFI44L	-0.546713	9.83345	15.6315	0.00173826	0.0454121
NFYC	NFYC	0.546184	9.79934	17.7937	0.00135687	0.0378115
ENSCSAG00000011492	ENSCSAG00000011492	-0.544837	9.90008	19.0507	0.000493648	0.0202962
LMCD1	LMCD1	0.542228	9.96306	9.01096	0.00275388	0.0585316
ANKRD46	ANKRD46	0.541786	9.74742	26.1445	0.0012709	0.0368487
DUSP1	DUSP1	0.540416	10.8776	12.7303	0.000377762	0.016477
XPO5	XPO5	0.539017	9.74986	24.4981	0.00148373	0.0402292
C15orf40	C15orf40	0.537808	9.78594	18.0089	0.00176664	0.0459144
NXT1	NXT1	0.535156	9.76278	21.5354	0.00178778	0.0459871
SPEN	SPEN	0.534547	9.90374	12.8247	0.00190881	0.0474767
AMOTL2	AMOTL2	0.532167	10.1239	13.3628	0.00034346	0.0158055
PPRC1	PPRC1	0.53194	9.77401	19.3116	0.00194578	0.0476099
TIMM44	TIMM44	0.531086	9.774	18.9872	0.00209945	0.0506292
NCF2	NCF2	-0.526854	9.7764	17.0878	0.00348283	0.0696011
TPP1	TPP1	-0.521555	9.73435	29.0517	0.00288875	0.0596295
SUPV3L1	SUPV3L1	0.519419	9.82499	14.6448	0.00218075	0.0518324
SCPEP1	SCPEP1	-0.518112	9.79147	15.0586	0.00405441	0.0744942
AFF4	AFF4	0.517031	9.89636	13.0435	0.00198545	0.0483448
MRM3	MRM3	0.515008	9.7764	17.5103	0.00279348	0.0588743
EPHA7	EPHA7	-0.513638	9.89859	11.1699	0.0022983	0.0524012
DNAJC30	DNAJC30	0.51206	9.74821	23.4265	0.00224187	0.0519985
ENSCSAG00000017980	ENSCSAG00000017980	0.512053	9.82806	13.9551	0.00244186	0.0544372
NHLRC2	NHLRC2	0.511137	9.74985	22.8428	0.00224954	0.0519985
FBXO30	FBXO30	0.511009	9.81959	13.6227	0.00241904	0.0541691
ENSCSAG00000011738	ENSCSAG00000011738	0.510976	9.76037	19.7334	0.00310144	0.063239
NEDD4	NEDD4	0.509876	9.78118	16.4198	0.00314993	0.0636933
DUSP14	DUSP14	0.509815	9.83343	15.5304	0.00162013	0.0432265
ENSCSAG00000018274	ENSCSAG00000018274	0.509397	9.80794	14.5189	0.0028802	0.0596295
TIMM29	TIMM29	0.507381	9.74333	27.0749	0.00168738	0.0445469
MKRN2	MKRN2	0.504752	9.75634	19.8512	0.00316015	0.0636933
EVA1A	EVA1A	0.504455	9.96448	13.1484	0.000690414	0.0256527
ATAD3A	ATAD3A	0.503856	9.82036	15.3232	0.00237917	0.0539996
RFK	RFK	0.503416	9.81572	14.643	0.0026143	0.0569008
JMJD4	JMJD4	0.503102	9.78356	16.6529	0.00324171	0.0650418
ZNF451	ZNF451	0.502668	9.74986	26.5693	0.00137074	0.037987
CHST12	CHST12	0.5014	9.78275	15.6195	0.00361009	0.0710125
TSR1	TSR1	0.501381	9.84185	14.8617	0.00193602	0.0476034
GTF2H4	GTF2H4	0.500763	9.86228	12.6922	0.00239717	0.0541631
IMP3	IMP3	0.499066	9.79146	15.2845	0.00354469	0.0700006
GPNMB	GPNMB	-0.49819	9.91319	13.9755	0.0014206	0.0389384
RING1	RING1	0.497583	9.77641	16.2984	0.00403239	0.0743621
IGFBP3	IGFBP3	-0.497134	12.9286	39.5708	4.82147e-10	2.08501e-07
MRGBP	MRGBP	0.497031	9.79462	14.5546	0.00402308	0.0743621
INTS10	INTS10	0.495953	9.7772	16.1037	0.00415823	0.0755939
MGAT1	MGAT1	0.495525	9.80326	14.5222	0.00352715	0.0699295
MAP2K3	MAP2K3	0.493163	9.89201	12.379	0.00221078	0.0518497
GAR1	GAR1	0.492388	9.77639	16.2117	0.00418961	0.0755939
SNRK	SNRK	0.48978	9.74496	23.7388	0.00266133	0.0572929
UQCR10	UQCR10	-0.487923	10.0133	21.5949	0.000315343	0.0150644
SLC25A22	SLC25A22	0.486579	9.7772	15.3631	0.00466916	0.0811525
RP9	RP9	0.486572	9.79382	14.0499	0.00457204	0.0801866
OCIAD2	OCIAD2	-0.484576	9.83803	13.2145	0.00438169	0.0773892
NOSIP	NOSIP	-0.484045	9.83192	12.0038	0.00551256	0.0900685
PSMG3	PSMG3	0.484018	9.85626	12.8384	0.00293799	0.0603975
HNRNPDL	HNRNPDL	0.483329	10.7422	39.8726	2.81915e-09	8.31814e-07
NOB1	NOB1	0.482076	9.88094	12.5859	0.00229215	0.0524012
GPN2	GPN2	0.481483	9.81881	13.0998	0.00426161	0.0756702
XAB2	XAB2	-0.48044	9.76197	15.7284	0.00713053	0.110391
LRRC42	LRRC42	0.480222	9.8787	12.3854	0.0025196	0.0554881
TAF1D	TAF1D	0.480045	9.94117	10.3125	0.00389611	0.0737991
RNF139	RNF139	0.479808	9.75391	18.7107	0.00472419	0.0811525
H1-4	H1-4	0.479015	10.2067	10.7964	0.00105422	0.0324372
CXCL10	CXCL10	0.476891	10.1677	6.47547	0.0110946	0.142694
TIMM10	TIMM10	0.474907	9.79226	14.658	0.00483323	0.0819037
HLTF	HLTF	-0.474441	9.85172	12.4579	0.00469892	0.0811525
IREB2	IREB2	0.473731	9.8056	12.754	0.00651915	0.10414
HSD17B2	HSD17B2	-0.473714	10.4664	17.7362	2.77896e-05	0.00221258
RSPO3	RSPO3	0.473486	10.2126	11.1468	0.000874515	0.0301288
NEU1	NEU1	-0.472071	10.3919	26.0533	4.45945e-06	0.000475928
CTSL	CTSL	-0.471987	12.6746	48.6322	5.77956e-12	4.14147e-09
KIF2A	KIF2A	0.47168	9.88315	11.6542	0.00316181	0.0636933
AKT1S1	AKT1S1	-0.471055	9.77401	13.3121	0.00888525	0.126976
CCDC18	CCDC18	0.469635	9.74742	20.3505	0.00456482	0.0801866
ALDH1A1	ALDH1A1	-0.4695	10.2658	19.2432	1.2795e-05	0.00114607
UBTF	UBTF	0.469255	9.78594	13.5885	0.00658338	0.104833
ENSCSAG00000004661	ENSCSAG00000004661	-0.468867	9.93692	15.5708	0.0016863	0.0445469
CYP3A5	CYP3A5	-0.468334	10.1978	11.1415	0.000876954	0.0301288
FLOT1	FLOT1	-0.46798	9.77481	13.6403	0.0097153	0.134619
GPC4	GPC4	-0.467491	10.2698	18.3527	6.20495e-05	0.00438367
RPAIN	RPAIN	0.466825	9.78197	13.4202	0.00693555	0.108629
ZFAND1	ZFAND1	0.466635	9.74904	18.3742	0.00599867	0.096132
NDUFA2	NDUFA2	-0.465168	9.85324	14.0222	0.00481013	0.0819037
NEDD1	NEDD1	0.464849	9.73352	23.1745	0.00531593	0.0879786
TECR	TECR	-0.464608	10.0268	20.0212	0.00051047	0.0204876
POGZ	POGZ	0.463161	9.80559	12.7187	0.00695176	0.108629
PPP1R18	PPP1R18	0.462998	9.80481	12.586	0.00757101	0.114227
CYRIB	CYRIB	0.462533	9.83957	12.1955	0.00477176	0.08169
TNFSF9	TNFSF9	0.461582	9.72281	30.5675	0.00417949	0.0755939
SURF2	SURF2	0.460726	9.90883	12.1802	0.00241853	0.0541691
ZC3H18	ZC3H18	0.459725	9.77402	13.5706	0.00791265	0.116393
TONSL	TONSL	0.459542	9.75634	16.9422	0.00683644	0.107599
EEF2	EEF2	0.459505	11.6478	48.7669	5.41406e-12	4.14147e-09
ENSCSAG00000011893	ENSCSAG00000011893	0.459385	9.8056	12.0878	0.00712374	0.110391
CRYL1	CRYL1	-0.458839	9.77958	12.4709	0.0108644	0.141683
HSPB1	HSPB1	-0.458833	10.6903	36.9508	2.6728e-09	8.31814e-07
TCEA1	TCEA1	0.458265	10.0645	14.2091	0.000794295	0.0282566
OXSM	OXSM	-0.4581	9.74742	17.3792	0.00939884	0.132058
ENSCSAG00000014739	ENSCSAG00000014739	-0.457423	10.0194	13.6092	0.00118103	0.0348474
CRY1	CRY1	0.455391	9.78196	14.4258	0.00580255	0.0938889
NIT2	NIT2	-0.455268	9.77321	13.2652	0.0106033	0.139596
GNG11	GNG11	-0.45437	9.76841	13.5907	0.0119643	0.148547
SPPL2A	SPPL2A	-0.449629	9.81027	10.2915	0.0121234	0.149046
ENSCSAG00000011848	ENSCSAG00000011848	-0.449378	9.80716	11.8431	0.0102821	0.138271
TSNAX	TSNAX	0.449176	9.78988	12.597	0.00855807	0.124789
RNF146	RNF146	0.44871	9.73188	22.0742	0.00723035	0.111569
TFE3	TFE3	0.448217	9.74171	21.1603	0.0052461	0.087134
FAM174C	FAM174C	0.447911	10.0813	10.789	0.00181313	0.0461658
HKDC1	HKDC1	-0.446606	10.2755	11.446	0.000745775	0.0267201
CREB3	CREB3	0.446527	9.80091	11.9538	0.00862175	0.124867
ATP6V0A1	ATP6V0A1	0.446019	9.80326	11.1689	0.00978641	0.134859
HADH	HADH	0.44545	9.80794	12.2204	0.00764232	0.114227
CFAP97	CFAP97	0.445255	9.78752	12.0491	0.010158	0.13697
RAC3	RAC3	0.445244	9.78594	12.2859	0.0101163	0.136775
ENSCSAG00000008521	ENSCSAG00000008521	-0.445081	9.79226	11.3036	0.0134717	0.155943
NMRK1	NMRK1	0.444621	9.73925	19.2822	0.00781719	0.115667
COL4A2	COL4A2	-0.443814	9.92187	9.0878	0.00559963	0.0911939
UQCRQ	UQCRQ	-0.443804	10.0228	19.4916	0.000900987	0.0305652
PKIG	PKIG	-0.443444	9.7531	14.9867	0.0136065	0.156537
FEZ2	FEZ2	-0.442221	9.74498	17.1276	0.0109862	0.142395
PAIP2	PAIP2	-0.44207	9.93191	11.9067	0.00386275	0.0737991
BDH2	BDH2	-0.441456	9.95676	13.2705	0.00252222	0.0554881
INHBA	INHBA	0.44139	10.2978	7.73887	0.00551154	0.0900685
EIF2B1	EIF2B1	0.441213	9.79462	12.5097	0.0091476	0.129271
ENSCSAG00000012062	ENSCSAG00000012062	-0.440795	10.8127	50.4817	4.98807e-10	2.08501e-07
HSPA4	HSPA4	0.440244	10.1088	15.1155	0.000336807	0.0156428
HMGXB4	HMGXB4	0.439784	9.80871	10.6436	0.0109031	0.141683
ENSCSAG00000019437	ENSCSAG00000019437	-0.438946	9.76761	13.3607	0.0142399	0.159793
ENSCSAG00000013802	ENSCSAG00000013802	-0.437719	9.85172	9.06808	0.0108972	0.141683
STK17A	STK17A	0.437597	9.7644	14.0217	0.011382	0.144792
IER3	IER3	0.437373	10.3682	7.98272	0.0048216	0.0819037
OVCA2	OVCA2	-0.437292	9.77799	11.8013	0.0151038	0.163984
PI3	PI3	0.437258	9.76921	14.315	0.0105256	0.139471
ARMT1	ARMT1	-0.43725	9.7409	17.3597	0.0114898	0.145537
NLE1	NLE1	0.43686	9.7891	11.618	0.0110722	0.142694
EMC6	EMC6	0.436382	9.97075	12.7593	0.00189955	0.0474767
EZH2	EZH2	0.435974	9.81262	11.7605	0.00871382	0.124881
SEPHS1	SEPHS1	0.435946	9.74579	16.7965	0.0104557	0.139471
RAD54B	RAD54B	0.435547	9.73763	22.2251	0.00710469	0.110391
PPCDC	PPCDC	0.435201	9.72529	25.295	0.00763393	0.114227
ENSCSAG00000009656	ENSCSAG00000009656	0.435053	9.75553	14.5975	0.0117196	0.14715
COMMD9	COMMD9	-0.435036	9.7748	11.605	0.0156933	0.167129
SCAF11	SCAF11	-0.434748	9.86375	8.80547	0.0126363	0.151636
LMO7	LMO7	-0.434038	9.84109	9.40024	0.0120945	0.149046
LSM12	LSM12	0.434012	9.90081	8.86778	0.00947699	0.132784
TMBIM6	TMBIM6	-0.432787	10.3709	31.964	1.08093e-05	0.00100406
FSTL3	FSTL3	0.432642	9.97284	10.9983	0.00268843	0.0573837
CDCA8	CDCA8	0.432299	9.76118	18.9104	0.00725111	0.111569
PDZD8	PDZD8	0.432202	9.99767	7.38955	0.0119343	0.148541
SFSWAP	SFSWAP	0.432134	9.82419	10.1241	0.0125162	0.15128
BCL7B	BCL7B	0.431197	9.80482	10.3234	0.0128903	0.153581
BRD8	BRD8	-0.430662	9.8242	9.36182	0.0167812	0.173914
TUBA1A	TUBA1A	-0.43017	9.87648	10.5317	0.00771585	0.114505
GRN	GRN	-0.430086	10.1586	18.9879	0.000291375	0.0143288
PPP1CB	PPP1CB	-0.4299	10.0781	11.4954	0.00147035	0.0400829
ENSCSAG00000019310	ENSCSAG00000019310	0.42941	9.93334	10.3168	0.00374782	0.0723041
SMAP1	SMAP1	0.429327	9.85701	9.35544	0.0103816	0.138864
KIAA0319L	KIAA0319L	-0.42827	9.7474	15.3335	0.0137905	0.157569
DHX8	DHX8	0.428165	9.77401	12.2078	0.0131539	0.15452
NDUFA4	NDUFA4	-0.426356	10.4664	40.7334	1.83775e-06	0.000228843
USF2	USF2	0.42617	9.77401	12.1408	0.0131138	0.15441
CCN1	CCN1	0.425985	10.9448	13.8845	0.000205868	0.0108698
ORC2	ORC2	0.425728	9.74905	15.1231	0.0126754	0.151742
CNIH1	CNIH1	0.425696	9.96586	13.1317	0.00222242	0.0518497
PALM2AKAP2	PALM2AKAP2	0.425386	9.79462	10.1651	0.0147545	0.163014
TRIB3	TRIB3	0.425239	9.76198	13.6187	0.0139219	0.158386
TICAM1	TICAM1	0.424847	9.74171	16.8425	0.0113961	0.144792
CCDC85B	CCDC85B	0.424558	9.91752	10.2826	0.00534957	0.0879786
SLC25A17	SLC25A17	0.423285	9.80793	10.4851	0.012195	0.149249
POLR2L	POLR2L	-0.422957	10.1889	28.2341	0.000181121	0.00976882
JAK1	JAK1	-0.422549	9.76197	12.1122	0.0180532	0.18111
GEM	GEM	0.42215	9.75714	14.0347	0.0123529	0.149667
CLN6	CLN6	0.421949	9.78038	11.3749	0.014546	0.161422
EIF2AK4	EIF2AK4	0.421724	9.92617	8.68002	0.00865297	0.124867
OLA1	OLA1	0.421042	10.0147	10.5089	0.00284724	0.0595332
CARD10	CARD10	0.42067	9.77161	11.8486	0.0151932	0.164183
TNFAIP6	TNFAIP6	-0.420537	9.76198	11.7052	0.0192923	0.190118
USP39	USP39	0.419945	9.80091	11.155	0.0125772	0.151614
RHOG	RHOG	0.419925	9.82577	9.39293	0.0133149	0.15496
APIP	APIP	0.419114	9.76118	13.2228	0.0148131	0.163196
RAB8A	RAB8A	-0.417746	9.81339	9.55226	0.0168431	0.174196
RBBP8	RBBP8	0.41733	9.82885	9.37033	0.0126043	0.151614
BOD1L1	BOD1L1	0.4172	9.82807	9.28757	0.0157334	0.1672
EEF1A1	EEF1A1	-0.416182	12.387	47.0712	1.23329e-11	7.73273e-09
PRKAG2	PRKAG2	0.415845	10.0038	7.37223	0.00990365	0.135359
PRR11	PRR11	0.415782	9.78038	12.4133	0.0139567	0.158386
PUS1	PUS1	0.415328	9.75229	15.6336	0.0118612	0.148
PSMB6	PSMB6	-0.415245	10.1744	26.0243	0.000247086	0.0126468
ENSCSAG00000007277	ENSCSAG00000007277	-0.414765	10.1617	17.4269	0.000351798	0.016042
KRT81	KRT81	-0.414435	9.82346	8.25918	0.0176806	0.179737
ADSS2	ADSS2	0.413942	9.78435	11.5878	0.0150026	0.16395
PSME2	PSME2	-0.413879	10.5283	42.3859	1.34504e-06	0.000182344
ENSCSAG00000001007	ENSCSAG00000001007	-0.413617	9.86976	9.34105	0.0117638	0.14715
TOP2B	TOP2B	-0.413485	9.77001	10.9412	0.0212609	0.202328
SMAGP	SMAGP	0.413131	9.76037	12.9948	0.0163674	0.170972
PLK2	PLK2	0.412775	10.4855	8.48193	0.00367091	0.0719269
CEP78	CEP78	0.412221	9.73353	22.5817	0.00800358	0.117386
SPATS2L	SPATS2L	-0.41211	9.83881	8.19017	0.0184548	0.183752
ENSCSAG00000000395	ENSCSAG00000000395	-0.412063	10.9288	40.337	4.56733e-10	2.08501e-07
GSPT2	GSPT2	0.411752	9.80949	9.52613	0.0155757	0.166583
DNAJC9	DNAJC9	0.411357	9.81494	10.5141	0.0130169	0.154224
CCDC59	CCDC59	0.411013	9.79541	10.4199	0.0160139	0.169107
ENSCSAG00000005360	ENSCSAG00000005360	-0.410958	10.2749	28.1906	7.74201e-05	0.00517786
HNRNPM	HNRNPM	-0.410141	10.1208	16.4235	0.000926219	0.0305652
TNFRSF10A	TNFRSF10A	0.41005	9.766	11.753	0.0188398	0.186658
IK	IK	-0.409621	9.89642	8.99964	0.0108792	0.141683
KIAA1191	KIAA1191	0.409496	9.77561	10.9763	0.0178515	0.18053
REXO2	REXO2	-0.408467	9.77321	10.9121	0.0234931	0.213879
IWS1	IWS1	0.40768	9.8365	8.37371	0.0163221	0.170972
NDUFA13	NDUFA13	-0.407635	10.5064	39.6624	2.48219e-06	0.00029126
ENSCSAG00000008039	ENSCSAG00000008039	-0.407522	10.0454	17.2979	0.00172134	0.0452054
EIF4A2	EIF4A2	0.407335	9.82499	8.55281	0.0183167	0.183021
CDK2	CDK2	-0.406979	9.79619	9.44781	0.022596	0.210058
OTUB2	OTUB2	0.406923	9.97145	9.63143	0.00468168	0.0811525
INTS5	INTS5	0.406849	9.7409	16.2126	0.0144029	0.160544
MPHOSPH8	MPHOSPH8	0.406795	9.85173	8.90814	0.0130193	0.154224
PSMC3IP	PSMC3IP	0.406626	9.75229	14.8808	0.0144003	0.160544
COA4	COA4	0.406397	9.81804	9.91274	0.0143691	0.160544
SNRNP48	SNRNP48	0.4062	9.75066	14.7696	0.0144446	0.160652
DKC1	DKC1	0.406007	9.93478	12.4773	0.0040052	0.0743621
MRPS34	MRPS34	0.405105	10.0942	16.2084	0.000858867	0.0299172
LONP1	LONP1	-0.404554	9.83345	8.34423	0.0199421	0.19461
DCDC1	DCDC1	-0.404404	9.85248	7.48464	0.0207	0.199765
ENSCSAG00000005838	ENSCSAG00000005838	-0.40428	9.77401	10.4971	0.024682	0.219351
ACAA2	ACAA2	-0.403966	9.9052	10.3373	0.00917472	0.129271
ZFPL1	ZFPL1	-0.403655	9.76921	10.4841	0.0250577	0.219351
PELI1	PELI1	0.40352	10.0749	6.17494	0.0169409	0.174728
LDOC1	LDOC1	-0.40314	9.79226	9.34745	0.0240533	0.216274
FOSL1	FOSL1	0.402715	9.81415	8.37348	0.0196358	0.192369
GOT1	GOT1	0.402457	9.86676	9.88114	0.00981423	0.134872
TOMM34	TOMM34	0.401967	9.76921	10.7806	0.0206789	0.199765
SP140L	SP140L	-0.401952	9.7883	9.04969	0.0251356	0.219351
PABPC1	PABPC1	0.401723	11.9764	36.4315	2.26497e-09	7.57405e-07
SESTD1	SESTD1	0.401539	9.74252	15.3145	0.0150931	0.163984
RFC1	RFC1	0.401368	9.89275	9.29923	0.00976622	0.134859
TIMM21	TIMM21	-0.401222	9.77321	9.69629	0.0255366	0.220587
DAZAP2	DAZAP2	-0.400358	9.98048	12.48	0.00459427	0.0802957
ITPRID2	ITPRID2	0.399708	9.79777	10.3742	0.019688	0.192505
PSMD1	PSMD1	-0.399591	9.95323	10.0144	0.0076516	0.114227
STOM	STOM	-0.399549	9.76359	10.7262	0.0263134	0.224469
PHACTR4	PHACTR4	0.399111	9.84718	8.29733	0.0177014	0.179737
GNA13	GNA13	0.398838	9.76037	11.9553	0.0188668	0.186658
LRRFIP2	LRRFIP2	0.398665	9.92474	8.02052	0.0120379	0.148724
SNX4	SNX4	0.398491	9.89494	8.46603	0.0117589	0.14715
IDH2	IDH2	-0.397677	9.87945	9.40402	0.0130365	0.154224
ENSCSAG00000019582	ENSCSAG00000019582	-0.397242	9.87796	9.71293	0.013238	0.154783
ENSCSAG00000006596	ENSCSAG00000006596	0.396826	9.72529	36.8475	0.00193194	0.0476034
TP53RK	TP53RK	0.396561	9.76359	11.2391	0.0222902	0.209315
ARFGEF1	ARFGEF1	0.395756	9.81414	8.48598	0.0223001	0.209315
UNC119	UNC119	0.395523	9.81958	8.36539	0.0212976	0.202328
HS3ST1	HS3ST1	0.395517	10.1069	7.34586	0.00684291	0.107599
AKIRIN1	AKIRIN1	0.394879	9.80482	8.96371	0.0220172	0.207982
SLC2A1	SLC2A1	-0.394418	9.78356	8.89735	0.0279584	0.230411
SELENOS	SELENOS	0.394253	9.81959	9.2049	0.0175752	0.179547
H2AC20	H2AC20	0.393743	9.78277	9.4829	0.0225833	0.210058
PPP1R35	PPP1R35	-0.392869	9.81339	7.8977	0.0271687	0.22751
ERGIC2	ERGIC2	-0.392665	9.82112	7.94497	0.0251449	0.219351
NUP58	NUP58	0.392132	9.74986	13.5124	0.0182651	0.18287
ENSCSAG00000019017	ENSCSAG00000019017	0.391879	11.1671	31.3405	7.94805e-07	0.00012081
DAD1	DAD1	-0.391491	10.1258	21.3947	0.00092526	0.0305652
MARCHF6	MARCHF6	0.39088	9.78356	9.28189	0.024926	0.219351
DDB1	DDB1	-0.390809	9.89935	8.59931	0.013934	0.158386
BAG2	BAG2	0.390797	9.76761	10.6727	0.0240592	0.216274
RANBP2	RANBP2	0.390704	9.98046	8.75841	0.00788573	0.116338
SLC4A2	SLC4A2	-0.390452	9.7962	8.43195	0.0287884	0.23442
ROCK1	ROCK1	0.390147	9.86901	7.908	0.0179472	0.180769
AIG1	AIG1	0.390131	9.79302	8.88705	0.0239563	0.216274
ZNF830	ZNF830	0.389962	9.76841	11.0381	0.021901	0.207666
COPS2	COPS2	0.389926	9.92401	7.39477	0.0148456	0.163196
B3GALNT2	B3GALNT2	-0.389752	9.77321	9.44073	0.028594	0.233595
RIC1	RIC1	0.389653	9.79147	11.3218	0.0177916	0.180288
NFKB2	NFKB2	0.389243	9.80011	9.18195	0.0235803	0.213879
IRF2	IRF2	0.389143	9.88241	8.56767	0.0128037	0.152913
ATXN10	ATXN10	0.388901	10.052	9.85358	0.00487962	0.0821348
RTL1	RTL1	-0.388887	9.75876	10.5936	0.0269236	0.226732
COL8A1	COL8A1	0.388861	9.766	10.4406	0.0250189	0.219351
DCAF6	DCAF6	-0.388735	9.79068	8.43063	0.0301089	0.242596
DR1	DR1	0.388545	9.78672	9.09332	0.0250173	0.219351
VRK3	VRK3	-0.388408	9.766	10.1122	0.0301898	0.24268
IFT27	IFT27	-0.387923	9.74986	11.839	0.0305943	0.242685
HSPA9	HSPA9	0.387151	10.2325	19.7906	0.000259381	0.013142
AKAP1	AKAP1	0.387149	9.78515	9.03901	0.0253743	0.220203
ZNF281	ZNF281	0.387049	9.80169	9.82162	0.0220979	0.208351
SCRN2	SCRN2	-0.386614	9.75957	10.3787	0.0308249	0.243091
DDX27	DDX27	0.386611	9.79383	9.6049	0.0231353	0.212607
AGTRAP	AGTRAP	-0.386562	9.88019	9.31288	0.0156188	0.166689
CBLB	CBLB	-0.385574	9.79147	7.91841	0.0315221	0.24476
TGFB1	TGFB1	0.384968	9.88389	7.54454	0.0176275	0.179715
GTPBP4	GTPBP4	0.38485	9.95816	9.37525	0.00762287	0.114227
ENSCSAG00000000369	ENSCSAG00000000369	0.384364	9.94611	7.8797	0.0123028	0.149421
MRPS6	MRPS6	0.383239	9.99836	13.5578	0.00299143	0.061245
ALG3	ALG3	-0.382924	9.79934	8.2718	0.0309463	0.243091
RPS12	RPS12	0.38222	13.6091	50.889	1.93744e-12	1.94364e-09
CHMP4A	CHMP4A	-0.382122	9.75066	11.5619	0.0310871	0.243091
CRYBG1	CRYBG1	0.382119	9.86602	8.3558	0.0163782	0.170972
HMGCS1	HMGCS1	0.382108	9.85925	7.74412	0.016197	0.170323
CCDC47	CCDC47	-0.381775	9.81338	7.64833	0.0323934	0.24828
ARL6IP5	ARL6IP5	-0.381083	10.1519	13.3376	0.00191194	0.0474767
KEAP1	KEAP1	0.381038	9.7962	8.61383	0.0269886	0.226733
EDN1	EDN1	0.380837	10.0375	3.80876	0.0512788	0.321117
DDAH2	DDAH2	-0.380728	9.74742	11.6509	0.0316643	0.245484
DCUN1D5	DCUN1D5	0.380512	9.90444	9.1514	0.0110158	0.14241
MRPL12	MRPL12	0.380344	10.3529	25.1547	5.14928e-05	0.00379835
ENG	ENG	0.379949	9.74742	12.6815	0.0268617	0.226732
CPSF4	CPSF4	0.379652	9.74171	16.3267	0.0153781	0.165175
RHNO1	RHNO1	0.379622	9.82114	8.31178	0.0229815	0.211903
ENSCSAG00000017701	ENSCSAG00000017701	0.379382	9.75148	11.8063	0.0281171	0.231205
PGS1	PGS1	0.378783	9.76118	10.436	0.0289189	0.235101
STMN1	STMN1	-0.37845	10.15	16.2304	0.0010333	0.0321927
PRPF31	PRPF31	-0.378335	9.8898	8.49724	0.0172428	0.176871
RAD51D	RAD51D	0.378278	9.74172	13.8161	0.0227266	0.210325
MSN	MSN	-0.378164	9.85927	8.62616	0.0211064	0.201569
MAP9	MAP9	0.377441	9.7466	12.9541	0.02355	0.213879
YTHDC1	YTHDC1	0.377248	9.86451	6.79094	0.0303156	0.242685
TBC1D14	TBC1D14	0.377199	9.75795	10.6157	0.0292188	0.237155
BRF2	BRF2	0.376319	9.72858	22.7693	0.00869716	0.124881
PWWP2A	PWWP2A	0.376199	9.74497	13.9496	0.0209936	0.201346
STAT3	STAT3	-0.375833	9.88164	7.30777	0.02242	0.209811
LGMN	LGMN	-0.375752	10.1537	15.336	0.00157868	0.0423458
TXLNG	TXLNG	0.375419	9.7652	10.5224	0.0278337	0.230386
MYC	MYC	0.374969	10.1333	7.3986	0.00664667	0.105505
MRPS2	MRPS2	0.374829	10.0328	11.0561	0.00425916	0.0756702
PSAP	PSAP	-0.374813	10.1835	12.7015	0.00133011	0.0374338
ENSCSAG00000005547	ENSCSAG00000005547	0.374489	9.89128	8.33072	0.015097	0.163984
OSTF1	OSTF1	-0.374415	9.76198	9.54981	0.0370245	0.266942
OAZ1	OAZ1	-0.374282	10.7037	35.448	8.29214e-07	0.000122333
NOP10	NOP10	-0.37397	10.0421	14.4084	0.00394302	0.0737991
CDCA7	CDCA7	0.373329	9.7531	11.4428	0.030646	0.242685
SLC5A6	SLC5A6	0.373201	9.73681	14.1873	0.0311423	0.243091
CDKN1A	CDKN1A	0.373187	10.0226	4.94312	0.0264295	0.225077
HMBS	HMBS	0.372869	9.74904	11.9732	0.0317489	0.24576
ZNF217	ZNF217	0.372756	9.76276	11.698	0.0241711	0.216537
OAT	OAT	-0.372484	9.84109	8.09428	0.0270308	0.226733
COL4A1	COL4A1	-0.372414	10.1641	8.32689	0.00399469	0.0743621
ZNF106	ZNF106	0.372035	9.8056	7.66079	0.0328776	0.249214
TNFAIP1	TNFAIP1	0.371879	9.80246	7.69844	0.0320636	0.247052
SUCO	SUCO	0.371748	9.81882	7.35989	0.0314959	0.24476
PPP1CC	PPP1CC	0.37162	9.8735	8.48719	0.0171816	0.176604
FASTKD2	FASTKD2	0.371572	9.84184	7.387	0.0255504	0.220587
RBMX2	RBMX2	0.371356	9.79068	8.39139	0.0304881	0.242685
ENSCSAG00000014302	ENSCSAG00000014302	0.371318	9.74008	14.4301	0.021987	0.207982
UGCG	UGCG	0.371054	9.90153	6.52416	0.0226558	0.210058
ENSCSAG00000002303	ENSCSAG00000002303	-0.370941	9.7684	8.81075	0.0387008	0.273475
ZNF121	ZNF121	0.370885	9.7368	18.7347	0.0131014	0.15441
EXOSC3	EXOSC3	0.369649	9.76841	9.66795	0.0324944	0.248463
Chsa-A	Chsa-A	-0.369635	9.78514	8.20563	0.0398414	0.27874
DNTTIP2	DNTTIP2	0.369442	9.94331	6.95268	0.0157777	0.16727
NUP98	NUP98	0.369285	9.80794	7.73696	0.0340959	0.251893
FBXL5	FBXL5	0.369245	9.77401	9.04232	0.0328766	0.249214
PIH1D1	PIH1D1	-0.369119	9.88758	7.6402	0.0210531	0.201531
GAA	GAA	-0.36906	9.75067	10.5647	0.0362457	0.262729
GTF3C5	GTF3C5	0.368868	9.7327	14.6138	0.027551	0.22918
NCLN	NCLN	0.36886	9.76761	9.45688	0.0331767	0.250247
ITGB3BP	ITGB3BP	0.368536	9.75795	11.0419	0.0308496	0.243091
ENSCSAG00000014396	ENSCSAG00000014396	0.368352	9.74416	13.3449	0.0232139	0.212607
COX8A	COX8A	-0.367799	10.016	12.7411	0.00577221	0.0937004
ENSCSAG00000019636	ENSCSAG00000019636	-0.367326	10.0599	14.1826	0.0038029	0.0730856
GPS2	GPS2	-0.367226	9.84565	6.43943	0.0360843	0.261938
KPNA4	KPNA4	0.367078	9.78197	8.25187	0.0349034	0.256333
WDYHV1	WDYHV1	0.366962	9.76037	9.80239	0.0352746	0.258681
ZDHHC3	ZDHHC3	0.366846	9.82807	7.34156	0.0283479	0.232722
ZNF394	ZNF394	0.366557	9.77162	9.13654	0.0323205	0.24828
MED1	MED1	0.366287	9.78039	8.61358	0.0341482	0.251893
PLCB3	PLCB3	-0.366213	9.75876	9.72311	0.0402269	0.28024
SNAPC2	SNAPC2	0.366073	9.78594	8.49685	0.0337751	0.251733
AIFM1	AIFM1	-0.365608	9.84033	7.41636	0.0304281	0.242685
IGFBP6	IGFBP6	-0.365429	10.1659	15.6744	0.00138454	0.0381584
RRAGC	RRAGC	0.364869	9.84945	7.09599	0.0262518	0.224469
ENSCSAG00000004189	ENSCSAG00000004189	0.364399	10.0341	7.10557	0.0122423	0.149409
ABCE1	ABCE1	0.364286	9.84869	7.61343	0.0243125	0.216995
RBM10	RBM10	-0.364019	9.75148	10.1629	0.0392617	0.276011
S100A4	S100A4	0.36317	11.9004	12.7533	0.000373205	0.016421
C3orf38	C3orf38	0.363084	9.76279	10.212	0.0309721	0.243091
EAPP	EAPP	-0.362866	9.7652	8.65304	0.0425455	0.289476
TNFRSF1A	TNFRSF1A	0.362786	10.0341	6.61499	0.0164479	0.171168
ENSCSAG00000013493	ENSCSAG00000013493	0.362641	10.0375	6.77067	0.0104976	0.139471
ENSCSAG00000006688	ENSCSAG00000006688	0.362374	9.76761	9.31736	0.0334548	0.250462
PIGT	PIGT	0.362128	9.79068	8.26129	0.0339425	0.251893
CDK13	CDK13	0.362065	9.74416	13.1852	0.0253444	0.220203
H2AC14	H2AC14	0.362001	9.84869	6.04693	0.0304867	0.242685
IDH3G	IDH3G	-0.361814	9.93049	8.425	0.016695	0.17338
TMEM59	TMEM59	-0.3616	9.91029	8.21791	0.0187069	0.185809
PITPNB	PITPNB	0.361523	9.79698	7.53088	0.0355647	0.259669
GPN1	GPN1	-0.361441	9.80247	7.20291	0.0416107	0.285917
ARHGAP17	ARHGAP17	0.361408	9.7764	8.47662	0.0377826	0.270353
TNNT1	TNNT1	-0.361117	9.86372	6.36235	0.0333325	0.250462
SRP14	SRP14	-0.361046	10.2789	21.1771	0.000545137	0.0213626
ZBTB8OS	ZBTB8OS	-0.361026	9.7409	11.586	0.0384582	0.272852
ENSCSAG00000008475	ENSCSAG00000008475	-0.361025	9.83498	6.97551	0.0348457	0.256333
ENSCSAG00000016909	ENSCSAG00000016909	0.360542	10.0254	8.79337	0.00753483	0.114183
CNOT11	CNOT11	0.360313	9.84489	7.08273	0.0285815	0.233595
BNIP3L	BNIP3L	-0.359263	9.84338	7.10082	0.0333788	0.250462
MX2	MX2	-0.359124	9.79383	7.00884	0.0446986	0.295399
ENSCSAG00000009532	ENSCSAG00000009532	0.359029	9.83038	7.275	0.0304408	0.242685
AKR7L	AKR7L	-0.358375	9.96166	9.00197	0.0132845	0.15496
AAGAB	AAGAB	-0.358216	9.78038	7.66925	0.0457065	0.2993
MPST	MPST	-0.357721	9.7539	9.56787	0.0431679	0.290255
RPL27A	RPL27A	0.357577	10.6371	19.5275	8.95764e-05	0.00576045
YDJC	YDJC	0.357333	9.93549	7.62702	0.0154166	0.165235
LAMTOR4	LAMTOR4	-0.356084	9.94829	9.0791	0.015139	0.164012
MRPS7	MRPS7	0.355805	10.0106	9.65661	0.00743554	0.113289
ENSCSAG00000005574	ENSCSAG00000005574	0.35529	10.3559	8.23054	0.00509243	0.0851455
DNAJA3	DNAJA3	0.355209	9.78909	7.50813	0.0407969	0.281869
ENSCSAG00000002263	ENSCSAG00000002263	-0.355199	10.5749	32.7556	1.64207e-05	0.00139604
RHOT1	RHOT1	0.354558	9.75875	9.26357	0.0404498	0.280325
SLC9A3R1	SLC9A3R1	-0.354416	9.78831	7.34538	0.0471132	0.306511
RDH14	RDH14	0.354171	9.74334	11.2102	0.0376517	0.270353
TGS1	TGS1	0.353919	9.83115	6.56321	0.0353827	0.259094
CDKN1B	CDKN1B	0.353682	9.81727	6.89443	0.0405576	0.280603
ENSCSAG00000014391	ENSCSAG00000014391	0.353657	9.78594	7.92708	0.0392887	0.276011
ENSCSAG00000019282	ENSCSAG00000019282	-0.353641	9.80872	7.45634	0.0417802	0.286649
SPCS2	SPCS2	-0.352822	9.89054	7.75292	0.0253604	0.220203
HDGFL2	HDGFL2	0.35271	9.84869	6.45516	0.0334501	0.250462
LGALS1	LGALS1	-0.352132	11.7107	38.7768	7.12535e-10	2.74929e-07
CRYZ	CRYZ	-0.352034	9.90374	7.84014	0.0232274	0.212607
ARL8B	ARL8B	0.351983	9.84336	6.56971	0.0336789	0.251389
THAP4	THAP4	0.351496	9.76118	8.94621	0.0438731	0.292254
ENO1	ENO1	-0.351426	11.1089	44.3927	4.62305e-09	1.22049e-06
ENSCSAG00000014769	ENSCSAG00000014769	-0.351258	10.1296	9.52016	0.00371614	0.0720137
RPS19	RPS19	-0.350787	11.6489	27.8816	1.59907e-07	3.34206e-05
UTP15	UTP15	0.350145	9.74985	10.6983	0.0348697	0.256333
STAG2	STAG2	0.349973	9.78831	7.27072	0.0440783	0.292843
CSRNP1	CSRNP1	0.349937	9.86901	5.74852	0.0411128	0.283361
MFSD5	MFSD5	0.348834	9.75067	9.85733	0.0431528	0.290255
TCEAL1	TCEAL1	0.348192	9.7644	8.51687	0.0454033	0.298552
CIB1	CIB1	-0.347742	10.3625	22.0979	0.000301599	0.0146876
SMARCC2	SMARCC2	-0.347464	9.77001	7.77181	0.0530116	0.325895
RNF216	RNF216	0.347285	10.0004	6.03676	0.0234313	0.213879
TPT1	TPT1	0.347098	12.5072	30.2308	4.93034e-08	1.17765e-05
CALM1	CALM1	-0.347079	10.8461	29.0937	9.76848e-07	0.000136107
TMEM11	TMEM11	0.347023	9.78673	7.28741	0.0454531	0.298552
TRAF4	TRAF4	0.346919	9.78277	7.23905	0.0474093	0.307807
PODXL2	PODXL2	0.346846	9.78197	7.38788	0.0458797	0.299652
AHCTF1	AHCTF1	0.34682	9.74742	11.0605	0.0359879	0.261616
ANXA1	ANXA1	-0.346815	10.6315	23.0082	1.44348e-05	0.00127026
PSENEN	PSENEN	-0.346581	10.0174	11.3187	0.00964968	0.13408
GDI2	GDI2	0.346565	10.1063	10.2917	0.00424904	0.0756702
AP2B1	AP2B1	0.346565	9.82114	6.41291	0.0419771	0.286892
UBE3C	UBE3C	0.346503	9.76037	9.36242	0.0411258	0.283361
CORO1B	CORO1B	-0.346164	9.91536	7.29712	0.0250679	0.219351
ESYT1	ESYT1	-0.346078	9.78356	7.17267	0.052986	0.325895
CD2BP2	CD2BP2	0.345485	9.88315	7.30302	0.0247998	0.219351
PTGES2	PTGES2	-0.345389	9.87796	6.68814	0.0328519	0.249214
PAK2	PAK2	0.345282	10.0736	7.89524	0.0115391	0.145793
ENSCSAG00000014175	ENSCSAG00000014175	-0.345226	10.2676	18.7835	0.000987924	0.0309714
RNF7	RNF7	0.344997	9.9784	8.7087	0.0121994	0.149249
MTF2	MTF2	0.344696	9.80716	6.67324	0.0483029	0.311572
EFCAB2	EFCAB2	-0.344564	9.74008	10.7244	0.0503236	0.317513
FNBP4	FNBP4	0.344424	9.92109	5.52642	0.0403079	0.28024
PLD3	PLD3	-0.342656	9.8342	6.19639	0.0458574	0.299652
DOCK5	DOCK5	0.342369	9.77081	10.3361	0.0313986	0.244558
CST3	CST3	-0.342303	12.8747	23.5396	1.42963e-06	0.000188711
PSME3	PSME3	0.342216	9.95111	8.32012	0.0148685	0.163196
PCK2	PCK2	-0.342117	9.76679	7.72424	0.0555579	0.333746
MRPL18	MRPL18	-0.342069	9.75715	8.49569	0.0573943	0.342184
PREPL	PREPL	-0.342051	9.7764	7.13035	0.0577359	0.343041
PKIA	PKIA	0.341829	9.77719	7.81152	0.0478759	0.309807
DERL1	DERL1	0.34167	9.85926	6.52888	0.0334152	0.250462
ANP32E	ANP32E	-0.341391	9.95957	7.9565	0.0201993	0.196356
MLLT6	MLLT6	-0.341365	9.75309	9.29315	0.0466093	0.303626
ENY2	ENY2	-0.341137	10.4319	25.2793	0.000215297	0.011179
SLC35B1	SLC35B1	0.341066	9.93693	6.47149	0.0272953	0.227809
HEBP2	HEBP2	0.340755	9.87573	7.06893	0.0276371	0.229516
MICU1	MICU1	-0.340653	9.8009	6.18185	0.056557	0.338053
TJAP1	TJAP1	-0.340639	9.73023	20.1739	0.0131903	0.154585
SCP2	SCP2	-0.340377	9.84109	6.58248	0.0439373	0.292294
ZNF574	ZNF574	0.340324	9.76439	8.6061	0.0474352	0.307807
TRIM26	TRIM26	0.340151	9.77959	7.37959	0.0490713	0.313956
HP1BP3	HP1BP3	-0.339922	9.8388	5.58604	0.0516583	0.322286
LAMC1	LAMC1	0.339887	9.74253	10.6368	0.042706	0.289478
ENSCSAG00000003373	ENSCSAG00000003373	0.339587	9.8219	6.30084	0.0455269	0.298552
CALR	CALR	-0.339476	10.7471	22.6662	5.19461e-06	0.000521123
CEBPZ	CEBPZ	0.339212	9.82806	5.93546	0.0488532	0.313956
DAP	DAP	-0.339192	9.77161	7.40514	0.0586312	0.345993
RBM7	RBM7	0.339091	9.73845	11.4365	0.0424736	0.289467
CHAF1B	CHAF1B	-0.339001	9.77879	7.02797	0.0749966	0.385655
FXN	FXN	-0.338692	9.78038	6.93783	0.0593855	0.347582
PSMA5	PSMA5	-0.33869	9.99493	9.71176	0.0140436	0.159013
RRM1	RRM1	-0.338533	9.85021	6.9757	0.0435859	0.291193
MRPL54	MRPL54	0.338433	9.81027	7.37028	0.0412308	0.283695
MDH1	MDH1	-0.338332	10.1865	14.9792	0.00287321	0.0596295
ENSCSAG00000015001	ENSCSAG00000015001	0.337997	9.96376	6.25218	0.0235167	0.213879
COMMD10	COMMD10	-0.337954	9.8411	5.43685	0.0534017	0.326264
GET1	GET1	0.337833	9.84793	6.05767	0.0420385	0.286892
LZTS2	LZTS2	0.337775	9.77719	7.40972	0.0506975	0.318271
PYCR1	PYCR1	0.337742	9.76118	8.36746	0.0519992	0.323442
HELZ2	HELZ2	0.337646	10.1426	5.13871	0.0236222	0.213879
PAXIP1	PAXIP1	0.337587	9.73188	16.6983	0.0226369	0.210058
RGL2	RGL2	-0.337523	9.75066	9.25371	0.0495021	0.315155
ENSCSAG00000009328	ENSCSAG00000009328	0.337246	9.76117	8.13267	0.0521427	0.323698
ZMYM2	ZMYM2	0.337236	9.76599	8.90447	0.0435057	0.291193
POGLUT2	POGLUT2	-0.336556	9.95463	5.94676	0.0251033	0.219351
MAN1B1	MAN1B1	-0.336541	9.74498	9.50224	0.058846	0.346852
TMED9	TMED9	-0.336147	10.0839	12.4698	0.00738658	0.112961
DDX5	DDX5	0.335908	10.5643	16.0267	8.94149e-05	0.00576045
PTK7	PTK7	0.335823	9.7327	12.1131	0.0454549	0.298552
GHITM	GHITM	-0.335732	10.3804	23.731	0.000370657	0.016421
C6orf136	C6orf136	0.335677	9.81183	6.05129	0.0551603	0.332953
CCT6A	CCT6A	0.335445	10.4724	21.5686	0.00021618	0.011179
MYD88	MYD88	0.335371	9.84413	6.4226	0.0391477	0.275794
CD63	CD63	-0.335091	10.6395	34.5013	2.13965e-05	0.00175943
NFE2L2	NFE2L2	0.334822	9.87424	5.29163	0.0441412	0.292873
TRMT61A	TRMT61A	0.334686	9.78831	6.94589	0.052365	0.323875
ENSCSAG00000017792	ENSCSAG00000017792	0.334569	10.1954	10.7787	0.00507643	0.0851455
POMGNT1	POMGNT1	0.334499	9.74171	10.4005	0.0479286	0.309807
HRAS	HRAS	-0.334277	9.76037	8.01368	0.055826	0.334956
AKR1C3	AKR1C3	-0.33427	9.7652	7.65618	0.0626615	0.357287
UBE2D4	UBE2D4	0.333779	9.78038	7.15989	0.053294	0.326264
DDX24	DDX24	0.333669	10.052	7.68338	0.0137899	0.157569
ARNTL2	ARNTL2	0.333503	9.82191	6.04785	0.04951	0.315155
EXOC2	EXOC2	-0.333487	9.76117	7.83277	0.0578573	0.343041
ENSCSAG00000002455	ENSCSAG00000002455	-0.333445	10.0573	12.7144	0.00866304	0.124867
MRPL43	MRPL43	0.33327	9.94191	7.62861	0.0195427	0.191832
EXOSC5	EXOSC5	-0.333209	9.82731	6.91992	0.0495084	0.315155
RRP1B	RRP1B	0.333075	9.83499	6.43757	0.0426481	0.289476
FAM177A1	FAM177A1	0.332969	9.77401	7.63779	0.0535913	0.326759
MAP3K14	MAP3K14	0.332955	9.76921	7.47392	0.0552783	0.333264
AREG	AREG	0.332675	9.8449	4.05785	0.0506361	0.318271
PCGF2	PCGF2	0.332454	10.0354	5.1491	0.0328907	0.249214
ZNF644	ZNF644	0.331846	9.83575	5.56463	0.0538252	0.327654
TRMT1	TRMT1	0.331829	9.79304	6.45645	0.0543547	0.329279
GNS	GNS	-0.331699	9.78277	6.38219	0.064084	0.359559
YWHAG	YWHAG	0.331566	9.99148	7.15837	0.0158066	0.16727
FN1	FN1	0.33154	11.2068	12.0384	0.000544595	0.0213626
IFT20	IFT20	-0.33125	9.77161	7.01193	0.0636339	0.359292
KANSL2	KANSL2	0.330943	9.78908	6.67153	0.0554799	0.333678
SYNGR2	SYNGR2	0.330756	10.014	8.45722	0.0122728	0.149419
ND5	ND5	0.330573	11.9406	10.9814	0.000955079	0.0306782
CRK	CRK	0.330515	9.81803	5.64503	0.05744	0.342184
MRPS14	MRPS14	-0.330402	9.82577	6.65878	0.0532008	0.326264
NGF	NGF	0.330062	9.96167	5.32732	0.0308804	0.243091
FBXO28	FBXO28	0.329953	9.72446	24.9391	0.0105382	0.139471
ENSCSAG00000009827	ENSCSAG00000009827	0.329923	9.97074	7.47708	0.0178997	0.180654
YIPF4	YIPF4	-0.328926	9.76116	7.40896	0.0644215	0.360243
AP1M2	AP1M2	-0.328722	9.97423	7.56041	0.020812	0.20037
GDI1	GDI1	0.328692	9.88833	5.55642	0.0403376	0.28024
A4GALT	A4GALT	0.328123	9.7891	6.37921	0.059213	0.347383
ENSCSAG00000001699	ENSCSAG00000001699	-0.327609	9.74171	9.55805	0.0660984	0.365201
ELF3	ELF3	-0.326441	9.91461	5.16395	0.0380906	0.271431
ERRFI1	ERRFI1	0.326412	9.77799	6.54694	0.0566118	0.338053
ANKFY1	ANKFY1	0.326298	9.75957	7.98717	0.0596813	0.3485
PICALM	PICALM	0.325893	9.96308	5.68425	0.0305771	0.242685
NOL9	NOL9	0.325576	9.778	7.11815	0.0591327	0.347318
ATPAF1	ATPAF1	0.325185	9.78038	6.86808	0.0600662	0.349933
MRPS9	MRPS9	-0.325046	9.90081	6.37435	0.0379515	0.271175
WDR18	WDR18	-0.325039	9.79147	5.88468	0.0693361	0.372366
FUBP1	FUBP1	-0.324988	9.81261	5.77533	0.0636216	0.359292
NUBP2	NUBP2	-0.324725	9.79068	6.05801	0.0689143	0.371663
SCO2	SCO2	0.324471	9.84262	5.63988	0.0505791	0.318271
NEK6	NEK6	0.324322	9.77878	6.5077	0.0626775	0.357287
STK3	STK3	-0.324157	9.77959	6.48696	0.065814	0.364777
SYNJ2BP	SYNJ2BP	-0.323981	9.74334	8.96826	0.0661089	0.365201
CHAC2	CHAC2	0.323825	9.75957	7.64038	0.0627779	0.357428
CDK17	CDK17	0.323715	9.76117	7.65312	0.0598076	0.348832
WDR46	WDR46	0.323613	9.80482	6.39867	0.054661	0.330735
IST1	IST1	0.323461	9.77878	6.65991	0.0639648	0.359292
CBX4	CBX4	0.323085	9.72281	31.5051	0.00533587	0.0879786
TPI1	TPI1	-0.322151	11.0346	38.7417	2.07341e-07	3.95062e-05
ENSCSAG00000017280	ENSCSAG00000017280	-0.322112	9.81958	5.52469	0.0637227	0.359292
CIAO1	CIAO1	0.321996	10.0321	7.98682	0.0146597	0.162325
PFN1	PFN1	-0.321852	12.1783	37.3326	1.45166e-09	5.2011e-07
IRF9	IRF9	0.32157	10.0099	6.74505	0.0208791	0.200631
AKIRIN2	AKIRIN2	0.32129	9.98186	5.91558	0.0268928	0.226732
TIAL1	TIAL1	0.321094	9.89934	5.00366	0.049803	0.316235
RND3	RND3	0.320951	9.77878	6.51328	0.0615205	0.354698
ADIPOR2	ADIPOR2	0.320688	9.78038	6.32837	0.0649822	0.361365
AAR2	AAR2	0.32057	9.75066	8.52521	0.058142	0.34351
ENSCSAG00000005219	ENSCSAG00000005219	0.320562	9.76841	7.02716	0.0666284	0.365485
MMP16	MMP16	-0.320464	9.73353	21.7867	0.00952736	0.132858
H2AC6	H2AC6	0.320438	10.0092	2.97621	0.0848223	0.408712
FAM32A	FAM32A	-0.320293	9.83498	5.67347	0.0589422	0.347012
MKI67	MKI67	0.320285	9.98602	7.7291	0.0191847	0.18943
FDFT1	FDFT1	0.320137	9.91464	6.41726	0.0311617	0.243091
DPYSL3	DPYSL3	-0.320127	9.75957	7.56715	0.0756901	0.387015
RBM26	RBM26	0.319948	9.7668	7.36417	0.062313	0.356909
USP9X	USP9X	-0.319594	9.81338	5.11488	0.0738501	0.382678
MITF	MITF	0.319508	9.80402	5.79536	0.065154	0.361919
TMEM50A	TMEM50A	-0.319481	9.97215	8.45518	0.0231521	0.212607
SF3B4	SF3B4	0.319057	10.0045	8.03559	0.0169642	0.174728
ENSCSAG00000007256	ENSCSAG00000007256	0.318968	9.81572	5.85159	0.0580215	0.343282
NAA15	NAA15	0.318917	9.81261	5.64593	0.0621425	0.356909
AK1	AK1	-0.318489	9.83575	5.55445	0.0611275	0.353244
ZC3H3	ZC3H3	-0.318208	9.76037	6.93489	0.0733443	0.381238
DESI2	DESI2	0.3181	9.87722	5.67862	0.0433365	0.290999
TIA1	TIA1	-0.318073	9.88905	4.85225	0.0590618	0.347308
ZNF581	ZNF581	0.318005	9.77321	6.65753	0.0668161	0.365485
MDH2	MDH2	-0.31799	10.5881	26.9366	9.72312e-05	0.0060964
SRRM2	SRRM2	0.317955	10.0038	6.47361	0.0263035	0.224469
MYH10	MYH10	-0.31769	9.81649	5.35027	0.0713772	0.377517
CTNNAL1	CTNNAL1	0.317427	9.89273	5.33761	0.0437945	0.292119
APH1A	APH1A	0.317112	9.95815	5.84985	0.0330972	0.2501
ENSCSAG00000005015	ENSCSAG00000005015	0.317	9.75391	9.07535	0.0609278	0.352496
PRMT5	PRMT5	-0.31657	9.76681	6.90041	0.076438	0.389648
MRTO4	MRTO4	0.316545	9.78197	6.3533	0.0685506	0.370882
SLC39A1	SLC39A1	-0.315749	10.0904	11.4567	0.0100316	0.136364
ENSCSAG00000012494	ENSCSAG00000012494	-0.315717	9.90592	6.96227	0.0420377	0.286892
KHK	KHK	-0.315691	9.75553	7.33054	0.0777088	0.39214
PHF3	PHF3	0.315676	9.87642	4.57672	0.0639454	0.359292
ENSCSAG00000007762	ENSCSAG00000007762	0.315588	9.90081	5.57447	0.0426299	0.289476
REXO4	REXO4	0.315548	9.73105	14.2698	0.0377665	0.270353
ANKRD18B	ANKRD18B	0.315515	9.77798	8.23526	0.0530164	0.325895
FKBP4	FKBP4	0.315497	10.0214	9.12084	0.013456	0.155943
TTC17	TTC17	0.315438	9.74008	14.3898	0.0284903	0.233509
ZNF655	ZNF655	0.315276	9.80246	5.53347	0.0729812	0.380534
DYNC1LI2	DYNC1LI2	-0.315239	9.82577	5.20779	0.069577	0.372861
DHX30	DHX30	0.31514	9.77081	6.58731	0.0704185	0.375765
YY1	YY1	0.315089	9.96726	4.5157	0.0536129	0.326759
FKBP1B	FKBP1B	-0.315079	9.73599	9.69939	0.0749932	0.385655
ZNF267	ZNF267	0.31464	9.75311	10.5719	0.0400151	0.279548
ENSCSAG00000000929	ENSCSAG00000000929	0.314474	11.4132	28.6084	2.79926e-07	4.84175e-05
ANP32A	ANP32A	-0.314411	10.105	10.6523	0.0103619	0.138864
HSD17B11	HSD17B11	-0.314167	9.76197	6.88775	0.0803913	0.398068
BAIAP2L1	BAIAP2L1	0.313833	9.75553	7.51492	0.0697067	0.373158
CELF1	CELF1	0.313673	9.80872	5.40828	0.0715254	0.377517
CHCHD5	CHCHD5	-0.313611	9.80794	5.33601	0.0746704	0.385336
UCK1	UCK1	0.31355	9.73926	9.46064	0.0635717	0.359292
ENSCSAG00000000708	ENSCSAG00000000708	0.313507	9.77241	6.88812	0.0685456	0.370882
CHP1	CHP1	-0.31343	9.78594	5.61258	0.0792989	0.395391
SLC27A5	SLC27A5	0.313228	9.77081	6.73904	0.0723328	0.379018
ANKIB1	ANKIB1	0.313209	9.75309	7.90555	0.0666798	0.365485
HNRNPA1	HNRNPA1	-0.31291	10.5976	21.4816	0.000170605	0.00961524
DNMT1	DNMT1	0.312457	9.93907	6.6021	0.0306743	0.242685
EEF1A2	EEF1A2	-0.312368	9.76921	6.59096	0.0806747	0.398715
PRDX5	PRDX5	-0.311939	10.4018	21.1268	0.000914936	0.0305652
DDX17	DDX17	-0.311748	9.87574	5.15004	0.0577656	0.343041
TMX3	TMX3	0.311702	9.77401	6.32723	0.0736951	0.382269
ENSCSAG00000014150	ENSCSAG00000014150	0.311224	9.74335	8.71253	0.0707323	0.376896
MIDN	MIDN	0.310802	9.74986	10.1491	0.0490247	0.313956
CLPB	CLPB	-0.309992	9.74823	7.69255	0.0771637	0.390198
DYNC2H1	DYNC2H1	0.309781	9.76359	7.10015	0.0659219	0.364972
ENSCSAG00000004519	ENSCSAG00000004519	0.309584	9.78356	6.25455	0.0710723	0.377517
TRAFD1	TRAFD1	-0.309421	9.76279	6.54342	0.0861945	0.413338
ENSCSAG00000015394	ENSCSAG00000015394	-0.309309	10.4023	22.1034	0.000908104	0.0305652
OBSL1	OBSL1	0.309275	9.80871	5.873	0.0645311	0.360453
ENSCSAG00000006108	ENSCSAG00000006108	0.309215	9.93906	5.43427	0.0398439	0.27874
MITD1	MITD1	-0.309171	9.81959	5.35005	0.0732869	0.381238
RIOK1	RIOK1	0.30917	9.75553	7.38601	0.0719435	0.378666
CPSF6	CPSF6	0.308762	9.92618	5.30195	0.0427676	0.289504
SWI5	SWI5	-0.308717	9.84566	5.92924	0.059554	0.348162
ENSCSAG00000001379	ENSCSAG00000001379	0.308691	9.7466	8.14813	0.0678321	0.368631
ALG2	ALG2	0.308493	9.74986	7.69774	0.0735773	0.382054
FAM210A	FAM210A	0.307938	9.7466	8.21642	0.0726944	0.379433
ST6GALNAC4	ST6GALNAC4	0.307928	9.79068	5.618	0.0752315	0.385655
CHD1	CHD1	0.307797	9.92186	4.73158	0.0510841	0.320297
HYOU1	HYOU1	-0.307682	9.76439	6.80351	0.0855124	0.411246
ENSCSAG00000005073	ENSCSAG00000005073	-0.307211	10.2839	13.9373	0.00253325	0.0554881
TEX10	TEX10	0.306922	9.76439	7.33185	0.0670415	0.36592
HES1	HES1	-0.306325	9.85391	3.8805	0.0877509	0.416766
SSRP1	SSRP1	0.306108	10.1389	9.67171	0.00953529	0.132858
FRMD6	FRMD6	0.306011	9.81183	4.8067	0.078721	0.39447
RAB20	RAB20	0.305712	9.79933	5.24662	0.0758632	0.387505
HERPUD1	HERPUD1	-0.30568	9.89715	4.07213	0.0626819	0.357287
WDR45B	WDR45B	0.305565	9.9197	4.13612	0.0666631	0.365485
MT-ND2	MT-ND2	0.30554	11.1244	13.6357	0.000682863	0.0255615
COPS7B	COPS7B	-0.305525	9.74661	7.57906	0.0819296	0.402655
CSDE1	CSDE1	-0.305468	9.94259	5.13992	0.0465785	0.303626
PPM1G	PPM1G	0.305033	10.5382	17.7482	0.000488939	0.0202688
GPBP1	GPBP1	0.304694	9.75066	8.35106	0.0633616	0.359292
CEBPG	CEBPG	0.304631	9.76761	6.50571	0.0780334	0.393382
ENSCSAG00000011104	ENSCSAG00000011104	-0.304621	10.72	18.6821	5.64588e-05	0.00410431
SRSF4	SRSF4	0.304599	9.96445	5.27064	0.0383265	0.272544
SRRD	SRRD	0.304411	9.75067	7.38664	0.0766675	0.38984
ZNF330	ZNF330	0.304041	9.7531	7.63503	0.0745371	0.385044
SLC39A8	SLC39A8	0.303916	9.79383	5.92748	0.0739707	0.382907
ENSCSAG00000000533	ENSCSAG00000000533	0.303765	9.74335	8.26134	0.075093	0.385655
ERAP1	ERAP1	0.303465	9.75067	7.50864	0.0797165	0.396565
DIDO1	DIDO1	0.303292	9.77241	5.91704	0.0818241	0.402655
TRIM4	TRIM4	0.302955	9.79384	5.34596	0.0836675	0.406663
MLF1	MLF1	0.302871	9.80793	5.03175	0.0783371	0.393767
ENSCSAG00000012866	ENSCSAG00000012866	0.302738	9.74171	10.0531	0.0540459	0.328599
COA6	COA6	-0.302654	9.76761	6.20137	0.0948528	0.430182
ZYX	ZYX	0.302512	9.88906	5.41165	0.0499432	0.316235
CCDC124	CCDC124	-0.302408	9.87499	5.31898	0.0606678	0.351397
ABCB7	ABCB7	-0.302213	9.76198	6.23559	0.0887693	0.417316
ERCC3	ERCC3	0.302125	9.76279	6.4581	0.0812086	0.400927
ENSCSAG00000003979	ENSCSAG00000003979	0.302056	9.73353	11.4605	0.049943	0.316235
MRPL3	MRPL3	0.30186	9.83957	5.27034	0.063107	0.358488
MYH9	MYH9	-0.301792	10.3772	8.94866	0.00284848	0.0595332
EPHA2	EPHA2	0.301752	9.79145	6.47361	0.0686238	0.370882
ENSCSAG00000007325	ENSCSAG00000007325	0.301495	9.74498	8.2318	0.0732049	0.381238
SND1	SND1	-0.301467	9.87871	4.87781	0.0643985	0.360243
FAM184A	FAM184A	0.30141	9.74986	8.7314	0.0615201	0.354698
DYRK1A	DYRK1A	0.301382	9.72446	32.3731	0.00471619	0.0811525
ENSCSAG00000000156	ENSCSAG00000000156	-0.301068	10.3883	19.0285	0.00133586	0.0374338
MTIF2	MTIF2	0.30097	9.77001	6.10176	0.0833283	0.406195
LSR	LSR	0.300863	9.97283	5.29874	0.0389996	0.275136
ADCK5	ADCK5	-0.300824	9.77481	5.55167	0.0933877	0.428575
WDR5	WDR5	0.300726	9.75067	7.15087	0.0818621	0.402655
CTSZ	CTSZ	0.300605	10.0361	6.19639	0.0278881	0.230411
PRKDC	PRKDC	-0.300361	9.98324	6.75498	0.032421	0.24828
LASP1	LASP1	0.300197	9.97562	5.23519	0.0393618	0.276138
RNF128	RNF128	-0.299863	9.84565	4.45662	0.0783647	0.393767
WSB2	WSB2	-0.299373	9.74008	10.5345	0.0526478	0.325223
PPM1D	PPM1D	0.299322	10.2743	5.78056	0.016395	0.170972
OGDH	OGDH	-0.29915	9.79146	5.00241	0.0954722	0.431171
KPNA3	KPNA3	0.299079	9.82036	4.77796	0.079457	0.395786
ENSCSAG00000010606	ENSCSAG00000010606	-0.299048	10.5231	21.0678	0.000454103	0.0189815
ZWILCH	ZWILCH	0.298956	9.76681	6.96011	0.0771684	0.390198
DENND2B	DENND2B	-0.298811	9.77241	5.53072	0.0946083	0.430182
FOXM1	FOXM1	0.298679	9.76921	6.5576	0.0801679	0.397747
NUCB1	NUCB1	-0.298503	9.86153	5.01374	0.0692318	0.372204
TOMM40	TOMM40	0.298457	9.92762	5.53262	0.0435976	0.291193
PEG10	PEG10	-0.29823	9.80638	5.04121	0.0884552	0.417316
ENSCSAG00000016314	ENSCSAG00000016314	-0.298221	9.74335	7.60012	0.0891039	0.417316
TRRAP	TRRAP	-0.298152	9.78276	5.23301	0.0945776	0.430182
RBCK1	RBCK1	0.298077	9.84869	4.61649	0.0751427	0.385655
IRF1	IRF1	0.297937	10.5307	10.6188	0.00115916	0.0344045
ENSCSAG00000014775	ENSCSAG00000014775	-0.297877	9.87573	4.86395	0.0663586	0.36545
PDIA3	PDIA3	-0.297839	10.5397	16.5361	0.000555412	0.0215965
RPN2	RPN2	-0.29764	10.1978	13.1905	0.00745325	0.113289
ARHGAP18	ARHGAP18	0.297521	9.83575	4.80048	0.0721712	0.379018
TBC1D20	TBC1D20	-0.297428	9.77879	5.3867	0.0923738	0.426262
BCAP31	BCAP31	-0.297371	10.3825	18.8019	0.00178203	0.0459871
HNRNPU	HNRNPU	-0.297303	10.5735	15.7825	0.000408411	0.0175093
PSMB3	PSMB3	-0.296611	10.3486	17.0448	0.00222224	0.0518497
TGM2	TGM2	-0.296594	9.84185	4.89719	0.0785644	0.394079
LMTK2	LMTK2	0.29651	9.79775	5.1423	0.0886957	0.417316
TRMT10C	TRMT10C	0.296424	9.87722	4.3662	0.0712455	0.377517
CAPG	CAPG	-0.296315	10.1088	10.6921	0.0141445	0.159078
STAT2	STAT2	-0.296207	9.84565	4.27468	0.0864009	0.413932
RPS6KB1	RPS6KB1	0.296204	9.76198	6.31692	0.0881553	0.417157
UBE2O	UBE2O	0.296006	9.79855	4.97192	0.0875648	0.416766
UIMC1	UIMC1	0.295982	9.75715	7.76207	0.0694874	0.372779
TMEM41A	TMEM41A	0.295536	9.76681	5.94132	0.0902064	0.420516
SOBP	SOBP	0.295249	9.85699	4.20591	0.0819892	0.402655
VCAN	VCAN	-0.295192	10.069	4.43228	0.0364773	0.263646
COX16	COX16	-0.295003	9.84945	4.86987	0.0769952	0.390198
KBTBD2	KBTBD2	0.294977	9.75553	6.91857	0.0844956	0.408708
ND1	ND1	0.294953	11.1795	11.4861	0.000904436	0.0305652
TMED5	TMED5	-0.294721	9.75067	6.73361	0.0945835	0.430182
MPDU1	MPDU1	-0.294521	9.80169	5.0566	0.0937502	0.429453
ENSCSAG00000018292	ENSCSAG00000018292	-0.294452	9.89275	5.10751	0.0617962	0.355878
AEBP2	AEBP2	0.294122	9.75793	6.94669	0.0806811	0.398715
ENSCSAG00000000444	ENSCSAG00000000444	-0.294053	11.6726	28.3342	1.27417e-07	2.7788e-05
HSP90B1	HSP90B1	-0.293998	10.8107	9.09549	0.00263062	0.0569008
ENSCSAG00000006167	ENSCSAG00000006167	-0.293982	11.1529	32.7532	6.2907e-07	9.86068e-05
ATP10D	ATP10D	-0.293953	9.79619	4.81396	0.10001	0.438121
TIMP2	TIMP2	-0.293728	9.86077	4.56679	0.0759592	0.3876
RMC1	RMC1	0.29358	9.74742	7.50936	0.0821204	0.402655
LMO4	LMO4	0.293563	9.75714	6.75697	0.0850164	0.409254
MRFAP1	MRFAP1	0.293191	10.0936	9.30429	0.0141132	0.159078
RCHY1	RCHY1	0.293118	9.72694	13.8358	0.0443475	0.293794
USP42	USP42	0.292916	9.81416	4.49314	0.0950401	0.43045
PAFAH1B3	PAFAH1B3	0.292503	10.0553	7.08911	0.0224673	0.209862
RGL1	RGL1	-0.292469	9.76916	6.12237	0.0878104	0.416766
ZKSCAN1	ZKSCAN1	0.292406	9.77241	5.99381	0.0890686	0.417316
CCN2	CCN2	0.292361	9.75552	6.93291	0.0827614	0.404611
EEA1	EEA1	0.292277	9.8787	3.99982	0.0830293	0.405526
RCL1	RCL1	0.29194	9.78673	5.1849	0.0919572	0.42473
RPP25L	RPP25L	0.291852	9.7891	5.31426	0.0888609	0.417316
TUBB6	TUBB6	0.291738	10.1978	11.4912	0.00729637	0.111922
IQCE	IQCE	-0.291469	9.766	5.6981	0.100781	0.439581
MALSU1	MALSU1	0.291409	9.85625	3.67089	0.0873798	0.416766
SFXN4	SFXN4	0.291099	9.85927	5.15288	0.0649368	0.361365
DCTN3	DCTN3	-0.290852	9.96516	5.55864	0.0455327	0.298552
NDUFA5	NDUFA5	-0.290437	9.92259	5.20543	0.0562861	0.33691
SRA1	SRA1	0.290227	9.81727	4.96366	0.0819493	0.402655
ENSCSAG00000019006	ENSCSAG00000019006	0.290217	9.76681	5.69052	0.0957343	0.431837
PLS3	PLS3	-0.290006	9.74089	7.36797	0.106138	0.449781
ERG28	ERG28	-0.289817	9.8056	4.7204	0.0982344	0.435866
CLIP4	CLIP4	0.289761	9.88684	4.54952	0.066909	0.365594
RGS2	RGS2	0.289757	9.76115	8.40721	0.0356938	0.259855
ZNF503	ZNF503	0.289562	9.96308	3.06117	0.0893509	0.417693
CLIC4	CLIC4	-0.289554	10.4172	11.8896	0.00216094	0.0516156
ENSCSAG00000015690	ENSCSAG00000015690	-0.289419	10.3867	19.4562	0.00188782	0.0474767
TMEM70	TMEM70	0.289382	9.90738	5.74324	0.0488623	0.313956
IL15	IL15	-0.289247	9.79619	4.47659	0.107775	0.452985
ENSCSAG00000006438	ENSCSAG00000006438	0.288754	9.84033	4.30053	0.0878259	0.416766
SLC30A7	SLC30A7	-0.288707	9.76198	5.77607	0.104321	0.447241
ENSCSAG00000005140	ENSCSAG00000005140	-0.288296	10.0079	7.00165	0.0335488	0.250791
FGFR1OP2	FGFR1OP2	0.287799	9.78196	5.08752	0.0986786	0.435866
PTPN14	PTPN14	0.28772	9.82499	4.25284	0.0987777	0.435866
THOC5	THOC5	0.287598	9.7531	6.41741	0.0974877	0.435785
UBLCP1	UBLCP1	-0.287496	9.77401	5.11655	0.106529	0.450929
ENSCSAG00000010970	ENSCSAG00000010970	0.287416	9.91681	5.06101	0.0443971	0.293794
ATAD2	ATAD2	0.287188	9.75714	8.06539	0.0720272	0.378709
PKP3	PKP3	0.287176	9.74823	6.83681	0.0944354	0.430182
ACAA1	ACAA1	-0.287073	9.81727	4.67374	0.0962297	0.433293
ENSCSAG00000013985	ENSCSAG00000013985	0.286902	9.73844	9.01965	0.0726737	0.379433
TMEM159	TMEM159	0.286891	9.7466	7.02846	0.0937481	0.429453
FAM204A	FAM204A	-0.28666	9.79698	4.48382	0.107008	0.452193
KDM1A	KDM1A	-0.286632	9.75229	6.52732	0.0972148	0.435631
MED4	MED4	0.286381	9.78356	5.19057	0.097041	0.435382
NEURL3	NEURL3	0.286035	9.8824	3.23527	0.0992392	0.43627
ENSCSAG00000018092	ENSCSAG00000018092	-0.285891	10.1678	10.4244	0.0140965	0.159078
ENSCSAG00000018159	ENSCSAG00000018159	0.285691	9.80481	4.50355	0.0988866	0.435866
TBP	TBP	0.285479	9.79777	4.78351	0.0969016	0.435382
SCIN	SCIN	-0.285381	9.76761	5.4521	0.112788	0.464529
MRPL52	MRPL52	0.285345	9.79304	5.26864	0.0925949	0.426498
ENSCSAG00000003804	ENSCSAG00000003804	-0.285322	10.0274	7.67094	0.0305593	0.242685
ZCRB1	ZCRB1	-0.285247	9.81493	4.28504	0.104273	0.447241
ENSCSAG00000019455	ENSCSAG00000019455	-0.285095	9.81805	4.41564	0.100104	0.438153
FAT1	FAT1	0.285047	9.82961	4.09167	0.0986277	0.435866
BRIX1	BRIX1	0.284938	9.82346	4.52852	0.0904231	0.420744
EMC3	EMC3	-0.284907	9.82191	4.31742	0.0988656	0.435866
DCTN6	DCTN6	0.284882	9.75957	6.15058	0.0984517	0.435866
PRCC	PRCC	0.28482	9.7954	4.59388	0.101877	0.441523
HOXA9	HOXA9	0.284683	10.0017	3.34666	0.0701664	0.374819
FHOD3	FHOD3	0.284542	9.80404	4.54866	0.102949	0.444017
PARL	PARL	-0.284351	9.8095	4.70346	0.103976	0.446526
PRC1	PRC1	-0.284336	9.80638	4.30172	0.14326	0.513279
ENSCSAG00000018642	ENSCSAG00000018642	0.284246	9.78752	4.95474	0.101948	0.441523
ETAA1	ETAA1	0.284034	9.74008	8.84523	0.0766823	0.38984
PAPSS1	PAPSS1	0.283931	9.80794	4.93715	0.0908624	0.422005
COMMD2	COMMD2	-0.283877	9.7962	4.34668	0.110671	0.460301
KDM4B	KDM4B	0.283723	9.74171	8.0199	0.0841024	0.407986
PGRMC2	PGRMC2	0.283681	9.74986	7.10611	0.0916785	0.424616
VIM	VIM	-0.28367	12.4178	27.3141	2.12653e-07	3.95062e-05
EMC2	EMC2	-0.283612	9.74579	6.59276	0.108415	0.453933
ENSCSAG00000006004	ENSCSAG00000006004	0.283541	9.75794	6.75722	0.0858368	0.412411
CDC20	CDC20	-0.283502	9.92977	5.09589	0.0770727	0.390198
VPS13B	VPS13B	-0.283346	9.74252	9.68908	0.0580349	0.343282
FRG1	FRG1	0.283296	9.78514	4.79591	0.103225	0.444599
MPHOSPH10	MPHOSPH10	0.28313	9.91898	4.52679	0.063856	0.359292
ENSCSAG00000000387	ENSCSAG00000000387	0.282871	9.7716	5.67835	0.097357	0.435631
HAVCR1	HAVCR1	-0.282724	9.82653	4.293	0.098757	0.435866
SLC25A37	SLC25A37	0.282333	9.90301	3.66084	0.0943336	0.430182
FLCN	FLCN	0.282198	9.72446	16.3558	0.0356568	0.259855
IGFBP2	IGFBP2	0.282166	9.74171	7.39162	0.0976266	0.435785
RPS4X	RPS4X	-0.282151	10.9796	18.7267	1.74593e-05	0.0014596
IQGAP1	IQGAP1	-0.282123	10.0999	6.70151	0.0266887	0.226132
SLC4A1AP	SLC4A1AP	0.28212	9.91896	4.52418	0.0646185	0.360453
CHMP2B	CHMP2B	-0.282	9.79934	4.31574	0.112421	0.464119
DDX54	DDX54	0.281956	9.8095	4.65378	0.0955006	0.431171
COMT	COMT	0.2819	9.73435	8.02063	0.101602	0.441523
ARHGAP29	ARHGAP29	0.281554	10.6416	10.7737	0.00188935	0.0474767
KDM5A	KDM5A	-0.281199	9.77161	5.09411	0.108326	0.453933
GOLGA7	GOLGA7	0.281059	9.77081	5.44309	0.105343	0.449024
FRS2	FRS2	0.280986	9.72612	19.0417	0.0261076	0.2242
PAX8	PAX8	0.280701	10.1494	5.78007	0.0248458	0.219351
SLC50A1	SLC50A1	0.28061	9.78514	5.07542	0.102001	0.441523
GPX8	GPX8	-0.280383	9.79541	4.52633	0.112798	0.464529
MAPRE1	MAPRE1	-0.280374	9.84718	4.12488	0.0973407	0.435631
SUPT7L	SUPT7L	0.280226	9.77561	4.98757	0.107453	0.452985
GINS1	GINS1	-0.27991	9.83498	4.57948	0.0965978	0.43456
ANKH	ANKH	0.279867	9.74335	6.97231	0.100205	0.438213
ENSCSAG00000007755	ENSCSAG00000007755	0.279819	9.766	5.55719	0.104609	0.448096
ACTN1	ACTN1	-0.279636	9.9362	4.80592	0.0623311	0.356909
PDGFA	PDGFA	0.279523	9.81339	4.61107	0.0984117	0.435866
RIT1	RIT1	0.279164	9.74986	6.71893	0.0945756	0.430182
MSL3	MSL3	-0.278769	9.77081	5.16208	0.120619	0.476397
VPS29	VPS29	-0.278547	9.90447	5.41536	0.0677188	0.368414
MFSD3	MFSD3	-0.278541	9.80169	4.36139	0.114091	0.46515
COMMD4	COMMD4	-0.27845	9.88092	4.62454	0.0797716	0.396565
RAB9A	RAB9A	0.278402	9.77641	4.88357	0.110601	0.460301
NCAPD2	NCAPD2	-0.278369	9.78435	4.51131	0.139994	0.50893
COX5B	COX5B	-0.278322	10.5922	21.2483	0.000599068	0.0227646
MRPL50	MRPL50	-0.278321	9.82036	3.93194	0.11205	0.46369
PTAR1	PTAR1	0.278069	9.75067	6.42951	0.101752	0.441523
TCN2	TCN2	-0.277872	9.76359	5.32482	0.11876	0.473154
NUFIP1	NUFIP1	0.277768	9.7708	5.39909	0.105098	0.449024
TMEM9B	TMEM9B	-0.277627	9.74416	6.45696	0.113537	0.46515
TPM1	TPM1	-0.277583	11.2072	17.4762	3.17814e-05	0.00249087
CIZ1	CIZ1	0.277559	9.75067	6.58998	0.102512	0.442514
MRPL42	MRPL42	-0.277333	9.80638	4.19983	0.115025	0.466161
LYPD1	LYPD1	0.277174	10.1246	6.62577	0.0207092	0.199765
NDUFS2	NDUFS2	-0.277055	10.0454	7.5217	0.0323599	0.24828
ARL2	ARL2	-0.276945	9.88759	4.89996	0.0768249	0.390034
HYI	HYI	0.276854	9.79302	4.39595	0.111428	0.461922
DIAPH1	DIAPH1	0.276796	9.77081	4.97224	0.112518	0.464136
VPS51	VPS51	-0.276741	9.78276	4.43601	0.121711	0.477894
NCAPH	NCAPH	0.276599	9.84262	5.57138	0.070133	0.374819
ENSCSAG00000002172	ENSCSAG00000002172	-0.276567	9.86152	4.61035	0.0903299	0.420701
TSPAN17	TSPAN17	-0.276538	9.80949	4.11732	0.11833	0.472977
GBE1	GBE1	-0.276537	9.7962	4.00214	0.123386	0.480708
AKAP12	AKAP12	-0.276398	10.0361	3.49118	0.0620044	0.356667
BLOC1S4	BLOC1S4	0.276232	9.75067	6.32989	0.108391	0.453933
BMS1	BMS1	0.276162	9.86826	4.27202	0.0836076	0.406663
CSNK2B	CSNK2B	0.276041	10.444	11.9152	0.00597443	0.0960504
ILKAP	ILKAP	0.275916	9.80169	4.23063	0.111075	0.461386
FGFR1OP	FGFR1OP	0.275907	9.74497	6.59818	0.104714	0.44816
COQ9	COQ9	0.275779	9.90592	4.49396	0.0712819	0.377517
NCOA6	NCOA6	0.275739	9.73763	10.252	0.0653074	0.362369
DPM1	DPM1	0.275574	9.81183	4.47924	0.103754	0.445957
ENSCSAG00000008809	ENSCSAG00000008809	-0.275568	10.8586	26.221	6.09401e-05	0.0043668
CD3EAP	CD3EAP	0.27491	9.77	4.95634	0.114982	0.466161
TMEM216	TMEM216	0.274846	9.74416	6.53385	0.110483	0.460301
RILP	RILP	-0.274722	9.76037	5.31536	0.119054	0.473196
UBE2Q1	UBE2Q1	0.274683	9.73844	8.02642	0.0893173	0.417693
CCDC106	CCDC106	0.274662	9.74008	7.03578	0.105756	0.449174
PES1	PES1	0.274438	9.83038	4.1979	0.0993656	0.436443
LSM2	LSM2	0.274405	10.0494	6.17466	0.0341304	0.251893
PLEKHO1	PLEKHO1	0.274361	9.74742	6.55908	0.0998915	0.437986
FLNC	FLNC	-0.274312	9.93335	4.36842	0.0663137	0.36545
LLPH	LLPH	-0.27426	9.79462	4.27697	0.123925	0.480777
CREB5	CREB5	0.274213	9.75953	15.1204	0.0152528	0.164183
TRAF7	TRAF7	0.274202	9.75714	5.78274	0.107574	0.452985
ENSCSAG00000004290	ENSCSAG00000004290	-0.274095	9.83191	4.18153	0.107823	0.452985
SKP1	SKP1	-0.273878	10.3788	16.2557	0.00391787	0.0737991
SUN1	SUN1	-0.273786	9.79934	3.98047	0.123811	0.480777
BARD1	BARD1	0.273569	9.77959	5.12247	0.105255	0.449024
ENSCSAG00000001830	ENSCSAG00000001830	-0.273374	11.8797	32.7153	1.429e-08	3.58394e-06
PHF5A	PHF5A	0.273243	10.0368	7.98393	0.0277566	0.230128
ENSCSAG00000006124	ENSCSAG00000006124	0.2732	9.78037	4.73435	0.116972	0.470136
ENSCSAG00000008322	ENSCSAG00000008322	0.273125	9.78277	4.56753	0.118938	0.473196
MBD4	MBD4	0.273112	9.75876	5.48017	0.116309	0.468598
APOL6	APOL6	-0.273092	9.93764	4.74639	0.0677098	0.368414
COPE	COPE	-0.27306	10.0923	8.15412	0.0269403	0.226732
HSPE1-MOB4	HSPE1-MOB4	0.272824	9.85775	4.02524	0.0947869	0.430182
PPIC	PPIC	0.272559	9.89348	4.70665	0.0708844	0.377048
CLIP1	CLIP1	0.272469	9.83345	3.7394	0.11401	0.46515
GMPPB	GMPPB	0.272186	9.76198	5.17027	0.118456	0.472977
NDUFAB1	NDUFAB1	-0.271967	9.92331	5.12324	0.068983	0.371663
TATDN1	TATDN1	0.271908	9.86001	3.97918	0.0950833	0.43045
CYSTM1	CYSTM1	-0.271641	9.93118	4.59759	0.0715867	0.377517
DYNLL1	DYNLL1	-0.271513	10.2726	11.313	0.00917314	0.129271
MTFP1	MTFP1	0.271424	9.82885	4.17722	0.102019	0.441523
SEC23B	SEC23B	-0.271412	9.75633	5.30473	0.12594	0.485097
HDLBP	HDLBP	0.271244	10.4079	11.8846	0.00422052	0.0756702
SRGAP2	SRGAP2	0.271124	9.76357	5.15445	0.117476	0.471408
ATP5MPL	ATP5MPL	-0.271025	9.96795	5.11326	0.0592907	0.347433
MIF	MIF	-0.270967	11.2949	26.6684	5.93393e-07	9.60147e-05
ENSCSAG00000006643	ENSCSAG00000006643	0.270951	11.0279	27.8225	1.11177e-05	0.00101393
IGDCC4	IGDCC4	-0.270851	9.74822	10.1115	0.0532248	0.326264
JUNB	JUNB	-0.27084	10.2596	4.57376	0.0327198	0.249214
CDHR2	CDHR2	-0.270838	9.766	4.8301	0.126102	0.485097
DHX36	DHX36	-0.270837	9.84184	3.45107	0.127042	0.485979
SELENOW	SELENOW	-0.270818	10.1883	10.501	0.0149265	0.163474
VMA21	VMA21	0.270648	9.75633	5.9538	0.116297	0.468598
ILF3	ILF3	0.270549	10.0775	5.51797	0.0383605	0.272544
ARL1	ARL1	-0.270363	9.86527	4.09086	0.0982292	0.435866
CCNQ	CCNQ	0.27031	9.85095	3.77696	0.107955	0.45314
SOCS5	SOCS5	0.270108	9.766	5.12563	0.113682	0.46515
UBE2K	UBE2K	0.269928	9.88463	3.881	0.0913023	0.423656
CCDC90B	CCDC90B	-0.269882	9.78515	4.22889	0.130715	0.494197
KCTD3	KCTD3	0.269878	9.80247	4.011	0.122559	0.479774
RIOK3	RIOK3	-0.269852	9.84033	3.41053	0.126612	0.485912
ENSCSAG00000013590	ENSCSAG00000013590	0.269794	11.6911	22.4416	2.49685e-06	0.00029126
SMARCB1	SMARCB1	0.269768	9.96796	4.94286	0.0560473	0.335882
STUB1	STUB1	-0.269363	9.98324	5.50351	0.0547281	0.330742
ENSCSAG00000018603	ENSCSAG00000018603	0.269251	10.9428	21.4392	0.000288594	0.0143288
EMC8	EMC8	0.269081	9.84718	3.92462	0.101034	0.4403
MNAT1	MNAT1	0.268666	9.77717	4.6562	0.121525	0.477894
RNF181	RNF181	-0.268567	10.0361	7.00672	0.0401695	0.280237
WBP11	WBP11	0.268564	9.8165	4.06783	0.111138	0.461386
CTTN	CTTN	-0.268384	9.92475	4.66413	0.0748224	0.385655
H2BC11	H2BC11	0.268362	9.76037	6.63487	0.0847633	0.408712
ZNF444	ZNF444	-0.268203	9.74498	6.69413	0.105457	0.449042
PODXL	PODXL	0.268121	9.75876	5.18415	0.125041	0.483584
PHF14	PHF14	0.268076	9.88683	3.24144	0.112132	0.46369
CSTF1	CSTF1	0.268058	9.7466	6.24843	0.114023	0.46515
PGLS	PGLS	0.268037	10.2043	4.96759	0.0364385	0.263646
ITFG2	ITFG2	0.267965	9.74333	8.0154	0.0882448	0.417188
PSMB5	PSMB5	-0.267946	10.1537	9.60494	0.0204049	0.197971
APOBEC3G	APOBEC3G	-0.267536	9.89934	4.19538	0.0870892	0.416766
ZMIZ2	ZMIZ2	0.267364	9.73187	10.4626	0.0683016	0.370379
THUMPD1	THUMPD1	0.267309	9.80638	3.8941	0.124943	0.483577
TAFA4	TAFA4	-0.267277	9.7891	3.99028	0.134562	0.501062
ALDH16A1	ALDH16A1	-0.267273	9.7409	6.52979	0.129595	0.492384
PHF12	PHF12	0.267207	9.74007	8.89665	0.078235	0.393767
ARMC8	ARMC8	0.267175	9.75876	5.25612	0.123085	0.480462
ENSCSAG00000015504	ENSCSAG00000015504	0.2671	9.84262	4.84919	0.0897526	0.41879
ATP6	ATP6	0.267018	12.5753	21.9294	3.24041e-06	0.000369407
ID1	ID1	0.266619	10.2073	2.82592	0.0930824	0.427582
NDUFAF4	NDUFAF4	0.266226	9.76681	4.83439	0.126501	0.485855
DOCK7	DOCK7	-0.266107	9.74823	6.39271	0.109608	0.45778
ZNRD1	ZNRD1	0.265934	9.82346	3.78301	0.120537	0.476397
LAPTM4A	LAPTM4A	-0.265786	10.2573	12.1212	0.0111861	0.143503
PID1	PID1	0.265776	9.83727	3.53724	0.120358	0.476117
ENSCSAG00000010742	ENSCSAG00000010742	0.265732	9.86303	3.88726	0.100596	0.439155
VPS37B	VPS37B	0.265564	9.75875	5.37633	0.117417	0.471408
HEATR3	HEATR3	0.265508	9.74171	6.50613	0.117751	0.471857
ENSCSAG00000019744	ENSCSAG00000019744	-0.265311	10.6079	16.0101	0.00106946	0.0325115
CNOT1	CNOT1	-0.265094	9.77559	4.30323	0.137645	0.504751
TNIP1	TNIP1	0.264933	9.87793	3.15535	0.112399	0.464119
MAPK1IP1L	MAPK1IP1L	0.264929	9.93405	3.81907	0.0823485	0.402985
ENSCSAG00000009802	ENSCSAG00000009802	-0.264846	10.2782	12.0912	0.0101013	0.136775
ITGB1BP1	ITGB1BP1	-0.264439	9.84869	4.05996	0.109093	0.456009
ENSCSAG00000019054	ENSCSAG00000019054	0.264353	10.3591	9.34227	0.0117601	0.14715
SMG7	SMG7	0.264136	9.80325	3.86185	0.12922	0.492384
REEP3	REEP3	-0.264081	9.85324	3.34018	0.125841	0.485097
UTP20	UTP20	0.264053	9.79462	3.9843	0.129935	0.493007
CAPZB	CAPZB	-0.264023	10.1246	7.69135	0.0293594	0.237527
MTERF4	MTERF4	0.264016	9.74904	6.096	0.117776	0.471857
TTC5	TTC5	0.263897	9.73434	7.26201	0.118572	0.472977
CD320	CD320	0.263682	9.84794	4.51026	0.0944259	0.430182
NAA60	NAA60	0.263631	9.7466	5.85047	0.122646	0.479774
HBQ1	HBQ1	0.263626	9.74579	6.31878	0.12522	0.483899
PAGR1	PAGR1	-0.26355	9.81572	3.72005	0.133062	0.498552
EMP3	EMP3	-0.263462	10.1025	7.79905	0.030131	0.242596
UVRAG	UVRAG	0.263373	9.75957	6.01322	0.104831	0.448279
PORCN	PORCN	-0.263306	9.7652	4.58962	0.140798	0.50893
CDKN2C	CDKN2C	0.263079	9.7652	5.08364	0.121031	0.477275
RTF2	RTF2	-0.263068	9.85248	3.67667	0.11646	0.468829
TSC22D2	TSC22D2	0.263004	9.81338	5.58257	0.082072	0.402655
RSL1D1	RSL1D1	0.262961	10.0859	5.86931	0.0370397	0.266942
CCDC43	CCDC43	-0.262944	9.75714	5.00254	0.132483	0.497678
CABIN1	CABIN1	-0.262633	9.75391	5.16551	0.136457	0.503624
TIMP1	TIMP1	-0.262602	10.0147	6.16374	0.0501698	0.316942
AIMP2	AIMP2	0.262521	10.1183	7.97361	0.0256354	0.22094
VTI1B	VTI1B	0.262313	9.80012	4.15465	0.123188	0.480491
TYW3	TYW3	0.262294	9.75714	5.07797	0.130596	0.494197
ENSCSAG00000000163	ENSCSAG00000000163	-0.262292	9.96796	5.47634	0.0622965	0.356909
PPP2CA	PPP2CA	0.262128	10.0573	4.67338	0.0553701	0.333417
DCBLD2	DCBLD2	0.262078	10.3709	5.19629	0.0228563	0.211137
HMG20B	HMG20B	-0.262061	9.85475	4.0009	0.112958	0.464807
ENSCSAG00000008279	ENSCSAG00000008279	0.261966	11.8352	25.7051	4.78156e-07	7.99477e-05
AKR1A1	AKR1A1	-0.261844	9.87125	3.91194	0.105605	0.449071
ABT1	ABT1	0.261838	9.77958	4.36725	0.129607	0.492384
MCM4	MCM4	-0.261815	9.82577	4.10264	0.135944	0.503615
ENSCSAG00000002537	ENSCSAG00000002537	0.261751	10.8984	16.0281	0.000510556	0.0204876
SETX	SETX	0.261651	9.85776	3.36456	0.126143	0.485097
KMT2C	KMT2C	0.261523	9.90808	3.09221	0.131553	0.496143
SH3RF1	SH3RF1	0.261477	9.80481	4.20014	0.124487	0.482182
DDX56	DDX56	0.261467	9.90665	4.17275	0.0846774	0.408712
ENSCSAG00000014143	ENSCSAG00000014143	0.261249	10.8837	10.9548	0.00350959	0.0698575
HADHA	HADHA	-0.261111	10.016	4.94185	0.0605182	0.351397
ACTR2	ACTR2	-0.261082	10.0461	4.92314	0.0533879	0.326264
P3H4	P3H4	0.26064	9.86603	3.53694	0.111207	0.461386
SELENOI	SELENOI	0.260502	9.76358	4.80404	0.137836	0.504751
ENSCSAG00000014810	ENSCSAG00000014810	-0.260475	10.6021	18.7541	0.00150498	0.0405859
PSIP1	PSIP1	-0.260203	10.0441	5.80881	0.048326	0.311572
SRI	SRI	-0.259889	10.0401	6.6114	0.0452796	0.298552
BID	BID	-0.259235	9.74497	5.53064	0.143624	0.513852
FOXJ3	FOXJ3	0.259035	9.75552	6.85247	0.0947345	0.430182
CHURC1	CHURC1	-0.259026	9.91898	4.14021	0.0886403	0.417316
PTPN2	PTPN2	0.259002	9.76279	4.71062	0.133771	0.499803
SMC2	SMC2	-0.258934	9.86977	3.8345	0.113778	0.46515
IFI30	IFI30	-0.258817	10.082	6.57032	0.037705	0.270353
ENSCSAG00000018530	ENSCSAG00000018530	0.258571	9.75229	8.05242	0.0879064	0.416766
ENSCSAG00000005572	ENSCSAG00000005572	-0.258565	10.2901	12.2382	0.0112855	0.144408
PWP1	PWP1	0.258478	9.94758	4.75835	0.0675268	0.368168
ATP5MC1	ATP5MC1	-0.258376	10.49	15.8833	0.0027885	0.0588743
ATP5F1E	ATP5F1E	-0.258306	10.3237	13.1582	0.00998564	0.136109
ENSCSAG00000000602	ENSCSAG00000000602	0.258145	10.6222	18.2959	0.00095527	0.0306782
SMIM19	SMIM19	-0.258015	9.7652	4.44202	0.152657	0.529548
ENSCSAG00000019209	ENSCSAG00000019209	0.257986	11.7492	23.1112	1.77679e-06	0.000228522
RBM6	RBM6	0.257802	9.74334	6.49447	0.113174	0.46499
DCAF12	DCAF12	0.257472	9.79934	3.63727	0.140762	0.50893
ENSCSAG00000009369	ENSCSAG00000009369	-0.257397	10.0606	6.07272	0.043102	0.290255
SRP72	SRP72	0.257357	9.82191	3.4393	0.131716	0.496384
MRM2	MRM2	0.257097	9.7466	5.65501	0.13407	0.500369
GLUL	GLUL	-0.257084	9.82268	3.60689	0.136847	0.503653
ENSCSAG00000001008	ENSCSAG00000001008	-0.257015	10.1537	8.16321	0.0287399	0.234405
DNAJC3	DNAJC3	0.256943	9.83191	3.19487	0.136397	0.503624
DESI1	DESI1	0.256795	9.74335	5.7186	0.134371	0.501062
OLFML2B	OLFML2B	-0.256783	9.77401	3.93876	0.150812	0.526424
UBL3	UBL3	-0.256757	9.73188	10.5102	0.0686901	0.370882
LACTB2	LACTB2	-0.256637	9.87275	3.57869	0.115481	0.467138
ENSCSAG00000008710	ENSCSAG00000008710	-0.256584	9.79068	4.01263	0.14556	0.517455
ENSCSAG00000000476	ENSCSAG00000000476	-0.256507	12.12	19.9046	9.11493e-06	0.000864073
ARID5B	ARID5B	-0.256497	10.0474	2.23084	0.135612	0.503101
TRIM56	TRIM56	0.256461	9.7644	4.65776	0.146513	0.519645
MYNN	MYNN	0.25644	9.74335	6.85368	0.110162	0.459713
THAP7	THAP7	0.256392	9.80247	3.72293	0.136858	0.503653
ENSCSAG00000006894	ENSCSAG00000006894	0.256271	9.7466	5.53255	0.133819	0.499803
ENSCSAG00000015908	ENSCSAG00000015908	0.256195	9.8449	3.10763	0.138673	0.505878
CRYAB	CRYAB	-0.256102	9.76359	4.23417	0.165944	0.542581
MAD2L2	MAD2L2	-0.256064	9.84338	3.86498	0.123627	0.480777
METTL21A	METTL21A	0.256039	9.78989	4.03794	0.13662	0.503624
TMED10	TMED10	-0.2558	9.99903	5.05747	0.0646746	0.360453
POLA1	POLA1	0.255788	9.73681	7.34455	0.12176	0.477894
RWDD1	RWDD1	0.255117	10.1383	5.07383	0.0434501	0.291193
HPF1	HPF1	0.255113	9.74661	5.58277	0.137732	0.504751
GRSF1	GRSF1	0.25507	9.82884	3.47372	0.130129	0.493368
TIMM17B	TIMM17B	0.255061	9.8449	3.64012	0.116277	0.468598
MCM5	MCM5	0.254902	9.80404	5.45436	0.0987003	0.435866
ENSCSAG00000008738	ENSCSAG00000008738	-0.254876	9.74823	5.22172	0.152884	0.52997
DOT1L	DOT1L	-0.254686	9.74334	6.17656	0.126207	0.485097
ENSCSAG00000006026	ENSCSAG00000006026	0.254681	9.88906	3.04452	0.132037	0.496848
SNX1	SNX1	0.25461	9.81184	3.613	0.135241	0.502122
SERPINH1	SERPINH1	-0.254501	10.0018	5.18846	0.0625325	0.357287
ENSCSAG00000006943	ENSCSAG00000006943	0.25446	9.903	3.76529	0.100476	0.439015
KHDRBS1	KHDRBS1	-0.254038	10.0703	6.0862	0.0475157	0.307932
WDR74	WDR74	0.254033	9.83192	3.52244	0.128517	0.490222
ENSCSAG00000000245	ENSCSAG00000000245	-0.254022	10.7163	18.7008	0.000936973	0.0306782
ENSCSAG00000013577	ENSCSAG00000013577	0.253977	9.74986	5.43726	0.140162	0.50893
SEPTIN11	SEPTIN11	0.253967	9.92331	4.74176	0.076709	0.38984
MLF2	MLF2	-0.253837	10.1978	9.162	0.0242803	0.216995
ATP6V0D1	ATP6V0D1	-0.253798	9.90884	3.32747	0.110663	0.460301
BNIP2	BNIP2	0.253737	9.7748	4.09263	0.149808	0.523648
SERF2	SERF2	-0.253692	10.5373	15.114	0.00268419	0.0573837
UGGT2	UGGT2	-0.253616	9.73845	7.65157	0.09956	0.436914
ABCF1	ABCF1	0.253153	9.96097	3.38167	0.0952097	0.430633
ENSCSAG00000004577	ENSCSAG00000004577	-0.252893	9.75795	4.55842	0.158518	0.536078
NOLC1	NOLC1	0.252865	9.89934	4.40657	0.0878913	0.416766
POLR3H	POLR3H	-0.252776	9.84338	3.69033	0.126864	0.485979
RPLP1	RPLP1	0.252689	12.4626	27.2112	2.23952e-07	4.01195e-05
EIF5A2	EIF5A2	0.252654	9.73762	6.14542	0.137861	0.504751
TNPO2	TNPO2	0.252612	9.78118	3.8845	0.147838	0.521425
VDAC3	VDAC3	-0.252598	10.0414	6.17942	0.0499949	0.316235
GALK1	GALK1	-0.252586	9.83345	3.46792	0.138347	0.505426
SQLE	SQLE	0.252556	9.83727	3.70568	0.122717	0.479774
CSNK1A1	CSNK1A1	0.25254	9.99558	3.85699	0.0803137	0.398068
ENSCSAG00000019600	ENSCSAG00000019600	-0.252539	9.81649	3.51426	0.145509	0.517455
CKAP4	CKAP4	0.252338	9.75876	4.58721	0.149058	0.522569
SON	SON	-0.252329	9.86825	2.85923	0.15146	0.527587
IVD	IVD	-0.252122	9.76279	4.23518	0.161466	0.53846
ABHD11	ABHD11	-0.252027	9.78038	3.88223	0.158994	0.536078
MRPL27	MRPL27	-0.251934	10.0755	7.1223	0.0418315	0.286649
ENSCSAG00000003157	ENSCSAG00000003157	-0.251846	10.3095	13.089	0.0107774	0.141517
SLC25A3	SLC25A3	0.251663	10.8288	15.9648	0.00211111	0.0506667
BCAS2	BCAS2	-0.251651	9.83575	3.37373	0.138647	0.505878
ENSCSAG00000006043	ENSCSAG00000006043	-0.251516	9.7531	5.16344	0.137049	0.503817
AASDHPPT	AASDHPPT	0.251443	9.83574	3.46743	0.130464	0.494197
ELL2	ELL2	0.251435	9.74905	5.52137	0.13477	0.501117
NOL11	NOL11	0.251207	9.80872	3.64572	0.14057	0.50893
ZFAND6	ZFAND6	-0.251088	9.84033	3.23958	0.140325	0.50893
RASSF7	RASSF7	-0.250846	9.75795	4.41371	0.157299	0.535997
KLC2	KLC2	0.250745	9.7466	5.51974	0.136234	0.503624
PCNT	PCNT	0.250651	9.79226	3.67852	0.148331	0.52176
NOL10	NOL10	0.250545	9.79777	3.51839	0.149035	0.522569
ENSCSAG00000015688	ENSCSAG00000015688	0.250425	9.75391	4.80101	0.148622	0.522415
ENSCSAG00000008019	ENSCSAG00000008019	0.24975	10.7158	16.2735	0.0013123	0.0371892
ACBD6	ACBD6	0.249592	9.81572	3.3153	0.148041	0.521471
OSGEP	OSGEP	0.249575	9.77241	4.29867	0.149082	0.522569
ND4L	ND4L	0.24956	11.3559	10.8848	0.00417462	0.0755939
METTL22	METTL22	-0.249402	9.76037	4.67486	0.143594	0.513852
VKORC1	VKORC1	-0.249331	9.83498	3.55563	0.141258	0.509749
TBC1D9B	TBC1D9B	0.24926	9.83499	3.14719	0.142365	0.511901
NUDT15	NUDT15	0.249204	9.73844	5.93796	0.142814	0.512413
MAD1L1	MAD1L1	0.249063	9.79384	3.73252	0.147323	0.520947
RBAK	RBAK	0.248936	9.73188	16.125	0.0311596	0.243091
NKTR	NKTR	0.248587	9.85096	3.2691	0.149741	0.523648
TINAGL1	TINAGL1	-0.248447	9.73844	5.68314	0.170204	0.547973
ARPC1B	ARPC1B	0.248368	10.4182	11.0025	0.00859395	0.124867
RAB22A	RAB22A	-0.248367	9.79461	3.35541	0.162807	0.53846
ENSCSAG00000007406	ENSCSAG00000007406	-0.248326	9.95534	4.0542	0.0907977	0.422005
OS9	OS9	-0.248245	9.80638	3.48573	0.154391	0.533719
NSD3	NSD3	0.248232	9.90301	3.00025	0.130847	0.494223
MPZL1	MPZL1	-0.248188	9.88906	3.02834	0.133055	0.498552
CENPT	CENPT	0.248071	9.73599	6.26895	0.1449	0.515841
EIF1	EIF1	-0.247712	10.8777	18.4788	0.000330185	0.0154786
CHD4	CHD4	0.247605	10.0234	3.88799	0.0756297	0.387015
YTHDF2	YTHDF2	0.247191	9.92977	3.21155	0.113652	0.46515
ENSCSAG00000014074	ENSCSAG00000014074	-0.247147	10.0113	4.77797	0.0707806	0.376896
NCBP1	NCBP1	0.246808	9.77879	3.97138	0.15571	0.535997
SETD2	SETD2	0.246772	9.95952	2.58737	0.153929	0.532488
KIAA0232	KIAA0232	0.246476	9.73844	7.60356	0.106866	0.451972
ZNF608	ZNF608	0.246395	9.7748	5.84454	0.106168	0.449781
USP22	USP22	-0.246375	9.79931	3.24251	0.169334	0.546944
LRRC24	LRRC24	0.24636	9.80716	3.24122	0.156148	0.535997
RPA1	RPA1	0.246211	9.80482	3.77568	0.140793	0.50893
PGP	PGP	0.246154	9.75876	4.75772	0.146694	0.519645
BTBD1	BTBD1	0.245942	9.78038	3.71764	0.159028	0.536078
VPS72	VPS72	0.24593	9.778	3.91959	0.156191	0.535997
GLT8D1	GLT8D1	-0.245919	9.76198	4.24497	0.166555	0.542581
KIF25	KIF25	0.245821	9.73434	7.31388	0.118397	0.472977
TMEM223	TMEM223	0.245784	9.78356	3.80341	0.15705	0.535997
FRA10AC1	FRA10AC1	0.245666	9.75714	4.49323	0.157119	0.535997
ADIPOR1	ADIPOR1	0.245643	9.86003	3.10746	0.137593	0.504751
ENSCSAG00000015147	ENSCSAG00000015147	-0.245548	9.91029	4.06923	0.105643	0.449071
ASB2	ASB2	-0.245282	10.1949	5.67931	0.0331073	0.2501
TOMM70	TOMM70	0.24527	9.81882	3.24537	0.155007	0.534744
ENSCSAG00000000498	ENSCSAG00000000498	0.24522	9.92327	3.47111	0.105363	0.449024
PSMC2	PSMC2	-0.244992	9.84033	3.16901	0.147871	0.521425
RPA3	RPA3	0.244992	9.93264	4.84747	0.0790895	0.395217
RIPK2	RIPK2	0.244924	9.76198	4.21291	0.15849	0.536078
ENSCSAG00000013178	ENSCSAG00000013178	0.244916	9.82731	3.63462	0.136397	0.503624
ANKRD12	ANKRD12	0.244696	9.79383	5.32451	0.11164	0.462418
ENSCSAG00000017207	ENSCSAG00000017207	0.244655	10.349	6.77868	0.0275068	0.22918
ENSCSAG00000017672	ENSCSAG00000017672	-0.24463	10.2845	9.42848	0.0174606	0.178739
DTYMK	DTYMK	-0.24462	9.86378	3.6748	0.130742	0.494197
IKBKG	IKBKG	0.244612	9.80481	3.27259	0.158801	0.536078
RPS6KC1	RPS6KC1	0.24437	9.79304	3.43937	0.163253	0.538949
ENSCSAG00000004503	ENSCSAG00000004503	0.244364	9.75957	4.33486	0.162464	0.53846
GALK2	GALK2	-0.244319	9.78038	3.45456	0.172753	0.552761
DDX39B	DDX39B	-0.244266	10.1889	6.31638	0.0404616	0.280325
UBAC2	UBAC2	0.244252	9.85398	3.03113	0.142583	0.512091
FAHD2A	FAHD2A	0.244226	9.77161	3.91047	0.161017	0.53846
PLXNB2	PLXNB2	0.244094	9.79854	3.30689	0.163727	0.539072
RAB24	RAB24	0.243987	9.75956	4.8544	0.144315	0.514852
TRIO	TRIO	0.243978	9.74333	7.61607	0.101856	0.441523
CLDN10	CLDN10	-0.243878	9.80794	3.10182	0.167744	0.543603
RAB5C	RAB5C	-0.243862	10.2533	8.69475	0.0246543	0.219351
IPO7	IPO7	0.243564	9.9276	3.58778	0.0982784	0.435866
DTL	DTL	-0.243525	9.74986	3.83254	0.237612	0.624242
VPS4B	VPS4B	-0.243406	9.76841	3.81079	0.172903	0.552761
ZNF207	ZNF207	0.243203	9.8861	3.21374	0.123984	0.480777
SERTAD3	SERTAD3	0.243201	9.7756	3.69686	0.162284	0.53846
PDRG1	PDRG1	0.242918	9.79226	3.40306	0.162328	0.53846
RANBP6	RANBP6	-0.242805	9.79067	3.49355	0.159631	0.537027
AP3D1	AP3D1	-0.242629	9.81028	3.04337	0.171885	0.551263
RBMS2	RBMS2	0.242584	9.78752	3.71427	0.158351	0.536078
PLEKHA5	PLEKHA5	0.242582	9.80012	3.33131	0.163318	0.538949
TCIRG1	TCIRG1	-0.242149	9.75229	4.41784	0.16738	0.543603
ITGA3	ITGA3	0.242109	9.97145	3.82088	0.0844539	0.408708
EMX2	EMX2	0.242093	9.7764	3.65022	0.16762	0.543603
NCAPG2	NCAPG2	-0.242026	9.78435	3.35322	0.194333	0.580569
SH3GLB1	SH3GLB1	0.241916	9.90372	3.28399	0.119372	0.473709
ATRX	ATRX	0.241908	9.90663	2.74629	0.145893	0.518271
CMPK1	CMPK1	-0.241882	9.82884	3.07597	0.159925	0.537658
ARF1	ARF1	-0.241676	10.1859	7.30385	0.0354496	0.259205
ARSJ	ARSJ	0.241437	9.75956	4.28528	0.157389	0.535997
USP36	USP36	0.241336	9.84185	2.81833	0.167763	0.543603
C18orf21	C18orf21	0.241328	9.75148	4.59213	0.162848	0.53846
MORC4	MORC4	0.241182	9.7772	4.06177	0.161104	0.53846
SEC24A	SEC24A	-0.241161	9.72694	12.2109	0.0602663	0.350691
GLA	GLA	-0.241081	9.80247	3.42478	0.166379	0.542581
STK40	STK40	0.24105	9.76359	4.32364	0.15665	0.535997
SNRNP27	SNRNP27	0.240866	9.76921	3.9295	0.166671	0.542581
PSMD6	PSMD6	0.240846	9.96377	4.12592	0.0843478	0.408708
CYBA	CYBA	-0.240482	10.3555	9.97032	0.0135979	0.156537
ENSCSAG00000013078	ENSCSAG00000013078	-0.240417	9.77879	3.53756	0.181171	0.56231
SENP6	SENP6	0.240315	9.78828	3.36022	0.169339	0.546944
SPTBN1	SPTBN1	-0.240253	10.4079	6.12752	0.0180319	0.18111
ITGA6	ITGA6	-0.240228	9.77959	3.4316	0.18188	0.56231
FBXW11	FBXW11	0.240116	9.78118	3.69982	0.163122	0.538949
CAD	CAD	0.240024	9.80247	3.43072	0.159016	0.536078
TAF3	TAF3	0.239937	9.74823	5.11639	0.149322	0.522688
METTL5	METTL5	0.239928	9.82037	3.20616	0.157474	0.535997
LRRC41	LRRC41	-0.239896	9.78673	3.38361	0.17741	0.558975
RAI14	RAI14	0.239815	9.79226	3.33303	0.166661	0.542581
ENSCSAG00000019503	ENSCSAG00000019503	0.239633	9.76197	4.1867	0.162821	0.53846
YKT6	YKT6	0.239481	9.8056	3.30084	0.159452	0.537027
E2F4	E2F4	0.239414	9.84261	2.76209	0.169933	0.547973
METAP2	METAP2	0.239015	9.82961	3.05269	0.156506	0.535997
EIF4ENIF1	EIF4ENIF1	0.238952	9.74252	5.46345	0.147373	0.520947
EAF1	EAF1	0.238941	9.73516	9.27107	0.0876515	0.416766
EIF1B	EIF1B	0.238939	9.99492	2.96815	0.113741	0.46515
H1-0	H1-0	0.238763	9.97354	1.38487	0.239569	0.625222
SCG5	SCG5	-0.238725	9.85776	2.94804	0.15303	0.530111
ORC6	ORC6	0.238685	9.81184	4.06072	0.133371	0.498875
TMEM230	TMEM230	-0.238622	9.78038	3.39858	0.181165	0.56231
GATAD2B	GATAD2B	0.238568	9.75956	4.52889	0.156966	0.535997
TTC21B	TTC21B	0.238406	9.73188	8.14133	0.106031	0.449781
MED30	MED30	0.238399	9.79462	3.52014	0.161801	0.53846
PCM1	PCM1	-0.238258	9.85777	2.79083	0.159567	0.537027
RMND5B	RMND5B	0.238081	9.79933	3.18142	0.172505	0.552761
ARHGAP5	ARHGAP5	0.238016	9.79305	3.22309	0.172853	0.552761
FAHD1	FAHD1	-0.238011	9.80482	3.20097	0.174494	0.555017
PTBP1	PTBP1	0.237991	10.0658	3.77168	0.0784236	0.393767
ENSCSAG00000019456	ENSCSAG00000019456	-0.23797	9.75146	4.4141	0.175426	0.556397
PSMB7	PSMB7	-0.237883	10.3641	11.8662	0.0134927	0.155943
ENSCSAG00000010683	ENSCSAG00000010683	0.237808	9.81804	3.01859	0.17118	0.549705
ATN1	ATN1	0.237599	9.73106	8.04217	0.114882	0.466161
ZC3H14	ZC3H14	0.237525	9.80716	3.0837	0.170816	0.548888
FAM131A	FAM131A	0.23746	9.72364	12.0043	0.0723882	0.379018
USP1	USP1	-0.237357	9.77481	3.42171	0.199079	0.586287
NIF3L1	NIF3L1	0.237352	9.79147	3.89391	0.157041	0.535997
ENSCSAG00000014139	ENSCSAG00000014139	-0.237331	9.84109	3.04314	0.16021	0.537894
SCCPDH	SCCPDH	-0.236964	9.78515	3.31273	0.186344	0.566999
NUP85	NUP85	-0.236942	9.79462	3.1465	0.181908	0.56231
SEPTIN8	SEPTIN8	0.236825	9.79462	3.28009	0.174716	0.55537
FEN1	FEN1	0.236509	9.81882	4.17132	0.134612	0.501062
TCEAL9	TCEAL9	-0.236296	9.7772	3.39974	0.185746	0.566999
HSPA13	HSPA13	-0.236272	9.74171	5.45656	0.151045	0.526504
EPN1	EPN1	0.235932	10.0388	3.54456	0.092917	0.427582
ENSCSAG00000000286	ENSCSAG00000000286	0.235925	11.1985	14.5387	0.00246964	0.0548129
RSF1	RSF1	0.235889	9.99762	2.68362	0.136649	0.503624
TPGS1	TPGS1	-0.235397	9.79462	3.18934	0.184635	0.565555
POC1A	POC1A	0.235378	9.83804	2.84503	0.16772	0.543603
NIFK	NIFK	0.235052	9.84412	2.91171	0.157771	0.535997
PMPCB	PMPCB	-0.235043	9.96656	4.09665	0.0991737	0.43627
ENSCSAG00000004005	ENSCSAG00000004005	0.235034	9.73926	5.78168	0.162834	0.53846
DLG5	DLG5	-0.234941	9.77241	3.53432	0.181794	0.56231
SEC24D	SEC24D	0.234907	9.76037	4.06101	0.175917	0.556982
RPTOR	RPTOR	0.234875	9.74253	6.55582	0.122533	0.479774
ALPK2	ALPK2	-0.234852	10.112	2.77693	0.0959612	0.432472
TRAPPC8	TRAPPC8	0.234842	9.74008	5.87939	0.143172	0.513279
ATP23	ATP23	0.234794	9.80637	2.98829	0.174211	0.55447
PPARG	PPARG	0.234607	10.2613	3.77361	0.0523626	0.323875
TXNRD1	TXNRD1	0.23435	9.84413	3.45723	0.14094	0.508967
ECHS1	ECHS1	-0.234283	10.0106	5.12274	0.080125	0.397747
ESF1	ESF1	0.234137	9.80715	2.92517	0.1812	0.56231
DDX39A	DDX39A	-0.234039	10.0467	5.0358	0.0726726	0.379433
ENSCSAG00000002022	ENSCSAG00000002022	-0.234027	10.0487	5.13032	0.066734	0.365485
H2AZ2	H2AZ2	-0.233848	10.2026	8.36133	0.0339433	0.251893
NSMCE3	NSMCE3	0.233775	9.80012	3.04088	0.179253	0.562229
GRB7	GRB7	-0.233605	9.83345	2.67861	0.180486	0.562229
TMEM258	TMEM258	-0.233432	9.83651	3.13118	0.168622	0.545332
ZNF518A	ZNF518A	0.233295	9.72281	11.6923	0.0788583	0.394764
PMS2	PMS2	0.233215	9.72446	11.2318	0.0791852	0.395217
SFXN2	SFXN2	0.233075	9.79147	3.30321	0.176176	0.55714
TIPARP	TIPARP	0.23306	9.91678	2.27297	0.175441	0.556397
POGK	POGK	0.232505	9.78197	3.292	0.183604	0.565199
CTNNB1	CTNNB1	-0.232478	9.93478	3.66539	0.116948	0.470136
SLTM	SLTM	0.232331	9.91825	2.59575	0.156062	0.535997
SNCA	SNCA	-0.232302	9.78276	3.06713	0.194762	0.580811
ADGRG1	ADGRG1	-0.232163	9.85172	2.49233	0.179845	0.562229
PLRG1	PLRG1	0.232118	9.81959	2.88195	0.175171	0.556397
PMM1	PMM1	-0.231983	9.83497	2.69417	0.179338	0.562229
H2AC7	H2AC7	0.231818	9.74334	8.21194	0.0774638	0.391297
RMDN3	RMDN3	0.231801	9.88464	2.63157	0.157102	0.535997
VASP	VASP	-0.231627	9.87051	2.76715	0.162071	0.53846
ATP5MD	ATP5MD	-0.231574	9.85172	3.03287	0.162519	0.53846
C9orf64	C9orf64	0.23146	9.75634	4.1513	0.18531	0.566152
DNAJB6	DNAJB6	-0.231429	9.87349	2.71851	0.162062	0.53846
G6PD	G6PD	-0.231082	9.96797	3.80362	0.107695	0.452985
ENSCSAG00000014797	ENSCSAG00000014797	-0.230668	9.82114	3.09723	0.176272	0.55714
SRSF1	SRSF1	0.230655	9.95324	3.05879	0.121012	0.477275
GSTP1	GSTP1	-0.230601	11.3988	22.5002	7.22632e-06	0.00071073
ZNF622	ZNF622	0.230073	9.82808	2.75576	0.1807	0.562276
BOLA1	BOLA1	0.229975	9.7409	4.80261	0.180572	0.562229
KIFBP	KIFBP	0.229801	9.80403	3.13329	0.176565	0.557409
CSPP1	CSPP1	0.229772	9.73845	7.29441	0.114705	0.466161
DECR1	DECR1	-0.229749	10.0038	4.27359	0.0925918	0.426498
GOLGB1	GOLGB1	-0.229664	9.98667	2.36259	0.147726	0.521425
HDDC2	HDDC2	0.229643	10.0872	5.59754	0.0578207	0.343041
CPOX	CPOX	0.229421	9.75229	4.08575	0.183733	0.565199
DHX32	DHX32	0.22938	9.75147	4.37736	0.17658	0.557409
SRSF6	SRSF6	0.229333	9.81028	3.02989	0.17574	0.556861
ENSCSAG00000006524	ENSCSAG00000006524	-0.229216	9.92618	2.99102	0.136434	0.503624
CHD9	CHD9	0.229169	9.87347	2.74079	0.179341	0.562229
ABI2	ABI2	0.229098	9.74007	5.99546	0.14193	0.511071
CKAP2L	CKAP2L	0.229043	9.81338	3.39191	0.16667	0.542581
CNPPD1	CNPPD1	0.228911	9.79462	2.95853	0.188254	0.569875
BRD7	BRD7	0.228833	9.76279	3.71941	0.195939	0.58363
NKAP	NKAP	0.228806	9.76519	3.55994	0.188404	0.569907
BOP1	BOP1	0.228791	9.8839	2.90335	0.147924	0.521425
RPL30	RPL30	-0.228669	11.1595	14.494	0.000161782	0.00938674
SIPA1	SIPA1	-0.228613	9.75148	4.00706	0.194459	0.5806
DPH7	DPH7	0.228605	9.75148	4.17585	0.182847	0.563714
MLLT10	MLLT10	0.228502	9.778	4.28574	0.150434	0.525473
NUS1	NUS1	0.228475	9.75714	3.86082	0.186127	0.566999
SEH1L	SEH1L	-0.228433	9.75391	3.91283	0.199924	0.586569
HAUS1	HAUS1	-0.228161	9.76118	3.66101	0.203118	0.58974
ZBTB43	ZBTB43	0.228103	9.80401	3.28427	0.179702	0.562229
ENSCSAG00000008760	ENSCSAG00000008760	0.228085	9.8411	2.64801	0.176982	0.558328
PML	PML	0.22808	10.0606	3.34316	0.0944862	0.430182
ANAPC7	ANAPC7	0.228007	9.7716	3.45874	0.190716	0.574553
MEMO1	MEMO1	0.227899	9.79226	2.95201	0.193963	0.579808
ELF2	ELF2	-0.227782	9.81804	2.59019	0.2002	0.586569
NUDCD2	NUDCD2	0.227675	9.88242	3.25483	0.137103	0.503817
GOLGA4	GOLGA4	0.227603	10.0354	2.57517	0.144731	0.515603
TUFM	TUFM	0.227571	10.5083	12.0149	0.00987025	0.135271
CSKMT	CSKMT	0.227438	9.766	3.54979	0.192445	0.577335
ACTR1B	ACTR1B	0.227412	9.93834	3.05355	0.127308	0.485979
ETFB	ETFB	-0.227274	9.98531	3.92738	0.101543	0.441523
RFXANK	RFXANK	-0.227037	9.77641	3.16168	0.203933	0.590264
ENSCSAG00000004121	ENSCSAG00000004121	0.226679	9.85475	2.80488	0.166318	0.542581
MBNL2	MBNL2	0.226632	9.75795	7.15464	0.0987947	0.435866
ENSCSAG00000009374	ENSCSAG00000009374	0.226599	9.76199	3.71381	0.187816	0.569235
COG3	COG3	0.226461	9.76279	4.08745	0.174076	0.55439
ENSCSAG00000000021	ENSCSAG00000000021	0.22645	9.93119	2.51777	0.188147	0.569875
TMEM179B	TMEM179B	-0.226403	9.86002	2.91122	0.166526	0.542581
ENSCSAG00000001924	ENSCSAG00000001924	0.226202	9.84717	2.48881	0.186051	0.566999
C1orf35	C1orf35	0.226024	9.82883	2.63238	0.1922	0.577319
ENSCSAG00000018536	ENSCSAG00000018536	0.225896	10.8351	9.71557	0.0119999	0.148621
PISD	PISD	0.225723	9.78435	3.15333	0.188606	0.569907
RAP1GDS1	RAP1GDS1	0.225495	9.79776	2.76594	0.198025	0.585729
SNX2	SNX2	-0.225331	9.96726	3.61628	0.113917	0.46515
FBXO11	FBXO11	0.225236	9.73926	5.41715	0.162371	0.53846
LSM1	LSM1	0.22522	9.86153	2.58339	0.176	0.556982
DRG2	DRG2	-0.225195	9.78988	2.88086	0.206202	0.592387
CD55	CD55	-0.225174	9.74823	4.06101	0.205883	0.59215
EHD1	EHD1	-0.224959	9.75796	3.46603	0.204674	0.590539
CCNT1	CCNT1	0.224905	9.76118	3.80825	0.184701	0.565555
ARL16	ARL16	-0.224895	9.75552	3.68819	0.203399	0.58974
BEX3	BEX3	-0.224763	10.2255	7.8294	0.0380955	0.271431
DAPK1	DAPK1	-0.224731	9.81958	2.65234	0.203222	0.58974
OSER1	OSER1	0.224715	9.75471	3.9915	0.181883	0.56231
ENSCSAG00000002616	ENSCSAG00000002616	0.224645	9.75066	4.22244	0.184798	0.565555
MRPL22	MRPL22	-0.224614	9.82268	2.67254	0.192971	0.57822
PFKM	PFKM	0.224276	9.79147	3.04637	0.195156	0.581643
PGRMC1	PGRMC1	-0.224239	9.89568	3.34155	0.144619	0.515572
ENSCSAG00000016572	ENSCSAG00000016572	-0.22413	10.2692	9.1069	0.0293119	0.237526
ENSCSAG00000003541	ENSCSAG00000003541	0.22403	9.81572	3.7749	0.15217	0.528589
HMOX1	HMOX1	-0.224026	9.87126	2.29894	0.1739	0.554199
CDKN2AIP	CDKN2AIP	0.223998	9.72859	7.8085	0.123933	0.480777
COPB2	COPB2	-0.223988	9.89861	3.10602	0.149325	0.522688
ADAMTS9	ADAMTS9	-0.223958	9.74088	5.01991	0.168265	0.544878
CPNE8	CPNE8	0.223911	9.8426	2.5559	0.18412	0.565553
RBM3	RBM3	-0.223887	10.1233	5.82876	0.0606563	0.351397
SMIM30	SMIM30	0.223672	9.78435	3.08713	0.196937	0.585212
COPS5	COPS5	-0.223662	9.91392	3.44763	0.138292	0.505426
TMX2	TMX2	0.22341	9.81805	2.8251	0.185331	0.566152
GTF2IRD1	GTF2IRD1	0.223383	9.81262	2.70394	0.204083	0.590358
HMGXB3	HMGXB3	0.22338	9.7327	6.27566	0.152152	0.528589
GGCX	GGCX	0.223199	9.74904	4.20787	0.188782	0.570098
TEDC1	TEDC1	0.22319	9.85248	2.48892	0.181286	0.56231
PSEN1	PSEN1	-0.223159	9.77958	2.96664	0.212074	0.600351
PCF11	PCF11	0.22313	9.82576	2.56857	0.196589	0.584525
NOC3L	NOC3L	0.22289	9.77879	3.08801	0.201229	0.588206
ENSCSAG00000007373	ENSCSAG00000007373	0.222735	9.80325	3.01516	0.187272	0.568616
DYNC1LI1	DYNC1LI1	0.222661	9.78831	3.06443	0.19621	0.584088
SPAG1	SPAG1	0.222646	9.73517	6.41124	0.140143	0.50893
JKAMP	JKAMP	0.222506	9.7676	3.45324	0.198787	0.586287
PPP4R2	PPP4R2	0.22244	9.97631	2.69047	0.138276	0.505426
MYL12B	MYL12B	-0.222063	10.6586	14.3034	0.00486757	0.0821348
ISOC2	ISOC2	0.222055	9.74578	4.10568	0.204734	0.590539
ENSCSAG00000008447	ENSCSAG00000008447	-0.22203	10.1315	5.61248	0.0639361	0.359292
PAFAH1B2	PAFAH1B2	-0.221862	9.75471	3.72733	0.204859	0.590559
RNF157	RNF157	0.221778	9.90805	2.34457	0.18682	0.567633
NAV2	NAV2	0.221686	9.76118	3.53462	0.201186	0.588206
TWF2	TWF2	-0.221592	9.8555	2.96227	0.178189	0.560372
AKAP13	AKAP13	0.221402	9.91175	2.22451	0.17985	0.562229
EPB41	EPB41	0.221348	9.75634	3.69096	0.205513	0.591426
POLR1C	POLR1C	0.221147	9.77321	3.15879	0.209284	0.598759
FAM162A	FAM162A	-0.220864	9.93621	3.46692	0.131897	0.496695
ENSCSAG00000000541	ENSCSAG00000000541	-0.220809	10.6603	13.4788	0.00387306	0.0737991
ALDH18A1	ALDH18A1	0.220734	9.75876	3.63565	0.207203	0.594396
ENSCSAG00000006445	ENSCSAG00000006445	0.22068	9.8898	3.59025	0.132555	0.497678
NOP56	NOP56	0.220678	10.0415	2.28206	0.152576	0.529548
IRF3	IRF3	0.220513	9.78197	3.20629	0.199637	0.586287
TOPORS	TOPORS	0.220396	9.81649	2.55801	0.207885	0.595858
EIF3K	EIF3K	0.220359	10.8148	11.0922	0.00906645	0.129197
BAG1	BAG1	-0.220288	9.84564	2.50844	0.19221	0.577319
TMED1	TMED1	0.219845	9.76841	3.45909	0.203837	0.590264
MEN1	MEN1	0.219555	9.75634	3.61028	0.209284	0.598759
PPFIA1	PPFIA1	0.21915	9.81572	2.51638	0.216217	0.605587
KNOP1	KNOP1	0.219106	9.82806	2.4968	0.198081	0.585729
ENSCSAG00000010759	ENSCSAG00000010759	0.218912	9.85852	3.08734	0.161739	0.53846
ABHD2	ABHD2	0.218827	9.74742	3.89757	0.20232	0.588704
ADI1	ADI1	-0.21867	9.83191	2.54025	0.199978	0.586569
EPDR1	EPDR1	-0.218483	9.75795	3.46402	0.220774	0.609804
ENSCSAG00000000609	ENSCSAG00000000609	-0.218442	10.3729	8.2729	0.0247193	0.219351
WASF2	WASF2	-0.218437	9.8839	2.39784	0.187487	0.568927
AP1B1	AP1B1	-0.218234	9.77879	2.87412	0.223004	0.610814
ENSCSAG00000009735	ENSCSAG00000009735	0.21803	9.7708	3.11071	0.212468	0.600351
GABRA2	GABRA2	-0.217957	9.77719	2.83393	0.221818	0.610303
ISCA2	ISCA2	-0.217913	9.80012	2.64848	0.216735	0.605649
ENSCSAG00000013519	ENSCSAG00000013519	0.217797	9.74904	3.95736	0.19659	0.584525
ENSCSAG00000013349	ENSCSAG00000013349	-0.21774	9.89641	2.71941	0.166093	0.542581
AHSA1	AHSA1	0.217644	9.84945	2.863	0.177308	0.558975
NIPSNAP1	NIPSNAP1	-0.217642	9.75553	3.46465	0.220762	0.609804
CHD6	CHD6	0.21762	9.76198	4.03439	0.181944	0.56231
ARL13B	ARL13B	0.217619	9.75633	3.67108	0.204998	0.59062
PRR13	PRR13	-0.217563	9.98738	3.6655	0.118436	0.472977
CACUL1	CACUL1	0.217428	9.81725	2.49799	0.211305	0.600351
ENSCSAG00000000076	ENSCSAG00000000076	-0.217403	9.77241	3.08186	0.221443	0.610303
NECTIN2	NECTIN2	-0.2174	9.78513	2.69801	0.223715	0.610814
SEPTIN10	SEPTIN10	0.217267	9.97562	3.26296	0.122839	0.479877
WDR83	WDR83	0.217183	9.76118	3.4495	0.212452	0.600351
ENSCSAG00000002964	ENSCSAG00000002964	0.217138	10.6147	9.83653	0.00769202	0.11449
STX18	STX18	0.217136	9.74171	4.45271	0.197179	0.585238
SYF2	SYF2	-0.217104	9.76037	3.22715	0.224478	0.611359
RHOD	RHOD	0.217001	9.76279	3.41933	0.212169	0.600351
GTF3A	GTF3A	0.216995	10.0086	3.2058	0.114571	0.466088
EEFSEC	EEFSEC	0.216876	9.80404	2.58176	0.217616	0.607097
NRBF2	NRBF2	0.216547	9.80558	2.59899	0.216727	0.605649
ITCH	ITCH	0.216401	9.75957	3.53067	0.206402	0.592623
CCPG1	CCPG1	-0.216221	9.75229	3.49363	0.222109	0.610465
NDUFA9	NDUFA9	-0.216091	9.8898	2.76829	0.170395	0.548235
AP1G2	AP1G2	-0.216085	9.75956	3.27451	0.223569	0.610814
SHROOM3	SHROOM3	0.216021	9.74822	4.65606	0.170788	0.548888
TMEM106C	TMEM106C	-0.216009	9.94829	3.4388	0.135705	0.503101
TRIM8	TRIM8	-0.216006	9.74252	4.75141	0.180415	0.562229
ENSCSAG00000009551	ENSCSAG00000009551	0.216001	9.92403	2.92345	0.142622	0.512091
GEN1	GEN1	-0.215591	9.7531	3.59682	0.228094	0.614457
AACS	AACS	0.21548	9.75633	3.47027	0.215815	0.605101
CUX1	CUX1	-0.215421	9.80948	2.39563	0.222897	0.610814
CALM2	CALM2	-0.215386	11.0458	15.4481	0.00071401	0.0259527
ENSCSAG00000001866	ENSCSAG00000001866	0.215367	9.76681	3.32364	0.2151	0.6043
PLA2R1	PLA2R1	0.215256	9.74986	3.74029	0.213923	0.602829
KAT7	KAT7	0.215043	9.74742	3.82589	0.212266	0.600351
ENSCSAG00000000878	ENSCSAG00000000878	-0.214816	9.92906	2.97535	0.150992	0.526504
PDCD7	PDCD7	0.214775	9.74986	3.91077	0.20199	0.588702
PLAUR	PLAUR	0.214617	9.95535	3.01522	0.127262	0.485979
DCPS	DCPS	0.214523	9.7891	2.89383	0.210656	0.600177
WDHD1	WDHD1	0.214383	9.77161	3.51456	0.197386	0.58538
FBXO42	FBXO42	0.214358	9.74497	4.86124	0.171448	0.550212
LUC7L	LUC7L	0.214325	9.80795	2.51941	0.216229	0.605587
RNF141	RNF141	-0.213979	9.75632	3.51739	0.215464	0.604794
COIL	COIL	0.213813	9.7636	3.30698	0.211255	0.600351
RFNG	RFNG	0.213528	9.72281	13.9152	0.0643736	0.360243
BOLA3	BOLA3	0.213504	10.0174	4.0949	0.097652	0.435785
GPATCH8	GPATCH8	0.213435	9.95182	1.83177	0.212385	0.600351
STAT4	STAT4	0.213327	9.86602	2.33095	0.193242	0.578428
HSD17B4	HSD17B4	-0.213298	9.75148	3.44724	0.228374	0.614882
SCRN1	SCRN1	0.213235	9.73188	6.14093	0.162837	0.53846
ENSCSAG00000019146	ENSCSAG00000019146	0.213213	11.2251	11.473	0.000735121	0.0265278
ENSCSAG00000000174	ENSCSAG00000000174	0.213189	9.93185	2.65382	0.153849	0.532488
UBE2D1	UBE2D1	-0.21316	9.88832	2.48471	0.182511	0.563022
PARG	PARG	0.213097	9.7772	2.92894	0.219501	0.609575
GLYR1	GLYR1	0.213096	9.74578	3.95693	0.210349	0.600176
SRSF3	SRSF3	-0.213086	10.2573	5.86036	0.0514312	0.321669
IRAK1	IRAK1	0.213081	9.75553	4.02823	0.194672	0.580811
SEC63	SEC63	0.212907	9.86752	2.52121	0.184035	0.565553
WFS1	WFS1	-0.212637	9.74985	3.47406	0.226296	0.612244
FAM234A	FAM234A	-0.212591	9.78831	2.58091	0.233736	0.620939
IFT43	IFT43	-0.212537	9.75715	3.42061	0.222982	0.610814
MYDGF	MYDGF	-0.212454	9.76359	3.05156	0.237529	0.624242
CATSPERZ	CATSPERZ	0.212419	9.75471	3.29074	0.242281	0.627081
CBLL1	CBLL1	0.212248	9.73762	5.08896	0.18029	0.562229
GCC2	GCC2	-0.212175	9.85093	2.07032	0.235391	0.622416
ADSS1	ADSS1	-0.212172	9.74904	3.51487	0.229474	0.616578
ENSCSAG00000007471	ENSCSAG00000007471	-0.212136	9.86002	2.18671	0.202455	0.588704
ENSCSAG00000015131	ENSCSAG00000015131	0.212071	9.72694	7.46709	0.144107	0.514844
ENSCSAG00000019637	ENSCSAG00000019637	0.212042	11.6393	14.3427	0.000162808	0.00938674
FUOM	FUOM	0.211967	9.99216	3.16366	0.121734	0.477894
COX2	COX2	0.211948	14.9775	23.0099	1.87053e-06	0.000228843
TUBGCP3	TUBGCP3	0.211887	9.74904	3.73174	0.21483	0.604255
PSMB8	PSMB8	-0.211848	10.4228	10.0701	0.0200997	0.195767
AIFM2	AIFM2	-0.211842	9.76921	2.94865	0.241149	0.62599
ENSCSAG00000000206	ENSCSAG00000000206	0.211811	9.82653	1.80404	0.222404	0.610607
PTRH1	PTRH1	0.211803	9.79383	2.95167	0.209375	0.598759
ADAM17	ADAM17	-0.21178	9.79226	2.56103	0.231802	0.618928
SRPK2	SRPK2	0.211779	9.87571	2.12461	0.217891	0.60719
MDM2	MDM2	0.211746	9.83876	1.8122	0.212004	0.600351
CDH16	CDH16	-0.211666	9.74578	3.63668	0.236352	0.623312
DNPEP	DNPEP	-0.211638	9.89348	2.48876	0.18171	0.56231
THOC6	THOC6	-0.211507	9.8165	2.48796	0.223648	0.610814
NUP153	NUP153	0.21149	9.77719	2.77944	0.227201	0.612993
EPS15	EPS15	-0.211474	9.81027	2.36247	0.230114	0.616917
MTX1	MTX1	-0.211431	9.81416	2.61096	0.220762	0.609804
TM2D1	TM2D1	-0.211307	9.77321	2.75744	0.240512	0.625966
MAP2K1	MAP2K1	0.211297	9.76198	3.21507	0.223819	0.610814
CNOT4	CNOT4	0.211213	9.8365	2.2908	0.223792	0.610814
PPP1R21	PPP1R21	0.211176	9.74579	3.7937	0.218965	0.609505
GET3	GET3	-0.211175	9.82807	2.46968	0.216628	0.605649
SDC4	SDC4	0.211073	9.82961	2.28309	0.216905	0.605787
RRP1	RRP1	0.210907	9.77401	2.87863	0.229613	0.616578
ACTR1A	ACTR1A	-0.210883	9.83575	2.41508	0.212809	0.600367
BEX4	BEX4	0.210853	9.90154	2.90672	0.158931	0.536078
SRM	SRM	0.210778	9.94545	3.08137	0.139823	0.50893
ENSCSAG00000019011	ENSCSAG00000019011	-0.210727	9.75714	3.29872	0.242039	0.626778
RCN2	RCN2	0.210626	9.78831	2.66078	0.225988	0.611928
BCKDHB	BCKDHB	0.210531	9.73352	4.82212	0.214503	0.604126
NOVA1	NOVA1	0.210277	9.72694	8.94827	0.114155	0.46515
CBX6	CBX6	0.210139	9.79066	2.56378	0.228646	0.615283
BECN1	BECN1	-0.210045	9.90009	2.56604	0.180226	0.562229
MAF1	MAF1	-0.21002	9.86002	2.65403	0.199486	0.586287
PPP1R3B	PPP1R3B	0.209966	9.74742	7.06884	0.119262	0.473649
RDH13	RDH13	0.209775	9.74823	4.19004	0.201972	0.588702
ENSCSAG00000013046	ENSCSAG00000013046	-0.209742	9.81339	2.42438	0.226057	0.611928
CHD2	CHD2	-0.209473	9.77322	3.40887	0.189545	0.571712
RABGAP1	RABGAP1	-0.209431	9.75634	3.52806	0.21491	0.604255
TMEM51	TMEM51	0.209341	9.79068	2.52095	0.231488	0.618617
RNF138	RNF138	0.209145	9.75955	3.26607	0.221928	0.610303
LRIF1	LRIF1	0.209109	9.78909	2.55889	0.227306	0.612993
FAM111A	FAM111A	-0.209088	9.78277	2.53035	0.238218	0.624242
MBD3	MBD3	-0.208978	9.73269	7.72163	0.119668	0.474136
CDH2	CDH2	0.208847	9.84186	2.28053	0.209837	0.599056
PPP1CA	PPP1CA	-0.208712	10.1943	7.2802	0.0605448	0.351397
NEK7	NEK7	0.208699	9.7692	2.91553	0.230817	0.618472
CDK12	CDK12	0.208661	9.74984	4.07917	0.202411	0.588704
OCA2	OCA2	0.208405	9.74905	3.54881	0.226718	0.612533
NFIC	NFIC	0.208125	9.88314	2.15875	0.204543	0.590539
YBX3	YBX3	-0.208021	9.79855	2.44172	0.237424	0.624242
GBF1	GBF1	-0.208014	9.7684	3.01567	0.229424	0.616578
MT-ND4	MT-ND4	0.207967	12.575	14.0843	0.000185404	0.00989348
MAGED2	MAGED2	-0.207939	9.80716	2.52342	0.23784	0.624242
RNF130	RNF130	-0.207918	9.80716	2.31002	0.237034	0.624242
ENSCSAG00000016907	ENSCSAG00000016907	0.207782	11.7025	14.6898	0.00013507	0.0081628
DDX47	DDX47	0.207578	9.76599	2.92983	0.234709	0.621533
ENSCSAG00000018568	ENSCSAG00000018568	-0.207482	9.90299	2.89093	0.167656	0.543603
ASPM	ASPM	-0.207443	9.75472	2.96143	0.311746	0.69426
DLGAP5	DLGAP5	-0.207437	9.83957	2.28981	0.261351	0.645827
GCFC2	GCFC2	-0.207293	9.75472	3.22632	0.233431	0.620939
BTC	BTC	-0.207288	9.74253	3.68981	0.249756	0.636016
MYO6	MYO6	0.207036	9.81417	2.36824	0.224935	0.611928
AKAP9	AKAP9	-0.207031	9.8188	2.15075	0.251052	0.636016
IFI35	IFI35	-0.207012	10.4299	7.93846	0.0265335	0.22558
LRP12	LRP12	0.206946	9.72446	10.4475	0.0970342	0.435382
CXXC5	CXXC5	0.206926	9.91392	2.10392	0.198106	0.585729
CASC3	CASC3	0.206891	9.80794	2.34019	0.232311	0.619166
ACTR3	ACTR3	0.206881	10.0335	3.88337	0.107518	0.452985
RSAD2	RSAD2	0.206792	10.2619	4.10805	0.0429587	0.290014
ENSCSAG00000005857	ENSCSAG00000005857	0.206788	9.75553	3.57649	0.214797	0.604255
ND6	ND6	0.206465	11.1218	1.60023	0.206181	0.592387
GNPNAT1	GNPNAT1	0.20638	9.76359	2.95479	0.237729	0.624242
STAT1	STAT1	-0.206309	10.961	7.59754	0.00595679	0.0960504
SH3BGRL	SH3BGRL	-0.206231	9.83574	2.25008	0.225856	0.611928
ANKLE2	ANKLE2	0.206051	9.76278	2.99544	0.23802	0.624242
SLC2A6	SLC2A6	0.205826	9.74171	3.81369	0.231422	0.618617
PIGS	PIGS	0.205802	9.83651	2.58732	0.205147	0.590709
SRSF7	SRSF7	0.205746	10.2232	4.03943	0.0691346	0.37208
PGAP2	PGAP2	0.205736	9.80325	2.53926	0.225784	0.611928
H2AJ	H2AJ	0.205443	10.2533	3.39785	0.0723288	0.379018
ZMAT2	ZMAT2	0.205438	9.84489	2.32808	0.209797	0.599056
CASP8AP2	CASP8AP2	0.20538	9.76359	3.23339	0.225634	0.611928
PAPOLA	PAPOLA	-0.205254	9.95182	2.80301	0.161036	0.53846
UQCRC1	UQCRC1	-0.205059	10.2573	7.04513	0.0495013	0.315155
ARL6IP6	ARL6IP6	0.205035	9.79776	2.54581	0.229751	0.616578
ENSCSAG00000007502	ENSCSAG00000007502	0.204993	9.7692	3.88304	0.182497	0.563022
ENSCSAG00000002334	ENSCSAG00000002334	0.204897	9.73517	5.18215	0.186045	0.566999
ENSCSAG00000002658	ENSCSAG00000002658	0.204889	10.2131	3.68396	0.0984203	0.435866
NIPBL	NIPBL	0.204757	9.84716	2.15761	0.245141	0.631212
ENSCSAG00000019418	ENSCSAG00000019418	-0.204685	9.77561	2.61287	0.25079	0.636016
TMEM183A	TMEM183A	0.204625	9.81106	2.36435	0.229865	0.616578
ENSCSAG00000014706	ENSCSAG00000014706	0.204578	9.78672	2.45952	0.241609	0.626633
ATF4	ATF4	0.204554	9.96794	1.94138	0.189717	0.571887
NUTF2	NUTF2	-0.204551	10.3524	8.00818	0.034065	0.251893
HECTD1	HECTD1	0.204502	9.90007	2.10478	0.203804	0.590264
MORN2	MORN2	0.20418	9.77241	2.78454	0.240756	0.62599
ISG20	ISG20	-0.204137	9.93548	2.59064	0.167525	0.543603
MRPS31	MRPS31	0.204126	9.77241	2.70979	0.240179	0.625966
USP4	USP4	0.204123	9.78197	2.58329	0.242546	0.627442
ATG101	ATG101	0.204049	9.87944	2.09101	0.215167	0.6043
MYLK	MYLK	-0.204005	9.74823	3.29159	0.249174	0.635089
DNAJC2	DNAJC2	0.203948	9.85323	2.16972	0.22029	0.609804
UBTD1	UBTD1	0.203726	9.74253	3.99542	0.217823	0.60719
VPS25	VPS25	0.203616	9.99972	3.03542	0.135172	0.502122
ZWINT	ZWINT	-0.203563	9.82268	2.27986	0.250299	0.636016
ATP6AP1	ATP6AP1	-0.203533	9.91609	2.57136	0.18047	0.562229
RPS5	RPS5	-0.20352	11.7636	11.5627	0.000700918	0.0258515
PBDC1	PBDC1	-0.203386	9.778	2.49192	0.25379	0.637375
PDCD11	PDCD11	0.202868	9.75229	3.21292	0.241957	0.626778
MIDEAS	MIDEAS	0.20249	9.74008	4.15196	0.217195	0.606261
BCAR1	BCAR1	0.202456	9.86303	1.86361	0.248573	0.634779
NENF	NENF	0.202437	9.86377	2.39563	0.20153	0.588702
ADAMTS1	ADAMTS1	0.202346	9.95745	1.29932	0.254625	0.637898
GFM1	GFM1	-0.202333	9.82422	2.22898	0.23882	0.624242
SUPT16H	SUPT16H	-0.202166	10.0697	3.37825	0.118621	0.472977
ENSCSAG00000014166	ENSCSAG00000014166	0.202161	9.76999	2.71231	0.243581	0.628799
TXNDC17	TXNDC17	0.202131	10.0167	4.10869	0.113188	0.46499
TLK2	TLK2	0.20203	9.76601	2.91839	0.242865	0.627944
WDR45	WDR45	0.201982	9.79146	2.3959	0.24567	0.631616
CPSF2	CPSF2	0.201954	9.76599	2.76095	0.24859	0.634779
ERCC1	ERCC1	-0.201925	9.75956	2.98574	0.250754	0.636016
ATP6V1A	ATP6V1A	-0.201804	9.75795	2.93008	0.249147	0.635089
MYCBP2	MYCBP2	0.201652	9.8056	2.14565	0.251343	0.636016
ATAD5	ATAD5	0.201607	9.83269	2.4647	0.20425	0.5905
CAVIN1	CAVIN1	0.20143	10.2749	4.82784	0.0520303	0.323442
TM9SF2	TM9SF2	-0.201251	9.85398	2.01492	0.237421	0.624242
SLC30A9	SLC30A9	-0.201184	9.78356	2.32188	0.259919	0.645423
PDLIM7	PDLIM7	-0.201182	9.87945	2.33216	0.210639	0.600177
PDZD11	PDZD11	-0.201145	9.87051	2.4711	0.211676	0.600351
TUBA1B	TUBA1B	-0.201056	10.4719	9.15926	0.0211374	0.201569
IGFLR1	IGFLR1	-0.20086	9.79068	2.46565	0.261789	0.645827
PPT1	PPT1	-0.20072	9.76037	2.807	0.266786	0.650875
NANS	NANS	-0.200587	9.89422	2.43438	0.198641	0.586287
RRBP1	RRBP1	-0.200496	9.81417	2.1881	0.249829	0.636016
DBF4	DBF4	0.200346	9.77879	2.79667	0.239518	0.625222
PPP2R2A	PPP2R2A	0.200336	9.88315	1.97818	0.22038	0.609804
NDUFS7	NDUFS7	-0.200334	9.92475	2.68164	0.178497	0.56064
RSC1A1	RSC1A1	0.200305	9.74661	3.37597	0.246336	0.631623
PCYOX1	PCYOX1	-0.200283	9.87648	2.32476	0.213118	0.600899
PPP6C	PPP6C	0.200249	9.79383	2.29547	0.250977	0.636016
LCMT1	LCMT1	-0.200209	9.76279	2.69595	0.261845	0.645827
GOSR1	GOSR1	-0.200134	9.7652	2.9034	0.240446	0.625966
ARID1A	ARID1A	0.200079	9.82422	2.12239	0.254727	0.637898
VPS36	VPS36	0.20003	9.78197	2.37946	0.253186	0.637375
ENSCSAG00000005487	ENSCSAG00000005487	-0.1999	10.0427	2.641	0.149018	0.522569
ACSS3	ACSS3	0.199897	9.74008	4.5726	0.20012	0.586569
BAP1	BAP1	0.199752	9.74904	3.40616	0.234141	0.621403
TANK	TANK	-0.199726	9.75956	2.76897	0.261321	0.645827
RBM28	RBM28	0.199601	9.77958	2.45297	0.255625	0.639827
ERCC5	ERCC5	-0.199512	9.83726	1.94371	0.250181	0.636016
CMTM3	CMTM3	0.199482	10.091	2.75664	0.127296	0.485979
LRBA	LRBA	0.199466	9.77719	2.54161	0.25182	0.636016
CYBRD1	CYBRD1	0.199299	9.74498	3.43589	0.246402	0.631623
HELZ	HELZ	-0.199298	9.80245	2.05079	0.267408	0.651641
NDUFA6	NDUFA6	-0.199208	9.82191	2.35988	0.24372	0.628799
ALOXE3	ALOXE3	0.199147	9.74171	11.5494	0.0630953	0.358488
PNKP	PNKP	0.199019	9.80324	2.26147	0.246234	0.631623
REV1	REV1	0.198864	9.76841	3.08277	0.231258	0.618617
BAD	BAD	-0.198689	9.84944	2.1262	0.234508	0.621533
PHACTR2	PHACTR2	0.198648	9.73926	4.03054	0.226769	0.612533
HACD2	HACD2	-0.198628	9.74579	3.21958	0.258661	0.644211
MRPL17	MRPL17	0.198526	10.0368	4.05443	0.114568	0.466088
H1-3	H1-3	0.198504	9.98532	1.96592	0.161208	0.53846
ENSCSAG00000019522	ENSCSAG00000019522	-0.198486	10.2956	7.47294	0.0515254	0.321858
TRABD	TRABD	0.198412	9.79698	2.26287	0.25159	0.636016
AJUBA	AJUBA	0.19832	9.88462	1.76592	0.246359	0.631623
CASP3	CASP3	-0.198283	9.7724	2.54864	0.267879	0.651641
EXOSC9	EXOSC9	0.198188	9.84338	2.13325	0.229822	0.616578
UBE2B	UBE2B	0.198146	9.96027	2.23857	0.184412	0.565555
ENSCSAG00000000105	ENSCSAG00000000105	0.198144	9.81805	2.33893	0.23786	0.624242
TIPRL	TIPRL	0.198116	9.80872	2.20936	0.246232	0.631623
TRIP12	TRIP12	-0.19802	9.87572	1.8412	0.244747	0.630859
ENSCSAG00000006655	ENSCSAG00000006655	0.197967	9.83115	2.22287	0.23247	0.61926
PCBD2	PCBD2	-0.197854	9.7772	2.57294	0.265469	0.648365
ENSCSAG00000010048	ENSCSAG00000010048	0.197747	9.8009	2.6937	0.231975	0.618928
R3HDM4	R3HDM4	0.197651	9.90738	1.98015	0.21671	0.605649
NDUFA8	NDUFA8	-0.19754	10.0315	3.97678	0.129633	0.492384
EPS8	EPS8	-0.197457	9.93904	2.08057	0.200618	0.58745
YWHAB	YWHAB	0.197393	10.3888	7.48446	0.0377286	0.270353
CRLF3	CRLF3	0.197331	9.78356	2.42852	0.252738	0.637371
ENSCSAG00000008906	ENSCSAG00000008906	-0.197281	9.74985	3.05774	0.270389	0.653626
WDR77	WDR77	-0.197259	9.80012	2.23352	0.262652	0.646388
CHD7	CHD7	0.197224	9.85776	1.84578	0.260503	0.645827
KRTCAP2	KRTCAP2	-0.196957	10.0454	3.40221	0.133086	0.498552
PPP6R3	PPP6R3	-0.19694	9.75472	2.92871	0.256126	0.640593
YWHAQ	YWHAQ	-0.196909	10.1635	5.23647	0.0861319	0.413338
ZNF706	ZNF706	0.196889	10.5088	8.61877	0.0241748	0.216537
HMGN3	HMGN3	-0.196791	9.97214	2.85423	0.163629	0.539072
RNASEK	RNASEK	-0.196716	10.1101	4.60414	0.103261	0.444599
EPHB2	EPHB2	-0.196515	9.83803	1.9087	0.256295	0.640593
ANKRD28	ANKRD28	0.196455	9.75148	3.92523	0.208384	0.596946
ROCK2	ROCK2	-0.196335	9.81028	2.08466	0.262263	0.645827
SYNGR1	SYNGR1	-0.196254	9.88538	2.40519	0.210867	0.600205
CHCHD6	CHCHD6	-0.196208	9.77959	2.34954	0.272292	0.655393
ACBD5	ACBD5	-0.196124	9.76679	2.55687	0.270225	0.653543
CAPZA2	CAPZA2	-0.196031	10.0254	2.69912	0.156017	0.535997
CAP1	CAP1	-0.196019	9.9777	2.86191	0.163649	0.539072
ATF5	ATF5	0.195904	9.78434	2.30975	0.260803	0.645827
RBM42	RBM42	-0.195718	9.88167	2.10488	0.22552	0.611928
RIPK1	RIPK1	0.195642	9.75633	2.87826	0.257093	0.641263
ENSCSAG00000018731	ENSCSAG00000018731	0.195547	11.5212	12.0872	0.00129274	0.0371377
PCBP1	PCBP1	0.195539	10.0167	2.18992	0.173729	0.554199
PCDH9	PCDH9	-0.195423	9.83039	1.72164	0.273432	0.656765
ATP5F1D	ATP5F1D	0.195407	10.247	5.26556	0.0743913	0.384687
ENSCSAG00000012018	ENSCSAG00000012018	0.195321	9.77239	2.54096	0.263937	0.647818
COL5A2	COL5A2	-0.195273	9.80169	1.98803	0.272077	0.655393
ZC3H15	ZC3H15	0.195131	9.99972	2.18906	0.179911	0.562229
KIF3A	KIF3A	0.195087	9.76681	2.52883	0.264759	0.648137
CCDC34	CCDC34	-0.195004	9.7764	2.27602	0.275631	0.656841
SLC25A46	SLC25A46	-0.194843	9.74904	3.21101	0.251524	0.636016
PHLDB1	PHLDB1	0.19481	9.79068	2.22506	0.261391	0.645827
DPM2	DPM2	0.19465	9.79777	2.27679	0.256643	0.640887
NAXD	NAXD	0.194471	9.74335	3.33803	0.25465	0.637898
C19orf25	C19orf25	0.194436	9.77321	2.55861	0.263054	0.646803
OSBPL3	OSBPL3	-0.194398	9.77321	2.38513	0.269602	0.653309
RAB4A	RAB4A	0.194337	9.79383	2.35704	0.257457	0.64185
CDC27	CDC27	0.194311	9.93692	1.82899	0.219471	0.609575
RPL5	RPL5	0.194289	11.3299	11.8254	0.00122915	0.0360551
CUEDC2	CUEDC2	-0.194156	9.90154	2.26639	0.210708	0.600177
COPS6	COPS6	-0.194122	10.0606	3.80356	0.129673	0.492384
ENSCSAG00000019608	ENSCSAG00000019608	-0.194116	9.9412	2.48014	0.18858	0.569907
ENSCSAG00000010442	ENSCSAG00000010442	-0.194108	9.75148	2.85737	0.27701	0.658747
BAZ1B	BAZ1B	0.194075	10.1038	2.23733	0.165129	0.542072
UTP18	UTP18	0.194068	9.85172	2.04411	0.238666	0.624242
SSNA1	SSNA1	-0.194014	10.0024	3.1316	0.154644	0.533857
OTUD4	OTUD4	0.19388	9.85625	1.97319	0.243574	0.628799
COX3	COX3	0.193831	15.0436	21.0162	5.16224e-06	0.000521123
CWC15	CWC15	-0.193808	9.92617	2.11226	0.207256	0.594396
DLST	DLST	0.193737	9.83957	2.09044	0.243823	0.628799
PPCS	PPCS	-0.193661	9.7891	2.19332	0.276404	0.657705
AGO3	AGO3	0.193651	9.75067	3.31342	0.241994	0.626778
ZBTB48	ZBTB48	-0.193611	9.7409	4.66222	0.199318	0.586287
C4orf3	C4orf3	-0.193579	9.79855	2.40594	0.256687	0.640887
ZNF592	ZNF592	0.193576	9.76278	3.09369	0.241236	0.62599
ZNF511	ZNF511	0.193556	9.81027	2.04159	0.261595	0.645827
ENSCSAG00000019553	ENSCSAG00000019553	-0.193552	9.74171	3.2817	0.283387	0.665669
SRR	SRR	-0.193368	9.79855	2.10334	0.274828	0.656765
KPNB1	KPNB1	0.193312	10.3725	5.67657	0.0506749	0.318271
TMX4	TMX4	-0.193232	9.76841	2.41461	0.27843	0.660334
CCDC6	CCDC6	0.193153	9.76599	2.54592	0.269446	0.653309
HSP90AB1	HSP90AB1	-0.193091	12.094	16.0864	6.527e-05	0.00446296
NOC4L	NOC4L	0.193016	9.82577	2.28256	0.239135	0.624741
U2SURP	U2SURP	0.192997	9.94758	2.12892	0.198496	0.586287
USP33	USP33	-0.192996	9.78594	2.18712	0.276317	0.657705
ZUP1	ZUP1	-0.19295	9.74823	3.29598	0.248731	0.634779
ARHGAP35	ARHGAP35	0.192941	9.74008	4.03629	0.225842	0.611928
NAPRT	NAPRT	-0.192914	9.95394	2.23139	0.193808	0.579689
HAUS2	HAUS2	-0.19286	9.75391	2.75496	0.272137	0.655393
PSMA4	PSMA4	-0.192831	10.1264	4.83526	0.103395	0.444795
PNISR	PNISR	0.192755	9.7772	2.30194	0.269986	0.653445
RALA	RALA	0.192639	9.95675	2.01494	0.203303	0.58974
BLOC1S2	BLOC1S2	0.192628	9.85699	1.955	0.240363	0.625966
PMS1	PMS1	0.192447	9.75309	3.34377	0.240602	0.625966
ARFGAP3	ARFGAP3	0.192444	9.80169	2.15041	0.264166	0.64795
PINX1	PINX1	0.19244	9.77481	2.41452	0.268752	0.652513
TMEM35B	TMEM35B	-0.192357	9.74253	3.13512	0.287519	0.671412
USP38	USP38	-0.192331	9.75309	3.17793	0.250679	0.636016
UTP4	UTP4	-0.192129	9.82577	1.96556	0.262271	0.645827
LPCAT3	LPCAT3	0.192127	9.77001	2.49869	0.270054	0.653445
MEGF9	MEGF9	0.192039	9.72281	13.7069	0.0682416	0.370379
CTNNA1	CTNNA1	-0.191995	9.86977	2.10846	0.235534	0.622466
PMF1	PMF1	0.191983	9.75876	3.05529	0.257074	0.641263
IFIT3	IFIT3	-0.191929	10.4753	4.56506	0.0341214	0.251893
KARS1	KARS1	0.191898	9.84946	1.95512	0.246429	0.631623
DYNLT1	DYNLT1	-0.191889	10.0573	4.14713	0.12619	0.485097
UBQLN1	UBQLN1	0.191837	9.81959	1.92233	0.265332	0.648365
BZW1	BZW1	-0.191622	10.2354	4.56179	0.0791825	0.395217
ENSCSAG00000012601	ENSCSAG00000012601	-0.191483	9.91898	1.79735	0.221702	0.610303
FADS1	FADS1	0.191414	9.93549	2.3854	0.1864	0.566999
SH3BGRL3	SH3BGRL3	-0.191406	10.0361	2.7319	0.155346	0.535545
B4GALT3	B4GALT3	0.191405	9.75472	2.77092	0.269221	0.653309
PLOD1	PLOD1	0.191378	9.7891	2.40818	0.260879	0.645827
NUDT16	NUDT16	0.19133	9.87349	2.10025	0.223818	0.610814
HNRNPH2	HNRNPH2	-0.191202	9.80716	2.13193	0.271724	0.655393
CCDC22	CCDC22	0.191057	9.75391	2.88278	0.269737	0.653309
C1orf174	C1orf174	0.19105	9.76359	2.53812	0.275488	0.656841
JTB	JTB	0.190923	9.96795	2.81184	0.165824	0.542581
DUS3L	DUS3L	-0.190856	9.7772	2.17809	0.284396	0.665669
PNN	PNN	0.190802	9.89788	1.84388	0.233571	0.620939
ZMAT3	ZMAT3	0.190769	9.72608	7.87659	0.140828	0.50893
SETD3	SETD3	0.190761	9.76279	2.68614	0.263983	0.647818
BLZF1	BLZF1	0.190755	9.74984	2.94404	0.268013	0.65165
RSBN1L	RSBN1L	-0.190745	9.77639	2.3397	0.272806	0.65599
EIF2D	EIF2D	0.190709	9.77321	2.33949	0.278835	0.660739
PHKG2	PHKG2	-0.190658	9.78038	2.13714	0.285153	0.666819
FUBP3	FUBP3	0.190576	9.75957	2.63363	0.273059	0.656285
MANF	MANF	-0.190458	10.0993	2.99226	0.127	0.485979
GMPR2	GMPR2	-0.19037	9.89419	2.15558	0.224362	0.611359
CIRBP	CIRBP	-0.1903	10.0361	2.90731	0.151978	0.528589
SERPINB1	SERPINB1	-0.190182	9.97215	2.54752	0.17794	0.560097
CDC5L	CDC5L	0.189835	9.95814	2.26741	0.189247	0.571156
TRPM7	TRPM7	0.189802	9.74252	4.11398	0.218541	0.608664
WHAMM	WHAMM	-0.189664	9.75228	2.79178	0.273712	0.656765
SEC61G	SEC61G	-0.189659	9.94404	2.59336	0.191347	0.576107
SERPINA1	SERPINA1	0.189644	9.9997	2.27367	0.144237	0.514852
PHIP	PHIP	0.189555	9.87869	1.66784	0.268758	0.652513
PDGFB	PDGFB	0.18954	9.76439	2.83371	0.258854	0.644374
ENSCSAG00000010990	ENSCSAG00000010990	0.189407	9.81261	2.25694	0.253904	0.637375
CD44	CD44	0.189125	9.81104	2.09844	0.261096	0.645827
MFSD4B	MFSD4B	0.18907	9.74416	3.30003	0.264321	0.648013
RANGAP1	RANGAP1	0.189053	9.85248	1.80108	0.264616	0.648103
ENSCSAG00000000189	ENSCSAG00000000189	-0.188951	9.74334	3.32624	0.25969	0.645423
DAP3	DAP3	-0.188813	9.81572	2.09508	0.272315	0.655393
ABHD6	ABHD6	0.188809	9.79304	2.07964	0.275416	0.656841
MRPL16	MRPL16	-0.188761	9.92834	2.55647	0.202035	0.588702
C3orf14	C3orf14	-0.188728	9.81028	2.05395	0.27483	0.656765
ETV4	ETV4	0.188726	9.7466	2.9631	0.274742	0.656765
LAMTOR5	LAMTOR5	-0.188507	9.74904	2.77924	0.298332	0.683616
KLHL21	KLHL21	0.188494	9.74904	3.71581	0.220234	0.609804
COPS3	COPS3	0.18844	9.90519	2.11401	0.215806	0.605101
EIF2B5	EIF2B5	0.188391	9.79384	2.05481	0.275623	0.656841
AIP	AIP	0.188358	9.87274	1.72601	0.267784	0.651641
HAGH	HAGH	0.188183	9.87201	1.80033	0.253982	0.637375
TSPAN3	TSPAN3	-0.188089	10.0749	3.72502	0.134655	0.501062
MRPL13	MRPL13	-0.18806	10.0355	3.50865	0.146841	0.519799
EMP2	EMP2	0.188032	9.77481	2.30929	0.284311	0.665669
AGGF1	AGGF1	0.187997	9.93405	1.89714	0.222618	0.610814
AEN	AEN	0.18787	9.74494	4.6745	0.186835	0.567633
UACA	UACA	0.187813	9.90665	1.68872	0.24725	0.632757
PUS7	PUS7	-0.187807	9.78989	2.03918	0.287476	0.671412
CPPED1	CPPED1	-0.187791	9.7652	2.33021	0.301767	0.686621
ENSCSAG00000001738	ENSCSAG00000001738	0.187635	12.1219	11.0012	0.000945068	0.0306782
SARNP	SARNP	-0.18731	9.86453	1.99201	0.251043	0.636016
ENSCSAG00000018909	ENSCSAG00000018909	-0.187241	9.75634	2.47197	0.311098	0.694157
CEP112	CEP112	0.187162	9.74741	3.54553	0.231946	0.618928
ENSCSAG00000004000	ENSCSAG00000004000	-0.186988	9.76922	2.13805	0.307324	0.690377
ACIN1	ACIN1	0.186987	9.986	2.04552	0.202817	0.589414
PRR14L	PRR14L	0.186702	9.79225	1.93041	0.289508	0.674488
G3BP2	G3BP2	-0.186581	9.90517	1.9201	0.235929	0.622525
ENSCSAG00000001449	ENSCSAG00000001449	-0.186454	9.78039	2.15874	0.297383	0.683383
TET2	TET2	-0.186434	9.74659	5.44	0.166483	0.542581
PA2G4	PA2G4	0.1864	9.99631	3.05228	0.156731	0.535997
ENSCSAG00000017671	ENSCSAG00000017671	-0.186273	10.178	5.45264	0.093086	0.427582
ENSCSAG00000002534	ENSCSAG00000002534	0.186212	11.6117	10.8547	0.00219068	0.0518324
CPSF7	CPSF7	0.18617	9.766	2.52367	0.273942	0.656765
EMC9	EMC9	-0.186167	9.82808	1.87155	0.275648	0.656841
WDR33	WDR33	-0.186159	9.83651	1.72088	0.281963	0.664939
ERH	ERH	-0.186022	10.2777	7.9475	0.06676	0.365485
COX1	COX1	0.185961	13.3562	13.1265	0.000306588	0.014787
ROMO1	ROMO1	-0.185875	10.0147	2.7681	0.170118	0.547973
NKIRAS2	NKIRAS2	-0.185711	9.79383	1.9201	0.295565	0.681182
RNASEH2C	RNASEH2C	-0.185671	10.1346	4.34713	0.116305	0.468598
NUFIP2	NUFIP2	0.185651	9.77001	2.24792	0.293703	0.678902
TAGLN2	TAGLN2	-0.185535	10.9813	12.4365	0.00370768	0.0720137
S100A1	S100A1	-0.185517	10.4904	6.76564	0.0319096	0.246329
ENSCSAG00000012144	ENSCSAG00000012144	-0.185512	9.7764	2.14885	0.302163	0.686621
LYAR	LYAR	0.185409	9.81183	2.00489	0.271955	0.655393
CYB5A	CYB5A	-0.185316	9.98737	2.7807	0.181333	0.56231
UBE2G1	UBE2G1	0.185226	9.78829	2.06508	0.283913	0.665669
PPP1R15A	PPP1R15A	0.185146	10.3644	1.16351	0.281013	0.664422
DHX9	DHX9	0.185118	9.79068	1.96865	0.290973	0.675705
PPIE	PPIE	-0.185114	9.77879	2.05729	0.301602	0.686621
CEP95	CEP95	0.185094	9.75956	2.95903	0.25942	0.645295
PARK7	PARK7	-0.185038	10.0281	2.9555	0.160797	0.53846
USP15	USP15	0.184959	9.86374	1.66559	0.277264	0.658813
CCND3	CCND3	-0.184948	9.77401	2.13174	0.300515	0.685798
IARS2	IARS2	-0.184614	9.76118	2.31404	0.30471	0.688789
NCBP3	NCBP3	0.184394	9.75634	2.52155	0.288431	0.672916
RPP21	RPP21	-0.184309	9.86077	1.92638	0.259481	0.645295
THOC1	THOC1	0.184162	9.74742	2.79708	0.284244	0.665669
SLC30A1	SLC30A1	0.184159	9.78513	2.12792	0.284282	0.665669
MRPL4	MRPL4	0.184154	9.95465	2.33101	0.19327	0.578428
RBMS1	RBMS1	0.184002	9.78118	2.23354	0.280584	0.664185
ABCB10	ABCB10	0.183956	9.74741	2.77203	0.290502	0.675549
FDXR	FDXR	-0.183895	9.77081	2.1813	0.303593	0.687504
GSTK1	GSTK1	-0.183482	9.82114	1.83763	0.288692	0.673035
ENSCSAG00000010119	ENSCSAG00000010119	0.183471	10.0261	3.17235	0.152078	0.528589
PSMA3	PSMA3	-0.183394	10.1853	5.21291	0.102378	0.442314
VRK2	VRK2	-0.183302	9.82113	1.66061	0.29266	0.67847
ENSCSAG00000007142	ENSCSAG00000007142	-0.183235	10.0434	3.34294	0.157829	0.535997
VCP	VCP	-0.18317	10.1519	4.24708	0.115426	0.467138
PQBP1	PQBP1	0.183014	9.7883	1.99844	0.292726	0.67847
APOE	APOE	-0.182934	10.7401	6.21143	0.0136531	0.156713
C1orf122	C1orf122	0.182933	9.7531	2.61595	0.294212	0.679137
CNIH4	CNIH4	-0.182859	9.91826	2.50574	0.219701	0.609575
LAMB1	LAMB1	0.182668	9.81572	1.81252	0.290816	0.675705
BRD3	BRD3	0.18258	9.7716	2.16316	0.299143	0.684769
SSBP1	SSBP1	-0.182513	10.0031	3.12383	0.173796	0.554199
PITRM1	PITRM1	-0.182495	9.77401	1.98746	0.30607	0.689813
QRSL1	QRSL1	-0.182378	9.78196	1.96359	0.302052	0.686621
EPRS1	EPRS1	-0.182365	10.0414	3.20845	0.160152	0.537894
POLD2	POLD2	-0.182141	10.0147	3.29207	0.162399	0.53846
SERTAD2	SERTAD2	0.18201	9.77479	3.04396	0.23481	0.621533
MIEN1	MIEN1	-0.181998	9.89127	1.7768	0.253773	0.637375
TCF25	TCF25	-0.181981	9.80324	1.77328	0.310103	0.693789
TAGLN	TAGLN	-0.181878	9.74742	2.68204	0.310513	0.694088
NDUFB2	NDUFB2	-0.181864	10.0703	4.26639	0.142202	0.511683
STYXL1	STYXL1	-0.181674	9.83728	1.90491	0.27816	0.660005
KXD1	KXD1	-0.181671	9.89496	1.90816	0.247984	0.634312
KDELR2	KDELR2	0.181545	10.0658	2.84639	0.154499	0.533722
MIS18BP1	MIS18BP1	0.181541	9.82961	1.8807	0.274678	0.656765
EIF4G3	EIF4G3	0.181475	9.77481	2.24224	0.293395	0.678788
WNK1	WNK1	-0.181474	9.7748	2.11686	0.298095	0.683383
NRDC	NRDC	-0.181415	9.8342	1.64099	0.293887	0.679014
GTF2B	GTF2B	-0.181338	9.85324	1.64927	0.281773	0.664939
ARPP19	ARPP19	0.181334	9.75067	2.58746	0.298025	0.683383
TBRG4	TBRG4	-0.18119	9.81959	1.71658	0.297508	0.683383
ENSCSAG00000006491	ENSCSAG00000006491	-0.180936	10.2641	4.56285	0.083176	0.405847
EIF3F	EIF3F	0.180857	10.2429	4.91869	0.0896924	0.41879
ADGRG6	ADGRG6	0.180686	9.92834	1.78574	0.23849	0.624242
C7orf50	C7orf50	0.180678	9.99491	2.08535	0.199524	0.586287
ENSCSAG00000012472	ENSCSAG00000012472	-0.180648	9.76279	2.17025	0.308046	0.690419
LGALS3	LGALS3	-0.180645	11.6142	7.35428	0.00681121	0.107599
PSMB1	PSMB1	-0.180449	10.585	8.50512	0.0261477	0.2242
CDCA3	CDCA3	-0.180444	9.79384	1.64846	0.36951	0.738476
ACO2	ACO2	-0.180399	9.92905	2.06304	0.226624	0.612533
TST	TST	-0.180345	9.7644	2.16171	0.31921	0.69828
PYM1	PYM1	0.180287	9.75309	2.51374	0.30418	0.687923
GDE1	GDE1	0.18026	9.83498	1.86985	0.272427	0.655393
STK4	STK4	0.180259	9.77081	2.11019	0.304189	0.687923
TOMM7	TOMM7	0.180091	9.87498	2.05317	0.243062	0.628129
CAV1	CAV1	-0.180033	9.74904	2.49947	0.30978	0.693376
POLR2E	POLR2E	-0.180029	10.3117	6.47795	0.0711765	0.377517
PPP1R10	PPP1R10	-0.18002	9.81494	1.57953	0.311032	0.694157
RUNX1	RUNX1	0.179865	9.79776	3.56878	0.18005	0.562229
KIF13B	KIF13B	0.179845	9.74334	3.00606	0.287338	0.671412
GSS	GSS	-0.179688	9.8056	1.89238	0.301855	0.686621
TMEM120A	TMEM120A	-0.179653	9.77401	1.96897	0.316527	0.697003
SMC4	SMC4	0.179579	10.124	2.93285	0.14013	0.50893
RPLP2	RPLP2	0.179571	11.2191	9.59168	0.00371841	0.0720137
MRPL46	MRPL46	-0.179447	9.8388	1.84472	0.28142	0.664909
FBXO9	FBXO9	-0.179256	9.82807	1.72	0.296048	0.681182
RAP1A	RAP1A	0.179228	9.80872	1.83614	0.29216	0.677832
REX1BD	REX1BD	-0.179119	9.80716	1.85745	0.306482	0.689813
HNRNPC	HNRNPC	-0.17908	10.285	4.16869	0.0918583	0.42473
DYNC1I2	DYNC1I2	-0.179019	9.79462	1.86551	0.311471	0.69426
MRPL10	MRPL10	0.179018	9.94403	2.13444	0.212564	0.600351
PPP2R1A	PPP2R1A	-0.178946	10.0247	2.56169	0.183708	0.565199
ENSCSAG00000011099	ENSCSAG00000011099	-0.178935	10.2073	4.43926	0.102323	0.442314
C1D	C1D	0.178644	9.82191	1.73703	0.294769	0.680112
ENSCSAG00000001531	ENSCSAG00000001531	0.178527	9.86899	1.61952	0.296027	0.681182
ENSCSAG00000012270	ENSCSAG00000012270	0.178478	9.81959	1.62147	0.307344	0.690377
ENSCSAG00000018917	ENSCSAG00000018917	0.178473	9.75956	2.28384	0.305273	0.689604
SCAMP3	SCAMP3	0.178346	9.79383	1.8398	0.305924	0.689813
ENSCSAG00000019301	ENSCSAG00000019301	-0.178297	9.88609	1.34392	0.32171	0.70039
EWSR1	EWSR1	-0.178256	9.81183	1.59517	0.314414	0.69537
ENSCSAG00000009364	ENSCSAG00000009364	-0.178253	9.88756	1.80196	0.265079	0.648365
TUBA1C	TUBA1C	0.178114	10.9327	9.00606	0.00519464	0.0865659
ARHGEF28	ARHGEF28	0.178098	9.85851	1.51904	0.310976	0.694157
ATF1	ATF1	0.178069	9.75714	2.37361	0.301729	0.686621
CAPN7	CAPN7	0.178	9.79541	1.77548	0.306753	0.689988
BCAT2	BCAT2	-0.177955	9.78751	1.8468	0.315831	0.69669
PRDX3	PRDX3	-0.177747	10.1302	3.94334	0.129473	0.492384
MECP2	MECP2	-0.177744	9.75634	2.30372	0.312161	0.694368
RNF185	RNF185	-0.177669	9.73353	4.30188	0.238577	0.624242
ENSCSAG00000007386	ENSCSAG00000007386	-0.177552	9.78356	1.95111	0.317497	0.697575
NR2F2	NR2F2	-0.177544	9.74089	3.69595	0.247227	0.632757
UBE2A	UBE2A	-0.177429	9.83574	1.68374	0.294993	0.680315
VCL	VCL	-0.177276	9.93835	1.82502	0.238313	0.624242
ZDHHC16	ZDHHC16	-0.177237	9.78277	1.8875	0.316542	0.697003
GANAB	GANAB	-0.17722	9.77161	2.03361	0.319823	0.699012
ENSCSAG00000011581	ENSCSAG00000011581	-0.177048	9.7368	3.83612	0.248642	0.634779
YOD1	YOD1	0.177043	9.76359	3.65531	0.212737	0.600367
GIT2	GIT2	0.176924	9.74661	2.68511	0.299495	0.684769
C19orf33	C19orf33	-0.176751	9.75147	2.61203	0.299951	0.685049
PPP4C	PPP4C	-0.176736	10.1377	3.41437	0.141924	0.511071
TASOR2	TASOR2	0.176733	9.73926	3.14861	0.2824	0.665432
ACTN4	ACTN4	-0.176711	9.97214	2.09394	0.219446	0.609575
ABCC3	ABCC3	-0.176592	9.7644	2.10826	0.318048	0.698175
ANKRD39	ANKRD39	0.176585	9.94119	2.0792	0.222237	0.610483
PAXX	PAXX	0.176565	9.83573	1.76213	0.283256	0.665669
MSH6	MSH6	0.176339	9.92187	2.32024	0.219402	0.609575
ZNF638	ZNF638	0.176183	9.88018	1.44476	0.297933	0.683383
MRPL53	MRPL53	-0.175902	9.86002	1.74766	0.282718	0.665468
PGAM4	PGAM4	-0.175897	10.0065	2.42013	0.19891	0.586287
NELFA	NELFA	0.17589	9.77321	1.95508	0.314273	0.695365
DHX37	DHX37	0.175828	9.73188	4.00924	0.253413	0.637375
RGS14	RGS14	0.1757	9.78989	1.88048	0.307139	0.690377
CZIB	CZIB	-0.175506	9.76761	2.04557	0.326089	0.704123
SASS6	SASS6	0.175399	9.7636	2.2306	0.306538	0.689813
RRP36	RRP36	0.175352	9.86527	1.79692	0.271362	0.655031
[truncated: 3,017 more rows]
