# Supplementary material for: SARS-CoV-2 Orf6 hijacks Nup98 to block STAT nuclear import and antagonize interferon signaling
Source: Proc Natl Acad Sci U S A. 2020 Oct 23;117(45):28344–54. doi: 10.1073/pnas.2016650117 (PMC7668094; doi:10.1073/pnas.2016650117)
Supplement: Supplementary File [file pnas.2016650117.sd04.xlsx]

## Sheet: Infected vs Mock
	genes	logFC	logCPM	F	PValue	FDR
IL11	IL11	4.45954	10.6202	234.31	2.05583e-46	1.18758e-43
NFKBIA	NFKBIA	4.25302	10.2893	127.131	2.0663e-27	2.55778e-25
SPP1	SPP1	-4.24031	11.0555	120.959	3.0186e-26	3.33909e-24
CST3	CST3	-4.09928	12.95	361.425	1.89896e-66	4.93634e-63
CCL2	CCL2	3.64823	9.88451	97.2069	1.10331e-21	8.07904e-20
S100A1	S100A1	-3.29092	10.5757	185.547	6.83869e-28	8.88858e-26
TPI1	TPI1	-3.26789	11.1584	277.668	2.60661e-43	1.12931e-40
ZC3HAV1	ZC3HAV1	3.18802	10.1671	82.4552	8.8076e-19	5.72384e-17
NDUFA4	NDUFA4	-3.15685	10.4963	199.752	1.63127e-23	1.46223e-21
NPC2	NPC2	-3.1346	11.1819	168.768	4.67754e-35	1.01124e-32
HSPB1	HSPB1	-3.07619	10.7822	145.729	1.26028e-29	1.87205e-27
DUSP1	DUSP1	3.06048	10.7419	172.794	8.90037e-36	2.10332e-33
ENSCSAG00000000541	ENSCSAG00000000541	-3.01439	10.6901	184.384	2.04677e-26	2.3658e-24
EDN1	EDN1	2.99067	9.92279	97.8895	8.1229e-22	6.03299e-20
MIF	MIF	-2.97233	11.3764	302.338	9.3411e-49	6.93777e-46
SERPINA1	SERPINA1	-2.95492	10.0369	50.5621	2.62452e-12	9.60906e-11
NQO1	NQO1	-2.95202	9.89463	56.723	1.95521e-10	6.05555e-09
ENSCSAG00000006491	ENSCSAG00000006491	-2.84964	10.3088	100.186	6.30664e-17	3.68407e-15
PFN1	PFN1	-2.84882	12.2629	333.55	2.95722e-62	5.12486e-59
NDUFA13	NDUFA13	-2.84536	10.5521	177.846	5.81042e-21	4.08221e-19
VIM	VIM	-2.8266	12.5749	284.54	1.27861e-54	1.66188e-51
COX5B	COX5B	-2.81805	10.6493	207.205	6.48875e-23	5.35476e-21
SERF2	SERF2	-2.81166	10.5527	181.426	6.18531e-21	4.28766e-19
INHBA	INHBA	2.80861	10.1754	132.48	2.05492e-28	2.88744e-26
CD63	CD63	-2.79257	10.6943	214.631	2.08886e-24	2.01111e-22
ATRAID	ATRAID	-2.7863	9.88543	57.3646	1.7945e-09	4.78441e-08
ENSCSAG00000000395	ENSCSAG00000000395	-2.77898	11.0411	152.742	6.35846e-30	1.00175e-27
ENSCSAG00000012062	ENSCSAG00000012062	-2.75219	10.8785	164.515	1.15096e-26	1.39159e-24
IGFBP6	IGFBP6	-2.74468	10.1987	83.0035	1.27078e-13	5.79543e-12
GSTP1	GSTP1	-2.71441	11.4747	291.938	2.41948e-47	1.57236e-44
STMN1	STMN1	-2.68429	10.2098	82.3303	1.01118e-12	4.10711e-11
ENSCSAG00000019744	ENSCSAG00000019744	-2.67885	10.665	161.202	5.56132e-22	4.31542e-20
GPR37	GPR37	2.67645	9.75208	123.872	6.51944e-12	2.30575e-10
EEF1A1	EEF1A1	-2.67001	12.4945	227.329	3.0643e-45	1.59313e-42
H2AC6	H2AC6	2.66303	9.97053	98.4866	6.21553e-22	4.75214e-20
S100A6	S100A6	-2.65893	12.4393	210.683	2.07898e-42	8.31433e-40
LGALS1	LGALS1	-2.65322	11.8179	210.231	2.48578e-42	9.23111e-40
CALM1	CALM1	-2.65045	10.942	159.136	9.25652e-30	1.41543e-27
ENSCSAG00000002263	ENSCSAG00000002263	-2.6454	10.6191	173.194	1.26112e-19	8.51502e-18
OAZ1	OAZ1	-2.63593	10.7607	174.346	8.08128e-23	6.56478e-21
ENSCSAG00000008441	ENSCSAG00000008441	-2.6359	10.3786	148.156	2.60807e-15	1.35594e-13
PPP1R15A	PPP1R15A	2.63084	10.3541	110.169	3.43924e-24	3.25102e-22
RSPO3	RSPO3	2.62926	10.3515	131.176	3.60211e-28	4.92825e-26
TNFAIP3	TNFAIP3	2.62231	9.92189	69.4431	3.56031e-16	1.94842e-14
ENSCSAG00000005360	ENSCSAG00000005360	-2.61814	10.3108	122.67	4.59387e-14	2.19115e-12
ENSCSAG00000000444	ENSCSAG00000000444	-2.60517	11.7585	200.892	1.01426e-40	3.2957e-38
ENSCSAG00000011104	ENSCSAG00000011104	-2.59682	10.18	59.3259	2.39509e-12	8.83127e-11
KLF11	KLF11	2.59215	9.73271	136.931	3.08498e-11	1.02813e-09
KANSL1	KANSL1	2.56394	9.81546	123.196	8.34876e-15	4.2141e-13
ENSCSAG00000009802	ENSCSAG00000009802	-2.55239	10.2852	108.094	3.42329e-13	1.46614e-11
UQCRC1	UQCRC1	-2.54702	10.2598	113.836	1.44341e-12	5.55872e-11
APOE	APOE	-2.54594	10.8004	107.662	1.04238e-23	9.67738e-22
ID2	ID2	2.52466	9.78312	97.0672	2.31863e-13	1.02157e-11
ENSCSAG00000010606	ENSCSAG00000010606	-2.513	10.582	151.949	1.64955e-17	1.01586e-15
PFKFB3	PFKFB3	2.5088	9.77915	80.5062	1.07927e-10	3.46365e-09
GPX1	GPX1	-2.5053	10.8266	182.7	3.45014e-22	2.71777e-20
IGFBP3	IGFBP3	-2.5047	12.9816	130.947	3.97638e-28	5.30083e-26
PDZD8	PDZD8	2.50359	9.9389	84.8062	7.41165e-17	4.23441e-15
CRYAB	CRYAB	-2.50087	9.81158	45.3783	4.31084e-08	9.56808e-07
ENSCSAG00000019592	ENSCSAG00000019592	-2.49006	10.5544	151.12	1.3213e-16	7.46678e-15
ENSCSAG00000002775	ENSCSAG00000002775	-2.4893	12.0776	192.508	2.92193e-39	8.93596e-37
PSMB3	PSMB3	-2.4825	10.3858	116.6	6.7044e-14	3.11216e-12
CDC42EP3	CDC42EP3	2.47195	10.0024	77.0797	7.14058e-17	4.12488e-15
DDOST	DDOST	-2.45642	10.0377	57.613	3.39206e-09	8.68695e-08
TMBIM6	TMBIM6	-2.45037	10.4219	110.413	6.32163e-16	3.42356e-14
NRIP1	NRIP1	2.4465	9.80378	87.872	1.20026e-11	4.10538e-10
ID1	ID1	2.44046	10.0907	58.7355	5.39161e-14	2.54827e-12
KLF6	KLF6	2.42853	10.5756	98.4216	6.39927e-22	4.82171e-20
RPS4X	RPS4X	-2.42432	11.0607	164.453	6.22199e-31	1.07827e-28
ENSCSAG00000010250	ENSCSAG00000010250	-2.41747	11.5263	198.601	3.66272e-38	1.05792e-35
XBP1	XBP1	2.40842	9.87153	56.6253	4.32045e-12	1.54911e-10
VPS29	VPS29	-2.39351	9.93265	46.5504	6.60276e-08	1.41266e-06
FOSL2	FOSL2	2.38527	10.0779	82.9831	1.40805e-17	8.8198e-16
ZNF503	ZNF503	2.38052	10.0024	69.5775	3.34452e-16	1.84981e-14
ENSCSAG00000005572	ENSCSAG00000005572	-2.37073	10.3434	104.117	1.32001e-12	5.15866e-11
ENSCSAG00000009369	ENSCSAG00000009369	-2.35362	10.077	51.9895	2.77877e-09	7.29639e-08
PSME2	PSME2	-2.3526	10.5556	120.713	3.93449e-15	2.02529e-13
PRKAG2	PRKAG2	2.32868	9.91918	68.6497	5.42925e-13	2.24021e-11
SKP1	SKP1	-2.327	10.4302	119.795	2.60609e-13	1.13858e-11
ENSCSAG00000001830	ENSCSAG00000001830	-2.32576	11.9394	272.906	9.37155e-53	9.74454e-50
PSMB5	PSMB5	-2.32551	10.1792	76.1709	6.18079e-10	1.75595e-08
ENSCSAG00000019601	ENSCSAG00000019601	-2.32525	9.91377	37.2218	2.5121e-07	4.76656e-06
UQCRQ	UQCRQ	-2.30827	10.0468	57.3327	1.65348e-08	3.88978e-07
ANKRD11	ANKRD11	2.29831	9.93087	68.385	3.44045e-13	1.46614e-11
COX4I1	COX4I1	-2.29139	10.9548	178.527	1.84427e-23	1.57186e-21
LAPTM4A	LAPTM4A	-2.29127	10.2963	92.0019	1.58788e-11	5.36063e-10
CIB1	CIB1	-2.28389	10.4187	97.4817	7.51119e-13	3.07486e-11
PSMB8	PSMB8	-2.28161	10.4257	106.894	1.13872e-12	4.51924e-11
ITPRID2	ITPRID2	2.27966	9.81158	62.7456	8.50659e-10	2.36501e-08
AMOTL2	AMOTL2	2.27587	10.0939	83.2426	1.66087e-17	1.01586e-15
ND6	ND6	2.27519	11.0344	107.359	1.19232e-23	1.08752e-21
GPNMB	GPNMB	-2.2751	9.93176	34.9382	2.99449e-07	5.52069e-06
TIPARP	TIPARP	2.27402	9.89094	68.7836	2.32586e-12	8.63723e-11
TAF1D	TAF1D	2.26806	9.92458	66.597	1.26559e-12	4.9847e-11
ENO1	ENO1	-2.26023	11.2024	166.022	1.1973e-25	1.27036e-23
ENSCSAG00000015690	ENSCSAG00000015690	-2.2515	10.444	105.442	1.08713e-12	4.34769e-11
NDUFB11	NDUFB11	-2.25096	10.2346	77.9433	2.30067e-10	6.95417e-09
CCN1	CCN1	2.24923	10.7347	113.698	7.25824e-25	7.11993e-23
MCL1	MCL1	2.23406	10.0066	58.7715	3.75047e-13	1.58526e-11
ATP6V0E1	ATP6V0E1	-2.23178	10.3441	96.669	1.01387e-11	3.4908e-10
TMEM106C	TMEM106C	-2.22557	9.9662	43.2871	2.09657e-07	4.00737e-06
ENSCSAG00000007940	ENSCSAG00000007940	-2.21232	10.6477	117.924	1.01421e-14	5.02179e-13
CTSA	CTSA	-2.21159	9.92907	36.2527	6.5007e-07	1.10088e-05
TMEM50A	TMEM50A	-2.2045	9.94422	39.5257	4.66362e-07	8.247e-06
IER3	IER3	2.19985	10.475	89.7068	3.24646e-20	2.22083e-18
LGALS3	LGALS3	-2.19969	11.6483	106.54	1.71462e-23	1.48571e-21
ATP5MC1	ATP5MC1	-2.19799	10.5671	104.866	1.15331e-13	5.30623e-12
PSENEN	PSENEN	-2.19583	10.0168	47.0852	1.15e-07	2.34465e-06
DAD1	DAD1	-2.19408	10.1465	72.5745	9.32977e-09	2.23528e-07
NDUFB2	NDUFB2	-2.18488	10.0899	60.3373	2.07717e-08	4.82107e-07
ENSCSAG00000007277	ENSCSAG00000007277	-2.18154	10.1411	49.7296	8.93702e-09	2.15109e-07
ENSCSAG00000006167	ENSCSAG00000006167	-2.17687	11.2172	158.147	2.31085e-26	2.61176e-24
ENSCSAG00000013008	ENSCSAG00000013008	-2.17019	10.2266	81.6755	1.67136e-09	4.50229e-08
PLEKHH2	PLEKHH2	2.16966	9.83183	70.3057	1.26568e-10	4.01236e-09
TSPO	TSPO	-2.16632	10.1074	53.3759	2.3577e-08	5.42376e-07
GADD45A	GADD45A	2.16573	9.79594	62.9543	3.2976e-09	8.48724e-08
PPFIA1	PPFIA1	2.15438	9.80476	51.9939	4.32487e-08	9.56808e-07
MYL12A	MYL12A	-2.15257	10.2281	68.0417	1.59896e-09	4.32969e-08
ENSCSAG00000016572	ENSCSAG00000016572	-2.15124	10.3252	84.3144	1.95679e-10	6.05555e-09
ENY2	ENY2	-2.15031	10.4627	95.8347	2.81342e-12	1.02286e-10
SSBP1	SSBP1	-2.13996	10.0126	48.5051	1.41767e-07	2.85677e-06
ARF6	ARF6	2.13722	9.79004	49.7548	1.14328e-07	2.34011e-06
ENSCSAG00000008809	ENSCSAG00000008809	-2.13251	10.8772	134.362	2.94901e-18	1.89283e-16
ERH	ERH	-2.13073	10.3108	82.9192	5.05077e-10	1.46268e-08
RHOB	RHOB	2.12662	10.69	135.671	5.21903e-29	7.53715e-27
PRDX5	PRDX5	-2.1218	10.4327	98.077	1.9708e-11	6.61044e-10
UQCR10	UQCR10	-2.10891	10.0361	49.2084	1.69162e-07	3.33134e-06
ENSCSAG00000003804	ENSCSAG00000003804	-2.10795	10.0244	46.6002	2.59969e-07	4.89702e-06
ENSCSAG00000012270	ENSCSAG00000012270	2.10673	9.828	45.7416	5.7206e-08	1.24441e-06
TPT1	TPT1	2.10601	12.27	407.374	3.88228e-73	2.0184e-69
LSM12	LSM12	2.09968	9.88265	49.6884	2.04653e-09	5.42852e-08
SRP14	SRP14	-2.09882	10.3197	73.9391	2.10117e-10	6.46389e-09
ENSCSAG00000002455	ENSCSAG00000002455	-2.07158	10.0673	51.1096	1.75239e-07	3.42507e-06
NFKBIZ	NFKBIZ	2.07075	9.99558	59.5217	3.71964e-14	1.7906e-12
RPS19	RPS19	-2.0658	11.6978	156.391	8.04352e-33	1.49351e-30
KLHL21	KLHL21	2.05917	9.76618	54.1623	1.53035e-07	3.07192e-06
NOP56	NOP56	2.05749	10.0159	54.3914	8.0628e-12	2.81332e-10
ATP5F1E	ATP5F1E	-2.05271	10.3502	81.0684	2.15065e-10	6.53872e-09
SLC35F5	SLC35F5	2.04808	9.78213	44.9602	5.91031e-07	1.01078e-05
AKR1B1	AKR1B1	-2.04464	11.4229	104.755	3.78771e-23	3.17618e-21
WSB1	WSB1	2.04392	10.0714	58.3656	3.9436e-13	1.64022e-11
BCAP31	BCAP31	-2.04389	10.4314	93.0257	5.18381e-11	1.7166e-09
DYNLL1	DYNLL1	-2.04223	10.3211	67.5604	1.22934e-09	3.39964e-08
ENSCSAG00000003157	ENSCSAG00000003157	-2.03908	10.3635	77.3485	3.95309e-10	1.16773e-08
DYNLT1	DYNLT1	-2.03283	9.99216	40.8874	7.24847e-07	1.21564e-05
GRN	GRN	-2.02952	10.1216	41.4562	6.65545e-08	1.4181e-06
ENSCSAG00000006256	ENSCSAG00000006256	-2.02867	11.4533	163.714	2.05307e-33	4.10535e-31
PSMB6	PSMB6	-2.02799	10.2031	65.2883	2.41886e-08	5.53994e-07
RGS2	RGS2	2.02545	9.74802	66.1658	5.3129e-08	1.16058e-06
ARID1A	ARID1A	2.01314	9.79693	47.1917	1.61066e-07	3.20836e-06
ENSCSAG00000018796	ENSCSAG00000018796	-2.00593	9.96271	39.3268	1.20109e-06	1.9514e-05
TUBA1A	TUBA1A	-2.00479	9.97923	29.2293	1.89777e-06	2.96291e-05
EMX2	EMX2	2.00323	9.76317	45.1376	2.11562e-06	3.28332e-05
PARK7	PARK7	-1.99903	10.0649	43.809	6.33472e-07	1.07628e-05
ENO3	ENO3	-1.99675	11.1263	97.0763	3.52145e-21	2.50795e-19
ENSCSAG00000000476	ENSCSAG00000000476	-1.99643	12.1826	168.674	4.86268e-35	1.01124e-32
SPRY2	SPRY2	1.99429	9.71931	156.933	3.7214e-09	9.43782e-08
ENSCSAG00000017172	ENSCSAG00000017172	-1.98893	10.0835	42.6283	5.30641e-07	9.16545e-06
MRPL41	MRPL41	-1.98783	9.97663	34.6147	3.01784e-06	4.54374e-05
TECR	TECR	-1.98754	10.0344	41.0981	1.05922e-06	1.73173e-05
ENSCSAG00000000098	ENSCSAG00000000098	-1.98245	10.1496	51.5617	1.39552e-07	2.82307e-06
ENSCSAG00000007941	ENSCSAG00000007941	-1.98204	10.0452	37.983	9.65347e-07	1.58824e-05
CLU	CLU	-1.98083	9.93801	25.8857	6.34524e-06	8.72722e-05
SWI5	SWI5	-1.9733	9.82511	28.3753	2.85283e-05	0.000318964
TMEM59	TMEM59	-1.97125	9.89647	29.6272	9.50554e-06	0.000121126
GHITM	GHITM	-1.96872	10.4553	80.9235	1.12831e-10	3.59881e-09
ND5	ND5	1.96715	11.775	145.071	9.48574e-31	1.54114e-28
SLC39A1	SLC39A1	-1.96704	10.0915	46.1282	4.79037e-07	8.43546e-06
NUAK2	NUAK2	1.96325	9.91013	54.8987	3.32061e-10	9.92175e-09
ELL2	ELL2	1.96174	9.75914	47.1216	2.17233e-06	3.35132e-05
IDO1	IDO1	-1.9603	9.75915	40.6118	5.14943e-07	8.92397e-06
DECR1	DECR1	-1.95183	10.0193	36.1463	2.20097e-06	3.38545e-05
RPS21	RPS21	-1.95159	10.3427	73.5239	3.43532e-10	1.02058e-08
MDH2	MDH2	-1.95157	10.6455	96.1678	1.47573e-12	5.60024e-11
CINP	CINP	-1.9507	9.87524	27.435	2.18996e-05	0.000250784
ATP5MPL	ATP5MPL	-1.94567	9.97229	31.0373	4.94052e-06	7.11517e-05
CKLF	CKLF	-1.94302	10.0931	50.6977	2.66291e-07	4.98003e-06
ZEB1	ZEB1	1.94268	9.84709	48.9824	1.57743e-08	3.72775e-07
AP1S1	AP1S1	-1.94225	10.5006	79.2161	7.18335e-11	2.36369e-09
MGST1	MGST1	-1.94031	10.2127	48.9007	7.09595e-08	1.50579e-06
MRPL48	MRPL48	-1.94	9.85276	29.5645	1.63215e-05	0.000195519
ENSCSAG00000019636	ENSCSAG00000019636	-1.92915	10.0509	35.9743	1.83255e-06	2.90193e-05
ANXA1	ANXA1	-1.92805	10.6799	74.8769	3.41006e-13	1.46614e-11
SETD2	SETD2	1.92484	9.91196	47.0098	3.40861e-09	8.68695e-08
IDH2	IDH2	-1.91479	9.89556	28.2157	1.85565e-05	0.000217777
TP53BP2	TP53BP2	1.91288	10.1822	59.9295	1.3413e-13	6.06383e-12
NEURL3	NEURL3	1.9111	9.79791	39.9491	4.44127e-07	7.88061e-06
OST4	OST4	-1.91096	10.22	57.9265	8.07527e-08	1.69973e-06
ZBTB48	ZBTB48	1.90305	9.73475	70.6824	9.48188e-07	1.56496e-05
BTF3	BTF3	-1.89807	10.6634	96.012	2.12639e-12	7.95331e-11
PPARG	PPARG	1.89694	10.1019	51.8411	4.81802e-12	1.71568e-10
PRDX1	PRDX1	-1.89204	11.4961	145.959	5.8524e-25	5.85128e-23
ENSCSAG00000005574	ENSCSAG00000005574	1.89123	10.319	81.1808	3.16908e-17	1.8938e-15
RAB5A	RAB5A	1.89003	9.85181	36.6221	4.80264e-07	8.43546e-06
SEC61G	SEC61G	-1.88874	9.95218	31.1626	9.73475e-06	0.000123743
ENSCSAG00000002555	ENSCSAG00000002555	-1.88833	9.83662	28.2377	3.07642e-05	0.000342491
SON	SON	1.88726	9.85371	36.4159	4.98153e-07	8.69093e-06
RBBP8	RBBP8	1.88677	9.82416	36.1849	1.75819e-06	2.81256e-05
CCNL1	CCNL1	1.88572	9.88542	48.1831	7.68996e-09	1.877e-07
PALM2AKAP2	PALM2AKAP2	1.88468	9.79987	33.618	5.38884e-06	7.63394e-05
SLC25A37	SLC25A37	1.88158	9.90742	37.1786	7.18105e-08	1.51765e-06
HS3ST1	HS3ST1	1.87757	9.96271	37.2698	4.82573e-09	1.21791e-07
PDZD11	PDZD11	-1.87612	9.87338	25.9158	3.76264e-05	0.000406694
ISCU	ISCU	-1.87523	9.82223	25.9049	6.98836e-05	0.000686815
POMP	POMP	-1.87459	10.1972	52.365	2.55171e-07	4.82413e-06
NSD1	NSD1	1.87279	9.793	37.0055	4.78492e-06	6.92948e-05
DHX9	DHX9	1.87003	9.78313	36.3991	7.3584e-06	9.80932e-05
ENSCSAG00000000156	ENSCSAG00000000156	-1.86836	10.4238	66.9696	2.79583e-09	7.30427e-08
BAZ1B	BAZ1B	1.86753	10.0632	51.4354	4.59867e-10	1.34317e-08
MGST3	MGST3	-1.86726	10.8319	96.2824	8.79759e-15	4.39795e-13
AFTPH	AFTPH	1.86592	9.76317	45.0848	4.81397e-06	6.95217e-05
ENSCSAG00000004661	ENSCSAG00000004661	-1.86529	9.96358	27.838	1.46004e-05	0.000177685
KMT2C	KMT2C	1.86518	9.87895	43.6278	1.96498e-08	4.58113e-07
AFF4	AFF4	1.86257	9.90558	38.8909	5.95883e-08	1.28547e-06
AKAP1	AKAP1	1.85726	9.81449	27.7958	2.52563e-06	3.83939e-05
POLD2	POLD2	-1.85349	10.021	35.4856	4.59565e-06	6.71145e-05
GADD45B	GADD45B	1.85168	10.5836	66.7754	1.23479e-15	6.48453e-14
ENSCSAG00000008089	ENSCSAG00000008089	-1.85114	10.0963	36.3801	1.84196e-06	2.90193e-05
SLC25A5	SLC25A5	-1.84922	10.8785	93.002	2.52788e-14	1.22827e-12
TUBA1B	TUBA1B	-1.84806	10.5084	73.3873	1.70545e-09	4.57042e-08
WDR45B	WDR45B	1.84612	9.91377	35.1234	1.62735e-07	3.22924e-06
PPRC1	PPRC1	1.84263	9.77618	36.5309	1.11598e-05	0.000140145
CYP3A5	CYP3A5	-1.84126	10.1633	18.7981	1.64472e-05	0.000196121
FGF5	FGF5	1.83966	10.1815	49.5636	4.2329e-12	1.52825e-10
ENSCSAG00000012220	ENSCSAG00000012220	-1.83938	9.99215	31.2059	1.03762e-05	0.000131255
BEX3	BEX3	-1.83601	10.2046	46.8795	2.96289e-07	5.48188e-06
FRMD4B	FRMD4B	1.836	9.86593	36.9334	3.01366e-07	5.5364e-06
ENSCSAG00000016147	ENSCSAG00000016147	-1.8303	10.209	54.2098	4.13032e-07	7.40466e-06
CSRNP1	CSRNP1	1.82598	9.82991	57.885	1.75903e-08	4.11947e-07
NADK	NADK	1.82436	9.73578	50.9428	1.64231e-05	0.000196121
E2F4	E2F4	1.8222	9.83375	32.8724	3.53133e-06	5.2306e-05
H2AZ2	H2AZ2	-1.82142	10.2157	51.9162	4.24456e-07	7.55734e-06
IRS2	IRS2	1.82131	9.73885	49.4149	1.24716e-05	0.00015475
GLO1	GLO1	-1.82117	10.0294	34.668	6.761e-06	9.15999e-05
RPL30	RPL30	-1.82101	11.2001	118.981	1.12421e-22	8.99198e-21
ENSCSAG00000010970	ENSCSAG00000010970	-1.81923	9.77518	38.08	1.37728e-05	0.000168879
VDAC3	VDAC3	-1.81609	10.0608	35.8976	5.68578e-06	7.96776e-05
ZNF574	ZNF574	1.81532	9.74903	41.6629	2.21371e-05	0.000252947
CYBA	CYBA	-1.81198	10.3969	52.7893	3.2595e-09	8.43091e-08
VPS28	VPS28	-1.81089	10.1807	45.9722	6.28005e-07	1.07049e-05
PGP	PGP	1.81065	9.74701	44.6793	1.70253e-05	0.00020177
BIRC6	BIRC6	1.80727	9.86498	32.9734	1.02277e-06	1.6774e-05
ND1	ND1	1.80702	11.1059	181.891	2.15173e-37	5.59341e-35
ENSCSAG00000005073	ENSCSAG00000005073	-1.80527	10.2654	37.3586	1.94351e-07	3.74234e-06
ALDH1A1	ALDH1A1	-1.80527	10.2346	29.3174	2.95663e-07	5.48188e-06
ENSCSAG00000018454	ENSCSAG00000018454	-1.80437	13.172	128.489	1.14856e-27	1.45643e-25
BANF1	BANF1	-1.80342	10.4021	72.1474	1.43338e-08	3.40281e-07
OGT	OGT	1.80327	9.84898	33.5735	1.23425e-06	1.99902e-05
CD9	CD9	-1.80309	10.8194	98.7404	3.85446e-13	1.61608e-11
RNF181	RNF181	-1.80174	10.073	36.188	5.04822e-06	7.23021e-05
COPE	COPE	-1.7969	10.1114	39.7771	2.79263e-06	4.2206e-05
BCAR1	BCAR1	1.79205	9.79497	34.4328	8.36253e-06	0.000108151
DDIT3	DDIT3	1.79115	9.88629	60.2075	1.62924e-10	5.13359e-09
LHX1	LHX1	1.79072	10.2519	61.8269	5.83243e-14	2.73178e-12
ENSCSAG00000010747	ENSCSAG00000010747	-1.79052	10.6068	78.9912	2.78937e-10	8.38263e-09
MYC	MYC	1.7896	10.1957	42.8911	1.05305e-10	3.42176e-09
MAPKAPK2	MAPKAPK2	1.78279	9.73271	53.2366	2.01064e-05	0.000232296
LMAN2	LMAN2	-1.7808	10.2215	55.8176	5.38177e-07	9.26484e-06
CAPG	CAPG	-1.78003	10.1019	32.7589	3.59206e-06	5.30543e-05
PELI1	PELI1	1.77836	9.95125	47.9998	1.35619e-09	3.71097e-08
NHP2	NHP2	-1.77741	10.124	44.8214	2.45965e-06	3.75006e-05
ASAP1	ASAP1	1.77226	9.83567	30.0143	7.9531e-06	0.00010363
NOP10	NOP10	-1.77015	10.0811	36.7998	5.91927e-06	8.20648e-05
PCNT	PCNT	1.7694	9.79004	32.0364	1.70374e-05	0.00020177
ACAA2	ACAA2	-1.76629	9.90833	24.9679	5.55759e-05	0.00056766
ENSCSAG00000014810	ENSCSAG00000014810	-1.76387	10.5757	76.4564	1.86213e-10	5.83205e-09
BCL10	BCL10	1.75911	9.93531	39.9088	2.69322e-08	6.14124e-07
ARHGEF28	ARHGEF28	1.7581	9.81932	37.821	1.78852e-06	2.84358e-05
RPS5	RPS5	-1.75757	11.8129	121.85	2.04772e-26	2.3658e-24
NTS	NTS	-1.75573	9.87431	19.7632	0.00012893	0.00116373
RUNX1	RUNX1	1.75497	9.78708	56.0094	3.25317e-07	5.89311e-06
TSC22D2	TSC22D2	1.75463	9.78411	65.8258	4.09432e-08	9.13578e-07
WDR83OS	WDR83OS	-1.75056	10.2894	57.0082	1.91141e-07	3.6942e-06
MRPL11	MRPL11	-1.75054	10.2619	54.665	5.02583e-07	8.73889e-06
NCOR2	NCOR2	1.74801	9.85842	28.448	8.11201e-06	0.000105173
FNDC3A	FNDC3A	1.74608	9.76116	41.3026	1.28803e-05	0.000159061
XRCC6	XRCC6	-1.74345	10.3826	64.455	5.84693e-08	1.26659e-06
EMP3	EMP3	-1.74288	10.1648	39.7626	1.8977e-06	2.96291e-05
BICDL1	BICDL1	1.74282	9.72448	68.1021	5.8803e-06	8.17425e-05
MRPL27	MRPL27	-1.74126	10.0803	33.7608	9.17841e-06	0.000117542
ATP5MC2	ATP5MC2	-1.74104	10.7989	100.912	1.76632e-13	7.91645e-12
NUAK1	NUAK1	1.74012	9.78906	36.2334	6.39819e-06	8.75373e-05
CTSL	CTSL	-1.73783	12.9164	94.6618	3.46379e-21	2.50115e-19
ANXA5	ANXA5	-1.73725	10.5268	74.4643	2.127e-09	5.61333e-08
YTHDC1	YTHDC1	1.73655	9.83088	37.1287	7.18723e-07	1.20927e-05
IPO7	IPO7	1.73636	9.93176	28.6388	2.45095e-06	3.74779e-05
DUT	DUT	-1.73567	10.0509	28.135	2.18375e-05	0.000250784
NDUFA2	NDUFA2	-1.73042	9.84709	22.7756	0.000147201	0.00130374
KAT2A	KAT2A	1.72777	9.74599	40.5756	4.30674e-05	0.000452338
SETD5	SETD5	1.72727	9.78115	39.7986	5.22338e-06	7.42387e-05
RANBP2	RANBP2	1.72712	9.96096	32.3368	4.90211e-07	8.58117e-06
RBBP6	RBBP6	1.72294	9.86871	41.0438	1.12791e-07	2.3178e-06
PPP1R9B	PPP1R9B	1.71582	9.72034	59.1175	4.20578e-05	0.000445333
PWWP2A	PWWP2A	1.7154	9.74293	46.2498	2.06367e-05	0.000237894
CLCF1	CLCF1	1.7146	9.73066	47.2605	4.41699e-05	0.000461123
NUDT22	NUDT22	-1.71365	9.84519	23.6844	0.000122911	0.00111521
URGCP	URGCP	1.71356	9.7286	56.4566	2.18871e-05	0.000250784
UROD	UROD	-1.71218	9.80281	24.1649	0.000215202	0.00178931
HOXA9	HOXA9	1.7121	10.0015	33.8044	2.35725e-08	5.42376e-07
ENSCSAG00000002311	ENSCSAG00000002311	-1.71195	10.1138	37.3981	7.11455e-06	9.5541e-05
C5orf51	C5orf51	1.71135	9.75612	39.0329	3.7121e-05	0.000402067
TIMP1	TIMP1	-1.71115	10.0592	30.6135	1.54031e-05	0.000185371
SRSF4	SRSF4	1.71008	9.96008	30.6613	1.58544e-06	2.54405e-05
RANGAP1	RANGAP1	1.70257	9.86966	30.4947	5.11037e-06	7.29913e-05
ABL2	ABL2	1.70216	9.76417	65.9691	4.24006e-07	7.55734e-06
PSMB1	PSMB1	-1.70199	10.6146	68.3908	7.24518e-10	2.04127e-08
TMEM98	TMEM98	-1.7017	10.0134	27.0491	3.81822e-05	0.000411845
CHAF1A	CHAF1A	1.70067	9.84992	31.1269	4.99446e-06	7.17299e-05
COX8A	COX8A	-1.69944	10.0377	28.3115	2.28599e-05	0.000260633
ST3GAL1	ST3GAL1	1.69755	9.73374	48.5603	3.5073e-05	0.000382273
ENSCSAG00000009861	ENSCSAG00000009861	-1.69718	10.4626	65.411	6.0343e-10	1.72375e-08
LAMTOR2	LAMTOR2	-1.6932	9.87896	20.9707	0.000194697	0.00164858
LAMA4	LAMA4	1.69222	10.041	34.9618	5.03784e-09	1.2653e-07
SRI	SRI	-1.69041	10.0575	30.9192	1.91706e-05	0.00022347
LIMS1	LIMS1	1.69013	10.12	40.9958	6.55342e-09	1.61819e-07
ZNHIT1	ZNHIT1	-1.68806	10.0493	28.8579	2.30929e-05	0.00026214
ENSCSAG00000013271	ENSCSAG00000013271	-1.68551	10.1051	34.0903	1.05165e-05	0.000132707
BNIP2	BNIP2	1.68468	9.76116	33.8864	7.31396e-05	0.000712084
ENSCSAG00000008269	ENSCSAG00000008269	-1.68402	10.3754	54.5596	1.56069e-07	3.12077e-06
NANS	NANS	-1.6824	9.89647	21.1119	0.000170821	0.0014876
PPDPF	PPDPF	-1.68217	10.8218	96.8565	1.64599e-12	6.20109e-11
ENSCSAG00000008039	ENSCSAG00000008039	-1.68166	10.0698	33.5995	1.87892e-05	0.000219517
IREB2	IREB2	1.68131	9.78213	29.7095	4.96327e-05	0.000513003
EPHA2	EPHA2	1.68121	9.78905	33.487	1.82248e-05	0.000214369
MED13	MED13	1.68021	9.77617	35.7644	1.68777e-05	0.000200794
RIC1	RIC1	1.6796	9.73987	50.971	1.99152e-05	0.0002306
ATG101	ATG101	1.67881	9.84613	26.3093	1.92933e-05	0.000224398
RPS6	RPS6	-1.67742	11.5762	121.217	9.83812e-26	1.06559e-23
NME1	NME1	-1.67608	10.6455	69.4161	1.37403e-09	3.7401e-08
CELF1	CELF1	1.67524	9.80378	27.3706	4.09213e-05	0.000434325
ANKLE2	ANKLE2	1.67521	9.75308	36.438	6.59023e-05	0.000648913
RER1	RER1	-1.67328	10.0092	26.3558	4.89676e-05	0.000508149
ND4L	ND4L	1.67326	11.2561	238.015	1.96687e-41	6.81718e-39
KMT2E	KMT2E	1.67103	10.0049	40.6892	6.56739e-09	1.61819e-07
NDUFA8	NDUFA8	-1.67091	10.0468	29.8571	2.94741e-05	0.000328833
CPSF4	CPSF4	1.66987	9.73476	43.6518	7.28694e-05	0.000710785
NDUFB5	NDUFB5	-1.6694	9.93444	23.442	9.79928e-05	0.000917954
GGA3	GGA3	1.66518	9.73476	46.8341	4.76479e-05	0.000495443
MICOS13	MICOS13	-1.66517	9.9592	24.1946	8.13975e-05	0.000779347
IL18BP	IL18BP	-1.66405	9.85371	21.7482	0.000196682	0.00165998
CAPRIN1	CAPRIN1	1.66077	9.95218	27.958	4.59158e-06	6.71145e-05
ALPK2	ALPK2	1.65803	10.0468	31.4135	3.09359e-08	6.99286e-07
UGCG	UGCG	1.65755	9.82705	26.0686	3.40095e-05	0.000373817
ENSCSAG00000018037	ENSCSAG00000018037	1.65536	9.78609	28.1164	7.0418e-05	0.00069076
FOXJ3	FOXJ3	1.65337	9.73783	64.938	9.03017e-06	0.000116208
HSBP1L1	HSBP1L1	-1.65296	10.2894	47.3397	7.61664e-07	1.27328e-05
BRD2	BRD2	1.65205	9.82992	28.8964	9.17905e-06	0.000117542
ZNF281	ZNF281	1.6501	9.77518	32.9045	3.94037e-05	0.000423264
H2AC7	H2AC7	1.64739	9.74801	49.1142	3.20671e-06	4.79071e-05
ZFAND5	ZFAND5	1.64702	9.98958	33.5989	4.4975e-08	9.90783e-07
YOD1	YOD1	1.64503	9.78016	33.5219	1.49171e-05	0.000180358
DCBLD2	DCBLD2	1.64489	10.2915	40.1087	4.06587e-10	1.19426e-08
AKR7L	AKR7L	-1.6433	9.94953	21.9938	0.000117072	0.0010697
DCXR	DCXR	-1.64302	10.1161	33.0408	1.46276e-05	0.000177685
ENSCSAG00000011427	ENSCSAG00000011427	-1.64257	10.3381	47.4475	5.81072e-07	9.97027e-06
ATP6	ATP6	1.64185	12.3677	260.557	9.42875e-51	8.17001e-48
ARHGAP5	ARHGAP5	1.64129	9.77617	30.1714	7.47897e-05	0.000722735
PTPRK	PTPRK	1.64068	9.98785	31.5183	2.6353e-07	4.94618e-06
ENSCSAG00000019582	ENSCSAG00000019582	-1.64035	9.8771	20.9815	0.000243863	0.00195957
IFI30	IFI30	-1.63899	10.1302	30.6909	1.10746e-05	0.000139412
WDFY1	WDFY1	1.63663	9.82319	26.8525	2.66719e-05	0.000300146
PDIA6	PDIA6	-1.63553	10.6547	56.2203	5.3542e-10	1.53793e-08
PSMB2	PSMB2	-1.63542	10.42	54.6909	9.117e-08	1.89597e-06
PSMB7	PSMB7	-1.63541	10.3754	56.3515	3.06843e-07	5.59746e-06
ABCB1	ABCB1	1.6341	9.87524	33.6191	1.0961e-06	1.78641e-05
ENSCSAG00000007979	ENSCSAG00000007979	1.63314	9.80378	25.7243	4.37185e-05	0.000457329
H1-4	H1-4	1.63309	10.1626	22.8047	2.14404e-06	3.31751e-05
SSR2	SSR2	-1.63175	10.186	40.1483	6.39196e-06	8.75373e-05
ETFB	ETFB	-1.63116	10.0067	24.4311	8.17702e-05	0.000781476
LRPAP1	LRPAP1	-1.63048	10.0485	25.7673	3.25869e-05	0.000361235
RNF41	RNF41	1.62995	9.74599	45.3176	2.69833e-05	0.000302994
SMPD2	SMPD2	1.62696	9.75005	33.3188	0.000153677	0.00135189
GPATCH8	GPATCH8	1.62693	9.88359	32.335	1.4191e-06	2.28419e-05
SLC12A7	SLC12A7	1.62652	9.75612	35.5162	7.144e-05	0.000698151
PRPF4B	PRPF4B	1.62628	9.90196	27.3981	4.50674e-06	6.6188e-05
PHF12	PHF12	1.62334	9.7286	48.8009	6.14646e-05	0.000619291
EIF2AK4	EIF2AK4	1.62313	9.89829	27.6812	5.61353e-06	7.88777e-05
UCKL1	UCKL1	1.62251	9.85653	24.4572	2.29812e-05	0.000261443
MRPL13	MRPL13	-1.62179	10.0518	30.0471	3.84282e-05	0.00041364
FAM174C	FAM174C	1.62148	10.0452	33.6892	1.16541e-07	2.36678e-06
CREBBP	CREBBP	1.61911	9.77617	29.2862	8.73418e-05	0.000828632
ADAMTS1	ADAMTS1	1.61706	9.8845	23.0054	1.93725e-06	3.0155e-05
NUTF2	NUTF2	-1.61564	10.3917	58.3608	3.19289e-07	5.80415e-06
ENSCSAG00000019017	ENSCSAG00000019017	1.61493	11.0918	198.162	9.4669e-31	1.54114e-28
USP42	USP42	1.61149	9.79102	29.0235	4.56056e-05	0.000475157
TIAL1	TIAL1	1.61128	9.88912	25.2856	1.62614e-05	0.00019525
TRAPPC6A	TRAPPC6A	-1.61085	9.82512	23.4117	0.000201402	0.00169707
UCP2	UCP2	-1.60925	9.78708	26.6936	0.000167541	0.00146149
NDUFB7	NDUFB7	-1.60883	9.99643	22.206	9.29989e-05	0.000874324
SPEN	SPEN	1.60811	9.88911	36.2407	7.09739e-07	1.19803e-05
ZFAND3	ZFAND3	1.60747	9.74294	47.0486	4.25874e-05	0.000449111
PGRMC1	PGRMC1	-1.60494	9.92099	22.1835	0.000147865	0.00130518
TNFRSF1A	TNFRSF1A	1.60409	10.0762	36.0359	3.73729e-08	8.41132e-07
ABCC4	ABCC4	1.60394	9.88174	26.0157	6.88976e-06	9.27975e-05
MALSU1	MALSU1	1.6022	9.84803	22.0208	3.36108e-05	0.000371003
LUZP1	LUZP1	1.60143	9.9056	25.8814	5.85408e-06	8.15962e-05
H1-0	H1-0	1.60142	9.93982	26.3387	3.62428e-07	6.54259e-06
ENSCSAG00000019146	ENSCSAG00000019146	-1.60142	11.2013	46.8968	1.52292e-11	5.17494e-10
ECHS1	ECHS1	-1.60104	10.0168	24.6545	8.7821e-05	0.000830148
RSF1	RSF1	1.60015	9.99129	34.5511	1.77888e-07	3.46382e-06
CEP85L	CEP85L	1.59922	9.71931	93.9334	1.77864e-06	2.83655e-05
BRD4	BRD4	1.59787	9.84708	25.0365	3.53077e-05	0.000384027
BICC1	BICC1	1.59653	9.82222	28.567	1.77316e-05	0.00020904
ENSCSAG00000011099	ENSCSAG00000011099	-1.59586	10.0285	24.1775	7.41694e-05	0.000719106
ZNF462	ZNF462	1.59488	9.77518	27.6313	0.00012153	0.0011046
ZCCHC14	ZCCHC14	1.59385	9.71516	89.4539	7.4146e-06	9.85896e-05
PTAR1	PTAR1	1.5932	9.72963	42.3946	0.000141832	0.00126698
TMEM87B	TMEM87B	1.59175	9.77118	27.7413	0.000172947	0.00150109
ENSCSAG00000005068	ENSCSAG00000005068	-1.59078	9.97144	20.4684	5.9337e-05	0.000600181
ENSCSAG00000019475	ENSCSAG00000019475	-1.58736	9.86499	19.5135	0.000392985	0.00291699
C12orf57	C12orf57	-1.58489	10.0218	23.9258	2.4966e-05	0.000282785
PKP2	PKP2	1.58272	9.77219	25.8717	0.000234548	0.00190237
LARP1	LARP1	1.58256	9.73066	41.7234	0.000165885	0.00144947
MAT2A	MAT2A	1.58157	10.0227	28.0442	3.10655e-06	4.65446e-05
AREG	AREG	1.5785	9.80967	29.1295	1.31769e-06	2.12753e-05
POLE4	POLE4	-1.57831	10.4283	51.4904	1.84295e-07	3.57519e-06
WDR54	WDR54	-1.57794	9.82512	21.2094	0.000361385	0.00272296
MDH1	MDH1	-1.57552	10.2252	38.058	5.22627e-06	7.42387e-05
CLCN6	CLCN6	1.5752	9.70683	83.8919	4.24027e-05	0.000448073
LITAF	LITAF	-1.57443	9.87431	17.7146	0.000500192	0.00357703
PSMB9	PSMB9	-1.57027	10.4091	47.22	3.04105e-07	5.56705e-06
SLC25A33	SLC25A33	1.56911	9.72448	46.2655	0.000147632	0.00130518
PNN	PNN	1.56506	9.89188	23.1437	4.34419e-05	0.000455351
ARHGAP35	ARHGAP35	1.56156	9.74395	33.6516	0.000214187	0.00178931
SF1	SF1	1.56097	9.96621	25.6575	5.48643e-06	7.75107e-05
MT-ND4	MT-ND4	1.55874	12.4505	220.54	4.31851e-44	2.04109e-41
NCKAP5L	NCKAP5L	1.55831	9.72345	49.7478	0.000107707	0.000994619
ICE1	ICE1	1.55801	9.72963	51.1144	5.3768e-05	0.00055136
DDX5	DDX5	1.55657	10.5711	66.2291	1.4746e-12	5.60024e-11
KIF21A	KIF21A	1.55597	9.86404	21.7605	7.46485e-06	9.90045e-05
SF3B6	SF3B6	-1.55422	10.0787	26.7599	5.84321e-05	0.000592181
ENSCSAG00000000170	ENSCSAG00000000170	-1.55329	9.82512	19.8242	0.000533765	0.00372622
RNASEK	RNASEK	-1.55294	10.1387	30.9743	2.56583e-05	0.000289994
RTL8C	RTL8C	-1.55248	9.94599	20.0751	0.000281008	0.00221023
PUS1	PUS1	1.55207	9.75511	28.2359	0.000286838	0.00224928
H1-3	H1-3	1.54996	9.97752	20.5715	6.65335e-06	9.05517e-05
ARL3	ARL3	-1.54979	9.77518	26.3111	0.000295557	0.00229811
PAK2	PAK2	1.54958	10.0714	31.7381	3.75057e-07	6.74714e-06
PTPN14	PTPN14	1.54935	9.80574	25.2317	7.78633e-05	0.00074965
DDX42	DDX42	1.54686	9.78412	23.8191	0.000240762	0.00194366
ENSCSAG00000011492	ENSCSAG00000011492	-1.54604	9.92099	19.4041	0.000370938	0.00278284
NAA38	NAA38	-1.54583	9.88359	17.7726	0.00059459	0.0040782
RLF	RLF	1.54405	9.77218	40.8762	1.32792e-05	0.000163211
CETN2	CETN2	-1.54366	9.81836	18.0511	0.00100365	0.00635564
SNRPB	SNRPB	-1.54336	10.6837	60.3323	6.33407e-09	1.57564e-07
TOMM7	TOMM7	-1.54311	9.8771	18.2675	0.000554115	0.00385139
TRIM56	TRIM56	1.5416	9.74904	30.1326	0.000350981	0.00264841
RPS13	RPS13	-1.54062	11.023	79.812	1.47773e-14	7.24787e-13
DGUOK	DGUOK	-1.53867	9.87245	17.6061	0.000658003	0.00446018
ENSCSAG00000010048	ENSCSAG00000010048	1.53682	9.77018	40.2187	1.97809e-05	0.000229556
REV1	REV1	1.53265	9.76418	31.2659	0.000144177	0.00128504
ZNF292	ZNF292	1.53215	9.75914	50.7583	5.59487e-06	7.88285e-05
GSTK1	GSTK1	-1.53199	9.8174	16.8986	0.00124726	0.00757534
AFF1	AFF1	1.53199	9.73783	37.5064	0.000146741	0.00130252
IGF2BP2	IGF2BP2	1.53132	9.84708	23.7633	5.07056e-05	0.000522017
IRAK1	IRAK1	1.53027	9.747	30.7023	0.000331117	0.00251678
SERPINB1	SERPINB1	-1.52966	10.0738	24.3092	7.91881e-05	0.000760996
KDM6B	KDM6B	1.52925	9.73271	39.7595	0.00019587	0.00165582
SUZ12	SUZ12	1.52772	9.8347	24.0302	6.52015e-05	0.000645681
ENSCSAG00000018425	ENSCSAG00000018425	-1.52621	9.96096	21.3513	0.000207208	0.00173671
CLIC1	CLIC1	-1.52287	10.8058	75.4627	7.31351e-10	2.04424e-08
TYMS	TYMS	-1.51913	10.0803	22.364	0.000146812	0.00130252
IFIH1	IFIH1	1.51897	9.8891	16.639	4.98871e-05	0.000514609
SARAF	SARAF	-1.51886	9.93175	17.4658	0.00045368	0.0032805
DNAJA3	DNAJA3	1.51804	9.78412	25.1986	0.000190959	0.00161957
TRIM8	TRIM8	1.51744	9.73168	36.844	0.000378983	0.00282688
ZFHX3	ZFHX3	1.51743	9.79102	24.9379	0.000133409	0.00119792
ENSCSAG00000002214	ENSCSAG00000002214	-1.51722	9.95833	19.3608	0.00034384	0.00260967
PPP1R18	PPP1R18	1.5165	9.79201	23.4118	0.000264248	0.00210041
MICAL3	MICAL3	1.51493	9.83375	21.0313	0.000116774	0.00106885
ANAPC13	ANAPC13	-1.51487	9.78213	21.3517	0.000810766	0.00529544
ENSCSAG00000015394	ENSCSAG00000015394	-1.51445	10.3595	45.7081	2.75937e-06	4.1825e-05
ZNF655	ZNF655	1.51406	9.80574	21.0431	0.000291697	0.0022805
DOCK10	DOCK10	1.51401	9.78213	26.3455	0.000104974	0.000974574
PSMA7	PSMA7	-1.51354	10.5894	61.191	5.04525e-08	1.10676e-06
PIK3C3	PIK3C3	1.51344	9.7541	27.6423	0.000402714	0.00297872
RPS8	RPS8	-1.51272	12.278	116.944	1.74591e-25	1.8154e-23
MYL12B	MYL12B	-1.5089	10.6916	68.3394	3.1992e-09	8.31633e-08
UBE2L6	UBE2L6	-1.50793	9.88728	17.566	0.000645386	0.00438357
TBC1D10B	TBC1D10B	1.50538	9.71204	79.0664	3.39395e-05	0.000373817
TNFRSF10B	TNFRSF10B	1.50492	9.85086	29.8115	6.7656e-06	9.15999e-05
EIF4G3	EIF4G3	1.50198	9.76216	27.6449	0.000262579	0.00209058
NDUFC1	NDUFC1	-1.50171	9.87618	19.8222	0.000402777	0.00297872
MRPL46	MRPL46	-1.50155	9.85464	17.2369	0.000862687	0.00560639
ENSCSAG00000006004	ENSCSAG00000006004	1.50108	9.74396	44.6586	5.8143e-05	0.000590401
UIMC1	UIMC1	1.50016	9.76316	34.4583	8.45368e-05	0.000804958
NSUN2	NSUN2	1.5	9.80769	20.7135	0.000299408	0.00231904
STK40	STK40	1.49954	9.77118	26.7522	0.000237947	0.00192693
BRPF1	BRPF1	1.49605	9.73783	35.3528	0.000290278	0.00227282
UBA2	UBA2	1.49568	10.0033	25.3926	7.917e-06	0.000103418
BLVRB	BLVRB	-1.495	9.94688	17.6708	0.000515951	0.00365532
AMFR	AMFR	1.49493	9.71412	54.9052	0.00022701	0.00185862
PCF11	PCF11	1.49418	9.79987	21.4031	0.000242163	0.00194893
EIF1	EIF1	-1.49119	10.9584	67.7562	6.71921e-12	2.36035e-10
ENSCSAG00000017672	ENSCSAG00000017672	-1.4901	10.3177	36.9479	6.1479e-06	8.50078e-05
CYTB	CYTB	1.48988	13.7067	169.21	3.89749e-35	8.81003e-33
APRT	APRT	-1.48968	10.158	29.9173	4.29854e-05	0.000452338
PELO	PELO	1.48857	9.83183	21.6	0.000159864	0.00139921
USP36	USP36	1.48594	9.83853	22.0026	6.55172e-05	0.000646804
USF2	USF2	1.48365	9.75208	28.4554	0.000418625	0.00307974
TMEM40	TMEM40	-1.48357	9.76818	19.0536	0.00174534	0.00986305
AIP	AIP	1.48357	9.83566	22.477	9.21633e-05	0.000869613
CASP8AP2	CASP8AP2	1.48335	9.76918	30.9709	0.000132223	0.00118932
RBM28	RBM28	1.48247	9.77318	22.1197	0.000618649	0.00423205
MRPS14	MRPS14	-1.48245	9.84898	20.6252	0.000393308	0.00291699
ENSCSAG00000001008	ENSCSAG00000001008	-1.48206	10.1815	31.6297	3.29244e-05	0.000364199
COL27A1	COL27A1	1.48156	9.75106	30.409	0.000298665	0.00231755
YY1	YY1	1.48105	9.95216	24.1635	8.63185e-06	0.000111357
APOBEC3C	APOBEC3C	-1.47849	9.7861	19.3595	0.00123253	0.00751222
PRDX4	PRDX4	-1.47808	9.96534	20.7944	0.000302223	0.00233124
GOLGA4	GOLGA4	1.4774	10.0032	27.0727	1.89079e-06	2.96291e-05
VAMP8	VAMP8	-1.47688	9.95833	18.2293	0.000516061	0.00365532
ENSCSAG00000006224	ENSCSAG00000006224	-1.47649	10.1472	29.2881	5.67644e-05	0.000578663
ABTB2	ABTB2	1.47569	9.71412	87.181	7.76296e-06	0.000102367
BATF2	BATF2	1.47551	9.81449	19.6913	0.000429021	0.00314152
JUN	JUN	1.47455	9.81544	29.2349	2.57524e-05	0.000290427
NKTR	NKTR	1.47273	9.80963	24.7004	0.000118837	0.00108392
RBM33	RBM33	1.47258	9.79595	26.6152	0.000107937	0.000994976
SRRM2	SRRM2	1.47038	10.0319	25.8347	4.74138e-06	6.8856e-05
COX3	COX3	1.46908	14.838	175.441	3.00158e-36	7.43106e-34
ATAD3A	ATAD3A	1.46719	9.84614	19.0976	0.00051354	0.00365239
SELENOW	SELENOW	-1.46533	10.1972	31.0251	3.48277e-05	0.000381199
ENSCSAG00000010531	ENSCSAG00000010531	-1.46531	13.1523	156.677	7.13771e-33	1.37441e-30
C12orf43	C12orf43	1.46525	9.73271	33.4638	0.000542503	0.00378079
MT-ND2	MT-ND2	1.46483	11.0447	130.492	2.92903e-25	2.98589e-23
TCEAL8	TCEAL8	-1.46419	9.81933	15.7878	0.00164514	0.00939897
GLUL	GLUL	-1.464	9.85087	14.4189	0.00146709	0.00858955
GDI1	GDI1	1.46394	9.86965	19.2943	0.000218247	0.00179888
LAMTOR4	LAMTOR4	-1.4625	9.94777	17.6324	0.000626492	0.00427172
HNRNPH1	HNRNPH1	1.46203	10.0509	26.4695	7.66542e-06	0.000101406
PPL	PPL	1.46084	9.75005	26.3749	0.000727276	0.004829
SFSWAP	SFSWAP	1.45745	9.79791	21.4432	0.000322252	0.00246019
CEP170	CEP170	1.45673	9.93086	21.8943	3.96739e-05	0.000424481
KIAA1522	KIAA1522	1.45631	9.89188	20.7807	6.23112e-05	0.000625397
FAM184A	FAM184A	1.45539	9.76818	23.5062	0.000525072	0.003704
TNIP2	TNIP2	1.45455	9.80476	19.7412	0.000426861	0.00313011
UBL5	UBL5	-1.45381	10.0277	22.0233	0.000273762	0.00215977
MEAF6	MEAF6	1.45369	9.87337	19.8424	0.000152797	0.00134642
CDC27	CDC27	1.45358	9.91376	22.7782	4.02815e-05	0.000429147
UBE3C	UBE3C	1.45312	9.76015	24.0718	0.000720298	0.00478878
AKAP13	AKAP13	1.45219	9.84992	20.5459	0.000125849	0.00113988
DDRGK1	DDRGK1	-1.45211	9.88636	15.13	0.0011845	0.00730514
ATF3	ATF3	1.45203	10.1503	24.4872	9.17892e-07	1.51978e-05
GAB1	GAB1	1.45159	9.73066	55.2879	2.85152e-05	0.000318964
NDUFB6	NDUFB6	-1.45106	10.0501	22.9534	0.000228881	0.00186581
ENSCSAG00000018092	ENSCSAG00000018092	-1.45036	10.1717	29.7956	6.55637e-05	0.000646804
ENSCSAG00000009374	ENSCSAG00000009374	1.45025	9.74599	28.6012	0.000533955	0.00372622
RNASEH2C	RNASEH2C	-1.45023	10.1465	28.9592	8.57211e-05	0.000814742
LUC7L	LUC7L	1.45008	9.78114	20.9154	0.000669455	0.00451426
PIKFYVE	PIKFYVE	1.44879	9.73579	38.4352	0.000250166	0.00200094
NLRC5	NLRC5	1.44817	9.72963	33.8397	0.000692289	0.00465014
ENSCSAG00000003794	ENSCSAG00000003794	1.44815	9.78905	22.586	0.000349882	0.00264395
MTFMT	MTFMT	1.44653	9.76317	24.4234	0.000702249	0.00469883
ZFP36L1	ZFP36L1	1.44502	10.2222	30.8322	3.86562e-08	8.66266e-07
TAGLN2	TAGLN2	-1.44471	11.0908	81.8659	9.58195e-12	3.32111e-10
ERCC6	ERCC6	1.44307	9.73783	29.6954	0.000774372	0.00509615
ZFC3H1	ZFC3H1	1.44298	9.79987	22.5167	0.000284673	0.00223567
ENSCSAG00000013897	ENSCSAG00000013897	-1.44206	9.87803	15.8507	0.00125655	0.00760514
TONSL	TONSL	1.44188	9.74802	27.0945	0.000741493	0.004916
CNIH4	CNIH4	-1.44082	9.93979	18.8393	0.000527666	0.00371223
NDUFAF3	NDUFAF3	-1.43937	10.1994	30.0161	5.27991e-05	0.000542495
SPAG9	SPAG9	1.4388	9.81836	19.6291	0.000345929	0.0026217
RDH13	RDH13	1.43714	9.73066	32.8342	0.000745776	0.00492667
GLYR1	GLYR1	1.43599	9.74395	28.7965	0.000567339	0.00392234
OTUD4	OTUD4	1.43445	9.8631	17.9243	0.000310689	0.00238592
CHD7	CHD7	1.43432	9.83471	23.2294	8.44977e-05	0.000804958
ECH1	ECH1	-1.43397	9.80573	17.9975	0.00137036	0.00819851
STK17A	STK17A	-1.43215	9.77118	17.9963	0.00221662	0.0119263
PDCD11	PDCD11	1.43164	9.77119	20.7891	0.000968228	0.00619165
LGMN	LGMN	-1.43135	10.177	25.7777	5.54605e-05	0.000567596
NOCT	NOCT	1.43084	9.74903	31.3149	0.000181299	0.00155798
KRTCAP2	KRTCAP2	-1.42857	10.046	21.1907	0.000302701	0.00233147
FASN	FASN	1.42837	9.84709	17.5449	0.000582977	0.0040251
CRK	CRK	1.42779	9.81061	18.4818	0.000632558	0.00430454
IMMT	IMMT	-1.42725	10.0963	26.3244	0.000188239	0.00160173
COX2	COX2	1.4241	14.7353	183.031	1.35316e-37	3.70268e-35
NPM1	NPM1	-1.41952	12.2073	86.4805	1.40444e-19	9.36112e-18
COX7A2	COX7A2	-1.41875	10.3414	42.8825	7.99773e-06	0.00010395
TMEM208	TMEM208	-1.41839	9.95129	17.3167	0.000790754	0.00519739
S100A16	S100A16	-1.41645	10.7058	60.3153	3.08197e-08	6.99286e-07
ENSCSAG00000005089	ENSCSAG00000005089	-1.4163	10.3184	24.6003	1.48652e-05	0.000180149
OLFML2B	OLFML2B	1.41443	9.76015	20.9339	0.000920182	0.00591351
FMR1	FMR1	1.41382	9.81642	17.3412	0.000564386	0.00390712
UBE2R2	UBE2R2	1.41366	9.81932	18.6388	0.000508924	0.00362452
ENSCSAG00000014518	ENSCSAG00000014518	-1.41267	9.81255	14.8724	0.00296634	0.0150753
DENND5B	DENND5B	1.41113	9.72034	46.878	0.000368873	0.00277135
CBX4	CBX4	1.40905	9.71204	61.8182	0.000156798	0.0013747
POLR2L	POLR2L	-1.4083	10.2068	31.0719	5.97718e-05	0.000603405
VAMP5	VAMP5	-1.40757	10.0883	21.997	0.000219738	0.00180476
RNF5	RNF5	-1.4073	9.84138	17.6636	0.000979026	0.00624535
ZNF644	ZNF644	1.40633	9.81158	19.6275	0.000418807	0.00307974
KPNA6	KPNA6	1.40559	9.76919	22.8534	0.000709937	0.00473808
FSTL3	FSTL3	1.40496	9.9913	19.3949	6.45258e-05	0.000641434
FDXR	FDXR	-1.40337	9.77018	20.7547	0.00146319	0.0085859
COPZ1	COPZ1	-1.3995	9.90104	14.8888	0.00154559	0.00894466
HNRNPUL1	HNRNPUL1	1.39868	9.89096	18.2179	0.000228964	0.00186581
SMAD7	SMAD7	1.39743	9.73065	42.6686	0.000324379	0.00246918
ABCF1	ABCF1	1.39655	9.92459	19.6178	0.000108291	0.000996471
TMEM14A	TMEM14A	-1.39491	9.9389	19.5734	0.000436849	0.00318539
PARP3	PARP3	1.3943	9.78313	19.2319	0.00109974	0.00685559
QRSL1	QRSL1	1.3924	9.78313	18.7046	0.00111919	0.0069518
TNKS1BP1	TNKS1BP1	1.39127	9.73783	28.2837	0.00102697	0.00647176
UBE2Q1	UBE2Q1	1.38981	9.73681	27.8151	0.00124196	0.00755645
ADAMTS9	ADAMTS9	1.38829	9.71827	41.9462	0.000645858	0.00438357
ZNF207	ZNF207	1.38623	9.86872	17.2858	0.000514949	0.00365532
ROMO1	ROMO1	-1.3861	10.0327	19.0642	0.000487478	0.00349572
AJUBA	AJUBA	1.38554	9.88543	18.0969	0.000216136	0.00178931
TTLL12	TTLL12	1.38374	9.76116	21.004	0.00149376	0.00870457
SPART	SPART	1.38335	9.76317	20.5238	0.00141679	0.00841335
REST	REST	1.38258	9.77517	23.1197	0.000532591	0.00372622
NFE2L2	NFE2L2	1.38247	9.88174	17.9111	0.000246203	0.00197533
SRSF6	SRSF6	1.38237	9.84043	17.1336	0.000872696	0.00565024
AEBP2	AEBP2	1.38218	9.7541	23.227	0.00120566	0.00738472
DCPS	DCPS	-1.38175	9.7851	16.0132	0.00304643	0.0153771
ENSCSAG00000018600	ENSCSAG00000018600	-1.3815	10.4836	35.745	3.33941e-06	4.96045e-05
TCTEX1D2	TCTEX1D2	-1.37819	9.77816	15.8777	0.00369788	0.0178342
ENSCSAG00000018658	ENSCSAG00000018658	-1.37798	10.1122	23.2413	0.000225894	0.0018524
CPSF1	CPSF1	1.37698	9.8631	16.5368	0.00061533	0.00421489
ZNF267	ZNF267	1.37597	9.74904	29.7016	0.000404631	0.00298817
MAP4K5	MAP4K5	1.3749	9.83088	20.973	0.000186749	0.00159165
PSMA4	PSMA4	-1.37454	10.1161	23.8114	0.000261878	0.00208819
SMARCD1	SMARCD1	1.3713	9.78015	18.9915	0.00147285	0.00860344
ATR	ATR	1.37113	9.7409	26.8942	0.00120593	0.00738472
SLTM	SLTM	1.37093	9.91105	17.9174	0.000176711	0.00152865
SLC39A13	SLC39A13	1.37093	9.77916	17.7649	0.00150699	0.00875404
SPRED2	SPRED2	1.37085	9.76918	27.1831	0.000295718	0.00229811
TCEA1	TCEA1	1.37082	10.0319	23.3707	1.46131e-05	0.000177685
RXYLT1	RXYLT1	1.37044	9.73681	26.8475	0.00140583	0.0083626
PYCR1	PYCR1	1.36998	9.75208	22.5998	0.00160003	0.00921212
NIPBL	NIPBL	1.36975	9.84424	20.1125	0.000207443	0.00173671
ENSCSAG00000013661	ENSCSAG00000013661	-1.36958	10.0931	24.2417	0.000316288	0.00241821
RB1CC1	RB1CC1	1.36844	9.86123	16.8604	0.00045288	0.00327928
PPP4R1	PPP4R1	1.3678	9.80476	17.0809	0.00122386	0.00747268
ZNF800	ZNF800	1.36719	9.71516	51.5497	0.00030768	0.00236632
SMNDC1	SMNDC1	1.36612	9.80084	18.0012	0.000991185	0.00629972
ZNF732	ZNF732	1.36566	9.74192	24.8964	0.0015839	0.00914967
DSTN	DSTN	-1.36306	10.1185	22.4759	0.000238724	0.00193021
BRD8	BRD8	1.36288	9.82895	19.9629	0.000374861	0.00280822
USP47	USP47	1.36264	9.79889	18.9195	0.000799045	0.00523863
MRPL53	MRPL53	-1.36258	9.86029	13.2798	0.00282647	0.0146145
S100A2	S100A2	-1.36177	10.9939	26.7797	2.90647e-07	5.41604e-06
AHCYL1	AHCYL1	1.36171	9.73373	27.7683	0.00152106	0.00881603
ENSCSAG00000006702	ENSCSAG00000006702	-1.36105	9.8106	15.1381	0.00286283	0.0147074
TMEM258	TMEM258	-1.36104	9.83853	22.7507	0.000251127	0.00200554
NSD2	NSD2	1.35988	9.84614	19.1512	0.000382353	0.00284792
NDUFB10	NDUFB10	-1.35967	10.2655	31.9735	5.75122e-05	0.000585139
DMAC1	DMAC1	-1.35934	9.89921	16.0937	0.00127407	0.00767871
R3HDM4	R3HDM4	1.35934	9.90195	17.645	0.000247143	0.00197981
REV3L	REV3L	1.35929	9.78708	28.5836	0.000130833	0.00117886
HCFC1	HCFC1	1.35866	9.79693	16.8674	0.00145421	0.0085622
PIM1	PIM1	1.35826	9.85747	18.0476	0.000278507	0.00219388
IP6K1	IP6K1	1.35688	9.74293	27.6078	0.00104673	0.00655655
GPN1	GPN1	-1.3562	9.80574	14.3786	0.00346751	0.0170393
GET1	GET1	-1.35595	9.84043	13.0964	0.00320592	0.0160574
ANKRD18B	ANKRD18B	1.35329	9.77119	24.6359	0.000449074	0.0032617
COX1	COX1	1.35232	13.1367	149.015	1.78779e-31	3.20508e-29
SLC7A5	SLC7A5	1.3523	9.74903	22.1745	0.00189877	0.0105354
ENSCSAG00000002022	ENSCSAG00000002022	-1.352	10.0583	20.084	0.000460558	0.00332562
MRPS24	MRPS24	-1.35166	10.0344	18.3318	0.000677437	0.00455627
RBM5	RBM5	1.35132	9.78906	25.1181	0.000241901	0.00194893
PML	PML	1.35067	9.92369	17.5985	0.000483358	0.00347495
ELF4	ELF4	1.34998	9.81352	15.9058	0.00124269	0.00755645
ENSCSAG00000005707	ENSCSAG00000005707	1.34992	9.70474	80.3529	6.29063e-05	0.000630153
PABPC1	PABPC1	1.34974	11.9977	106.567	1.6939e-23	1.48571e-21
GDF15	GDF15	1.348	10.1263	13.4146	0.000266639	0.0021132
BRWD3	BRWD3	1.34769	9.71516	47.0836	0.000524371	0.003704
TUFT1	TUFT1	1.34762	9.80573	29.3762	3.96803e-05	0.000424481
FNDC3B	FNDC3B	1.34732	9.79791	17.517	0.00118735	0.00731404
CISD2	CISD2	-1.34729	9.91287	14.0128	0.00205379	0.011216
ENSCSAG00000001379	ENSCSAG00000001379	1.34706	9.73065	28.8555	0.00143051	0.00848029
TAF1	TAF1	1.34649	9.72138	34.5513	0.00140448	0.0083626
DDX20	DDX20	1.34598	9.76015	20.3108	0.00190306	0.0105367
IGFLR1	IGFLR1	-1.34555	9.80574	15.9429	0.00331259	0.016402
PPIH	PPIH	-1.34459	9.87432	13.5482	0.00278571	0.0144594
ENSCSAG00000019522	ENSCSAG00000019522	-1.34458	10.3012	35.5019	4.02329e-05	0.000429147
CPSF7	CPSF7	1.34249	9.76418	22.9734	0.00103423	0.00650743
CYB5A	CYB5A	-1.34203	9.98701	16.9678	0.00101824	0.00642454
DYM	DYM	1.34127	9.74904	23.3288	0.00161723	0.00929057
CCDC88A	CCDC88A	1.3409	9.85559	15.8788	0.000990264	0.00629972
SERPINH1	SERPINH1	-1.34022	10.0377	18.7299	0.000588995	0.00405587
ENSCSAG00000013863	ENSCSAG00000013863	-1.33979	9.93711	13.9487	0.0018718	0.010408
CEBPZ	CEBPZ	1.33928	9.83662	16.0975	0.000891688	0.00575886
HSP90AB1	HSP90AB1	-1.33906	12.2136	67.6925	8.04799e-16	4.31355e-14
HNRNPDL	HNRNPDL	1.33871	10.7105	75.9359	1.3296e-12	5.15866e-11
GUCY1B1	GUCY1B1	-1.33811	9.82608	11.7781	0.00427368	0.0197379
BCL9	BCL9	1.33786	9.70369	80.137	0.000178569	0.0015396
PMS2	PMS2	1.33784	9.73988	26.7895	0.00145127	0.0085546
CDKN1A	CDKN1A	-1.33601	10.031	9.50706	0.00211936	0.0114896
IDH3B	IDH3B	-1.3359	10.0109	17.3385	0.00097402	0.00622104
RESF1	RESF1	1.33543	9.72138	42.5501	0.000433434	0.00316492
PCBP1	PCBP1	1.33528	10.0117	19.939	7.49299e-05	0.000722747
C19orf53	C19orf53	-1.33449	10.0534	18.9759	0.000661553	0.0044784
KDSR	KDSR	-1.33316	9.78708	14.3508	0.00474394	0.0213724
LTBR	LTBR	1.33292	9.87338	16.6714	0.000532258	0.00372622
LATS1	LATS1	1.33277	9.75814	21.7566	0.00154669	0.00894466
MICALL2	MICALL2	1.33276	9.73681	25.138	0.00193886	0.0106894
PSAP	PSAP	-1.33228	10.2083	18.4979	0.000103151	0.000961078
CSRP1	CSRP1	-1.33161	10.0509	18.5715	0.000717707	0.00477767
CLIP1	CLIP1	1.33128	9.80672	17.5938	0.00093282	0.00598732
PHIP	PHIP	1.33064	9.8992	21.6217	6.47778e-05	0.000642709
ENSCSAG00000002585	ENSCSAG00000002585	1.33009	9.74294	23.6729	0.0018702	0.010408
ENSCSAG00000011379	ENSCSAG00000011379	1.32998	9.75005	26.838	0.000896494	0.00578272
HIP1	HIP1	1.32924	9.75005	21.6756	0.00204901	0.0112017
COA1	COA1	-1.32818	9.82319	13.7989	0.00378442	0.0180672
EPS15L1	EPS15L1	1.328	9.73066	27.8832	0.00179615	0.0100953
ENSCSAG00000006445	ENSCSAG00000006445	-1.32737	9.84234	16.0758	0.00190233	0.0105367
SPECC1	SPECC1	1.32672	9.79399	21.8459	0.00015598	0.00136983
PSMA3	PSMA3	-1.32656	10.1807	26.9387	0.000214415	0.00178931
ENSCSAG00000000609	ENSCSAG00000000609	-1.32617	10.4181	36.9218	4.64218e-06	6.76042e-05
NDUFS3	NDUFS3	-1.326	9.9913	16.07	0.00130092	0.00782808
HSPD1	HSPD1	-1.32569	11.0084	53.5505	8.93005e-09	2.15109e-07
NMD3	NMD3	1.3255	9.80086	16.3675	0.00183002	0.0102635
LAMA5	LAMA5	1.32519	9.72448	31.8639	0.00144725	0.00855026
IGDCC4	IGDCC4	1.32396	9.74497	27.6361	0.00086456	0.00561154
MRGBP	MRGBP	1.32318	9.77517	18.0601	0.00199135	0.0109209
ENSCSAG00000005035	ENSCSAG00000005035	-1.32259	11.06	53.6247	1.34498e-09	3.69976e-08
COX5A	COX5A	-1.32169	10.5671	49.2377	9.03206e-07	1.50024e-05
KCTD20	KCTD20	1.32159	9.83183	15.3555	0.00163637	0.00936948
FKBP15	FKBP15	1.32091	9.80476	15.4266	0.00210975	0.0114734
ERP29	ERP29	-1.3194	10.2288	27.9143	9.27968e-05	0.000874005
DYNLRB1	DYNLRB1	-1.31838	10.0689	18.745	0.000593467	0.00407587
GNA13	GNA13	1.31768	9.747	24.913	0.00134941	0.0080918
PSMA5	PSMA5	-1.31667	9.99985	16.3601	0.00121354	0.00742255
ZC3H14	ZC3H14	1.3157	9.81546	16.2056	0.00144587	0.00855026
PARD6B	PARD6B	1.31555	9.79201	17.6186	0.00111556	0.00693755
ENSCSAG00000018548	ENSCSAG00000018548	-1.31546	10.1011	22.208	0.000447278	0.00325686
EVC2	EVC2	1.31529	9.72138	44.2052	0.000451588	0.00327448
MRPL37	MRPL37	-1.31514	10.0361	17.037	0.00101086	0.00638574
PRR11	PRR11	1.31503	9.80476	24.2397	0.000502717	0.00358522
S100A13	S100A13	-1.3149	10.3871	36.7722	7.17385e-06	9.58787e-05
ATP5PF	ATP5PF	-1.31434	10.0193	17.1168	0.00109222	0.00682424
H1-2	H1-2	1.31373	9.91919	15.1135	0.000362699	0.00272891
SLC3A2	SLC3A2	1.31216	10.0509	22.9167	1.71202e-05	0.00020229
MTMR10	MTMR10	1.31136	9.73271	41.8803	0.000293766	0.00228979
NCOA6	NCOA6	1.31077	9.73373	34.0292	0.00067106	0.00451922
CD2AP	CD2AP	1.3103	10.0151	18.256	0.000144347	0.00128504
GPAT3	GPAT3	1.30994	9.77717	17.3551	0.00226033	0.0121024
COL7A1	COL7A1	1.30964	9.79497	17.7088	0.00113287	0.00699499
ZNF830	ZNF830	1.30944	9.77517	19.4967	0.00146835	0.00858955
SERP1	SERP1	-1.30866	9.88266	12.7451	0.00348213	0.017095
YLPM1	YLPM1	1.30834	9.76918	18.2695	0.00208457	0.0113483
DCP1A	DCP1A	1.30676	9.74801	23.6447	0.00188592	0.0104753
C1orf35	C1orf35	1.30673	9.82512	15.3385	0.00144034	0.00852884
DOCK5	DOCK5	1.3064	9.76718	21.5781	0.00119803	0.00736235
RASL11A	RASL11A	1.3055	9.80183	15.2437	0.0016894	0.00959912
ENSCSAG00000007502	ENSCSAG00000007502	1.30527	9.75713	31.0349	0.000312132	0.00239025
EIF1B	EIF1B	1.30504	9.98182	18.4322	0.000101207	0.000944655
ENSCSAG00000007678	ENSCSAG00000007678	1.30414	9.72859	34.1964	0.00103763	0.00650743
ENSCSAG00000018755	ENSCSAG00000018755	-1.30308	11.3797	70.7314	2.173e-13	9.6559e-12
NMI	NMI	-1.30228	9.84519	11.7014	0.00457369	0.0208037
EEF2	EEF2	1.30181	11.6844	73.9911	4.31764e-17	2.55084e-15
ENSCSAG00000011895	ENSCSAG00000011895	1.30133	9.74497	21.8741	0.00275313	0.014371
TGFBRAP1	TGFBRAP1	1.29996	9.71827	45.2024	0.000532078	0.00372622
CHERP	CHERP	1.29895	9.75208	20.2589	0.00274023	0.0143293
NDUFS7	NDUFS7	-1.29575	9.93355	13.2515	0.00255566	0.0135211
UACA	UACA	1.29489	9.8882	15.5222	0.000551262	0.0038367
B4GALT7	B4GALT7	1.29367	9.81158	16.1131	0.00139037	0.0082896
LINS1	LINS1	1.29345	9.72757	37.6368	0.000626913	0.00427172
ENSCSAG00000010643	ENSCSAG00000010643	1.29342	9.82512	15.5228	0.00125566	0.00760514
COA6	COA6	-1.29332	9.75005	20.4149	0.0029879	0.0151404
NUDT5	NUDT5	-1.2933	9.82511	12.5186	0.00522238	0.0229511
ENSCSAG00000006988	ENSCSAG00000006988	1.29272	9.73374	26.2008	0.00186662	0.010408
RBX1	RBX1	-1.29262	10.0867	20.3708	0.000705878	0.00471704
XPO1	XPO1	1.2925	9.79496	16.8475	0.00163859	0.00937189
ENSCSAG00000013493	ENSCSAG00000013493	1.29023	10.0327	17.2608	3.62061e-05	0.000392976
SUPV3L1	SUPV3L1	1.28964	9.82415	15.2631	0.00170529	0.00966824
ATP5F1C	ATP5F1C	-1.2887	10.3588	34.8385	4.09347e-05	0.000434325
VPS13C	VPS13C	1.28858	9.81157	15.3773	0.00167619	0.00953446
CALCOCO2	CALCOCO2	1.28843	9.81546	15.0249	0.00225633	0.0120935
IER2	IER2	1.28835	10.3094	27.5098	2.01802e-07	3.87147e-06
TP53BP1	TP53BP1	1.28783	9.85087	14.5896	0.00127462	0.00767871
EPCAM	EPCAM	-1.28629	9.95921	14.4541	0.00195158	0.0107482
EEF1D	EEF1D	-1.28567	10.896	64.3168	7.26361e-10	2.04127e-08
RC3H2	RC3H2	1.28525	9.73373	26.0905	0.00221826	0.0119263
SAFB	SAFB	1.28513	9.92728	15.8691	0.000564347	0.00390712
CARS2	CARS2	1.28456	9.81449	14.1443	0.000997038	0.00632919
FAT1	FAT1	1.28346	9.79888	16.7492	0.00149513	0.00870457
SDC4	SDC4	1.28338	9.84138	14.2649	0.00151562	0.00879431
SEC61B	SEC61B	-1.28318	10.2186	26.1256	0.000173723	0.00150531
ARHGAP10	ARHGAP10	1.28281	9.74192	21.6455	0.00320415	0.0160574
ENSCSAG00000007142	ENSCSAG00000007142	-1.28265	10.0252	16.4898	0.00133632	0.00802256
ENSCSAG00000005018	ENSCSAG00000005018	-1.28261	10.5479	41.4436	1.83732e-06	2.90193e-05
MIDEAS	MIDEAS	1.28168	9.74599	20.2817	0.00322167	0.0161122
ATP5F1A	ATP5F1A	-1.2812	10.5357	45.3076	2.37757e-06	3.64631e-05
ITGA3	ITGA3	1.28097	9.97751	15.3624	0.000527163	0.00371223
RELCH	RELCH	1.28079	9.76317	19.0269	0.00254502	0.0135016
PAWR	PAWR	1.28045	10.12	23.2664	6.60312e-06	9.0104e-05
MRPL9	MRPL9	-1.2796	9.85936	12.6548	0.00425799	0.0197126
IBTK	IBTK	1.27875	9.78609	16.0387	0.00284654	0.0146486
ING2	ING2	1.27868	9.75309	18.7771	0.00331641	0.0164054
OBSL1	OBSL1	-1.27851	9.82896	11.8799	0.00584409	0.0251727
CRIP2	CRIP2	-1.278	10.2164	24.959	0.000227886	0.00186286
C6orf136	C6orf136	1.27757	9.80182	19.1733	0.000695933	0.00466257
EPB41L2	EPB41L2	1.27724	9.81546	14.6797	0.00284857	0.0146486
HSF1	HSF1	1.27551	9.89372	14.8191	0.00100709	0.00636964
ZNF721	ZNF721	1.27527	9.75512	21.6221	0.00173226	0.00979982
SLC30A7	SLC30A7	1.27468	9.74497	20.3232	0.00349403	0.0171306
KMT5B	KMT5B	1.2744	9.74599	24.3146	0.0018397	0.0102845
FBXW7	FBXW7	-1.27416	9.72241	17.583	0.0256047	0.077575
CPSF6	CPSF6	1.27414	9.91648	14.9381	0.000793258	0.00520726
ENSCSAG00000019608	ENSCSAG00000019608	-1.27337	9.94333	12.685	0.00293177	0.0149434
FNBP4	FNBP4	1.27206	9.91466	18.49	0.000178175	0.00153876
PHF3	PHF3	1.27141	9.83661	16.8483	0.000755915	0.00498099
SRSF5	SRSF5	1.2695	9.85653	14.0017	0.00162264	0.00931135
GTF3C1	GTF3C1	1.26944	9.85653	14.0548	0.00187009	0.010408
PARP1	PARP1	-1.26928	9.95305	14.4067	0.00246802	0.0131468
ENSCSAG00000000369	ENSCSAG00000000369	1.26901	9.94509	17.3135	0.000300195	0.00231904
BCL7B	BCL7B	1.26692	9.78114	17.3443	0.00220463	0.0118776
TMED10	TMED10	-1.26645	10.0352	16.1208	0.0014176	0.00841335
ZBTB43	ZBTB43	1.26634	9.78609	28.0536	0.000189017	0.00160572
ENSCSAG00000006746	ENSCSAG00000006746	-1.26524	9.76518	22.2123	0.00130878	0.0078663
SNX17	SNX17	-1.26445	9.95657	13.3853	0.00274238	0.0143293
POLR2F	POLR2F	-1.26373	10.0722	18.455	0.000999006	0.00633394
STK38	STK38	1.26293	9.74497	20.3269	0.0035589	0.0173084
POGK	POGK	1.26247	9.75713	18.5901	0.00342015	0.0168384
DNAJC19	DNAJC19	-1.26241	9.86124	12.6051	0.00442109	0.0202335
ENSCSAG00000003713	ENSCSAG00000003713	1.26141	9.78412	15.2465	0.0035488	0.0173042
SPARC	SPARC	-1.26091	9.77318	13.7714	0.00810489	0.0325134
RHPN2	RHPN2	1.26056	9.78708	15.1102	0.00325234	0.0161963
AHNAK	AHNAK	1.26053	10.1341	15.1861	0.000105833	0.000979049
CYSTM1	CYSTM1	-1.26046	9.88266	11.6722	0.00502113	0.0223024
IFI16	IFI16	-1.26035	9.79693	13.9212	0.00502325	0.0223024
EIF6	EIF6	-1.26015	10.2591	27.7965	0.000185451	0.00158572
DCAF5	DCAF5	1.25995	9.76919	18.9938	0.00192741	0.0106489
FSTL1	FSTL1	1.25993	9.77518	15.6231	0.00394128	0.0186279
STXBP2	STXBP2	-1.25987	9.79987	12.483	0.00712213	0.0294808
ENSCSAG00000001531	ENSCSAG00000001531	1.25973	9.85935	17.4874	0.000558927	0.00387965
TSPAN9	TSPAN9	1.25959	9.74802	19.5028	0.00375934	0.017997
ENSCSAG00000007000	ENSCSAG00000007000	-1.25938	9.95833	13.2458	0.00291957	0.0149104
ENSCSAG00000004710	ENSCSAG00000004710	-1.25892	10.8208	57.1476	9.94515e-08	2.05995e-06
PIM3	PIM3	1.25845	9.70474	67.7761	0.00018187	0.0015603
NDUFA5	NDUFA5	-1.25792	9.92728	12.3705	0.00400974	0.018815
CCDC124	CCDC124	-1.25776	9.8928	11.6421	0.00475324	0.0213957
B2M	B2M	-1.25776	10.8082	35.5775	6.1705e-08	1.32564e-06
LENG8	LENG8	1.25649	9.73476	23.6119	0.00297189	0.0150887
RILPL2	RILPL2	-1.25648	9.7541	17.0075	0.00591439	0.0253914
CARD10	CARD10	1.25608	9.76015	17.7291	0.00330899	0.0163998
PSMB10	PSMB10	-1.25604	10.0427	16.6269	0.00147445	0.00860344
OSTM1	OSTM1	1.25585	9.75511	17.8645	0.00406331	0.0189855
RPS7	RPS7	-1.25533	11.7648	75.6725	1.98578e-17	1.20048e-15
PSMD2	PSMD2	-1.25487	10.3988	35.9375	3.47324e-05	0.000380957
ENSCSAG00000000878	ENSCSAG00000000878	-1.25342	9.91558	13.3059	0.00327136	0.0162598
TNRC6A	TNRC6A	1.25162	9.77218	23.9027	0.000620431	0.00423866
DOHH	DOHH	1.25151	9.76918	16.8363	0.00351037	0.0171526
RERE	RERE	1.25143	9.79497	16.294	0.00183281	0.0102681
SH3RF1	SH3RF1	1.25136	9.79004	16.6436	0.0019598	0.010782
PSMA6	PSMA6	-1.25091	10.177	22.6225	0.000418325	0.00307974
PPP1R15B	PPP1R15B	1.25059	9.71412	47.4702	0.000590992	0.00406424
PAXBP1	PAXBP1	1.24995	9.71724	36.3017	0.00162577	0.00931906
ARID4B	ARID4B	1.24985	9.987	19.3464	8.02153e-05	0.000769445
ACVR1	ACVR1	1.24957	9.71724	43.8936	0.00069448	0.00465884
ATXN2L	ATXN2L	1.24882	9.7541	19.4971	0.00294664	0.0150045
PCGF2	PCGF2	1.24787	9.97315	18.2164	8.78145e-05	0.000830148
TMED9	TMED9	-1.24627	10.1287	20.3285	0.000714547	0.00476273
CNOT4	CNOT4	1.24601	9.79497	22.788	0.000449197	0.0032617
PTBP1	PTBP1	1.24551	10.0567	19.4282	0.000103599	0.000963526
TBC1D14	TBC1D14	1.24413	9.77218	15.7446	0.0037204	0.0178765
WDR55	WDR55	1.24394	9.75713	17.4871	0.00406441	0.0189855
DLG5	DLG5	1.24367	9.76819	17.3525	0.00324595	0.01618
SEC11A	SEC11A	-1.24222	10.1232	22.936	0.000751186	0.00495611
RELN	RELN	1.24164	9.95128	16.2585	0.000232124	0.00188564
SLC25A25	SLC25A25	1.24124	9.71204	62.8107	0.000126233	0.00114136
KLF10	KLF10	1.24011	9.93887	15.7317	0.000271207	0.00214286
RAB3GAP2	RAB3GAP2	1.23963	9.75511	18.9664	0.00368654	0.0178126
GTF2B	GTF2B	-1.23937	9.84518	10.8845	0.00624923	0.026598
STK35	STK35	1.23909	9.76518	15.9237	0.00416324	0.0193693
ENSCSAG00000018568	ENSCSAG00000018568	-1.23839	9.91829	11.9378	0.00440337	0.0201702
PPM1G	PPM1G	1.23697	10.5167	48.5752	1.03831e-07	2.14213e-06
ELAVL1	ELAVL1	1.23631	9.79791	14.5284	0.00290852	0.0148686
CENPW	CENPW	-1.23568	9.94245	12.6381	0.00418774	0.0194394
SSRP1	SSRP1	1.23501	10.1364	24.7323	7.42758e-05	0.000719106
ENSCSAG00000000174	ENSCSAG00000000174	-1.23455	9.94419	12.0861	0.00270201	0.0141468
MYO1B	MYO1B	1.23444	10.0168	16.5562	0.000215702	0.00178931
ENSCSAG00000007460	ENSCSAG00000007460	-1.23438	10.0673	16.6652	0.00146877	0.00858955
CLINT1	CLINT1	1.23375	9.86311	13.7779	0.00158949	0.00917174
GZF1	GZF1	1.23362	9.75005	20.7404	0.00282789	0.0146145
ENSCSAG00000000553	ENSCSAG00000000553	-1.23325	9.87988	11.3143	0.00604479	0.0258657
NDUFA12	NDUFA12	-1.23309	9.90832	12.1647	0.00428882	0.0197849
BTBD1	BTBD1	1.23249	9.78412	14.7179	0.00418522	0.0194394
MACF1	MACF1	1.23228	9.94599	15.1878	0.00050173	0.0035831
HSD17B10	HSD17B10	-1.231	10.0509	15.3646	0.00169987	0.00964805
UHRF1BP1L	UHRF1BP1L	1.22998	9.77119	15.0299	0.00463664	0.0209982
LRRCC1	LRRCC1	1.22975	9.74903	18.2503	0.00473462	0.0213489
FAM83G	FAM83G	1.22961	9.72551	35.6874	0.000820365	0.00535141
ARHGAP17	ARHGAP17	1.22928	9.77617	15.4191	0.00396366	0.0187091
KANSL1L	KANSL1L	1.22892	9.72241	32.5018	0.0024783	0.013188
MBD3	MBD3	1.22851	9.72241	33.6241	0.00145935	0.00858277
ENSCSAG00000012616	ENSCSAG00000012616	-1.22848	10.1074	18.1659	0.000856722	0.00558157
USP9X	USP9X	1.22821	9.81352	14.2651	0.00259417	0.0136647
ENSCSAG00000006895	ENSCSAG00000006895	-1.22722	9.75814	14.8215	0.00935352	0.0361017
ETFA	ETFA	-1.22718	9.97056	12.8303	0.00329826	0.0163623
SNRPD3	SNRPD3	-1.22661	10.3949	31.3039	7.40306e-05	0.000719106
H2AX	H2AX	-1.226	9.76517	21.7126	0.00178225	0.0100282
RHOT2	RHOT2	1.22594	9.75511	17.3581	0.00481001	0.0215394
BEX1	BEX1	-1.2248	9.87803	10.6224	0.00659138	0.0278154
FAM13B	FAM13B	1.22369	9.74497	21.6116	0.00289875	0.0148333
SH3BP5L	SH3BP5L	1.2236	9.73271	21.9306	0.00503252	0.0223053
NEK6	NEK6	1.22356	9.77717	14.631	0.00478825	0.0215007
POLDIP3	POLDIP3	1.22322	9.78313	14.2658	0.0047127	0.0212685
RIF1	RIF1	1.22318	9.85465	13.3143	0.00207907	0.0113303
CD46	CD46	-1.22274	9.89647	12.091	0.00438291	0.0201119
POLR2G	POLR2G	-1.22216	10.0738	19.0504	0.00119462	0.00735011
ENSCSAG00000015959	ENSCSAG00000015959	1.22146	10.2619	23.5645	7.86642e-06	0.000103016
ITM2C	ITM2C	-1.22134	9.76818	13.8233	0.00873136	0.0343636
ENSCSAG00000019326	ENSCSAG00000019326	-1.2212	9.76116	22.0198	0.00167288	0.00952607
ATF4	ATF4	1.22073	9.94687	16.1713	0.000292942	0.00228679
RILPL1	RILPL1	1.21996	9.73783	20.2831	0.00485053	0.0216649
ZNF638	ZNF638	1.21995	9.85181	14.0646	0.00175259	0.0098933
CALM2	CALM2	-1.21741	11.0298	45.6522	8.70053e-09	2.11374e-07
STK3	STK3	1.21671	9.78511	14.1291	0.00462072	0.0209602
MEA1	MEA1	-1.21652	9.98442	13.0862	0.00318645	0.0160062
ENSCSAG00000011884	ENSCSAG00000011884	1.21533	9.73066	26.1998	0.00263067	0.013829
ZFAND2A	ZFAND2A	1.2152	9.7541	17.1627	0.00515106	0.022676
ENSCSAG00000016729	ENSCSAG00000016729	-1.21432	9.95658	15.2524	0.0021121	0.0114742
CHD9	CHD9	1.21162	9.84041	21.6867	0.000231843	0.00188564
ENSCSAG00000003979	ENSCSAG00000003979	1.21157	9.70891	68.8714	0.000264622	0.00210041
KANSL2	KANSL2	1.21033	9.77915	17.1111	0.00268502	0.0140862
CAPZB	CAPZB	-1.21019	10.1333	19.0078	0.000867953	0.00562654
BLOC1S2	BLOC1S2	-1.2092	9.85464	10.2393	0.00720149	0.0297484
ILF3	ILF3	1.20898	10.0754	19.8422	0.000215833	0.00178931
VEZF1	VEZF1	1.20889	9.84329	16.8306	0.000956776	0.00613351
VAT1	VAT1	-1.2087	9.87152	12.3745	0.00483686	0.021641
ATP6AP2	ATP6AP2	-1.20852	9.90195	11.4208	0.00539876	0.0235274
TATDN1	TATDN1	1.20777	9.83088	12.6146	0.00359025	0.0174134
PDZK1	PDZK1	-1.2074	9.80378	11.2216	0.0100654	0.0381972
BMF	BMF	1.20668	9.73374	23.4985	0.0038336	0.018235
SPAG1	SPAG1	1.20635	9.72654	24.8024	0.0040088	0.018815
ARHGAP21	ARHGAP21	1.20602	9.73783	22.0351	0.00411878	0.0191878
DBNL	DBNL	1.206	9.89739	13.0094	0.00223209	0.0119882
RTRAF	RTRAF	-1.20578	10.0955	16.8623	0.00106867	0.00668592
PHACTR4	PHACTR4	1.20569	9.77616	15.9025	0.00355162	0.0173042
SQSTM1	SQSTM1	1.20476	10.9614	42.8685	1.06467e-10	3.43802e-09
NDUFS2	NDUFS2	-1.20439	10.0509	15.7103	0.00204398	0.0111859
H2AJ	H2AJ	1.204	10.2353	24.4111	7.79715e-06	0.000102367
CBLB	CBLB	1.20303	9.77019	14.7356	0.00524805	0.0230444
RAB11FIP2	RAB11FIP2	1.20254	9.747	21.0957	0.00299904	0.0151821
ENSCSAG00000015001	ENSCSAG00000015001	1.20239	9.83087	13.0791	0.00277227	0.0144419
PARP10	PARP10	1.2009	9.76317	15.3732	0.00590569	0.0253749
PPP6C	PPP6C	1.19997	9.80085	13.3118	0.00431097	0.0198694
SOCS5	SOCS5	1.1998	9.74497	25.1006	0.00122461	0.00747268
C11orf68	C11orf68	1.19918	9.72345	27.0509	0.00373161	0.0178808
GLRX2	GLRX2	-1.19889	9.95921	13.249	0.00349927	0.0171306
CUTA	CUTA	-1.19709	10.0501	15.0826	0.00179839	0.010097
CCDC174	CCDC174	1.19699	9.73373	23.6564	0.00370558	0.0178548
TNFAIP1	TNFAIP1	1.19639	9.85371	12.2268	0.00336209	0.0166155
PLEKHN1	PLEKHN1	1.19624	9.72138	27.859	0.00377243	0.0180431
HDGFL2	HDGFL2	1.1951	9.82703	12.7072	0.00403667	0.0189069
CDC42EP1	CDC42EP1	1.19468	9.92549	13.1104	0.00126909	0.00767211
HBEGF	HBEGF	1.19467	9.77716	14.7184	0.00427484	0.0197379
GPRC5B	GPRC5B	1.1945	9.76217	15.4489	0.00625174	0.026598
SLC39A3	SLC39A3	-1.19426	9.77119	21.5027	0.000420511	0.0030879
BDH2	BDH2	-1.19417	9.94776	12.0504	0.00427183	0.0197379
CDKN1B	CDKN1B	1.19366	9.79791	15.1429	0.00278213	0.0144594
ZMYND8	ZMYND8	1.19309	9.72963	26.4129	0.00289298	0.0148183
SPNS2	SPNS2	1.19276	9.73987	18.9999	0.00558434	0.0242751
ENSCSAG00000003176	ENSCSAG00000003176	1.19265	9.74191	23.3488	0.00253535	0.013464
ENSCSAG00000000021	ENSCSAG00000000021	1.19215	9.91917	19.6763	0.000141771	0.00126698
TSEN34	TSEN34	-1.19117	10.0024	14.4072	0.00302303	0.0152738
ITPR3	ITPR3	1.19078	9.74802	18.1471	0.00535994	0.0234366
TKT	TKT	-1.18955	10.5179	31.3805	1.18923e-05	0.000148625
PHGDH	PHGDH	-1.18937	9.80963	10.8981	0.00955089	0.0366729
FBL	FBL	-1.1893	10.0394	13.3532	0.00214562	0.0116078
PLEC	PLEC	1.18901	10.5567	15.2746	0.000101079	0.000944655
NUCB1	NUCB1	-1.18848	9.87431	10.0949	0.00829051	0.033054
TCOF1	TCOF1	1.18764	9.80671	12.6225	0.00513142	0.0226417
SPTSSA	SPTSSA	-1.18757	9.79497	12.5253	0.0082017	0.0328005
MIDN	MIDN	1.18745	9.74802	18.3169	0.00528309	0.0231397
CLK4	CLK4	1.18613	9.74599	23.9068	0.00268934	0.0140946
FLYWCH2	FLYWCH2	-1.18528	9.84897	10.7073	0.00832494	0.0331404
TRIM4	TRIM4	1.18514	9.78411	14.2214	0.0047931	0.0215007
ENSCSAG00000005857	ENSCSAG00000005857	1.18473	9.76718	15.1121	0.00547892	0.0238367
TM9SF4	TM9SF4	1.18468	9.74903	19.1635	0.0039299	0.018591
ENSCSAG00000017432	ENSCSAG00000017432	1.18378	9.70996	51.0632	0.00110459	0.00687756
ENSCSAG00000000206	ENSCSAG00000000206	1.18338	9.80962	11.6146	0.00388146	0.0183953
RUVBL1	RUVBL1	-1.18314	9.90742	13.1078	0.00402218	0.018856
CLUH	CLUH	1.18274	9.76919	14.3366	0.00703979	0.0293034
NAA16	NAA16	1.1792	9.75814	15.9823	0.00613288	0.0261996
ENSCSAG00000019062	ENSCSAG00000019062	-1.17893	9.82319	11.0182	0.00977499	0.0372037
GNG10	GNG10	-1.17874	10.4421	33.2752	6.18523e-05	0.000621992
POC1A	POC1A	1.1783	9.81739	13.8127	0.00340086	0.0167912
DAPK1	DAPK1	1.17826	9.79792	19.0746	0.00124894	0.00757669
DNAJC6	DNAJC6	1.17652	9.73885	22.5063	0.00409704	0.0191036
NHLRC2	NHLRC2	1.17647	9.73681	19.6713	0.00583081	0.0251363
OSBPL3	OSBPL3	1.17637	9.76418	14.6382	0.00683081	0.0286923
JMJD1C	JMJD1C	1.17631	9.76919	24.1033	0.000898692	0.00578971
ATP13A3	ATP13A3	1.17615	9.74802	18.9177	0.00466647	0.0210965
AHCY	AHCY	-1.17548	9.97664	12.9632	0.00398739	0.0187606
RFXANK	RFXANK	-1.17513	9.76317	14.7637	0.00819674	0.0328005
WAC	WAC	1.17506	9.73066	21.7919	0.0058849	0.0253128
DNAJB4	DNAJB4	1.17416	9.73374	29.3731	0.00178228	0.0100282
ARID3B	ARID3B	1.1739	9.70264	71.9781	0.000216051	0.00178931
VMA21	VMA21	-1.17374	9.77019	19.332	0.00232061	0.0123997
HMGN3	HMGN3	-1.17181	9.97924	11.9653	0.00447309	0.0204176
SPG7	SPG7	1.17092	9.84138	11.9136	0.00391385	0.018532
ADAR	ADAR	1.17071	9.78114	13.0971	0.00706878	0.0294005
SMC2	SMC2	-1.17042	9.87152	12.9674	0.00507768	0.0224671
CDK6	CDK6	1.17012	10.2462	29.2962	7.1302e-06	9.5541e-05
STARD13	STARD13	1.17004	9.75914	18.874	0.00372897	0.0178808
EZH2	EZH2	1.17002	9.82126	12.3661	0.00575154	0.0248771
HS3ST3A1	HS3ST3A1	1.16949	9.71204	60.76	0.000300054	0.00231904
NINJ1	NINJ1	-1.16936	9.82608	10.1003	0.0112125	0.0413429
LSR	LSR	1.16921	9.96795	14.2201	0.000961391	0.00615551
NDUFV1	NDUFV1	-1.16748	9.99301	12.7921	0.00420402	0.0194975
TRRAP	TRRAP	1.16716	9.76618	14.3523	0.00734783	0.0301987
ENSCSAG00000010119	ENSCSAG00000010119	-1.16584	10.0084	12.4048	0.00381017	0.0181568
PRRC2B	PRRC2B	1.16528	9.74497	17.1071	0.00737641	0.0302922
OGFR	OGFR	1.1648	10.3421	41.8538	8.22496e-07	1.37056e-05
SUPT20H	SUPT20H	1.16356	9.77119	16.1633	0.00449999	0.0205223
FAM120B	FAM120B	1.16356	9.78807	12.6993	0.00803665	0.0323394
ENSCSAG00000017671	ENSCSAG00000017671	-1.16293	10.1979	24.7673	0.00046747	0.00337084
KIRREL1	KIRREL1	1.16254	9.77816	13.1947	0.00696505	0.0290854
TNKS2	TNKS2	1.16254	9.81448	13.9315	0.00307671	0.0154998
VPS37A	VPS37A	1.16227	9.75207	16.3473	0.0068378	0.0286923
CHD4	CHD4	1.16203	10.046	16.2668	0.000431904	0.00315818
PARN	PARN	1.16197	9.75915	15.7909	0.00703798	0.0293034
ZFYVE16	ZFYVE16	1.16172	9.747	18.1056	0.0059459	0.0255056
SP3	SP3	1.16163	9.74802	16.8402	0.00708533	0.0294048
MRPS6	MRPS6	-1.16086	10.0109	12.9337	0.00349767	0.0171306
MECP2	MECP2	1.15969	9.74395	19.4032	0.00526455	0.0230974
SEPTIN8	SEPTIN8	1.15908	9.79791	11.9156	0.00757967	0.0309315
NPM3	NPM3	-1.15903	10.06	14.7553	0.00283538	0.0146241
ENSCSAG00000013985	ENSCSAG00000013985	1.15856	9.74293	18.5989	0.00632152	0.026851
EXOC3	EXOC3	1.15791	9.77816	13.0058	0.00774784	0.0314205
ENSCSAG00000004023	ENSCSAG00000004023	1.15751	9.77717	17.7087	0.00451934	0.0205925
SRPK2	SRPK2	1.15728	9.84708	12.7373	0.00287332	0.0147467
AIFM1	AIFM1	-1.15646	9.86498	9.51856	0.0105536	0.039509
ENSCSAG00000000307	ENSCSAG00000000307	-1.15576	9.74395	22.1288	0.00328738	0.0163239
ABCD4	ABCD4	1.15515	9.72344	25.1572	0.00502331	0.0223024
DPF2	DPF2	1.15466	9.76718	13.6964	0.00781484	0.0316675
ISYNA1	ISYNA1	-1.15408	9.83375	9.98554	0.0118075	0.0431392
ADNP	ADNP	1.15408	9.7286	28.1802	0.00239891	0.0128049
PSMC5	PSMC5	-1.15298	10.1403	19.6373	0.00159308	0.00918231
PTRH1	PTRH1	-1.15279	9.80281	11.7692	0.00918158	0.0357031
DCAF12	DCAF12	1.15237	9.76718	13.5669	0.00842999	0.0334561
ARID4A	ARID4A	1.15222	9.72963	23.2638	0.00502805	0.0223044
RPL19	RPL19	-1.15195	12.3986	86.1632	1.62258e-19	1.06782e-17
ENSCSAG00000000301	ENSCSAG00000000301	-1.15175	9.7551	13.3363	0.0139184	0.0487942
SAP18	SAP18	-1.15166	10.1994	21.5564	0.000742269	0.004916
RCAN1	RCAN1	1.15158	9.79693	12.385	0.00534402	0.0233868
GAPVD1	GAPVD1	1.14992	9.76015	14.7635	0.00804503	0.0323481
ENSCSAG00000009837	ENSCSAG00000009837	-1.14977	10.1526	17.5214	0.00138696	0.00827877
PRR13	PRR13	-1.14945	9.96969	13.07	0.00384654	0.0182798
CDCA3	CDCA3	-1.14903	9.78114	22.9599	0.000517927	0.00366354
IFI35	IFI35	-1.14878	10.1526	16.8982	0.00136581	0.00818073
RING1	RING1	1.14866	9.79202	12.215	0.00752966	0.0307999
PID1	PID1	1.14839	9.82415	11.5669	0.00462422	0.0209602
DEPDC1	DEPDC1	1.1483	9.73271	28.9234	0.00249477	0.0132621
UNC5D	UNC5D	1.14821	9.77517	17.7302	0.00310348	0.0156195
NUP98	NUP98	1.14764	9.8106	11.9555	0.00567474	0.0246063
TSPAN3	TSPAN3	-1.14696	10.1082	18.0118	0.00196708	0.0107992
ENSCSAG00000017792	ENSCSAG00000017792	1.14605	10.1837	23.278	6.30653e-05	0.000630532
STAM	STAM	1.14577	9.78411	15.1542	0.00380964	0.0181568
NDUFB3	NDUFB3	-1.14486	10.0101	13.6636	0.0038294	0.0182317
NUP153	NUP153	1.14472	9.78015	12.7745	0.00839547	0.03337
MITD1	MITD1	-1.1447	9.84424	10.2569	0.0101781	0.0384843
EP400	EP400	1.14257	9.76918	13.5042	0.00814992	0.0326436
BEX4	BEX4	-1.14241	9.89922	9.41072	0.00950495	0.0365234
COPS5	COPS5	-1.14167	9.90469	10.063	0.00919348	0.0357227
TAZ	TAZ	1.14158	9.79005	11.7653	0.00803306	0.0323394
EGFR	EGFR	1.14145	9.73373	19.6016	0.00712179	0.0294808
JOSD1	JOSD1	1.14144	9.73271	20.3805	0.0070239	0.0292841
PMVK	PMVK	-1.13959	9.73783	21.3087	0.0050885	0.0224958
NMT1	NMT1	1.13851	9.80476	11.4105	0.00836171	0.0332613
MYCBP2	MYCBP2	1.13797	9.78609	12.3457	0.00802937	0.0323394
RND3	RND3	1.13651	9.7551	16.9872	0.0054578	0.0237647
UVRAG	UVRAG	1.13603	9.77118	18.8806	0.00165943	0.00945982
LMAN1	LMAN1	-1.1358	10.1495	17.1988	0.00173033	0.00979957
PHF5A	PHF5A	-1.13506	10.0327	14.0378	0.00406418	0.0189855
EID1	EID1	-1.13485	10.046	13.8173	0.00371864	0.0178765
CTCF	CTCF	1.13455	9.76918	14.7333	0.00653229	0.0276109
ENSCSAG00000003344	ENSCSAG00000003344	-1.13432	12.0255	70.2781	2.41463e-16	1.34985e-14
ENSCSAG00000004706	ENSCSAG00000004706	-1.13417	10.3535	24.2735	0.000322821	0.00246092
TCERG1	TCERG1	1.1337	9.86498	11.4239	0.00400982	0.018815
PIK3R4	PIK3R4	1.13359	9.73988	18.1749	0.00772124	0.0313615
C17orf80	C17orf80	1.13306	9.74497	16.1657	0.009288	0.0359556
ANKH	ANKH	1.13265	9.75106	15.0882	0.00962017	0.0368604
ALMS1	ALMS1	1.13219	9.74089	23.0888	0.00324436	0.01618
AMMECR1	AMMECR1	1.13205	9.74191	21.8016	0.00357213	0.0173565
PLK2	PLK2	1.13156	10.3032	16.6667	4.91789e-05	0.000509325
AACS	AACS	1.13137	9.75309	14.469	0.00972833	0.0370803
NDUFA6	NDUFA6	-1.131	9.85653	10.549	0.00963793	0.0368604
EPB41L4A	EPB41L4A	1.13082	9.73373	18.4028	0.00911247	0.0355673
ENSCSAG00000015676	ENSCSAG00000015676	-1.13058	9.89004	9.39197	0.0106243	0.0397094
ENSCSAG00000018127	ENSCSAG00000018127	1.12974	9.75813	21.5377	0.00230989	0.0123551
CHMP5	CHMP5	-1.12967	9.86498	9.40865	0.012191	0.0440452
ENSCSAG00000018914	ENSCSAG00000018914	-1.12924	9.94864	11.8932	0.00568692	0.0246251
FAM107B	FAM107B	1.12869	9.78807	11.7932	0.00847844	0.033546
ARRB2	ARRB2	1.1282	9.71412	35.0046	0.00301355	0.0152407
CLDND1	CLDND1	-1.1282	9.86029	9.14909	0.0126341	0.0454566
ADH5	ADH5	-1.12814	9.96182	10.4409	0.00709244	0.0294048
SRSF11	SRSF11	1.12801	10.2046	23.8981	1.40176e-05	0.000171477
DPCD	DPCD	-1.12773	9.80476	10.432	0.0139136	0.0487942
SH3BGRL3	SH3BGRL3	-1.12755	10.0402	12.3125	0.00354833	0.0173042
PCNX1	PCNX1	1.12749	9.71308	32.8414	0.00424918	0.0196894
GFER	GFER	1.12709	9.76618	13.3155	0.00990278	0.0376074
KCTD3	KCTD3	1.12687	9.81061	10.8777	0.00931804	0.0360228
PI3	PI3	-1.12671	9.76116	16.9432	0.00476947	0.0214502
ARSJ	ARSJ	1.12536	9.7409	18.0395	0.0064189	0.0272201
TXLNG	TXLNG	1.12524	9.75106	16.7839	0.00689735	0.0288955
UBE2I	UBE2I	-1.12519	10.1511	18.2688	0.0019122	0.0105761
EBP	EBP	-1.12506	9.96531	10.1801	0.006557	0.0276928
ARMC7	ARMC7	1.12506	9.71827	28.6003	0.00489353	0.0218007
FOS	FOS	1.12479	9.81446	16.0313	0.00103659	0.00650743
GNB1	GNB1	1.12442	9.77617	12.6615	0.00897673	0.0351961
C5orf15	C5orf15	-1.12361	9.84518	9.28146	0.0136177	0.048064
PLEKHM1	PLEKHM1	1.12351	9.72138	24.9107	0.00618595	0.0263613
CEP112	CEP112	1.12335	9.7286	20.2589	0.00813687	0.0326165
PFDN1	PFDN1	-1.12284	9.84613	9.00426	0.0132103	0.0469447
DLG2	DLG2	1.1228	9.91738	9.73859	0.0027893	0.0144594
LSM7	LSM7	-1.12133	9.94776	11.5911	0.00600591	0.0257417
NRBF2	NRBF2	1.12077	9.78708	12.4094	0.00742471	0.0304665
TUBB4B	TUBB4B	-1.12053	10.7935	34.7441	9.96631e-06	0.000126378
TBC1D1	TBC1D1	1.12045	9.8556	11.2795	0.00458137	0.0208204
ABRACL	ABRACL	-1.11915	10.0939	14.1445	0.00275944	0.0143895
ENSCSAG00000009328	ENSCSAG00000009328	1.11844	9.75713	14.2823	0.0100882	0.0382343
TOMM6	TOMM6	-1.11842	10.4879	33.3628	0.000105311	0.000975955
ENSCSAG00000017479	ENSCSAG00000017479	1.11776	9.75005	15.6733	0.00948539	0.0364753
SHOC2	SHOC2	1.11752	9.75005	19.2947	0.00433001	0.0199395
FKBP11	FKBP11	-1.11742	9.86592	9.16786	0.0130029	0.0463316
VTI1A	VTI1A	1.11689	9.71619	28.9774	0.00509371	0.0224998
COPS6	COPS6	-1.11639	10.0762	14.1934	0.00343456	0.0168933
PDF	PDF	1.11447	9.78906	11.5241	0.0105089	0.0394483
DROSHA	DROSHA	1.11436	9.74192	18.2046	0.00695991	0.0290854
RPS3	RPS3	-1.11428	11.0529	47.2639	6.05635e-09	1.5138e-07
CD320	CD320	-1.11425	9.85653	11.4703	0.00708191	0.0294048
PHF23	PHF23	1.11405	9.79889	11.1114	0.00926172	0.0358907
CCT2	CCT2	-1.11401	10.7556	34.9927	6.33633e-06	8.72722e-05
CXXC5	CXXC5	1.11391	9.94775	12.205	0.00193615	0.0106858
CDH16	CDH16	-1.11317	9.74802	15.3592	0.0119962	0.0435837
BICD2	BICD2	1.11287	9.7409	16.6316	0.0101426	0.0383778
ENSCSAG00000018650	ENSCSAG00000018650	-1.11234	10.0176	11.3361	0.00537759	0.0234548
SIVA1	SIVA1	-1.11231	10.0109	14.1145	0.00396926	0.0187091
USP5	USP5	-1.1122	9.77417	14.4204	0.00756876	0.0309112
SYNJ1	SYNJ1	1.11159	9.73681	21.7938	0.00565489	0.0245407
ENSCSAG00000007319	ENSCSAG00000007319	-1.11158	9.95041	10.0688	0.0102577	0.0386893
PIK3R1	PIK3R1	1.1113	9.81739	10.4799	0.0084487	0.0335048
UBTF	UBTF	1.11089	9.79987	10.9404	0.0101923	0.0385102
MTIF2	MTIF2	1.11044	9.78807	11.7493	0.00966075	0.0369039
NCKAP5	NCKAP5	1.10985	9.78905	13.2505	0.0058103	0.0250895
CEP350	CEP350	1.10916	9.80476	12.8393	0.0043554	0.0200033
PPP1R3B	PPP1R3B	1.10668	9.74192	27.432	0.00219965	0.011863
ENSCSAG00000004718	ENSCSAG00000004718	-1.10629	10.0931	15.7809	0.00325887	0.0162133
JADE1	JADE1	1.10509	9.89279	17.3606	0.000312172	0.00239025
NDUFV2	NDUFV2	-1.10458	10.1852	18.4694	0.001502	0.00873481
MMP1	MMP1	-1.10454	9.74802	19.6661	0.00138621	0.00827877
FCER2	FCER2	-1.10417	9.85559	11.236	0.00692642	0.0289706
PAX8	PAX8	1.10362	10.183	17.4791	0.000140086	0.0012557
PPP6R3	PPP6R3	1.10352	9.75005	15.4024	0.00966838	0.0369049
LMTK2	LMTK2	1.10343	9.78015	13.5964	0.00720392	0.0297484
ENSCSAG00000007461	ENSCSAG00000007461	-1.10323	10.6213	35.6665	5.83851e-06	8.15962e-05
ENSCSAG00000000058	ENSCSAG00000000058	-1.10298	9.76216	13.8275	0.0112478	0.0414439
CBR1	CBR1	-1.10291	10.1357	15.7095	0.00261001	0.0137342
DENND4C	DENND4C	1.10256	9.74497	17.8	0.00801462	0.0323394
RIMKLB	RIMKLB	1.10213	9.73885	17.5838	0.00926434	0.0358907
MET	MET	1.10148	9.96271	12.5487	0.00144941	0.00855332
VAV3	VAV3	1.10141	9.73681	17.1618	0.00962642	0.0368604
GOLPH3	GOLPH3	1.10107	9.82221	12.5024	0.00408931	0.0190847
RBAK	RBAK	1.10079	9.71931	34.8733	0.00288069	0.0147699
ETAA1	ETAA1	1.10039	9.73579	17.0379	0.0108771	0.0404126
ENSCSAG00000000286	ENSCSAG00000000286	1.10026	11.1132	98.4472	4.5029e-15	2.29515e-13
JUNB	JUNB	1.09981	10.2697	15.96	7.08561e-05	0.000693749
CSNK1G2	CSNK1G2	1.09917	9.72137	24.0901	0.0073239	0.0301242
CIZ1	CIZ1	1.09883	9.7409	17.0153	0.00964089	0.0368604
ENSCSAG00000017145	ENSCSAG00000017145	1.09868	9.81061	10.9582	0.0103951	0.039134
PDLIM7	PDLIM7	-1.09821	9.94332	9.4791	0.00964226	0.0368604
ANKFY1	ANKFY1	1.09745	9.73783	16.7565	0.0109751	0.0405936
ZUP1	ZUP1	1.09724	9.75005	14.4548	0.0113179	0.0416727
UBE2S	UBE2S	1.09569	10.2046	16.3781	0.000218349	0.00179888
SSR4	SSR4	-1.09531	10.2368	19.0769	0.000919946	0.00591351
CPPED1	CPPED1	-1.09503	9.75713	14.0218	0.0123154	0.0444193
PSMC2	PSMC2	-1.0949	9.86685	11.3885	0.00743827	0.0304981
KLF7	KLF7	1.09406	9.74497	27.0745	0.00178117	0.0100282
ZNF592	ZNF592	1.09339	9.7368	18.357	0.00827074	0.0330438
MACO1	MACO1	1.09321	9.75612	13.9792	0.0108855	0.0404126
HSPA8	HSPA8	-1.09209	11.1808	30.9968	2.12322e-07	4.04346e-06
SARNP	SARNP	-1.09129	9.87525	8.44708	0.0155196	0.0529091
ATF1	ATF1	1.09066	9.75612	13.8231	0.0114609	0.0421097
SEMA6A	SEMA6A	1.09008	9.71412	33.8453	0.00371082	0.0178635
VPS13D	VPS13D	1.09008	9.72757	20.0798	0.00947427	0.0364753
EVA1A	EVA1A	1.08972	9.96619	12.2389	0.0021584	0.0116527
PPP1CA	PPP1CA	-1.08824	10.2418	20.085	0.0012006	0.00736946
RRP1B	RRP1B	1.08794	9.86311	10.0629	0.00808136	0.032444
SNRPA	SNRPA	-1.08792	9.97142	9.79215	0.00897482	0.0351961
RPN1	RPN1	-1.08687	10.0641	12.8213	0.00480184	0.0215213
EP300	EP300	1.08686	9.793	13.0923	0.0061837	0.0263613
ENSCSAG00000012437	ENSCSAG00000012437	-1.08641	9.87803	8.69043	0.0149372	0.0514976
SPINT2	SPINT2	-1.0864	10.1994	17.7377	0.00146162	0.0085859
HECTD1	HECTD1	1.0862	9.90742	11.1401	0.00360201	0.0174528
ALOXE3	ALOXE3	1.08524	9.73373	28.3918	0.00211817	0.0114896
SRSF1	SRSF1	1.08504	9.93175	10.5377	0.0036929	0.0178268
TMEM54	TMEM54	-1.08465	9.82896	10.4131	0.0121652	0.0440133
ENSCSAG00000000708	ENSCSAG00000000708	-1.08459	9.77418	10.7654	0.0178062	0.0587432
ENSCSAG00000015908	ENSCSAG00000015908	1.08438	9.82992	11.9138	0.00494598	0.0220155
ENSCSAG00000008172	ENSCSAG00000008172	-1.08423	10.3163	22.8573	0.000493162	0.00353161
PSMD14	PSMD14	-1.08411	9.88635	8.44187	0.0147125	0.0508919
WWC2	WWC2	1.08355	9.77119	11.7441	0.0134172	0.0474532
KRT81	KRT81	-1.08255	9.83662	7.74898	0.0189754	0.0620461
KIF3C	KIF3C	1.08234	9.7861	10.9466	0.0127638	0.0457331
ENSCSAG00000018578	ENSCSAG00000018578	-1.08122	9.98525	10.2892	0.00446638	0.0204048
FHOD3	FHOD3	1.08104	9.78707	12.1141	0.00863226	0.0340509
MB21D2	MB21D2	1.08073	9.72654	31.4929	0.00215018	0.0116204
BRD7	BRD7	1.08064	9.77019	12.096	0.0124502	0.0448257
TK1	TK1	-1.08061	9.80183	10.7972	0.0172888	0.0572878
RPS15	RPS15	-1.0803	11.83	66.8499	1.19258e-15	6.32675e-14
EPN1	EPN1	1.08013	10.0193	13.999	0.000858858	0.00558849
ENSCSAG00000019310	ENSCSAG00000019310	1.07913	9.86965	9.4173	0.00807051	0.0324255
RNF216	RNF216	1.07898	9.95481	12.5666	0.00183625	0.0102763
ADGRG1	ADGRG1	1.07874	9.87152	10.666	0.00484993	0.0216649
ATG12	ATG12	-1.07731	9.84139	8.43752	0.0189945	0.0620693
GATAD2B	GATAD2B	1.07695	9.74396	14.6972	0.0130149	0.0463316
TRIM38	TRIM38	1.07648	9.79791	10.6092	0.0120233	0.0436515
ENSCSAG00000008447	ENSCSAG00000008447	-1.07635	10.0361	11.5957	0.00559062	0.0242821
PCBD2	PCBD2	-1.07631	9.78609	10.1965	0.018636	0.061013
RBM8A	RBM8A	-1.07561	10.1519	15.0391	0.0025565	0.0135211
SENP5	SENP5	1.07418	9.72138	21.6206	0.0114908	0.0421749
OCIAD2	OCIAD2	-1.07397	9.82992	10.7932	0.01047	0.0393306
ARL8B	ARL8B	1.0733	9.82222	9.92381	0.0106087	0.0396794
ENSCSAG00000018896	ENSCSAG00000018896	-1.073	10.6362	29.9462	1.49723e-05	0.000180605
AARS1	AARS1	1.07268	9.79497	10.6083	0.012856	0.045937
CDC73	CDC73	1.07244	9.76116	12.389	0.0135573	0.047916
TET2	TET2	1.07178	9.74701	22.8998	0.00305273	0.0153939
TMEM259	TMEM259	1.07166	9.71931	24.6224	0.00731643	0.0301173
HSD17B12	HSD17B12	-1.0715	9.79792	9.12627	0.0209946	0.0669226
MTA1	MTA1	1.07082	9.72757	19.6949	0.0108253	0.0402579
PRKCSH	PRKCSH	-1.07077	9.88728	9.61547	0.0120533	0.0436691
SFI1	SFI1	1.0704	9.70578	56.1526	0.0010934	0.00682424
MTF2	MTF2	1.07011	9.77317	13.3175	0.00904918	0.0354001
NFAT5	NFAT5	1.06981	9.77317	14.6672	0.00691601	0.0289503
MAGOH	MAGOH	-1.06934	9.99729	10.1184	0.00868288	0.0342246
CNN3	CNN3	-1.06867	10.2956	16.7151	0.000985047	0.00627605
BDP1	BDP1	1.06809	9.82704	11.7478	0.00537373	0.0234548
HERC4	HERC4	1.06792	9.74802	16.0276	0.00978403	0.0372108
YIF1A	YIF1A	-1.06758	9.8771	8.93415	0.0146075	0.0505957
NFKB2	NFKB2	1.06723	9.76818	12.2254	0.0127529	0.0457257
SLC66A3	SLC66A3	-1.06685	9.82319	8.97999	0.0183949	0.0603374
YWHAQ	YWHAQ	-1.06677	10.1815	16.0292	0.00258419	0.013626
UBE2O	UBE2O	1.06666	9.77817	10.7445	0.015168	0.0520517
TAX1BP1	TAX1BP1	-1.06634	9.9056	8.22237	0.0151321	0.0519629
CPNE8	CPNE8	1.06591	9.78609	11.0375	0.0119198	0.0434579
LRRFIP2	LRRFIP2	1.06534	9.91467	10.4464	0.00350353	0.0171353
MBD1	MBD1	1.06529	9.73783	15.5981	0.0132868	0.0471201
NDUFAF7	NDUFAF7	1.06455	9.77717	11.3019	0.0132843	0.0471201
GSPT1	GSPT1	1.06452	9.84328	9.82012	0.0102395	0.0386602
ZNF394	ZNF394	1.06419	9.74192	18.9761	0.00678926	0.0285577
DPY19L4	DPY19L4	1.06376	9.73374	16.4301	0.0138962	0.0487823
PLEKHA1	PLEKHA1	1.06331	9.76617	11.3568	0.0152403	0.0521965
TBL1X	TBL1X	1.06312	9.76216	15.6071	0.007153	0.0295851
ILKAP	ILKAP	1.06309	9.81449	10.0888	0.0108902	0.0404126
MYEF2	MYEF2	1.06088	9.75005	13.8182	0.0138571	0.0487107
TRAF4	TRAF4	1.06044	9.76818	12.0121	0.0133388	0.04724
CASC3	CASC3	1.06033	9.79693	10.0285	0.0153552	0.0524174
ATP6V0D1	ATP6V0D1	-1.06005	9.93533	8.60361	0.0114054	0.0419353
ARL6IP5	ARL6IP5	-1.05988	10.1318	13.7062	0.00255148	0.0135211
BUD31	BUD31	-1.05952	10.0252	10.5899	0.00629203	0.0267476
EXOSC5	EXOSC5	-1.05849	9.84234	12.0206	0.00697999	0.0291244
SERINC2	SERINC2	-1.05846	9.78313	9.85186	0.021187	0.0673568
APPBP2	APPBP2	1.05807	9.93265	10.7307	0.00341747	0.0168384
ENSCSAG00000002592	ENSCSAG00000002592	-1.0577	9.90742	10.9744	0.00828557	0.033054
ZBTB7A	ZBTB7A	1.05756	9.78906	13.3581	0.00671112	0.0282519
PLEKHA5	PLEKHA5	1.05744	9.80182	12.4181	0.00644645	0.0273146
CEBPG	CEBPG	-1.0574	9.78511	9.23048	0.0229827	0.0715919
ELF2	ELF2	1.05738	9.78411	11.9217	0.010651	0.0397804
ARMT1	ARMT1	-1.05738	9.73885	15.6663	0.0144509	0.0502661
NSD3	NSD3	1.05729	9.88544	10.0249	0.00646944	0.0273897
LETMD1	LETMD1	1.05667	9.7327	19.5765	0.00947972	0.0364753
ENSCSAG00000000090	ENSCSAG00000000090	-1.05624	10.1656	14.4123	0.00283111	0.0146166
STUB1	STUB1	-1.05617	10.0126	10.5395	0.00852134	0.0336901
METAP1	METAP1	1.05608	9.78313	10.6957	0.0166016	0.0556131
PMEPA1	PMEPA1	1.05591	9.89555	10.3625	0.00461217	0.0209421
ARL16	ARL16	1.0556	9.75511	12.616	0.0160148	0.0542062
STX3	STX3	1.05544	9.81836	10.8076	0.00827526	0.0330438
RABEP1	RABEP1	1.05532	9.80866	10.5089	0.010929	0.0405277
SAT1	SAT1	-1.05495	10.5905	16.1422	6.44829e-05	0.000641434
CYB5R3	CYB5R3	-1.05484	10.3982	25.2346	0.000377286	0.00282232
RPA3	RPA3	-1.05399	9.93801	9.89555	0.0119741	0.0435643
PPP4R3A	PPP4R3A	1.05378	9.78609	12.3093	0.00962037	0.0368604
ZMYM2	ZMYM2	1.05346	9.76818	12.9939	0.0109659	0.0405936
HDLBP	HDLBP	1.05337	10.4085	27.9579	3.13613e-05	0.000348392
PDLIM4	PDLIM4	-1.05305	9.94421	8.35199	0.0120826	0.0437446
CRCP	CRCP	1.05302	9.80183	10.5975	0.0113679	0.0418271
ANKRD50	ANKRD50	1.05289	9.70473	58.4862	0.000529646	0.00372112
CYC1	CYC1	-1.05271	10.5905	30.7101	9.3265e-05	0.000875243
MAGED2	MAGED2	-1.05264	9.80183	8.66484	0.0273041	0.0811632
RIPOR1	RIPOR1	1.05242	9.84898	9.51375	0.0096752	0.0369049
UQCC3	UQCC3	-1.0512	9.8174	10.7426	0.0119653	0.0435626
ACBD6	ACBD6	1.04993	9.79299	10.1175	0.0149279	0.0514976
TIPRL	TIPRL	-1.04991	9.8028	9.31884	0.020079	0.0647989
ENSCSAG00000012347	ENSCSAG00000012347	-1.04807	9.91014	8.26852	0.0162472	0.054779
LRFN4	LRFN4	1.04784	9.73476	15.3144	0.0162331	0.0547671
SCG5	SCG5	-1.04715	9.84138	7.59268	0.0237888	0.0733557
DERA	DERA	1.04666	9.79595	9.73684	0.0169879	0.0564708
ND3	ND3	1.04615	9.85747	17.1543	0.00112262	0.00696482
ASH1L	ASH1L	1.04577	9.82511	14.1604	0.00278776	0.0144594
CITED2	CITED2	1.04506	10.2576	12.9024	0.000348836	0.00263988
ESF1	ESF1	1.04467	9.80573	11.7089	0.00761907	0.031015
ZC3H15	ZC3H15	1.0442	10.0015	12.2787	0.00186508	0.010408
HKDC1	HKDC1	1.04418	10.2526	13.7934	0.000218675	0.00179888
ENSCSAG00000004189	ENSCSAG00000004189	1.04406	10.0575	12.8578	0.000803997	0.00525784
LBR	LBR	-1.04317	9.74497	14.8292	0.016135	0.0545059
SULF2	SULF2	1.04294	9.76115	12.3817	0.0148797	0.0514018
IFIT2	IFIT2	1.04211	10.0402	8.62453	0.00341483	0.0168384
AKAP17A	AKAP17A	1.04194	9.74089	21.2793	0.00359053	0.0174134
ENSCSAG00000000245	ENSCSAG00000000245	-1.04175	10.7722	34.3349	1.12165e-05	0.000140517
BCOR	BCOR	1.04139	9.7286	17.392	0.0144821	0.0502956
TRIM25	TRIM25	1.04115	9.98097	10.3197	0.00582818	0.0251363
PUM1	PUM1	1.04056	9.83279	10.2431	0.00913865	0.0355798
PHLDB2	PHLDB2	1.04024	9.82896	10.3935	0.00758861	0.0309437
MRPS35	MRPS35	-1.03988	9.91648	8.16036	0.0161452	0.0545059
LRRC24	LRRC24	1.03986	9.80573	10.0514	0.0123702	0.0445687
RBM26	RBM26	1.03979	9.7541	13.6916	0.0137306	0.0483941
AKT1S1	AKT1S1	1.03852	9.76016	11.5556	0.0178071	0.0587432
MED29	MED29	-1.03772	9.86592	8.11148	0.019965	0.0645912
SDF4	SDF4	-1.03734	9.91467	8.16858	0.0165746	0.0555944
LGALS3BP	LGALS3BP	-1.03688	9.95306	8.96987	0.0130114	0.0463316
RABAC1	RABAC1	-1.03638	9.99044	9.73111	0.0107729	0.0401207
STAG1	STAG1	1.03556	9.73579	17.109	0.0119923	0.0435837
PDGFA	PDGFA	1.03487	9.84424	8.91981	0.0139293	0.0487994
SERTAD2	SERTAD2	1.03425	9.75106	20.467	0.00378376	0.0180672
YTHDF2	YTHDF2	1.03415	9.93444	10.2009	0.0046428	0.0210077
CTNND1	CTNND1	1.03411	9.77617	10.4282	0.0185883	0.0608952
ENSCSAG00000000403	ENSCSAG00000000403	-1.03394	9.73168	23.1571	0.00513891	0.0226417
TSFM	TSFM	-1.03372	9.82319	9.48218	0.0169156	0.0563024
UPF2	UPF2	1.03293	9.72138	20.6215	0.0126966	0.0455553
PDCD6	PDCD6	-1.03235	10.0058	10.0623	0.0104135	0.0391751
WSB2	WSB2	1.03234	9.72551	19.7838	0.0119152	0.0434579
RAP1GDS1	RAP1GDS1	1.03103	9.78313	9.99814	0.017866	0.0588588
RSRP1	RSRP1	1.0306	9.81352	8.98948	0.0152596	0.0522282
ATXN10	ATXN10	1.0304	10.0252	12.1773	0.00161212	0.00927145
ENSCSAG00000006043	ENSCSAG00000006043	1.03007	9.74191	20.5701	0.00588637	0.0253128
RPUSD2	RPUSD2	1.02982	9.74294	14.3803	0.0160632	0.0543349
ENSCSAG00000001231	ENSCSAG00000001231	-1.02981	9.91194	8.07623	0.0181359	0.0596385
DR1	DR1	1.02918	9.77518	10.3945	0.0185648	0.0608566
TMEM30A	TMEM30A	1.0281	9.78015	10.1378	0.0176271	0.0582971
MIER1	MIER1	1.02778	9.78807	10.0858	0.0165311	0.0554842
COPS2	COPS2	1.02758	9.91648	9.73127	0.00637063	0.0270375
PPP2R2A	PPP2R2A	1.02758	9.85652	9.01981	0.0110809	0.0409451
ATL2	ATL2	1.02725	9.73374	19.1368	0.0088796	0.0348679
HMGXB4	HMGXB4	1.02709	9.78312	11.1534	0.0126802	0.0455349
WDR43	WDR43	1.02709	9.84043	8.99237	0.0120362	0.0436681
RABGAP1	RABGAP1	1.0263	9.76015	11.8751	0.016469	0.0553491
ABCC3	ABCC3	1.02623	9.7541	12.9863	0.0159908	0.0541958
RBM6	RBM6	1.02622	9.73169	16.4916	0.0153218	0.0523721
EIF4G1	EIF4G1	1.0262	10.2127	18.8951	0.000483913	0.00347495
HMGXB3	HMGXB3	1.02598	9.73476	16.6623	0.013585	0.0479811
VKORC1	VKORC1	-1.02593	9.8203	7.79187	0.0279809	0.0826133
WNK1	WNK1	1.02459	9.77915	10.3735	0.0168621	0.0561963
DIAPH3	DIAPH3	1.02396	9.79497	11.7299	0.00921491	0.0357525
SSNA1	SSNA1	-1.02347	10.0075	9.75533	0.0107881	0.0401484
TMEM126A	TMEM126A	-1.02331	9.77716	9.4361	0.0254816	0.0773373
ORC2	ORC2	1.02295	9.73476	15.9658	0.0145043	0.0503389
CCT6A	CCT6A	1.02281	10.5078	33.3491	1.30535e-05	0.000160818
MRPL39	MRPL39	-1.02213	9.77517	9.39185	0.0265672	0.0798962
GTF2IRD1	GTF2IRD1	1.02159	9.78114	10.8061	0.0145496	0.0504418
NTHL1	NTHL1	-1.02094	9.73271	21.2245	0.00683713	0.0286923
ACD	ACD	1.02007	9.74701	14.0743	0.0167805	0.0560624
BCL7C	BCL7C	1.02006	9.76015	11.2067	0.0203639	0.0654585
CTSF	CTSF	-1.01984	9.76518	10.9571	0.0223663	0.0703037
USP48	USP48	1.01968	9.78511	9.85897	0.0198028	0.0641274
SETD3	SETD3	1.01882	9.77417	11.5199	0.0140802	0.0492286
REEP5	REEP5	-1.01851	10.0016	9.07677	0.0107426	0.0400363
ARPC5	ARPC5	-1.01838	10.0493	10.8697	0.00802016	0.0323394
ENSCSAG00000018862	ENSCSAG00000018862	-1.01812	10.0722	11.7257	0.0077284	0.0313661
CAPN7	CAPN7	1.0178	9.76417	10.6623	0.0203827	0.0654585
EWSR1	EWSR1	1.01675	9.79497	9.64812	0.0169443	0.0563618
R3HCC1L	R3HCC1L	1.01673	9.71827	23.5759	0.00938476	0.0361954
AKR1A1	AKR1A1	-1.01655	9.87245	7.30495	0.0230178	0.0716583
KPNB1	KPNB1	1.0165	10.374	25.9576	0.00011255	0.00103306
TPM4	TPM4	-1.01636	9.91919	8.04206	0.0193617	0.0630675
YARS2	YARS2	1.01605	9.77318	13.8543	0.00914291	0.0355798
ZFP36L2	ZFP36L2	1.01516	9.81643	8.86168	0.0143345	0.0499506
PCMT1	PCMT1	-1.01441	9.93622	8.36638	0.0163931	0.0551636
CNTLN	CNTLN	1.01414	9.74192	14.0436	0.0175865	0.0582
TOMM34	TOMM34	1.01396	9.76819	10.4248	0.0216206	0.0683733
MED15	MED15	1.01391	9.77816	11.0492	0.0138785	0.0487528
BLVRA	BLVRA	-1.0138	9.79987	8.81702	0.0251963	0.0766199
CDK13	CDK13	1.01379	9.73476	15.8373	0.016137	0.0545059
RMDN3	RMDN3	1.01348	9.88543	8.85991	0.0101054	0.0382651
ENSCSAG00000003470	ENSCSAG00000003470	1.0133	9.73066	16.9023	0.0150622	0.0517911
TBC1D2	TBC1D2	1.01328	9.75511	11.9069	0.0196978	0.0639478
SOCS6	SOCS6	1.01324	9.711	24.3193	0.0107374	0.0400363
SBNO2	SBNO2	1.01286	9.75005	12.0813	0.0202247	0.0651485
RPS12	RPS12	1.0126	13.4997	76.7564	1.20473e-17	7.63828e-16
CLK1	CLK1	1.01239	9.74903	29.9048	0.00103641	0.00650743
COX16	COX16	-1.01161	9.86217	7.34913	0.0254599	0.0773167
PLAG1	PLAG1	1.01104	9.72344	22.4365	0.0107331	0.0400363
NLE1	NLE1	1.01061	9.78807	9.38579	0.021379	0.0678982
KIFC3	KIFC3	1.00994	9.73681	16.5758	0.0119643	0.0435626
FAM207A	FAM207A	1.00849	9.75511	11.8844	0.020367	0.0654585
H2AW	H2AW	1.00687	9.76417	16.3512	0.00439518	0.0201504
BST2	BST2	-1.00635	10.0452	9.84276	0.00900794	0.0352653
PIH1D1	PIH1D1	-1.00605	9.88912	7.57739	0.0233839	0.0725142
MRPL54	MRPL54	-1.00535	9.81352	8.69238	0.0238111	0.073381
CDC42	CDC42	-1.00506	10.2612	19.2719	0.00196472	0.0107977
IWS1	IWS1	1.00418	9.83184	9.23674	0.0122914	0.044377
BRIX1	BRIX1	1.0035	9.81255	8.63445	0.0195193	0.0635048
TADA2A	TADA2A	1.0034	9.77518	9.82803	0.0222546	0.0700798
SAFB2	SAFB2	1.00266	9.85936	8.74957	0.013378	0.0473465
C19orf33	C19orf33	-1.00259	9.75308	10.4051	0.0297049	0.0861806
ENSCSAG00000009522	ENSCSAG00000009522	1.00256	9.75713	13.2354	0.0150952	0.0518706
USP33	USP33	1.00237	9.78609	9.21474	0.0218475	0.0688811
GPATCH4	GPATCH4	1.00234	9.77218	9.90777	0.0225144	0.0704709
ENSCSAG00000013512	ENSCSAG00000013512	-1.00196	10.1082	13.0598	0.00661437	0.0278898
GCSH	GCSH	-1.00176	10.016	9.8864	0.0117263	0.0429512
KDELR3	KDELR3	-1.00134	9.7409	13.9941	0.0199856	0.0646175
MED1	MED1	1.00099	9.77118	10.4783	0.0193589	0.0630675
SDCCAG8	SDCCAG8	1.00067	9.78906	10.085	0.0158018	0.053625
BHLHE40	BHLHE40	1.0004	9.8992	9.39979	0.0058001	0.0250662
STAU1	STAU1	1.00032	10.113	14.554	0.00113165	0.00699499
SERTAD1	SERTAD1	-1.00002	9.84325	6.97035	0.0231038	0.0718831
ENSCSAG00000015504	ENSCSAG00000015504	-0.999914	9.87803	7.45873	0.0244432	0.074797
OLA1	OLA1	0.999347	10.0024	11.046	0.00387133	0.0183641
ENSCSAG00000018085	ENSCSAG00000018085	-0.999299	9.91377	7.90098	0.0201575	0.0650118
ENSCSAG00000012584	ENSCSAG00000012584	-0.998262	9.8328	9.07805	0.0178761	0.0588588
ANXA3	ANXA3	-0.99813	9.81642	8.02942	0.0267563	0.0800842
VCAN	VCAN	0.998122	9.98526	8.88856	0.00295941	0.0150548
ENSCSAG00000008371	ENSCSAG00000008371	0.997132	9.75612	12.7661	0.0157853	0.0536039
ENSCSAG00000019456	ENSCSAG00000019456	-0.996658	9.75611	10.186	0.0299157	0.0863587
ENSCSAG00000008434	ENSCSAG00000008434	-0.99609	10.1263	12.2674	0.00604178	0.0258657
ZNF282	ZNF282	0.995761	9.72241	21.1212	0.011503	0.0421749
ATRX	ATRX	0.995178	9.92009	10.0442	0.00478996	0.0215007
MCRIP2	MCRIP2	0.994553	9.86029	8.32507	0.0150286	0.0517442
INTS8	INTS8	0.994223	9.73066	16.2801	0.0166505	0.0557412
ENSCSAG00000010484	ENSCSAG00000010484	0.994212	9.77318	9.93055	0.0238447	0.0734412
SGMS2	SGMS2	0.994144	9.75005	11.2047	0.023699	0.0732092
HTT	HTT	0.994075	9.75914	10.7839	0.0236377	0.0731068
ENSCSAG00000000163	ENSCSAG00000000163	-0.99407	9.96184	9.11641	0.0147383	0.0509472
DOT1L	DOT1L	0.993851	9.74294	13.3535	0.020584	0.0657752
TMEM167A	TMEM167A	-0.993803	9.90195	7.3987	0.0231842	0.0720469
ZNF768	ZNF768	0.992342	9.71308	27.1995	0.00899859	0.0352552
LRRC58	LRRC58	0.992082	9.72241	27.8023	0.00434862	0.0199898
GPATCH2L	GPATCH2L	0.991936	9.71516	26.848	0.00878967	0.0345669
BAG3	BAG3	0.991131	9.78114	10.3579	0.0180959	0.0595446
PKP3	PKP3	0.990816	9.75511	11.1437	0.0239278	0.0735534
ENSCSAG00000014769	ENSCSAG00000014769	-0.990694	10.1472	8.98273	0.00469086	0.0211883
NDUFAB1	NDUFAB1	-0.990411	9.96534	8.971	0.0156922	0.0533227
ESCO1	ESCO1	0.98992	9.73168	16.6066	0.0165271	0.0554842
HMGA1	HMGA1	-0.989378	10.1732	11.8789	0.00522081	0.0229511
SELENOI	SELENOI	0.988856	9.76216	10.5446	0.0239394	0.0735534
DLGAP5	DLGAP5	-0.988246	9.8328	9.07348	0.0272743	0.0811632
PGLS	PGLS	0.987899	10.2001	19.0041	0.000182727	0.00156507
CHD1	CHD1	0.987174	9.89463	8.83733	0.00909504	0.0355527
SUN1	SUN1	0.986885	9.79202	8.9442	0.0227686	0.0711382
MAFF	MAFF	0.986826	9.80085	8.53893	0.0193727	0.0630675
MYO1E	MYO1E	0.986605	9.80085	8.84907	0.020235	0.0651485
TYW5	TYW5	0.98638	9.72138	18.6704	0.0168182	0.0561044
DDX27	DDX27	-0.985569	9.79202	8.60065	0.0283308	0.0831688
UBE2J1	UBE2J1	0.985378	9.74802	12.147	0.0224706	0.0703764
CDKN2AIP	CDKN2AIP	0.98509	9.72654	18.9382	0.0136921	0.048294
ENSCSAG00000011969	ENSCSAG00000011969	-0.984535	10.2171	16.5009	0.00364177	0.017629
SEC31A	SEC31A	0.984485	9.82511	8.36005	0.0211722	0.0673568
RIN1	RIN1	0.983604	9.72963	15.2851	0.0205408	0.0656775
SDC1	SDC1	-0.982936	9.77617	11.9238	0.0143347	0.0499506
PPP1R8	PPP1R8	0.982045	9.73783	16.4178	0.0138114	0.0485829
BSCL2	BSCL2	-0.981601	9.73783	12.4137	0.0301878	0.0867586
MINDY2	MINDY2	0.981542	9.77018	11.2091	0.0165986	0.0556131
HERC2	HERC2	0.980776	9.78807	9.03659	0.022665	0.070857
ENSCSAG00000007373	ENSCSAG00000007373	-0.97927	9.79595	8.40922	0.030583	0.0876611
ENSCSAG00000006519	ENSCSAG00000006519	-0.97914	10.1294	12.6688	0.00748913	0.0306583
CLASRP	CLASRP	0.978771	9.73271	14.4525	0.0222391	0.0700735
ENSCSAG00000014089	ENSCSAG00000014089	0.97839	10.1807	16.6303	0.000889384	0.00575113
EGR1	EGR1	0.977916	9.71619	27.813	0.00910614	0.0355673
NIP7	NIP7	0.977371	9.74599	11.9462	0.0246953	0.0754351
UPF3B	UPF3B	0.977176	9.7541	11.2438	0.0245851	0.0751428
THRB	THRB	0.976686	9.74089	27.4506	0.00201714	0.0110507
SEMA3C	SEMA3C	0.976655	10.1488	12.9322	0.00112829	0.00698334
ARL2	ARL2	-0.975714	9.90833	7.31607	0.0244928	0.0749048
RABL6	RABL6	0.975589	9.93355	8.72138	0.010554	0.039509
DCDC1	DCDC1	0.975029	9.77617	9.36098	0.0224604	0.0703764
GOLGA5	GOLGA5	0.974997	9.74395	12.558	0.023276	0.0722891
PGM2	PGM2	0.974518	9.80378	8.20842	0.0236059	0.0730955
IDH3A	IDH3A	-0.974466	9.80768	7.87636	0.030397	0.0873115
BAIAP2L1	BAIAP2L1	0.97431	9.75106	12.2183	0.0215877	0.0683105
ZNF106	ZNF106	0.972703	9.80281	8.39021	0.0222846	0.0701174
ENSCSAG00000014913	ENSCSAG00000014913	-0.972651	9.79103	7.44538	0.0400965	0.108373
NOP14	NOP14	0.971929	9.8603	7.83828	0.0196919	0.0639478
MRPL51	MRPL51	-0.971853	10.1145	12.5826	0.00847747	0.033546
AKAP8L	AKAP8L	0.970827	9.78213	9.46276	0.0224037	0.0703396
FOXM1	FOXM1	0.970418	9.76818	10.2997	0.0241761	0.0740233
RPS6KC1	RPS6KC1	0.970301	9.73476	14.0163	0.0198045	0.0641274
PROM2	PROM2	0.96872	9.75207	20.5777	0.0051369	0.0226417
ENSCSAG00000014143	ENSCSAG00000014143	0.96866	10.8144	53.4729	6.86974e-09	1.68471e-07
SUCO	SUCO	0.968309	9.80476	9.78416	0.0137391	0.0483941
DENR	DENR	0.968282	9.77019	9.29081	0.0276271	0.0820293
SPSB1	SPSB1	0.967211	9.75207	10.5455	0.027682	0.0821455
ENSCSAG00000010742	ENSCSAG00000010742	0.967174	9.84234	7.8281	0.0207224	0.0661361
PCDH9	PCDH9	0.966513	9.82223	7.94186	0.0176967	0.0584902
UGGT2	UGGT2	0.96624	9.73374	13.6194	0.0272878	0.0811632
CTNNBL1	CTNNBL1	-0.966083	9.83758	6.94862	0.0342022	0.0957036
POLR2K	POLR2K	-0.966024	9.93444	8.51756	0.0191259	0.0624596
WASHC4	WASHC4	0.965999	9.93084	10.1052	0.00488598	0.0217858
ENSCSAG00000013649	ENSCSAG00000013649	-0.965964	10.1364	12.5018	0.00754072	0.0308209
TGIF2	TGIF2	0.96554	9.74191	13.3214	0.0210592	0.0670875
NDUFS6	NDUFS6	-0.965305	10.0394	10.0122	0.0127725	0.0457331
DCAF11	DCAF11	-0.96459	9.75005	10.0167	0.0359	0.0993363
B9D1	B9D1	-0.963888	9.78411	7.62191	0.0392677	0.106508
EMC9	EMC9	-0.963472	9.81836	7.03348	0.0359208	0.0993363
TRIM28	TRIM28	0.963316	9.79595	8.37304	0.0265806	0.0798962
SCYL1	SCYL1	0.962793	9.86123	8.76861	0.0126822	0.0455349
WDR61	WDR61	-0.962201	9.87339	7.6941	0.0249174	0.0759353
IMPDH2	IMPDH2	-0.960326	10.1656	12.78	0.0068474	0.0287094
TADA3	TADA3	0.959867	9.84708	8.44561	0.0155102	0.0529091
KPNA4	KPNA4	0.959436	9.75814	11.1371	0.0218281	0.0688619
ENSCSAG00000001924	ENSCSAG00000001924	0.959181	9.82126	8.03542	0.0224278	0.0703396
ENSCSAG00000015560	ENSCSAG00000015560	0.958976	9.92728	8.25477	0.0123202	0.0444193
ARL1	ARL1	-0.958697	9.87245	6.73631	0.0315566	0.0897989
CDK10	CDK10	0.958488	9.74802	10.7961	0.0296941	0.0861806
ATAD2B	ATAD2B	0.958324	9.74293	17.5198	0.00847807	0.033546
DPP8	DPP8	0.958322	9.73988	12.1493	0.0279613	0.0826133
ITCH	ITCH	0.958197	9.75915	10.1654	0.0271499	0.0809553
SNAPC1	SNAPC1	0.957987	9.76116	9.7375	0.0300403	0.0866219
PEPD	PEPD	-0.956887	9.83949	6.68897	0.0369967	0.101795
B3GNT2	B3GNT2	0.956835	9.73988	11.7787	0.0283799	0.0832659
PHF14	PHF14	0.956815	9.87803	8.5298	0.0117312	0.0429512
CUL1	CUL1	0.956665	9.89555	7.78355	0.0152107	0.0521293
RSRC2	RSRC2	0.956373	9.89279	9.44967	0.00616406	0.0263111
PON2	PON2	-0.956233	9.81352	6.85261	0.0403314	0.108757
TOPORS	TOPORS	0.955637	9.77518	9.38231	0.024827	0.0757484
ARMC8	ARMC8	0.955635	9.75005	10.9669	0.0284913	0.0834904
ZC3H7B	ZC3H7B	0.95563	9.75004	12.4054	0.0211956	0.0673568
NUP62	NUP62	0.954007	9.80281	7.8783	0.0278672	0.0824745
FBXL12	FBXL12	0.953842	9.75005	10.8345	0.0290836	0.084947
VGLL4	VGLL4	0.953742	9.75612	9.94258	0.0301534	0.0867586
AKT3	AKT3	0.953658	9.71931	23.2644	0.00975123	0.0371404
ENSCSAG00000010683	ENSCSAG00000010683	0.953532	9.7989	7.93144	0.0278587	0.0824745
POLR1E	POLR1E	0.953107	9.75713	11.3547	0.0214325	0.0679814
SMDT1	SMDT1	-0.952834	9.8928	6.66504	0.02917	0.0850559
POLR2E	POLR2E	-0.952758	10.3177	18.7057	0.00298509	0.0151404
TTC17	TTC17	0.952716	9.72963	14.4191	0.0205075	0.0656775
ITPA	ITPA	-0.952338	9.86124	7.60664	0.0267132	0.0800011
MRPS9	MRPS9	-0.951799	9.90742	6.61136	0.0294313	0.0856258
AKIRIN1	AKIRIN1	0.951236	9.79986	7.85979	0.0278722	0.0824745
MAP1B	MAP1B	0.951122	10.4352	19.8575	6.3459e-05	0.00063325
MOV10	MOV10	0.950943	9.7409	11.6973	0.0299098	0.0863587
ISCA2	ISCA2	-0.950391	9.82029	7.3288	0.0355474	0.0987237
ARID5B	ARID5B	0.95037	10.0995	11.6721	0.000667486	0.00450683
ACTR6	ACTR6	-0.950348	9.73885	18.6361	0.00882444	0.0346774
NOP53	NOP53	0.949893	9.88728	8.20224	0.0150461	0.05177
SLMAP	SLMAP	0.949826	9.72963	14.7677	0.0238754	0.0734486
RPL27A	RPL27A	0.94979	10.5933	31.2234	3.24666e-06	4.8365e-05
ZBTB38	ZBTB38	0.949229	9.747	13.1441	0.0197046	0.0639478
EHMT1	EHMT1	0.949222	9.80475	8.51383	0.0215592	0.0682621
TMED4	TMED4	-0.948596	9.89739	6.77975	0.03082	0.088137
MLLT10	MLLT10	0.948398	9.77717	10.909	0.0164695	0.0553491
RCOR3	RCOR3	0.947332	9.74802	19.9861	0.00528154	0.0231397
MARCHF7	MARCHF7	0.947172	9.77815	12.5451	0.0103362	0.0389404
NOL9	NOL9	0.946722	9.80671	7.70088	0.0298352	0.0863587
SASS6	SASS6	0.946586	9.74498	11.8133	0.0264955	0.0797627
ACBD5	ACBD5	0.946088	9.75005	10.6246	0.030436	0.087327
C6orf120	C6orf120	0.946061	9.77517	9.01593	0.0268691	0.0803291
DAZAP2	DAZAP2	-0.94603	9.98183	7.79821	0.0205018	0.0656775
SLC25A38	SLC25A38	0.945819	9.76718	9.74695	0.0260543	0.0786165
AGA	AGA	-0.945621	9.74802	11.1205	0.0312276	0.0890578
EPS8L2	EPS8L2	0.945277	9.79594	8.22754	0.0279332	0.0826078
KRAS	KRAS	0.944679	9.83852	8.79107	0.0149482	0.0515013
CARNMT1	CARNMT1	0.944303	9.73066	14.6902	0.0237253	0.0732468
PI4KB	PI4KB	0.943769	9.73783	12.8214	0.026586	0.0798962
ZFYVE26	ZFYVE26	0.943492	9.72963	17.8832	0.014061	0.0491946
NCAPH2	NCAPH2	0.943436	9.76216	9.94286	0.0277765	0.0823318
MRPL16	MRPL16	-0.943267	9.93176	7.43363	0.025201	0.0766199
DMXL2	DMXL2	0.943063	9.73271	15.9739	0.017759	0.0586588
POLR3E	POLR3E	0.943034	9.73373	14.1463	0.0224048	0.0703396
SUGT1	SUGT1	-0.942966	9.93533	6.90629	0.0256856	0.0776843
ENSCSAG00000015268	ENSCSAG00000015268	-0.942731	10.4999	23.247	0.000483603	0.00347495
NCAPD2	NCAPD2	0.94264	9.76918	11.2006	0.0249897	0.0760665
RPL15	RPL15	-0.942273	11.6367	48.247	2.12998e-10	6.51398e-09
MYL6B	MYL6B	-0.942244	10.0185	8.42245	0.013019	0.0463316
SLC30A1	SLC30A1	0.941577	9.75713	10.4214	0.0252281	0.0766574
LIMD2	LIMD2	-0.941512	9.88359	6.83618	0.0346752	0.0968708
ZNF384	ZNF384	0.941434	9.71412	23.2698	0.0144804	0.0502956
TSKU	TSKU	0.941403	9.78708	8.55636	0.0291476	0.0850384
GTF3A	GTF3A	0.941146	10.0007	9.17819	0.00727617	0.0299753
CBX3	CBX3	-0.940781	10.0319	8.84114	0.0167896	0.0560624
PDGFB	PDGFB	0.940315	9.77418	9.17727	0.0271564	0.0809553
TNPO2	TNPO2	0.939621	9.75814	9.78438	0.0319194	0.0906826
PIP5K1A	PIP5K1A	0.939463	9.81156	11.7664	0.00761247	0.031015
ZBTB6	ZBTB6	0.93931	9.73886	13.4349	0.0241139	0.0739199
CACYBP	CACYBP	-0.939179	10.2339	14.1281	0.00568855	0.0246251
ENSCSAG00000006538	ENSCSAG00000006538	0.939028	9.7409	12.3541	0.0281214	0.0828877
RAB5C	RAB5C	-0.938805	10.2303	15.1665	0.00452969	0.0206216
FLII	FLII	0.937454	9.9913	8.83229	0.00983407	0.0373738
NFKBIE	NFKBIE	0.93737	9.72757	16.575	0.0198093	0.0641274
CORO1B	CORO1B	-0.937323	9.91287	6.86831	0.0305861	0.0876611
AHCTF1	AHCTF1	0.936983	9.75713	10.244	0.0282113	0.082978
ENSCSAG00000012018	ENSCSAG00000012018	-0.936912	9.76417	8.43902	0.044467	0.116642
RBM25	RBM25	0.936727	10.0542	11.2241	0.00280677	0.0145343
LAT	LAT	0.935819	9.86778	7.56789	0.0205268	0.0656775
ENSCSAG00000015165	ENSCSAG00000015165	0.935591	9.82704	7.26874	0.0267083	0.0800011
DTYMK	DTYMK	-0.935266	9.87711	7.26444	0.0282603	0.0830557
PPM1D	PPM1D	0.935266	10.1934	11.3261	0.000801825	0.00525024
TMEM51	TMEM51	0.935175	9.79496	7.998	0.0279827	0.0826133
TRIO	TRIO	0.934887	9.74191	14.8871	0.0170474	0.0566323
NDUFA10	NDUFA10	-0.93473	9.9662	7.34326	0.0239519	0.0735534
BTBD7	BTBD7	0.934621	9.73065	17.6873	0.0144124	0.0501875
ENSCSAG00000007903	ENSCSAG00000007903	0.934132	9.81061	7.43468	0.0294087	0.0856079
TBC1D9B	TBC1D9B	0.933061	9.84613	7.42104	0.0228945	0.0714456
SMG7	SMG7	0.933059	9.77418	8.59154	0.0327295	0.0923636
MAPKAPK5	MAPKAPK5	0.932869	9.75005	10.6949	0.0301694	0.0867586
CTNNAL1	CTNNAL1	0.932697	9.88082	7.32882	0.0182473	0.059967
TOMM70	TOMM70	0.932361	9.82126	7.29195	0.0285207	0.0834904
SMG1	SMG1	0.931926	9.79889	8.08373	0.0262779	0.0791992
C16orf87	C16orf87	0.931841	9.73066	13.126	0.030709	0.0879648
ANKRD26	ANKRD26	0.931756	9.76918	11.9478	0.0153355	0.0523846
GRPEL1	GRPEL1	-0.93142	9.92548	6.64166	0.0298784	0.0863587
ENSCSAG00000001986	ENSCSAG00000001986	-0.931288	12.2706	52.4748	1.0527e-12	4.24263e-11
KTN1	KTN1	0.931119	10.113	12.1071	0.00316898	0.0159338
CUL4B	CUL4B	0.93082	9.72138	17.4093	0.0214444	0.0679814
IDE	IDE	0.930771	9.79889	7.6139	0.030852	0.0881802
ATF2	ATF2	0.930291	9.75106	12.4266	0.0211117	0.0672137
GSS	GSS	-0.930258	9.80671	6.98695	0.0422137	0.112436
SEC11C	SEC11C	-0.929418	10.1341	9.4986	0.00934652	0.0361015
ADGRL2	ADGRL2	0.929152	9.71099	30.9469	0.00873075	0.0343636
HEXIM1	HEXIM1	0.929062	9.73374	12.5582	0.0300857	0.0866567
SBNO1	SBNO1	0.9289	9.73783	13.828	0.0231441	0.0719653
ENSCSAG00000017901	ENSCSAG00000017901	-0.92871	10.3878	12.8675	0.00225409	0.0120935
CERT1	CERT1	0.928559	9.72344	16.0873	0.0256459	0.0776547
NSRP1	NSRP1	0.928206	9.77716	11.6605	0.0140082	0.049043
SNCA	SNCA	-0.927616	9.74801	9.60899	0.0416257	0.111266
ENSCSAG00000012327	ENSCSAG00000012327	-0.927489	9.90923	6.72648	0.032107	0.0910407
ENSCSAG00000000580	ENSCSAG00000000580	-0.927359	9.79201	7.33885	0.0434736	0.115081
LTA4H	LTA4H	-0.927312	9.79299	7.21345	0.0435646	0.115121
ENSCSAG00000010332	ENSCSAG00000010332	-0.927038	9.77716	7.46045	0.0463249	0.120663
NUCB2	NUCB2	-0.925733	9.79005	6.95981	0.046075	0.120072
TTF1	TTF1	0.925696	9.86685	11.6427	0.00396759	0.0187091
NUP50	NUP50	0.92565	9.74802	11.1818	0.0291175	0.0849983
ERC1	ERC1	0.925176	9.74396	12.4038	0.0241706	0.0740233
MAPT	MAPT	0.925089	9.75511	9.80619	0.0339633	0.0951375
SCAF4	SCAF4	0.924846	9.82415	8.37425	0.0203968	0.0654585
DENND1A	DENND1A	0.924426	9.73783	11.6359	0.0323615	0.0915882
CCNT2	CCNT2	0.924256	9.77517	10.4533	0.0191836	0.0626088
MID1	MID1	0.924216	9.75713	16.6643	0.00763347	0.0310292
NSMCE1	NSMCE1	-0.924003	9.85653	6.10306	0.0413586	0.110871
PRXL2A	PRXL2A	-0.923884	9.84043	6.40013	0.0425098	0.11299
FRMD6	FRMD6	0.923808	9.77318	9.49663	0.0240768	0.0738499
SLC39A8	SLC39A8	0.923775	9.77119	8.54966	0.034997	0.0974649
GPATCH1	GPATCH1	0.923638	9.74598	14.4046	0.0178628	0.0588588
MITF	MITF	0.923565	9.80768	10.6989	0.0104662	0.0393306
PDIA3	PDIA3	-0.923368	10.5717	19.7987	0.000588761	0.00405587
RIN2	RIN2	0.92334	9.7162	19.3552	0.0238753	0.0734486
HRAS	HRAS	0.921882	9.76014	9.65163	0.0327598	0.0923636
ZNF609	ZNF609	0.921619	9.72241	18.0537	0.0197731	0.0641274
EMC4	EMC4	-0.920918	9.88727	6.70811	0.0336653	0.0943706
SGTA	SGTA	0.920878	9.75612	9.41547	0.036079	0.0997208
ASXL1	ASXL1	0.920149	9.73168	17.5896	0.0149103	0.0514731
ENSCSAG00000002334	ENSCSAG00000002334	0.919773	9.73066	13.5063	0.0288442	0.0843424
TMEM160	TMEM160	-0.919603	9.78807	7.10377	0.0468266	0.121543
ENSCSAG00000003183	ENSCSAG00000003183	0.919225	9.77717	8.01708	0.036334	0.100266
MED13L	MED13L	0.91909	9.72035	21.903	0.0132974	0.0471255
NELFA	NELFA	0.918759	9.76417	9.12081	0.034343	0.0960457
ARHGAP23	ARHGAP23	0.918426	9.72551	19.2473	0.0156707	0.0532844
MROH1	MROH1	0.917803	9.72654	14.0917	0.0301817	0.0867586
NAA20	NAA20	-0.917535	10.0779	10.499	0.0143054	0.0499154
SVIP	SVIP	-0.917512	9.82415	8.40229	0.0249573	0.0760122
ARHGEF5	ARHGEF5	0.917077	9.73168	12.4175	0.0350963	0.0976275
CTSB	CTSB	0.91686	9.85842	7.18058	0.0247686	0.0756148
CDKN3	CDKN3	0.915955	9.76718	9.72408	0.0333298	0.0937164
ENSCSAG00000018100	ENSCSAG00000018100	0.91565	9.75005	10.2162	0.0341755	0.0956805
ENSCSAG00000013747	ENSCSAG00000013747	-0.915413	11.0827	29.1248	9.35569e-06	0.000119509
MAP4K4	MAP4K4	0.914907	9.77816	7.70348	0.0356222	0.098826
APOL6	APOL6	-0.914691	9.88358	6.0849	0.0387324	0.105319
ZNF131	ZNF131	0.914322	9.74903	11.2785	0.0268143	0.0802115
NR1D2	NR1D2	0.914276	9.73168	21.0358	0.00943808	0.0363741
ISOC2	ISOC2	-0.914273	9.74599	11.1176	0.0325116	0.091963
BSG	BSG	-0.913648	10.3191	16.8138	0.00364945	0.0176497
CAMKK1	CAMKK1	0.91323	9.71204	28.8825	0.00857474	0.0338754
GGNBP2	GGNBP2	0.91305	9.8882	7.31064	0.0205366	0.0656775
RAD52	RAD52	0.912306	9.70996	31.1389	0.00797902	0.0322573
FRYL	FRYL	0.912081	9.7286	17.6183	0.0171401	0.0568312
CORO1C	CORO1C	0.911983	9.93354	7.81356	0.0151987	0.0521226
ARHGEF1	ARHGEF1	0.91114	9.75308	9.68075	0.0379834	0.103771
ZNF444	ZNF444	0.911131	9.74294	10.4373	0.038373	0.10467
CRKL	CRKL	0.911052	9.74396	11.4879	0.0299371	0.0863723
RC3H1	RC3H1	0.910893	9.73373	17.7226	0.0132241	0.046962
FHL2	FHL2	0.910679	10.1418	10.9617	0.00246743	0.0131468
IDH1	IDH1	-0.91056	9.74497	9.48118	0.0443576	0.116553
ZNF385A	ZNF385A	0.908156	9.73168	13.6811	0.0284001	0.0832782
TMEM131	TMEM131	0.908026	9.73578	11.7625	0.0350004	0.0974649
RPAP2	RPAP2	0.908021	9.77517	8.59948	0.0325492	0.0920192
RP9	RP9	0.907753	9.793	7.42034	0.0365646	0.100795
CEP95	CEP95	0.907663	9.73681	12.1072	0.0322821	0.0914281
LPIN1	LPIN1	0.907067	9.85653	6.65465	0.02377	0.0733413
TMEM69	TMEM69	-0.906978	9.77617	9.20145	0.0309373	0.0883753
ENSCSAG00000000238	ENSCSAG00000000238	-0.906949	9.76416	7.25739	0.0574839	0.140639
CSK	CSK	0.906837	9.74395	10.2437	0.0385546	0.105
ZWINT	ZWINT	-0.906695	9.84329	6.20342	0.0473064	0.122277
SNX5	SNX5	0.906561	9.82511	7.04788	0.0310524	0.0886555
MAN1A2	MAN1A2	0.906457	9.79497	7.20764	0.0378263	0.10345
GPS1	GPS1	-0.90615	9.98269	7.50802	0.0266808	0.0799962
CBX6	CBX6	0.906071	9.77418	7.91561	0.0379786	0.103771
PICALM	PICALM	0.906012	9.94688	7.54599	0.014284	0.0498739
SMCHD1	SMCHD1	0.905595	9.85276	7.12846	0.0236287	0.0731068
SLC4A4	SLC4A4	0.905437	9.80183	7.44325	0.0317333	0.0902031
EED	EED	0.905348	9.78015	8.07539	0.0370254	0.101795
RPAIN	RPAIN	0.904293	9.7851	7.73895	0.0368398	0.101446
TIMM29	TIMM29	0.904284	9.73783	11.2396	0.0359132	0.0993363
TEDC1	TEDC1	0.904283	9.83567	7.03781	0.0295122	0.0857653
SCAF8	SCAF8	0.903818	9.71204	25.4269	0.013051	0.0464106
HDHD3	HDHD3	0.903472	9.76317	8.91093	0.0387583	0.105334
FBXO7	FBXO7	0.903295	9.88359	7.1716	0.0229139	0.0714632
CKAP5	CKAP5	0.903	9.91468	8.32371	0.016289	0.0548793
POMT2	POMT2	0.902492	9.71203	28.285	0.0105555	0.039509
ACACA	ACACA	0.90167	9.76116	8.70146	0.0392723	0.106508
IGHMBP2	IGHMBP2	0.901239	9.75611	8.84439	0.0407473	0.109764
FARSA	FARSA	0.900231	9.82896	6.83132	0.0375497	0.102856
EPB41L1	EPB41L1	0.899978	9.87059	6.73178	0.0289122	0.0844939
RAD23A	RAD23A	0.899963	10.0559	10.1037	0.00785547	0.0318073
SYNE2	SYNE2	0.899808	10.6046	22.0658	1.21264e-05	0.000151187
SNX10	SNX10	-0.899017	9.81739	6.00611	0.0511673	0.129576
NBEAL1	NBEAL1	0.898745	9.76316	8.99123	0.0371092	0.101972
ITM2B	ITM2B	-0.898004	10.2998	14.199	0.00323116	0.0161372
KLC2	KLC2	0.897833	9.75005	10.0763	0.0347142	0.0969057
GLT8D1	GLT8D1	-0.897582	9.74497	9.25881	0.0495341	0.126736
PSME1	PSME1	-0.896555	10.1271	10.1191	0.0119018	0.0434532
ENSCSAG00000015841	ENSCSAG00000015841	-0.895835	9.7989	6.83644	0.0469937	0.121795
TAF15	TAF15	0.89569	10.1957	10.8771	0.00278952	0.0144594
ATP6V0A1	ATP6V0A1	0.895323	9.78213	8.79386	0.0298462	0.0863587
SCO2	SCO2	0.893868	9.84423	6.52785	0.0374919	0.102806
SYNE1	SYNE1	0.893816	9.73373	11.5948	0.0374546	0.102758
SHC1	SHC1	0.893603	9.76217	8.30649	0.0417716	0.111541
SLFN12	SLFN12	0.893557	9.71931	16.3199	0.0300792	0.0866567
POLR3H	POLR3H	-0.892776	9.85465	5.68636	0.0493986	0.126452
LRCH4	LRCH4	0.892625	9.7286	14.4712	0.0273042	0.0811632
TMEM141	TMEM141	-0.892338	9.85276	6.06287	0.0472607	0.122243
UTP20	UTP20	0.891302	9.78213	7.92796	0.0401059	0.108373
EHD4	EHD4	0.891017	9.793	7.1307	0.0384467	0.104761
ENSCSAG00000013302	ENSCSAG00000013302	0.89088	9.82704	7.02183	0.0307934	0.0881324
TGIF1	TGIF1	0.890684	10.0159	8.67566	0.00745741	0.0305524
DNASE1L1	DNASE1L1	0.89012	9.76316	9.79313	0.0329684	0.0928509
ENSCSAG00000019060	ENSCSAG00000019060	-0.889732	9.93176	7.10005	0.0308014	0.0881324
TMEM179B	TMEM179B	-0.889086	9.86686	6.55952	0.039164	0.106326
CASP3	CASP3	0.888798	9.78511	7.1923	0.0508631	0.129251
MRPL40	MRPL40	-0.888495	10.0875	10.3556	0.0155647	0.0529934
GIT2	GIT2	0.888431	9.7541	8.88512	0.0431867	0.114438
PSMD13	PSMD13	-0.887828	9.95129	6.72854	0.0336578	0.0943706
MAP3K14	MAP3K14	0.88728	9.75511	9.71644	0.0353463	0.0982177
ASXL2	ASXL2	0.886603	9.74802	9.53755	0.0418709	0.111749
RIOK3	RIOK3	0.886478	9.83087	7.34428	0.0255396	0.0774681
U2SURP	U2SURP	0.8853	9.94599	7.5555	0.0166663	0.055758
ENSCSAG00000000698	ENSCSAG00000000698	0.883955	9.77019	7.77071	0.0441196	0.116199
NAT16	NAT16	0.883506	9.76216	8.05274	0.0453648	0.118655
CDK7	CDK7	0.883495	9.76518	8.51572	0.0386925	0.105266
SNAPC2	SNAPC2	-0.883198	9.79103	6.23593	0.0577801	0.141126
TMEM120A	TMEM120A	-0.883181	9.77915	6.5188	0.0623182	0.149036
ENSCSAG00000009444	ENSCSAG00000009444	0.883134	9.86499	6.59848	0.032617	0.0921416
NUP42	NUP42	0.883005	9.73373	12.5673	0.0320812	0.0910407
DYNC1I2	DYNC1I2	-0.882834	9.77716	6.94322	0.0546192	0.135286
SCPEP1	SCPEP1	-0.882213	9.78807	7.18203	0.0480938	0.12368
GRSF1	GRSF1	0.88102	9.81837	6.58171	0.0397586	0.107603
EEA1	EEA1	0.880979	9.87432	8.28169	0.0128545	0.045937
RNPEP	RNPEP	-0.880946	9.79005	6.72953	0.0534138	0.133253
PINX1	PINX1	0.880699	9.77018	7.89755	0.0447615	0.117237
NCBP2	NCBP2	-0.880244	9.80866	6.29406	0.0518312	0.130483
NCBP1	NCBP1	0.880076	9.77119	7.71446	0.0452914	0.118565
COPB2	COPB2	-0.87926	9.89372	6.22338	0.0401756	0.10845
EMG1	EMG1	-0.878941	9.84709	5.63159	0.0529996	0.132283
MPLKIP	MPLKIP	-0.878564	9.75005	9.13905	0.0458786	0.11968
SURF2	SURF2	0.878472	9.90378	6.79243	0.0257746	0.077863
ENSCSAG00000019293	ENSCSAG00000019293	-0.878357	9.90287	7.6188	0.0272025	0.0810464
FBXO34	FBXO34	0.877344	9.75208	9.02784	0.0435996	0.115121
CHCHD10	CHCHD10	-0.877098	10.727	24.0375	0.000171639	0.00149222
UFSP2	UFSP2	0.877067	9.73681	10.6094	0.0435327	0.115121
XRCC5	XRCC5	-0.876644	10.3184	15.0471	0.00612411	0.0261836
STAG2	STAG2	0.876356	9.79594	6.55069	0.0430872	0.114233
NAXE	NAXE	-0.876187	10.2775	15.1931	0.00722389	0.0297835
FUBP1	FUBP1	0.876025	9.79693	6.76908	0.0454385	0.118655
ZNF280C	ZNF280C	0.875985	9.74089	11.5792	0.0315992	0.0898711
ASRGL1	ASRGL1	-0.875902	10.0738	7.98857	0.0203923	0.0654585
PRPF40A	PRPF40A	0.875732	10.036	9.03298	0.0102621	0.0386893
PTPN13	PTPN13	0.874893	9.84897	7.09906	0.0257676	0.077863
AGO2	AGO2	0.87477	9.711	38.596	0.00372922	0.0178808
ARFGAP2	ARFGAP2	0.874702	9.77318	7.47071	0.0463786	0.120682
CMTM3	CMTM3	0.873975	10.1082	10.2567	0.00506105	0.0224126
CPSF2	CPSF2	0.873917	9.76216	7.84897	0.0481018	0.12368
RFC2	RFC2	-0.87386	9.88728	5.8876	0.0518091	0.130483
DTX2	DTX2	0.873836	9.73885	10.2863	0.0414198	0.110871
SLC4A1AP	SLC4A1AP	0.873089	9.93444	7.02823	0.0216599	0.0684558
KARS1	KARS1	0.872837	9.84424	6.45258	0.0336195	0.0943706
AGRN	AGRN	0.872776	9.77816	8.11418	0.0381396	0.104088
PELP1	PELP1	0.872769	9.78609	6.83828	0.0511184	0.129535
ENSCSAG00000009400	ENSCSAG00000009400	-0.872649	10.1496	10.6689	0.0138041	0.0485829
CRIM1	CRIM1	0.87264	9.77318	8.41345	0.0351522	0.0977306
KANSL3	KANSL3	0.872402	9.72757	13.267	0.0370132	0.101795
PISD	PISD	0.871515	9.76718	8.7935	0.0355693	0.098732
MAP1S	MAP1S	0.871334	9.73885	10.2035	0.0459774	0.119878
SPCS1	SPCS1	-0.870036	10.1169	9.49374	0.0160081	0.0542062
ARGLU1	ARGLU1	0.870033	9.94687	6.86368	0.0207547	0.0661987
PTPN4	PTPN4	0.869777	9.73168	12.4192	0.0361758	0.0999352
CREB3	CREB3	-0.869758	9.81449	5.54401	0.0604325	0.14598
NUP37	NUP37	-0.869146	9.78807	6.56925	0.0581756	0.141798
DYNC2H1	DYNC2H1	0.868775	9.7541	8.63126	0.0444084	0.116587
PCYOX1	PCYOX1	-0.868289	9.85181	5.73112	0.0525091	0.131558
IKBKG	IKBKG	0.868066	9.80574	6.55643	0.0435788	0.115121
MAP2K1	MAP2K1	0.867962	9.76718	7.95529	0.0470518	0.121885
RHOC	RHOC	-0.867235	10.1208	8.94252	0.0162981	0.0548793
ENSCSAG00000018772	ENSCSAG00000018772	0.866893	10.3114	19.8324	0.000121409	0.0011046
PIN1	PIN1	-0.866874	9.97491	7.02806	0.033121	0.0932302
TRIR	TRIR	-0.866591	10.0859	8.61321	0.0202375	0.0651485
ENSCSAG00000018997	ENSCSAG00000018997	-0.865904	9.87431	5.38985	0.0514165	0.12989
ATP5PB	ATP5PB	-0.86533	10.18	12.8324	0.0128404	0.045937
FOXN2	FOXN2	0.86421	9.75207	12.2411	0.0228812	0.0714456
FLNA	FLNA	0.864147	10.3163	9.47063	0.00387105	0.0183641
CNPY2	CNPY2	-0.863568	9.95833	6.24851	0.0373509	0.102528
TBC1D20	TBC1D20	0.863547	9.7541	8.61817	0.0472103	0.122173
WDR74	WDR74	0.863494	9.81933	6.14802	0.0454399	0.118655
ENSCSAG00000017092	ENSCSAG00000017092	0.863089	9.83471	6.092	0.041902	0.111774
PGRMC2	PGRMC2	0.862041	9.74497	9.26081	0.0485448	0.124634
PHLDB1	PHLDB1	0.861945	9.80085	6.4822	0.0479534	0.123421
RRP1	RRP1	0.861818	9.76618	7.82486	0.0518849	0.130494
AKIRIN2	AKIRIN2	0.861727	10.0827	8.55638	0.00709107	0.0294048
ETS1	ETS1	0.861662	9.79987	7.15751	0.0377697	0.10335
RNH1	RNH1	-0.861427	10.1694	10.8425	0.0121773	0.0440262
NUMA1	NUMA1	0.861052	9.8328	6.10752	0.0409957	0.110205
GDI2	GDI2	0.860962	10.1019	8.84285	0.007624	0.031015
ENSCSAG00000018928	ENSCSAG00000018928	-0.860655	9.81255	5.73717	0.0608939	0.146433
RTCB	RTCB	-0.859334	9.98957	6.53461	0.0327501	0.0923636
ANKRD12	ANKRD12	0.859137	9.78114	13.5466	0.00912513	0.0355798
TXNL4A	TXNL4A	-0.859014	10.0779	8.15926	0.0233903	0.0725142
UBA52	UBA52	-0.858837	11.9388	43.4955	7.85939e-11	2.56987e-09
KIN	KIN	0.858302	9.75813	9.82668	0.0335741	0.0943014
CDC26	CDC26	-0.858034	9.79103	6.38329	0.0583009	0.141997
NOTCH2	NOTCH2	0.857592	9.79791	6.46026	0.0487205	0.125024
NUP54	NUP54	0.856939	9.76518	7.70028	0.0512712	0.129712
RAB6A	RAB6A	0.856763	9.85087	6.08868	0.0375495	0.102856
ACTR1B	ACTR1B	0.85622	9.91738	6.63995	0.0233677	0.0725142
ADAP2	ADAP2	0.8553	9.76618	7.57559	0.0496086	0.12685
PLD3	PLD3	-0.85498	9.82222	5.15874	0.0713873	0.164513
NRAS	NRAS	0.854932	9.76518	7.48135	0.0539899	0.134257
RSRC1	RSRC1	-0.854296	9.79004	5.80607	0.0664286	0.156343
KIF3B	KIF3B	0.853417	9.74497	9.08857	0.0505743	0.128764
ERI3	ERI3	-0.852691	9.80085	7.32191	0.0417697	0.111541
SH2D4A	SH2D4A	0.852193	9.75511	8.30238	0.0496272	0.12685
DBN1	DBN1	0.851676	10.2796	13.3458	0.00165895	0.00945982
COG3	COG3	0.851638	9.74802	14.3827	0.0155607	0.0529934
ATP2B1	ATP2B1	0.851565	9.90468	6.45121	0.0280661	0.0828124
ATP9A	ATP9A	0.851506	9.71308	18.0422	0.033228	0.0934808
MAP1LC3A	MAP1LC3A	-0.851503	9.8028	5.5963	0.0661252	0.156195
GPC4	GPC4	0.851418	10.1255	8.57821	0.00445198	0.0203569
TNFRSF21	TNFRSF21	0.851325	9.78014	6.92141	0.0492652	0.126297
METTL9	METTL9	-0.851295	10.1403	8.01664	0.0159512	0.0540969
ENSCSAG00000002549	ENSCSAG00000002549	-0.851132	9.8174	5.88913	0.0578803	0.141236
CDV3	CDV3	0.849688	9.75914	7.7252	0.0536048	0.133665
RUSC2	RUSC2	0.849562	9.71827	20.6833	0.0168979	0.0562793
ENSCSAG00000006701	ENSCSAG00000006701	0.849019	9.79005	6.53836	0.0539615	0.134257
NAA30	NAA30	0.848932	9.74598	9.1963	0.0493556	0.126404
ENSCSAG00000008482	ENSCSAG00000008482	-0.848916	10.0024	6.78112	0.0336714	0.0943706
TMEM199	TMEM199	0.848685	9.77318	7.0131	0.0543924	0.134992
ETNK1	ETNK1	0.848439	9.76818	7.57349	0.0477489	0.123016
UBR2	UBR2	0.848081	9.80671	6.48894	0.0446632	0.117075
ARNTL2	ARNTL2	0.847222	9.79202	6.39069	0.0503158	0.128357
AGTRAP	AGTRAP	-0.847154	9.87059	5.53836	0.0554498	0.136627
HEATR1	HEATR1	0.846466	9.75106	8.74702	0.0502629	0.128285
ITSN2	ITSN2	0.846129	9.81836	8.14083	0.023652	0.0731073
SEPTIN9	SEPTIN9	0.84578	9.75106	8.5716	0.0513611	0.129877
CIRBP	CIRBP	-0.845112	10.0616	7.60547	0.0270572	0.0807986
ENSCSAG00000019437	ENSCSAG00000019437	-0.845059	9.77717	7.24942	0.0539793	0.134257
ZBED1	ZBED1	0.845056	9.73271	10.8454	0.0467776	0.121477
ENSCSAG00000007406	ENSCSAG00000007406	-0.844478	9.94422	5.88135	0.0443021	0.116503
ATP6V1F	ATP6V1F	-0.844437	10.0883	7.93669	0.0187588	0.0613763
RBFA	RBFA	-0.84425	9.94688	6.23433	0.0419441	0.111829
TNS3	TNS3	0.844221	9.77418	7.25324	0.0487614	0.125067
PLAAT3	PLAAT3	-0.843654	9.92907	5.53572	0.0474143	0.122336
ENSCSAG00000018009	ENSCSAG00000018009	-0.843282	9.88911	5.45448	0.0539973	0.134257
FADS3	FADS3	0.843199	9.76217	7.46445	0.0552971	0.136537
PEF1	PEF1	-0.841835	9.76217	6.63174	0.0722322	0.165887
DIMT1	DIMT1	0.84166	9.81352	6.10287	0.0510482	0.129487
ENSCSAG00000012854	ENSCSAG00000012854	0.841404	9.83853	6.03422	0.0410509	0.110296
RBMS2	RBMS2	0.841397	9.77118	8.31643	0.0411493	0.110447
ENSCSAG00000013178	ENSCSAG00000013178	-0.840416	9.82896	5.71736	0.058078	0.141627
GON4L	GON4L	0.840008	9.79791	8.07557	0.0292852	0.0852962
RPP21	RPP21	-0.839895	9.86872	5.51382	0.0553607	0.136537
ZC3H18	ZC3H18	0.839395	9.76919	7.30997	0.055222	0.136454
DHX58	DHX58	0.838784	9.77118	7.00287	0.0502138	0.128223
GNL3	GNL3	0.83873	9.79693	6.26583	0.0518008	0.130483
ENSCSAG00000005219	ENSCSAG00000005219	0.838536	9.76718	7.02662	0.0583308	0.141997
ZFP36	ZFP36	0.83834	10.0802	6.94186	0.00858816	0.0339027
TUBA1C	TUBA1C	-0.837597	11.0543	18.6156	0.000112665	0.00103306
ATP5MD	ATP5MD	-0.837057	9.83471	5.35759	0.0642467	0.152828
HSP90B1	HSP90B1	-0.836773	10.8179	12.6782	0.000392492	0.00291699
GSDMD	GSDMD	-0.836742	9.93978	5.39647	0.0479104	0.123371
SUPT6H	SUPT6H	0.836735	9.88266	6.05273	0.0357868	0.0991238
MRPS15	MRPS15	-0.83662	10.1867	10.949	0.0156507	0.0532514
EGLN2	EGLN2	-0.83636	9.82125	5.13834	0.0697518	0.16191
PHC3	PHC3	0.836042	9.71931	16.7758	0.028507	0.0834904
ENSCSAG00000009494	ENSCSAG00000009494	-0.83589	9.84043	5.07424	0.0671952	0.157577
HERPUD1	HERPUD1	0.835391	9.92457	6.21582	0.021803	0.0688619
MYDGF	MYDGF	-0.834041	9.77218	6.66994	0.0642253	0.152828
MAD2L2	MAD2L2	-0.833226	9.86311	5.45931	0.0585085	0.142209
ALKBH7	ALKBH7	-0.83322	9.92189	5.44355	0.045414	0.118655
SMIM30	SMIM30	-0.833213	9.77816	6.03675	0.0737215	0.168308
EEF1G	EEF1G	-0.833206	11.0045	31.2904	1.26199e-05	0.000156216
RPN2	RPN2	-0.833158	10.2244	11.4871	0.0126523	0.0454906
TPM1	TPM1	-0.833131	11.3462	18.5542	1.8635e-05	0.000218205
ENSCSAG00000015299	ENSCSAG00000015299	-0.832309	9.84519	5.06406	0.0657335	0.155623
CLEC16A	CLEC16A	0.832035	9.74293	9.00839	0.0545012	0.135058
SLC20A1	SLC20A1	0.831737	9.84708	5.7021	0.0442436	0.116408
AKIP1	AKIP1	-0.83157	9.77119	6.17604	0.0722789	0.165906
GABARAPL2	GABARAPL2	-0.831331	10.0235	6.72541	0.0321155	0.0910407
PUM3	PUM3	0.831152	9.76818	7.30632	0.0572287	0.140147
MARCHF5	MARCHF5	0.830938	9.79398	6.49536	0.0473256	0.122277
ENSCSAG00000015147	ENSCSAG00000015147	-0.830872	9.91196	6.56921	0.0386901	0.105266
EXOC6B	EXOC6B	0.830589	9.76417	7.57192	0.0519234	0.130494
OXR1	OXR1	0.829889	9.78609	7.19872	0.0437864	0.115544
ENSCSAG00000009229	ENSCSAG00000009229	-0.829777	9.76317	7.4339	0.0590259	0.143266
PSMC3	PSMC3	-0.828466	9.79693	5.2973	0.075889	0.171319
ACTN4	ACTN4	0.828406	9.96708	6.74607	0.0255866	0.0775653
RAB11A	RAB11A	-0.827561	9.94334	5.81477	0.047522	0.122553
ARL13B	ARL13B	0.827466	9.74701	8.64319	0.0553881	0.13654
SUPT16H	SUPT16H	-0.827448	10.06	7.48971	0.0313874	0.0894154
NEDD4	NEDD4	0.827263	9.78114	6.53761	0.0584085	0.142099
FBXO42	FBXO42	0.827073	9.73373	11.05	0.0455034	0.118761
CASC4	CASC4	0.826561	9.75208	7.89264	0.0592572	0.14376
TXNDC17	TXNDC17	-0.826481	10.06	7.58847	0.0287902	0.0842319
ATE1	ATE1	0.826271	9.74497	8.79778	0.0544999	0.135058
EIF3F	EIF3F	-0.826152	10.2597	12.1965	0.00799663	0.0323034
MAPK1IP1L	MAPK1IP1L	0.826068	9.92009	6.28243	0.0274611	0.0815831
SFXN4	SFXN4	0.825954	9.83567	5.70823	0.0517928	0.130483
ENSCSAG00000010845	ENSCSAG00000010845	0.824936	9.73271	10.1972	0.0526237	0.131597
UCHL5	UCHL5	-0.824588	9.85936	5.80376	0.0544227	0.134992
SCAF11	SCAF11	0.824183	9.84233	5.81396	0.0443659	0.116553
KIF5B	KIF5B	0.824146	10.332	16.3956	0.00112488	0.0069705
ENSCSAG00000005255	ENSCSAG00000005255	0.823876	9.78214	6.23693	0.0610324	0.146562
BRAF	BRAF	0.82337	9.7162	18.0384	0.0326279	0.0921416
NUFIP1	NUFIP1	0.822598	9.76718	6.85057	0.06059	0.146175
DHX36	DHX36	0.822557	9.80865	7.23383	0.0350274	0.097488
OSBPL11	OSBPL11	0.822171	9.74294	8.70071	0.0575584	0.140756
GOLIM4	GOLIM4	0.822094	9.88728	5.81055	0.0409782	0.110205
TPBG	TPBG	0.821548	9.78906	6.23534	0.0578907	0.141236
TGOLN2	TGOLN2	0.821449	9.85464	5.52864	0.0481626	0.123775
TPD52L2	TPD52L2	0.821438	9.81836	5.69801	0.0573925	0.140482
YBEY	YBEY	-0.820726	9.80671	5.15197	0.07458	0.16943
ROCK1	ROCK1	0.819992	9.86029	5.77791	0.0427919	0.113566
ENSCSAG00000018442	ENSCSAG00000018442	-0.819622	10.1341	7.92582	0.0218185	0.0688619
VPS51	VPS51	0.819538	9.75814	7.35097	0.0616527	0.147835
NSDHL	NSDHL	-0.819477	9.87432	5.21296	0.0609766	0.146496
SWAP70	SWAP70	0.819326	9.77318	6.64143	0.0615207	0.147599
USP4	USP4	0.818633	9.77318	6.64968	0.0607476	0.146352
CDKN2C	CDKN2C	0.81825	9.75713	9.66613	0.0335461	0.0942737
TRIP10	TRIP10	0.817953	9.87895	5.88701	0.0363068	0.100244
PJA2	PJA2	0.817908	9.75612	8.08125	0.0519315	0.130494
TFAM	TFAM	-0.81767	9.76518	6.98006	0.0666356	0.15676
B4GALT3	B4GALT3	0.817174	9.73988	8.81603	0.0596574	0.144394
RB1	RB1	0.816947	9.82223	5.67664	0.0566019	0.138808
TMED2	TMED2	-0.816875	10.0058	6.46174	0.0394993	0.107012
SQLE	SQLE	0.816828	9.85841	5.30003	0.058838	0.142877
RNF111	RNF111	0.816766	9.75713	7.30512	0.0603399	0.14591
MRPS23	MRPS23	-0.8164	9.95129	5.5536	0.0510219	0.129487
PCCB	PCCB	-0.816261	9.76517	6.39092	0.0758404	0.171319
BEX2	BEX2	-0.815797	9.84803	4.9108	0.0710732	0.164154
BCL2L1	BCL2L1	0.815235	9.94333	6.50993	0.0224318	0.0703396
MKRN2	MKRN2	0.815221	9.76618	6.87538	0.0616761	0.147835
GOLGA2	GOLGA2	0.815182	9.74293	8.66094	0.0606304	0.146205
RALA	RALA	0.814711	10.0657	7.95099	0.0112068	0.0413429
SERAC1	SERAC1	0.814652	9.71827	14.4637	0.0414379	0.110871
SUMO3	SUMO3	-0.813559	9.79202	7.58723	0.0422764	0.112542
PPP1R10	PPP1R10	0.813509	9.81158	5.70461	0.0551381	0.136311
RUSC1	RUSC1	0.81326	9.73373	9.80776	0.0584464	0.142125
PHF1	PHF1	0.81266	9.72551	12.1462	0.0468998	0.121673
SLC25A3	SLC25A3	0.812367	10.7821	37.0868	7.78759e-06	0.000102367
TALDO1	TALDO1	-0.811513	10.5078	18.7872	0.00284021	0.0146346
RNF20	RNF20	0.811421	9.77617	6.32261	0.0685125	0.159801
ARIH2	ARIH2	0.810716	9.78806	6.67669	0.0508652	0.129251
HS6ST1	HS6ST1	0.809989	9.71308	22.6456	0.0206785	0.0660365
SNX6	SNX6	-0.809967	9.7541	6.78829	0.0776776	0.17438
MRPL21	MRPL21	0.80965	9.92729	5.8758	0.0424262	0.112825
PDCD7	PDCD7	0.809189	9.74293	8.57089	0.0598293	0.144743
LSM10	LSM10	-0.809049	9.82222	5.34658	0.0677859	0.158462
TRIM44	TRIM44	0.808923	10.0058	6.62002	0.0196622	0.0639297
TRIM47	TRIM47	0.808743	9.73988	8.91752	0.059359	0.14394
PODXL	PODXL	0.808604	9.74192	8.39298	0.0737459	0.168308
EAF1	EAF1	0.807216	9.72345	15.2219	0.0315035	0.0896969
PARP4	PARP4	0.807149	9.75005	8.03583	0.0606902	0.146281
COQ9	COQ9	0.806617	9.90559	5.68182	0.0401968	0.10845
FAM162A	FAM162A	-0.806597	9.94688	6.17605	0.0466355	0.121229
IPMK	IPMK	0.806218	9.76115	12.4451	0.0175069	0.0579733
MRPL4	MRPL4	-0.805982	9.98096	5.82391	0.0473678	0.122277
SCCPDH	SCCPDH	-0.805785	9.77816	7.44837	0.050841	0.129251
ARL14EP	ARL14EP	-0.805785	9.74192	8.02174	0.0711401	0.164235
CHD8	CHD8	0.805717	9.84423	5.76584	0.0469662	0.121784
RBM42	RBM42	-0.805521	9.88451	4.92416	0.0662761	0.15623
ENSCSAG00000016057	ENSCSAG00000016057	-0.804985	9.90378	5.25887	0.060453	0.14598
JAK1	JAK1	0.804848	9.77218	6.71015	0.0622679	0.149036
FAM199X	FAM199X	0.804567	9.73066	10.5597	0.0547505	0.135482
TMX4	TMX4	0.804085	9.76819	6.51924	0.0740118	0.168692
BPTF	BPTF	0.80363	9.88358	6.57178	0.0292069	0.0851159
BRD3	BRD3	0.803105	9.77916	6.12212	0.0686905	0.160073
MCAT	MCAT	0.803092	9.78114	6.00691	0.0671635	0.157573
PRDX3	PRDX3	-0.802614	10.1302	9.45952	0.0200362	0.0647009
ANKRD13C	ANKRD13C	0.802447	9.75308	13.1539	0.0204403	0.0655579
PPIF	PPIF	0.802421	9.91649	5.09623	0.0536565	0.13373
CCDC50	CCDC50	0.802404	9.89188	5.58087	0.0414565	0.110871
ZNF180	ZNF180	0.802072	9.70787	30.678	0.0120497	0.0436691
VTI1B	VTI1B	0.801767	9.80866	5.46133	0.064744	0.153701
ENSCSAG00000018909	ENSCSAG00000018909	-0.801601	9.74904	11.6575	0.0298251	0.0863587
CDK12	CDK12	0.801367	9.73374	12.4501	0.0344111	0.0961844
SIGMAR1	SIGMAR1	-0.801249	9.80476	8.89561	0.0260744	0.0786315
ENSCSAG00000018606	ENSCSAG00000018606	0.801167	9.74395	8.06112	0.0667057	0.156853
ENSCSAG00000003298	ENSCSAG00000003298	0.801099	9.74497	8.72106	0.0556985	0.137137
ITFG2	ITFG2	0.800982	9.7255	12.2237	0.0473648	0.122277
TCN2	TCN2	-0.800886	9.75814	6.54108	0.0815698	0.181309
SCLT1	SCLT1	0.800738	9.77418	9.31622	0.0298936	0.0863587
[truncated: 3,200 more rows]

## Sheet: Infected vs Bystander
	genes	logFC	logCPM	F	PValue	FDR
SPP1	SPP1	-4.47463	11.0555	122.667	1.43471e-26	3.10795e-24
IL11	IL11	4.04203	10.6202	151.906	5.28496e-32	1.52647e-29
CCL2	CCL2	4.01388	9.88451	83.3725	5.79151e-19	6.02201e-17
CST3	CST3	-3.79273	12.95	272.651	1.03008e-52	5.3554e-49
NFKBIA	NFKBIA	3.734	10.2893	70.8519	1.84949e-16	1.43515e-14
S100A1	S100A1	-3.11826	10.5757	150.009	7.32199e-23	1.22797e-20
NQO1	NQO1	-3.07553	9.89463	55.4446	3.12025e-10	1.31887e-08
ZC3HAV1	ZC3HAV1	2.97546	10.1671	56.4329	1.60313e-13	1.01642e-11
TPI1	TPI1	-2.96991	11.1584	207.276	8.07182e-33	2.99753e-30
EDN1	EDN1	2.93818	9.92279	67.1046	1.05888e-15	7.34014e-14
ENSCSAG00000006491	ENSCSAG00000006491	-2.91307	10.3088	94.3208	5.02078e-16	3.67649e-14
SERPINA1	SERPINA1	-2.88177	10.0369	43.7642	6.90134e-11	3.35328e-09
ENSCSAG00000000541	ENSCSAG00000000541	-2.82294	10.6901	146.311	2.70095e-21	3.69532e-19
NDUFA4	NDUFA4	-2.81523	10.4963	142.876	2.87176e-17	2.36988e-15
GPR37	GPR37	2.81432	9.75208	106.938	1.75781e-10	8.01653e-09
ATRAID	ATRAID	-2.77704	9.88543	51.8076	1.08669e-08	3.50972e-07
MIF	MIF	-2.73729	11.3764	229.239	1.34514e-37	7.77044e-35
H2AC6	H2AC6	2.72472	9.97053	69.1404	4.09897e-16	3.04436e-14
HSPB1	HSPB1	-2.66479	10.7822	98.3973	1.56822e-20	1.92043e-18
KANSL1	KANSL1	2.64467	9.81546	94.7633	9.91407e-12	5.4256e-10
IGFBP6	IGFBP6	-2.6321	10.1987	69.0781	1.38784e-11	7.36264e-10
NDUFA13	NDUFA13	-2.62559	10.5521	136.685	1.79599e-16	1.41475e-14
COX5B	COX5B	-2.62246	10.6493	161.488	3.30031e-18	3.06398e-16
S100A6	S100A6	-2.61724	12.4393	182.281	1.8359e-37	9.54487e-35
ENSCSAG00000002775	ENSCSAG00000002775	-2.5854	12.0776	190.376	6.90205e-39	5.98062e-36
GSTP1	GSTP1	-2.55669	11.4747	232.12	3.39776e-38	2.29467e-35
VIM	VIM	-2.54954	12.5749	205.481	1.63228e-41	2.12156e-38
SERF2	SERF2	-2.54458	10.5527	133.368	8.40657e-16	5.98709e-14
PFN1	PFN1	-2.5152	12.2629	230.612	8.58015e-46	1.48694e-42
PDZD8	PDZD8	2.51334	9.9389	64.5792	3.3886e-13	2.07262e-11
ANKRD11	ANKRD11	2.50516	9.93087	63.3131	2.54336e-12	1.45307e-10
CD63	CD63	-2.49797	10.6943	152.885	7.66664e-18	6.87222e-16
ENSCSAG00000019744	ENSCSAG00000019744	-2.47969	10.665	123.475	3.32409e-17	2.7003e-15
NRIP1	NRIP1	2.4757	9.80378	68.1093	2.38366e-09	8.91559e-08
DUSP1	DUSP1	2.46699	10.7419	93.2347	6.58929e-21	8.56442e-19
CALM1	CALM1	-2.43822	10.942	119.254	1.03362e-22	1.67931e-20
ENSCSAG00000008441	ENSCSAG00000008441	-2.42404	10.3786	113.489	4.46674e-12	2.49705e-10
LGALS1	LGALS1	-2.41882	11.8179	153.937	2.2505e-32	7.80022e-30
ENSCSAG00000012062	ENSCSAG00000012062	-2.41769	10.8785	114.219	5.28599e-19	5.60854e-17
ENSCSAG00000000395	ENSCSAG00000000395	-2.41511	11.0411	103.933	6.90481e-21	8.75564e-19
ID2	ID2	2.40623	9.78312	60.1423	7.97579e-09	2.72804e-07
ENSCSAG00000005360	ENSCSAG00000005360	-2.39764	10.3108	94.5978	3.49856e-11	1.80089e-09
ENSCSAG00000000444	ENSCSAG00000000444	-2.39619	11.7585	153.519	2.6827e-32	8.71711e-30
OAZ1	OAZ1	-2.39481	10.7607	129.155	2.5916e-17	2.17318e-15
EEF1A1	EEF1A1	-2.39284	12.4945	161.501	9.52465e-34	4.12655e-31
RSPO3	RSPO3	2.38792	10.3515	91.2863	1.58836e-20	1.92043e-18
STMN1	STMN1	-2.38075	10.2098	60.2933	1.05582e-09	4.09769e-08
ZNF503	ZNF503	2.37954	10.0024	54.6169	4.19078e-13	2.50435e-11
ENSCSAG00000011104	ENSCSAG00000011104	-2.37882	10.18	44.9418	1.05615e-09	4.09769e-08
UQCRC1	UQCRC1	-2.37429	10.2598	90.8197	2.55312e-10	1.097e-08
APOE	APOE	-2.37222	10.8004	82.7068	7.85051e-19	7.849e-17
NUAK2	NUAK2	2.36708	9.91013	60.6079	4.06749e-11	2.03335e-09
ENSCSAG00000010250	ENSCSAG00000010250	-2.3616	11.5263	171.333	2.57687e-33	1.03055e-30
ENSCSAG00000009802	ENSCSAG00000009802	-2.34453	10.2852	82.6982	1.95707e-10	8.62273e-09
DDOST	DDOST	-2.3317	10.0377	47.4259	8.16785e-08	2.30772e-06
ND6	ND6	2.32688	11.0344	84.3163	3.7643e-19	4.0772e-17
ENSCSAG00000002263	ENSCSAG00000002263	-2.30973	10.6191	119.473	5.15479e-14	3.43587e-12
ENSCSAG00000019592	ENSCSAG00000019592	-2.30057	10.5544	117.256	3.1882e-13	1.97327e-11
PSMB3	PSMB3	-2.29104	10.3858	90.3444	4.22101e-11	2.09e-09
NPC2	NPC2	-2.2782	11.1819	76.3929	1.42444e-17	1.23428e-15
KLHL21	KLHL21	2.27776	9.76618	53.9327	1.62564e-07	4.24709e-06
INHBA	INHBA	2.27738	10.1754	67.5649	8.54162e-16	6.00106e-14
GPX1	GPX1	-2.2684	10.8266	134.842	8.68649e-17	6.94786e-15
ENSCSAG00000010606	ENSCSAG00000010606	-2.25473	10.582	110.239	4.0538e-13	2.45066e-11
PPP1R15A	PPP1R15A	2.23461	10.3541	62.3078	1.00149e-14	6.76204e-13
ID1	ID1	2.23414	10.0907	39.7861	4.75743e-10	1.94755e-08
PRKAG2	PRKAG2	2.21866	9.91918	49.5213	8.94734e-10	3.60598e-08
PSMB8	PSMB8	-2.1939	10.4257	89.7907	7.08615e-11	3.41119e-09
PFKFB3	PFKFB3	2.19275	9.77915	47.7923	6.56532e-07	1.58024e-05
RPS4X	RPS4X	-2.18726	11.0607	116.797	1.91018e-22	3.0094e-20
UQCRQ	UQCRQ	-2.18695	10.0468	47.4313	2.83179e-07	7.28835e-06
KLF11	KLF11	2.17706	9.73271	67.7321	2.98718e-06	6.26224e-05
COX4I1	COX4I1	-2.17619	10.9548	143.474	3.62735e-19	4.01246e-17
ENSCSAG00000019601	ENSCSAG00000019601	-2.17048	9.91377	29.3285	4.70595e-06	9.29613e-05
SLC35F5	SLC35F5	2.16191	9.78213	41.4001	1.64865e-06	3.63192e-05
KLF6	KLF6	2.16147	10.5756	57.4154	1.00656e-13	6.54141e-12
TSPO	TSPO	-2.15255	10.1074	47.6758	1.31374e-07	3.50263e-06
ENSCSAG00000007277	ENSCSAG00000007277	-2.1493	10.1411	43.4728	7.62012e-08	2.18879e-06
CTSA	CTSA	-2.1469	9.92907	30.7858	4.53498e-06	9.03346e-05
PSMB5	PSMB5	-2.14556	10.1792	59.1782	4.97259e-08	1.46889e-06
NDUFB11	NDUFB11	-2.14262	10.2346	63.5252	1.04369e-08	3.4297e-07
ARF6	ARF6	2.1348	9.79004	40.9924	1.48801e-06	3.33455e-05
SKP1	SKP1	-2.12984	10.4302	91.1066	1.79646e-10	8.12157e-09
CIB1	CIB1	-2.11903	10.4187	75.836	2.5508e-10	1.097e-08
LGALS3	LGALS3	-2.11616	11.6483	87.8349	7.58851e-20	8.76725e-18
ATP6V0E1	ATP6V0E1	-2.11534	10.3441	77.7824	1.03627e-09	4.0815e-08
TMBIM6	TMBIM6	-2.11021	10.4219	71.369	8.11047e-11	3.86847e-09
PPFIA1	PPFIA1	2.10534	9.80476	40.6298	1.2877e-06	2.92347e-05
ENSCSAG00000016572	ENSCSAG00000016572	-2.10264	10.3252	73.5137	2.79719e-09	1.02413e-07
ENSCSAG00000005572	ENSCSAG00000005572	-2.09964	10.3434	73.6064	2.47374e-09	9.18639e-08
ENSCSAG00000001830	ENSCSAG00000001830	-2.09289	11.9394	194.051	1.57095e-39	1.63348e-36
ENSCSAG00000009369	ENSCSAG00000009369	-2.08321	10.077	37.7896	4.02448e-07	1.00593e-05
IGFBP3	IGFBP3	-2.08283	12.9816	79.8874	2.85548e-18	2.6992e-16
NFKBIZ	NFKBIZ	2.08219	9.99558	42.238	1.44516e-10	6.7084e-09
MRPL41	MRPL41	-2.08088	9.97663	34.0625	3.61795e-06	7.40539e-05
LAPTM4A	LAPTM4A	-2.08057	10.2963	68.0002	6.8649e-09	2.36362e-07
ENSCSAG00000007940	ENSCSAG00000007940	-2.07811	10.6477	94.5281	4.28139e-12	2.41945e-10
PSME2	PSME2	-2.07779	10.5556	85.3455	3.93511e-11	2.00575e-09
ENSCSAG00000015690	ENSCSAG00000015690	-2.07272	10.444	81.0371	4.34701e-10	1.79366e-08
FOSL2	FOSL2	2.0659	10.0779	52.7544	1.01239e-11	5.48271e-10
ATP5MPL	ATP5MPL	-2.06162	9.97229	31.1059	4.82301e-06	9.4622e-05
GPATCH8	GPATCH8	2.0567	9.88359	41.2405	5.1511e-08	1.51303e-06
TAF1D	TAF1D	2.04977	9.92458	42.9536	1.19494e-08	3.78812e-07
RGS2	RGS2	2.04907	9.74802	50.2889	2.10517e-06	4.56032e-05
XBP1	XBP1	2.04635	9.87153	33.0123	1.23326e-07	3.30501e-06
AKR1B1	AKR1B1	-2.04447	11.4229	94.332	4.0184e-21	5.35683e-19
LSM12	LSM12	2.03873	9.88265	37.9808	1.60108e-07	4.20406e-06
SWI5	SWI5	-2.03799	9.82511	27.0627	4.37062e-05	0.000627702
ENSCSAG00000002555	ENSCSAG00000002555	-2.03789	9.83662	29.0447	2.36963e-05	0.000369961
ARID1A	ARID1A	2.03513	9.79693	38.6558	2.11648e-06	4.56579e-05
FRMD4B	FRMD4B	2.02738	9.86593	36.2728	3.84323e-07	9.69949e-06
PRDX5	PRDX5	-2.02602	10.4327	81.5248	9.59499e-10	3.80797e-08
ELL2	ELL2	2.02145	9.75914	40.6125	1.09563e-05	0.000193747
SON	SON	2.01621	9.85371	34.3104	1.06339e-06	2.48871e-05
SSBP1	SSBP1	-2.01513	10.0126	40.37	1.57587e-06	3.50125e-05
ENSCSAG00000006167	ENSCSAG00000006167	-2.01085	11.2172	120.405	1.71255e-20	2.02353e-18
PLEKHH2	PLEKHH2	2.00991	9.83183	42.9907	4.92927e-07	1.21143e-05
CCNL1	CCNL1	2.00692	9.88542	41.6377	7.93839e-08	2.26767e-06
VPS29	VPS29	-1.9964	9.93265	31.0477	1.02686e-05	0.000182206
TMEM106C	TMEM106C	-1.99513	9.9662	32.4303	7.03148e-06	0.000129743
ENSCSAG00000013008	ENSCSAG00000013008	-1.99465	10.2266	63.0313	1.19329e-07	3.21446e-06
WSB1	WSB1	1.99297	10.0714	45.3021	1.61706e-10	7.43989e-09
SPRY2	SPRY2	1.9872	9.71931	102.797	1.82422e-06	3.98492e-05
ENO1	ENO1	-1.98575	11.2024	115.262	2.36676e-18	2.27866e-16
GADD45A	GADD45A	1.98367	9.79594	38.8877	3.3239e-06	6.91239e-05
ATP5MC1	ATP5MC1	-1.9799	10.5671	77.1548	1.93602e-10	8.60286e-09
ENSCSAG00000000098	ENSCSAG00000000098	-1.97718	10.1496	46.3868	5.89534e-07	1.42557e-05
ERH	ERH	-1.97633	10.3108	65.2863	3.44856e-08	1.04239e-06
ALPK2	ALPK2	1.97504	10.0468	36.1093	2.93102e-09	1.05822e-07
ENY2	ENY2	-1.96197	10.4627	71.7284	1.49881e-09	5.72963e-08
ND5	ND5	1.95942	11.775	114.36	5.42685e-25	1.04497e-22
NDUFB2	NDUFB2	-1.95207	10.0899	45.0907	1.26127e-06	2.87602e-05
ENO3	ENO3	-1.95053	11.1263	83.2285	2.06419e-18	2.02485e-16
DAD1	DAD1	-1.94862	10.1465	53.3316	8.53706e-07	2.02668e-05
ENSCSAG00000018796	ENSCSAG00000018796	-1.94529	9.96271	34.3046	5.76459e-06	0.000110591
BRD4	BRD4	1.94512	9.84708	30.9339	4.27316e-06	8.57767e-05
TNFAIP3	TNFAIP3	1.9422	9.92189	29.3485	8.07355e-08	2.29368e-06
PRDX1	PRDX1	-1.93933	11.4961	139.507	4.76872e-24	8.54917e-22
IRS2	IRS2	1.93792	9.73885	45.5752	2.71676e-05	0.00041665
TMEM50A	TMEM50A	-1.93246	9.94422	28.4848	1.88354e-05	0.000303174
ENSCSAG00000008809	ENSCSAG00000008809	-1.92624	10.8772	98.2624	9.22663e-14	6.07206e-12
E2F4	E2F4	1.92613	9.83375	30.8138	7.13336e-06	0.000130178
DDIT3	DDIT3	1.9249	9.88629	48.2784	1.03754e-08	3.4297e-07
ENSCSAG00000006256	ENSCSAG00000006256	-1.92054	11.4533	128.541	1.3209e-26	2.9858e-24
KMT2C	KMT2C	1.91712	9.87895	35.4968	4.08754e-07	1.0168e-05
ENSCSAG00000010970	ENSCSAG00000010970	-1.91317	9.77518	37.5273	1.59037e-05	0.000261657
AMOTL2	AMOTL2	1.91228	10.0939	47.9534	1.026e-10	4.84925e-09
ENSCSAG00000007941	ENSCSAG00000007941	-1.90767	10.0452	31.8881	7.17678e-06	0.000130462
ENSCSAG00000003804	ENSCSAG00000003804	-1.90447	10.0244	35.5862	6.77101e-06	0.000127085
SARAF	SARAF	-1.90346	9.93175	24.303	3.52599e-05	0.000520785
CCN1	CCN1	1.90281	10.7347	68.1619	6.46597e-16	4.66897e-14
DYNLT1	DYNLT1	-1.89909	9.99216	33.6059	7.06236e-06	0.000129743
RPS21	RPS21	-1.89845	10.3427	61.4535	9.50439e-09	3.18796e-07
MYL12A	MYL12A	-1.89812	10.2281	47.88	4.15443e-07	1.02852e-05
MCL1	MCL1	1.89442	10.0066	35.99	1.31142e-08	4.10726e-07
DYNLL1	DYNLL1	-1.88876	10.3211	52.2971	8.98613e-08	2.49834e-06
RPS19	RPS19	-1.88817	11.6978	113.068	9.57929e-25	1.77867e-22
SLC25A5	SLC25A5	-1.88415	10.8785	87.326	1.53246e-13	9.83611e-12
BAZ1B	BAZ1B	1.87674	10.0632	43.8823	8.58936e-09	2.9187e-07
ATP5F1E	ATP5F1E	-1.87569	10.3502	60.4908	4.12632e-08	1.22587e-06
CINP	CINP	-1.87111	9.87524	23.0675	9.93837e-05	0.00128531
IL18BP	IL18BP	-1.86985	9.85371	23.8142	9.77607e-05	0.00126748
DECR1	DECR1	-1.86911	10.0193	30.1689	1.52578e-05	0.000254247
TUBA1A	TUBA1A	-1.86857	9.97923	23.3429	2.06835e-05	0.000328848
PSENEN	PSENEN	-1.8645	10.0168	31.8057	1.31838e-05	0.000229239
LAMA4	LAMA4	1.86308	10.041	33.509	1.02975e-08	3.4297e-07
BIRC6	BIRC6	1.8625	9.86498	28.9184	4.72048e-06	9.29613e-05
SRP14	SRP14	-1.85808	10.3197	51.8079	1.04595e-07	2.84706e-06
NEURL3	NEURL3	1.8536	9.79791	29.1986	1.58512e-05	0.000261657
REV1	REV1	1.85274	9.76418	39.1491	2.10783e-05	0.000333629
GRN	GRN	-1.85183	10.1216	30.8415	3.195e-06	6.671e-05
ENSCSAG00000003157	ENSCSAG00000003157	-1.84231	10.3635	56.8324	8.21175e-08	2.30772e-06
EMX2	EMX2	1.84147	9.76317	32.0994	6.36245e-05	0.000873522
ZNF462	ZNF462	1.83871	9.77518	31.0198	4.66427e-05	0.000664371
ENSCSAG00000012220	ENSCSAG00000012220	-1.83732	9.99215	28.3172	2.66732e-05	0.00041272
PPRC1	PPRC1	1.836	9.77618	30.6629	5.69548e-05	0.000788111
SLC39A1	SLC39A1	-1.83535	10.0915	36.9691	6.57255e-06	0.000123807
ENSCSAG00000016147	ENSCSAG00000016147	-1.83366	10.209	49.3741	1.35321e-06	3.05884e-05
ITPRID2	ITPRID2	1.83245	9.81158	31.2082	1.51275e-05	0.000253702
PPP1R9B	PPP1R9B	1.82677	9.72034	55.907	6.80204e-05	0.000923337
NCOR2	NCOR2	1.82451	9.85842	26.6171	1.5872e-05	0.000261657
ENSCSAG00000012270	ENSCSAG00000012270	1.82118	9.828	28.8688	1.62033e-05	0.000264909
ENSCSAG00000008089	ENSCSAG00000008089	-1.82048	10.0963	31.8532	8.06637e-06	0.000145111
RUNX1	RUNX1	1.81834	9.78708	44.6555	5.08849e-06	9.94551e-05
FOXJ3	FOXJ3	1.81739	9.73783	64.6371	9.47237e-06	0.000168654
PTPRK	PTPRK	1.81571	9.98785	31.5053	2.65035e-07	6.85532e-06
DUT	DUT	-1.81269	10.0509	27.7094	2.52011e-05	0.000392277
ENSCSAG00000000476	ENSCSAG00000000476	-1.81217	12.1826	120.765	3.28552e-26	6.56977e-24
BTF3	BTF3	-1.81073	10.6634	78.5005	2.11158e-10	9.22529e-09
PARK7	PARK7	-1.80668	10.0649	32.6598	1.70422e-05	0.000276883
TPT1	TPT1	1.80258	12.27	245.324	3.01129e-48	7.82784e-45
MAPKAPK2	MAPKAPK2	1.79857	9.73271	43.2572	0.000121361	0.00153478
MRPL48	MRPL48	-1.79765	9.85276	23.9342	0.000105323	0.00134871
AP1S1	AP1S1	-1.79707	10.5006	61.0849	1.0489e-08	3.4297e-07
ENSCSAG00000002311	ENSCSAG00000002311	-1.79622	10.1138	37.0345	7.88216e-06	0.000142289
CRYAB	CRYAB	-1.79574	9.81158	24.2653	6.18823e-05	0.000853385
ENSCSAG00000003794	ENSCSAG00000003794	1.79283	9.78905	29.7764	4.0415e-05	0.000590218
CREBBP	CREBBP	1.79142	9.77617	29.8635	7.43915e-05	0.000996808
PDZD11	PDZD11	-1.78921	9.87338	21.6878	0.000162965	0.00193438
SETD2	SETD2	1.78804	9.91196	32.0015	1.07897e-06	2.50427e-05
UQCR10	UQCR10	-1.78307	10.0361	33.7112	1.4969e-05	0.000251857
ENSCSAG00000019475	ENSCSAG00000019475	-1.77943	9.86499	21.3828	0.000206722	0.00235175
CLU	CLU	-1.77917	9.93801	18.9183	0.000113644	0.00144459
CDC42EP3	CDC42EP3	1.77915	10.0024	33.3272	4.08667e-08	1.22107e-06
PSMB6	PSMB6	-1.77885	10.2031	46.7331	2.35708e-06	5.04298e-05
ENSCSAG00000004661	ENSCSAG00000004661	-1.77574	9.96358	22.9292	8.35641e-05	0.00110547
TRIM8	TRIM8	1.77329	9.73168	44.2905	9.74054e-05	0.00126603
KMT2E	KMT2E	1.77207	10.0049	35.0169	7.36495e-08	2.13913e-06
KAT2A	KAT2A	1.77038	9.74599	35.3356	0.000135014	0.00166913
SLC25A37	SLC25A37	1.76948	9.90742	27.1201	4.21347e-06	8.49063e-05
TMEM59	TMEM59	-1.76873	9.89647	22.3126	0.000121626	0.00153478
AKAP1	AKAP1	1.76823	9.81449	20.7441	4.79303e-05	0.000680636
RBBP8	RBBP8	1.76736	9.82416	26.6128	4.15325e-05	0.00060315
NUAK1	NUAK1	1.76515	9.78906	29.5012	4.66078e-05	0.000664371
CD9	CD9	-1.76424	10.8194	85.3026	1.49384e-11	7.84492e-10
LHX1	LHX1	1.762	10.2519	48.2931	3.16031e-11	1.64305e-09
MGST1	MGST1	-1.76087	10.2127	37.2235	2.5823e-06	5.45747e-05
VPS28	VPS28	-1.75693	10.1807	39.0594	4.3785e-06	8.75531e-05
CKLF	CKLF	-1.75283	10.0931	39.5607	5.47631e-06	0.000105841
ND1	ND1	1.74912	11.1059	132.206	2.31172e-28	5.72317e-26
PI3	PI3	-1.74884	9.76116	27.3565	0.000335674	0.00355431
TIPARP	TIPARP	1.74815	9.89094	31.0518	2.44985e-06	5.21998e-05
UCP2	UCP2	-1.74811	9.78708	27.3939	0.000137533	0.0016864
TECR	TECR	-1.74759	10.0344	29.9847	3.06526e-05	0.000457939
H2AC7	H2AC7	1.74705	9.74801	42.58	1.44927e-05	0.000247854
BCAP31	BCAP31	-1.74697	10.4314	61.2551	9.94389e-08	2.73536e-06
ZNF574	ZNF574	1.74661	9.74903	32.2421	0.000190079	0.00219118
ENSCSAG00000018454	ENSCSAG00000018454	-1.74605	13.172	105.554	2.6563e-23	4.60337e-21
MGST3	MGST3	-1.74586	10.8319	75.0581	7.5072e-12	4.15212e-10
ENSCSAG00000002455	ENSCSAG00000002455	-1.7436	10.0673	34.5481	1.74774e-05	0.000283069
PPARG	PPARG	1.73999	10.1019	35.8385	9.13592e-09	3.08426e-07
SH3BP5L	SH3BP5L	1.73642	9.73271	44.4381	6.53e-05	0.000891062
IDH2	IDH2	-1.73512	9.89556	21.8399	0.000165284	0.00195743
ENSCSAG00000017172	ENSCSAG00000017172	-1.73456	10.0835	29.8334	2.72509e-05	0.000416698
ENSCSAG00000018037	ENSCSAG00000018037	1.73108	9.78609	25.7059	0.000144308	0.0017494
ASAP1	ASAP1	1.72928	9.83567	24.4065	5.63395e-05	0.000783179
RAB5A	RAB5A	1.72768	9.85181	25.2402	2.92557e-05	0.000440871
SLC30A7	SLC30A7	1.71987	9.74497	33.2598	0.000186823	0.00217292
ZBTB48	ZBTB48	1.71626	9.73475	41.2204	0.000181445	0.00213421
H1-4	H1-4	1.71619	10.1626	21.6134	3.91913e-06	7.92823e-05
IDO1	IDO1	-1.71192	9.75915	33.0035	6.01098e-06	0.000114473
POLD2	POLD2	-1.70898	10.021	28.3152	4.25144e-05	0.000615688
SLC12A7	SLC12A7	1.7076	9.75612	31.4781	0.000184859	0.00215694
NSD1	NSD1	1.70422	9.793	25.2888	0.000156085	0.00186653
RNF181	RNF181	-1.70309	10.073	29.4041	3.90676e-05	0.000572148
GLO1	GLO1	-1.70159	10.0294	28.1063	5.06109e-05	0.000713079
RPL30	RPL30	-1.70004	11.2001	90.6138	1.21358e-17	1.06939e-15
TMEM87B	TMEM87B	1.69728	9.77118	26.3746	0.000250357	0.0027635
RPS5	RPS5	-1.69569	11.8129	99.2207	4.47397e-22	6.46116e-20
NME1	NME1	-1.69538	10.6455	64.4139	5.34219e-09	1.86403e-07
GHITM	GHITM	-1.69485	10.4553	53.787	1.46072e-07	3.87463e-06
OST4	OST4	-1.69371	10.22	41.3125	5.86622e-06	0.000112127
MDH2	MDH2	-1.69371	10.6455	65.0839	5.82082e-09	2.0175e-07
CHAF1A	CHAF1A	1.69177	9.84992	25.836	3.19651e-05	0.000474818
GPRC5B	GPRC5B	1.6895	9.76217	27.3774	0.00027274	0.0029727
COPE	COPE	-1.6878	10.1114	31.8562	2.75143e-05	0.000419493
ZEB1	ZEB1	1.68619	9.84709	27.4556	2.31406e-05	0.000362373
RHOB	RHOB	1.6839	10.69	75.7829	1.88718e-17	1.60843e-15
CAPRIN1	CAPRIN1	1.68328	9.95218	25.3345	1.28685e-05	0.000225264
BRD8	BRD8	1.68085	9.82895	25.2187	6.38512e-05	0.000873585
SPEN	SPEN	1.67899	9.88911	30.3424	5.69969e-06	0.000109751
ENSCSAG00000019636	ENSCSAG00000019636	-1.67405	10.0509	25.1086	6.72149e-05	0.000914791
GGA3	GGA3	1.67402	9.73476	37.6544	0.000265739	0.00291472
ANXA1	ANXA1	-1.67365	10.6799	50.1997	2.54505e-09	9.38418e-08
MRPL11	MRPL11	-1.67357	10.2619	45.4695	4.57881e-06	9.08596e-05
OGT	OGT	1.67315	9.84898	23.2907	5.35412e-05	0.000748282
NOP56	NOP56	1.67309	10.0159	30.2633	3.3933e-07	8.64792e-06
SEC61G	SEC61G	-1.67265	9.95218	23.1973	0.000135586	0.00167041
NUDT22	NUDT22	-1.67194	9.84519	20.7683	0.000323061	0.00344051
CLCF1	CLCF1	1.67093	9.73066	35.7605	0.000380894	0.0039291
NHP2	NHP2	-1.67018	10.124	36.5192	2.11125e-05	0.000333629
EMP3	EMP3	-1.66579	10.1648	32.6827	1.5665e-05	0.000260199
HOXA9	HOXA9	1.66365	10.0015	25.8482	1.048e-06	2.4654e-05
BCL10	BCL10	1.65966	9.93531	27.6844	3.63801e-06	7.41613e-05
TP53BP2	TP53BP2	1.65921	10.1822	38.0633	3.65649e-09	1.30206e-07
ENSCSAG00000009861	ENSCSAG00000009861	-1.65905	10.4626	54.6502	1.53558e-08	4.78054e-07
ATP5MC2	ATP5MC2	-1.65844	10.7989	81.0969	4.03492e-11	2.03335e-09
CPSF4	CPSF4	1.65697	9.73476	35.3762	0.000355669	0.00372057
GADD45B	GADD45B	1.65675	10.5836	44.4832	4.87537e-11	2.39123e-09
RER1	RER1	-1.65549	10.0092	23.2249	0.000138016	0.00168835
CYBA	CYBA	-1.65419	10.3969	39.1222	3.49412e-07	8.86142e-06
ST3GAL1	ST3GAL1	1.65389	9.73374	36.5548	0.000330659	0.00350836
ENSCSAG00000000156	ENSCSAG00000000156	-1.65111	10.4238	47.6206	5.39739e-07	1.31742e-05
AFTPH	AFTPH	1.65072	9.76317	27.061	0.000396074	0.0040169
ABL2	ABL2	1.6495	9.76417	41.9211	5.53243e-05	0.000771128
ENSCSAG00000010747	ENSCSAG00000010747	-1.64886	10.6068	61.0134	2.92704e-08	8.89922e-07
AFF4	AFF4	1.64654	9.90558	24.7738	1.51922e-05	0.000253969
RFXANK	RFXANK	-1.6457	9.76317	22.7468	0.00103182	0.00866625
BANF1	BANF1	-1.64561	10.4021	55.1715	7.13185e-07	1.70869e-05
NDUFB7	NDUFB7	-1.64434	9.99643	20.7044	0.000160838	0.0019135
WDR83OS	WDR83OS	-1.64287	10.2894	45.1977	3.5344e-06	7.26299e-05
TUBA1B	TUBA1B	-1.64169	10.5084	54.3455	2.1764e-07	5.65754e-06
AFF1	AFF1	1.64166	9.73783	35.182	0.000235999	0.0026217
SETD5	SETD5	1.6411	9.78115	27.6193	0.000147611	0.00178471
POMP	POMP	-1.64054	10.1972	36.6955	1.60041e-05	0.000262477
USP42	USP42	1.64026	9.79102	24.2345	0.000194886	0.00224162
XRCC6	XRCC6	-1.63823	10.3826	51.5754	1.22593e-06	2.80776e-05
GPNMB	GPNMB	-1.63659	9.93176	16.4927	0.000430953	0.00429219
NSUN2	NSUN2	1.63619	9.80769	20.8011	0.000290706	0.00313565
WDR45B	WDR45B	1.6347	9.91377	23.308	1.98483e-05	0.000317512
SMAD7	SMAD7	1.63452	9.73065	55.2103	4.32569e-05	0.000623325
BEX3	BEX3	-1.63284	10.2046	33.7704	1.3583e-05	0.000235394
RPS6	RPS6	-1.63236	11.5762	101.524	6.66824e-22	9.36978e-20
NLRC5	NLRC5	1.63192	9.72963	36.919	0.000394683	0.00401557
ABCB1	ABCB1	1.63182	9.87524	25.7139	2.02413e-05	0.000322806
ENSCSAG00000011895	ENSCSAG00000011895	1.63103	9.74497	30.293	0.000426037	0.00425339
NADK	NADK	1.62686	9.73578	32.8658	0.000538593	0.00510994
ABCC4	ABCC4	1.62275	9.88174	21.511	4.32815e-05	0.000623325
H1-3	H1-3	1.62057	9.97752	19.0044	1.47997e-05	0.000249817
NDUFA2	NDUFA2	-1.61768	9.84709	18.4912	0.000625877	0.00572875
RIC1	RIC1	1.61372	9.73987	35.0041	0.000407615	0.00409902
RELN	RELN	1.61269	9.95128	22.5225	1.47293e-05	0.000249817
CHERP	CHERP	1.61156	9.75208	26.5719	0.000602269	0.00557152
BLVRB	BLVRB	-1.611	9.94688	18.2348	0.000419792	0.0042052
LUC7L	LUC7L	1.61092	9.78114	21.8202	0.000511632	0.00492588
ENSCSAG00000005073	ENSCSAG00000005073	-1.61023	10.2654	27.248	8.79229e-06	0.000157083
MTFMT	MTFMT	1.60906	9.76317	25.4735	0.000538613	0.00510994
PCNT	PCNT	1.6087	9.79004	22.1532	0.000348636	0.00365856
PIM1	PIM1	1.60843	9.85747	20.8525	9.35512e-05	0.00122204
CLCN6	CLCN6	1.60654	9.70683	67.7482	0.000234109	0.00260629
ARL3	ARL3	-1.6059	9.77518	25.3404	0.000382644	0.00393934
BICDL1	BICDL1	1.60523	9.72448	39.9924	0.000516757	0.00496603
ENSCSAG00000019146	ENSCSAG00000019146	-1.60466	11.2013	42.6456	1.18607e-10	5.55532e-09
BTBD1	BTBD1	1.60444	9.78412	21.352	0.000561778	0.00527199
TIMP1	TIMP1	-1.60346	10.0592	24.5495	0.000108344	0.00138398
H1-0	H1-0	1.60277	9.93982	20.7316	6.13306e-06	0.000115948
TNIP2	TNIP2	1.60261	9.80476	20.1241	0.000375263	0.00387871
KIF21A	KIF21A	1.60209	9.86404	18.0485	4.50339e-05	0.00064499
NDUFB5	NDUFB5	-1.60125	9.93444	19.8268	0.000340244	0.00358809
TIAL1	TIAL1	1.59827	9.88912	21.1265	8.13404e-05	0.0010804
C5orf51	C5orf51	1.59715	9.75612	26.6084	0.000660322	0.0059601
OSBPL3	OSBPL3	1.59708	9.76418	24.2345	0.000500551	0.00482814
ENSCSAG00000008269	ENSCSAG00000008269	-1.59636	10.3754	44.5613	2.13334e-06	4.58315e-05
LMAN2	LMAN2	-1.59581	10.2215	40.8814	1.79095e-05	0.000289165
PGP	PGP	1.59484	9.74701	28.3902	0.000607507	0.00560665
PPDPF	PPDPF	-1.59388	10.8218	77.4491	2.70805e-10	1.15403e-08
ENSCSAG00000000170	ENSCSAG00000000170	-1.59142	9.82512	18.7275	0.000762506	0.00670773
ND4L	ND4L	1.58837	11.2561	164.058	8.07332e-29	2.09866e-26
SRRM2	SRRM2	1.58786	10.0319	25.5171	5.42335e-06	0.000105209
RELCH	RELCH	1.58583	9.76317	25.6781	0.000454966	0.00446296
ZFAND3	ZFAND3	1.58395	9.74294	34.6325	0.000445389	0.00440224
LUZP1	LUZP1	1.58329	9.9056	20.8254	4.80464e-05	0.000680636
C12orf57	C12orf57	-1.58327	10.0218	20.5989	9.18815e-05	0.00120629
ZFP36L1	ZFP36L1	1.57798	10.2222	29.4752	7.58066e-08	2.18879e-06
DAPK1	DAPK1	1.57582	9.79792	30.1594	4.94353e-05	0.000698409
ENSCSAG00000017479	ENSCSAG00000017479	1.57515	9.75005	28.323	0.000488241	0.00472694
DHX9	DHX9	1.57116	9.78313	21.5993	0.00055356	0.0052137
H2AZ2	H2AZ2	-1.56891	10.2157	35.5054	2.88206e-05	0.000437796
ENSCSAG00000011099	ENSCSAG00000011099	-1.56556	10.0285	20.8915	0.000230148	0.00257875
VDAC3	VDAC3	-1.56533	10.0608	24.5428	0.000175384	0.00207233
SF3B6	SF3B6	-1.56497	10.0787	24.3025	0.000128108	0.0015972
FNDC3B	FNDC3B	1.56479	9.79791	19.934	0.00054352	0.0051411
RBBP6	RBBP6	1.56452	9.86871	25.3713	3.03563e-05	0.00045482
TAF1	TAF1	1.56389	9.72138	41.671	0.000452547	0.00445057
ENSCSAG00000013271	ENSCSAG00000013271	-1.56298	10.1051	26.4815	0.000102946	0.0013248
BRD2	BRD2	1.56088	9.82992	20.3756	0.000195544	0.00224423
DCXR	DCXR	-1.56083	10.1161	26.9165	9.15422e-05	0.00120488
TNFRSF1A	TNFRSF1A	1.56031	10.0762	28.326	1.06748e-06	2.48871e-05
RSF1	RSF1	1.55928	9.99129	26.3564	5.11373e-06	9.95741e-05
PSMB2	PSMB2	-1.55917	10.42	44.63	1.38562e-06	3.11855e-05
ZCCHC14	ZCCHC14	1.55778	9.71516	57.7825	0.000316073	0.00337425
TSC22D2	TSC22D2	1.55598	9.78411	34.0886	7.86785e-05	0.00105154
NOP10	NOP10	-1.55347	10.0811	26.1435	0.000134776	0.00166913
PSMB1	PSMB1	-1.55336	10.6146	51.2939	9.53661e-08	2.63728e-06
UBE2Q1	UBE2Q1	1.55279	9.73681	29.6857	0.000850306	0.0073802
TRAPPC6A	TRAPPC6A	-1.55166	9.82512	20.3928	0.000521778	0.00500503
DCBLD2	DCBLD2	1.55091	10.2915	31.4098	2.90387e-08	8.88071e-07
ANXA5	ANXA5	-1.55011	10.5268	53.3419	4.0218e-07	1.00593e-05
KDM6B	KDM6B	1.54985	9.73271	31.9036	0.000849565	0.0073802
H1-2	H1-2	1.54852	9.91919	17.632	0.0001174	0.00148869
UCKL1	UCKL1	1.548	9.85653	18.6484	0.000218199	0.00246078
FMR1	FMR1	1.54714	9.81642	17.5129	0.000529819	0.00506347
ATP6	ATP6	1.54387	12.3677	186.34	3.53095e-38	2.29467e-35
DDRGK1	DDRGK1	-1.54014	9.88636	15.0712	0.00121096	0.00983716
ENSCSAG00000010531	ENSCSAG00000010531	-1.53999	13.1523	152.856	3.54428e-32	1.08392e-29
ZNHIT1	ZNHIT1	-1.53835	10.0493	21.8319	0.000231834	0.00258649
ANKLE2	ANKLE2	1.53791	9.75308	24.653	0.00102912	0.0086576
FCER2	FCER2	-1.5373	9.85559	16.4591	0.00108206	0.00894381
UIMC1	UIMC1	1.53676	9.76316	28.35	0.000362823	0.00377264
MT-ND4	MT-ND4	1.53624	12.4505	172.563	9.78897e-36	4.62662e-33
DDX42	DDX42	1.53588	9.78412	19.7504	0.000826979	0.00722599
COX8A	COX8A	-1.53582	10.0377	21.2449	0.000243927	0.00269825
CAPG	CAPG	-1.53442	10.1019	22.1358	0.00013953	0.00170286
CELF1	CELF1	1.53437	9.80378	19.1121	0.000608223	0.00560665
SRI	SRI	-1.53294	10.0575	23.3599	0.000202984	0.00231428
YTHDC1	YTHDC1	1.53197	9.83088	21.702	0.00015114	0.00182315
DOCK5	DOCK5	1.53175	9.76718	25.457	0.000434035	0.00431462
TBC1D10B	TBC1D10B	1.53002	9.71204	62.3993	0.000230916	0.00258179
NAA38	NAA38	-1.52504	9.88359	15.6366	0.00127697	0.0102447
ENSCSAG00000007979	ENSCSAG00000007979	1.52453	9.80378	18.2515	0.000576406	0.0053705
HSBP1L1	HSBP1L1	-1.52448	10.2894	36.4558	1.42854e-05	0.000245115
TYMS	TYMS	-1.52301	10.0803	20.4712	0.000281016	0.00305011
CYP3A5	CYP3A5	-1.5222	10.1633	11.198	0.000858274	0.00743695
GDF15	GDF15	1.52201	10.1263	13.8838	0.000208586	0.00236777
VEZF1	VEZF1	1.51954	9.84329	22.0708	0.000155371	0.00186553
SMPD2	SMPD2	1.51888	9.75005	25.0336	0.00103488	0.008678
ACAA2	ACAA2	-1.51621	9.90833	17.7373	0.000680247	0.00610812
SFSWAP	SFSWAP	1.51567	9.79791	19.0609	0.000696267	0.00620551
ADGRG1	ADGRG1	1.51458	9.87152	17.7568	0.000278538	0.00302954
RNF41	RNF41	1.51244	9.74599	29.6163	0.000690472	0.00617859
FAM184A	FAM184A	1.50882	9.76818	21.0253	0.00103977	0.00869097
DYM	DYM	1.50603	9.74904	25.0456	0.00108797	0.00897833
GNA13	GNA13	1.50566	9.747	27.976	0.00068233	0.00611626
USP36	USP36	1.50466	9.83853	18.1715	0.000285804	0.00309562
AMFR	AMFR	1.50367	9.71412	44.01	0.000963823	0.00821462
IP6K1	IP6K1	1.50336	9.74293	28.6257	0.000845277	0.00736113
ZNF292	ZNF292	1.50297	9.75914	34.3264	0.000188132	0.00217839
ENSCSAG00000014810	ENSCSAG00000014810	-1.50255	10.5757	49.287	3.11569e-07	7.97954e-06
KPNA6	KPNA6	1.50248	9.76919	21.5983	0.000996805	0.00844037
ENSCSAG00000002214	ENSCSAG00000002214	-1.50182	9.95833	17.1904	0.000742992	0.00655826
DCPS	DCPS	-1.49994	9.7851	16.5908	0.0025615	0.0175689
ISCU	ISCU	-1.49946	9.82223	15.5049	0.00209412	0.0151003
RPS8	RPS8	-1.49836	12.278	100.124	2.98688e-22	4.56729e-20
TMEM208	TMEM208	-1.49667	9.95129	17.184	0.000828396	0.00722622
MRPL46	MRPL46	-1.49344	9.85464	15.4871	0.00158735	0.0122443
NTS	NTS	-1.49321	9.87431	12.9533	0.00193859	0.0143164
PKP2	PKP2	1.49308	9.77219	19.8319	0.00127886	0.0102447
KANSL1L	KANSL1L	1.4929	9.72241	48.5895	0.000215739	0.00243832
SRSF4	SRSF4	1.49257	9.96008	21.0285	7.03057e-05	0.0009494
TMEM40	TMEM40	-1.4924	9.76818	16.5223	0.00355567	0.0223801
URGCP	URGCP	1.48997	9.7286	31.1588	0.0016137	0.0123923
APOBEC3C	APOBEC3C	-1.48848	9.7861	17.7367	0.00198243	0.0145369
UGCG	UGCG	1.48847	9.82705	17.6786	0.000641917	0.00584471
LIMS1	LIMS1	1.48811	10.12	27.6861	1.86051e-06	4.04719e-05
NCKAP5	NCKAP5	1.4861	9.78905	21.4227	0.000452847	0.00445057
GTF2B	GTF2B	-1.48553	9.84518	13.7584	0.00211015	0.0151948
TMEM98	TMEM98	-1.48477	10.0134	18.9108	0.000574445	0.00536183
ENSCSAG00000005707	ENSCSAG00000005707	1.48348	9.70474	91.3645	1.98096e-05	0.000317512
NEK6	NEK6	1.48092	9.77717	18.3084	0.00160164	0.012318
STK17A	STK17A	-1.48058	9.77118	16.9644	0.00297262	0.0196686
DOCK10	DOCK10	1.47513	9.78213	19.7681	0.000779717	0.006836
WDFY1	WDFY1	1.47508	9.82319	17.6927	0.000651189	0.00590843
ARHGAP10	ARHGAP10	1.47409	9.74192	24.5672	0.00168909	0.0129141
UBE2R2	UBE2R2	1.47383	9.81932	16.9512	0.000916696	0.00790366
C19orf53	C19orf53	-1.47259	10.0534	20.5389	0.000396359	0.0040169
SSR2	SSR2	-1.4719	10.186	30.1261	9.25479e-05	0.00121198
LATS1	LATS1	1.46946	9.75814	22.2041	0.00138305	0.0109278
IER3	IER3	1.46913	10.475	34.8802	5.24381e-09	1.84207e-07
CEP170	CEP170	1.4682	9.93086	18.761	0.00014239	0.0017337
NPM1	NPM1	-1.46737	12.2073	82.9487	7.02868e-19	7.16512e-17
IPO7	IPO7	1.4666	9.93176	18.6301	0.000144353	0.0017494
PARP3	PARP3	1.4664	9.78313	18.0665	0.00156015	0.0120883
ARHGAP35	ARHGAP35	1.46466	9.74395	23.5829	0.00194311	0.0143294
EPHA2	EPHA2	1.46423	9.78905	20.1282	0.00089187	0.0077152
PSMB9	PSMB9	-1.46419	10.4091	36.8593	6.05768e-06	0.000114941
COPZ1	COPZ1	-1.4639	9.90104	14.5295	0.00176271	0.0132816
PRPF4B	PRPF4B	1.46298	9.90196	18.2468	0.000181853	0.00213421
PELI1	PELI1	1.46206	9.95125	24.6164	1.42384e-05	0.000245115
HNRNPH1	HNRNPH1	1.46149	10.0509	23.1249	2.88833e-05	0.000437796
C1orf35	C1orf35	1.46099	9.82512	16.2324	0.00104554	0.00872514
ENSCSAG00000000403	ENSCSAG00000000403	-1.46031	9.73168	32.1973	0.00096864	0.00824216
LAMTOR4	LAMTOR4	-1.45851	9.94777	15.7692	0.00122009	0.00988629
NDUFAF3	NDUFAF3	-1.45818	10.1994	27.7601	0.00010108	0.001304
SLC3A2	SLC3A2	1.45716	10.0509	23.3475	1.42685e-05	0.000245115
SLC25A33	SLC25A33	1.45706	9.72448	31.1178	0.00185598	0.0138838
ENSCSAG00000005574	ENSCSAG00000005574	1.45578	10.319	40.0612	3.04703e-09	1.09252e-07
YY1	YY1	1.45561	9.95216	19.1685	7.41821e-05	0.000996571
AHNAK	AHNAK	1.45423	10.1341	17.3908	3.38637e-05	0.000501588
PARP10	PARP10	1.45255	9.76317	19.3658	0.00200256	0.0146021
RPS13	RPS13	-1.45248	11.023	62.1001	1.17887e-11	6.31851e-10
LAMTOR2	LAMTOR2	-1.45243	9.87896	14.4351	0.00199364	0.014578
TCEAL8	TCEAL8	-1.45209	9.81933	14.0197	0.00301416	0.0198538
ENSCSAG00000008039	ENSCSAG00000008039	-1.45115	10.0698	23.3493	0.00036118	0.00376307
DENND5B	DENND5B	1.4502	9.72034	38.612	0.00122842	0.00988629
ENSCSAG00000006224	ENSCSAG00000006224	-1.44982	10.1472	25.3585	0.00017962	0.00211756
PSMB7	PSMB7	-1.44941	10.3754	40.3569	1.4762e-05	0.000249817
NIPBL	NIPBL	1.44907	9.84424	18.1412	0.000426239	0.00425339
ENSCSAG00000009374	ENSCSAG00000009374	1.44854	9.74599	23.3683	0.00174616	0.0132144
SLC7A5	SLC7A5	1.44818	9.74903	21.5983	0.00217664	0.0155872
PIK3C3	PIK3C3	1.44811	9.7541	20.7557	0.00216924	0.0155772
PPP1R18	PPP1R18	1.44656	9.79201	17.8734	0.00143523	0.0112546
PNN	PNN	1.44559	9.89188	17.3366	0.000402451	0.00406413
SMARCD1	SMARCD1	1.44544	9.78015	18.1557	0.00187581	0.0139718
MALSU1	MALSU1	1.44538	9.84803	14.9788	0.0006247	0.00572807
PALM2AKAP2	PALM2AKAP2	1.44498	9.79987	17.4023	0.00106438	0.0088257
BCAR1	BCAR1	1.44442	9.79497	17.8126	0.00135189	0.0107469
UNC5D	UNC5D	1.44256	9.77517	24.0698	0.00056965	0.00532664
GTF3C1	GTF3C1	1.44235	9.85653	15.5674	0.00106336	0.0088257
ENSCSAG00000001008	ENSCSAG00000001008	-1.44156	10.1815	26.8996	0.000128563	0.00159904
RNF5	RNF5	-1.44076	9.84138	16.6969	0.00135058	0.0107469
PMS2	PMS2	1.43824	9.73988	25.967	0.00171855	0.0130788
IGF2BP2	IGF2BP2	1.4374	9.84708	17.0579	0.000596211	0.00552531
SLC39A13	SLC39A13	1.43708	9.77916	16.7223	0.00207832	0.0150281
VAMP5	VAMP5	-1.43653	10.0883	20.5209	0.000358279	0.00374034
IREB2	IREB2	1.43632	9.78213	17.5515	0.00181751	0.0136353
MICOS13	MICOS13	-1.43621	9.9592	17.1109	0.000920987	0.0079275
NANS	NANS	-1.43486	9.89647	14.3588	0.00193674	0.0143164
HNRNPUL1	HNRNPUL1	1.43419	9.89096	16.3626	0.00047933	0.00465753
ENSCSAG00000005035	ENSCSAG00000005035	-1.43247	11.06	57.1468	3.88283e-10	1.62797e-08
ZNF721	ZNF721	1.43191	9.75512	23.0241	0.00122657	0.00988629
CARD10	CARD10	1.43149	9.76015	19.5823	0.00202063	0.0147132
DGUOK	DGUOK	-1.43093	9.87245	14.0812	0.00231544	0.0162676
ZFAND2A	ZFAND2A	1.42783	9.7541	20.5208	0.00222159	0.015822
BICC1	BICC1	1.42763	9.82222	17.847	0.000693388	0.00619403
UGGT2	UGGT2	1.4271	9.73374	32.097	0.000702312	0.00624157
ZFAND5	ZFAND5	1.42611	9.98958	19.7724	2.71362e-05	0.00041665
FKBP11	FKBP11	-1.42579	9.86592	12.77	0.0033756	0.0215071
MYC	MYC	1.42243	10.1957	23.5024	1.50745e-06	3.36361e-05
GET1	GET1	-1.42146	9.84043	12.7236	0.0036723	0.0229146
ATF3	ATF3	1.41943	10.1503	16.5505	5.22187e-05	0.000733744
ENSCSAG00000011427	ENSCSAG00000011427	-1.41938	10.3381	32.9767	3.09667e-05	0.000461307
IRAK1	IRAK1	1.41855	9.747	21.1624	0.00288031	0.019223
UBE2L6	UBE2L6	-1.41724	9.88728	14.4083	0.00200184	0.0146021
IFI30	IFI30	-1.41702	10.1302	20.8087	0.000295802	0.00317743
RTRAF	RTRAF	-1.41556	10.0955	20.6729	0.000291579	0.00313855
CLK4	CLK4	1.41553	9.74599	30.8788	0.000647638	0.00588649
S100A16	S100A16	-1.41524	10.7058	54.1996	1.53304e-07	4.04582e-06
KRTCAP2	KRTCAP2	-1.41337	10.046	18.6638	0.00069706	0.00620551
DNAJC6	DNAJC6	1.41271	9.73885	29.9151	0.000934593	0.00801807
ENSCSAG00000013897	ENSCSAG00000013897	-1.41176	9.87803	13.8323	0.00258372	0.0176514
FAM107B	FAM107B	1.41166	9.78807	15.8475	0.00227691	0.0160838
CYTB	CYTB	1.4111	13.7067	126.358	2.88847e-27	6.82597e-25
ENSCSAG00000005068	ENSCSAG00000005068	-1.4088	9.97144	15.71	0.000435045	0.00431641
FASN	FASN	1.40722	9.84709	15.3741	0.00128363	0.0102671
TTC17	TTC17	1.40451	9.72963	45.7673	3.66225e-05	0.000537854
SDC4	SDC4	1.40431	9.84138	14.4871	0.00139209	0.0109659
UBE3C	UBE3C	1.40369	9.76015	18.5207	0.00301417	0.0198538
WDR54	WDR54	-1.40311	9.82512	16.3519	0.00173724	0.0131661
PHF5A	PHF5A	-1.40305	10.0327	18.4466	0.000989289	0.00840411
MRPL54	MRPL54	-1.40304	9.81352	13.2861	0.00520167	0.0295881
SNRPB	SNRPB	-1.40286	10.6837	44.9033	5.43185e-07	1.31964e-05
COX7A2	COX7A2	-1.40241	10.3414	37.5885	2.90798e-05	0.000439494
SH3RF1	SH3RF1	1.40232	9.79004	17.4635	0.00151603	0.0117639
DCAF5	DCAF5	1.40156	9.76919	19.5905	0.00163533	0.0125399
JUN	JUN	1.40028	9.81544	19.6135	0.000567332	0.00531452
VAMP8	VAMP8	-1.399	9.95833	14.8564	0.00172069	0.0130788
MRPL27	MRPL27	-1.39856	10.0803	20.4672	0.000552952	0.0052137
LMTK2	LMTK2	1.39812	9.78015	18.9911	0.00149346	0.0116626
CSRNP1	CSRNP1	1.39782	9.82991	22.9027	0.000394157	0.00401557
CPSF1	CPSF1	1.39724	9.8631	14.8686	0.00116451	0.00950441
PHF12	PHF12	1.3962	9.7286	25.765	0.00359565	0.0225498
CLIC1	CLIC1	-1.39615	10.8058	57.0769	8.48012e-08	2.37033e-06
AEBP2	AEBP2	1.39143	9.7541	19.2248	0.00322508	0.0209852
PARN	PARN	1.39116	9.75915	19.1833	0.00297355	0.0196686
NUTF2	NUTF2	-1.39006	10.3917	39.4216	2.65502e-05	0.000412043
ENSCSAG00000019017	ENSCSAG00000019017	1.38977	11.0918	120.654	2.4257e-19	2.74157e-17
EIF2AK4	EIF2AK4	1.38928	9.89829	16.7663	0.000409851	0.00411355
PHGDH	PHGDH	-1.38906	9.80963	12.7429	0.00507141	0.0291019
ALDH1A1	ALDH1A1	-1.38864	10.2346	16.4066	0.000125655	0.00157039
IMMT	IMMT	-1.38834	10.0963	22.6531	0.000531965	0.00507465
PDCD11	PDCD11	1.38812	9.77119	17.0209	0.00283006	0.0189851
ZFC3H1	ZFC3H1	1.38794	9.79987	16.6392	0.00181164	0.0136109
ECH1	ECH1	-1.38759	9.80573	15.5888	0.00289247	0.0192794
ENSCSAG00000015394	ENSCSAG00000015394	-1.38716	10.3595	34.9414	4.15246e-05	0.00060315
NDUFA12	NDUFA12	-1.386	9.90832	13.3946	0.00272647	0.018481
BCL9	BCL9	1.38596	9.70369	67.2787	0.000595273	0.00552531
ENSCSAG00000017145	ENSCSAG00000017145	1.38583	9.81061	14.6312	0.00306776	0.020138
ENSCSAG00000018425	ENSCSAG00000018425	-1.38581	9.96096	16.6528	0.00105091	0.00875592
NDUFA8	NDUFA8	-1.38558	10.0468	19.3676	0.000766588	0.00673225
AKR7L	AKR7L	-1.38465	9.94953	14.8203	0.00156597	0.0121072
MED13	MED13	1.38307	9.77617	18.1142	0.00219795	0.0156966
ZNF207	ZNF207	1.38302	9.86872	15.0761	0.00118154	0.00961321
MDH1	MDH1	-1.38066	10.2252	26.2178	0.000156172	0.00186653
RDH13	RDH13	1.38005	9.73066	25.2967	0.00307736	0.0201755
DNAJB4	DNAJB4	1.37706	9.73374	36.5741	0.000489756	0.00473279
CENPW	CENPW	-1.37543	9.94245	13.8165	0.00275165	0.018579
SUZ12	SUZ12	1.3754	9.8347	16.0244	0.00111091	0.00913862
CYB5A	CYB5A	-1.37407	9.98701	15.9836	0.00142894	0.0112222
MRGBP	MRGBP	1.37378	9.77517	16.3133	0.00330119	0.0212675
CTSL	CTSL	-1.37273	12.9164	51.3385	1.81077e-12	1.05778e-10
ECHS1	ECHS1	-1.37229	10.0168	16.998	0.00112773	0.00924772
STK35	STK35	1.37001	9.76518	16.49	0.00354513	0.0223679
B2M	B2M	-1.36938	10.8082	37.9037	2.29766e-08	7.06838e-07
JUNB	JUNB	1.36776	10.2697	20.5116	6.85944e-06	0.000128281
ABCF1	ABCF1	1.36698	9.92459	15.9587	0.000480177	0.00465753
LITAF	LITAF	-1.36539	9.87431	11.7916	0.00451481	0.0268872
ENSCSAG00000006702	ENSCSAG00000006702	-1.36505	9.8106	13.7854	0.00443083	0.0265009
PCF11	PCF11	1.36421	9.79987	14.6711	0.00237491	0.0165956
DPY19L4	DPY19L4	1.36393	9.73374	24.156	0.0028568	0.0191152
PYCR1	PYCR1	1.36284	9.75208	19.514	0.00336194	0.0214463
AKAP13	AKAP13	1.36262	9.84992	14.8209	0.0011272	0.00924772
MRPL53	MRPL53	-1.36114	9.86029	11.897	0.00470941	0.0276795
CLDND1	CLDND1	-1.36103	9.86029	11.5644	0.00504957	0.0290085
PSMA7	PSMA7	-1.35945	10.5894	44.4109	3.43773e-06	7.12019e-05
RCAN1	RCAN1	1.3591	9.79693	14.403	0.00266535	0.0180903
ENSCSAG00000007502	ENSCSAG00000007502	1.35861	9.75713	25.5245	0.00107799	0.00892433
COX2	COX2	1.35848	14.7353	140.02	8.12767e-30	2.22399e-27
AHCYL1	AHCYL1	1.35792	9.73373	22.8081	0.00405911	0.0248567
CEP350	CEP350	1.35775	9.80476	16.2066	0.00135843	0.0107824
HSPD1	HSPD1	-1.35774	11.0084	51.1974	1.88534e-08	5.83444e-07
PIM3	PIM3	1.35752	9.70474	72.3151	0.000110521	0.00140833
GPN1	GPN1	-1.35641	9.80574	12.9758	0.00549161	0.0305357
COL27A1	COL27A1	1.35554	9.75106	19.6175	0.00367586	0.0229146
POLE4	POLE4	-1.35551	10.4283	34.0156	2.25211e-05	0.000353737
PELO	PELO	1.35507	9.83183	14.8803	0.00172767	0.0131126
PTAR1	PTAR1	1.35441	9.72963	23.9088	0.00427112	0.0258504
FAT1	FAT1	1.35391	9.79888	15.3983	0.00232785	0.0163326
FNDC3A	FNDC3A	1.35391	9.76116	18.093	0.00388783	0.0239944
ATG101	ATG101	1.35271	9.84613	14.762	0.00137101	0.0108492
CBX4	CBX4	1.35235	9.71204	40.3436	0.00226039	0.0160543
NMD3	NMD3	1.3508	9.80086	14.7157	0.00312591	0.0204166
BRPF1	BRPF1	1.34846	9.73783	22.0787	0.00418599	0.0253943
PPP1R3B	PPP1R3B	1.34653	9.74192	40.0769	0.000214876	0.00243385
COA6	COA6	-1.34568	9.75005	19.7072	0.00353345	0.0223213
ABCC3	ABCC3	1.34483	9.7541	18.7541	0.00379022	0.0235148
ZFHX3	ZFHX3	1.34435	9.79102	15.0711	0.00298076	0.0196912
YOD1	YOD1	1.34352	9.78016	16.0063	0.00277166	0.0186581
PWWP2A	PWWP2A	1.34324	9.74293	21.8129	0.0034542	0.0219272
S100A2	S100A2	-1.33864	10.9939	23.3721	1.60984e-06	3.56152e-05
ENSCSAG00000013863	ENSCSAG00000013863	-1.33711	9.93711	12.4287	0.00332975	0.0213215
PDIA6	PDIA6	-1.33582	10.6547	33.2318	1.8133e-06	3.97779e-05
COX3	COX3	1.33462	14.838	122.492	1.54838e-26	3.22e-24
CBLB	CBLB	1.33353	9.77019	15.3536	0.00438122	0.0262721
RBM33	RBM33	1.33337	9.79595	16.4843	0.00230948	0.0162476
ENSCSAG00000010048	ENSCSAG00000010048	1.33323	9.77018	20.6369	0.00223713	0.0159108
ENSCSAG00000001531	ENSCSAG00000001531	1.33137	9.85935	15.8299	0.0010264	0.00864871
BATF2	BATF2	1.32996	9.81449	14.4235	0.00257889	0.0176514
SLC25A25	SLC25A25	1.32958	9.71204	64.3519	0.000104269	0.0013385
TKT	TKT	-1.32913	10.5179	35.0764	3.65172e-06	7.41613e-05
FGF5	FGF5	1.32817	10.1815	22.4247	2.59835e-06	5.46916e-05
DCP1A	DCP1A	1.32745	9.74801	19.6856	0.00457476	0.0271593
RAB3GAP2	RAB3GAP2	1.32694	9.75511	17.9596	0.0047179	0.0276844
PAWR	PAWR	1.32527	10.12	20.677	2.15736e-05	0.000339882
MAT2A	MAT2A	1.32505	10.0227	18.0225	0.000185035	0.00215694
ING2	ING2	1.32477	9.75309	17.1964	0.00494725	0.0285703
ENSCSAG00000004710	ENSCSAG00000004710	-1.32465	10.8208	56.897	1.06052e-07	2.87168e-06
GLUL	GLUL	-1.32462	9.85087	10.8192	0.00585886	0.0320297
ENSCSAG00000013985	ENSCSAG00000013985	1.32416	9.74293	21.0055	0.00370893	0.0230655
ARMT1	ARMT1	-1.32406	9.73885	20.4126	0.00524016	0.0297384
CRCP	CRCP	1.32204	9.80183	14.3097	0.00326865	0.021084
PFDN1	PFDN1	-1.32202	9.84613	10.9403	0.00630471	0.033779
EIF1	EIF1	-1.32162	10.9584	47.0022	1.08687e-08	3.50972e-07
ENSCSAG00000017672	ENSCSAG00000017672	-1.3216	10.3177	26.6116	0.000124507	0.00155979
ADAMTS9	ADAMTS9	1.32149	9.71827	28.7002	0.00477291	0.027827
VAT1	VAT1	-1.32142	9.87152	12.8782	0.00404699	0.0248116
EIF4G3	EIF4G3	1.32138	9.76216	16.6814	0.00458173	0.0271612
ENSCSAG00000000206	ENSCSAG00000000206	1.32127	9.80962	12.1753	0.00311132	0.0203725
FAM174C	FAM174C	1.32107	10.0452	19.1856	6.36786e-05	0.000873522
FOS	FOS	1.32085	9.81446	17.8695	0.000533467	0.00507966
AIP	AIP	1.32066	9.83566	14.3595	0.0017752	0.0133564
VPS13C	VPS13C	1.32037	9.81157	13.4737	0.00326739	0.021084
PPL	PPL	1.31856	9.75005	18.852	0.00427916	0.025869
CEP85L	CEP85L	1.31804	9.71931	35.4234	0.00335082	0.0214016
APRT	APRT	-1.31786	10.158	21.121	0.000587706	0.00546598
POC1A	POC1A	1.31693	9.81739	14.4535	0.00273423	0.0185095
USF2	USF2	1.31686	9.75208	17.6808	0.00541889	0.0302284
ENSCSAG00000006004	ENSCSAG00000006004	1.31596	9.74396	23.0769	0.00385334	0.023821
UHRF1BP1L	UHRF1BP1L	1.31542	9.77119	14.6052	0.0052551	0.0297384
NDUFC1	NDUFC1	-1.31506	9.87618	14.8797	0.00217253	0.0155793
SPART	SPART	1.31502	9.76317	15.6703	0.00529588	0.0298724
ZNF655	ZNF655	1.31494	9.80574	13.656	0.00351999	0.0222904
DDX5	DDX5	1.31439	10.5711	43.0369	1.16518e-08	3.73109e-07
ENSCSAG00000010643	ENSCSAG00000010643	1.31423	9.82512	13.3549	0.00276983	0.0186581
STK3	STK3	1.31361	9.78511	13.9752	0.00484918	0.0281686
IGFLR1	IGFLR1	-1.31285	9.80574	14.0402	0.00584592	0.0319926
SLTM	SLTM	1.31152	9.91105	13.9097	0.000952299	0.00812972
ENSCSAG00000006445	ENSCSAG00000006445	-1.31145	9.84234	14.5676	0.00311825	0.0203922
MT-ND2	MT-ND2	1.31119	11.0447	81.455	2.34784e-16	1.79506e-14
PGRMC1	PGRMC1	-1.31054	9.92099	14.7853	0.00194891	0.0143315
RBX1	RBX1	-1.31027	10.0867	18.8055	0.00113571	0.0092925
STAM	STAM	1.30967	9.78411	16.5549	0.0024923	0.0172078
RANBP2	RANBP2	1.30962	9.96096	16.4218	0.000337631	0.00356777
ENSCSAG00000011492	ENSCSAG00000011492	-1.30961	9.92099	13.2578	0.00325458	0.0210717
EXOC3	EXOC3	1.30959	9.77816	14.2124	0.00537511	0.0300486
PSMA4	PSMA4	-1.30896	10.1161	19.5474	0.000941626	0.0080651
HS3ST1	HS3ST1	1.30891	9.96271	15.043	0.000200373	0.00228954
ETFB	ETFB	-1.30827	10.0067	14.739	0.00221633	0.0158062
YIF1A	YIF1A	-1.30796	9.8771	11.3229	0.0059759	0.0325327
NTHL1	NTHL1	-1.30685	9.73271	26.3519	0.00258074	0.0176514
CDH16	CDH16	-1.30594	9.74802	17.8711	0.00673006	0.0356673
QRSL1	QRSL1	1.30577	9.78313	13.9543	0.0048829	0.0283012
ARHGEF28	ARHGEF28	1.30575	9.81932	15.4535	0.00226666	0.0160769
NFAT5	NFAT5	1.30384	9.77317	18.9437	0.00214449	0.0154207
UBL5	UBL5	-1.30359	10.0277	16.2801	0.00175586	0.0132685
TMEM30A	TMEM30A	1.30284	9.78015	13.7581	0.00569489	0.0313641
GAB1	GAB1	1.30232	9.73066	30.302	0.00194663	0.0143315
LRFN4	LRFN4	1.30048	9.73476	21.3112	0.00457617	0.0271593
SENP5	SENP5	1.29926	9.72138	29.1663	0.00333007	0.0213215
RTL8C	RTL8C	-1.29796	9.94599	13.2744	0.00314103	0.0204896
SERP1	SERP1	-1.29762	9.88266	11.2967	0.00594862	0.0324521
CISD2	CISD2	-1.29745	9.91287	11.8228	0.00463673	0.0274018
ERCC6	ERCC6	1.29647	9.73783	19.7129	0.00616144	0.0331965
PSMA5	PSMA5	-1.2963	9.99985	14.3355	0.00245475	0.0170552
GDI1	GDI1	1.29552	9.86965	13.4115	0.00205472	0.0149197
ARMC7	ARMC7	1.2939	9.71827	33.2354	0.00241798	0.0168739
RPS7	RPS7	-1.29354	11.7648	70.175	2.53312e-16	1.90865e-14
ENSCSAG00000018658	ENSCSAG00000018658	-1.29338	10.1122	18.3812	0.00103833	0.00869097
ENSCSAG00000018600	ENSCSAG00000018600	-1.29223	10.4836	28.2557	3.57772e-05	0.000526928
IFIH1	IFIH1	1.29127	9.8891	9.69875	0.00191174	0.0141988
C11orf68	C11orf68	1.29102	9.72345	26.3878	0.00418018	0.0253887
STXBP2	STXBP2	-1.29101	9.79987	11.6877	0.00921594	0.0458943
PIKFYVE	PIKFYVE	1.29087	9.73579	21.349	0.00634665	0.0339467
SOCS6	SOCS6	1.29048	9.711	51.7931	0.000196876	0.00225454
RUVBL1	RUVBL1	-1.29012	9.90742	13.5734	0.00342184	0.0217483
TOMM7	TOMM7	-1.28979	9.8771	12.2279	0.00472499	0.0276947
MRPS6	MRPS6	-1.28876	10.0109	14.0125	0.00236908	0.0165772
KIAA1522	KIAA1522	1.28869	9.89188	13.553	0.00122297	0.00988629
C12orf43	C12orf43	1.28706	9.73271	20.6953	0.00652686	0.0347675
ALOXE3	ALOXE3	1.28637	9.73373	38.1191	0.000369619	0.00382799
ENSCSAG00000004023	ENSCSAG00000004023	1.28554	9.77717	17.5986	0.00464617	0.0274182
HCFC1	HCFC1	1.28453	9.79693	13.0543	0.00509778	0.0291887
LAMA5	LAMA5	1.28431	9.72448	23.559	0.00616808	0.0331965
TONSL	TONSL	1.28363	9.74802	19.0434	0.00467759	0.0275411
DOHH	DOHH	1.28317	9.76918	14.776	0.00624439	0.0335619
ENSCSAG00000015959	ENSCSAG00000015959	1.2828	10.2619	22.5845	1.21502e-05	0.000214131
SUPT20H	SUPT20H	1.28261	9.77119	16.3619	0.00426053	0.0258164
PAK2	PAK2	1.28221	10.0714	18.8728	8.91902e-05	0.0011769
ZFYVE16	ZFYVE16	1.28197	9.747	18.6759	0.00521023	0.0296043
MRPL13	MRPL13	-1.28155	10.0518	18.1192	0.00138936	0.010961
COX5A	COX5A	-1.28107	10.5671	41.2133	7.00178e-06	0.000129743
ZNF281	ZNF281	1.2797	9.77518	15.0187	0.00548039	0.0305059
ENSCSAG00000019326	ENSCSAG00000019326	-1.27913	9.76116	21.5126	0.00189326	0.0140816
PAXBP1	PAXBP1	1.27884	9.71724	30.7582	0.00372364	0.0231293
ENSCSAG00000007678	ENSCSAG00000007678	1.27725	9.72859	24.9392	0.00509167	0.0291859
MBD3	MBD3	1.27696	9.72241	29.3362	0.00295101	0.0196193
ENSCSAG00000005018	ENSCSAG00000005018	-1.27619	10.5479	36.4986	7.57311e-06	0.000137187
ZNF732	ZNF732	1.27576	9.74192	17.9929	0.00724398	0.0377748
EPCAM	EPCAM	-1.27567	9.95921	12.8778	0.00345859	0.0219283
TAGLN2	TAGLN2	-1.27486	11.0908	57.0652	1.26574e-08	3.98822e-07
CEBPZ	CEBPZ	1.27424	9.83662	12.329	0.00363956	0.0227592
PSMA3	PSMA3	-1.27414	10.1807	22.4269	0.000732149	0.00647355
FBL	FBL	-1.27383	10.0394	13.5928	0.00195682	0.0143694
RANGAP1	RANGAP1	1.27352	9.86966	14.7892	0.00149452	0.0116626
ELAVL1	ELAVL1	1.27306	9.79791	12.9308	0.00497296	0.0286317
SERPINH1	SERPINH1	-1.27216	10.0377	15.5135	0.00176203	0.0132816
TP53BP1	TP53BP1	1.27118	9.85087	12.1254	0.00331415	0.0213215
CD320	CD320	-1.26888	9.85653	12.525	0.00489203	0.0283226
ENSCSAG00000016729	ENSCSAG00000016729	-1.26844	9.95658	14.8145	0.0024492	0.0170552
ENSCSAG00000005089	ENSCSAG00000005089	-1.26768	10.3184	17.841	0.000225982	0.00253754
WAC	WAC	1.26744	9.73066	21.4813	0.00624888	0.0335619
ERP29	ERP29	-1.267	10.2288	22.9539	0.000393452	0.00401557
POGK	POGK	1.26608	9.75713	15.6459	0.00724359	0.0377748
ENSCSAG00000000174	ENSCSAG00000000174	-1.26588	9.94419	11.1346	0.00398633	0.0245067
ABTB2	ABTB2	1.26533	9.71412	37.8619	0.00321048	0.0209164
OSTM1	OSTM1	1.26526	9.75511	15.476	0.00749003	0.0388178
ENSCSAG00000000238	ENSCSAG00000000238	-1.26272	9.76416	12.9922	0.0110331	0.052099
PARP1	PARP1	-1.26271	9.95305	12.9611	0.00408738	0.024974
ENSCSAG00000013661	ENSCSAG00000013661	-1.26257	10.0931	18.8393	0.00149833	0.0116626
SPAG1	SPAG1	1.26157	9.72654	22.704	0.00590421	0.0322437
CDC42EP1	CDC42EP1	1.26117	9.92549	12.498	0.0016512	0.012643
MICAL3	MICAL3	1.2584	9.83375	11.978	0.00364218	0.0227592
GATAD2B	GATAD2B	1.25831	9.74396	17.4628	0.00679053	0.0359511
ELF4	ELF4	1.25784	9.81352	11.8854	0.00525215	0.0297384
ENSCSAG00000002022	ENSCSAG00000002022	-1.25662	10.0583	16.1055	0.00170891	0.0130273
MEAF6	MEAF6	1.25576	9.87337	12.694	0.00245708	0.0170552
TMEM14A	TMEM14A	-1.25408	9.9389	15.3245	0.00185988	0.0138872
CASP8AP2	CASP8AP2	1.25341	9.76918	17.9428	0.00362217	0.0226888
CRK	CRK	1.25257	9.81061	12.3033	0.00530106	0.0298724
TRRAP	TRRAP	1.2521	9.76618	14.0169	0.00806944	0.0414146
BICD2	BICD2	1.25201	9.7409	17.9242	0.00760841	0.0392811
ANAPC13	ANAPC13	-1.25141	9.78213	14.5661	0.00567143	0.0313345
POLDIP3	POLDIP3	1.25111	9.78313	13.0089	0.00696142	0.036558
ENSCSAG00000001379	ENSCSAG00000001379	1.2503	9.73065	19.5072	0.00875297	0.0441384
MRPS24	MRPS24	-1.24986	10.0344	14.2055	0.00277414	0.0186581
SMNDC1	SMNDC1	1.24985	9.80084	12.4516	0.00616681	0.0331965
MTIF2	MTIF2	1.24979	9.78807	12.6599	0.00722808	0.0377676
JMJD1C	JMJD1C	1.24943	9.76919	21.2393	0.00182737	0.0136895
PPIH	PPIH	-1.24807	9.87432	10.8384	0.00747928	0.0388071
STK40	STK40	1.24788	9.77118	13.8925	0.0080914	0.0414864
POLR2G	POLR2G	-1.24702	10.0738	17.8633	0.00170346	0.0130049
NCKAP5L	NCKAP5L	1.24702	9.72345	22.2858	0.009544	0.0471218
OBSL1	OBSL1	-1.243	9.82896	10.1049	0.0110171	0.0520708
ARID3B	ARID3B	1.24265	9.70264	69.8453	0.00026818	0.0029353
ENSCSAG00000017432	ENSCSAG00000017432	1.24262	9.70996	44.6805	0.00227523	0.0160838
ENSCSAG00000000021	ENSCSAG00000000021	1.24261	9.91917	16.5951	0.000475065	0.00463389
GLYR1	GLYR1	1.24192	9.74395	16.772	0.00852651	0.0431639
TCTEX1D2	TCTEX1D2	-1.2419	9.77816	11.2397	0.0145919	0.0629572
HS3ST3A1	HS3ST3A1	1.24141	9.71204	54.4008	0.000624283	0.00572807
TRIM56	TRIM56	1.24128	9.74904	17.2016	0.00691963	0.0364121
EPB41L4A	EPB41L4A	1.23999	9.73373	18.8854	0.00824729	0.0419958
ENSCSAG00000000609	ENSCSAG00000000609	-1.2399	10.4181	28.5101	5.69974e-05	0.000788111
SF1	SF1	1.2395	9.96621	14.1873	0.000725182	0.00643382
RILPL1	RILPL1	1.23855	9.73783	17.5704	0.00874985	0.0441384
ENSCSAG00000014518	ENSCSAG00000014518	-1.23848	9.81255	10.4339	0.0128227	0.0581215
CHD9	CHD9	1.23839	9.84041	17.4776	0.000949785	0.0081216
UROD	UROD	-1.23825	9.80281	13.0056	0.0066327	0.0352591
OLFML2B	OLFML2B	1.2377	9.76015	13.0663	0.00884218	0.0444589
CPSF7	CPSF7	1.2364	9.76418	15.3465	0.00732557	0.0380856
CDCA3	CDCA3	-1.23412	9.78114	23.4533	0.000450795	0.00444722
GPATCH1	GPATCH1	1.23346	9.74598	23.4751	0.00249832	0.0172265
CALCOCO2	CALCOCO2	1.23316	9.81546	12.3415	0.00563862	0.0312506
USP47	USP47	1.23301	9.79889	12.5194	0.00637893	0.0340494
LRPAP1	LRPAP1	-1.23292	10.0485	13.1329	0.00301682	0.0198538
NMI	NMI	-1.23274	9.84519	9.3728	0.011154	0.0523938
RBM25	RBM25	1.2324	10.0542	16.1173	0.000342635	0.00360599
SYNJ1	SYNJ1	1.23157	9.73681	22.7325	0.00471175	0.0276795
TNFRSF10B	TNFRSF10B	1.22933	9.85086	14.8224	0.00150498	0.0116956
SEC61B	SEC61B	-1.2291	10.2186	21.4325	0.000672479	0.00604882
SAT1	SAT1	-1.22886	10.5905	19.2414	1.31105e-05	0.000228729
RNASEH2C	RNASEH2C	-1.22862	10.1465	19.1109	0.00141885	0.0111597
MACO1	MACO1	1.22675	9.75612	14.9858	0.00837826	0.0424961
HSP90AB1	HSP90AB1	-1.22471	12.2136	50.7279	2.42439e-12	1.40049e-10
HDGFL2	HDGFL2	1.22424	9.82703	11.4663	0.00630879	0.033779
PLEKHA1	PLEKHA1	1.22347	9.76617	12.8732	0.00977874	0.0477817
RNASEK	RNASEK	-1.22342	10.1387	17.4808	0.00156725	0.0121072
COX1	COX1	1.22202	13.1367	99.873	3.34137e-22	4.96337e-20
IFI16	IFI16	-1.22175	9.79693	12.0471	0.00905743	0.045322
ZBTB43	ZBTB43	1.22163	9.78609	19.3462	0.00193385	0.0143164
RHPN2	RHPN2	1.21859	9.78708	11.9842	0.00877226	0.0441928
ENSCSAG00000006746	ENSCSAG00000006746	-1.2179	9.76518	19.6857	0.0024803	0.0171477
BNIP2	BNIP2	1.21742	9.76116	15.0678	0.00818049	0.0417373
ENSCSAG00000012018	ENSCSAG00000012018	-1.21706	9.76417	11.9487	0.0167878	0.0697102
DMAC1	DMAC1	-1.21668	9.89921	12.3498	0.00476891	0.027827
PUM1	PUM1	1.21662	9.83279	11.8112	0.00512188	0.0292355
ENSCSAG00000000708	ENSCSAG00000000708	-1.21607	9.77418	11.7012	0.0134939	0.0596556
MYL12B	MYL12B	-1.21571	10.6916	39.2898	7.13614e-06	0.000130178
ICE1	ICE1	1.21551	9.72963	20.8617	0.00987748	0.0481284
ENSCSAG00000003713	ENSCSAG00000003713	1.21433	9.78412	12.2253	0.00903069	0.0452318
VMA21	VMA21	-1.21387	9.77019	18.5332	0.00286173	0.0191236
TCEA1	TCEA1	1.21303	10.0319	15.5745	0.000402583	0.00406413
TTLL12	TTLL12	1.21285	9.76116	14.268	0.00885619	0.0444863
VPS37A	VPS37A	1.21182	9.75207	14.8833	0.00986036	0.0480901
ACVR1	ACVR1	1.21148	9.71724	29.1746	0.00568887	0.0313641
PML	PML	1.20976	9.92369	13.1017	0.0026028	0.0177514
ENSCSAG00000010119	ENSCSAG00000010119	-1.20908	10.0084	11.9041	0.00459017	0.0271803
EEF1D	EEF1D	-1.20904	10.896	49.6215	6.27085e-08	1.83158e-06
ENSCSAG00000018092	ENSCSAG00000018092	-1.20887	10.1717	18.8582	0.0014944	0.0116626
RC3H2	RC3H2	1.20885	9.73373	18.0888	0.0108539	0.0515807
UQCC3	UQCC3	-1.20792	9.8174	11.8236	0.00837459	0.0424961
ETFA	ETFA	-1.20782	9.97056	11.1974	0.00604866	0.0327232
KMT5B	KMT5B	1.20512	9.74599	16.4397	0.0104272	0.0502418
DSTN	DSTN	-1.2047	10.1185	15.7899	0.00207353	0.0150143
JADE1	JADE1	1.20457	9.89279	15.8999	0.000560645	0.00527087
MTMR10	MTMR10	1.20419	9.73271	24.6672	0.00545658	0.030406
SUN1	SUN1	1.20311	9.79202	11.3391	0.010344	0.0499799
RIF1	RIF1	1.20268	9.85465	10.9412	0.0052567	0.0297384
LRRCC1	LRRCC1	1.2025	9.74903	14.7864	0.0110089	0.0520708
ENSCSAG00000000698	ENSCSAG00000000698	1.20181	9.77019	12.2244	0.0115785	0.0539398
PCNX1	PCNX1	1.20155	9.71308	31.1768	0.00534213	0.0299785
GFER	GFER	1.20124	9.76618	12.9214	0.0110615	0.0521858
SAFB	SAFB	1.19944	9.92728	12.0926	0.00261202	0.0177748
ILKAP	ILKAP	1.1988	9.81449	10.8878	0.00816648	0.0417068
MYCBP2	MYCBP2	1.19841	9.78609	11.5845	0.0102343	0.0496806
ENSCSAG00000006988	ENSCSAG00000006988	1.19837	9.73374	17.6511	0.0106743	0.0511944
DPM2	DPM2	-1.19737	9.79398	9.77876	0.0186453	0.0754324
ENSCSAG00000018755	ENSCSAG00000018755	-1.19665	11.3797	53.1319	1.88678e-10	8.45635e-09
PPP4R1	PPP4R1	1.19516	9.80476	11.4349	0.00815792	0.041704
GLRX2	GLRX2	-1.19346	9.95921	11.8998	0.00565024	0.0312506
RLF	RLF	1.19244	9.77218	16.4231	0.00576701	0.0316942
ENSCSAG00000009522	ENSCSAG00000009522	1.19096	9.75713	16.2615	0.00706864	0.0370836
ARID4A	ARID4A	1.19091	9.72963	20.0693	0.00917352	0.0457708
HSD17B10	HSD17B10	-1.19061	10.0509	13.0023	0.00389061	0.0239944
LTBR	LTBR	1.18963	9.87338	11.2667	0.0044043	0.0263801
CEBPG	CEBPG	-1.18865	9.78511	10.1801	0.0169487	0.0701561
ENSCSAG00000003979	ENSCSAG00000003979	1.18771	9.70891	49.2712	0.00203362	0.0147871
JAK1	JAK1	1.18747	9.77218	12.1206	0.0122207	0.056077
GOLGA4	GOLGA4	1.18711	10.0032	14.3379	0.000525306	0.00502958
ZNF444	ZNF444	1.18701	9.74294	15.6707	0.0111661	0.0523938
ATXN2L	ATXN2L	1.18554	9.7541	14.2225	0.0111038	0.0522902
CDC27	CDC27	1.18523	9.91376	12.8275	0.00206188	0.0149508
EP400	EP400	1.18476	9.76918	12.1406	0.0121188	0.0557081
BEX4	BEX4	-1.18459	9.89922	8.99866	0.011215	0.0525287
ENSCSAG00000003344	ENSCSAG00000003344	-1.18405	12.0255	66.4755	1.42048e-15	9.71718e-14
GPC4	GPC4	1.18346	10.1255	13.773	0.00031341	0.00335272
SERPINB1	SERPINB1	-1.18343	10.0738	13.5303	0.00323435	0.0210192
ENSCSAG00000004706	ENSCSAG00000004706	-1.18326	10.3535	23.8143	0.00036789	0.00381768
BAIAP2L1	BAIAP2L1	1.18307	9.75106	15.5169	0.00962054	0.0473648
MRPL37	MRPL37	-1.18208	10.0361	12.564	0.00475562	0.0278115
GSPT1	GSPT1	1.18099	9.84328	10.3824	0.00828748	0.0421591
EIF4G1	EIF4G1	1.18093	10.2127	21.6124	0.00018997	0.00219118
OTUD4	OTUD4	1.18054	9.8631	10.778	0.0051676	0.0294587
RPL19	RPL19	-1.17854	12.3986	78.0793	6.55255e-18	5.97662e-16
RIPOR1	RIPOR1	1.1784	9.84898	10.1906	0.0074133	0.0385032
PSMC5	PSMC5	-1.17791	10.1403	18.3558	0.00227001	0.0160787
CERT1	CERT1	1.17771	9.72344	24.3978	0.00599382	0.032562
RABEP1	RABEP1	1.17745	9.80866	11.0466	0.00907385	0.0453605
REST	REST	1.17729	9.77517	12.5598	0.0106795	0.0511944
CD2AP	CD2AP	1.17714	10.0151	13.2086	0.00122586	0.00988629
ARHGAP5	ARHGAP5	1.17711	9.77617	12.386	0.0111624	0.0523938
EEA1	EEA1	1.1762	9.87432	12.2536	0.00247745	0.0171477
C6orf136	C6orf136	1.17612	9.80182	12.6701	0.00583838	0.031985
ENSCSAG00000000369	ENSCSAG00000000369	1.17599	9.94509	12.5469	0.00208738	0.0150726
HSF1	HSF1	1.17581	9.89372	11.0801	0.00446108	0.0266282
ACTR6	ACTR6	-1.17553	9.73885	21.7415	0.00467566	0.0275411
ARL8B	ARL8B	1.17489	9.82222	10.1592	0.00972475	0.0476303
EPS15L1	EPS15L1	1.17477	9.73066	18.0452	0.0120194	0.055349
ENSCSAG00000019582	ENSCSAG00000019582	-1.17453	9.8771	10.9156	0.00814231	0.0416652
ATP6AP2	ATP6AP2	-1.17382	9.90195	9.78462	0.0100174	0.0487646
PTRH1	PTRH1	-1.17311	9.80281	10.9612	0.0119301	0.0551313
ATP5F1C	ATP5F1C	-1.17289	10.3588	26.0241	0.000391936	0.00401117
NUP153	NUP153	1.17284	9.78015	11.5326	0.0122678	0.0561445
SNX17	SNX17	-1.17279	9.95657	10.4727	0.00806362	0.0414146
TMEM258	TMEM258	-1.17265	9.83853	18.0587	0.00110706	0.0091214
SGTA	SGTA	1.17257	9.75612	13.1264	0.0133288	0.059199
LARP1	LARP1	1.17226	9.73066	19.3909	0.0102471	0.0496965
PRRC2B	PRRC2B	1.17197	9.74497	14.7034	0.0129918	0.0585632
TBL1X	TBL1X	1.17127	9.76216	15.7774	0.00684542	0.0361523
ZMYM2	ZMYM2	1.17008	9.76818	13.4623	0.00961939	0.0473648
PHF3	PHF3	1.16976	9.83661	11.3967	0.00559888	0.0310657
NPM3	NPM3	-1.16904	10.06	13.4943	0.00430848	0.0259557
GSTK1	GSTK1	-1.16853	9.8174	8.67739	0.0207206	0.0809975
FAM83G	FAM83G	1.16832	9.72551	22.9486	0.00729589	0.0379693
CDK10	CDK10	1.16818	9.74802	14.0601	0.0130964	0.0587475
SSRP1	SSRP1	1.16802	10.1364	19.7105	0.000404533	0.00407591
CUTA	CUTA	-1.16774	10.0501	12.7291	0.00413374	0.025195
DHX58	DHX58	1.16711	9.77118	12.482	0.00894254	0.0448334
NDUFS2	NDUFS2	-1.1671	10.0509	13.376	0.00443466	0.0265009
SOCS5	SOCS5	1.16658	9.74497	18.0165	0.00616047	0.0331965
ZNF800	ZNF800	1.16633	9.71516	26.8793	0.0091641	0.0457677
SPINT2	SPINT2	-1.16594	10.1994	18.2034	0.00126546	0.0101686
SLPI	SLPI	-1.16586	9.73681	16.4387	0.00228749	0.0161147
ZNF644	ZNF644	1.16584	9.81158	10.8207	0.0088062	0.0443208
ZBTB6	ZBTB6	1.16574	9.73886	18.5793	0.00799741	0.0411262
FLYWCH2	FLYWCH2	-1.16455	9.84897	9.39287	0.0134607	0.0596556
HIP1	HIP1	1.16435	9.75005	14.042	0.0130845	0.0587475
CSRP1	CSRP1	-1.16402	10.0509	13.1881	0.00436371	0.0261974
UBA2	UBA2	1.1639	10.0033	13.6466	0.00105656	0.00878886
ENSCSAG00000007461	ENSCSAG00000007461	-1.16384	10.6213	35.0408	7.04814e-06	0.000129743
NHLRC2	NHLRC2	1.1636	9.73681	15.7042	0.0137589	0.060621
TET2	TET2	1.16293	9.74701	21.9828	0.00370254	0.0230533
AJUBA	AJUBA	1.16273	9.88543	10.7628	0.00433211	0.0260679
CACYBP	CACYBP	-1.16259	10.2339	18.986	0.00134802	0.0107469
STAG1	STAG1	1.16222	9.73579	18.37	0.00923299	0.0459352
RB1CC1	RB1CC1	1.16156	9.86123	10.3526	0.0059921	0.032562
IGDCC4	IGDCC4	1.1613	9.74497	15.7622	0.011876	0.0549808
CCNH	CCNH	1.1611	9.793	10.5009	0.0127359	0.0577783
CDKN1A	CDKN1A	-1.16079	10.031	5.58192	0.0183928	0.0746481
DR1	DR1	1.16065	9.77518	11.3006	0.014103	0.0615115
SMC2	SMC2	-1.16015	9.87152	11.7772	0.00757655	0.0391555
REV3L	REV3L	1.15992	9.78708	15.1979	0.00528677	0.0298724
TNPO2	TNPO2	1.1592	9.75814	12.8658	0.0138874	0.0608874
DENND4C	DENND4C	1.15905	9.74497	16.1686	0.0115033	0.0536375
MITD1	MITD1	-1.15851	9.84424	9.4394	0.0136941	0.0603864
CCT2	CCT2	-1.15772	10.7556	34.0156	8.5313e-06	0.000152946
PLAG1	PLAG1	1.15711	9.72344	26.7511	0.00533961	0.0299785
ATP6V0A1	ATP6V0A1	1.15709	9.78213	13.0679	0.00809987	0.0414889
EPB41L2	EPB41L2	1.15645	9.81546	11.0887	0.00951039	0.0470005
BCOR	BCOR	1.1564	9.7286	18.3804	0.011951	0.0551313
RBAK	RBAK	1.15588	9.71931	30.7663	0.00512282	0.0292355
ENSCSAG00000011379	ENSCSAG00000011379	1.15586	9.75005	14.9955	0.0130456	0.0587219
NUP98	NUP98	1.15524	9.8106	10.184	0.010684	0.0511944
NDUFB6	NDUFB6	-1.15484	10.0501	13.7798	0.00430295	0.0259525
NCKAP1	NCKAP1	1.15359	9.80183	9.89539	0.0148717	0.0639521
SPAG9	SPAG9	1.15241	9.81836	10.3721	0.00929355	0.0461042
EBP	EBP	-1.15183	9.96531	9.47519	0.00872267	0.0440711
TGFBRAP1	TGFBRAP1	1.15181	9.71827	24.5033	0.0107582	0.0513865
CHD4	CHD4	1.15177	10.046	13.9054	0.00113676	0.0092925
RESF1	RESF1	1.15175	9.72138	22.0513	0.0113031	0.0527985
ETAA1	ETAA1	1.15108	9.73579	15.6856	0.0145467	0.0628143
GOLGA5	GOLGA5	1.1494	9.74395	15.4321	0.0118985	0.055036
ENSCSAG00000007903	ENSCSAG00000007903	1.14916	9.81061	9.56754	0.0134849	0.0596556
GPAT3	GPAT3	1.1483	9.77717	11.232	0.0140243	0.0612396
ATP5F1A	ATP5F1A	-1.14627	10.5357	32.1175	7.10866e-05	0.00095746
C16orf87	C16orf87	1.14568	9.73066	17.8257	0.0117982	0.0548159
IMPDH2	IMPDH2	-1.14563	10.1656	15.9334	0.00253254	0.0173932
PDLIM7	PDLIM7	-1.14534	9.94332	9.16549	0.0109208	0.0517566
SPG7	SPG7	1.14487	9.84138	9.68713	0.00928168	0.0460892
B9D1	B9D1	-1.14384	9.78411	9.31679	0.022663	0.0860665
BRWD3	BRWD3	1.14381	9.71516	23.4458	0.0143957	0.0624175
PIK3R1	PIK3R1	1.14317	9.81739	9.57286	0.0118344	0.0548856
CHMP5	CHMP5	-1.14129	9.86498	8.60388	0.0165313	0.0689776
B3GNT2	B3GNT2	1.14079	9.73988	14.6594	0.0144694	0.0625845
INF2	INF2	1.13938	9.83471	9.11821	0.0162073	0.0678984
ENSCSAG00000011884	ENSCSAG00000011884	1.13873	9.73066	16.9515	0.015544	0.0658868
ROMO1	ROMO1	-1.13767	10.0327	11.5891	0.00654481	0.0348275
NKTR	NKTR	1.13692	9.80963	10.9887	0.0102603	0.049714
SUGT1	SUGT1	-1.13552	9.93533	8.78293	0.0118747	0.0549808
ENSCSAG00000001924	ENSCSAG00000001924	1.13461	9.82126	9.57285	0.0127062	0.0576939
MICALL2	MICALL2	1.13439	9.73681	15.1862	0.015995	0.0672801
ENSCSAG00000003183	ENSCSAG00000003183	1.13428	9.77717	10.4719	0.016745	0.06959
USP9X	USP9X	1.13394	9.81352	9.96624	0.0118126	0.0548335
ZNF267	ZNF267	1.13381	9.74904	14.2824	0.0141775	0.0617842
COL7A1	COL7A1	1.13358	9.79497	10.4298	0.0124821	0.0568749
ENSCSAG00000018578	ENSCSAG00000018578	-1.13353	9.98525	9.74878	0.00564848	0.0312506
ENSCSAG00000019522	ENSCSAG00000019522	-1.1322	10.3012	22.8122	0.000996535	0.00844037
MOV10	MOV10	1.1322	9.7409	14.5595	0.0154179	0.0656494
CARS2	CARS2	1.13205	9.81449	8.64586	0.0100738	0.0489929
CCDC174	CCDC174	1.13204	9.73373	16.2532	0.0161465	0.0676979
PTBP1	PTBP1	1.13194	10.0567	13.9561	0.00100115	0.0084634
CTSF	CTSF	-1.13183	9.76518	11.6453	0.0185366	0.0751145
TIPRL	TIPRL	-1.13182	9.8028	9.50516	0.0188748	0.07614
SBNO1	SBNO1	1.13176	9.73783	18.1454	0.00928069	0.0460892
C5orf15	C5orf15	-1.13175	9.84518	8.43776	0.0186534	0.0754324
PLEKHN1	PLEKHN1	1.1309	9.72138	19.4313	0.0155587	0.0658868
PHIP	PHIP	1.12978	9.8992	12.3811	0.00250409	0.0172434
ATP5PF	ATP5PF	-1.12934	10.0193	11.7252	0.00687557	0.0362169
RTF1	RTF1	1.12912	9.79496	9.74026	0.0160598	0.0674978
SRSF11	SRSF11	1.12909	10.2046	19.681	8.08891e-05	0.00107831
ENSCSAG00000013302	ENSCSAG00000013302	1.12904	9.82704	9.62794	0.0114402	0.053391
SIVA1	SIVA1	-1.129	10.0109	13.1009	0.00551626	0.03064
TMED9	TMED9	-1.12851	10.1287	15.07	0.00357309	0.0224612
CNIH4	CNIH4	-1.12831	9.93979	11.8214	0.00603623	0.03269
CASC4	CASC4	1.12821	9.75208	13.4038	0.0139654	0.0611676
NINJ1	NINJ1	-1.12791	9.82608	8.52006	0.0198493	0.0788362
MAP4K5	MAP4K5	1.12746	9.83088	11.1385	0.00647205	0.0345109
ENSCSAG00000012437	ENSCSAG00000012437	-1.12704	9.87803	8.31711	0.0172635	0.0712324
AKT1S1	AKT1S1	1.12703	9.76016	11.6548	0.0173243	0.0713702
TNKS1BP1	TNKS1BP1	1.12673	9.73783	14.6683	0.0180656	0.0737026
XPO1	XPO1	1.1266	9.79496	10.4997	0.0129222	0.0584196
SRPK2	SRPK2	1.12628	9.84708	10.0046	0.00824373	0.0419958
NDUFB10	NDUFB10	-1.12625	10.2655	20.2606	0.00136334	0.0108049
KDELR3	KDELR3	-1.12586	9.7409	15.1708	0.0154155	0.0656494
ENSCSAG00000000878	ENSCSAG00000000878	-1.1258	9.91558	10.1232	0.0103092	0.0498584
ARHGEF5	ARHGEF5	1.12534	9.73168	16.9244	0.0138897	0.0608874
MIDEAS	MIDEAS	1.12461	9.74599	13.4944	0.0162693	0.0680868
POLR2F	POLR2F	-1.12422	10.0722	13.5516	0.00480308	0.0279494
EED	EED	1.12305	9.78015	10.4292	0.0177875	0.072874
PEF1	PEF1	-1.12264	9.76217	10.199	0.025793	0.0943021
ENSCSAG00000018548	ENSCSAG00000018548	-1.12251	10.1011	15.3155	0.00355365	0.0223801
PLEKHM1	PLEKHM1	1.12198	9.72138	19.9073	0.0143884	0.0624175
SAP18	SAP18	-1.12193	10.1994	18.2054	0.00193394	0.0143164
IDH3B	IDH3B	-1.1218	10.0109	11.4866	0.007268	0.0378621
CNOT4	CNOT4	1.12139	9.79497	13.8231	0.00627162	0.0336493
H2AX	H2AX	-1.12089	9.76517	18.4384	0.00398782	0.0245067
LENG8	LENG8	1.12026	9.73476	14.4642	0.0200699	0.0793486
CAPN7	CAPN7	1.11945	9.76417	11.0224	0.0183704	0.0746154
ENSCSAG00000003470	ENSCSAG00000003470	1.11902	9.73066	17.6483	0.0129937	0.0585632
SNCA	SNCA	-1.11894	9.74801	12.081	0.022353	0.0853254
FSTL1	FSTL1	1.11887	9.77518	11.2544	0.014414	0.0624175
PSMA6	PSMA6	-1.11879	10.177	16.2953	0.00274921	0.018579
ARRB2	ARRB2	1.11826	9.71412	25.893	0.010734	0.051366
HSD17B12	HSD17B12	-1.11773	9.79792	8.80123	0.0234142	0.0877652
PRR11	PRR11	1.11753	9.80476	14.5099	0.00710441	0.0372337
BHLHE40	BHLHE40	1.11707	9.8992	9.73691	0.00498641	0.0286774
RASL11A	RASL11A	1.11618	9.80183	9.2953	0.0142068	0.0618603
IVNS1ABP	IVNS1ABP	1.11577	9.8808	10.1751	0.00410727	0.025063
ANKRD50	ANKRD50	1.1148	9.70473	57.0751	0.000618801	0.00569407
FBXW7	FBXW7	-1.1139	9.72241	3.29975	0.33355	0.524064
ENSCSAG00000019575	ENSCSAG00000019575	-1.1134	9.9353	8.96679	0.00790605	0.0407369
RBM28	RBM28	1.11276	9.77318	11.2706	0.0145417	0.0628143
ENSCSAG00000007142	ENSCSAG00000007142	-1.11265	10.0252	11.456	0.00749626	0.0388178
NFE2L2	NFE2L2	1.11203	9.88174	9.79134	0.00671521	0.0356249
DYNC1I2	DYNC1I2	-1.11142	9.77716	9.25913	0.0264602	0.0956652
ENSCSAG00000018085	ENSCSAG00000018085	-1.10938	9.91377	8.52974	0.0157749	0.0665698
PCBP1	PCBP1	1.10848	10.0117	12.1589	0.00198535	0.0145378
C6orf120	C6orf120	1.10823	9.77517	10.5415	0.0166946	0.0694916
ENSCSAG00000000580	ENSCSAG00000000580	-1.10816	9.79201	8.87141	0.026421	0.0956395
HSPA8	HSPA8	-1.10767	11.1808	29.0498	4.93986e-07	1.21143e-05
BLOC1S2	BLOC1S2	-1.10737	9.85464	7.46763	0.0217324	0.083818
TNKS2	TNKS2	1.10554	9.81448	10.3411	0.0107668	0.0513865
RXYLT1	RXYLT1	1.10478	9.73681	15.4359	0.015459	0.0657167
CITED2	CITED2	1.10401	10.2576	11.668	0.000668912	0.00602716
PUS1	PUS1	1.10377	9.75511	12.5344	0.0156705	0.0662668
FDXR	FDXR	-1.10327	9.77018	13.4702	0.0103656	0.050038
GNG10	GNG10	-1.10221	10.4421	26.111	0.000387676	0.0039754
CTDSP2	CTDSP2	1.10091	9.73271	16.8847	0.0132596	0.0591213
EID1	EID1	-1.1008	10.046	11.7117	0.00756442	0.0391318
ADH5	ADH5	-1.10016	9.96182	8.91158	0.0128649	0.0582619
PTPN14	PTPN14	1.09963	9.80574	9.79688	0.0138218	0.060763
AHCY	AHCY	-1.09947	9.97664	10.462	0.00969489	0.0475511
ENSCSAG00000004189	ENSCSAG00000004189	1.09876	10.0575	11.9663	0.00122439	0.00988629
CTSB	CTSB	1.09816	9.85842	8.77467	0.0130756	0.0587475
ENSCSAG00000009837	ENSCSAG00000009837	-1.09801	10.1526	14.3312	0.00383204	0.0237459
SEC11A	SEC11A	-1.09784	10.1232	16.6949	0.00403602	0.0247736
ZC3H15	ZC3H15	1.09782	10.0015	11.4835	0.0026255	0.0178431
MRPL9	MRPL9	-1.09609	9.85936	8.85498	0.0168007	0.0697102
SPARC	SPARC	-1.09601	9.77318	9.70927	0.026206	0.0952223
NUDT5	NUDT5	-1.09585	9.82511	8.46897	0.0216051	0.0835442
ZNF638	ZNF638	1.09549	9.85181	9.45878	0.0102817	0.0497713
MAP1S	MAP1S	1.09429	9.73885	14.1123	0.0189291	0.0762888
NDUFV2	NDUFV2	-1.09344	10.1852	16.175	0.00297218	0.0196686
ZNF592	ZNF592	1.09344	9.7368	14.8275	0.0176251	0.0724371
CALM2	CALM2	-1.09242	11.0298	32.7656	1.08708e-06	2.51188e-05
PPP6R3	PPP6R3	1.0918	9.75005	12.3744	0.0203829	0.0800115
GPATCH4	GPATCH4	1.09158	9.77218	10.1113	0.0211724	0.0823221
ZUP1	ZUP1	1.09157	9.75005	11.9686	0.0211862	0.0823221
SPRED2	SPRED2	1.0915	9.76918	13.1901	0.0117033	0.0544236
FBXO7	FBXO7	1.09113	9.88359	8.90501	0.011247	0.0526312
PSMD2	PSMD2	-1.09096	10.3988	24.3612	0.000652972	0.00590954
ARID5B	ARID5B	1.09033	10.0995	12.3106	0.000476337	0.00463759
MRPL16	MRPL16	-1.09	9.93176	8.5879	0.0161364	0.0676979
MCRIP2	MCRIP2	1.08954	9.86029	8.60208	0.0134429	0.0596328
SNRPD3	SNRPD3	-1.08904	10.3949	22.4431	0.000792078	0.00693268
MACF1	MACF1	1.08894	9.94599	10.1087	0.0045262	0.0269241
RPS3	RPS3	-1.08884	11.0529	39.6022	1.02083e-07	2.79331e-06
STARD13	STARD13	1.08866	9.75914	12.5374	0.0180906	0.0737093
HKDC1	HKDC1	1.08822	10.2526	12.7059	0.000386819	0.00397445
SELENOW	SELENOW	-1.08733	10.1972	15.9191	0.0030257	0.019887
RAP1GDS1	RAP1GDS1	1.08723	9.78313	9.53209	0.0207487	0.0810463
ZC3H14	ZC3H14	1.08689	9.81546	9.47068	0.0148886	0.0639719
WWC2	WWC2	1.08686	9.77119	10.225	0.0210519	0.0819842
TSKU	TSKU	1.08482	9.78708	9.7472	0.0198939	0.07894
ITGA3	ITGA3	1.08477	9.97751	10.326	0.00448214	0.0267232
BMF	BMF	1.08401	9.73374	14.6068	0.0226225	0.0859753
RMDN3	RMDN3	1.08395	9.88543	8.69952	0.010809	0.0514933
AIFM1	AIFM1	-1.08337	9.86498	7.52127	0.0230212	0.0868559
NAA16	NAA16	1.08332	9.75814	11.3025	0.0211838	0.0823221
PDF	PDF	1.08253	9.78906	9.68214	0.0190146	0.0765146
UFSP2	UFSP2	1.08116	9.73681	14.0567	0.0201537	0.0795589
ENSCSAG00000000090	ENSCSAG00000000090	-1.08111	10.1656	13.5151	0.00383916	0.0237616
ENSCSAG00000007319	ENSCSAG00000007319	-1.0803	9.95041	8.71589	0.0169242	0.0701107
IKBKG	IKBKG	1.08021	9.80574	8.67011	0.0203011	0.079898
MRPS14	MRPS14	-1.08008	9.84898	12.5017	0.00578735	0.0317388
TSEN34	TSEN34	-1.08003	10.0024	10.9479	0.00973832	0.0476303
H2AJ	H2AJ	1.08001	10.2353	17.043	0.000187305	0.00217366
THOC7	THOC7	-1.07923	9.91918	7.79775	0.0193368	0.0774227
CDK13	CDK13	1.07909	9.73476	14.9824	0.0192851	0.0773637
NDUFS3	NDUFS3	-1.07903	9.9913	10.0066	0.0111616	0.0523938
ZNF282	ZNF282	1.07891	9.72241	20.8333	0.0120817	0.0555865
PHF23	PHF23	1.07886	9.79889	8.91923	0.0197293	0.0785998
CDK6	CDK6	1.07826	10.2462	21.1264	0.000137471	0.0016864
ENSCSAG00000008447	ENSCSAG00000008447	-1.07823	10.0361	10.3404	0.00888122	0.044569
CAPZB	CAPZB	-1.07797	10.1333	13.522	0.0049727	0.0286317
BCL7C	BCL7C	1.07796	9.76015	10.7828	0.0228892	0.0865463
LGALS3BP	LGALS3BP	-1.07725	9.95306	8.61862	0.0149188	0.0640484
ENSCSAG00000018127	ENSCSAG00000018127	1.07719	9.75813	15.0114	0.0109604	0.0518974
TNRC6A	TNRC6A	1.07684	9.77218	12.4425	0.0135371	0.0597954
ARL1	ARL1	-1.07677	9.87245	7.41575	0.0240828	0.0894915
PID1	PID1	1.07671	9.82415	8.43876	0.0155624	0.0658868
PLEC	PLEC	1.07652	10.5567	11.4494	0.000751056	0.00661821
CRIM1	CRIM1	1.07548	9.77318	11.2201	0.0149856	0.0642291
VTI1A	VTI1A	1.07529	9.71619	21.2607	0.0164279	0.0686013
CEP112	CEP112	1.07519	9.7286	15.342	0.0212834	0.0825766
TMED10	TMED10	-1.07495	10.0352	10.5947	0.0096837	0.0475511
ZNF473	ZNF473	1.07411	9.72551	19.2227	0.0123389	0.0564205
LMAN1	LMAN1	-1.07401	10.1495	13.8969	0.00485892	0.0281937
MRPL51	MRPL51	-1.07389	10.1145	13.6242	0.00615836	0.0331965
TM9SF4	TM9SF4	1.07312	9.74903	12.2237	0.0212712	0.0825766
TUBB4B	TUBB4B	-1.07286	10.7935	29.0613	5.33326e-05	0.000747376
ENSCSAG00000013747	ENSCSAG00000013747	-1.07244	11.0827	36.1618	7.96927e-07	1.90056e-05
KLF7	KLF7	1.07236	9.74497	19.5464	0.0079357	0.0408492
NDUFV1	NDUFV1	-1.07172	9.99301	9.93158	0.0116632	0.0542854
ENSCSAG00000012616	ENSCSAG00000012616	-1.07147	10.1074	12.3265	0.00602919	0.0326859
ENSCSAG00000018568	ENSCSAG00000018568	-1.07129	9.91829	8.32956	0.0173719	0.0715093
ATAD3A	ATAD3A	1.07087	9.84614	10.3461	0.0105677	0.0507777
POLR2L	POLR2L	-1.07042	10.2068	16.7091	0.00324682	0.0210717
S100A13	S100A13	-1.0702	10.3871	21.2672	0.00064145	0.00584471
WNK1	WNK1	1.06912	9.77915	9.52369	0.0220372	0.084617
CDV3	CDV3	1.06805	9.75914	10.4753	0.0246117	0.091202
YLPM1	YLPM1	1.06793	9.76918	10.134	0.0218845	0.0842796
MTA1	MTA1	1.06793	9.72757	15.742	0.0227115	0.0861247
EIF6	EIF6	-1.06789	10.2591	18.2288	0.00246891	0.0171145
HMGN3	HMGN3	-1.06744	9.97924	9.09215	0.0132111	0.0590075
ESCO1	ESCO1	1.06724	9.73168	16.222	0.0178295	0.0729886
C17orf80	C17orf80	1.06707	9.74497	12.19	0.0238917	0.0891145
ANKRD18B	ANKRD18B	1.06698	9.77119	10.4793	0.0220883	0.0846604
SASS6	SASS6	1.0667	9.74498	12.8402	0.0207058	0.0809975
ARL16	ARL16	1.06614	9.75511	11.1624	0.0234771	0.0879375
ITCH	ITCH	1.06595	9.75915	10.7214	0.0232705	0.0874789
TRIM28	TRIM28	1.06568	9.79595	8.85865	0.022547	0.0857511
CNN3	CNN3	-1.06493	10.2956	14.9068	0.00186177	0.0138872
TAZ	TAZ	1.06441	9.79005	8.77131	0.0220973	0.0846604
EPS8L2	EPS8L2	1.06428	9.79594	8.94277	0.0219184	0.0843476
MYO1B	MYO1B	1.06427	10.0168	10.7186	0.00291114	0.019379
MLLT10	MLLT10	1.06377	9.77717	11.4934	0.0138262	0.060763
MINDY2	MINDY2	1.06362	9.77018	10.9529	0.0178872	0.0731673
PRKCSH	PRKCSH	-1.06356	9.88728	8.58624	0.0176722	0.0725735
NDUFS7	NDUFS7	-1.06301	9.93355	8.33404	0.0167413	0.06959
PSMB10	PSMB10	-1.06288	10.0427	10.8823	0.0100996	0.0490729
STK38	STK38	1.06286	9.74497	12.1718	0.0240985	0.0894915
ENSCSAG00000015676	ENSCSAG00000015676	-1.06281	9.89004	7.55285	0.0219597	0.0844443
ALMS1	ALMS1	1.06254	9.74089	15.4663	0.0159883	0.0672801
FAM199X	FAM199X	1.06162	9.73066	17.1948	0.014241	0.0619571
NUCB1	NUCB1	-1.06057	9.87431	7.28809	0.0248864	0.0919416
SFI1	SFI1	1.06052	9.70578	41.2964	0.00510626	0.0292051
PABPC1	PABPC1	1.05978	11.9977	55.8506	2.11304e-13	1.32358e-11
B4GALT7	B4GALT7	1.05963	9.81158	8.72508	0.0186586	0.0754324
ENSCSAG00000007373	ENSCSAG00000007373	-1.05938	9.79595	8.63406	0.0284389	0.10064
H2AC14	H2AC14	1.0593	9.8328	8.05421	0.0097386	0.0476303
MIDN	MIDN	1.05893	9.74802	11.3319	0.0282442	0.100096
SGMS2	SGMS2	1.05875	9.75005	10.8248	0.0261954	0.0952223
ENSCSAG00000017901	ENSCSAG00000017901	-1.05821	10.3878	14.8989	0.0010132	0.00855137
DNASE1L1	DNASE1L1	1.05794	9.76316	12.036	0.0180748	0.0737026
GUCY1B1	GUCY1B1	-1.05745	9.82608	6.67915	0.0314272	0.107777
ENSCSAG00000014521	ENSCSAG00000014521	-1.05649	9.78213	9.95107	0.0466762	0.142768
ARL14EP	ARL14EP	-1.0563	9.74192	11.6091	0.0299381	0.103904
SPNS2	SPNS2	1.05567	9.73987	12.1099	0.0269373	0.0969183
DCAF12	DCAF12	1.05535	9.76718	9.73855	0.02562	0.0939339
ZC3H8	ZC3H8	-1.05325	9.73885	12.4192	0.0298172	0.103667
POLR2K	POLR2K	-1.05321	9.93444	8.8597	0.0168637	0.0699158
ARSJ	ARSJ	1.05303	9.7409	12.6516	0.0224572	0.085472
AACS	AACS	1.05289	9.75309	10.7114	0.0261185	0.0950911
WASHC4	WASHC4	1.05287	9.93084	9.88568	0.00537402	0.0300486
CLINT1	CLINT1	1.05245	9.86311	8.49334	0.0131625	0.058941
EMC9	EMC9	-1.05199	9.81836	7.35424	0.0319431	0.109216
ABRACL	ABRACL	-1.05135	10.0939	11.1749	0.00779915	0.040226
UBE2I	UBE2I	-1.05124	10.1511	14.449	0.0057787	0.0317249
ENSCSAG00000019060	ENSCSAG00000019060	-1.05121	9.93176	8.41635	0.0187072	0.0755701
ENSCSAG00000018914	ENSCSAG00000018914	-1.05071	9.94864	9.57526	0.0130925	0.0587475
PPP1R15B	PPP1R15B	1.05063	9.71412	21.4195	0.0210063	0.0818681
CHCHD6	CHCHD6	-1.05024	9.76718	9.58709	0.0313043	0.107426
BCL7B	BCL7B	1.04995	9.78114	9.55373	0.0230896	0.0870505
TCOF1	TCOF1	1.04944	9.80671	8.72412	0.0199815	0.079151
NUMA1	NUMA1	1.04932	9.8328	7.71157	0.0216584	0.0835945
DLG5	DLG5	1.04819	9.76819	9.94142	0.0258869	0.0945127
ENSCSAG00000019086	ENSCSAG00000019086	1.04775	9.81254	11.3974	0.00473808	0.0277402
DBNL	DBNL	1.04696	9.89739	8.93767	0.0112692	0.0526878
CRIP2	CRIP2	-1.04672	10.2164	15.5912	0.0035772	0.0224612
SHOC2	SHOC2	1.04655	9.75005	12.8303	0.0199895	0.079151
MID1	MID1	1.04642	9.75713	17.903	0.00568821	0.0313641
MET	MET	1.0463	9.96271	9.57454	0.00540669	0.0301927
THRB	THRB	1.04564	9.74089	24.918	0.00326303	0.021084
TEDC1	TEDC1	1.04559	9.83567	8.00427	0.0202752	0.0798566
ARHGAP17	ARHGAP17	1.04516	9.77617	9.06752	0.0271508	0.0976191
DPF2	DPF2	1.04509	9.76718	9.3317	0.0281207	0.0998632
PHF14	PHF14	1.04389	9.87803	8.48259	0.0119663	0.0551531
CYC1	CYC1	-1.04376	10.5905	27.1155	0.00024094	0.00267089
SIL1	SIL1	-1.04366	9.72138	16.1242	0.0275396	0.0985517
RPAP2	RPAP2	1.04345	9.77517	9.70151	0.0231809	0.0872492
NCBP2	NCBP2	-1.0427	9.80866	7.46641	0.0341834	0.115005
DNAJA3	DNAJA3	1.04241	9.78412	9.4424	0.0223889	0.0853371
RPS15	RPS15	-1.04182	11.83	54.3	4.41368e-13	2.60758e-11
MRPL40	MRPL40	-1.04174	10.0875	12.29	0.00840827	0.0426068
KANK2	KANK2	1.04134	9.78807	8.8345	0.0255966	0.0939144
KDSR	KDSR	-1.04022	9.78708	8.06193	0.0342953	0.115107
PSMD13	PSMD13	-1.04014	9.95129	8.02006	0.0203915	0.0800115
NSDHL	NSDHL	-1.0396	9.87432	7.00569	0.0298498	0.103667
CLIP4	CLIP4	1.0387	9.85653	8.00703	0.0182115	0.0740859
EPN1	EPN1	1.03857	10.0193	10.9118	0.00325354	0.0210717
ARL13B	ARL13B	1.03838	9.74701	11.8451	0.0249111	0.0919416
SWAP70	SWAP70	1.03837	9.77318	9.14594	0.0282257	0.100096
IDE	IDE	1.03774	9.79889	8.08904	0.0260596	0.0950096
GRPEL1	GRPEL1	-1.03721	9.92548	7.24365	0.0233302	0.0875765
TOMM6	TOMM6	-1.03703	10.4879	25.8909	0.000634777	0.00580001
MEA1	MEA1	-1.03622	9.98442	8.7165	0.0160872	0.0675585
PARP4	PARP4	1.03611	9.75005	11.0535	0.0278119	0.0990608
SDCCAG8	SDCCAG8	1.03583	9.78906	8.97932	0.0227668	0.0862716
HERPUD1	HERPUD1	1.0352	9.92457	8.01563	0.00919345	0.0458262
SPSB1	SPSB1	1.03423	9.75207	10.2737	0.0297653	0.10365
GNB1	GNB1	1.03406	9.77617	8.88432	0.0286138	0.100784
ENSCSAG00000019608	ENSCSAG00000019608	-1.03386	9.94333	7.69924	0.0204716	0.0802652
IWS1	IWS1	1.03345	9.83184	8.19967	0.0183276	0.0744999
POLL	POLL	1.03312	9.7286	18.5164	0.0133219	0.059199
MAGOH	MAGOH	-1.03308	9.99729	8.4811	0.0162785	0.0680868
ENSCSAG00000003176	ENSCSAG00000003176	1.03291	9.74191	12.2709	0.0286204	0.100784
CHCHD5	CHCHD5	-1.03226	9.80866	7.06079	0.0406044	0.129759
ZNF608	ZNF608	1.03192	9.73987	37.2072	0.000153495	0.00184727
GPATCH2L	GPATCH2L	1.03188	9.71516	23.5998	0.0140289	0.0612396
RRP1B	RRP1B	1.03171	9.86311	8.06867	0.0177052	0.0726515
BUD31	BUD31	-1.03123	10.0252	8.88068	0.0123503	0.0564228
RING1	RING1	1.03069	9.79202	8.44528	0.0262731	0.0952651
PDCD6	PDCD6	-1.03045	10.0058	8.98685	0.015477	0.0657394
SRSF5	SRSF5	1.03039	9.85653	8.31661	0.0151373	0.0647862
DROSHA	DROSHA	1.03039	9.74192	12.7171	0.0240936	0.0894915
ENSCSAG00000003594	ENSCSAG00000003594	1.0294	9.73476	18.7745	0.0104056	0.0501844
IER2	IER2	1.0294	10.3094	14.383	0.000160731	0.0019135
ENSCSAG00000018896	ENSCSAG00000018896	-1.02901	10.6362	24.3293	9.53838e-05	0.00124286
PGM2	PGM2	1.02854	9.80378	7.85397	0.0268237	0.0967105
MANBAL	MANBAL	-1.02815	9.72757	19.1717	0.0122559	0.0561394
UTP20	UTP20	1.02795	9.78213	8.95861	0.0291092	0.10198
ABCD4	ABCD4	1.0278	9.72344	15.139	0.0295275	0.103098
DCAF6	DCAF6	1.02766	9.80769	7.99636	0.0251869	0.0927384
ATP13A3	ATP13A3	1.02738	9.74802	11.2934	0.0288189	0.101305
EGR1	EGR1	1.0273	9.71619	24.5423	0.0142896	0.0621165
AGRN	AGRN	1.02636	9.77816	9.63088	0.0238941	0.0891145
MYO1E	MYO1E	1.02617	9.80085	8.26213	0.0248557	0.0919094
ENSCSAG00000006895	ENSCSAG00000006895	-1.02608	9.75814	9.57653	0.0367069	0.120845
RIN2	RIN2	1.02579	9.7162	20.6019	0.0197667	0.0786883
RBM6	RBM6	1.02578	9.73169	13.4653	0.0284557	0.10064
OGFR	OGFR	1.02514	10.3421	27.2861	6.8749e-05	0.000930797
SELENOI	SELENOI	1.02471	9.76216	9.9237	0.0284803	0.100659
MAP2K7	MAP2K7	1.02463	9.73885	12.3933	0.027518	0.0985517
LRP1	LRP1	1.02354	9.76417	9.44726	0.0303086	0.10477
HERC2	HERC2	1.02353	9.78807	8.32326	0.0287254	0.101044
TTF1	TTF1	1.02285	9.86685	11.172	0.00477431	0.027827
TRIP10	TRIP10	1.02284	9.87895	7.81673	0.0158519	0.0667862
CLASRP	CLASRP	1.02284	9.73271	13.2432	0.028632	0.100784
TMEM259	TMEM259	1.02269	9.71931	17.2739	0.0246731	0.0913642
SLFN12	SLFN12	1.02258	9.71931	19.2542	0.0184735	0.074917
VCAN	VCAN	1.0224	9.98526	7.80191	0.00534771	0.0299785
USP5	USP5	-1.02223	9.77417	11.86	0.0154335	0.0656619
MED13L	MED13L	1.02219	9.72035	23.8143	0.00983824	0.0480273
LSR	LSR	1.02213	9.96795	9.54218	0.00683956	0.0361523
PPP2R2A	PPP2R2A	1.02185	9.85652	7.66712	0.019184	0.0770768
BST2	BST2	-1.02159	10.0452	9.0201	0.0124114	0.0566469
ENSCSAG00000019011	ENSCSAG00000019011	-1.02099	9.75106	10.7581	0.031526	0.108045
DNAJC19	DNAJC19	-1.02088	9.86124	8.11567	0.0223731	0.0853371
FSTL3	FSTL3	1.01955	9.9913	9.48724	0.00519748	0.0295881
CMTM3	CMTM3	1.01776	10.1082	11.8331	0.00260517	0.0177514
ENSCSAG00000015504	ENSCSAG00000015504	-1.0171	9.87803	6.90757	0.0303597	0.104877
UPF2	UPF2	1.01708	9.72138	16.2527	0.0269334	0.0969183
MED29	MED29	-1.01649	9.86592	7.05007	0.0300506	0.104155
PPP1CA	PPP1CA	-1.01613	10.2418	15.7406	0.00414188	0.025215
HEXIM1	HEXIM1	1.01481	9.73374	12.7953	0.0285721	0.100784
LGMN	LGMN	-1.01439	10.177	11.8072	0.00636521	0.034011
RERE	RERE	1.01415	9.79497	8.23727	0.0267217	0.0964764
GOLIM4	GOLIM4	1.01327	9.88728	7.48756	0.0203405	0.0799925
ENSCSAG00000018862	ENSCSAG00000018862	-1.01237	10.0722	10.4424	0.0119463	0.0551313
BEX1	BEX1	-1.01156	9.87803	6.56063	0.0327516	0.111073
MMP1	MMP1	-1.01147	9.74802	17.1186	0.00285218	0.0191089
CEP95	CEP95	1.01077	9.73681	12.8478	0.0274259	0.0983714
YARS2	YARS2	1.01067	9.77318	11.0266	0.0200463	0.0793157
NFKB2	NFKB2	1.01062	9.76818	8.99015	0.0326979	0.111055
PPP4R3A	PPP4R3A	1.01012	9.78609	9.1686	0.0254447	0.0934891
ARMC8	ARMC8	1.01	9.75005	10.4998	0.0320885	0.109539
CYTH2	CYTH2	-1.00976	9.77914	7.50876	0.0433171	0.135568
DYNLRB1	DYNLRB1	-1.00904	10.0689	9.93108	0.0124211	0.0566469
UBR2	UBR2	1.00835	9.80671	7.84015	0.0273154	0.0981428
PCDH9	PCDH9	1.00833	9.82223	7.21573	0.0237673	0.0888326
PRR13	PRR13	-1.00819	9.96969	9.58983	0.0132891	0.0591523
ENSCSAG00000009444	ENSCSAG00000009444	1.00785	9.86499	7.42488	0.0234132	0.0877652
TSPAN9	TSPAN9	1.00779	9.74802	10.9798	0.0296904	0.103459
SYNE2	SYNE2	1.00765	10.6046	23.3052	6.90831e-06	0.000128732
TNFAIP1	TNFAIP1	1.00759	9.85371	7.77806	0.019338	0.0774227
SPECC1	SPECC1	1.00754	9.79399	8.54186	0.0180545	0.0737026
RND3	RND3	1.00725	9.7551	10.3042	0.0304533	0.10513
STK19	STK19	1.00717	9.73988	11.6611	0.0308914	0.106189
DIAPH3	DIAPH3	1.00695	9.79497	9.4149	0.0196526	0.0783984
MROH1	MROH1	1.00658	9.72654	14.5239	0.0277583	0.0989817
ZBTB38	ZBTB38	1.0065	9.747	12.1573	0.0249174	0.0919416
TBPL1	TBPL1	-1.0062	9.76518	8.01025	0.0470897	0.143673
CUX1	CUX1	1.00605	9.79399	7.91188	0.0302463	0.104624
RPS6KB1	RPS6KB1	1.00581	9.78709	8.01514	0.0318972	0.109173
ENSCSAG00000019293	ENSCSAG00000019293	-1.00526	9.90287	8.40315	0.020368	0.0800115
PAX8	PAX8	1.00523	10.183	12.6944	0.0011736	0.00956351
ADAR	ADAR	1.00482	9.78114	8.4906	0.0301007	0.10419
LETMD1	LETMD1	1.00372	9.7327	13.5501	0.0309028	0.106189
R3HDM4	R3HDM4	1.00367	9.90195	8.25557	0.0121748	0.055916
CHD7	CHD7	1.00243	9.83471	9.01519	0.0143224	0.0622072
MGA	MGA	1.00134	9.75105	14.0827	0.0132707	0.0591213
DENND1A	DENND1A	1.00123	9.73783	11.5696	0.0328585	0.111351
PSMC2	PSMC2	-1.00095	9.86685	9.16683	0.0163351	0.0682688
MRPL39	MRPL39	-1.00071	9.77517	8.17077	0.0385814	0.125209
GAPVD1	GAPVD1	1.00071	9.76015	9.18363	0.0366006	0.120648
SLMAP	SLMAP	1.00054	9.72963	13.8107	0.0289108	0.10149
SLC39A8	SLC39A8	1.0004	9.77119	8.69041	0.03353	0.113123
CCDC124	CCDC124	-1.00033	9.8928	6.8712	0.0300836	0.10419
PHACTR4	PHACTR4	1.00005	9.77616	8.72362	0.0308231	0.106055
PNRC1	PNRC1	-0.999345	10.0302	7.74225	0.0110772	0.0522126
KCTD20	KCTD20	0.99923	9.83183	8.19667	0.0213946	0.0829461
DPH1	DPH1	0.99812	9.72137	20.3669	0.012999	0.0585632
TCERG1	TCERG1	0.996245	9.86498	7.54583	0.0193594	0.0774227
CBR1	CBR1	-0.995134	10.1357	11.6405	0.00956195	0.0471656
SAFB2	SAFB2	0.995062	9.85936	7.42418	0.0226963	0.0861247
SMDT1	SMDT1	-0.995048	9.8928	6.42087	0.0322857	0.10998
UBR5	UBR5	0.994594	9.89004	8.05073	0.0131955	0.0589884
FKBP15	FKBP15	0.994591	9.80476	8.14661	0.0254756	0.0935366
TRIM4	TRIM4	0.994306	9.78411	8.11262	0.0331415	0.11203
CLIP1	CLIP1	0.993944	9.80672	7.91961	0.0263662	0.0955247
NBEAL1	NBEAL1	0.992356	9.76316	9.218	0.0347995	0.116499
ATR	ATR	0.992134	9.7409	12.4162	0.0278253	0.0990608
ASH1L	ASH1L	0.991314	9.82511	9.83697	0.0126931	0.0576848
RB1	RB1	0.990399	9.82223	7.09645	0.0330488	0.111862
TADA2A	TADA2A	0.988961	9.77518	8.27436	0.0359461	0.119414
EGFR	EGFR	0.988894	9.73373	11.6523	0.0379997	0.12394
RNPEP	RNPEP	-0.98886	9.79005	7.30989	0.044101	0.137048
PPP6C	PPP6C	0.988685	9.80085	7.58219	0.0312181	0.107201
IFT22	IFT22	-0.988229	9.84043	6.1262	0.041599	0.132035
COPS6	COPS6	-0.987882	10.0762	10.1734	0.0132438	0.0591024
PTPN13	PTPN13	0.987697	9.84897	7.61087	0.0209618	0.0817557
USP34	USP34	0.986686	9.82607	9.04255	0.0152546	0.0651161
BDP1	BDP1	0.986616	9.82704	8.08461	0.0209276	0.0816836
FHOD3	FHOD3	0.986454	9.78707	8.01105	0.0327036	0.111055
ENSCSAG00000002585	ENSCSAG00000002585	0.986426	9.74294	10.6522	0.0369547	0.121446
HRAS	HRAS	0.986232	9.76014	9.33514	0.0357536	0.118927
ENSCSAG00000005857	ENSCSAG00000005857	0.985587	9.76718	8.69685	0.0351185	0.117189
NAA30	NAA30	0.984771	9.74598	10.7068	0.0339397	0.114286
DPP8	DPP8	0.984597	9.73988	10.7973	0.0382713	0.124358
PROM2	PROM2	0.984163	9.75207	16.395	0.0124975	0.0568952
CLUH	CLUH	0.983595	9.76919	9.04553	0.0323021	0.10998
SLC66A3	SLC66A3	-0.98347	9.82319	7.10294	0.0360157	0.119569
C18orf21	C18orf21	-0.983042	9.73782	10.69	0.0420714	0.132724
RPL15	RPL15	-0.982737	11.6367	46.4805	4.08289e-10	1.69816e-08
HNRNPDL	HNRNPDL	0.982655	10.7105	36.1748	9.85794e-07	2.32961e-05
SP3	SP3	0.982229	9.74802	9.7362	0.0406075	0.129759
PKP4	PKP4	0.981805	9.73885	14.0975	0.0198453	0.0788362
LBR	LBR	-0.981729	9.74497	12.6239	0.0264347	0.0956395
GNPTG	GNPTG	0.980958	9.75612	9.21525	0.0394654	0.127283
DPCD	DPCD	-0.980936	9.80476	7.56768	0.0361893	0.119916
CPSF6	CPSF6	0.980568	9.91648	8.01175	0.0140057	0.0612396
LINS1	LINS1	0.980405	9.72757	15.3493	0.0289723	0.101637
STAG2	STAG2	0.979282	9.79594	6.99808	0.0365458	0.120559
GTF3A	GTF3A	0.978506	10.0007	8.57997	0.00945931	0.0467926
SPCS1	SPCS1	-0.978349	10.1169	10.6397	0.0107735	0.0513865
ZNF384	ZNF384	0.978141	9.71412	20.4598	0.0218632	0.0842599
SPTSSA	SPTSSA	-0.977077	9.79497	8.55552	0.0288955	0.10149
RPA3	RPA3	-0.977049	9.93801	7.93805	0.0244062	0.0905696
TYW5	TYW5	0.976565	9.72138	14.3761	0.0359243	0.119414
ENSCSAG00000007460	ENSCSAG00000007460	-0.975961	10.0673	9.69649	0.0152551	0.0651161
DIMT1	DIMT1	0.975657	9.81352	7.02741	0.0362909	0.120126
CYB561	CYB561	0.975419	9.76618	8.3173	0.0408554	0.130231
RPN1	RPN1	-0.974987	10.0641	9.40092	0.0157452	0.0664982
USP48	USP48	0.974081	9.78511	8.13993	0.0342426	0.115005
PARD6B	PARD6B	0.973579	9.79201	7.39305	0.0347277	0.116333
ENSCSAG00000009229	ENSCSAG00000009229	-0.973571	9.76317	8.54867	0.0429068	0.13486
LSM7	LSM7	-0.97312	9.94776	8.35566	0.0196637	0.0783984
SEC31A	SEC31A	0.972999	9.82511	7.3454	0.0307339	0.105818
ENSCSAG00000012584	ENSCSAG00000012584	-0.972688	9.8328	7.93616	0.026813	0.0967105
MYEF2	MYEF2	0.972284	9.75005	9.98143	0.0364768	0.120485
RSRP1	RSRP1	0.97177	9.81352	6.96421	0.0327249	0.111055
ZNF830	ZNF830	0.970671	9.77517	8.40748	0.0367254	0.120845
IFI35	IFI35	-0.970013	10.1526	11.0276	0.00969497	0.0475511
EP300	EP300	0.969925	9.793	8.31638	0.0291029	0.10198
CDKN1B	CDKN1B	0.96979	9.79791	8.16178	0.0281101	0.0998632
TPBG	TPBG	0.969585	9.78906	7.39531	0.038884	0.126034
ENSCSAG00000004718	ENSCSAG00000004718	-0.969391	10.0931	11.252	0.0129769	0.0585632
EEF2	EEF2	0.968925	11.6844	36.0687	2.92593e-09	1.05822e-07
ENSCSAG00000015268	ENSCSAG00000015268	-0.96871	10.4999	21.7979	0.000727057	0.00643947
EZH2	EZH2	0.968592	9.82126	7.87451	0.0275429	0.0985517
ENSCSAG00000015299	ENSCSAG00000015299	-0.968492	9.84519	5.92885	0.0464618	0.142476
GABARAPL2	GABARAPL2	-0.968264	10.0235	8.05832	0.0189895	0.0764729
FADS3	FADS3	0.968101	9.76217	8.42443	0.0417454	0.132069
CDK5RAP3	CDK5RAP3	-0.967989	9.8106	6.24854	0.0517804	0.154008
DDX20	DDX20	0.967531	9.76015	9.5498	0.033249	0.112321
KANSL3	KANSL3	0.967219	9.72757	13.7358	0.0338257	0.114047
AKIRIN1	AKIRIN1	0.966778	9.79986	6.99064	0.0380858	0.124036
EIF3F	EIF3F	-0.965077	10.2597	14.7587	0.00352833	0.022316
KPNA4	KPNA4	0.965004	9.75814	9.30073	0.0361033	0.119784
ZNF106	ZNF106	0.964503	9.80281	6.97815	0.0371324	0.121876
RGS9	RGS9	-0.964484	9.74294	10.5698	0.0431663	0.135357
DDX27	DDX27	-0.964369	9.79202	7.51574	0.0403916	0.129467
YARS1	YARS1	0.963505	9.77717	7.54844	0.0420604	0.132724
COL4A2	COL4A2	0.963467	9.92818	6.47405	0.0194207	0.0775486
ARPC5	ARPC5	-0.963384	10.0493	8.86464	0.0166547	0.0693813
SNRNP70	SNRNP70	0.96317	10.1247	11.7033	0.00530337	0.0298724
PHLDB2	PHLDB2	0.963128	9.82896	7.20619	0.0262095	0.0952223
ENSCSAG00000000286	ENSCSAG00000000286	0.962956	11.1132	61.1689	6.67379e-10	2.7107e-08
CTNNAL1	CTNNAL1	0.962609	9.88082	6.6922	0.0240889	0.0894915
INTS8	INTS8	0.962076	9.73066	12.6398	0.0348824	0.116701
PRDX4	PRDX4	-0.962	9.96534	9.75365	0.0133337	0.059199
SULF2	SULF2	0.961676	9.76115	8.47643	0.0439087	0.136745
CDC26	CDC26	-0.961279	9.79103	6.90079	0.0489892	0.14799
ENSCSAG00000018997	ENSCSAG00000018997	-0.961185	9.87431	5.81715	0.0429977	0.134991
ENSCSAG00000013493	ENSCSAG00000013493	0.960843	10.0327	7.94262	0.00495131	0.0285703
PINX1	PINX1	0.960261	9.77018	8.13416	0.0416771	0.132069
SRP68	SRP68	-0.959935	9.87059	5.80512	0.0438822	0.136745
MRPL4	MRPL4	-0.959544	9.98096	7.18251	0.0276525	0.0987399
ITPR3	ITPR3	0.95904	9.74802	9.66455	0.0421438	0.132872
KLF10	KLF10	0.957713	9.93887	7.70089	0.0108442	0.0515807
PGM1	PGM1	0.957565	9.78609	7.36512	0.0415818	0.132035
DHCR7	DHCR7	-0.957381	9.747	8.51923	0.05814	0.165998
MBNL1	MBNL1	0.957291	9.7541	8.73987	0.0444407	0.137774
SRP54	SRP54	-0.957175	9.79889	6.22271	0.0563924	0.163154
PMEPA1	PMEPA1	0.956901	9.89555	7.0897	0.0191165	0.0768652
TIMM29	TIMM29	0.956268	9.73783	10.708	0.0405901	0.129759
CBX3	CBX3	-0.95623	10.0319	8.16698	0.0215443	0.0834018
ZWINT	ZWINT	-0.95611	9.84329	6.17031	0.047901	0.14537
APPBP2	APPBP2	0.95586	9.93265	7.42766	0.014868	0.0639521
DPYSL3	DPYSL3	0.955762	9.77019	7.2244	0.0598615	0.1685
NDUFB3	NDUFB3	-0.955322	10.0101	9.12571	0.0181093	0.0737276
RILPL2	RILPL2	-0.955183	9.7541	9.4685	0.0399998	0.128449
SNRPF	SNRPF	-0.954887	9.79103	8.28232	0.0350048	0.117035
POGLUT2	POGLUT2	0.954765	9.91919	6.01623	0.027586	0.0985701
EHD4	EHD4	0.954618	9.793	6.98702	0.0404527	0.129583
PDLIM4	PDLIM4	-0.954218	9.94421	6.09661	0.0320126	0.109352
ARL6IP5	ARL6IP5	-0.953704	10.1318	9.77951	0.0108157	0.0514933
SMG1	SMG1	0.952736	9.79889	7.07105	0.0376873	0.123076
GUCD1	GUCD1	-0.95271	9.73988	9.81801	0.0491501	0.148306
MAFF	MAFF	0.952243	9.80085	6.60806	0.0396876	0.127683
TUBA1C	TUBA1C	-0.952113	11.0543	21.7748	2.96486e-05	0.000445501
ENSCSAG00000003298	ENSCSAG00000003298	0.950372	9.74497	10.9217	0.0322554	0.109964
ACBD5	ACBD5	0.949414	9.75005	9.24745	0.043463	0.135796
NDUFS6	NDUFS6	-0.949216	10.0394	8.70726	0.0202267	0.079726
MRPS23	MRPS23	-0.94914	9.95129	6.52794	0.0343825	0.115326
SPTBN1	SPTBN1	0.94842	10.5096	16.2185	0.000182913	0.00214182
NFKBIE	NFKBIE	0.948394	9.72757	13.5468	0.0351713	0.117215
EWSR1	EWSR1	0.948191	9.79497	7.01604	0.0417196	0.132069
ENSCSAG00000019456	ENSCSAG00000019456	-0.948129	9.75611	8.33434	0.0495335	0.148944
COPS5	COPS5	-0.947507	9.90469	6.58755	0.0350736	0.117115
ERBB2	ERBB2	0.946749	9.76316	8.05503	0.0473516	0.144218
TMEM167A	TMEM167A	-0.946663	9.90195	6.0592	0.0399165	0.128261
ISYNA1	ISYNA1	-0.946635	9.83375	6.47316	0.0426392	0.134145
APOL6	APOL6	-0.946609	9.88358	5.78137	0.0439247	0.136745
CETN2	CETN2	-0.946391	9.81836	6.76388	0.0440499	0.136971
CSNK1G2	CSNK1G2	0.946157	9.72137	13.1755	0.0473371	0.144218
ILF3	ILF3	0.945808	10.0754	11.0707	0.0057182	0.0314592
ENSCSAG00000000553	ENSCSAG00000000553	-0.945476	9.87988	6.44918	0.0382004	0.124283
EEFSEC	EEFSEC	0.945187	9.80183	7.04284	0.0381007	0.124036
RPP21	RPP21	-0.945167	9.86872	6.02608	0.0451703	0.139537
ENSCSAG00000008172	ENSCSAG00000008172	-0.942574	10.3163	15.3533	0.004293	0.0259226
SSR4	SSR4	-0.942191	10.2368	12.5494	0.00719182	0.037616
CCDC88A	CCDC88A	0.941774	9.85559	7.27799	0.0257746	0.0943021
KTN1	KTN1	0.941528	10.113	10.7943	0.00533181	0.0299785
GON4L	GON4L	0.940571	9.79791	8.41555	0.0260791	0.095014
TRIM38	TRIM38	0.940323	9.79791	6.97163	0.0417621	0.132069
YBEY	YBEY	-0.940157	9.80671	5.89692	0.0564431	0.163208
PIP5K1A	PIP5K1A	0.940067	9.81156	9.4072	0.0170194	0.0703543
WDR61	WDR61	-0.940055	9.87339	6.68917	0.0365192	0.120548
ACBD6	ACBD6	0.939645	9.79299	6.91531	0.0441783	0.137124
COMMD10	COMMD10	0.939565	9.82512	6.33866	0.0391738	0.126578
EVA1A	EVA1A	0.93861	9.96619	7.9113	0.0136527	0.0602549
TBC1D1	TBC1D1	0.937281	9.8556	6.65938	0.0293763	0.102708
ARHGAP21	ARHGAP21	0.937139	9.73783	11.001	0.0426509	0.134145
CSDE1	CSDE1	0.936528	9.96795	7.11213	0.0201936	0.0796559
TBC1D14	TBC1D14	0.936447	9.77218	7.33173	0.0477491	0.145005
ZFP36	ZFP36	0.936299	10.0802	7.26755	0.00717328	0.0375568
CRYBG1	CRYBG1	0.93625	9.83662	6.15701	0.0421767	0.132895
TBC1D20	TBC1D20	0.935998	9.7541	8.59544	0.0475028	0.144425
PON2	PON2	-0.935484	9.81352	5.89086	0.0572988	0.164493
ENSCSAG00000006519	ENSCSAG00000006519	-0.934989	10.1294	10.4514	0.0151405	0.0647862
ADAMTS1	ADAMTS1	0.934958	9.8845	5.54716	0.0192027	0.0770926
NSD3	NSD3	0.934706	9.88544	6.72533	0.0257282	0.094264
STAU1	STAU1	0.934152	10.113	11.0066	0.00463812	0.0274018
KIFBP	KIFBP	-0.934044	9.80183	5.91342	0.0601781	0.1693
RBM8A	RBM8A	-0.933186	10.1519	10.1635	0.0131438	0.058909
MTHFD1	MTHFD1	0.932688	9.87152	6.25174	0.0431297	0.135324
MBD1	MBD1	0.931818	9.73783	9.83597	0.0492788	0.148473
MAP1B	MAP1B	0.931284	10.4352	16.5109	0.000265327	0.00291472
SQSTM1	SQSTM1	0.931236	10.9614	21.8641	3.45122e-06	7.12019e-05
ADGRL2	ADGRL2	0.930519	9.71099	22.9951	0.0237879	0.0888459
RBPMS	RBPMS	0.930287	10.0336	8.39376	0.0109029	0.0517194
SCAF11	SCAF11	0.930088	9.84233	6.30356	0.0362988	0.120126
CDC42	CDC42	-0.929836	10.2612	14.7024	0.00685636	0.0361523
SYNE1	SYNE1	0.929594	9.73373	10.4162	0.0485881	0.147037
ENSCSAG00000002592	ENSCSAG00000002592	-0.929264	9.90742	8.24886	0.0220796	0.0846604
DNAJC2	DNAJC2	0.929097	9.84898	6.19032	0.0384576	0.124885
RABAC1	RABAC1	-0.928737	9.99044	7.11952	0.0291738	0.102138
MYDGF	MYDGF	-0.928711	9.77218	7.13552	0.0556056	0.162125
POMT2	POMT2	0.928686	9.71203	23.4465	0.0199058	0.07894
VRK1	VRK1	-0.927608	9.78313	6.3514	0.0619976	0.17321
OXR1	OXR1	0.926342	9.78609	7.546	0.0389999	0.12633
RSBN1L	RSBN1L	0.925566	9.75612	10.5784	0.028435	0.10064
GNL3	GNL3	0.924927	9.79693	6.50839	0.0474714	0.144414
BRAF	BRAF	0.923819	9.7162	20.4295	0.0229759	0.0867477
TRIM44	TRIM44	0.923728	10.0058	7.36918	0.0138476	0.0608055
DLG2	DLG2	0.923435	9.91738	5.74615	0.0216315	0.0835528
ACTN4	ACTN4	0.923136	9.96708	7.26838	0.0204906	0.0802794
ENSCSAG00000008906	ENSCSAG00000008906	-0.922843	9.73681	13.3944	0.0268513	0.0967429
ENSCSAG00000014089	ENSCSAG00000014089	0.92234	10.1807	12.9816	0.00332216	0.0213215
HDLBP	HDLBP	0.922015	10.4085	19.289	0.000543875	0.0051411
RBM5	RBM5	0.921525	9.78906	8.36037	0.0341991	0.115005
CAND1	CAND1	0.921352	9.81449	6.2223	0.0466663	0.142768
ENSCSAG00000013649	ENSCSAG00000013649	-0.921084	10.1364	10.1987	0.0158075	0.066653
OGA	OGA	0.921055	9.74701	11.1655	0.0278569	0.0990615
PSME1	PSME1	-0.920818	10.1271	9.47406	0.0149511	0.0641342
NOCT	NOCT	0.920441	9.74903	8.23935	0.0548162	0.160648
ND3	ND3	0.920383	9.85747	9.86655	0.0134838	0.0596556
MRPS9	MRPS9	-0.920361	9.90742	5.55823	0.0458578	0.14099
SHC1	SHC1	0.920262	9.76217	7.45571	0.0537661	0.158374
ARL2	ARL2	-0.920244	9.90833	5.89808	0.0434241	0.135756
NUP62	NUP62	0.920142	9.80281	6.44568	0.046682	0.142768
EIF1B	EIF1B	0.919589	9.98182	7.84321	0.0112123	0.0525287
NSD2	NSD2	0.919519	9.84614	7.61572	0.0250987	0.0925448
COPB2	COPB2	-0.916457	9.89372	6.00751	0.043796	0.13659
RNASEH2A	RNASEH2A	-0.916019	9.89647	5.76482	0.0484611	0.146738
SIGMAR1	SIGMAR1	-0.91575	9.80476	9.39943	0.0221815	0.0849202
BRD7	BRD7	0.915193	9.77019	7.46582	0.0496012	0.149062
RABL6	RABL6	0.914148	9.93355	6.79207	0.024031	0.0894915
HMGXB4	HMGXB4	0.914063	9.78312	7.24376	0.0445586	0.138057
CPNE8	CPNE8	0.91388	9.78609	6.60932	0.05168	0.153798
IDH3A	IDH3A	-0.913762	9.80768	6.44623	0.0501715	0.150081
TSPAN3	TSPAN3	-0.912879	10.1082	10.785	0.0166176	0.0692823
SBNO2	SBNO2	0.912734	9.75005	8.40591	0.0527471	0.15608
PSMD14	PSMD14	-0.912105	9.88635	5.42559	0.0505105	0.15091
ENSCSAG00000007000	ENSCSAG00000007000	-0.911721	9.95833	6.7693	0.0333751	0.112673
MSI2	MSI2	0.911285	9.74395	9.37133	0.0484551	0.146738
ATP9A	ATP9A	0.910727	9.71308	17.3818	0.0366192	0.120648
CLK1	CLK1	0.910726	9.74903	16.7771	0.0140067	0.0612396
NDUFAF7	NDUFAF7	0.9106	9.77717	6.76868	0.0553422	0.161689
CASP3	CASP3	0.910519	9.78511	6.99284	0.0541835	0.159333
SEMA6A	SEMA6A	0.910468	9.71412	14.6515	0.0562359	0.163062
MYL6B	MYL6B	-0.910332	10.0185	6.87726	0.0248372	0.0919065
LMO7	LMO7	0.910054	9.83757	5.76829	0.0456839	0.140705
ENSCSAG00000009400	ENSCSAG00000009400	-0.909877	10.1496	10.3386	0.0153541	0.065485
TMEM70	TMEM70	-0.909686	9.92729	5.42127	0.0499814	0.149858
DMXL2	DMXL2	0.909498	9.73271	11.4567	0.0446829	0.138277
RAC3	RAC3	0.909033	9.79398	6.28205	0.0532545	0.157313
RPL8	RPL8	-0.908813	10.449	18.371	0.00131128	0.0104721
NDUFA10	NDUFA10	-0.908295	9.9662	6.23427	0.0374861	0.122495
CLK3	CLK3	0.908155	9.72654	12.2914	0.0433003	0.135568
IDH1	IDH1	-0.907695	9.74497	8.37965	0.0587193	0.166729
NMT1	NMT1	0.90626	9.80476	6.63118	0.0443942	0.137712
GOLGA2	GOLGA2	0.906121	9.74293	9.10085	0.0544501	0.159936
CYB5R3	CYB5R3	-0.905669	10.3982	16.5849	0.00394635	0.0243093
TADA3	TADA3	0.905391	9.84708	6.21233	0.0379192	0.123755
CPSF2	CPSF2	0.90488	9.76216	7.19645	0.0584206	0.166336
RALA	RALA	0.904562	10.0657	8.33619	0.00940715	0.0466232
ELF2	ELF2	0.904506	9.78411	7.05556	0.0494425	0.148843
UBR1	UBR1	-0.904479	9.73373	9.22437	0.0673716	0.182335
MECP2	MECP2	0.90447	9.74395	8.93802	0.0582441	0.165998
BLVRA	BLVRA	-0.904421	9.79987	6.64492	0.0519919	0.154461
ENSCSAG00000006043	ENSCSAG00000006043	0.904242	9.74191	11.2114	0.0420312	0.132724
TMEM131	TMEM131	0.904225	9.73578	9.55643	0.0573821	0.16455
PCGF2	PCGF2	0.904219	9.97315	7.67558	0.0109009	0.0517194
SEC11C	SEC11C	-0.904129	10.1341	8.00608	0.0170236	0.0703543
SDC1	SDC1	-0.903981	9.77617	9.87741	0.0258303	0.0943724
CHCHD10	CHCHD10	-0.903949	10.727	22.6593	0.000264118	0.00290922
REEP5	REEP5	-0.9039	10.0016	6.38543	0.0323865	0.110122
TATDN1	TATDN1	0.903493	9.83088	6.20978	0.0410356	0.130726
TPM4	TPM4	-0.903457	9.91919	5.89805	0.0452139	0.139589
VAV3	VAV3	0.902898	9.73681	9.10537	0.0593232	0.167711
TXLNG	TXLNG	0.9026	9.75106	8.37046	0.0563932	0.163154
CDKN3	CDKN3	0.902512	9.76718	8.39976	0.0479433	0.14537
ITPA	ITPA	-0.901987	9.86124	6.30877	0.0436093	0.136171
RNF111	RNF111	0.90095	9.75713	7.56643	0.0559275	0.162442
FAM13B	FAM13B	0.900937	9.74497	8.66907	0.0592563	0.167613
HSD17B2	HSD17B2	0.900597	10.4787	6.91418	0.00872091	0.0440711
EPB41L1	EPB41L1	0.900433	9.87059	5.9712	0.0396316	0.127661
CHD8	CHD8	0.900398	9.84423	6.1132	0.0407986	0.13013
TMEM126A	TMEM126A	-0.900385	9.77716	6.9071	0.0559597	0.162442
IGHMBP2	IGHMBP2	0.900379	9.75611	7.50534	0.0594502	0.167727
SZRD1	SZRD1	0.900101	9.81352	5.82917	0.0553773	0.161689
HERC4	HERC4	0.89964	9.74802	8.69452	0.0570767	0.164309
NPEPPS	NPEPPS	0.899533	9.95481	6.52585	0.0237609	0.0888326
CDC73	CDC73	0.899104	9.76116	7.25905	0.0587913	0.166841
RNF216	RNF216	0.898689	9.95481	7.30593	0.0175241	0.072079
ZNF827	ZNF827	0.898578	9.76015	12.9924	0.0148016	0.0637562
RAB11FIP2	RAB11FIP2	0.898571	9.747	8.25063	0.0634488	0.175743
CNPY2	CNPY2	-0.896736	9.95833	5.97746	0.0417249	0.132069
CTCF	CTCF	0.896699	9.76918	7.42023	0.0535865	0.157934
UBE2J1	UBE2J1	0.896459	9.74802	8.47627	0.0565806	0.163393
SNX6	SNX6	-0.896422	9.7541	7.24935	0.0682647	0.184081
RBM26	RBM26	0.895613	9.7541	7.87836	0.0615842	0.172416
YTHDF2	YTHDF2	0.895398	9.93444	6.56433	0.0231557	0.0872366
PPM1G	PPM1G	0.895306	10.5167	23.4413	0.000219373	0.00246866
VGLL4	VGLL4	0.895227	9.75612	7.61628	0.0577543	0.165435
ENSCSAG00000017792	ENSCSAG00000017792	0.895019	10.1837	12.534	0.00332557	0.0213215
RIMKLB	RIMKLB	0.894962	9.73885	8.78513	0.0658738	0.179998
SMCHD1	SMCHD1	0.894548	9.85276	5.88671	0.0397275	0.127733
ENSCSAG00000012347	ENSCSAG00000012347	-0.894486	9.91014	5.49833	0.0500189	0.149884
ZMYND8	ZMYND8	0.894434	9.72963	10.627	0.0588227	0.166841
ATP6V0D1	ATP6V0D1	-0.893924	9.93533	5.37666	0.0454941	0.140287
ANK2	ANK2	0.893737	9.72344	17.7691	0.0188776	0.07614
ZC3H18	ZC3H18	0.893543	9.76919	7.28813	0.0555871	0.162125
UACA	UACA	0.893344	9.8882	6.29293	0.0278376	0.0990608
MAP2K1	MAP2K1	0.89296	9.76718	7.47624	0.0542151	0.159335
ACD	ACD	0.892678	9.74701	10.233	0.0414314	0.131664
ENSCSAG00000015841	ENSCSAG00000015841	-0.892022	9.7989	6.11511	0.0602929	0.169439
ENSCSAG00000019209	ENSCSAG00000019209	-0.891944	11.7741	37.5761	1.39866e-09	5.38641e-08
ENSCSAG00000013566	ENSCSAG00000013566	-0.89185	9.76718	7.93348	0.0509471	0.151965
THOC6	THOC6	-0.891131	9.81836	5.19096	0.0728187	0.192258
NPTN	NPTN	0.890807	9.76718	6.69795	0.0702289	0.187529
CMSS1	CMSS1	-0.890739	9.72756	10.3331	0.064105	0.177278
ADNP	ADNP	0.889621	9.7286	11.0593	0.0571958	0.16447
ENSCSAG00000019062	ENSCSAG00000019062	-0.888728	9.82319	6.31109	0.0505356	0.15091
CDCA2	CDCA2	0.88849	9.80769	9.66551	0.0285385	0.100784
NSF	NSF	0.887871	9.81545	5.74445	0.0531631	0.157132
ISCA2	ISCA2	-0.887523	9.82029	5.99482	0.0572814	0.164493
AMMECR1	AMMECR1	0.88735	9.74191	8.66903	0.0661647	0.180318
NDUFA5	NDUFA5	-0.887222	9.92728	5.91047	0.0467107	0.142768
KIF3C	KIF3C	0.887108	9.7861	6.42947	0.056323	0.163154
FRYL	FRYL	0.886127	9.7286	13.1218	0.0396726	0.127683
LSM10	LSM10	-0.886064	9.82222	5.54327	0.0629253	0.174676
ENSCSAG00000000245	ENSCSAG00000000245	-0.884951	10.7722	22.0023	0.000437926	0.00433672
ATRX	ATRX	0.884893	9.92009	6.4969	0.0232883	0.0874826
PGLS	PGLS	0.884246	10.2001	12.6333	0.00228244	0.0161009
ENSCSAG00000017671	ENSCSAG00000017671	-0.88413	10.1979	14.7927	0.0068522	0.0361523
DYNLRB2	DYNLRB2	-0.884128	9.72551	12.2087	0.0475932	0.144616
PMVK	PMVK	-0.884127	9.73783	14.0575	0.0228855	0.0865463
CHD2	CHD2	0.883732	9.76918	11.6446	0.0205577	0.0804817
RABGAP1	RABGAP1	0.883329	9.76015	7.05936	0.0644334	0.177619
SUMO3	SUMO3	-0.882925	9.79202	7.62864	0.0417177	0.132069
ATF2	ATF2	0.882829	9.75106	8.81271	0.052145	0.154738
PLSCR1	PLSCR1	-0.882085	9.85653	5.18885	0.0633953	0.175689
TRIM25	TRIM25	0.881388	9.98097	6.99591	0.0231926	0.0872492
ATAD2B	ATAD2B	0.881214	9.74293	11.2308	0.0350629	0.117115
TST	TST	-0.881178	9.74293	9.08939	0.0550625	0.161007
NCOA6	NCOA6	0.880759	9.73373	9.5123	0.0721431	0.190973
TMEM160	TMEM160	-0.880196	9.78807	5.91221	0.0697544	0.186646
ENSCSAG00000001449	ENSCSAG00000001449	-0.880147	9.76819	7.91986	0.0508601	0.151792
AKAP8L	AKAP8L	0.879921	9.78213	6.29123	0.0626208	0.174285
TCF12	TCF12	0.879396	9.75207	7.89636	0.0607005	0.170401
ORC2	ORC2	0.87928	9.73476	9.50954	0.059214	0.167585
AARS1	AARS1	0.879253	9.79497	6.49414	0.0516019	0.153653
ENSCSAG00000011969	ENSCSAG00000011969	-0.879063	10.2171	11.8327	0.0138074	0.060763
MPLKIP	MPLKIP	-0.878743	9.75005	8.22999	0.0581437	0.165998
ENSCSAG00000006538	ENSCSAG00000006538	0.878487	9.7409	10.1593	0.0464779	0.142476
ENSCSAG00000018650	ENSCSAG00000018650	-0.87731	10.0176	6.47207	0.0354472	0.117983
EIF2AK3	EIF2AK3	0.877195	9.74395	10.8998	0.0361566	0.119884
MED15	MED15	0.8769	9.77816	6.64706	0.0563481	0.163154
SIN3A	SIN3A	0.876869	9.75713	7.18031	0.0661756	0.180318
SYBU	SYBU	0.87678	9.73374	11.1009	0.0461182	0.141707
ENSCSAG00000018644	ENSCSAG00000018644	-0.876762	11.1808	24.4603	1.67491e-05	0.000272974
ALDH1B1	ALDH1B1	-0.87637	9.7851	5.8934	0.0757133	0.198304
BID	BID	-0.876364	9.73885	10.3285	0.0467971	0.142864
LRRFIP2	LRRFIP2	0.875664	9.91467	5.95946	0.0274358	0.0983714
CYSTM1	CYSTM1	-0.875577	9.88266	5.36463	0.0571586	0.164454
NDUFAB1	NDUFAB1	-0.87557	9.96534	6.54184	0.0390999	0.126497
NAA20	NAA20	-0.875081	10.0779	8.67023	0.0260161	0.0949175
ENSCSAG00000008434	ENSCSAG00000008434	-0.875017	10.1263	8.53615	0.0220083	0.0845686
GCSH	GCSH	-0.874537	10.016	6.96091	0.0344498	0.115477
LLPH	LLPH	-0.874448	9.80768	5.1436	0.0768878	0.20007
POLR2E	POLR2E	-0.873855	10.3177	14.2879	0.00945702	0.0467926
ENSCSAG00000003410	ENSCSAG00000003410	-0.873441	9.7286	9.19694	0.0769869	0.200228
JPT2	JPT2	0.873218	9.77118	6.4901	0.0670504	0.181655
TUT4	TUT4	0.872911	9.74191	8.52503	0.0627777	0.174602
TMEM54	TMEM54	-0.872464	9.82896	6.97529	0.0401594	0.128882
ENSCSAG00000018442	ENSCSAG00000018442	-0.87205	10.1341	7.96784	0.0214714	0.0831817
PHF1	PHF1	0.870895	9.72551	11.784	0.0503064	0.150398
ATL2	ATL2	0.870819	9.73374	10.8037	0.0492912	0.148473
CD46	CD46	-0.870721	9.89647	6.3959	0.0382411	0.124337
DBN1	DBN1	0.869559	10.2796	12.0377	0.00281539	0.0189111
UBA52	UBA52	-0.869464	11.9388	38.4581	9.09026e-10	3.63541e-08
RNF166	RNF166	0.869461	9.72345	13.6824	0.0392718	0.126738
TMEM230	TMEM230	0.869276	9.76116	6.83091	0.0700837	0.187334
FAM120B	FAM120B	0.868411	9.78807	6.96411	0.0496698	0.149181
ENSCSAG00000012854	ENSCSAG00000012854	0.867941	9.83853	5.45347	0.0521111	0.154726
FRMD6	FRMD6	0.86716	9.77318	6.65052	0.0590485	0.16739
AKAP17A	AKAP17A	0.867103	9.74089	9.95453	0.0464006	0.142407
UHRF1	UHRF1	0.866399	9.91468	5.74119	0.0586104	0.166511
ENSCSAG00000009328	ENSCSAG00000009328	0.866181	9.75713	7.28378	0.0661631	0.180318
SEMA3C	SEMA3C	0.865843	10.1488	8.89213	0.00692862	0.0364226
SRFBP1	SRFBP1	0.865598	9.76417	7.29421	0.0594326	0.167727
USP33	USP33	0.865572	9.78609	6.08836	0.0623405	0.173878
SARNP	SARNP	-0.864462	9.87525	4.91484	0.0648988	0.178498
WASF2	WASF2	0.86446	9.88728	5.47568	0.0441739	0.137124
ENSCSAG00000000365	ENSCSAG00000000365	-0.864237	9.86123	4.73869	0.0731844	0.192791
CCDC107	CCDC107	-0.863932	9.83853	4.74537	0.0790261	0.203957
TMEM51	TMEM51	0.86362	9.79496	5.67352	0.0641918	0.177423
CORO1C	CORO1C	0.863504	9.93354	6.10032	0.0319518	0.109216
RHOT2	RHOT2	0.863395	9.75511	7.60149	0.0620679	0.17321
ENSCSAG00000000307	ENSCSAG00000000307	-0.863067	9.74395	14.5078	0.0173079	0.0713589
LRRC24	LRRC24	0.862841	9.80573	5.63771	0.0610176	0.171106
BCL2L1	BCL2L1	0.862572	9.94333	6.14235	0.0265831	0.0960427
TASOR2	TASOR2	0.862526	9.73681	8.49578	0.0680395	0.183664
ENSCSAG00000001231	ENSCSAG00000001231	-0.862273	9.91194	5.19669	0.0580446	0.165901
ZNHIT6	ZNHIT6	0.86179	9.78609	8.09233	0.0342217	0.115005
VPS13D	VPS13D	0.861622	9.72757	9.84541	0.0692636	0.185619
CHMP1A	CHMP1A	-0.860793	9.80085	4.94966	0.0852527	0.215055
KIRREL1	KIRREL1	0.860054	9.77816	6.15274	0.0653706	0.179347
UBE4B	UBE4B	0.859939	9.74294	8.28772	0.0633514	0.175689
POLR1E	POLR1E	0.85952	9.75713	7.64465	0.059102	0.16745
MKRN2	MKRN2	0.859337	9.76618	6.50879	0.0690461	0.185228
DENND2B	DENND2B	0.858723	9.77318	6.65648	0.064293	0.177555
SEPTIN9	SEPTIN9	0.858249	9.75106	7.58401	0.0668369	0.18136
TUFT1	TUFT1	0.857666	9.80573	7.23426	0.0414257	0.131664
MRPS26	MRPS26	-0.857157	10.0971	7.8664	0.0277189	0.098909
TTI2	TTI2	-0.857136	9.73681	7.98651	0.0820654	0.209249
ENSCSAG00000013512	ENSCSAG00000013512	-0.85707	10.1082	8.84583	0.0254169	0.0934529
ENSCSAG00000018100	ENSCSAG00000018100	0.855687	9.75005	7.51231	0.0693376	0.185722
EEF1G	EEF1G	-0.855446	11.0045	28.9286	2.68608e-05	0.000414389
RANGRF	RANGRF	-0.855026	9.77118	8.56397	0.0407731	0.130128
CTNNBL1	CTNNBL1	-0.854987	9.83758	5.06115	0.0707122	0.188283
NR1D2	NR1D2	0.854658	9.73168	12.56	0.044882	0.138811
CXXC5	CXXC5	0.854405	9.94775	6.27226	0.0262693	0.0952651
COA1	COA1	-0.854011	9.82319	6.13708	0.0534759	0.157733
PERP	PERP	-0.853957	9.88635	4.6669	0.0690929	0.185257
ENSCSAG00000013394	ENSCSAG00000013394	-0.853312	9.85842	4.65052	0.0788813	0.203892
FLII	FLII	0.852853	9.9913	6.58636	0.0257914	0.0943021
ZFAND2B	ZFAND2B	0.850447	9.78412	5.69743	0.0730918	0.192791
VCL	VCL	0.850201	9.90742	5.31465	0.0467072	0.142768
EIF3B	EIF3B	0.849564	9.74599	8.20834	0.0680248	0.183664
IFIT1	IFIT1	-0.849483	9.82223	3.6371	0.080995	0.207537
CTNND1	CTNND1	0.849447	9.77617	6.53043	0.0625208	0.174194
EMC10	EMC10	-0.848864	9.89647	5.08715	0.0646031	0.177992
HUWE1	HUWE1	0.848703	9.82126	5.13791	0.065885	0.179998
SLC25A38	SLC25A38	0.848428	9.76718	6.27902	0.0740736	0.194696
UXT	UXT	-0.848185	9.94244	5.06469	0.0519025	0.154283
AKIP1	AKIP1	-0.848161	9.77119	5.67726	0.0848431	0.214438
MRE11	MRE11	-0.847961	9.73681	8.09709	0.085121	0.214932
UBE2O	UBE2O	0.847752	9.77817	6.17039	0.0657338	0.179963
GGT7	GGT7	0.847656	9.74904	7.13522	0.0748718	0.196298
FNBP4	FNBP4	0.847632	9.91466	6.64808	0.024611	0.091202
WDR6	WDR6	0.84749	9.76116	6.50809	0.0763179	0.198985
FOXM1	FOXM1	0.847464	9.76818	6.75573	0.0678892	0.183449
SNX10	SNX10	-0.846719	9.81739	4.83304	0.0802391	0.205905
NRBF2	NRBF2	0.845826	9.78708	5.61694	0.0716785	0.190034
CIR1	CIR1	0.845698	9.77318	6.41261	0.0678721	0.183449
OAZ2	OAZ2	-0.845615	9.78905	5.05427	0.0903579	0.224182
ZNF394	ZNF394	0.845461	9.74192	8.70759	0.0666945	0.181142
ITFG2	ITFG2	0.845322	9.7255	11.2753	0.0568394	0.163716
SMARCC1	SMARCC1	0.845315	9.95042	5.83964	0.039262	0.126738
RPS16	RPS16	-0.844947	11.794	35.3399	4.18383e-09	1.47971e-07
DHX40	DHX40	0.844777	9.76015	6.47342	0.07609	0.19879
NCBP1	NCBP1	0.844343	9.77119	6.19352	0.0728503	0.192258
DYNC2H1	DYNC2H1	0.843656	9.7541	6.77301	0.0749577	0.196424
SNRPA	SNRPA	-0.842953	9.97142	5.50182	0.0501532	0.150081
ENSCSAG00000015403	ENSCSAG00000015403	0.842714	9.77916	5.94806	0.0770717	0.200348
SLAIN2	SLAIN2	0.842638	9.72551	10.8341	0.0595142	0.167795
ARFRP1	ARFRP1	0.842541	9.76618	6.53902	0.0704687	0.187977
RRBP1	RRBP1	0.841801	9.80085	5.17638	0.0814454	0.208383
CLEC16A	CLEC16A	0.841781	9.74293	7.77336	0.0740719	0.194696
YWHAQ	YWHAQ	-0.841625	10.1815	9.21811	0.0223057	0.0852131
ENSCSAG00000001986	ENSCSAG00000001986	-0.840988	12.2706	37.3592	1.55516e-09	5.90165e-08
UBE2S	UBE2S	0.840694	10.2046	8.82253	0.00666305	0.0353843
SERTAD2	SERTAD2	0.840618	9.75106	8.93639	0.0557004	0.162233
ATP2B1	ATP2B1	0.840485	9.90468	5.42431	0.0440112	0.136933
IBTK	IBTK	0.840197	9.78609	6.05617	0.0667219	0.181142
EVC2	EVC2	0.839767	9.72138	10.0238	0.0948316	0.231907
ENSCSAG00000015908	ENSCSAG00000015908	0.839571	9.82992	5.5543	0.0549823	0.160953
RBM42	RBM42	-0.839527	9.88451	4.73771	0.0716327	0.190009
CASC3	CASC3	0.839167	9.79693	5.9438	0.0620317	0.17321
SAC3D1	SAC3D1	-0.839087	9.79004	4.82815	0.0981763	0.236863
ZNF768	ZNF768	0.838847	9.71308	12.9664	0.0713073	0.18963
GOLPH3	GOLPH3	0.838809	9.82221	5.50746	0.0566956	0.163393
HMGA1	HMGA1	-0.838389	10.1732	7.75095	0.0240583	0.0894915
ATP6V1B2	ATP6V1B2	0.837969	9.87152	4.83526	0.0620663	0.17321
NUCB2	NUCB2	-0.837925	9.79005	5.2307	0.0837629	0.212224
EGLN2	EGLN2	-0.837756	9.82125	4.59284	0.0864268	0.217279
ENSCSAG00000012327	ENSCSAG00000012327	-0.837388	9.90923	5.01272	0.0643078	0.177555
STUB1	STUB1	-0.836839	10.0126	6.11821	0.0450337	0.139198
BAX	BAX	-0.836467	10.0058	5.32025	0.0433379	0.135568
DNAJC3	DNAJC3	0.836291	9.79791	5.73115	0.0639474	0.17703
ANKRD26	ANKRD26	0.83623	9.76918	7.60067	0.0531562	0.157132
ENSCSAG00000018928	ENSCSAG00000018928	-0.836112	9.81255	4.90275	0.083164	0.211531
ADAM17	ADAM17	0.835359	9.78213	5.61915	0.0766868	0.199747
H2BC18	H2BC18	0.835243	9.73987	11.7872	0.033124	0.11203
EXOC5	EXOC5	0.834794	9.74599	8.14351	0.064077	0.177278
MEGF9	MEGF9	0.83477	9.71308	25.7202	0.0144188	0.0624175
FKBP8	FKBP8	-0.834406	9.92279	4.68681	0.0665445	0.180944
DENR	DENR	0.834258	9.77019	6.22587	0.0713876	0.189672
RNF213	RNF213	0.83395	10.7911	15.2219	0.00012405	0.00155935
ATP5PB	ATP5PB	-0.833835	10.18	10.7267	0.0229126	0.0865717
HCFC1R1	HCFC1R1	-0.833589	9.88728	4.42098	0.0724862	0.191589
KPNB1	KPNB1	0.833582	10.374	15.897	0.00250982	0.01726
ERI3	ERI3	-0.83341	9.80085	6.41712	0.0566663	0.163393
NLE1	NLE1	0.833357	9.78807	6.00511	0.0656646	0.179869
ITM2C	ITM2C	-0.833261	9.76818	6.08729	0.0818199	0.20893
TXNL4A	TXNL4A	-0.832811	10.0779	6.89279	0.0371919	0.121994
KIAA1109	KIAA1109	0.832802	9.71516	21.6145	0.0193477	0.0774227
LSM1	LSM1	0.832416	9.84614	4.91942	0.0648046	0.178358
PCBD2	PCBD2	-0.83219	9.78609	6.11501	0.068457	0.184408
PLAU	PLAU	-0.831941	9.73374	8.29916	0.0858801	0.216218
LAT	LAT	0.830962	9.86778	5.20441	0.0547217	0.160461
SLC39A3	SLC39A3	-0.830914	9.77119	15.2558	0.00297121	0.0196686
ENSCSAG00000015001	ENSCSAG00000015001	0.830753	9.83087	5.28164	0.0572666	0.164493
ENSCSAG00000010683	ENSCSAG00000010683	0.830698	9.7989	5.37031	0.0703454	0.187744
PNISR	PNISR	0.830293	9.77816	5.57504	0.0761921	0.198857
ARID4B	ARID4B	0.830218	9.987	6.96555	0.0179621	0.0734158
RPS6KC1	RPS6KC1	0.830168	9.73476	7.8244	0.0817038	0.208736
PICK1	PICK1	0.829364	9.73271	8.88772	0.0707284	0.188283
SEPTIN8	SEPTIN8	0.82926	9.79791	5.84143	0.0615377	0.172378
TGIF2	TGIF2	0.829215	9.74191	7.49998	0.0834578	0.211967
ATG12	ATG12	-0.829022	9.84139	4.77105	0.077758	0.201528
CDK7	CDK7	0.828781	9.76518	6.03051	0.0818946	0.209018
SELENOT	SELENOT	-0.828212	9.98097	5.24144	0.0499262	0.149858
MIF4GD	MIF4GD	-0.827978	9.83948	4.41851	0.089623	0.222904
PCMT1	PCMT1	-0.827603	9.93622	5.27778	0.0566201	0.163393
UBTF	UBTF	0.826973	9.79987	5.50023	0.0684999	0.184428
HDHD3	HDHD3	0.825589	9.76317	6.92684	0.0684267	0.184408
TRIR	TRIR	-0.825338	10.0859	6.99395	0.0364106	0.120342
HECTD1	HECTD1	0.825177	9.90742	5.53129	0.0402428	0.12907
HEATR1	HEATR1	0.823963	9.75106	7.27181	0.0742587	0.194985
ICE2	ICE2	0.823922	9.72757	10.6538	0.0578815	0.165708
ENSCSAG00000011751	ENSCSAG00000011751	-0.823899	9.83757	4.30537	0.0900348	0.223646
IFIT3	IFIT3	-0.823785	9.97056	3.6689	0.0558043	0.162354
NSRP1	NSRP1	0.823627	9.77716	7.04348	0.0561812	0.162995
ATF1	ATF1	0.823436	9.75612	6.31377	0.0874995	0.219128
RAB6A	RAB6A	0.823393	9.85087	4.85185	0.063379	0.175689
LPIN1	LPIN1	0.823189	9.85653	4.66181	0.0584558	0.166345
RRM2	RRM2	-0.823074	10.574	11.988	0.00595532	0.0324546
SUCO	SUCO	0.822694	9.80476	5.5893	0.0625551	0.174196
UBR4	UBR4	0.821599	9.87245	4.9574	0.0573313	0.164495
TPD52L2	TPD52L2	0.821502	9.81836	5.04878	0.0736513	0.193782
TRPM5	TRPM5	-0.821211	9.76818	5.24253	0.0990837	0.238136
PRPS2	PRPS2	-0.820994	9.77816	5.08376	0.100109	0.239735
ESF1	ESF1	0.820906	9.80573	5.54409	0.0663258	0.180541
WDR55	WDR55	0.820713	9.75713	6.52277	0.0793059	0.204115
ATF4	ATF4	0.819674	9.94687	5.93765	0.0282038	0.10009
KIAA0232	KIAA0232	0.818611	9.72447	13.692	0.0410803	0.130788
KIFC3	KIFC3	0.818068	9.73681	7.8141	0.0844282	0.213597
CHTOP	CHTOP	0.817967	9.828	4.58411	0.079528	0.204585
ECHDC1	ECHDC1	-0.817701	9.86591	4.14374	0.0892202	0.222153
NUP37	NUP37	-0.81767	9.78807	5.42894	0.0850464	0.214848
ANKFY1	ANKFY1	0.81721	9.73783	8.05835	0.0777582	0.201528
ENSCSAG00000000734	ENSCSAG00000000734	-0.816967	9.92277	4.6276	0.0628346	0.174602
NSMCE4A	NSMCE4A	-0.816848	9.86124	4.19877	0.0930942	0.22884
MDM4	MDM4	0.816844	9.71723	13.8829	0.0486691	0.147196
PICALM	PICALM	0.816814	9.94688	5.34918	0.0391308	0.126518
DST	DST	0.816793	10.016	5.70293	0.022852	0.0865315
USP4	USP4	0.816748	9.77318	5.63337	0.0843329	0.21346
FGFR1	FGFR1	0.816581	9.78906	5.40209	0.0758175	0.198352
OSMR	OSMR	0.816195	9.73987	7.18625	0.0867461	0.217766
CREB1	CREB1	0.816175	9.76417	6.29611	0.0808399	0.207242
COQ9	COQ9	0.815493	9.90559	5.08168	0.0523382	0.155223
GDI2	GDI2	0.814658	10.1019	6.97871	0.0177681	0.0728521
EAPP	EAPP	-0.814445	9.77318	5.04467	0.10408	0.245626
METTL9	METTL9	-0.814266	10.1403	6.52865	0.0296377	0.103344
MAGED2	MAGED2	-0.814105	9.80183	4.98811	0.0940061	0.230642
BLOC1S4	BLOC1S4	-0.813767	9.77018	5.98532	0.0833233	0.211833
BRIX1	BRIX1	0.813739	9.81255	5.12278	0.0720328	0.190779
ENSCSAG00000015165	ENSCSAG00000015165	0.813451	9.82704	4.81265	0.0713961	0.189672
CHST12	CHST12	0.812901	9.7851	5.13791	0.0866025	0.21751
AKR1A1	AKR1A1	-0.812882	9.87245	4.18955	0.0851632	0.214934
ENSCSAG00000002641	ENSCSAG00000002641	-0.812356	9.73885	10.7178	0.0473054	0.144218
HS6ST1	HS6ST1	0.812213	9.71308	17.7456	0.0405368	0.129759
IPMK	IPMK	0.812167	9.76115	9.77934	0.0351948	0.117218
DNAJC4	DNAJC4	0.811413	9.76718	5.68918	0.0880698	0.22045
RPS2	RPS2	-0.810781	9.8537	4.03528	0.0972522	0.23563
GOLT1B	GOLT1B	0.810404	9.75208	6.76002	0.0814234	0.208383
EXOSC5	EXOSC5	-0.810334	9.84234	8.0189	0.0275629	0.0985554
PLEKHA5	PLEKHA5	0.809651	9.80182	5.40677	0.072252	0.191088
RP9	RP9	0.809496	9.793	5.05043	0.0845759	0.213867
ANKRD12	ANKRD12	0.809482	9.78114	9.21033	0.0315634	0.108102
DOT1L	DOT1L	0.808879	9.74294	8.24869	0.0687764	0.184778
ERBIN	ERBIN	0.808864	9.70996	23.0789	0.0253379	0.0932285
EIF4A1	EIF4A1	-0.808064	11.0122	21.3788	0.000303743	0.003256
TOMM40	TOMM40	0.807588	9.9237	5.03271	0.0547192	0.160461
ENSCSAG00000009494	ENSCSAG00000009494	-0.807178	9.84043	4.24297	0.0941823	0.230642
ENSCSAG00000014143	ENSCSAG00000014143	0.806827	10.8144	30.3886	1.25477e-05	0.000220391
ANXA3	ANXA3	-0.806695	9.81642	5.2025	0.074588	0.195751
ZCCHC17	ZCCHC17	-0.8065	9.78411	4.76313	0.103622	0.244988
RBMS2	RBMS2	0.806219	9.77118	6.04664	0.0816484	0.208697
RUSC1	RUSC1	0.806027	9.73373	7.88661	0.0897141	0.222956
GEN1	GEN1	0.806021	9.74802	7.92817	0.0675155	0.182629
SYNGR1	SYNGR1	-0.805328	9.88912	4.80834	0.0741405	0.194773
WDR43	WDR43	0.805218	9.84043	4.78672	0.0669411	0.181465
BASP1	BASP1	0.805173	9.86124	4.58829	0.0758842	0.198352
MED1	MED1	0.805169	9.77118	5.41339	0.0927872	0.228518
HMGXB3	HMGXB3	0.804511	9.73476	7.49627	0.0978386	0.236367
PFDN5	PFDN5	-0.804275	10.2418	10.1342	0.0105439	0.0507104
NOTCH2	NOTCH2	0.804189	9.79791	4.91696	0.0855136	0.215558
CAMKK1	CAMKK1	0.803642	9.71204	15.5153	0.0540358	0.158988
NDUFA6	NDUFA6	-0.803232	9.85653	5.72291	0.0565717	0.163393
ENSCSAG00000005467	ENSCSAG00000005467	-0.803148	11.6567	30.7596	4.00732e-08	1.20428e-06
GOSR1	GOSR1	0.803122	9.747	8.86558	0.0533937	0.157634
TALDO1	TALDO1	-0.802571	10.5078	16.3604	0.00535104	0.0299785
BEX2	BEX2	-0.801428	9.84803	4.25124	0.0930687	0.22884
GMPR2	GMPR2	-0.801183	9.84897	4.17496	0.0948325	0.231907
ENSCSAG00000008658	ENSCSAG00000008658	-0.800872	10.1263	6.90758	0.0373285	0.122357
UNC13B	UNC13B	0.800644	9.72551	11.588	0.0526765	0.15596
ENSCSAG00000006401	ENSCSAG00000006401	-0.800373	9.72551	9.81911	0.0791012	0.203957
CORO1B	CORO1B	-0.799929	9.91287	4.61504	0.0763005	0.198985
CACUL1	CACUL1	0.799711	9.82126	5.12358	0.0654585	0.179398
AREG	AREG	0.7994	9.80967	5.39492	0.0373731	0.122357
DPH7	DPH7	0.799345	9.73783	7.29365	0.0896505	0.222904
TK1	TK1	-0.7989	9.80183	6.64886	0.0617549	0.172801
RBKS	RBKS	-0.798649	9.80476	4.51058	0.100376	0.240045
GRSF1	GRSF1	0.79818	9.81837	4.77497	0.0798732	0.20527
CCSER2	CCSER2	0.79808	9.73579	8.34577	0.0758499	0.198352
SRSF1	SRSF1	0.79795	9.93175	5.08557	0.0437062	0.136392
LRRC58	LRRC58	0.797128	9.72241	12.2292	0.0585834	0.166511
TMEM109	TMEM109	-0.796865	9.81836	4.38624	0.105983	0.248426
SNX5	SNX5	0.796634	9.82511	4.71615	0.0777346	0.201528
RAD23A	RAD23A	0.794999	10.0559	7.06034	0.0262762	0.0952651
TXNDC17	TXNDC17	-0.794894	10.06	6.34763	0.0455401	0.140346
SH3BGRL	SH3BGRL	0.794751	9.80574	4.82586	0.0864828	0.217315
PSME4	PSME4	0.793744	9.78312	5.10982	0.0910407	0.225498
MDM2	MDM2	-0.793721	9.80864	3.38393	0.132069	0.288015
DDX52	DDX52	-0.793616	9.78707	4.38723	0.112741	0.259699
YTHDF3	YTHDF3	0.793602	9.76518	5.45367	0.0963603	0.234682
ME1	ME1	-0.793542	9.75813	5.16318	0.119836	0.270594
SSB	SSB	-0.793317	10.148	7.25954	0.0351678	0.117215
MARCHF5	MARCHF5	0.792523	9.79398	4.88163	0.085535	0.215558
SDF4	SDF4	-0.792184	9.91467	4.26429	0.0834215	0.211967
PPP2CA	PPP2CA	0.792147	10.0746	7.1168	0.0216132	0.0835442
PDZK1	PDZK1	-0.792046	9.80378	4.86181	0.0902689	0.22412
RNH1	RNH1	-0.791952	10.1694	8.14022	0.0298397	0.103667
RIN1	RIN1	0.791856	9.72963	7.83407	0.0972613	0.23563
NCAPD2	NCAPD2	0.791829	9.76918	7.20229	0.0722597	0.191088
ITSN2	ITSN2	0.791699	9.81836	5.71684	0.0579376	0.165764
SLC39A10	SLC39A10	-0.791495	9.97577	4.41117	0.0618788	0.173054
ENSCSAG00000010742	ENSCSAG00000010742	0.791352	9.84234	4.71245	0.0727146	0.192095
KCTD3	KCTD3	0.790851	9.81061	5.22453	0.0715458	0.189876
UQCRB	UQCRB	-0.790505	9.86123	4.0982	0.0969935	0.23531
ZBTB7A	ZBTB7A	0.790419	9.78906	5.35778	0.0860122	0.216446
BSG	BSG	-0.790402	10.3191	11.3097	0.0171177	0.070687
TRIM24	TRIM24	0.790234	9.73168	8.72169	0.0767502	0.199812
ENSCSAG00000000500	ENSCSAG00000000500	-0.790211	9.82896	3.644	0.145892	0.307163
PJA2	PJA2	0.789935	9.75612	6.26285	0.087062	0.218348
PGS1	PGS1	0.789738	9.76518	5.38074	0.0989577	0.238043
TSFM	TSFM	-0.789584	9.82319	5.91876	0.0591479	0.167489
ULK3	ULK3	0.789507	9.7861	4.74921	0.0979343	0.236489
EIF4ENIF1	EIF4ENIF1	0.789439	9.74599	6.73341	0.0941385	0.230642
P4HTM	P4HTM	-0.789374	9.73885	6.91021	0.0977621	0.236292
AGO3	AGO3	0.789356	9.74395	11.0678	0.0374666	0.122495
R3HCC1L	R3HCC1L	0.789311	9.71827	9.54088	0.0984259	0.237204
DTYMK	DTYMK	-0.788828	9.87711	5.02168	0.0681734	0.18393
LEPROT	LEPROT	0.788685	10.026	5.57951	0.0251455	0.0926517
ATP6V1F	ATP6V1F	-0.788514	10.0883	6.08599	0.0395799	0.127573
LMCD1	LMCD1	-0.788463	10.1671	3.09087	0.0791271	0.203957
TRIO	TRIO	0.788439	9.74191	7.90582	0.0821181	0.20928
NEDD4	NEDD4	0.788425	9.78114	5.17335	0.0922584	0.227647
B4GALT3	B4GALT3	0.78809	9.73988	6.86293	0.0965812	0.234747
HMBOX1	HMBOX1	0.787789	9.711	30.7555	0.00408789	0.024974
UBA1	UBA1	0.786028	9.80866	4.31341	0.105076	0.246966
AKT3	AKT3	0.785793	9.71931	11.1801	0.0731864	0.192791
CANX	CANX	-0.785677	10.4327	9.83296	0.0105424	0.0507104
DDX55	DDX55	0.785209	9.72859	11.2642	0.0492418	0.148473
ZNF131	ZNF131	0.78503	9.74903	6.46134	0.0937534	0.230243
CBX6	CBX6	0.785029	9.77418	4.97279	0.100027	0.23965
MTF2	MTF2	0.785008	9.77317	5.6559	0.0889374	0.221874
PKIA	PKIA	0.784808	9.75106	6.40469	0.0913693	0.225989
H2AW	H2AW	0.784368	9.76417	7.15988	0.0594579	0.167727
OGFOD3	OGFOD3	-0.784172	9.80085	4.28886	0.11077	0.256181
CSK	CSK	0.784024	9.74395	6.56886	0.0975697	0.236008
TMEM120A	TMEM120A	-0.783918	9.77915	4.64515	0.115603	0.263801
SETX	SETX	0.783093	9.83566	5.2099	0.0582455	0.165998
ENSCSAG00000002334	ENSCSAG00000002334	0.782793	9.73066	7.63909	0.100236	0.239908
GSDMD	GSDMD	-0.782784	9.93978	4.22532	0.0800492	0.20562
PISD	PISD	0.782756	9.76718	5.62123	0.0928669	0.228606
RPL22L1	RPL22L1	-0.782018	11.1711	20.4704	1.46447e-05	0.000249633
FAM193A	FAM193A	0.781812	9.73783	8.0127	0.0771741	0.200514
SRSF6	SRSF6	0.781498	9.84043	5.44147	0.0606759	0.170401
ECPAS	ECPAS	0.781409	9.79889	4.61571	0.0948871	0.231931
ATXN7L3B	ATXN7L3B	0.781052	9.76015	5.42601	0.102762	0.243694
EMC4	EMC4	-0.78087	9.88727	4.58064	0.0792229	0.204002
PSAP	PSAP	-0.780861	10.2083	5.77813	0.029986	0.104001
LY6E	LY6E	-0.780738	10.5262	14.6247	0.00600166	0.0325706
MFSD3	MFSD3	-0.780652	9.80866	4.32977	0.107566	0.250554
ENSCSAG00000005015	ENSCSAG00000005015	-0.780553	9.75612	6.94345	0.086849	0.217919
ENSCSAG00000002549	ENSCSAG00000002549	-0.780516	9.8174	4.62126	0.0929409	0.22868
PPM1D	PPM1D	0.780168	10.1934	6.73281	0.0096443	0.0474368
ENSCSAG00000000058	ENSCSAG00000000058	-0.779906	9.76216	7.76243	0.0575281	0.164878
ECI1	ECI1	-0.779902	9.76718	4.86387	0.12055	0.271316
PM20D2	PM20D2	0.779747	9.74294	6.57053	0.100551	0.240351
AIFM2	AIFM2	-0.779575	9.77018	4.70621	0.121491	0.272844
UBAC1	UBAC1	0.779185	9.92458	4.69909	0.0566451	0.163393
ILRUN	ILRUN	0.779088	9.72756	9.93309	0.0687731	0.184778
MICU1	MICU1	-0.778973	9.79987	4.16895	0.110414	0.255698
PI4KB	PI4KB	0.778791	9.73783	7.04283	0.100273	0.239908
ZFYVE26	ZFYVE26	0.778267	9.72963	8.39875	0.0923935	0.227872
MISP	MISP	0.778101	9.86217	4.21688	0.0765478	0.199485
RBM17	RBM17	0.777923	9.95305	4.84199	0.0644112	0.177619
AGO2	AGO2	0.777823	9.711	20.6383	0.0339407	0.114286
MAP7D3	MAP7D3	0.777588	9.76617	5.25984	0.102635	0.243694
SSNA1	SSNA1	-0.777478	10.0075	5.26863	0.0609812	0.171096
C19orf33	C19orf33	-0.777271	9.75308	5.57282	0.111606	0.257655
ENSCSAG00000014769	ENSCSAG00000014769	-0.777186	10.1472	4.86923	0.0373606	0.122357
BAG2	BAG2	-0.776434	9.78807	4.03451	0.134276	0.291239
AHCTF1	AHCTF1	0.776314	9.75713	5.66264	0.102793	0.243694
FARSA	FARSA	0.776073	9.82896	4.80036	0.081268	0.208134
GLT8D1	GLT8D1	-0.775037	9.74497	6.15987	0.109172	0.253499
RPRD1A	RPRD1A	0.774999	9.72344	9.07369	0.0891168	0.222002
ENSCSAG00000018772	ENSCSAG00000018772	0.77491	10.3114	12.5916	0.00219636	0.0156966
RPTOR	RPTOR	0.774795	9.73476	7.77273	0.0883889	0.221036
SVIP	SVIP	-0.774689	9.82415	6.11671	0.0557519	0.162292
TGOLN2	TGOLN2	0.774542	9.85464	4.34646	0.079776	0.205121
EMG1	EMG1	-0.774004	9.84709	4.02205	0.102006	0.242679
OSER1	OSER1	0.773659	9.74904	6.1322	0.101739	0.2423
TMED4	TMED4	-0.773603	9.89739	4.22018	0.0884395	0.221056
ENSCSAG00000000163	ENSCSAG00000000163	-0.773332	9.96184	5.43282	0.059748	0.168272
SLC4A1AP	SLC4A1AP	0.7728	9.93444	4.87351	0.0558566	0.162415
RPN2	RPN2	-0.772639	10.2244	8.8497	0.0286304	0.100784
IFI27L2	IFI27L2	-0.772593	9.8771	3.64488	0.102273	0.243016
ANKH	ANKH	0.772428	9.75106	6.50664	0.0890754	0.222002
ENSCSAG00000005255	ENSCSAG00000005255	0.772385	9.78214	4.83749	0.09899	0.238043
ASXL1	ASXL1	0.771671	9.73168	9.43154	0.0746321	0.195768
PQBP1	PQBP1	-0.771631	9.78213	4.04726	0.142733	0.302514
NME2	NME2	-0.771481	11.9499	49.7336	2.24419e-09	8.45474e-08
ENSCSAG00000015560	ENSCSAG00000015560	0.771293	9.92728	4.81415	0.0559596	0.162442
ENSCSAG00000010845	ENSCSAG00000010845	0.771216	9.73271	7.42391	0.0982108	0.236863
ENSCSAG00000006701	ENSCSAG00000006701	0.771209	9.79005	4.97721	0.0926835	0.22837
SPAG5	SPAG5	0.770857	9.75309	6.59618	0.096526	0.234724
SNRNP27	SNRNP27	0.770448	9.78708	4.56147	0.108478	0.252225
ENSCSAG00000018009	ENSCSAG00000018009	-0.770233	9.88911	4.18507	0.0914462	0.226072
NBR1	NBR1	0.770125	9.75814	5.79349	0.0958081	0.233766
MCM3	MCM3	-0.769894	9.86873	5.62915	0.0779329	0.20188
RPS6KA4	RPS6KA4	0.769807	9.79102	4.60141	0.100911	0.240779
[truncated: 3,200 more rows]

## Sheet: Bystander vs Mock
	genes	logFC	logCPM	F	PValue	FDR
IFIT1	IFIT1	1.07604	9.82223	38.6334	1.29217e-08	2.23933e-05
NPC2	NPC2	-0.8564	11.1819	108.19	8.2519e-24	4.29017e-20
AREG	AREG	0.779103	9.80967	20.205	5.61552e-05	0.011678
HMOX1	HMOX1	-0.757806	9.95129	17.7215	3.16137e-05	0.0086505
IER3	IER3	0.730721	10.475	26.5967	3.18512e-07	0.000331189
PIAS4	PIAS4	0.713761	9.76015	28.0157	0.000253253	0.0411457
CRYAB	CRYAB	-0.705135	9.81158	16.7981	0.000859934	0.0998082
ENSCSAG00000007554	ENSCSAG00000007554	-0.704939	9.74904	27.6399	0.000622609	0.0789499
LDLR	LDLR	0.701853	9.75511	29.3512	0.000278468	0.0438713
ENSCSAG00000014913	ENSCSAG00000014913	-0.695289	9.79103	18.9183	0.00106719	0.10879
CDC42EP3	CDC42EP3	0.692795	10.0024	17.2176	8.01949e-05	0.015442
PUM3	PUM3	0.686513	9.76818	24.9962	0.000436106	0.0596662
HSD17B2	HSD17B2	-0.685004	10.4787	24.7976	7.85233e-07	0.000510303
ADAMTS1	ADAMTS1	0.682105	9.8845	12.8105	0.000373019	0.0554094
TNFAIP3	TNFAIP3	0.680112	9.92189	12.2448	0.000493164	0.064099
LMCD1	LMCD1	0.667141	10.1671	16.8523	4.46875e-05	0.0105132
KANSL2	KANSL2	0.646398	9.77915	20.7438	0.000949836	0.105068
GPNMB	GPNMB	-0.638511	9.93176	16.2662	0.000472154	0.0629418
SCO2	SCO2	0.625759	9.84423	17.5733	0.000641666	0.0794291
PI3	PI3	0.622138	9.76116	21.7845	0.00137372	0.119665
ENSCSAG00000015450	ENSCSAG00000015450	0.608669	9.79201	16.6748	0.00187927	0.150313
SRSF6	SRSF6	0.600867	9.84043	16.3074	0.00116458	0.113591
CETN2	CETN2	-0.597266	9.81836	13.9321	0.00385344	0.256846
DUSP1	DUSP1	0.593487	10.7419	10.4929	0.00124937	0.115991
PAXIP1	PAXIP1	0.591103	9.72345	32.9535	0.00134141	0.119665
SUPV3L1	SUPV3L1	0.589547	9.82415	14.8051	0.00200256	0.157747
SERPINI1	SERPINI1	-0.579113	9.7409	20.8428	0.00478158	0.294658
POLG2	POLG2	0.574787	9.72551	28.8664	0.00226308	0.170518
HS3ST1	HS3ST1	0.568659	9.96271	11.1111	0.00139461	0.119665
IFI6	IFI6	0.568009	9.89188	13.0887	0.00112178	0.112157
IFIT2	IFIT2	0.56768	10.0402	6.79997	0.00929124	0.369698
ACER3	ACER3	-0.552879	9.76719	14.2966	0.00830753	0.35677
OPA1	OPA1	-0.551842	9.793	11.8607	0.00864168	0.359425
PSAP	PSAP	-0.551423	10.2083	20.4701	4.4123e-05	0.0105132
THUMPD3	THUMPD3	0.549669	9.74599	18.3588	0.00568652	0.30959
PTPN18	PTPN18	0.543498	9.72138	28.6319	0.0040251	0.264893
PELP1	PELP1	0.542174	9.78609	13.7071	0.00575367	0.30959
ADK	ADK	0.538296	9.74599	17.8835	0.00630947	0.315413
FAHD1	FAHD1	-0.53701	9.81158	11.5259	0.00831326	0.35677
KRAS	KRAS	0.533911	9.83852	11.4669	0.00544555	0.304739
INHBA	INHBA	0.531232	10.1754	7.96425	0.00489309	0.295805
NPTN	NPTN	-0.527063	9.76718	13.1002	0.011344	0.415015
TIPARP	TIPARP	0.525872	9.89094	10.0841	0.00724589	0.339382
BDH2	BDH2	-0.524474	9.94776	13.6421	0.00236411	0.170708
LRCH4	LRCH4	0.522503	9.7286	23.8361	0.00461608	0.292671
ITPRIPL1	ITPRIPL1	0.52219	9.7409	17.4206	0.00853427	0.35782
ALAD	ALAD	0.52041	9.74293	17.4878	0.00762525	0.35188
NFKBIA	NFKBIA	0.519012	10.2893	2.02813	0.154813	0.745025
TSPAN12	TSPAN12	-0.518032	9.75308	13.9295	0.0126519	0.437924
SIL1	SIL1	0.517178	9.72138	25.7113	0.00538821	0.304739
ENSCSAG00000000301	ENSCSAG00000000301	-0.517027	9.7551	13.4257	0.0136022	0.439617
PRDX4	PRDX4	-0.516084	9.96534	15.0707	0.00209707	0.162726
TMEM150A	TMEM150A	-0.515824	9.75207	14.1274	0.0135305	0.439617
ERP44	ERP44	-0.514542	9.79005	11.5436	0.0119409	0.430353
SH3BP5L	SH3BP5L	-0.512817	9.73271	21.0566	0.0059873	0.30959
FGF5	FGF5	0.511485	10.1815	12.5949	0.000410085	0.0576224
NOCT	NOCT	0.510395	9.74903	17.2691	0.00543389	0.304739
ATP6V1B2	ATP6V1B2	-0.510051	9.87152	9.39104	0.00931533	0.369698
NCKAP1	NCKAP1	-0.507446	9.80183	9.94134	0.014641	0.439662
SGO2	SGO2	0.506309	9.77617	16.8007	0.00579636	0.30959
ENSCSAG00000003208	ENSCSAG00000003208	-0.505517	9.80476	10.6633	0.0130033	0.439617
SPNS1	SPNS1	-0.504306	9.78906	10.629	0.0155181	0.439662
WASL	WASL	0.503472	9.80767	10.2836	0.0109338	0.410277
ERRFI1	ERRFI1	0.500062	9.77318	12.4897	0.0109691	0.410277
ACSL1	ACSL1	-0.499307	9.79398	10.0795	0.0158668	0.439662
DLGAP4	DLGAP4	-0.497666	9.79791	9.29586	0.0176588	0.450158
PFKL	PFKL	-0.497402	9.79497	9.94594	0.0166214	0.450158
GPRC5B	GPRC5B	-0.494997	9.76217	11.5492	0.0180729	0.453919
BPTF	BPTF	0.494896	9.88358	9.697	0.00807514	0.35677
VKORC1	VKORC1	-0.494869	9.8203	9.48146	0.0153452	0.439662
ENSCSAG00000004326	ENSCSAG00000004326	0.492834	9.73987	15.8546	0.0120025	0.430353
GEMIN4	GEMIN4	0.490227	9.72551	21.2626	0.00830685	0.35677
TUFT1	TUFT1	0.48995	9.80573	10.7531	0.0129122	0.439617
CCNH	CCNH	-0.489546	9.793	9.15911	0.0199931	0.468482
ENSCSAG00000019310	ENSCSAG00000019310	0.487274	9.86965	9.76287	0.00699142	0.333789
POGZ	POGZ	0.486623	9.78411	11.3214	0.0149389	0.439662
HBEGF	HBEGF	0.485578	9.77716	11.0046	0.0134922	0.439617
SRBD1	SRBD1	-0.484083	9.77915	9.49869	0.0212776	0.475619
GZF1	GZF1	0.483895	9.75005	14.8878	0.0114151	0.415015
ENSCSAG00000008574	ENSCSAG00000008574	-0.483748	9.76217	11.5169	0.020622	0.472383
GTF2H4	GTF2H4	0.483477	9.85558	9.51837	0.00956538	0.373913
OGA	OGA	-0.482736	9.74701	13.8654	0.0142538	0.439662
SRSF10	SRSF10	0.481569	9.78708	10.6384	0.0143453	0.439662
POLE3	POLE3	0.477638	9.76316	11.9439	0.0156736	0.439662
DCTN3	DCTN3	-0.476812	9.95393	10.9386	0.0058987	0.30959
R3HCC1	R3HCC1	-0.475719	9.74395	14.2657	0.0153	0.439662
DNAJA3	DNAJA3	0.475638	9.78412	10.673	0.0151835	0.439662
MAP3K14	MAP3K14	0.475548	9.75511	12.9681	0.0150526	0.439662
EVC2	EVC2	0.475526	9.72138	30.7729	0.00342422	0.231201
PRPF31	PRPF31	-0.47519	9.8928	9.98188	0.00918975	0.369698
COA1	COA1	-0.474168	9.82319	9.05712	0.0189803	0.463281
MCUB	MCUB	-0.474091	9.83375	8.77988	0.0175453	0.450158
UROD	UROD	-0.473932	9.80281	9.05175	0.0235244	0.48508
PPIF	PPIF	0.473847	9.91649	10.8765	0.00481745	0.294658
MARCHF6	MARCHF6	0.472711	9.78015	10.347	0.0168691	0.450158
MPST	MPST	-0.471622	9.75814	11.1244	0.0231414	0.48508
OAS3	OAS3	0.471576	9.76718	11.0704	0.0176842	0.450158
RFXANK	RFXANK	0.470571	9.76317	12.3104	0.0157692	0.439662
U2SURP	U2SURP	0.470511	9.94599	10.2384	0.00532292	0.304739
TMCO1	TMCO1	0.470154	9.78412	10.2815	0.0170504	0.450158
JOSD1	JOSD1	0.469053	9.73271	17.1334	0.0134486	0.439617
FAM207A	FAM207A	0.468866	9.75511	12.4787	0.0174632	0.450158
BNIP2	BNIP2	0.467258	9.76116	12.5576	0.0157698	0.439662
RNF13	RNF13	-0.466995	9.76116	11.0561	0.0216926	0.47788
ENSCSAG00000019582	ENSCSAG00000019582	-0.465819	9.8771	9.47303	0.0136984	0.439617
ARHGAP5	ARHGAP5	0.464179	9.77617	10.9008	0.0172859	0.450158
PMAIP1	PMAIP1	0.463396	9.83566	7.71049	0.0172669	0.450158
BAG3	BAG3	0.462082	9.78114	10.308	0.0183763	0.457122
UGGT2	UGGT2	-0.460863	9.73374	17.9581	0.0112542	0.414967
NFX1	NFX1	0.458923	9.76718	10.6364	0.0207436	0.472383
ENSCSAG00000017479	ENSCSAG00000017479	-0.45739	9.75005	11.7872	0.0244749	0.485668
ADAM9	ADAM9	-0.456972	9.84233	7.54161	0.0236493	0.48508
C10orf143	C10orf143	0.456511	9.72034	20.3783	0.0149359	0.439662
DAXX	DAXX	0.454277	9.80866	9.05627	0.0187148	0.461129
ERCC1	ERCC1	-0.452692	9.78411	8.55911	0.0299421	0.512069
ARHGEF28	ARHGEF28	0.452353	9.81932	8.69148	0.0220519	0.47904
KRR1	KRR1	0.452227	9.80281	8.80484	0.0200945	0.468482
TTC17	TTC17	-0.451795	9.72963	28.2619	0.00117983	0.113591
CPPED1	CPPED1	-0.45113	9.75713	10.2054	0.0327315	0.527967
SCAP	SCAP	0.451117	9.74395	12.5173	0.0214073	0.475626
NSL1	NSL1	0.451008	9.79791	9.28123	0.0200747	0.468482
SPRYD7	SPRYD7	0.450964	9.75814	10.9516	0.0241957	0.48508
LAPTM4B	LAPTM4B	-0.450384	9.86779	7.4308	0.0220722	0.47904
PTPN14	PTPN14	0.449716	9.80574	8.46502	0.0221138	0.47904
NGF	NGF	0.448696	9.93978	7.80956	0.00907254	0.369698
RGS9	RGS9	0.448341	9.74294	13.1391	0.0241641	0.48508
HSPH1	HSPH1	0.448299	9.90012	9.44756	0.00900421	0.369698
PUS1	PUS1	0.448299	9.75511	11.4837	0.0207225	0.472383
ITPRID2	ITPRID2	0.447206	9.81158	8.84547	0.0212495	0.475619
DHX32	DHX32	0.446447	9.73885	13.6837	0.0213155	0.475619
ENSCSAG00000003410	ENSCSAG00000003410	0.446286	9.7286	16.0228	0.0195846	0.465271
PLAU	PLAU	0.445605	9.73374	14.1363	0.0249869	0.488351
SLC30A7	SLC30A7	-0.445194	9.74497	11.4865	0.0281169	0.505812
NELFA	NELFA	0.445192	9.76417	10.3753	0.0240174	0.48508
HGS	HGS	-0.444571	9.78511	8.24592	0.0319009	0.523195
ENSCSAG00000016314	ENSCSAG00000016314	-0.444238	9.74802	11.776	0.0296771	0.511776
PIAS2	PIAS2	0.444058	9.74497	12.4151	0.0231613	0.48508
NARS1	NARS1	-0.443831	9.8328	7.97793	0.0241207	0.48508
NEU1	NEU1	-0.443407	10.3468	17.1498	0.000346436	0.0529741
WSB2	WSB2	0.442986	9.72551	17.9236	0.0166881	0.450158
ARCN1	ARCN1	-0.442808	9.7541	10.2808	0.0312341	0.519068
RHOB	RHOB	0.442718	10.69	19.995	8.92394e-06	0.00289972
EPHA7	EPHA7	-0.442139	9.85086	6.36695	0.0291087	0.511776
RELA	RELA	-0.441931	9.77318	8.9084	0.0345199	0.535728
TNFAIP6	TNFAIP6	-0.441483	9.74802	10.8812	0.0315551	0.520809
OCIAD2	OCIAD2	-0.44049	9.82992	8.34382	0.0243999	0.485668
NSD2	NSD2	0.44036	9.84614	8.28315	0.0194923	0.465271
DKC1	DKC1	0.439868	9.95217	10.8894	0.00606933	0.30959
ORC5	ORC5	0.439758	9.73066	14.7126	0.0210519	0.475619
PALM2AKAP2	PALM2AKAP2	0.439698	9.79987	8.38899	0.0230601	0.48508
WBP11	WBP11	-0.438559	9.82609	6.91224	0.032481	0.527714
IBTK	IBTK	0.438552	9.78609	8.97018	0.0256498	0.488351
CIZ1	CIZ1	0.437168	9.7409	13.3251	0.0219849	0.47904
METAP1	METAP1	0.436248	9.78313	9.1407	0.0267976	0.491504
SH3BGRL	SH3BGRL	-0.436159	9.80574	7.18505	0.0364645	0.543369
LRRC41	LRRC41	0.435969	9.793	8.56347	0.0260988	0.489293
ADGRG1	ADGRG1	-0.435838	9.87152	6.13415	0.0326654	0.527967
UTP4	UTP4	-0.435745	9.84329	7.00219	0.0295428	0.511776
ENSCSAG00000005574	ENSCSAG00000005574	0.435451	10.319	10.4631	0.0024462	0.174217
RAB9A	RAB9A	-0.435311	9.77019	8.46245	0.0378769	0.543404
S100A4	S100A4	0.433968	11.947	16.0659	6.70779e-05	0.013413
GTF2H1	GTF2H1	0.433584	9.7841	8.42353	0.0297466	0.511776
DUSP11	DUSP11	0.433334	9.79987	8.11315	0.0267665	0.491504
FCER2	FCER2	0.433134	9.85559	8.98559	0.0157416	0.439662
CHD7	CHD7	0.431892	9.83471	7.32841	0.0272392	0.495163
NCOA6	NCOA6	0.430008	9.73373	17.7657	0.0139918	0.439662
RBM5	RBM5	0.429796	9.78906	8.86768	0.0291844	0.511776
GPATCH8	GPATCH8	-0.429769	9.88359	5.89676	0.0394661	0.543404
RANGAP1	RANGAP1	0.429051	9.86966	8.01011	0.0194313	0.465271
GOLM1	GOLM1	-0.428509	9.77916	8.00715	0.0393546	0.543404
CSRNP1	CSRNP1	0.428162	9.82991	8.60581	0.0298265	0.511776
SRR	SRR	-0.428137	9.79693	7.80325	0.0359455	0.540116
XPA	XPA	0.42692	9.75812	10.9279	0.0269139	0.491504
ENSCSAG00000000403	ENSCSAG00000000403	0.426367	9.73168	14.5618	0.0264915	0.491504
DHCR7	DHCR7	0.425675	9.747	11.0203	0.031171	0.519068
MINDY3	MINDY3	0.425293	9.73374	13.7877	0.0246753	0.487545
FNBP4	FNBP4	0.424427	9.91466	6.72973	0.0237478	0.48508
HAUS1	HAUS1	-0.424204	9.73988	11.1814	0.0371661	0.543404
SDHAF2	SDHAF2	-0.424071	9.80769	6.94792	0.0385173	0.543404
WDR55	WDR55	0.423226	9.75713	9.88675	0.0307458	0.518986
NUFIP1	NUFIP1	0.422799	9.76718	8.83897	0.0330497	0.527967
IGFBP3	IGFBP3	-0.42187	12.9816	25.3987	5.80603e-07	0.000431222
NR1D1	NR1D1	0.42173	9.7591	15.9768	0.0112316	0.414967
SLPI	SLPI	0.421463	9.73681	7.86991	0.0348225	0.537598
OSBPL3	OSBPL3	-0.420708	9.76418	8.2168	0.042702	0.543404
POLD1	POLD1	0.420122	9.73169	13.2494	0.031281	0.519068
CMSS1	CMSS1	0.420117	9.72756	14.4047	0.0288157	0.511776
ARID4B	ARID4B	0.419632	9.987	7.05913	0.0172099	0.450158
APLP2	APLP2	-0.419611	9.92459	8.02065	0.0178366	0.450158
SH3BGRL3	SH3BGRL3	-0.418931	10.0402	10.096	0.00828382	0.35677
HAPLN3	HAPLN3	0.41863	9.72345	15.2229	0.0296872	0.511776
IRF7	IRF7	0.418173	9.75511	9.67228	0.0348472	0.537598
IST1	IST1	0.418021	9.76317	8.8925	0.0367305	0.543369
IL11	IL11	0.41751	10.6202	2.28939	0.130668	0.720711
RANBP2	RANBP2	0.417494	9.96096	7.77569	0.01364	0.439617
GTF2F2	GTF2F2	-0.417066	9.82704	6.17061	0.0427431	0.543404
LGMN	LGMN	-0.416958	10.177	14.8817	0.00219082	0.167501
UVRAG	UVRAG	0.416952	9.77118	8.92869	0.0305486	0.517337
ALDH1A1	ALDH1A1	-0.416623	10.2346	12.015	0.00103198	0.107306
NUDT21	NUDT21	0.416609	9.89464	7.84018	0.0174577	0.450158
TTC27	TTC27	0.416468	9.77617	8.31707	0.0378397	0.543404
PRKDC	PRKDC	-0.416358	9.98615	10.6422	0.00940338	0.370365
PQBP1	PQBP1	0.416093	9.78213	8.31508	0.0356543	0.540116
ENSCSAG00000019433	ENSCSAG00000019433	0.415514	9.74294	10.6908	0.037068	0.543404
PDZK1	PDZK1	-0.415351	9.80378	6.89921	0.0435973	0.546175
MOSPD3	MOSPD3	-0.41528	9.79889	7.1377	0.0424686	0.543404
KIAA1143	KIAA1143	0.415252	9.73885	11.0258	0.0379875	0.543404
COPS7B	COPS7B	-0.415174	9.74599	9.71147	0.0423635	0.543404
KLF11	KLF11	0.415098	9.73271	21.5571	0.00839984	0.35677
DAPK3	DAPK3	0.415045	9.72963	14.4353	0.0261609	0.489293
SLC30A1	SLC30A1	0.414686	9.75713	9.35259	0.0340039	0.534619
MED6	MED6	-0.414572	9.78806	6.75056	0.0473445	0.57235
GTF3C6	GTF3C6	-0.414279	9.89555	7.24235	0.0251175	0.488351
C4orf48	C4orf48	-0.41398	9.78411	7.24375	0.0462037	0.562932
DDX1	DDX1	-0.413811	9.87989	7.08166	0.0273742	0.495883
ACO2	ACO2	-0.413609	9.93265	7.09219	0.020807	0.472383
DCAF6	DCAF6	-0.412632	9.80769	6.21117	0.0485087	0.575792
TWISTNB	TWISTNB	0.411771	9.77418	8.19612	0.038171	0.543404
POGLUT2	POGLUT2	-0.411697	9.91919	6.33421	0.0237832	0.48508
TMEM70	TMEM70	0.411669	9.92729	8.75933	0.0127191	0.437924
SLC30A9	SLC30A9	-0.411537	9.79987	6.3632	0.0480158	0.572768
HSPB1	HSPB1	-0.411395	10.7822	25.7563	2.01256e-06	0.000951208
TBC1D2	TBC1D2	0.410861	9.75511	9.46021	0.0376457	0.543404
UBA1	UBA1	-0.410618	9.80866	6.72252	0.0430393	0.543404
LARP1	LARP1	0.410297	9.73066	14.6314	0.0257373	0.488351
POLR1B	POLR1B	0.410228	9.77318	8.3356	0.0413938	0.543404
KDM5A	KDM5A	0.41005	9.77517	8.15988	0.0390073	0.543404
ZC3H7B	ZC3H7B	0.409368	9.75004	10.4591	0.0343456	0.534619
ELP2	ELP2	-0.409082	9.76216	7.89998	0.049045	0.5769
TIMM44	TIMM44	0.408777	9.77418	7.90663	0.0399627	0.543404
ADAP2	ADAP2	0.408626	9.76618	8.36114	0.0391495	0.543404
DPM2	DPM2	0.408527	9.79398	7.8386	0.0351799	0.539529
ENSCSAG00000008371	ENSCSAG00000008371	0.408012	9.75612	9.6764	0.035594	0.540116
IRF2	IRF2	-0.407492	9.82608	6.22474	0.0441109	0.550034
ENSCSAG00000000500	ENSCSAG00000000500	0.407238	9.82896	9.10088	0.0215547	0.476864
DEPDC1	DEPDC1	0.406573	9.73271	17.8482	0.0175277	0.450158
TRAF4	TRAF4	0.40626	9.76818	8.32845	0.0393498	0.543404
BTF3L4	BTF3L4	0.40554	9.84328	6.94414	0.0295971	0.511776
POLRMT	POLRMT	0.404963	9.75106	9.11832	0.0417949	0.543404
ENSCSAG00000000105	ENSCSAG00000000105	0.404797	9.80379	7.28976	0.0389748	0.543404
COG3	COG3	0.404552	9.74802	11.3887	0.0313497	0.519068
MRPS35	MRPS35	-0.404543	9.91648	6.98584	0.0260284	0.489293
NUAK2	NUAK2	-0.40383	9.91013	5.27893	0.0513837	0.580747
PIN1	PIN1	-0.403195	9.97491	9.28653	0.014319	0.439662
ZMAT3	ZMAT3	-0.402878	9.7255	20.154	0.0122568	0.435755
MRPS14	MRPS14	-0.402366	9.84898	7.22537	0.0359115	0.540116
TOR1A	TOR1A	-0.402221	9.77717	7.18076	0.0515439	0.581295
TAX1BP1	TAX1BP1	-0.40216	9.9056	6.75561	0.0276732	0.49956
TFPI2	TFPI2	-0.402115	9.73681	10.3205	0.0477206	0.572455
SPR	SPR	-0.402038	9.76418	8.03766	0.0509542	0.580747
GCN1	GCN1	0.4019	9.75712	8.76814	0.0431717	0.543404
UACA	UACA	0.401546	9.8882	6.17689	0.0293174	0.511776
ATF4	ATF4	0.40106	9.94687	6.17816	0.0251968	0.488351
MB21D2	MB21D2	0.400952	9.72654	19.5277	0.0156752	0.439662
GEMIN7	GEMIN7	0.399179	9.73066	11.9594	0.0408492	0.543404
CCDC88A	CCDC88A	0.399121	9.85559	6.85037	0.0305335	0.517337
TRIP11	TRIP11	0.399113	9.78708	6.99797	0.0495361	0.5769
MRPL54	MRPL54	0.397689	9.81352	7.55995	0.035048	0.539096
DAPK1	DAPK1	-0.397565	9.79792	7.59301	0.0417247	0.543404
LRPAP1	LRPAP1	-0.397557	10.0485	9.66064	0.0109628	0.410277
KCTD9	KCTD9	-0.397542	9.72756	15.7703	0.0227953	0.48508
MLX	MLX	0.397441	9.88266	7.04346	0.0256422	0.488351
SCAF1	SCAF1	0.397302	9.76819	7.86392	0.0456235	0.559426
VPS29	VPS29	-0.397114	9.93265	8.03632	0.0248085	0.487545
TRMT10C	TRMT10C	0.396811	9.89279	6.55828	0.0265839	0.491504
CERS2	CERS2	0.39665	9.72757	11.8981	0.0467883	0.568347
ATAD3A	ATAD3A	0.396328	9.84614	7.1779	0.0332074	0.527967
PPP1R15A	PPP1R15A	0.39623	10.3541	4.03237	0.0449815	0.556807
CCDC85B	CCDC85B	0.395447	9.89646	6.86052	0.0233442	0.48508
ERLIN1	ERLIN1	0.395219	9.72551	12.9758	0.0386847	0.543404
HOOK1	HOOK1	0.39503	9.76718	7.675	0.0481064	0.572768
MPV17	MPV17	-0.395017	9.77617	6.93097	0.0555435	0.597869
RSU1	RSU1	-0.394653	9.79692	6.19592	0.0565719	0.600239
FAF2	FAF2	0.394114	9.88081	6.19565	0.0316596	0.52088
RPUSD2	RPUSD2	0.392712	9.74294	10.2418	0.0421803	0.543404
FNDC3A	FNDC3A	0.392172	9.76116	9.41686	0.0372639	0.543404
KPNA1	KPNA1	0.391212	9.75409	8.94946	0.0455523	0.559426
TLK2	TLK2	0.391176	9.7286	12.8836	0.0367889	0.543369
SAAL1	SAAL1	0.391133	9.73988	9.89335	0.0499866	0.5769
PIK3R4	PIK3R4	0.391103	9.73988	10.8222	0.0398114	0.543404
MIER1	MIER1	0.391084	9.78807	6.89099	0.0475583	0.57235
SNRNP35	SNRNP35	0.390858	9.76015	7.99839	0.053893	0.591117
HSPA9	HSPA9	0.390524	10.2555	16.7574	0.000993407	0.107306
CTNNA1	CTNNA1	-0.390161	9.88728	6.88075	0.0330635	0.527967
DBF4	DBF4	0.38996	9.76818	8.40904	0.0432716	0.543404
MGA	MGA	-0.389926	9.75105	9.53751	0.0415528	0.543404
PDE6D	PDE6D	-0.389862	9.75511	7.9533	0.0584751	0.609242
HMGCS1	HMGCS1	0.389838	9.81932	6.18892	0.042761	0.543404
SMG6	SMG6	0.389013	9.74395	9.61197	0.044117	0.550034
ENSCSAG00000011704	ENSCSAG00000011704	0.388676	9.76919	7.35571	0.0518006	0.581692
CLCN3	CLCN3	0.388393	9.79496	6.33315	0.0510835	0.580747
SMC4	SMC4	0.388131	10.1193	12.0849	0.00473291	0.294658
ITM2C	ITM2C	-0.388081	9.76818	6.73629	0.0671547	0.638547
CASP8	CASP8	-0.388021	9.77617	6.78866	0.0611078	0.619298
POLR3E	POLR3E	0.387462	9.73373	11.5277	0.0392761	0.543404
SETD3	SETD3	0.38696	9.77417	7.3351	0.0500946	0.5769
GBE1	GBE1	-0.386434	9.79791	5.95252	0.0602922	0.618667
TUBB6	TUBB6	0.38616	10.223	14.9105	0.00156233	0.128929
ASXL2	ASXL2	0.385781	9.74802	8.87737	0.0496323	0.5769
EIF1B	EIF1B	0.385454	9.98182	6.37781	0.0222061	0.479045
FSTL3	FSTL3	0.385417	9.9913	7.18209	0.0150374	0.439662
GLTP	GLTP	0.385128	9.75005	8.40677	0.053214	0.590999
IK	IK	-0.384904	9.87618	6.00583	0.0410962	0.543404
CYSTM1	CYSTM1	-0.384882	9.88266	6.23806	0.0402584	0.543404
SARAF	SARAF	0.384605	9.93175	7.82243	0.0189341	0.463281
CNTLN	CNTLN	0.384569	9.74192	9.99079	0.0452268	0.558461
EPB41	EPB41	-0.384409	9.75915	7.27007	0.063343	0.628474
NOP56	NOP56	0.384406	10.0159	5.81195	0.025417	0.488351
TPST2	TPST2	0.384216	9.76317	7.29924	0.0546528	0.593191
RRS1	RRS1	0.383819	9.76518	7.4692	0.0536173	0.591101
PKIG	PKIG	-0.383487	9.75612	7.89146	0.0621346	0.620616
DICER1	DICER1	0.382924	9.74294	9.06307	0.051928	0.581692
EIF4EBP2	EIF4EBP2	0.382889	9.77319	7.04822	0.0544219	0.593191
TSPAN4	TSPAN4	-0.382809	9.89464	6.2651	0.0369594	0.543404
PKP4	PKP4	-0.382797	9.73885	10.1791	0.0477872	0.572455
JAK1	JAK1	-0.382618	9.77218	6.49154	0.0666893	0.638547
AGA	AGA	-0.382314	9.74802	7.85298	0.0702603	0.648661
STRADB	STRADB	0.38229	9.78313	6.80693	0.0548463	0.593191
ENSCSAG00000017218	ENSCSAG00000017218	0.381752	9.80768	6.06985	0.0497336	0.5769
TMX4	TMX4	0.381712	9.76819	7.10446	0.0621791	0.620616
VPS35	VPS35	-0.381427	9.9389	7.59715	0.0248508	0.487545
PLK2	PLK2	0.381021	10.3032	5.45064	0.0198155	0.468276
POLR2D	POLR2D	0.380893	9.98356	7.94075	0.0158985	0.439662
ENSCSAG00000017221	ENSCSAG00000017221	0.380504	9.75511	7.87819	0.0561968	0.600239
EXOSC7	EXOSC7	-0.379104	9.76418	6.74167	0.0700409	0.648661
ATR	ATR	0.378999	9.7409	10.3212	0.0449	0.556807
YY1AP1	YY1AP1	0.378787	9.74192	10.642	0.0423215	0.543404
INF2	INF2	-0.378682	9.83471	6.07256	0.0497595	0.5769
DDX20	DDX20	0.378453	9.76015	7.86675	0.0533138	0.590999
SELENOW	SELENOW	-0.378001	10.1972	14.8933	0.00413215	0.266426
PIP4K2C	PIP4K2C	0.377844	9.72034	12.8196	0.0551572	0.594943
YIPF5	YIPF5	-0.377583	9.79201	5.61548	0.0697202	0.648661
NCKAP5	NCKAP5	-0.376248	9.78905	5.94042	0.0647718	0.631595
GTF2IRD1	GTF2IRD1	0.376212	9.78114	6.51835	0.057735	0.607268
ISCU	ISCU	-0.375767	9.82223	5.50798	0.066699	0.638547
ENSCSAG00000013577	ENSCSAG00000013577	0.37558	9.73988	8.48181	0.0746068	0.653291
CTDSP2	CTDSP2	-0.375518	9.73271	10.4485	0.0513787	0.580747
MTERF4	MTERF4	0.375241	9.72757	11.2494	0.050464	0.579166
SND1	SND1	-0.374009	9.89647	6.04314	0.0405392	0.543404
PMF1	PMF1	0.373612	9.76919	7.41594	0.0563302	0.600239
SRPRA	SRPRA	-0.373043	9.74191	8.2766	0.0663653	0.638547
PWWP2A	PWWP2A	0.372167	9.74293	10.7565	0.0400333	0.543404
KIF2A	KIF2A	0.372095	9.89372	5.48978	0.0389668	0.543404
BTBD1	BTBD1	-0.371954	9.78412	5.56219	0.0783136	0.665827
ENSCSAG00000014521	ENSCSAG00000014521	0.371877	9.78213	12.4248	0.0262322	0.489293
ENSCSAG00000015001	ENSCSAG00000015001	0.371637	9.83087	5.48688	0.0526384	0.586011
FOXN2	FOXN2	0.371418	9.75207	8.92499	0.0520267	0.581692
MRE11	MRE11	0.371177	9.73681	9.91986	0.0566905	0.600273
ZNF3	ZNF3	0.37117	9.71308	30.3386	0.00842208	0.35677
RELN	RELN	-0.371052	9.95128	4.46048	0.0538378	0.591117
LYPLA2	LYPLA2	-0.370718	9.80378	5.55395	0.0698516	0.648661
NDUFA5	NDUFA5	-0.370696	9.92728	6.51496	0.0367822	0.543369
LTA4H	LTA4H	-0.370627	9.79299	5.7251	0.0721736	0.649086
ZNF281	ZNF281	0.3704	9.77518	7.19265	0.0546033	0.593191
RBM28	RBM28	0.369714	9.77318	6.63691	0.0607696	0.618984
KPNA3	KPNA3	0.369417	9.78807	6.02991	0.0617714	0.620616
TM9SF3	TM9SF3	-0.368393	9.74192	8.18031	0.0704456	0.648661
ENSCSAG00000008585	ENSCSAG00000008585	0.367721	9.82029	5.42562	0.0608388	0.618984
ZNF414	ZNF414	0.367719	9.73578	9.24136	0.0609841	0.619251
MYC	MYC	0.367168	10.1957	6.27864	0.012424	0.435755
ATP6V0B	ATP6V0B	-0.366955	10.0075	6.2101	0.0285905	0.511776
ENSCSAG00000009532	ENSCSAG00000009532	0.366687	9.86123	5.80209	0.0453299	0.558461
CCL2	CCL2	-0.365653	9.88451	2.59585	0.107551	0.694603
CTSL	CTSL	-0.365106	12.9164	27.1812	2.37793e-07	0.000309071
ETHE1	ETHE1	-0.364141	9.82511	5.09522	0.0713286	0.648661
ENSCSAG00000000395	ENSCSAG00000000395	-0.363868	11.0411	28.4984	9.17212e-07	0.000529843
ASRGL1	ASRGL1	-0.3638	10.0738	8.86521	0.0145666	0.439662
WBP4	WBP4	-0.363717	9.75511	6.78019	0.0768409	0.660323
AMOTL2	AMOTL2	0.363593	10.0939	5.15705	0.0340556	0.534619
GSTK1	GSTK1	-0.363461	9.8174	5.02266	0.0784496	0.665827
ENSCSAG00000012472	ENSCSAG00000012472	0.363436	9.75915	6.98841	0.0664331	0.638547
SLC39A3	SLC39A3	-0.363347	9.77119	5.3079	0.0797247	0.665827
FNTA	FNTA	0.363177	9.79988	5.96886	0.0636462	0.629015
NUDT14	NUDT14	-0.362943	9.76317	6.37703	0.0817703	0.665827
RHOT2	RHOT2	0.362541	9.75511	7.44042	0.0648996	0.631595
RRP1	RRP1	0.362177	9.76618	6.73121	0.0713674	0.648661
XBP1	XBP1	0.362074	9.87153	4.20066	0.059232	0.611007
AFDN	AFDN	-0.361665	9.75814	6.46863	0.077821	0.664354
CYP51A1	CYP51A1	0.36146	9.83375	5.6665	0.0544663	0.593191
NIP7	NIP7	0.361401	9.74599	8.08638	0.0646048	0.631354
ENSCSAG00000001398	ENSCSAG00000001398	0.361374	9.73885	8.66189	0.0649939	0.631595
RNF20	RNF20	0.360421	9.77617	6.05505	0.0746403	0.653291
ANKH	ANKH	0.360218	9.75106	7.48035	0.0682899	0.643187
SURF2	SURF2	0.360085	9.90378	5.71846	0.0407811	0.543404
TES	TES	-0.360038	9.78214	5.54923	0.0801199	0.665827
TTC4	TTC4	0.359925	9.73579	8.9024	0.0666414	0.638547
JKAMP	JKAMP	-0.359058	9.77518	5.6917	0.0840609	0.665827
ABHD14B	ABHD14B	0.35904	9.7286	9.66113	0.068192	0.643187
ZC3H8	ZC3H8	0.358789	9.73885	9.0382	0.0638331	0.629015
COMTD1	COMTD1	0.358293	9.91104	5.54363	0.0397087	0.543404
ZNF217	ZNF217	0.358034	9.73681	9.55359	0.0563068	0.600239
BTG1	BTG1	-0.357622	9.79004	5.18925	0.0859646	0.667576
ENSCSAG00000003541	ENSCSAG00000003541	-0.357111	9.81933	5.53152	0.0798815	0.665827
HNRNPDL	HNRNPDL	0.356059	10.7105	20.4684	0.000231901	0.038892
ENSCSAG00000000238	ENSCSAG00000000238	0.355771	9.76416	6.29925	0.0767648	0.660323
R3HDM4	R3HDM4	0.355668	9.90195	5.05479	0.0497947	0.5769
NEK7	NEK7	0.355661	9.74904	7.25568	0.0733929	0.649086
ERC1	ERC1	0.355233	9.74396	8.51995	0.0617047	0.620616
ENSCSAG00000012866	ENSCSAG00000012866	0.354794	9.73783	9.71226	0.0575822	0.607241
ARHGAP29	ARHGAP29	0.354633	10.4453	11.0225	0.00233917	0.170708
OVCA2	OVCA2	-0.354402	9.77119	6.05988	0.080711	0.665827
ACTR2	ACTR2	-0.354322	10.0468	6.86039	0.0239684	0.48508
ENSCSAG00000019575	ENSCSAG00000019575	0.354048	9.9353	5.27081	0.0417133	0.543404
ENSCSAG00000012494	ENSCSAG00000012494	-0.353593	9.88913	6.20846	0.04982	0.5769
PHYHIPL	PHYHIPL	0.353573	9.80964	5.18238	0.0707338	0.648661
PTK7	PTK7	0.353422	9.72963	9.44737	0.0701581	0.648661
CSNK1A1	CSNK1A1	0.353043	9.99129	6.11096	0.0292117	0.511776
GIT2	GIT2	0.352882	9.7541	6.89685	0.0748517	0.653695
BCAR3	BCAR3	0.35266	9.77617	5.78696	0.0770041	0.660634
CHPF	CHPF	-0.352328	9.87432	5.1586	0.0603867	0.618667
ENSCSAG00000013007	ENSCSAG00000013007	0.352126	9.89555	5.21294	0.0494786	0.5769
CD46	CD46	-0.352018	9.89647	5.71942	0.0500423	0.5769
MTPAP	MTPAP	0.351707	9.73885	8.0289	0.0735356	0.649086
SCFD1	SCFD1	0.351665	9.73066	9.08757	0.0717984	0.648661
RNF157	RNF157	0.351664	9.86964	4.28418	0.0839427	0.665827
RLF	RLF	0.351604	9.77218	7.68565	0.0589492	0.609626
CCNT2	CCNT2	0.351038	9.77517	5.93696	0.077574	0.664354
PDLIM1	PDLIM1	-0.349645	9.76718	5.63343	0.0920757	0.667576
UBAP1	UBAP1	0.349015	9.76819	5.91762	0.0810735	0.665827
TNIK	TNIK	0.348905	9.72963	9.65815	0.0673876	0.638547
BAIAP2	BAIAP2	0.34855	9.74701	7.13589	0.0813255	0.665827
UBR1	UBR1	0.348482	9.73373	8.95352	0.0715261	0.648661
MAPK12	MAPK12	0.348336	9.73783	7.91083	0.0804038	0.665827
WDR34	WDR34	-0.348257	9.82608	4.56377	0.0847152	0.665827
VPS36	VPS36	0.348125	9.76417	5.81064	0.0829053	0.665827
KAT14	KAT14	0.347811	9.75914	6.36004	0.0816904	0.665827
NRAS	NRAS	0.347809	9.76518	6.07026	0.0826143	0.665827
CUX1	CUX1	-0.34766	9.79399	4.64134	0.0969893	0.681999
ENSCSAG00000007000	ENSCSAG00000007000	-0.347656	9.95833	6.37865	0.0389	0.543404
BCAR1	BCAR1	0.347633	9.79497	5.48046	0.0754687	0.656123
HAUS2	HAUS2	-0.347266	9.74904	6.5048	0.0914505	0.667576
BRD4	BRD4	-0.347249	9.84708	4.0573	0.0958975	0.681045
CEP63	CEP63	0.346495	9.76417	6.02902	0.0832852	0.665827
CCN1	CCN1	0.346422	10.7347	6.06584	0.0139984	0.439662
SERPINB1	SERPINB1	-0.346231	10.0738	8.50054	0.0195988	0.465271
H2AC14	H2AC14	-0.345962	9.8328	3.22595	0.101847	0.690338
TSNAX	TSNAX	0.345803	9.76618	6.11558	0.0823127	0.665827
ENSCSAG00000003794	ENSCSAG00000003794	-0.344678	9.78905	4.85072	0.0975466	0.681999
RIC8A	RIC8A	0.344392	9.78114	5.43785	0.0895525	0.667576
RPIA	RPIA	0.34436	9.76217	6.00903	0.0894265	0.667576
TMEM203	TMEM203	0.344349	9.76718	5.82591	0.0857255	0.667576
ENSCSAG00000002585	ENSCSAG00000002585	0.343668	9.74294	7.99478	0.0707006	0.648661
PCGF2	PCGF2	0.343654	9.97315	4.22309	0.058981	0.609626
SLC5A6	SLC5A6	0.343628	9.73579	7.43334	0.099957	0.687228
PPP1R8	PPP1R8	0.343599	9.73783	9.42229	0.0621496	0.620616
BSCL2	BSCL2	-0.343017	9.73783	7.25345	0.0975328	0.681999
CAV1	CAV1	-0.34296	9.76819	5.32941	0.100476	0.688241
MRPL27	MRPL27	-0.342705	10.0803	9.35474	0.0195483	0.465271
NCAPH2	NCAPH2	0.342566	9.76216	6.18773	0.0825871	0.665827
ICE1	ICE1	0.342497	9.72963	13.4022	0.0386412	0.543404
ENSCSAG00000018299	ENSCSAG00000018299	-0.342209	9.82415	4.92327	0.0796524	0.665827
AP1B1	AP1B1	0.342021	9.77019	5.58496	0.0918288	0.667576
ENSCSAG00000011848	ENSCSAG00000011848	-0.341994	9.78807	4.75472	0.100196	0.687228
PARD6B	PARD6B	0.34197	9.79201	4.93301	0.0845646	0.665827
DERA	DERA	0.341924	9.79595	5.15207	0.0825071	0.665827
PPM1G	PPM1G	0.341661	10.5167	19.459	0.000759362	0.0918121
NDUFA4	NDUFA4	-0.341624	10.4963	21.5453	0.00103074	0.107306
IFRD2	IFRD2	0.341324	9.86123	5.13702	0.0602094	0.618667
EDEM2	EDEM2	0.341176	9.76518	5.74923	0.0916341	0.667576
TBPL1	TBPL1	0.341149	9.76518	6.06442	0.0840618	0.665827
BAG2	BAG2	0.340895	9.78807	5.38523	0.0836201	0.665827
PRMT2	PRMT2	-0.340792	9.78313	5.36138	0.0916262	0.667576
LRP1	LRP1	-0.340536	9.76417	5.35867	0.102822	0.690338
RAB22A	RAB22A	0.340487	9.78707	5.10967	0.0877243	0.667576
SPCS2	SPCS2	-0.34033	9.89279	5.17851	0.0605696	0.618667
CLPTM1	CLPTM1	-0.340323	9.82704	4.43118	0.0893827	0.667576
MRPL13	MRPL13	-0.340235	10.0518	9.13724	0.0231968	0.48508
TMEM41A	TMEM41A	0.340191	9.75915	6.00552	0.0894298	0.667576
TMBIM6	TMBIM6	-0.340161	10.4219	15.4286	0.00251495	0.176692
TP53I13	TP53I13	0.339903	9.79595	5.11127	0.0832309	0.665827
PARP14	PARP14	-0.339676	9.75208	6.32244	0.100076	0.687228
MCL1	MCL1	0.339647	10.0066	4.56963	0.0428075	0.543404
C8orf76	C8orf76	0.339574	9.7286	8.58151	0.0862604	0.667576
SMAD2	SMAD2	0.339568	9.77218	5.6474	0.0876924	0.667576
MLST8	MLST8	0.339009	9.75914	5.92387	0.0912412	0.667576
TIMELESS	TIMELESS	0.338984	9.73271	8.02808	0.0889844	0.667576
ZNF830	ZNF830	0.338765	9.77517	5.77171	0.0835092	0.665827
IVNS1ABP	IVNS1ABP	-0.338159	9.8808	3.42291	0.0960196	0.681045
POLR2L	POLR2L	-0.337875	10.2068	13.1003	0.00915621	0.369698
LTBP3	LTBP3	-0.337837	9.76317	5.45568	0.106135	0.694603
JMJD6	JMJD6	0.337805	9.7541	6.26248	0.0903412	0.667576
CSTF1	CSTF1	-0.337789	9.747	6.57563	0.100117	0.687228
ECHDC1	ECHDC1	0.337444	9.86591	4.99303	0.0620994	0.620616
CLIP1	CLIP1	0.33734	9.80672	4.70038	0.0871032	0.667576
ATXN10	ATXN10	0.337196	10.0252	5.34478	0.0366784	0.543369
KCTD3	KCTD3	0.336017	9.81061	4.80249	0.0840432	0.665827
NKTR	NKTR	0.335809	9.80963	4.74476	0.0916579	0.667576
ENSCSAG00000002263	ENSCSAG00000002263	-0.335672	10.6191	26.3936	0.000402796	0.0576224
PFDN4	PFDN4	0.335572	9.84424	4.95925	0.0718655	0.648661
RTF1	RTF1	-0.335258	9.79496	4.33547	0.108223	0.69721
GEMIN5	GEMIN5	-0.335103	9.74904	6.15174	0.102808	0.690338
ENSCSAG00000012062	ENSCSAG00000012062	-0.334495	10.8785	24.5719	3.61296e-05	0.00939189
CDKN2AIP	CDKN2AIP	0.334361	9.72654	10.8575	0.0619553	0.620616
ENSCSAG00000013349	ENSCSAG00000013349	-0.334358	9.87524	4.34968	0.0777143	0.664354
OGDH	OGDH	0.334169	9.79399	4.88696	0.0945961	0.677418
PFN1	PFN1	-0.333613	12.2629	44.3755	5.13571e-11	1.33503e-07
ENSCSAG00000000688	ENSCSAG00000000688	-0.333466	9.83662	4.67852	0.0855233	0.667576
ENSCSAG00000001440	ENSCSAG00000001440	-0.3333	9.84803	4.60342	0.0825973	0.665827
NGDN	NGDN	-0.333233	9.77916	4.65218	0.111438	0.702262
EEF2	EEF2	0.332887	11.6844	20.5974	6.56624e-06	0.00243842
AGTRAP	AGTRAP	-0.332764	9.87059	4.82634	0.0737773	0.650115
PAM	PAM	-0.332397	9.74904	6.01697	0.106485	0.694603
C1orf131	C1orf131	0.332332	9.7841	4.82048	0.0973771	0.681999
KRT81	KRT81	-0.332262	9.83662	3.99071	0.0922628	0.667576
IL10RB	IL10RB	-0.332193	9.793	4.64961	0.102402	0.690338
ORC1	ORC1	0.332186	9.73065	10.0167	0.0727798	0.649086
GPC4	GPC4	-0.332047	10.1255	4.94309	0.0308473	0.519014
UBA2	UBA2	0.331786	10.0033	5.36969	0.0399397	0.543404
DUS3L	DUS3L	0.331524	9.76718	5.77226	0.0912651	0.667576
PSENEN	PSENEN	-0.331332	10.0168	7.39409	0.0356598	0.540116
ENSCSAG00000007256	ENSCSAG00000007256	0.330864	9.79987	4.92304	0.0914534	0.667576
TCEAL4	TCEAL4	-0.330441	9.86217	4.37735	0.081112	0.665827
SF3B3	SF3B3	0.33018	9.88543	4.33868	0.0686131	0.645062
ENSCSAG00000009931	ENSCSAG00000009931	0.330138	9.77018	5.26397	0.0990911	0.685073
N4BP1	N4BP1	0.330024	9.73168	9.14062	0.0729531	0.649086
CENPS	CENPS	-0.32983	9.76015	5.34543	0.112505	0.706435
SEPTIN8	SEPTIN8	0.329822	9.79791	4.69203	0.0938125	0.674594
ENSCSAG00000011895	ENSCSAG00000011895	-0.329698	9.74497	6.28794	0.108437	0.697729
RNASEK	RNASEK	-0.329512	10.1387	9.72711	0.0183411	0.457122
ENSCSAG00000013493	ENSCSAG00000013493	0.329391	10.0327	3.78954	0.0519346	0.581692
ACP2	ACP2	0.328895	9.77418	5.12465	0.0995462	0.687228
TNIP1	TNIP1	0.328866	9.86123	3.80805	0.084481	0.665827
DHX58	DHX58	-0.328325	9.77118	4.67927	0.109459	0.701914
ENSCSAG00000002455	ENSCSAG00000002455	-0.327978	10.0673	9.2503	0.0262575	0.489293
NDUFA6	NDUFA6	-0.327772	9.85653	4.76078	0.082041	0.665827
HSPA4	HSPA4	0.327757	10.1271	7.40562	0.0169784	0.450158
BRAT1	BRAT1	0.327344	9.72963	8.01795	0.0921588	0.667576
NF2	NF2	0.327068	9.74599	6.8323	0.0913917	0.667576
ENSCSAG00000006688	ENSCSAG00000006688	0.326837	9.75814	5.90796	0.0978522	0.681999
TXNDC9	TXNDC9	0.326783	9.89372	4.88654	0.0624214	0.621703
FKBP15	FKBP15	0.326315	9.80476	4.55225	0.0949112	0.6779
PHAX	PHAX	0.326287	9.89371	4.25004	0.0733975	0.649086
DPYSL3	DPYSL3	-0.326239	9.77019	5.62853	0.0967097	0.681999
ATG101	ATG101	0.326105	9.84613	4.26126	0.0854976	0.667576
UQCR10	UQCR10	-0.325844	10.0361	8.16821	0.0330916	0.527967
SMPD4	SMPD4	0.325844	9.75208	5.93154	0.102334	0.690338
CDKAL1	CDKAL1	0.325797	9.72653	10.4522	0.0704677	0.648661
SCG5	SCG5	-0.325513	9.84138	3.93778	0.103537	0.69135
ASF1A	ASF1A	-0.325452	9.75511	5.36379	0.114525	0.707988
RIT1	RIT1	0.325437	9.73373	8.3429	0.0864603	0.667576
SCYL1	SCYL1	0.32543	9.86123	4.0903	0.0886829	0.667576
NEIL1	NEIL1	0.325202	9.73271	7.52012	0.0978985	0.681999
BIN3	BIN3	0.325125	9.73783	6.9854	0.0988346	0.685073
MYO6	MYO6	-0.324572	9.78411	4.29248	0.1192	0.715256
RNF114	RNF114	-0.324289	9.84233	3.87302	0.103574	0.69135
KLC2	KLC2	0.324081	9.75005	6.335	0.0940595	0.675435
GBF1	GBF1	-0.323162	9.75005	6.02259	0.101712	0.690338
ENSCSAG00000000058	ENSCSAG00000000058	-0.323072	9.76216	5.03748	0.12601	0.717715
ETFB	ETFB	-0.322886	10.0067	6.43627	0.0431903	0.543404
DAAM1	DAAM1	-0.322776	9.77816	4.62861	0.110301	0.701914
FAM13B	FAM13B	0.322752	9.74497	7.2544	0.0844326	0.665827
CD3EAP	CD3EAP	0.322391	9.77418	5.00783	0.106906	0.694603
KCTD20	KCTD20	0.322365	9.83183	4.48351	0.0888008	0.667576
BPGM	BPGM	-0.322125	9.87803	4.62718	0.0796319	0.665827
DDX49	DDX49	0.321791	9.75208	5.91182	0.10405	0.692644
ENSCSAG00000019006	ENSCSAG00000019006	0.321695	9.76617	5.06793	0.110302	0.701914
RUVBL2	RUVBL2	0.321604	9.8882	4.827	0.0669873	0.638547
ZNF827	ZNF827	-0.321527	9.76015	6.67614	0.0806299	0.665827
SF1	SF1	0.321472	9.96621	4.51798	0.056478	0.600239
AHSA1	AHSA1	0.321468	9.84803	4.53359	0.0854261	0.667576
SLC9A3R1	SLC9A3R1	-0.321375	9.79497	4.39506	0.113813	0.706497
ATP6V1H	ATP6V1H	0.321113	9.79005	4.43138	0.107068	0.694603
SLC29A1	SLC29A1	-0.320536	9.75814	5.05607	0.123006	0.717715
ANKRD10	ANKRD10	0.320198	9.74395	6.27856	0.103972	0.692644
REV1	REV1	-0.320096	9.76418	5.26685	0.11876	0.715256
GRAMD2B	GRAMD2B	-0.31965	9.74192	6.03644	0.115713	0.709715
GINM1	GINM1	0.319599	9.80573	4.29504	0.103047	0.690387
MANEA	MANEA	0.319552	9.77118	4.91345	0.110507	0.701914
MSH6	MSH6	0.319459	9.88913	5.12284	0.0749379	0.653695
FOSL2	FOSL2	0.319376	10.0779	4.42408	0.0487775	0.57635
R3HDM1	R3HDM1	0.319303	9.74802	5.89311	0.107447	0.694603
CARNMT1	CARNMT1	0.31927	9.73066	7.46965	0.106818	0.694603
SPECC1	SPECC1	0.319186	9.79399	3.96209	0.107326	0.694603
CYP3A5	CYP3A5	-0.319058	10.1633	3.64923	0.0564635	0.600239
NECTIN2	NECTIN2	-0.318855	9.78511	4.1634	0.124181	0.717715
MAPT	MAPT	0.318783	9.75511	5.70433	0.105813	0.69378
NFE2L3	NFE2L3	0.318676	9.75309	5.53678	0.11315	0.706497
ABCC3	ABCC3	-0.318596	9.7541	5.11024	0.130723	0.720711
BRD8	BRD8	-0.317965	9.82895	3.47609	0.137714	0.721639
ENSCSAG00000000698	ENSCSAG00000000698	-0.317858	9.77019	4.44479	0.12791	0.717715
EHD1	EHD1	0.317632	9.77518	4.69423	0.111278	0.702243
RAC3	RAC3	-0.317582	9.79398	3.90346	0.127607	0.717715
CLIC4	CLIC4	-0.317412	10.4633	12.1392	0.00305693	0.211907
IFT22	IFT22	0.317195	9.84043	4.23494	0.090254	0.667576
ITFG1	ITFG1	0.317168	9.77118	4.8721	0.111895	0.704291
ALPK2	ALPK2	-0.317004	10.0468	3.3263	0.0716359	0.648661
CHCHD5	CHCHD5	0.316723	9.80866	4.53652	0.10075	0.688731
TMEM109	TMEM109	0.316411	9.81836	4.51977	0.100812	0.688731
PELI1	PELI1	0.316307	9.95125	3.27387	0.113478	0.706497
CHCHD6	CHCHD6	0.316306	9.76718	5.18952	0.113154	0.706497
PPIE	PPIE	-0.316167	9.78213	4.28967	0.125646	0.717715
PFKFB3	PFKFB3	0.316051	9.77915	5.66955	0.0866953	0.667576
PDK2	PDK2	-0.315867	9.77019	4.67546	0.12491	0.717715
AIMP1	AIMP1	0.315773	9.97143	5.29848	0.0487514	0.57635
SPATS2L	SPATS2L	-0.315558	9.8347	3.73763	0.115224	0.709715
TOPBP1	TOPBP1	-0.314979	9.793	4.07651	0.126269	0.717715
SNRNP27	SNRNP27	-0.314858	9.78708	4.13655	0.126391	0.717715
SERINC2	SERINC2	-0.314758	9.78313	4.25759	0.129762	0.718458
PDIA3	PDIA3	-0.314549	10.5717	17.0597	0.00142143	0.119665
NUP85	NUP85	0.314331	9.82415	4.30518	0.100014	0.687228
RSAD2	RSAD2	0.314265	9.74599	5.73511	0.105691	0.69378
HADHB	HADHB	-0.314038	9.81933	3.74929	0.121815	0.717715
RBM10	RBM10	0.314027	9.74192	6.02769	0.115661	0.709715
ITGA6	ITGA6	0.313939	9.82608	4.17537	0.101455	0.690338
DPH1	DPH1	-0.313614	9.72137	11.3254	0.0640025	0.629015
UNC13B	UNC13B	-0.313411	9.72551	9.23609	0.0836669	0.665827
TOMM70	TOMM70	0.313274	9.82126	3.99241	0.105123	0.693532
LINS1	LINS1	0.31304	9.72757	11.1309	0.0629264	0.625535
ARHGEF1	ARHGEF1	0.312949	9.75308	5.43442	0.120017	0.717206
BYSL	BYSL	0.312868	9.7541	5.29486	0.11938	0.715256
CCNA2	CCNA2	0.312867	9.82704	5.77214	0.0739263	0.650326
CHORDC1	CHORDC1	0.312792	9.77816	4.55679	0.116232	0.710927
COPS7A	COPS7A	0.312749	9.74599	5.85509	0.115897	0.709715
CHERP	CHERP	-0.312614	9.75208	5.08226	0.133528	0.721639
NOL9	NOL9	0.312586	9.80671	4.16127	0.110305	0.701914
CNIH4	CNIH4	-0.312507	9.93979	5.38223	0.0639185	0.629015
TTI2	TTI2	0.312139	9.73681	6.69887	0.111273	0.702243
STX3	STX3	0.312054	9.81836	3.96086	0.109911	0.701914
ACOT13	ACOT13	-0.311986	9.76518	4.88158	0.127499	0.717715
PIH1D1	PIH1D1	-0.311744	9.88912	4.25241	0.0894403	0.667576
MAPRE3	MAPRE3	0.311378	9.93175	4.33783	0.0680288	0.643058
UBE2G2	UBE2G2	0.311336	9.74089	6.08671	0.115783	0.709715
NCKAP5L	NCKAP5L	0.31129	9.72345	11.8527	0.0587249	0.609626
GGNBP2	GGNBP2	0.311033	9.8882	3.99663	0.0867682	0.667576
KIDINS220	KIDINS220	-0.31103	9.7551	5.02452	0.127339	0.717715
EHBP1	EHBP1	-0.311029	9.7541	5.01523	0.127419	0.717715
MRPL52	MRPL52	0.310895	9.80964	4.15082	0.119416	0.715256
VEZF1	VEZF1	-0.310649	9.84329	3.44891	0.134876	0.721639
SLC27A5	SLC27A5	0.310423	9.7541	5.10492	0.128769	0.718087
PLA2R1	PLA2R1	0.310361	9.73476	6.71361	0.115484	0.709715
GPATCH1	GPATCH1	-0.309823	9.74598	6.73363	0.105376	0.693532
DYNLRB1	DYNLRB1	-0.309346	10.0689	6.70841	0.0399114	0.543404
MBIP	MBIP	0.308912	9.75005	5.41004	0.120418	0.717715
FKBP11	FKBP11	0.308373	9.86592	4.42674	0.0843727	0.665827
TMEM11	TMEM11	0.308097	9.78511	4.3429	0.119088	0.715256
TBC1D14	TBC1D14	0.307682	9.77218	4.54761	0.118981	0.715256
MCTS1	MCTS1	0.30718	9.82608	3.87542	0.109506	0.701914
MRPS31	MRPS31	0.307038	9.76617	4.64418	0.125572	0.717715
ZNF581	ZNF581	0.306673	9.80085	3.97855	0.118922	0.715256
COIL	COIL	0.306603	9.76015	4.78644	0.126062	0.717715
CST3	CST3	-0.306548	12.95	18.9024	1.5592e-05	0.00476534
B3GNTL1	B3GNTL1	-0.30644	9.74395	5.66731	0.127944	0.717715
YES1	YES1	0.306177	9.78213	4.27515	0.125824	0.717715
USB1	USB1	-0.30553	9.76618	4.43672	0.138462	0.721639
STAMBP	STAMBP	0.305202	9.79693	3.83817	0.124715	0.717715
ENSCSAG00000007762	ENSCSAG00000007762	0.305133	9.88911	4.0218	0.0875651	0.667576
ALG8	ALG8	0.305073	9.73476	6.3346	0.124659	0.717715
RELCH	RELCH	-0.305034	9.76317	4.61466	0.137211	0.721639
CENPM	CENPM	-0.304541	9.96795	5.52808	0.0578439	0.607268
TMEM230	TMEM230	-0.30448	9.76116	4.56691	0.138584	0.721639
IFT27	IFT27	-0.304417	9.74497	5.75557	0.12944	0.718087
TATDN1	TATDN1	0.304277	9.83088	3.72981	0.113312	0.706497
ACAP2	ACAP2	-0.304117	9.77019	4.17256	0.142519	0.722297
RAB11FIP2	RAB11FIP2	0.303969	9.747	6.30541	0.104685	0.69332
ENSCSAG00000018461	ENSCSAG00000018461	0.303609	9.79398	4.14465	0.12458	0.717715
STMN1	STMN1	-0.303536	10.2098	8.96465	0.0186513	0.461129
BABAM1	BABAM1	0.303498	9.77318	4.35156	0.132873	0.721639
TPT1	TPT1	0.303429	12.27	21.2831	4.63413e-06	0.00185329
ENSCSAG00000002719	ENSCSAG00000002719	0.303409	9.73988	5.93557	0.123962	0.717715
PLPP5	PLPP5	0.303292	9.76116	4.67496	0.135887	0.721639
BOP1	BOP1	0.303095	9.8928	3.96844	0.0870594	0.667576
HIBADH	HIBADH	-0.303081	9.80476	3.66894	0.135025	0.721639
TNFRSF10A	TNFRSF10A	0.302832	9.74599	5.35261	0.128446	0.718052
ZNF473	ZNF473	-0.302694	9.72551	8.5549	0.095054	0.6779
CCT6A	CCT6A	0.302665	10.5078	15.1752	0.00327517	0.224047
KIRREL1	KIRREL1	0.30249	9.77816	4.2329	0.126407	0.717715
BACH1	BACH1	0.302323	9.76518	4.62553	0.129506	0.718087
PCGF1	PCGF1	0.301734	9.747	5.46639	0.124949	0.717715
CASC4	CASC4	-0.301653	9.75208	4.86903	0.13846	0.721639
NSMCE3	NSMCE3	0.30157	9.79693	3.90952	0.126414	0.717715
YOD1	YOD1	0.301503	9.78016	4.36201	0.118311	0.715256
TARS1	TARS1	0.301314	9.88358	4.17721	0.0895112	0.667576
RILPL2	RILPL2	-0.3013	9.7541	4.5253	0.155665	0.745025
PSME4	PSME4	-0.301188	9.78312	3.73281	0.148629	0.735373
SFT2D1	SFT2D1	-0.301076	9.79594	3.71339	0.14266	0.722297
NTPCR	NTPCR	-0.300742	9.81255	3.57318	0.137637	0.721639
MAT2B	MAT2B	-0.300693	9.77019	4.22911	0.145348	0.726988
MNAT1	MNAT1	0.300634	9.75511	4.92633	0.129165	0.718087
FAM174C	FAM174C	0.30041	10.0452	4.17316	0.0621929	0.620616
TRIM56	TRIM56	0.300317	9.74904	5.72753	0.119143	0.715256
DPY19L4	DPY19L4	-0.300165	9.73374	6.29168	0.127946	0.717715
C8orf33	C8orf33	-0.300117	9.84804	3.5352	0.123176	0.717715
FDXR	FDXR	-0.300105	9.77018	4.03015	0.160878	0.750273
RHNO1	RHNO1	0.299975	9.80963	3.82961	0.122331	0.717715
CTDSP1	CTDSP1	0.299956	9.74293	5.72098	0.124511	0.717715
PDIA6	PDIA6	-0.299704	10.6547	14.8345	0.00142705	0.119665
VARS2	VARS2	0.299703	9.88174	3.87092	0.0950547	0.6779
ACAD9	ACAD9	-0.299449	9.75612	4.46891	0.148067	0.734544
GUCD1	GUCD1	0.299406	9.73988	5.88859	0.127616	0.717715
ENSCSAG00000009827	ENSCSAG00000009827	0.29901	10.0058	5.35574	0.0525703	0.586011
THAP7	THAP7	0.298893	9.81255	3.72665	0.124609	0.717715
DHX9	DHX9	0.29887	9.78313	4.29136	0.123728	0.717715
NFU1	NFU1	-0.298795	9.81739	3.41051	0.138007	0.721639
ZMYND8	ZMYND8	0.298655	9.72963	8.71674	0.0870287	0.667576
CSPP1	CSPP1	0.298572	9.7368	7.3764	0.104571	0.69332
TMCO6	TMCO6	0.298528	9.75309	4.72245	0.14877	0.735373
VIRMA	VIRMA	0.298075	9.83566	3.49359	0.121824	0.717715
TPI1	TPI1	-0.297981	11.1584	26.9967	1.64986e-05	0.00476534
C18orf21	C18orf21	0.29735	9.73782	5.9498	0.129377	0.718087
ISOC2	ISOC2	-0.297248	9.74599	4.90447	0.155585	0.745025
MED13	MED13	0.297142	9.77617	4.63054	0.121577	0.717715
BCAP31	BCAP31	-0.296919	10.4314	16.2461	0.0060739	0.30959
ENOPH1	ENOPH1	0.296776	9.83948	3.58117	0.118092	0.715256
RAD52	RAD52	0.296643	9.70996	18.4694	0.0410359	0.543404
TACO1	TACO1	0.296599	9.90923	3.55242	0.0977832	0.681999
COPS2	COPS2	0.296524	9.91648	3.67565	0.0936136	0.674096
ENSCSAG00000006401	ENSCSAG00000006401	0.296313	9.72551	7.55508	0.123501	0.717715
TMEM141	TMEM141	-0.296245	9.85276	3.7387	0.119246	0.715256
NDUFB6	NDUFB6	-0.296223	10.0501	6.60145	0.0481438	0.572768
MCM2	MCM2	0.296066	9.75814	4.75298	0.149603	0.737237
ZNRD1	ZNRD1	0.295971	9.81061	3.66896	0.128379	0.718052
RBM25	RBM25	-0.295672	10.0542	3.85383	0.0799592	0.665827
ZFP36L2	ZFP36L2	0.29566	9.81643	3.36453	0.131333	0.721639
ARFIP2	ARFIP2	0.295542	9.76818	4.3107	0.140013	0.722001
EEA1	EEA1	-0.295219	9.87432	2.82264	0.146408	0.728199
FAM120B	FAM120B	0.295144	9.78807	3.96193	0.13875	0.721639
DDX54	DDX54	0.295134	9.79398	3.85851	0.13362	0.721639
DDX55	DDX55	-0.295118	9.72859	8.00186	0.0974315	0.681999
ENSCSAG00000018481	ENSCSAG00000018481	0.295083	9.72551	6.67311	0.142188	0.722297
MTFP1	MTFP1	0.294944	9.81255	3.63674	0.131233	0.721639
CDC5L	CDC5L	0.294854	9.96183	4.19262	0.0763267	0.658811
LMTK2	LMTK2	-0.294691	9.78015	3.7966	0.155602	0.745025
CD63	CD63	-0.294603	10.6943	21.5818	0.00122574	0.115866
MLKL	MLKL	-0.294403	9.75612	4.31475	0.156368	0.745025
PGRMC1	PGRMC1	-0.294397	9.92099	4.4514	0.0891636	0.667576
UNC5D	UNC5D	-0.294351	9.77517	4.21284	0.149435	0.737109
ZCCHC8	ZCCHC8	0.294315	9.71931	10.9447	0.0794032	0.665827
CPSF6	CPSF6	0.293573	9.91648	3.75989	0.092323	0.667576
ZNF121	ZNF121	0.293526	9.72344	11.1736	0.0710704	0.648661
MYL12B	MYL12B	-0.293194	10.6916	19.9443	0.00138073	0.119665
C4orf3	C4orf3	-0.293074	9.79595	4.12732	0.13241	0.721639
KDSR	KDSR	-0.292945	9.78708	3.4576	0.165709	0.755653
AP3S1	AP3S1	-0.292859	9.86779	3.55962	0.11818	0.715256
ENSCSAG00000000307	ENSCSAG00000000307	-0.292697	9.74395	4.82845	0.169725	0.755688
PRDX3	PRDX3	-0.292575	10.1302	8.26046	0.0297561	0.511776
PCGF5	PCGF5	0.29247	9.74802	5.04753	0.136849	0.721639
LNPK	LNPK	0.292359	9.73373	5.94293	0.134328	0.721639
UGDH	UGDH	-0.292357	10.0583	4.98907	0.0544358	0.593191
SQLE	SQLE	0.292275	9.85841	3.65809	0.116485	0.711641
TSR3	TSR3	0.292118	9.79792	3.64916	0.140688	0.72205
ANKRD28	ANKRD28	0.292038	9.74191	7.55886	0.101035	0.689344
IFT57	IFT57	0.291389	9.79889	3.68436	0.138903	0.721639
DYNLRB2	DYNLRB2	0.29137	9.72551	7.01694	0.133141	0.721639
DAP	DAP	-0.291318	9.75106	4.49131	0.157615	0.746332
GULP1	GULP1	0.291242	9.73271	6.5575	0.124528	0.717715
MICU1	MICU1	0.290788	9.79987	3.51052	0.142959	0.722297
YWHAG	YWHAG	0.290398	10.0143	4.61053	0.056856	0.600801
GOLGA4	GOLGA4	0.290284	10.0032	3.25882	0.0983125	0.683325
TCN2	TCN2	-0.290283	9.75814	4.15783	0.164962	0.753058
GPS1	GPS1	-0.290209	9.98269	4.86015	0.0745773	0.653291
ENSCSAG00000019062	ENSCSAG00000019062	-0.290206	9.82319	3.51891	0.144254	0.725318
PABPC1	PABPC1	0.289959	11.9977	16.7604	4.68576e-05	0.0105132
ENSCSAG00000019011	ENSCSAG00000019011	0.289929	9.75106	4.84698	0.148914	0.735373
ABHD11	ABHD11	-0.289899	9.79202	3.59294	0.152766	0.745025
ACSL5	ACSL5	0.289862	9.73476	5.51042	0.152346	0.745025
ENSCSAG00000010885	ENSCSAG00000010885	-0.289779	9.78807	3.48463	0.161374	0.750273
MPG	MPG	-0.289631	9.77218	3.81179	0.163156	0.751428
OCIAD1	OCIAD1	0.289376	9.93175	3.62876	0.0957369	0.681045
TMEM159	TMEM159	0.289099	9.74089	5.29207	0.143893	0.725318
ENSCSAG00000003594	ENSCSAG00000003594	-0.289029	9.73476	7.41052	0.107478	0.694603
ENSCSAG00000000233	ENSCSAG00000000233	-0.289028	9.74395	4.80841	0.155224	0.745025
ADPRS	ADPRS	0.288965	9.83182	3.38119	0.131311	0.721639
UPF3B	UPF3B	0.288932	9.7541	4.87241	0.138942	0.721639
KIF23	KIF23	0.28892	9.82415	6.54633	0.0751096	0.654095
RNFT1	RNFT1	-0.288529	9.83566	2.9662	0.155005	0.745025
MAN1A2	MAN1A2	0.288038	9.79497	3.53983	0.145565	0.726988
ENSCSAG00000000553	ENSCSAG00000000553	-0.287778	9.87988	3.60324	0.121317	0.717715
ENSCSAG00000017145	ENSCSAG00000017145	-0.287153	9.81061	3.609	0.141421	0.722297
SRSF1	SRSF1	0.287091	9.93175	3.44134	0.0970893	0.681999
MRPL50	MRPL50	-0.286967	9.80183	3.34621	0.156629	0.745025
FBXL12	FBXL12	0.286866	9.75005	4.82331	0.145364	0.726988
ORAI3	ORAI3	0.286823	9.78213	3.72477	0.15014	0.739137
THOC7	THOC7	0.286527	9.91918	4.10964	0.0895022	0.667576
SPAG9	SPAG9	0.286388	9.81836	3.27062	0.144124	0.725318
ANKRD18B	ANKRD18B	0.286306	9.77119	4.4058	0.137784	0.721639
ENSCSAG00000012670	ENSCSAG00000012670	0.28624	9.74599	4.86569	0.150273	0.739137
OSBPL9	OSBPL9	-0.286236	9.76518	3.77901	0.171034	0.755688
NTHL1	NTHL1	0.285914	9.73271	6.41031	0.137173	0.721639
NSUN5	NSUN5	-0.285829	9.84234	3.32862	0.138008	0.721639
ALAS1	ALAS1	-0.28575	9.78213	3.58649	0.162697	0.7512
PSMG1	PSMG1	-0.285732	9.85747	3.31709	0.13543	0.721639
ENSCSAG00000012270	ENSCSAG00000012270	0.285549	9.828	3.48948	0.133867	0.721639
PDGFA	PDGFA	0.285426	9.84424	3.41711	0.128	0.717715
PRPF40A	PRPF40A	0.285349	10.036	4.72204	0.0634682	0.628516
NDUFA8	NDUFA8	-0.285338	10.0468	6.14589	0.058052	0.607268
RPS12	RPS12	0.285242	13.4997	23.1341	1.81535e-06	0.000943799
MAPKAPK5	MAPKAPK5	0.285164	9.75005	4.88331	0.142955	0.722297
MTF2	MTF2	0.2851	9.77317	4.16064	0.14458	0.726252
ZNF107	ZNF107	0.285044	9.70369	38.9262	0.0101378	0.389368
ZYX	ZYX	0.28456	9.90196	3.67667	0.102872	0.690338
TIMM21	TIMM21	-0.284199	9.78807	3.3891	0.170249	0.755688
FHL2	FHL2	0.284182	10.1418	4.83402	0.0443966	0.552196
ENSCSAG00000006861	ENSCSAG00000006861	-0.28415	10.026	3.94676	0.0827139	0.665827
UBTF	UBTF	0.283919	9.79987	3.45242	0.148942	0.735373
NCAPG	NCAPG	0.283692	9.84329	5.65398	0.0891714	0.667576
TXNDC15	TXNDC15	-0.283606	9.83471	3.21771	0.1463	0.728199
MRPL10	MRPL10	0.283595	9.95394	4.11156	0.0837438	0.665827
CHRAC1	CHRAC1	0.283554	9.73066	6.56462	0.129557	0.718087
CHTOP	CHTOP	-0.283528	9.828	2.94787	0.159694	0.750273
CYTH2	CYTH2	0.283522	9.77914	3.74815	0.153401	0.745025
ENSCSAG00000013485	ENSCSAG00000013485	0.283353	9.73476	5.6832	0.144117	0.725318
KDM1A	KDM1A	0.283307	9.74395	4.69972	0.163322	0.751428
OSER1	OSER1	-0.283269	9.74904	4.36012	0.167613	0.755688
FAM107B	FAM107B	-0.282972	9.78807	3.06098	0.179884	0.764066
HTT	HTT	0.282969	9.75914	4.27495	0.154214	0.745025
PRPF19	PRPF19	-0.282876	9.85464	3.24214	0.139171	0.722001
MACROH2A1	MACROH2A1	-0.282589	10.1912	8.15937	0.0336518	0.533402
KLF10	KLF10	0.282397	9.93887	2.8352	0.122143	0.717715
GNPTG	GNPTG	-0.282059	9.75612	4.09816	0.169663	0.755688
TK1	TK1	-0.281711	9.80183	3.31102	0.187425	0.765314
CEP85L	CEP85L	0.281181	9.71931	20.1466	0.0269434	0.491504
RHOD	RHOD	0.280859	9.78708	3.55603	0.161412	0.750273
PEF1	PEF1	0.280807	9.76217	4.07844	0.158616	0.75016
RWDD1	RWDD1	0.280707	10.1161	5.20139	0.0501556	0.5769
GUCY1B1	GUCY1B1	-0.28066	9.82608	2.78331	0.164848	0.753058
HMG20B	HMG20B	-0.280603	9.86217	3.21086	0.139745	0.722001
CCAR2	CCAR2	0.280503	9.75207	4.37817	0.16023	0.750273
ANKFY1	ANKFY1	0.280239	9.73783	5.50655	0.144821	0.72676
ENSCSAG00000012018	ENSCSAG00000012018	0.280149	9.76417	4.23208	0.15469	0.745025
ERGIC2	ERGIC2	0.280042	9.81836	3.42835	0.14289	0.722297
AK1	AK1	-0.279913	9.83948	3.11321	0.152392	0.745025
TBC1D9B	TBC1D9B	0.279913	9.84613	3.08718	0.14225	0.722297
ZCCHC10	ZCCHC10	0.279415	9.72137	8.30986	0.112508	0.706435
SPRED2	SPRED2	0.27935	9.76918	4.40791	0.145029	0.726988
SLC50A1	SLC50A1	0.278981	9.79398	3.43539	0.161024	0.750273
ENSCSAG00000017671	ENSCSAG00000017671	-0.278799	10.1979	10.0765	0.0256373	0.488351
ENSCSAG00000019301	ENSCSAG00000019301	0.278751	9.8743	2.68081	0.17163	0.755688
SLC25A17	SLC25A17	0.278387	9.80963	3.2126	0.154559	0.745025
ENSCSAG00000018642	ENSCSAG00000018642	0.278303	9.78807	3.37267	0.162126	0.750333
AIG1	AIG1	0.278272	9.80475	3.24121	0.156931	0.745782
ATP10D	ATP10D	0.278219	9.76216	3.85283	0.170396	0.755688
NOB1	NOB1	0.278208	9.87432	3.26802	0.127238	0.717715
RSBN1	RSBN1	0.278134	9.74089	6.18907	0.130032	0.719187
ENSCSAG00000005219	ENSCSAG00000005219	0.277954	9.76718	3.78896	0.16446	0.752667
CSNK1G1	CSNK1G1	0.277874	9.73579	6.27196	0.132991	0.721639
GABRA2	GABRA2	-0.277837	9.75915	4.37365	0.150641	0.740249
YME1L1	YME1L1	-0.277779	9.81642	2.9552	0.169734	0.755688
HLTF	HLTF	-0.277496	9.85087	3.49329	0.135779	0.721639
SOCS6	SOCS6	-0.277242	9.711	22.0857	0.0150513	0.439662
TOMM34	TOMM34	0.277215	9.76819	3.71711	0.170189	0.755688
EEF1A1	EEF1A1	-0.277172	12.4945	20.3454	7.46486e-06	0.00258732
RSRC2	RSRC2	0.277171	9.89279	2.55172	0.154663	0.745025
GSN	GSN	-0.277088	9.79497	3.25043	0.171867	0.755688
VIM	VIM	-0.277053	12.5749	25.6435	5.13482e-07	0.000431222
COA5	COA5	-0.277021	9.74294	4.50234	0.172656	0.755688
FBXO42	FBXO42	0.276888	9.73373	6.13755	0.136086	0.721639
POLL	POLL	-0.276885	9.7286	7.26389	0.121093	0.717715
UXT	UXT	0.276268	9.94244	3.68109	0.0974625	0.681999
SNX15	SNX15	-0.276096	9.74599	4.52434	0.169862	0.755688
HNRNPH2	HNRNPH2	-0.276013	9.81933	3.79099	0.134583	0.721639
TUBGCP2	TUBGCP2	-0.27591	9.78213	3.37809	0.175357	0.755688
ZNF444	ZNF444	-0.275883	9.74294	4.50229	0.173799	0.755688
TNFRSF10B	TNFRSF10B	0.275596	9.85086	2.67399	0.177667	0.758651
PABPC4	PABPC4	0.275346	9.78511	3.42366	0.173244	0.755688
NRBF2	NRBF2	0.274939	9.78708	3.32053	0.166098	0.755688
PSME2	PSME2	-0.274811	10.5556	15.2933	0.00516466	0.304739
TMEM30A	TMEM30A	-0.274744	9.78015	3.1437	0.186287	0.765314
ENO1	ENO1	-0.274478	11.2024	25.0191	4.8532e-05	0.0105132
MCM10	MCM10	0.274076	9.76016	4.40031	0.161724	0.750273
TWF2	TWF2	-0.274024	9.85087	3.07757	0.15196	0.745025
GHITM	GHITM	-0.273869	10.4553	12.8678	0.0101261	0.389368
UBR4	UBR4	-0.273653	9.87245	2.65291	0.164384	0.752667
SQSTM1	SQSTM1	0.273523	10.9614	6.97315	0.00844061	0.35677
RDX	RDX	-0.273515	9.77915	3.13773	0.187637	0.765314
UBLCP1	UBLCP1	-0.273215	9.75612	3.78309	0.185345	0.765314
ENSCSAG00000019753	ENSCSAG00000019753	0.273001	9.84897	2.89611	0.154712	0.745025
DIAPH1	DIAPH1	0.272942	9.76819	3.5848	0.177734	0.758651
ENSA	ENSA	0.272569	9.86965	3.09986	0.135715	0.721639
UNG	UNG	0.272334	9.73579	6.98107	0.133273	0.721639
AMMECR1L	AMMECR1L	0.272324	9.73168	6.42758	0.137092	0.721639
ERBB2	ERBB2	-0.272261	9.76316	3.51434	0.190226	0.767846
ZKSCAN1	ZKSCAN1	0.272128	9.76116	3.76738	0.174968	0.755688
TMEM50A	TMEM50A	-0.27204	9.94422	3.88263	0.114216	0.706916
EMC8	EMC8	0.272022	9.82512	2.99836	0.158969	0.750273
RPS6KB1	RPS6KB1	-0.27194	9.78709	2.94124	0.193669	0.773932
WDR5	WDR5	0.271782	9.75612	3.90075	0.176022	0.755688
AP2A2	AP2A2	-0.271712	9.80476	2.77698	0.186576	0.765314
BLMH	BLMH	0.271608	9.86592	3.05751	0.141733	0.722297
COX10	COX10	0.271156	9.73578	5.01907	0.164135	0.752667
MAN1B1	MAN1B1	-0.2711	9.75106	3.9218	0.186672	0.765314
ENSCSAG00000005572	ENSCSAG00000005572	-0.27109	10.3434	11.3133	0.0193951	0.465271
ENSCSAG00000007325	ENSCSAG00000007325	0.270869	9.73168	5.29928	0.172662	0.755688
DDIT4	DDIT4	-0.270854	9.76516	3.7095	0.173569	0.755688
PRPF6	PRPF6	0.270816	9.86965	2.9857	0.142863	0.722297
CKAP5	CKAP5	0.270773	9.91468	3.76296	0.106253	0.694603
KIF27	KIF27	0.270751	9.72448	7.02174	0.13199	0.721639
EIF5B	EIF5B	0.270568	9.9662	3.32477	0.107735	0.694932
NFE2L2	NFE2L2	0.270434	9.88174	2.80943	0.146508	0.728199
ENSCSAG00000009369	ENSCSAG00000009369	-0.270402	10.077	4.98373	0.0657112	0.636187
CBX1	CBX1	0.269997	9.86685	3.05424	0.140109	0.722001
IPO7	IPO7	0.269764	9.93176	3.23292	0.113369	0.706497
RCOR3	RCOR3	0.269753	9.74802	5.57963	0.140537	0.72205
RRBP1	RRBP1	-0.269403	9.80085	3.10219	0.177388	0.758651
EIF2AK2	EIF2AK2	0.269267	9.85842	3.10056	0.145532	0.726988
CCHCR1	CCHCR1	0.269133	9.73271	5.1809	0.187547	0.765314
CRCP	CRCP	-0.269017	9.80183	2.71551	0.200092	0.777465
ARHGAP21	ARHGAP21	0.26888	9.73783	5.77606	0.141876	0.722297
RAB5C	RAB5C	-0.268427	10.2303	8.15484	0.0373805	0.543404
CDC27	CDC27	0.268347	9.91376	2.9924	0.136707	0.721639
ENSCSAG00000006026	ENSCSAG00000006026	0.268274	9.83183	2.73882	0.175936	0.755688
SYAP1	SYAP1	0.268053	9.74293	4.54179	0.175259	0.755688
PHF5A	PHF5A	0.267987	10.0327	5.70853	0.0669203	0.638547
JUNB	JUNB	-0.267948	10.2697	3.43379	0.0642548	0.629117
LRIF1	LRIF1	0.267672	9.75208	3.92692	0.181768	0.765314
C3orf38	C3orf38	0.267597	9.76216	3.83722	0.183133	0.765314
PAK2	PAK2	0.267367	10.0714	3.68735	0.0832859	0.665827
CYB561	CYB561	-0.267311	9.76618	3.34803	0.19447	0.775125
BET1L	BET1L	0.267236	9.73578	4.81821	0.173623	0.755688
ATF1	ATF1	0.267225	9.75612	4.04796	0.171252	0.755688
SLC4A2	SLC4A2	-0.267181	9.81546	2.81593	0.18105	0.765314
UBE4B	UBE4B	-0.267147	9.74294	4.20513	0.185979	0.765314
ZBTB7A	ZBTB7A	0.267145	9.78906	3.22216	0.183063	0.765314
SERF2	SERF2	-0.267085	10.5527	14.8912	0.00716144	0.338476
KLF6	KLF6	0.267058	10.5756	1.43773	0.230872	0.806061
TUBGCP3	TUBGCP3	0.267049	9.73476	5.26818	0.161567	0.750273
UMPS	UMPS	0.266876	9.75612	4.22796	0.169315	0.755688
ARMT1	ARMT1	0.266686	9.73885	5.15512	0.160606	0.750273
SNRNP70	SNRNP70	-0.266633	10.1247	4.9563	0.0696239	0.648661
ENSCSAG00000016123	ENSCSAG00000016123	0.266516	9.72757	5.20429	0.189503	0.767165
GID8	GID8	0.266491	9.77915	3.18364	0.185299	0.765314
TPGS1	TPGS1	-0.26614	9.80866	3.10444	0.176813	0.757806
ENSCSAG00000010484	ENSCSAG00000010484	0.26612	9.77318	3.45003	0.182905	0.765314
ZNF608	ZNF608	-0.26603	9.73987	16.2039	0.0124885	0.435755
TOPORS	TOPORS	0.265674	9.77518	3.32903	0.181312	0.765314
RXYLT1	RXYLT1	0.265657	9.73681	5.10608	0.163715	0.752569
FBXW11	FBXW11	0.265646	9.78609	3.04982	0.189284	0.76702
PEX19	PEX19	0.265544	9.74293	4.09309	0.196741	0.776115
SIPA1L3	SIPA1L3	0.26539	9.71516	13.7047	0.0730303	0.649086
MITF	MITF	0.265379	9.80768	2.76361	0.193224	0.773932
ENSCSAG00000003289	ENSCSAG00000003289	0.265267	9.76116	3.58949	0.186027	0.765314
DECR2	DECR2	-0.26525	9.75713	3.49327	0.198217	0.777465
ENSCSAG00000010090	ENSCSAG00000010090	0.26482	9.89647	3.07096	0.135266	0.721639
TNKS1BP1	TNKS1BP1	0.264542	9.73783	5.38077	0.152157	0.745025
UNC50	UNC50	-0.264509	9.83758	2.8264	0.172494	0.755688
ADNP	ADNP	0.264458	9.7286	7.52234	0.11677	0.712541
ANKRD17	ANKRD17	0.264418	9.79299	2.9716	0.186146	0.765314
GSS	GSS	-0.264141	9.80671	2.89281	0.191174	0.768691
AKR1C3	AKR1C3	-0.264108	9.75713	3.42078	0.204869	0.782022
KANSL1L	KANSL1L	-0.263978	9.72241	11.1858	0.0758675	0.657392
PYM1	PYM1	0.263835	9.73374	4.75516	0.188085	0.765314
CD44	CD44	0.263471	9.82511	2.7542	0.172721	0.755688
ANAPC13	ANAPC13	-0.263459	9.78213	2.92478	0.215149	0.789949
SLC25A4	SLC25A4	0.263422	9.82512	2.90367	0.174113	0.755688
AIFM2	AIFM2	0.26339	9.77018	3.37202	0.189928	0.767835
ILF3	ILF3	0.26317	10.0754	4.66896	0.0727039	0.649086
MYBBP1A	MYBBP1A	0.262833	9.75814	3.44718	0.207969	0.787061
LPCAT4	LPCAT4	0.262692	9.76317	3.45791	0.191283	0.768691
PTPN1	PTPN1	0.262543	9.85653	2.82653	0.158718	0.75016
NTS	NTS	-0.262522	9.87431	2.54548	0.169442	0.755688
WDR74	WDR74	0.262365	9.81933	2.80049	0.176947	0.757806
GOLPH3	GOLPH3	0.262264	9.82221	2.57955	0.19218	0.770946
CCNQ	CCNQ	0.262232	9.83948	2.69529	0.171432	0.755688
ENSCSAG00000014706	ENSCSAG00000014706	0.262178	9.78015	3.09763	0.19138	0.768691
NUP214	NUP214	0.262099	9.75511	3.80055	0.184177	0.765314
SH3GLB1	SH3GLB1	0.261908	9.86592	2.86014	0.156129	0.745025
DTX2	DTX2	0.261872	9.73885	4.63001	0.171256	0.755688
ATP6V0A1	ATP6V0A1	-0.261767	9.78213	3.06555	0.199679	0.777465
CLIP4	CLIP4	-0.261354	9.85653	2.46454	0.190186	0.767846
ENSCSAG00000014810	ENSCSAG00000014810	-0.261318	10.5757	13.2831	0.00790504	0.35677
GRWD1	GRWD1	0.26124	9.75712	3.75539	0.187341	0.765314
NDRG2	NDRG2	0.261221	9.72963	4.82081	0.201836	0.777465
CUEDC2	CUEDC2	-0.261205	9.90195	3.2327	0.138724	0.721639
RPS2	RPS2	0.261192	9.8537	2.94719	0.156418	0.745025
G6PD	G6PD	0.261078	9.97057	3.50147	0.104659	0.69332
PLD3	PLD3	-0.261029	9.82222	2.62125	0.198721	0.777465
HECTD1	HECTD1	0.261023	9.90742	2.74385	0.148533	0.735373
KANK2	KANK2	-0.26084	9.78807	2.81464	0.207671	0.787061
RHBDD3	RHBDD3	0.260767	9.74191	4.26767	0.188389	0.765372
CHRNB1	CHRNB1	-0.260584	9.75814	3.41412	0.207093	0.787061
TUBA4A	TUBA4A	-0.260152	9.7409	4.6619	0.181502	0.765314
MTARC2	MTARC2	0.259956	9.73168	4.77148	0.188583	0.765372
CHID1	CHID1	-0.259904	9.77915	3.12224	0.196728	0.776115
PLK1	PLK1	0.259883	9.94245	5.18993	0.0805988	0.665827
SAC3D1	SAC3D1	0.259837	9.79004	3.03752	0.189615	0.767165
NOP14	NOP14	0.259795	9.8603	2.82605	0.161402	0.750273
ENSCSAG00000000501	ENSCSAG00000000501	-0.259672	9.83662	2.93837	0.174313	0.755688
ATP1A1	ATP1A1	-0.259585	9.95744	3.61265	0.113271	0.706497
VRK3	VRK3	0.259567	9.76818	3.24083	0.196046	0.776115
CXXC5	CXXC5	0.259509	9.94775	2.92048	0.129432	0.718087
ZNF280C	ZNF280C	0.259386	9.74089	4.70524	0.170632	0.755688
MAVS	MAVS	0.259309	9.73681	4.45054	0.186374	0.765314
IER2	IER2	0.258951	10.3094	2.86233	0.0910777	0.667576
NAPRT	NAPRT	-0.2589	9.94687	3.02864	0.135236	0.721639
AKR7L	AKR7L	-0.258643	9.94953	3.49831	0.124459	0.717715
ENSCSAG00000007460	ENSCSAG00000007460	-0.258418	10.0673	5.04773	0.0800215	0.665827
ENSCSAG00000010606	ENSCSAG00000010606	-0.258279	10.582	14.9049	0.00764809	0.35188
SECISBP2L	SECISBP2L	-0.25789	9.76216	3.27313	0.20947	0.787061
MDH2	MDH2	-0.257864	10.6455	14.8023	0.00549602	0.304739
DNAAF2	DNAAF2	0.257768	9.73988	4.07017	0.209789	0.787061
HNRNPC	HNRNPC	-0.257463	10.3327	7.23605	0.0338921	0.534619
CCDC124	CCDC124	-0.257427	9.8928	2.87872	0.160346	0.750273
NEK6	NEK6	-0.257358	9.77717	2.73516	0.222583	0.795448
ACAT1	ACAT1	0.257274	9.76217	3.30617	0.209107	0.787061
MGAT2	MGAT2	0.257234	9.73885	4.13667	0.201618	0.777465
DHFR	DHFR	-0.257073	9.76618	4.334	0.173743	0.755688
FAM199X	FAM199X	-0.257055	9.73066	5.36581	0.170921	0.755688
RPS6KA4	RPS6KA4	-0.256792	9.79102	2.59829	0.217683	0.792246
BCCIP	BCCIP	-0.256787	10.0058	3.73326	0.110386	0.701914
RPL27A	RPL27A	0.256683	10.5933	8.45274	0.0154468	0.439662
MICAL3	MICAL3	0.256529	9.83375	2.46731	0.186955	0.765314
MAT2A	MAT2A	0.256528	10.0227	3.57274	0.0959904	0.681045
STK19	STK19	-0.256503	9.73988	4.05299	0.20319	0.778001
ZEB1	ZEB1	0.25649	9.84709	2.50384	0.201231	0.777465
MGLL	MGLL	0.256328	10.3081	6.00341	0.0310781	0.519068
WDR83	WDR83	-0.256261	9.75814	3.25984	0.218424	0.792766
TRIM8	TRIM8	-0.255848	9.73168	5.12028	0.18517	0.765314
PKP3	PKP3	0.255632	9.75511	3.54103	0.203018	0.778001
ENSCSAG00000016057	ENSCSAG00000016057	-0.255629	9.90378	3.15148	0.146113	0.728199
ENSCSAG00000008906	ENSCSAG00000008906	0.255482	9.73681	4.42501	0.203246	0.778001
PMVK	PMVK	-0.255463	9.73783	3.75278	0.239745	0.810425
MECP2	MECP2	0.255215	9.74395	4.58774	0.174834	0.755688
PA2G4	PA2G4	0.255182	10.0185	4.38952	0.0913796	0.667576
ENSCSAG00000019636	ENSCSAG00000019636	-0.255095	10.0509	4.52835	0.0905047	0.667576
CDC37L1	CDC37L1	0.255014	9.74701	4.17665	0.188127	0.765314
UBE2S	UBE2S	0.254998	10.2046	4.90822	0.0429853	0.543404
TIMM17B	TIMM17B	0.254926	9.82704	2.6944	0.186508	0.765314
CXorf38	CXorf38	-0.254786	9.77717	2.80692	0.217549	0.792246
SMC3	SMC3	0.254655	9.93533	3.16601	0.131853	0.721639
TGIF1	TGIF1	0.254623	10.0159	2.97249	0.117308	0.714985
RTL8C	RTL8C	-0.25452	9.94599	3.44414	0.132463	0.721639
ENSCSAG00000011311	ENSCSAG00000011311	-0.254473	9.75207	3.50222	0.218087	0.792338
MYL12A	MYL12A	-0.254451	10.2281	7.45827	0.0457444	0.559589
ANXA1	ANXA1	-0.254399	10.6799	10.8926	0.00550981	0.304739
ENSCSAG00000017172	ENSCSAG00000017172	-0.254368	10.0835	5.13825	0.0816638	0.665827
DHX40	DHX40	-0.25429	9.76015	3.09336	0.220123	0.794444
FAHD2A	FAHD2A	-0.25412	9.74497	3.59968	0.221265	0.794444
OSBPL11	OSBPL11	0.254115	9.74294	4.13129	0.190676	0.768691
TXNL1	TXNL1	-0.254088	9.97231	2.89399	0.136902	0.721639
OTUD4	OTUD4	0.253909	9.8631	2.58242	0.171055	0.755688
SLC66A1	SLC66A1	0.25378	9.75409	3.54773	0.201392	0.777465
TP53BP2	TP53BP2	0.253673	10.1822	3.15642	0.0893709	0.667576
TOMM7	TOMM7	-0.253319	9.8771	2.8621	0.171677	0.755688
MPHOSPH10	MPHOSPH10	0.253298	9.83757	2.54831	0.187727	0.765314
ETNK1	ETNK1	0.253288	9.76818	3.14348	0.20218	0.777465
ENSCSAG00000018536	ENSCSAG00000018536	0.253225	10.771	8.95818	0.0152732	0.439662
MVD	MVD	0.253087	9.73578	4.42236	0.194087	0.774413
CLPX	CLPX	-0.253074	9.793	2.53955	0.220709	0.794444
UBR5	UBR5	-0.252965	9.89004	2.13632	0.201703	0.777465
NUDT16L1	NUDT16L1	-0.252934	9.7541	3.50841	0.207988	0.787061
LRFN4	LRFN4	-0.252642	9.73476	4.45437	0.194867	0.775737
BABAM2	BABAM2	0.252598	9.86685	2.54535	0.175431	0.755688
H2AZ2	H2AZ2	-0.252511	10.2157	7.98873	0.0472569	0.57235
YARS1	YARS1	-0.25239	9.77717	2.66961	0.226674	0.805522
CTSZ	CTSZ	0.25237	10.0452	3.49698	0.0990154	0.685073
ENSCSAG00000009328	ENSCSAG00000009328	0.25226	9.75713	3.56819	0.198453	0.777465
USP16	USP16	-0.252195	9.82223	2.31572	0.215151	0.789949
NFYC	NFYC	-0.252139	9.78411	2.60625	0.223984	0.798146
ENSCSAG00000019536	ENSCSAG00000019536	0.252137	9.76317	3.06096	0.222374	0.795448
CMAS	CMAS	0.252115	9.7861	2.82941	0.212117	0.787061
ZDHHC12	ZDHHC12	0.252069	9.76116	3.18041	0.21493	0.789949
RNF166	RNF166	-0.251823	9.72345	6.47709	0.156116	0.745025
TSPAN9	TSPAN9	0.2518	9.74802	3.8688	0.196844	0.776115
MED17	MED17	0.25177	9.74293	3.88235	0.20146	0.777465
SGTA	SGTA	-0.251688	9.75612	3.13763	0.226286	0.804692
STK40	STK40	0.251656	9.77118	3.38003	0.19147	0.768691
PARP10	PARP10	-0.251651	9.76317	2.90036	0.231789	0.806061
CHD1	CHD1	0.251535	9.89463	2.40964	0.173176	0.755688
DARS1	DARS1	-0.251459	9.9662	3.27754	0.130695	0.720711
ISCA1	ISCA1	-0.251219	9.89097	2.99499	0.156518	0.745025
HYOU1	HYOU1	-0.251163	9.76015	3.55138	0.201399	0.777465
ENSCSAG00000017792	ENSCSAG00000017792	0.251032	10.1837	4.86366	0.0674189	0.638547
ENSCSAG00000005547	ENSCSAG00000005547	0.250981	9.8983	2.85499	0.154686	0.745025
NUDCD1	NUDCD1	0.250836	10.1114	4.37837	0.0782409	0.665827
SZRD1	SZRD1	-0.250783	9.81352	2.40335	0.218618	0.792766
VDAC3	VDAC3	-0.250766	10.0608	4.90192	0.0935732	0.674096
CDK16	CDK16	-0.250592	9.74294	3.88956	0.213537	0.78792
ARL14EP	ARL14EP	0.250511	9.74192	3.98302	0.203516	0.778001
SPHK1	SPHK1	0.250431	9.74293	3.89552	0.206475	0.785843
ENSCSAG00000016120	ENSCSAG00000016120	-0.250416	9.86405	2.89668	0.167023	0.755688
SERTAD3	SERTAD3	-0.250324	9.77118	2.74176	0.227421	0.806061
CENPN	CENPN	-0.25031	9.77119	3.01096	0.230345	0.806061
TOR1AIP1	TOR1AIP1	-0.250169	9.77418	2.70036	0.229003	0.806061
PIM1	PIM1	-0.250164	9.85747	1.96611	0.230298	0.806061
ELF1	ELF1	0.250087	9.76416	2.992	0.214101	0.789439
ACAA2	ACAA2	-0.25008	9.90833	3.03878	0.159655	0.750273
C9orf78	C9orf78	0.249903	9.86405	2.66918	0.175279	0.755688
ICE2	ICE2	-0.249681	9.72757	5.38196	0.177655	0.758651
DUSP3	DUSP3	0.249523	9.79693	2.57816	0.213355	0.787809
SNAP29	SNAP29	0.249448	9.76217	3.21532	0.209629	0.787061
EHMT2	EHMT2	0.249294	9.84708	2.52233	0.184507	0.765314
MRPS2	MRPS2	0.2492	10.046	3.90748	0.0979906	0.681999
CERT1	CERT1	-0.249151	9.72344	6.29623	0.1627	0.7512
PSMB6	PSMB6	-0.24914	10.2031	7.97309	0.0512188	0.580747
EIF1AD	EIF1AD	-0.248942	9.74598	3.37075	0.227406	0.806061
SMG7	SMG7	0.248811	9.77418	2.95675	0.210313	0.787061
RAB14	RAB14	-0.248788	9.86217	2.33464	0.196818	0.776115
ENSCSAG00000000498	ENSCSAG00000000498	0.248764	9.92278	2.65391	0.152637	0.745025
CEP350	CEP350	-0.248593	9.80476	2.24181	0.233499	0.808231
ROMO1	ROMO1	-0.248429	10.0327	3.97792	0.11114	0.702243
IDO1	IDO1	-0.248377	9.75915	1.83426	0.285969	0.829588
ATP5ME	ATP5ME	-0.248369	9.74599	3.39561	0.231702	0.806061
CACUL1	CACUL1	-0.248342	9.82126	2.18256	0.229247	0.806061
ATG12	ATG12	-0.248292	9.84139	2.47985	0.203498	0.778001
EXOSC5	EXOSC5	-0.248161	9.84234	2.97069	0.179872	0.764066
ENSCSAG00000019086	ENSCSAG00000019086	-0.248034	9.81254	2.18392	0.216346	0.790515
LAYN	LAYN	-0.247835	9.85747	2.26864	0.20175	0.777465
PTRH2	PTRH2	0.247833	9.83088	2.58599	0.201871	0.777465
PLEKHA5	PLEKHA5	0.247784	9.80182	2.51832	0.219914	0.794444
NUP107	NUP107	-0.247686	9.79496	2.53412	0.237277	0.8101
NANS	NANS	-0.247541	9.89647	2.75503	0.174531	0.755688
MAP4K5	MAP4K5	0.247441	9.83088	2.33408	0.212613	0.787061
KIAA1109	KIAA1109	-0.247324	9.71516	11.7588	0.0845241	0.665827
COX16	COX16	-0.246992	9.86217	2.47712	0.194564	0.775125
NDUFS3	NDUFS3	-0.246961	9.9913	3.70083	0.122779	0.717715
STAT6	STAT6	0.246715	9.74903	3.42823	0.220994	0.794444
ENSCSAG00000005214	ENSCSAG00000005214	0.246509	9.73681	4.12991	0.212961	0.787061
SRP54	SRP54	0.246356	9.79889	2.71619	0.207462	0.787061
DPH2	DPH2	0.246194	9.73988	3.5302	0.241855	0.813068
ENSCSAG00000013802	ENSCSAG00000013802	-0.246187	9.8603	2.2203	0.205241	0.782868
GTF2B	GTF2B	0.246165	9.84518	2.52413	0.18791	0.765314
ELK3	ELK3	0.246077	9.72962	4.8837	0.193934	0.774396
PHLDA2	PHLDA2	0.246024	9.79987	2.54289	0.2121	0.787061
SSNA1	SSNA1	-0.245989	10.0075	3.6673	0.118018	0.715256
CAPG	CAPG	-0.245605	10.1019	4.46587	0.0871084	0.667576
COMT	COMT	0.245585	9.73374	4.23214	0.216037	0.790515
DAD1	DAD1	-0.245462	10.1465	7.23778	0.0697577	0.648661
DAG1	DAG1	-0.245457	9.76718	2.865	0.228791	0.806061
TRPC4AP	TRPC4AP	0.245252	9.75713	3.16176	0.221796	0.795392
SDF4	SDF4	-0.245152	9.91467	2.61968	0.174821	0.755688
EXOC5	EXOC5	-0.245026	9.74599	3.5229	0.223272	0.797247
IREB2	IREB2	0.244993	9.78213	2.86271	0.207865	0.787061
SNRPA	SNRPA	-0.244967	9.97142	3.17152	0.136994	0.721639
ENSCSAG00000015908	ENSCSAG00000015908	0.244812	9.82992	2.25944	0.220978	0.794444
EIF2B5	EIF2B5	-0.244739	9.78906	2.4446	0.235777	0.8101
AMMECR1	AMMECR1	0.244701	9.74191	4.75991	0.173381	0.755688
S100A13	S100A13	-0.244701	10.3871	8.28534	0.0331246	0.527967
ENSCSAG00000015577	ENSCSAG00000015577	-0.244363	9.8928	2.36933	0.188518	0.765372
TSFM	TSFM	-0.244134	9.82319	2.63075	0.208353	0.787061
PCBD2	PCBD2	-0.244124	9.78609	2.5684	0.23768	0.8101
RPAP3	RPAP3	0.244036	9.77119	2.79945	0.240934	0.810907
ZNF462	ZNF462	-0.243824	9.77518	2.49523	0.248152	0.815644
PES1	PES1	0.243459	9.84898	2.46746	0.196126	0.776115
TLCD3A	TLCD3A	0.243183	9.75005	3.23413	0.235736	0.8101
PDCD5	PDCD5	0.243181	10.0551	4.2248	0.0977585	0.681999
SMIM15	SMIM15	-0.24306	9.74903	3.17637	0.234319	0.80999
RBFA	RBFA	-0.243018	9.94688	3.22543	0.14345	0.724073
DNTTIP1	DNTTIP1	0.242974	9.81642	2.41809	0.210848	0.787061
ENSCSAG00000001168	ENSCSAG00000001168	-0.242671	10.5333	10.3276	0.0145352	0.439662
AGO3	AGO3	-0.242612	9.74395	4.54698	0.182333	0.765314
ENSCSAG00000013815	ENSCSAG00000013815	0.242505	9.81836	2.40952	0.21279	0.787061
IPO4	IPO4	0.242338	9.81157	2.34489	0.216465	0.790515
DDX5	DDX5	0.242179	10.5711	8.10316	0.0133065	0.439617
ZNF267	ZNF267	0.242165	9.74904	4.17632	0.184737	0.765314
NBR1	NBR1	-0.241857	9.75814	2.9034	0.238376	0.8101
SNRPF	SNRPF	0.241828	9.79103	2.70487	0.228262	0.806061
SCAF8	SCAF8	0.241797	9.71204	10.5056	0.110573	0.701914
ST7L	ST7L	-0.241723	9.74599	3.32288	0.238436	0.8101
LIMD2	LIMD2	-0.241722	9.88359	2.66387	0.187349	0.765314
DNAJC19	DNAJC19	-0.24153	9.86124	2.59283	0.196714	0.776115
SCAMP4	SCAMP4	-0.241493	9.76918	2.63365	0.242877	0.813068
ENSCSAG00000018092	ENSCSAG00000018092	-0.24149	10.1717	6.07158	0.0715505	0.648661
TIMM23	TIMM23	-0.2414	9.93711	2.69583	0.16498	0.753058
RSPO3	RSPO3	0.241347	10.3515	2.82881	0.0929897	0.671463
CDK12	CDK12	0.241226	9.73374	4.92156	0.183551	0.765314
OAZ1	OAZ1	-0.24112	10.7607	14.0393	0.00526282	0.304739
DCTD	DCTD	-0.2409	9.77816	2.44936	0.245776	0.815644
ATG3	ATG3	0.240809	9.84329	2.323	0.20284	0.778001
LAMTOR2	LAMTOR2	-0.240767	9.87896	2.48322	0.199807	0.777465
RBPMS	RBPMS	-0.240757	10.0336	2.78568	0.142484	0.722297
SRP14	SRP14	-0.24074	10.3197	7.56411	0.0421337	0.543404
DUSP12	DUSP12	0.240705	9.78213	2.57418	0.238727	0.8101
MSN	MSN	-0.24069	9.86498	2.89651	0.173091	0.755688
PODXL	PODXL	0.240587	9.74192	3.12735	0.275031	0.828427
ZNF644	ZNF644	0.240489	9.81158	2.32745	0.22442	0.799149
YLPM1	YLPM1	0.24041	9.76918	2.91222	0.21912	0.792766
CDC20	CDC20	0.240392	9.94334	3.7559	0.11856	0.715256
YIF1A	YIF1A	0.240381	9.8771	2.74315	0.176016	0.755688
ANK2	ANK2	-0.240294	9.72344	7.26247	0.133343	0.721639
TIMM13	TIMM13	0.240202	9.84709	2.51122	0.197603	0.777109
SEC22B	SEC22B	0.239989	9.74294	3.47226	0.230393	0.806061
RNF40	RNF40	0.239957	9.747	3.27743	0.229325	0.806061
TECR	TECR	-0.239952	10.0344	4.30756	0.11411	0.706916
PPP1R3B	PPP1R3B	-0.239843	9.74192	8.78941	0.0830731	0.665827
PNRC1	PNRC1	0.239697	10.0302	2.91198	0.119244	0.715256
NPDC1	NPDC1	0.239646	9.8845	2.22388	0.195179	0.776115
KIF3A	KIF3A	0.239526	9.76718	2.92218	0.229286	0.806061
OLA1	OLA1	0.23951	10.0024	2.92388	0.137256	0.721639
ENSCSAG00000019608	ENSCSAG00000019608	-0.239505	9.94333	2.7918	0.162839	0.7512
MVP	MVP	-0.23947	9.90378	2.38058	0.191136	0.768691
TRIM24	TRIM24	-0.239442	9.73168	4.3433	0.211681	0.787061
ERCC3	ERCC3	0.239414	9.74903	3.64297	0.21448	0.789949
MRPS34	MRPS34	0.239403	10.1074	4.82477	0.0832376	0.665827
BCL2L2	BCL2L2	0.239178	9.73168	4.59625	0.199466	0.777465
SRSF5	SRSF5	0.239111	9.85653	2.32859	0.198672	0.777465
KNOP1	KNOP1	-0.238998	9.81643	2.17482	0.238822	0.8101
STAT2	STAT2	0.238817	9.73987	3.71015	0.222615	0.795448
PTAR1	PTAR1	0.238784	9.72963	5.50302	0.170418	0.755688
WASHC1	WASHC1	0.238698	9.73988	3.6408	0.228323	0.806061
CDKN2C	CDKN2C	0.238587	9.75713	3.18775	0.222241	0.795448
TMX3	TMX3	0.238564	9.75612	2.95371	0.240979	0.810907
MAGED2	MAGED2	-0.238533	9.80183	2.38222	0.247158	0.815644
EBNA1BP2	EBNA1BP2	-0.238197	9.95129	2.91174	0.15722	0.745793
ENSCSAG00000013302	ENSCSAG00000013302	-0.238155	9.82704	1.9866	0.250655	0.817536
UBE2T	UBE2T	-0.23811	9.76015	2.67238	0.27513	0.828427
CTCF	CTCF	0.237855	9.76918	2.96748	0.222233	0.795448
ENSCSAG00000015147	ENSCSAG00000015147	-0.237768	9.91196	3.01927	0.161029	0.750273
YDJC	YDJC	0.237595	9.93711	2.62228	0.161675	0.750273
RIPK2	RIPK2	0.237551	9.74904	3.23855	0.231942	0.806061
SLC2A1	SLC2A1	-0.237509	9.79595	2.13717	0.251539	0.817771
MRPL36	MRPL36	-0.237365	9.78313	2.44997	0.247561	0.815644
RERE	RERE	0.237278	9.79497	2.37694	0.233989	0.809388
SMAD7	SMAD7	-0.23709	9.73065	8.99245	0.0988671	0.685073
ID3	ID3	-0.237069	9.86962	1.68768	0.231331	0.806061
RPS4X	RPS4X	-0.237057	11.0607	12.1863	0.00162277	0.131825
CHURC1	CHURC1	-0.237049	9.90469	2.62486	0.179152	0.76294
SLC20A1	SLC20A1	0.236951	9.84708	2.18581	0.21292	0.787061
GPX1	GPX1	-0.236898	10.8266	15.9997	0.0041509	0.266426
TAF1B	TAF1B	-0.236885	9.73885	3.46297	0.246858	0.815644
NSMCE4A	NSMCE4A	0.236807	9.86124	2.51605	0.193618	0.773932
BAD	BAD	0.23659	9.85182	2.39632	0.206212	0.78542
MANBAL	MANBAL	0.236585	9.72757	4.62207	0.218764	0.792766
ENSCSAG00000011492	ENSCSAG00000011492	-0.23643	9.92099	2.82464	0.174383	0.755688
C1orf174	C1orf174	0.236261	9.75005	3.07477	0.244891	0.815644
DNAJC6	DNAJC6	-0.236183	9.73885	4.9355	0.178865	0.762855
ZFAND1	ZFAND1	0.236091	9.73681	3.67775	0.231744	0.806061
HSPBP1	HSPBP1	-0.235999	9.79791	2.48106	0.233251	0.808231
CRYBG1	CRYBG1	-0.235956	9.83662	2.13543	0.231481	0.806061
ALDH1B1	ALDH1B1	0.235948	9.7851	2.63622	0.234871	0.8101
ENSCSAG00000008555	ENSCSAG00000008555	0.235947	9.75511	2.99998	0.24226	0.813068
NSF	NSF	-0.235697	9.81545	2.01193	0.25249	0.81814
ASPM	ASPM	0.235484	9.75612	4.936	0.161909	0.750273
LACTB	LACTB	-0.235368	9.77019	2.43947	0.257542	0.820492
RTF2	RTF2	0.235356	9.85748	2.46025	0.198931	0.777465
ENSCSAG00000005841	ENSCSAG00000005841	-0.235258	9.80574	2.17169	0.247425	0.815644
MIF	MIF	-0.235038	11.3764	19.9836	0.000163974	0.0284167
ENSCSAG00000018650	ENSCSAG00000018650	-0.235028	10.0176	3.29095	0.13368	0.721639
CHAF1B	CHAF1B	-0.234964	9.80378	2.49194	0.235499	0.8101
H1-2	H1-2	-0.234789	9.91919	1.81661	0.216365	0.790515
GANAB	GANAB	-0.234761	9.78807	2.55772	0.237456	0.8101
SERTAD1	SERTAD1	-0.23471	9.84325	1.8738	0.23887	0.8101
MBTD1	MBTD1	-0.234542	9.72241	7.39401	0.138785	0.721639
LGALS1	LGALS1	-0.2344	11.8179	14.3838	0.000160669	0.0284167
SPP1	SPP1	0.234311	11.0555	3.66281	0.0560076	0.600239
ENSCSAG00000017207	ENSCSAG00000017207	0.234279	10.2914	4.7446	0.0712084	0.648661
POLR3H	POLR3H	-0.234192	9.85465	2.19762	0.221835	0.795392
DLGAP5	DLGAP5	-0.234143	9.8328	2.30255	0.266128	0.825536
TSPAN3	TSPAN3	-0.234084	10.1082	5.32745	0.0923167	0.667576
GLRX3	GLRX3	0.234061	9.99387	3.27797	0.133392	0.721639
POMP	POMP	-0.234049	10.1972	6.41876	0.0711638	0.648661
B4GALT7	B4GALT7	0.234033	9.81158	2.21143	0.236321	0.8101
NFAT5	NFAT5	-0.234033	9.77317	2.80837	0.237272	0.8101
MEF2A	MEF2A	0.234005	9.78114	2.54583	0.239516	0.810221
C15orf61	C15orf61	0.23388	9.74904	3.08919	0.244414	0.815334
EIF2AK4	EIF2AK4	0.233853	9.89829	2.10018	0.211067	0.787061
PLPP1	PLPP1	-0.233752	9.75814	2.73167	0.254213	0.819283
ITSN1	ITSN1	0.233706	9.81158	2.25775	0.230856	0.806061
ZNF507	ZNF507	0.233629	9.73065	4.8612	0.187484	0.765314
RCAN3	RCAN3	0.233595	9.76116	2.86876	0.23814	0.8101
PAF1	PAF1	0.233592	9.77916	2.45583	0.247593	0.815644
KIN	KIN	0.233511	9.75813	3.15582	0.22847	0.806061
NDUFB10	NDUFB10	-0.233416	10.2655	7.35621	0.0536641	0.591101
ENSCSAG00000001007	ENSCSAG00000001007	-0.233222	9.8983	2.36639	0.198214	0.777465
HMBOX1	HMBOX1	-0.233043	9.711	19.1726	0.0233889	0.48508
UBE2D1	UBE2D1	-0.232986	9.86965	2.22056	0.215742	0.790515
ENSCSAG00000001830	ENSCSAG00000001830	-0.232876	11.9394	22.1656	2.96251e-06	0.00128351
FUBP3	FUBP3	0.232834	9.74599	3.07921	0.258701	0.820492
CLDND1	CLDND1	0.232832	9.86029	2.44949	0.196903	0.776115
NDUFB2	NDUFB2	-0.23281	10.0899	5.10775	0.102907	0.690338
NCOR1	NCOR1	-0.232758	9.93265	1.92405	0.216469	0.790515
NDUFS7	NDUFS7	-0.232739	9.93355	2.66961	0.175736	0.755688
RRP12	RRP12	0.232683	9.75207	3.00982	0.24693	0.815644
USP34	USP34	-0.232626	9.82607	1.95864	0.258812	0.820492
MAP2K7	MAP2K7	-0.232383	9.73885	3.36788	0.250563	0.817536
NMT1	NMT1	0.232255	9.80476	2.28132	0.23834	0.8101
ANP32B	ANP32B	0.232194	10.4465	9.89293	0.0241082	0.48508
SF3B4	SF3B4	0.232069	9.9913	3.04031	0.139521	0.722001
STARD3NL	STARD3NL	-0.232063	9.80671	2.25991	0.242774	0.813068
SCAF4	SCAF4	0.232016	9.82415	2.142	0.24087	0.810907
SCP2	SCP2	-0.232003	9.84613	2.30274	0.219099	0.792766
OXSM	OXSM	0.23198	9.74395	3.20836	0.245443	0.815644
ITPR3	ITPR3	0.231743	9.74802	3.46646	0.223596	0.797309
ATXN7	ATXN7	0.231624	9.70787	16.8451	0.0674288	0.638547
TMCC1	TMCC1	0.231367	9.77816	2.40515	0.249878	0.81654
CRIP2	CRIP2	-0.231287	10.2164	6.21665	0.0658402	0.636252
SCPEP1	SCPEP1	-0.230917	9.78807	2.3836	0.254838	0.819283
PEPD	PEPD	-0.230783	9.83949	2.16305	0.235576	0.8101
COL4A2	COL4A2	-0.230604	9.92818	1.94062	0.200651	0.777465
ENSCSAG00000008039	ENSCSAG00000008039	-0.230511	10.0698	4.5911	0.113725	0.706497
TMEM106C	TMEM106C	-0.230435	9.9662	3.07038	0.166849	0.755688
RAB29	RAB29	0.230133	9.76116	2.64696	0.258995	0.820492
EPC1	EPC1	0.230064	9.81641	1.95733	0.278502	0.829588
F2RL1	F2RL1	-0.230021	9.95129	2.13902	0.182583	0.765314
CASP8AP2	CASP8AP2	0.229938	9.76918	3.29903	0.212221	0.787061
STOM	STOM	-0.229832	9.78807	2.38264	0.249105	0.81654
EMC3	EMC3	-0.229669	9.80866	2.13112	0.252488	0.81814
CDC123	CDC123	-0.229564	9.84993	2.30471	0.217757	0.792246
CLK4	CLK4	-0.229406	9.74599	4.69608	0.183474	0.765314
EIF2D	EIF2D	0.229384	9.75309	2.85096	0.253221	0.818207
PARN	PARN	-0.229187	9.75915	2.79653	0.256732	0.819871
USP37	USP37	0.229184	9.72551	4.88321	0.208575	0.787061
CMTM7	CMTM7	0.229043	9.76518	2.54478	0.263548	0.821947
ARIH2	ARIH2	0.229017	9.78806	2.27135	0.254754	0.819283
PARP4	PARP4	-0.228964	9.75005	2.92243	0.257978	0.820492
MICOS13	MICOS13	-0.228964	9.9592	2.99232	0.16584	0.755653
ZC3H14	ZC3H14	0.228805	9.81546	2.22486	0.237899	0.8101
G3BP1	G3BP1	-0.228803	10.1082	4.19076	0.109023	0.700629
ECHS1	ECHS1	-0.228751	10.0168	3.50247	0.139347	0.722001
MRPL34	MRPL34	0.228623	9.95129	2.79263	0.163986	0.752667
DYNC1I2	DYNC1I2	0.228583	9.77716	2.53096	0.245903	0.815644
E2F6	E2F6	0.228547	9.74497	3.10019	0.246182	0.815644
VPS13D	VPS13D	0.228459	9.72757	4.79995	0.204626	0.781669
TRPM5	TRPM5	0.227885	9.76818	2.48838	0.255833	0.819283
IFIH1	IFIH1	0.227697	9.8891	1.27813	0.258597	0.820492
C1orf50	C1orf50	0.227468	9.74192	3.22124	0.249408	0.81654
CSDE1	CSDE1	-0.227435	9.96795	2.3499	0.181831	0.765314
R3HCC1L	R3HCC1L	0.227418	9.71827	6.82472	0.162219	0.750333
COQ6	COQ6	-0.227401	9.79693	2.13225	0.259429	0.820492
RAB11A	RAB11A	-0.227311	9.94334	2.72918	0.174595	0.755688
CCDC34	CCDC34	-0.227175	9.7541	2.62677	0.268188	0.8266
TMEM179B	TMEM179B	-0.227168	9.86686	2.39159	0.213001	0.787061
PHF12	PHF12	0.22714	9.7286	5.80915	0.16681	0.755688
CYFIP1	CYFIP1	0.226922	9.8174	2.12441	0.249411	0.81654
FXR1	FXR1	0.22692	9.93712	2.37341	0.183051	0.765314
SARNP	SARNP	-0.226828	9.87525	2.07449	0.230416	0.806061
RFC2	RFC2	-0.226817	9.88728	2.33286	0.220911	0.794444
PCBP1	PCBP1	0.226806	10.0117	2.55936	0.155961	0.745025
VMP1	VMP1	-0.226789	9.95217	2.37039	0.185825	0.765314
MAP7D1	MAP7D1	-0.226748	9.84329	2.08399	0.235757	0.8101
TFAM	TFAM	-0.2267	9.76518	2.41778	0.280384	0.829588
PHB2	PHB2	0.226687	10.1051	4.12543	0.105035	0.693532
RBM17	RBM17	-0.226432	9.95305	2.55462	0.179179	0.76294
ZBTB6	ZBTB6	-0.226432	9.73886	3.64241	0.240272	0.810907
RAB8A	RAB8A	-0.226373	9.80379	2.19043	0.256243	0.819283
ARRDC1	ARRDC1	-0.22615	9.76918	2.37719	0.271809	0.827851
DUSP14	DUSP14	0.226097	9.87524	2.28262	0.212199	0.787061
MEN1	MEN1	0.225954	9.75309	2.69068	0.269957	0.827851
EIF2B2	EIF2B2	0.225889	9.75612	2.65844	0.26144	0.821248
LMF2	LMF2	-0.225789	9.82608	2.14837	0.247218	0.815644
PITHD1	PITHD1	-0.225733	9.74599	2.9225	0.267323	0.826486
DCDC1	DCDC1	0.225697	9.77617	2.39565	0.248218	0.815644
NUTF2	NUTF2	-0.225579	10.3917	9.48299	0.0393491	0.543404
PPP2R5D	PPP2R5D	-0.225577	9.76217	2.81381	0.255273	0.819283
DOCK5	DOCK5	-0.225346	9.76718	2.72338	0.249814	0.81654
C19orf33	C19orf33	-0.225319	9.75308	2.51464	0.285181	0.829588
RAB18	RAB18	0.225287	9.77518	2.35907	0.270758	0.827851
ACTR6	ACTR6	0.225183	9.73885	3.81239	0.236229	0.8101
ENSCSAG00000019017	ENSCSAG00000019017	0.225161	11.0918	8.78948	0.0162343	0.446571
YWHAQ	YWHAQ	-0.225143	10.1815	5.20053	0.0860877	0.667576
SENP5	SENP5	-0.225074	9.72138	5.30364	0.210649	0.787061
COPG1	COPG1	-0.225005	9.79987	2.43721	0.237265	0.8101
CRYZ	CRYZ	-0.224824	9.90742	2.70383	0.183332	0.765314
RIOX2	RIOX2	0.224781	9.73681	3.368	0.254209	0.819283
RNF115	RNF115	0.224727	9.82511	1.94733	0.25639	0.819283
ARPC5L	ARPC5L	0.224452	9.95745	2.74222	0.170736	0.755688
CHRDL1	CHRDL1	-0.224415	9.95218	2.74782	0.164253	0.752667
MFSD5	MFSD5	0.224331	9.73578	3.52431	0.25167	0.817771
IFT52	IFT52	-0.224324	9.76216	2.37595	0.27878	0.829588
RNF139	RNF139	0.22428	9.747	3.05519	0.253045	0.818146
DDB2	DDB2	-0.224224	9.78313	2.25492	0.267527	0.826486
SUGP2	SUGP2	0.224119	9.75713	2.72659	0.25591	0.819283
ANXA4	ANXA4	-0.224071	10.3786	5.2599	0.0512072	0.580747
P3H4	P3H4	0.223904	9.84424	1.89795	0.243966	0.815153
CDKN1B	CDKN1B	0.223872	9.79791	2.20491	0.253768	0.819283
ENSCSAG00000017701	ENSCSAG00000017701	0.223865	9.75511	2.56091	0.282729	0.829588
ESF1	ESF1	0.223763	9.80573	2.02135	0.267547	0.826486
HAX1	HAX1	0.22363	9.89372	2.17289	0.208734	0.787061
URGCP	URGCP	0.223598	9.7286	5.87796	0.170802	0.755688
THOC6	THOC6	0.223576	9.81836	2.17609	0.245426	0.815644
FBXO17	FBXO17	-0.223501	9.74802	2.75156	0.272696	0.827851
CACYBP	CACYBP	0.223413	10.2339	6.2852	0.0651287	0.631724
WDR91	WDR91	-0.223413	9.74293	3.05478	0.262684	0.821468
ENSCSAG00000011427	ENSCSAG00000011427	-0.223189	10.3381	7.4606	0.0475204	0.57235
COQ2	COQ2	0.22314	9.75005	2.78034	0.271754	0.827851
SLC4A4	SLC4A4	0.222966	9.80183	2.08091	0.256121	0.819283
MAP1S	MAP1S	-0.222953	9.73885	3.06855	0.273791	0.827851
C2orf68	C2orf68	-0.222945	9.77019	2.2176	0.282855	0.829588
AJUBA	AJUBA	0.222804	9.88543	1.89349	0.231456	0.806061
POLE4	POLE4	-0.222796	10.4283	8.02814	0.039494	0.543404
TXLNG	TXLNG	0.222642	9.75106	3.18081	0.239529	0.810221
RGCC	RGCC	-0.222515	9.7861	2.24365	0.262014	0.821248
H2AW	H2AW	0.222505	9.76417	2.74427	0.243258	0.81331
MARCHF7	MARCHF7	0.222038	9.77815	2.38517	0.263497	0.821947
IFI30	IFI30	-0.221969	10.1302	4.05768	0.110026	0.701914
EMC6	EMC6	0.22188	9.9723	2.49884	0.17451	0.755688
WDR43	WDR43	0.221871	9.84043	1.9145	0.246599	0.815644
RNASEH2C	RNASEH2C	-0.221608	10.1465	5.02406	0.101835	0.690338
CALU	CALU	0.2216	9.99729	2.97724	0.156413	0.745025
REXO2	REXO2	-0.221564	9.79202	2.28465	0.259243	0.820492
SLCO4A1	SLCO4A1	0.22148	9.76317	2.3385	0.298477	0.832085
HMGXB3	HMGXB3	0.221467	9.73476	4.03436	0.224582	0.79918
OGFOD1	OGFOD1	-0.221356	9.77518	2.11766	0.291336	0.831992
FPGS	FPGS	0.22135	9.79103	2.1362	0.265196	0.824614
CWC25	CWC25	0.221209	9.80476	1.9916	0.273956	0.827851
CASC3	CASC3	0.221159	9.79693	2.11325	0.265842	0.825143
BSDC1	BSDC1	-0.220945	9.75713	2.41951	0.282882	0.829588
MRPL18	MRPL18	0.220931	9.75915	2.4176	0.287198	0.830447
ZFAND5	ZFAND5	0.22091	9.98958	1.56369	0.237984	0.8101
PDGFB	PDGFB	0.220899	9.77418	2.31255	0.267427	0.826486
SRA1	SRA1	-0.220887	9.83183	2.01743	0.252609	0.81814
MED4	MED4	0.220872	9.75713	2.57251	0.270834	0.827851
ENSCSAG00000000163	ENSCSAG00000000163	-0.220738	9.96184	2.85671	0.172201	0.755688
TARBP2	TARBP2	0.220696	9.76317	2.48616	0.269989	0.827851
CMTM6	CMTM6	-0.220693	9.91377	2.18132	0.209594	0.787061
ENSCSAG00000005360	ENSCSAG00000005360	-0.220495	10.3108	7.69791	0.0588135	0.609626
BMPR2	BMPR2	-0.220421	9.7851	1.90937	0.296054	0.831992
PLIN2	PLIN2	0.220376	9.84137	1.79673	0.262218	0.821248
BCAP29	BCAP29	-0.220216	9.81546	1.79812	0.281874	0.829588
PRXL2A	PRXL2A	-0.22021	9.84043	2.03473	0.252728	0.81814
NSDHL	NSDHL	0.220125	9.87432	2.23672	0.219703	0.794321
EHMT1	EHMT1	0.220109	9.80475	2.00497	0.264772	0.823788
MCPH1	MCPH1	0.220059	9.71827	5.76647	0.198425	0.777465
CDCA2	CDCA2	-0.219941	9.80769	1.37752	0.408442	0.863558
NDUFA13	NDUFA13	-0.219774	10.5521	10.0299	0.0256986	0.488351
SLC31A1	SLC31A1	-0.21975	9.80281	2.00613	0.271966	0.827851
TNPO2	TNPO2	-0.219582	9.75814	2.35751	0.292294	0.831992
ENSCSAG00000014029	ENSCSAG00000014029	-0.219415	9.76015	2.28594	0.296207	0.831992
STUB1	STUB1	-0.219335	10.0126	2.98557	0.161472	0.750273
HNF1B	HNF1B	0.219328	9.91828	1.95263	0.212465	0.787061
NDRG1	NDRG1	-0.219147	9.74802	2.61048	0.292755	0.831992
KIF13B	KIF13B	0.219061	9.73987	3.04948	0.27128	0.827851
SWAP70	SWAP70	-0.219046	9.77318	2.04288	0.299746	0.832085
ENSCSAG00000006438	ENSCSAG00000006438	0.219026	9.85371	1.87242	0.251491	0.817771
UBE2O	UBE2O	0.218907	9.77817	2.19163	0.272755	0.827851
CLDN4	CLDN4	-0.218845	10.6185	4.41979	0.0358461	0.540116
ZNF394	ZNF394	0.218727	9.74192	3.73716	0.229628	0.806061
NSMCE1	NSMCE1	-0.218719	9.85653	1.89791	0.255301	0.819283
MTHFD2	MTHFD2	0.218698	9.91377	2.25576	0.20992	0.787061
KLHL21	KLHL21	-0.218595	9.76618	2.36313	0.272917	0.827851
GNPNAT1	GNPNAT1	0.21837	9.76518	2.3003	0.285827	0.829588
CDV3	CDV3	-0.218365	9.75914	2.24954	0.297651	0.832085
TAF1D	TAF1D	0.218294	9.92458	1.69812	0.25705	0.820381
ATP5MC1	ATP5MC1	-0.218092	10.5671	9.663	0.0242587	0.48508
POLDIP2	POLDIP2	0.218084	9.98528	2.72085	0.169942	0.755688
ENSCSAG00000018606	ENSCSAG00000018606	0.218014	9.74395	2.92653	0.269233	0.827851
ENSCSAG00000011104	ENSCSAG00000011104	-0.218003	10.18	3.21902	0.102537	0.690338
ARFRP1	ARFRP1	-0.21797	9.76618	2.19491	0.294638	0.831992
PCID2	PCID2	0.217819	9.74395	2.84955	0.273732	0.827851
EED	EED	-0.217704	9.78015	1.99599	0.299818	0.832085
SRSF4	SRSF4	0.217504	9.96008	2.31409	0.187263	0.765314
FNDC3B	FNDC3B	-0.21747	9.79791	1.74356	0.306408	0.832085
TAF1	TAF1	-0.217396	9.72138	4.90281	0.228953	0.806061
UAP1	UAP1	-0.217389	9.92369	2.31835	0.19971	0.777465
SLC35B1	SLC35B1	0.217342	9.92368	1.99304	0.218856	0.792766
FARSB	FARSB	0.217289	9.77617	2.17225	0.282638	0.829588
OST4	OST4	-0.217253	10.22	5.86397	0.0878032	0.667576
ENSCSAG00000000156	ENSCSAG00000000156	-0.21725	10.4238	7.83733	0.0420405	0.543404
PCYOX1	PCYOX1	-0.217193	9.85181	2.03143	0.248349	0.815644
NLN	NLN	0.217035	9.73476	3.33973	0.268379	0.8266
EPHA2	EPHA2	0.216977	9.78905	2.30144	0.261226	0.821248
BCL7B	BCL7B	0.21696	9.78114	2.23491	0.271833	0.827851
TMEM98	TMEM98	-0.21693	10.0134	3.01679	0.169028	0.755688
TMEM102	TMEM102	-0.216909	9.75713	2.4728	0.28285	0.829588
FDFT1	FDFT1	0.216834	9.90833	2.14905	0.210995	0.787061
PAGR1	PAGR1	0.2168	9.80963	1.9517	0.270597	0.827851
ME1	ME1	0.216735	9.75813	2.53204	0.276033	0.829535
ARL2BP	ARL2BP	-0.216707	9.85182	1.83789	0.260058	0.821248
NOP10	NOP10	-0.216675	10.0811	4.02688	0.134062	0.721639
WDR35	WDR35	0.216314	9.76518	2.24609	0.286058	0.829588
SUN1	SUN1	-0.216221	9.79202	1.86259	0.298704	0.832085
WDR77	WDR77	0.216125	9.80281	2.00363	0.278461	0.829588
SEC61G	SEC61G	-0.216092	9.95218	2.65621	0.196598	0.776115
HMGCL	HMGCL	-0.21608	9.75915	2.30511	0.295152	0.831992
AFF4	AFF4	0.21603	9.90558	1.74124	0.251447	0.817771
PGP	PGP	0.215811	9.74701	3.38504	0.236503	0.8101
CNOT3	CNOT3	0.215643	9.74701	2.77905	0.271412	0.827851
MAZ	MAZ	0.215596	9.75915	2.41564	0.279873	0.829588
DNAJC10	DNAJC10	0.215586	9.84234	1.98647	0.261341	0.821248
ENSCSAG00000011770	ENSCSAG00000011770	-0.215555	9.7541	2.56466	0.286266	0.829596
ZMYM4	ZMYM4	0.215535	9.78807	1.98306	0.281498	0.829588
MEMO1	MEMO1	0.215451	9.78213	2.05016	0.291527	0.831992
BAG4	BAG4	0.215337	9.74598	2.90777	0.268321	0.8266
TSPAN6	TSPAN6	-0.215313	9.80476	2.05867	0.273144	0.827851
IMP3	IMP3	0.215219	9.81933	1.93088	0.272647	0.827851
AFTPH	AFTPH	0.215207	9.76317	2.89804	0.246316	0.815644
UBE2J2	UBE2J2	0.215093	9.79693	1.90504	0.283279	0.829588
SLC25A13	SLC25A13	0.215086	9.85276	1.73006	0.260395	0.821248
ENSCSAG00000003183	ENSCSAG00000003183	-0.215053	9.77717	1.9334	0.303989	0.832085
PBDC1	PBDC1	-0.215039	9.77617	2.02298	0.298725	0.832085
ENSCSAG00000007903	ENSCSAG00000007903	-0.215029	9.81061	1.73716	0.292439	0.831992
RALGPS2	RALGPS2	-0.214814	9.76719	2.0493	0.302727	0.832085
TRIM37	TRIM37	-0.214711	9.84518	1.84182	0.264332	0.823403
COPRS	COPRS	0.214623	9.87338	1.99432	0.23756	0.8101
CUL4A	CUL4A	0.214285	9.86311	1.87432	0.248677	0.816206
UCHL5	UCHL5	-0.214263	9.85936	2.14463	0.242308	0.813068
IDH3B	IDH3B	-0.214099	10.0109	3.04716	0.166802	0.755688
WAPL	WAPL	-0.214096	9.78906	1.82718	0.30022	0.832085
DDX52	DDX52	0.214061	9.78707	2.04702	0.278656	0.829588
CTPS1	CTPS1	0.213985	9.76316	2.21037	0.283413	0.829588
C16orf87	C16orf87	-0.213842	9.73066	3.46035	0.26723	0.826486
EIF4E	EIF4E	-0.213788	9.85841	1.8379	0.263277	0.821947
ENSCSAG00000014769	ENSCSAG00000014769	-0.213508	10.1472	2.61737	0.126954	0.717715
DCAF11	DCAF11	-0.21332	9.75005	2.32463	0.312151	0.836015
DHX8	DHX8	-0.213246	9.76316	2.11858	0.30665	0.832085
BEX1	BEX1	-0.213238	9.87803	1.86075	0.255505	0.819283
AP1M2	AP1M2	-0.213223	9.98443	2.61228	0.182122	0.765314
SNAPC2	SNAPC2	-0.21297	9.79103	1.8262	0.304528	0.832085
PGRMC2	PGRMC2	0.212863	9.74497	2.80281	0.277839	0.829588
CHCHD1	CHCHD1	-0.212683	9.75005	2.68855	0.281732	0.829588
ZFAND2A	ZFAND2A	-0.212623	9.7541	2.30462	0.305317	0.832085
ZC3HAV1	ZC3HAV1	0.212558	10.1671	0.680767	0.409577	0.863558
ENSCSAG00000019522	ENSCSAG00000019522	-0.212381	10.3012	6.77167	0.072924	0.649086
ORMDL1	ORMDL1	-0.212368	9.74802	2.45066	0.299179	0.832085
CALM1	CALM1	-0.212229	10.942	9.01603	0.00699808	0.333789
MDP1	MDP1	0.212228	9.80671	1.91329	0.285888	0.829588
TMEM54	TMEM54	-0.212182	9.82896	2.01253	0.27034	0.827851
IKBKG	IKBKG	-0.21214	9.80574	1.69584	0.304714	0.832085
SLC39A7	SLC39A7	-0.21212	9.76718	2.11114	0.300899	0.832085
PRSS23	PRSS23	0.211918	10.1177	2.86247	0.122001	0.717715
ENSCSAG00000008441	ENSCSAG00000008441	-0.211868	10.3786	8.51706	0.0579372	0.607268
NFIC	NFIC	0.211826	9.87245	1.73781	0.25435	0.819283
WDR45B	WDR45B	0.21142	9.91377	1.74548	0.242977	0.813068
TMOD3	TMOD3	-0.211414	9.84803	2.00229	0.255703	0.819283
PPP6C	PPP6C	0.211285	9.80085	1.87123	0.284526	0.829588
FSCN1	FSCN1	0.211251	9.73271	3.07064	0.29004	0.831992
SLC38A10	SLC38A10	0.21114	9.75612	2.30232	0.301432	0.832085
MED19	MED19	0.210926	9.82222	1.76607	0.277303	0.829588
ARL13B	ARL13B	-0.210911	9.74701	2.49176	0.303642	0.832085
LAPTM4A	LAPTM4A	-0.210707	10.2963	6.19104	0.0804065	0.665827
DAB1	DAB1	-0.210642	9.74599	2.67706	0.283444	0.829588
TTC21B	TTC21B	0.210521	9.72137	4.71855	0.239392	0.810221
PAXX	PAXX	0.21051	9.83567	1.86316	0.271331	0.827851
SPTSSA	SPTSSA	-0.210498	9.79497	1.86826	0.307251	0.833049
ATP23	ATP23	-0.210445	9.8174	1.67002	0.299807	0.832085
ABTB2	ABTB2	0.210357	9.71412	13.6891	0.0764114	0.658811
MLYCD	MLYCD	-0.21033	9.72963	3.85873	0.252912	0.818146
AK3	AK3	0.210214	9.94067	2.25591	0.210177	0.787061
NSFL1C	NSFL1C	-0.210136	9.85464	1.62193	0.281518	0.829588
CAST	CAST	-0.210128	10.2208	3.65415	0.121419	0.717715
ALG3	ALG3	-0.210008	9.78708	1.95743	0.293725	0.831992
CIAO1	CIAO1	0.209949	10.0218	2.49323	0.175335	0.755688
FAM204A	FAM204A	-0.209784	9.78708	1.79541	0.312055	0.836015
RTRAF	RTRAF	0.209774	10.0955	3.54659	0.133484	0.721639
WDR6	WDR6	-0.209735	9.76116	2.17591	0.30542	0.832085
SNAPC1	SNAPC1	0.209703	9.76116	2.25891	0.296046	0.831992
CDK10	CDK10	-0.209689	9.74802	2.3919	0.30614	0.832085
ACTR10	ACTR10	-0.209584	9.85747	1.65454	0.283064	0.829588
PPIG	PPIG	0.209419	9.77018	2.0473	0.300071	0.832085
CDC45	CDC45	-0.20941	9.7409	2.62035	0.329053	0.842169
ENSCSAG00000011893	ENSCSAG00000011893	0.209398	9.81643	1.8315	0.279991	0.829588
ENSCSAG00000001866	ENSCSAG00000001866	-0.209173	9.77218	2.51316	0.270478	0.827851
ANKZF1	ANKZF1	0.20915	9.73988	2.72758	0.294016	0.831992
LITAF	LITAF	-0.209038	9.87431	1.73692	0.27576	0.829192
ENSCSAG00000000444	ENSCSAG00000000444	-0.208983	11.7585	14.5318	0.000148743	0.0276184
OSTF1	OSTF1	-0.20892	9.77019	2.2728	0.291468	0.831992
SPPL2A	SPPL2A	0.208817	9.79987	1.81921	0.293842	0.831992
ABITRAM	ABITRAM	0.208794	9.73168	3.09251	0.292558	0.831992
BAIAP2L1	BAIAP2L1	-0.208756	9.75106	2.34588	0.314065	0.836015
EMC2	EMC2	-0.208289	9.74701	2.42162	0.30557	0.832085
ARHGEF5	ARHGEF5	-0.208261	9.73168	3.25357	0.280747	0.829588
DAZAP2	DAZAP2	-0.208136	9.98183	2.41369	0.197374	0.776796
MTG1	MTG1	-0.20797	9.78609	1.77633	0.313722	0.836015
MSI2	MSI2	-0.207964	9.74395	2.58617	0.299898	0.832085
SCRN2	SCRN2	-0.207961	9.76116	2.14579	0.316645	0.83696
ENSCSAG00000009802	ENSCSAG00000009802	-0.20786	10.2852	6.06465	0.0847812	0.665827
PLAUR	PLAUR	0.207806	9.80183	1.68076	0.295646	0.831992
PPP2R5A	PPP2R5A	0.207733	9.74192	2.65155	0.296759	0.831992
IVD	IVD	0.207588	9.75207	2.35445	0.302892	0.832085
TFG	TFG	-0.207569	10.0176	2.75243	0.181067	0.765314
RCAN1	RCAN1	-0.207518	9.79693	1.4534	0.339968	0.842934
ISYNA1	ISYNA1	-0.207444	9.83375	1.75818	0.290734	0.831992
RIMKLB	RIMKLB	0.207172	9.73885	3.26466	0.26219	0.821248
PKN2	PKN2	0.207155	9.81933	1.72037	0.291661	0.831992
PDCD6IP	PDCD6IP	-0.207089	9.87524	1.52143	0.286816	0.830265
ACTR1A	ACTR1A	-0.207064	9.85747	1.74064	0.273813	0.827851
RB1CC1	RB1CC1	0.206888	9.86123	1.66306	0.270687	0.827851
ANKRD11	ANKRD11	-0.206854	9.93087	1.2845	0.318691	0.838499
PRKCI	PRKCI	-0.20667	9.75207	2.23326	0.310491	0.835528
DALRD3	DALRD3	0.20665	9.75713	2.18278	0.305787	0.832085
CCDC51	CCDC51	0.206582	9.75409	2.2725	0.304295	0.832085
SPOCK3	SPOCK3	0.206531	9.77019	2.00956	0.304025	0.832085
TUBA1B	TUBA1B	-0.20637	10.5084	8.93952	0.0355213	0.540116
ID1	ID1	0.206312	10.0907	1.01422	0.314209	0.836015
JMJD4	JMJD4	0.206278	9.76517	2.05939	0.313931	0.836015
ENSCSAG00000008809	ENSCSAG00000008809	-0.206268	10.8772	11.684	0.0101854	0.389368
NME6	NME6	0.206247	9.79791	1.7181	0.304858	0.832085
TJP1	TJP1	0.206138	9.90651	1.89523	0.240199	0.810907
ENSCSAG00000013590	ENSCSAG00000013590	0.206046	11.7015	11.1857	0.000863891	0.0998082
GTPBP4	GTPBP4	0.206042	9.96533	2.22674	0.205605	0.78368
IL18BP	IL18BP	0.205799	9.85371	2.1386	0.242986	0.813068
ILRUN	ILRUN	-0.205786	9.72756	3.83601	0.258072	0.820492
PHACTR4	PHACTR4	0.205637	9.77616	2.0831	0.29134	0.831992
RPAIN	RPAIN	0.205553	9.7851	1.90383	0.300487	0.832085
MRPL38	MRPL38	-0.20536	9.89738	1.68421	0.265509	0.825092
REST	REST	0.205295	9.77517	2.14406	0.291511	0.831992
DNAJC30	DNAJC30	0.205255	9.73783	2.69533	0.302383	0.832085
ATP6V1E1	ATP6V1E1	-0.205241	9.75207	2.1731	0.322904	0.838948
SUPT16H	SUPT16H	-0.205101	10.06	3.18416	0.160537	0.750273
TRIP10	TRIP10	-0.204891	9.87895	1.4598	0.297191	0.832085
TRAPPC3	TRAPPC3	-0.204593	9.82992	1.63847	0.301323	0.832085
YTHDC1	YTHDC1	0.204583	9.83088	1.56328	0.309168	0.834561
TRIP12	TRIP12	-0.204503	9.83088	1.50272	0.314082	0.836015
C1orf122	C1orf122	-0.204496	9.75208	2.25235	0.315914	0.83696
ESYT1	ESYT1	-0.204364	9.77018	2.34063	0.284913	0.829588
TMCO3	TMCO3	-0.204232	9.74903	2.15209	0.329679	0.842169
EXOC6B	EXOC6B	0.204118	9.76417	2.12902	0.302683	0.832085
UFSP2	UFSP2	-0.204095	9.73681	2.68445	0.309929	0.835207
BRWD3	BRWD3	0.203879	9.71516	7.32952	0.17122	0.755688
HSP90B1	HSP90B1	-0.20387	10.8179	4.19054	0.0409867	0.543404
TSTA3	TSTA3	0.203726	9.84328	1.72927	0.281242	0.829588
AKR1A1	AKR1A1	-0.203666	9.87245	1.62888	0.283094	0.829588
ARPP19	ARPP19	0.203618	9.73988	2.67023	0.301428	0.832085
WDR36	WDR36	0.203606	9.74599	2.48127	0.30122	0.832085
ENSCSAG00000010048	ENSCSAG00000010048	0.203586	9.77018	2.6401	0.274254	0.828016
ENSCSAG00000003804	ENSCSAG00000003804	-0.203478	10.0244	3.09387	0.184481	0.765314
NBN	NBN	0.203452	9.92908	1.93881	0.233411	0.808231
ENSCSAG00000001187	ENSCSAG00000001187	0.203365	9.73885	2.73167	0.303059	0.832085
MTDH	MTDH	0.203312	10.5456	7.66169	0.0462342	0.562932
BEX3	BEX3	-0.203171	10.2046	4.47035	0.113458	0.706497
DNAJB4	DNAJB4	-0.202894	9.73374	4.89782	0.202032	0.777465
SBNO1	SBNO1	-0.202864	9.73783	2.96663	0.292844	0.831992
CRIM1	CRIM1	-0.202835	9.77318	1.89842	0.316989	0.836986
GCHFR	GCHFR	0.202773	9.75612	2.19847	0.311506	0.836015
INTS10	INTS10	-0.202709	9.77318	2.05	0.306513	0.832085
XRN1	XRN1	0.2027	9.80183	1.70777	0.306234	0.832085
CUL1	CUL1	0.202691	9.89555	1.67258	0.260503	0.821248
TMEM59	TMEM59	-0.20252	9.89647	1.8721	0.265668	0.825096
IFRD1	IFRD1	0.202499	9.81739	1.56869	0.31669	0.83696
TRMT61B	TRMT61B	0.202356	9.90286	1.79066	0.252247	0.81814
ENSCSAG00000000619	ENSCSAG00000000619	-0.202281	9.84897	1.47641	0.309512	0.834623
G6PC3	G6PC3	0.202221	9.82319	1.70094	0.296686	0.831992
LACTB2	LACTB2	-0.202103	9.88174	1.55836	0.285667	0.829588
ZNF451	ZNF451	-0.202091	9.72962	3.87606	0.24773	0.815644
LIMS1	LIMS1	0.202025	10.12	2.30255	0.16912	0.755688
MTX2	MTX2	-0.201943	9.84518	1.54815	0.301886	0.832085
NBL1	NBL1	0.2019	9.84043	1.65425	0.28931	0.831992
SDF2L1	SDF2L1	-0.201882	9.93354	1.92904	0.236527	0.8101
ENSCSAG00000003709	ENSCSAG00000003709	0.20182	9.90469	1.85946	0.24959	0.81654
EEFSEC	EEFSEC	-0.201815	9.80183	1.53152	0.333521	0.842169
RBM3	RBM3	-0.201717	10.1185	3.51834	0.14572	0.727061
ENSCSAG00000006643	ENSCSAG00000006643	0.201688	10.9973	12.0389	0.00622173	0.314047
ENSCSAG00000004975	ENSCSAG00000004975	0.201664	9.77118	1.88822	0.31945	0.838689
ADI1	ADI1	-0.201663	9.81643	1.56495	0.318197	0.837624
CLU	CLU	-0.201663	9.93801	1.6825	0.24975	0.81654
NUP58	NUP58	0.201508	9.74599	2.62684	0.295741	0.831992
BTBD10	BTBD10	0.201497	9.75005	2.34046	0.302844	0.832085
KXD1	KXD1	-0.201455	9.89005	1.80403	0.258803	0.820492
EZH2	EZH2	0.201431	9.82126	1.86307	0.283758	0.829588
ENSCSAG00000006895	ENSCSAG00000006895	-0.201147	9.75814	1.87534	0.355263	0.852135
ALOXE3	ALOXE3	-0.201127	9.73373	6.78018	0.133156	0.721639
AGGF1	AGGF1	-0.20103	9.90104	1.56094	0.281824	0.829588
KDM2A	KDM2A	0.200967	9.72138	4.46743	0.246179	0.815644
MRPL12	MRPL12	0.200895	10.3441	5.4252	0.0734319	0.649086
PHIP	PHIP	0.200858	9.8992	1.39604	0.310093	0.835207
ZNF800	ZNF800	0.200855	9.71516	7.34838	0.173038	0.755688
OAT	OAT	-0.200449	9.82992	1.98068	0.2735	0.827851
SART3	SART3	-0.200311	9.74599	2.41763	0.321429	0.838689
ENSCSAG00000018603	ENSCSAG00000018603	0.200151	10.9182	10.5744	0.0206307	0.472383
STK38	STK38	0.200071	9.74497	2.61697	0.295624	0.831992
PPP1R15B	PPP1R15B	0.199965	9.71412	8.15419	0.15446	0.745025
NCOA4	NCOA4	-0.199954	9.98442	1.86515	0.232686	0.808005
LTN1	LTN1	-0.199864	9.79594	1.56943	0.332433	0.842169
HERPUD1	HERPUD1	-0.199809	9.92457	1.30883	0.292556	0.831992
RPS6KB2	RPS6KB2	0.199804	9.77915	1.79436	0.320879	0.838689
TACC1	TACC1	0.199747	9.7286	3.38748	0.280931	0.829588
PHGDH	PHGDH	0.199689	9.80963	1.78321	0.294476	0.831992
ENSCSAG00000018673	ENSCSAG00000018673	0.199681	9.81352	1.70209	0.314033	0.836015
ENSCSAG00000011466	ENSCSAG00000011466	-0.199478	9.76618	1.99569	0.319734	0.838689
NQO2	NQO2	-0.199376	9.82992	1.74657	0.292315	0.831992
REV3L	REV3L	0.199366	9.78708	1.98689	0.313252	0.836015
DLG2	DLG2	0.199363	9.91738	1.37084	0.261935	0.821248
PFDN1	PFDN1	0.199184	9.84613	1.67977	0.284477	0.829588
ENSCSAG00000019744	ENSCSAG00000019744	-0.199159	10.665	8.12385	0.0305019	0.517337
CLUH	CLUH	0.199142	9.76919	1.94652	0.320697	0.838689
ENSCSAG00000005857	ENSCSAG00000005857	0.199141	9.76718	2.0284	0.30889	0.834561
ZNF655	ZNF655	0.199118	9.80574	1.67935	0.306131	0.832085
ENSCSAG00000008420	ENSCSAG00000008420	0.199066	9.74599	2.34157	0.316594	0.83696
CNPY3	CNPY3	-0.199054	9.86499	1.74799	0.280745	0.829588
ATF6	ATF6	-0.199032	9.76819	1.77497	0.338363	0.842934
SPATA20	SPATA20	0.19902	9.76217	1.9863	0.320031	0.838689
ENSCSAG00000018292	ENSCSAG00000018292	-0.198815	9.88913	1.75202	0.268343	0.8266
CDCA7	CDCA7	0.198728	9.74598	2.8708	0.306156	0.832085
ENSCSAG00000013394	ENSCSAG00000013394	0.198728	9.85842	1.7639	0.279159	0.829588
TSC22D2	TSC22D2	0.198649	9.78411	2.75915	0.261311	0.821248
BLOC1S1	BLOC1S1	-0.198546	9.93265	1.67899	0.260784	0.821248
VAV3	VAV3	0.198511	9.73681	2.9336	0.28444	0.829588
ENSCSAG00000019054	ENSCSAG00000019054	0.198501	10.3641	4.0569	0.10635	0.694603
CD70	CD70	0.198496	9.79201	1.64813	0.321194	0.838689
BLOC1S6	BLOC1S6	0.198475	9.75511	2.04393	0.32791	0.842169
CCDC107	CCDC107	0.198435	9.83853	1.71213	0.291431	0.831992
MICALL2	MICALL2	0.198367	9.73681	2.96183	0.287378	0.830504
CCSER2	CCSER2	-0.198362	9.73579	2.71454	0.311312	0.836015
KIAA1217	KIAA1217	-0.198175	9.78906	1.54511	0.339601	0.842934
MRPS26	MRPS26	0.198091	10.0971	3.25009	0.157098	0.745793
SIN3A	SIN3A	-0.197965	9.75713	1.97294	0.335521	0.842234
MEAF6	MEAF6	0.19793	9.87337	1.57478	0.286103	0.829588
NDUFS4	NDUFS4	-0.197896	9.88081	1.76501	0.274634	0.828427
FH	FH	-0.197765	9.84519	1.71562	0.290722	0.831992
FEN1	FEN1	0.197738	9.79791	2.07314	0.295427	0.831992
PGM1	PGM1	-0.197619	9.78609	1.65665	0.333838	0.842169
ADGRG6	ADGRG6	0.197598	9.84993	1.49739	0.299856	0.832085
AMACR	AMACR	-0.19759	9.74701	2.59035	0.301447	0.832085
ATP5F1D	ATP5F1D	0.197539	10.2368	3.92101	0.121929	0.717715
NADK	NADK	0.197499	9.73578	3.44147	0.262762	0.821468
PRR11	PRR11	0.197493	9.80476	3.08422	0.214571	0.789949
NUDT5	NUDT5	-0.197454	9.82511	1.5661	0.323211	0.838948
CASP6	CASP6	-0.197228	9.74192	2.28423	0.341776	0.844316
SKP1	SKP1	-0.197163	10.4302	7.67305	0.0641839	0.629117
DDX39A	DDX39A	-0.19709	10.0632	2.74872	0.183055	0.765314
NIT2	NIT2	-0.196944	9.75914	1.96182	0.333922	0.842169
RAB20	RAB20	0.19693	9.82318	1.47251	0.313808	0.836015
STX7	STX7	0.196923	9.76718	1.93168	0.322162	0.838948
IRF2BP2	IRF2BP2	0.196913	9.72962	3.40301	0.279267	0.829588
BTBD7	BTBD7	0.196796	9.73065	3.81207	0.255987	0.819283
ENSCSAG00000003157	ENSCSAG00000003157	-0.19677	10.3635	5.95928	0.0824841	0.665827
DNAJC25	DNAJC25	0.196691	9.75207	2.2664	0.319754	0.838689
IRF8	IRF8	0.196569	9.73579	2.38801	0.354873	0.852135
SNX1	SNX1	-0.196529	9.82608	1.5242	0.319952	0.838689
ITGA3	ITGA3	0.1962	9.97751	1.85891	0.227861	0.806061
IL6ST	IL6ST	0.196159	9.96795	1.58897	0.250557	0.817536
FOS	FOS	-0.196056	9.81446	1.64842	0.29285	0.831992
PYURF	PYURF	-0.195969	9.87803	1.62488	0.286726	0.830265
TXNRD1	TXNRD1	0.195958	9.82608	1.55626	0.324027	0.838972
LYAR	LYAR	0.195914	9.82799	1.61792	0.303474	0.832085
MED1	MED1	0.195823	9.77118	1.86978	0.323219	0.838948
MTHFD1	MTHFD1	-0.19581	9.87152	1.83823	0.272784	0.827851
GMFB	GMFB	-0.195783	9.74802	2.08212	0.339638	0.842934
FAM162A	FAM162A	-0.195743	9.94688	2.23549	0.231305	0.806061
H2BC11	H2BC11	-0.195661	9.75409	2.59164	0.275186	0.828427
ARF4	ARF4	-0.195612	10.0947	3.34775	0.163265	0.751428
COX5B	COX5B	-0.195592	10.6493	9.57046	0.034165	0.534619
CWC27	CWC27	-0.195515	9.73987	2.50788	0.317651	0.837034
NXT1	NXT1	0.195514	9.75612	2.01415	0.336481	0.842256
DLG5	DLG5	0.195483	9.76819	2.00028	0.317625	0.837034
NRDC	NRDC	0.195448	9.82511	1.53744	0.316688	0.83696
HIF1AN	HIF1AN	0.195443	9.80183	1.60471	0.324008	0.838972
CNP	CNP	-0.195424	9.80379	1.45561	0.339251	0.842934
ADAM15	ADAM15	0.195396	9.73885	2.66291	0.307613	0.833163
CREM	CREM	-0.195354	9.77518	1.69792	0.339214	0.842934
TMUB1	TMUB1	0.195245	9.80183	1.60022	0.327315	0.841599
KIF3C	KIF3C	0.195232	9.7861	1.71334	0.324519	0.838972
ENSCSAG00000005073	ENSCSAG00000005073	-0.195041	10.2654	3.60704	0.105822	0.69378
WTAP	WTAP	-0.195028	9.74192	2.34721	0.324292	0.838972
LRRC58	LRRC58	0.194954	9.72241	5.20765	0.217131	0.791743
GADD45B	GADD45B	0.194928	10.5836	1.91548	0.166753	0.755688
MDH1	MDH1	-0.194858	10.2252	4.27432	0.126844	0.717715
SIPA1	SIPA1	0.194571	9.75612	1.97103	0.346484	0.848436
OCA2	OCA2	0.194568	9.747	2.21543	0.326619	0.841599
XPNPEP1	XPNPEP1	0.194442	9.74293	2.28692	0.334321	0.842169
COPS5	COPS5	-0.194158	9.90469	1.78678	0.272385	0.827851
GLYR1	GLYR1	0.19407	9.74395	2.7391	0.287769	0.83075
TRUB2	TRUB2	0.194019	9.78708	1.62915	0.335089	0.842169
CD55	CD55	0.193927	9.75511	1.84217	0.362517	0.853146
AHNAK	AHNAK	-0.1937	10.1341	1.74732	0.186604	0.765314
SPTBN1	SPTBN1	-0.193633	10.5096	3.78513	0.0706807	0.648661
SERTAD2	SERTAD2	0.193631	9.75106	2.67522	0.295157	0.831992
COQ5	COQ5	0.193548	9.74701	2.17566	0.333816	0.842169
TSPAN2	TSPAN2	-0.193542	9.80671	1.41331	0.345482	0.848046
NUP42	NUP42	0.193484	9.73373	3.04676	0.291262	0.831992
SMARCA1	SMARCA1	-0.193474	9.82415	1.49025	0.324371	0.838972
CDK5RAP3	CDK5RAP3	0.193469	9.8106	1.63761	0.319395	0.838689
SHFL	SHFL	0.193447	9.77916	1.64058	0.33739	0.842281
AARS1	AARS1	0.19343	9.79497	1.62997	0.329484	0.842169
TBL3	TBL3	-0.193319	9.77118	1.75437	0.34405	0.846509
PNO1	PNO1	0.193311	9.76317	1.83218	0.342258	0.844519
ALKBH3	ALKBH3	-0.193177	9.77717	1.62875	0.350767	0.851848
PSMB10	PSMB10	-0.193161	10.0427	2.67666	0.20204	0.777465
KIAA0753	KIAA0753	-0.193051	9.71723	5.66119	0.215329	0.790046
LOXL1	LOXL1	-0.193025	9.95568	1.73279	0.259055	0.820492
ABCE1	ABCE1	0.192978	9.86966	1.56905	0.300745	0.832085
ENSCSAG00000018548	ENSCSAG00000018548	-0.192949	10.1011	3.52642	0.161847	0.750273
SERINC1	SERINC1	0.192822	9.77916	1.71365	0.333868	0.842169
RAB4A	RAB4A	0.19282	9.79299	1.6013	0.331054	0.842169
CDH16	CDH16	0.192771	9.74802	2.37827	0.322866	0.838948
FSD1	FSD1	-0.192765	9.74395	2.17681	0.34457	0.846606
CTTN	CTTN	-0.192712	9.938	1.98872	0.240728	0.810907
NAA15	NAA15	0.192659	9.81643	1.49959	0.325596	0.840921
CNOT9	CNOT9	-0.19264	9.79201	1.48255	0.354762	0.852135
LGALSL	LGALSL	-0.192574	9.71203	8.98971	0.140168	0.722001
SUGT1	SUGT1	0.192557	9.93533	1.85659	0.247391	0.815644
SCARB2	SCARB2	-0.192399	9.81352	1.67058	0.313361	0.836015
PARK7	PARK7	-0.192349	10.0649	2.94915	0.196255	0.776115
ENSCSAG00000005487	ENSCSAG00000005487	-0.192346	10.0419	1.8822	0.232921	0.808005
FMC1	FMC1	-0.192324	9.73988	2.11311	0.327865	0.842169
EIF6	EIF6	-0.192258	10.2591	4.97239	0.113877	0.706497
MYD88	MYD88	0.19225	9.73885	2.32966	0.333814	0.842169
ENSCSAG00000019475	ENSCSAG00000019475	0.192076	9.86499	1.81671	0.279436	0.829588
ENSCSAG00000002534	ENSCSAG00000002534	0.192072	11.5315	8.50955	0.00658422	0.322937
C9orf64	C9orf64	0.192053	9.73988	2.36808	0.329351	0.842169
KIFC3	KIFC3	0.19187	9.73681	2.93726	0.290086	0.831992
RIN1	RIN1	0.191748	9.72963	3.14333	0.29353	0.831992
DNAJC7	DNAJC7	-0.191703	9.84329	1.50083	0.314749	0.836168
ZNF593	ZNF593	0.191666	9.99643	1.98877	0.227772	0.806061
COMMD5	COMMD5	-0.191661	9.74701	2.11779	0.352788	0.852135
TMED10	TMED10	-0.1915	10.0352	2.48751	0.210025	0.787061
ENSCSAG00000000541	ENSCSAG00000000541	-0.191457	10.6901	7.4696	0.0323126	0.527403
PSMB3	PSMB3	-0.191454	10.3858	6.26617	0.0823548	0.665827
ANXA3	ANXA3	-0.191435	9.81642	1.54815	0.330736	0.842169
FRMD4B	FRMD4B	-0.191372	9.86593	1.17312	0.361271	0.852135
SNCA	SNCA	0.191327	9.74801	2.19922	0.329745	0.842169
ARHGAP10	ARHGAP10	-0.19128	9.74192	2.11494	0.356884	0.852135
GOLIM4	GOLIM4	-0.191175	9.88728	1.4682	0.304262	0.832085
CWC15	CWC15	-0.191173	9.93711	1.54771	0.279659	0.829588
ENSCSAG00000018591	ENSCSAG00000018591	-0.191168	9.74904	2.00412	0.353194	0.852135
ENSCSAG00000002537	ENSCSAG00000002537	0.191159	10.8696	6.48898	0.0323604	0.527403
MRPL3	MRPL3	0.191035	9.85748	1.52317	0.311829	0.836015
TCEAL9	TCEAL9	0.191032	9.78609	1.64921	0.334006	0.842169
TRIM4	TRIM4	0.190836	9.78411	1.671	0.333617	0.842169
THOC1	THOC1	0.190728	9.7409	2.234	0.348086	0.849384
ALG2	ALG2	-0.190682	9.77617	1.59196	0.355835	0.852135
RPS20	RPS20	0.190568	10.6508	4.76977	0.0535512	0.591101
SMC1A	SMC1A	0.190509	9.8174	1.5802	0.320098	0.838689
CPNE1	CPNE1	-0.190466	9.88174	1.45392	0.303587	0.832085
ACLY	ACLY	0.190333	10.0302	2.14461	0.212592	0.787061
DNAJC2	DNAJC2	-0.190314	9.84898	1.339	0.335697	0.842234
REX1BD	REX1BD	-0.190224	9.80476	1.60421	0.33167	0.842169
CKLF	CKLF	-0.190185	10.0931	3.62606	0.168757	0.755688
FBXO11	FBXO11	0.190137	9.73886	2.52478	0.316818	0.83696
FBXW5	FBXW5	-0.190059	9.77717	1.61954	0.350964	0.851848
TLCD1	TLCD1	0.189967	9.76918	1.71024	0.353817	0.852135
SMARCAL1	SMARCAL1	-0.189911	9.74192	2.16898	0.347022	0.84902
SLK	SLK	0.189906	9.74497	2.18657	0.334828	0.842169
FAM177A1	FAM177A1	0.189892	9.78015	1.61113	0.34972	0.851213
PTDSS1	PTDSS1	0.189782	9.81352	1.48032	0.337442	0.842281
BRIX1	BRIX1	0.189766	9.81255	1.49485	0.331178	0.842169
AKTIP	AKTIP	-0.189726	9.74802	1.98977	0.361408	0.852135
LMO7	LMO7	-0.189694	9.83757	1.3418	0.33515	0.842169
LRRFIP2	LRRFIP2	0.18968	9.91467	1.32369	0.298661	0.832085
MED21	MED21	-0.189646	9.75511	1.79724	0.355499	0.852135
CHMP2B	CHMP2B	-0.189594	9.77915	1.55476	0.357053	0.852135
LUC7L3	LUC7L3	0.189568	9.89646	1.44739	0.293771	0.831992
NDUFB3	NDUFB3	-0.189535	10.0101	2.54183	0.212289	0.787061
ENSCSAG00000019592	ENSCSAG00000019592	-0.189487	10.5544	8.40605	0.0510729	0.580747
FYTTD1	FYTTD1	0.189482	9.828	1.44944	0.332332	0.842169
BASP1	BASP1	-0.189451	9.86124	1.46131	0.316456	0.83696
FOPNL	FOPNL	0.189357	9.74192	2.16249	0.345964	0.848193
RASL11A	RASL11A	0.189317	9.80183	1.46839	0.329785	0.842169
TMED2	TMED2	-0.189285	10.0058	2.28431	0.220883	0.794444
PORCN	PORCN	-0.189272	9.75713	1.89481	0.354372	0.852135
TP53RK	TP53RK	-0.189073	9.76718	1.6026	0.367516	0.853986
ENSCSAG00000002402	ENSCSAG00000002402	0.189012	9.81158	1.62547	0.323849	0.838972
NOP53	NOP53	0.188959	9.88728	1.50591	0.297527	0.832085
TNFAIP1	TNFAIP1	0.188801	9.85371	1.43537	0.314999	0.836406
DNAJB2	DNAJB2	-0.18878	9.71619	5.51632	0.221242	0.794444
RASSF1	RASSF1	0.188727	9.74802	2.09008	0.339995	0.842934
PAFAH1B3	PAFAH1B3	-0.188518	10.0859	2.29264	0.208364	0.787061
UPP1	UPP1	-0.188487	9.84138	1.37394	0.336257	0.842256
ENSCSAG00000009522	ENSCSAG00000009522	-0.1884	9.75713	2.00407	0.344355	0.846509
TMEM258	TMEM258	-0.188388	9.83853	1.76398	0.307989	0.833295
ENY2	ENY2	-0.188343	10.4627	6.32646	0.0726322	0.649086
ITM2B	ITM2B	-0.18833	10.2998	3.86793	0.124308	0.717715
NUMA1	NUMA1	-0.188266	9.8328	1.28722	0.348151	0.849384
ARHGAP11A	ARHGAP11A	0.188095	9.8174	2.25383	0.261965	0.821248
ARL6IP4	ARL6IP4	-0.188034	9.99043	1.67225	0.262519	0.821468
SNCG	SNCG	-0.18802	9.78607	1.8037	0.325417	0.840876
PGAP2	PGAP2	-0.187998	9.79201	1.41831	0.360942	0.852135
XRCC5	XRCC5	-0.18799	10.3184	5.34528	0.10231	0.690338
GNA13	GNA13	-0.187985	9.747	2.31636	0.328394	0.842169
PSMD3	PSMD3	0.187887	9.97318	1.94457	0.246307	0.815644
INO80	INO80	0.187884	9.73271	2.64865	0.32338	0.838948
FBXO7	FBXO7	-0.187831	9.88359	1.36634	0.320734	0.838689
ENSCSAG00000015560	ENSCSAG00000015560	0.187682	9.92728	1.54348	0.279138	0.829588
ENSCSAG00000004000	ENSCSAG00000004000	0.187646	9.76417	1.73433	0.35213	0.852135
EPRS1	EPRS1	-0.187557	10.0819	2.94006	0.187941	0.765314
ENSCSAG00000016361	ENSCSAG00000016361	0.18737	9.83471	1.44903	0.342793	0.845436
ZMIZ1	ZMIZ1	0.187288	9.74294	2.2828	0.335967	0.842234
CUL4B	CUL4B	0.187159	9.72138	3.88026	0.277535	0.829588
ANXA5	ANXA5	-0.187135	10.5268	7.3151	0.0605518	0.618667
ENSCSAG00000018909	ENSCSAG00000018909	-0.18712	9.74904	1.98792	0.36967	0.853986
LPIN2	LPIN2	-0.186969	9.75409	1.88729	0.352177	0.852135
PCMT1	PCMT1	-0.186807	9.93622	1.79314	0.266517	0.825804
ZBTB48	ZBTB48	0.186781	9.73475	4.23057	0.230415	0.806061
NDUFC1	NDUFC1	-0.18665	9.87618	1.69331	0.30107	0.832085
SNX8	SNX8	0.186636	9.86592	1.40809	0.315696	0.83696
MPZL1	MPZL1	-0.186569	9.87431	1.2062	0.336377	0.842256
TM7SF3	TM7SF3	-0.186435	9.90286	1.41317	0.309374	0.834623
NIBAN2	NIBAN2	0.186104	9.73271	2.30515	0.360307	0.852135
PSMB7	PSMB7	-0.185999	10.3754	6.13487	0.0912014	0.667576
ZNF330	ZNF330	0.185955	9.75207	1.84336	0.358202	0.852135
TAGLN	TAGLN	-0.185922	9.75915	1.83229	0.357066	0.852135
METTL26	METTL26	0.185757	10.0084	1.97856	0.235121	0.8101
TSC22D1	TSC22D1	0.1857	9.79398	1.45583	0.35158	0.852135
SMIM4	SMIM4	0.185566	9.73066	2.64952	0.342983	0.845503
MBNL2	MBNL2	0.18554	9.74395	2.85672	0.313382	0.836015
SETX	SETX	-0.185486	9.83566	1.21519	0.360377	0.852135
TMEM223	TMEM223	-0.185322	9.77915	1.59998	0.360195	0.852135
IMPDH2	IMPDH2	0.185306	10.1656	3.55597	0.153736	0.745025
ENSCSAG00000017280	ENSCSAG00000017280	0.185242	9.80574	1.431	0.349265	0.851213
ENSCSAG00000006004	ENSCSAG00000006004	0.185125	9.74396	3.37001	0.269437	0.827851
ATP5PF	ATP5PF	-0.184993	10.0193	2.3362	0.227646	0.806061
LMAN2	LMAN2	-0.18499	10.2215	4.80144	0.141552	0.722297
DOT1L	DOT1L	0.184972	9.74294	2.234	0.343588	0.846194
CTNND1	CTNND1	0.184667	9.77617	1.58848	0.358299	0.852135
USP10	USP10	0.184576	9.76417	1.69849	0.357835	0.852135
WASHC5	WASHC5	-0.18451	9.79595	1.3831	0.364273	0.853146
KLHDC3	KLHDC3	0.184453	9.75409	1.83853	0.359177	0.852135
ANKRD13C	ANKRD13C	0.184317	9.75308	2.25291	0.337371	0.842281
ENSCSAG00000000476	ENSCSAG00000000476	-0.184265	12.1826	9.30946	0.00235743	0.170708
NDUFA9	NDUFA9	-0.184158	9.86123	1.35797	0.332115	0.842169
ARHGAP17	ARHGAP17	0.18412	9.77617	1.63895	0.347578	0.849181
MAP3K1	MAP3K1	0.183993	9.78212	1.4183	0.371232	0.854106
B3GNT2	B3GNT2	-0.183957	9.73988	2.03313	0.362457	0.853146
CSNK2B	CSNK2B	0.183858	10.42	4.8423	0.111017	0.702243
TFIP11	TFIP11	0.183845	9.73988	2.27808	0.343937	0.846509
ZNF609	ZNF609	0.183833	9.72241	3.97653	0.27404	0.827851
TMEM165	TMEM165	-0.183797	9.76718	1.6391	0.363854	0.853146
NLRC5	NLRC5	-0.183754	9.72963	2.48807	0.357613	0.852135
RESF1	RESF1	0.183677	9.72138	4.95236	0.229953	0.806061
MRPL9	MRPL9	-0.183509	9.85936	1.48652	0.327245	0.841599
TBC1D1	TBC1D1	0.183166	9.8556	1.28574	0.338473	0.842934
VANGL1	VANGL1	0.18311	9.73783	2.77071	0.318074	0.837624
UHRF1	UHRF1	-0.183057	9.91468	1.67049	0.307689	0.833163
HTATSF1	HTATSF1	0.183038	9.92907	1.63362	0.28873	0.831992
SNRNP48	SNRNP48	0.183016	9.73066	2.60904	0.332112	0.842169
ZFYVE21	ZFYVE21	0.183001	9.82415	1.41273	0.349523	0.851213
KPNB1	KPNB1	0.182913	10.374	4.58722	0.104491	0.69332
SENP6	SENP6	0.182904	9.77816	1.50946	0.365516	0.853525
HIP1R	HIP1R	0.182719	9.77118	1.59282	0.359044	0.852135
ANAPC7	ANAPC7	0.182508	9.79004	1.42634	0.367711	0.853986
ZNF408	ZNF408	0.182477	9.73373	2.54241	0.332572	0.842169
ACACA	ACACA	0.18237	9.76116	1.68323	0.364611	0.853425
ENSCSAG00000000365	ENSCSAG00000000365	0.182275	9.86123	1.4508	0.321505	0.838689
FBXL5	FBXL5	0.18209	9.75309	1.95666	0.347917	0.849384
GADD45A	GADD45A	0.182058	9.79594	1.6931	0.331955	0.842169
ENSCSAG00000005068	ENSCSAG00000005068	-0.181985	9.97144	1.70213	0.246886	0.815644
MAP4K4	MAP4K4	0.181842	9.77816	1.45903	0.360482	0.852135
DESI2	DESI2	0.181735	9.89096	1.37017	0.314453	0.836168
ENSCSAG00000008166	ENSCSAG00000008166	0.181588	9.85371	1.39632	0.327027	0.841599
GATAD2B	GATAD2B	-0.18136	9.74396	1.91559	0.369961	0.853986
PNISR	PNISR	-0.181334	9.77816	1.33344	0.385825	0.861315
CLINT1	CLINT1	0.181298	9.86311	1.27456	0.336826	0.842281
CTSB	CTSB	-0.181298	9.85842	1.24006	0.350849	0.851848
MOV10	MOV10	-0.181253	9.7409	2.00022	0.369256	0.853986
WWTR1	WWTR1	0.181176	9.84708	1.22347	0.346595	0.848436
FBXO34	FBXO34	0.181125	9.75208	1.9069	0.35371	0.852135
UBE2D4	UBE2D4	0.181065	9.75814	1.62844	0.382455	0.861315
NPNT	NPNT	-0.180945	9.94155	1.32409	0.299722	0.832085
TMEM199	TMEM199	0.18087	9.77318	1.55118	0.365615	0.853525
ENSCSAG00000000580	ENSCSAG00000000580	0.180799	9.79201	1.53433	0.355888	0.852135
SH3D19	SH3D19	-0.180765	9.7409	2.06768	0.357464	0.852135
EIF4G3	EIF4G3	0.180604	9.76216	1.89086	0.339834	0.842934
ERG28	ERG28	-0.180591	9.79399	1.49317	0.356454	0.852135
KATNB1	KATNB1	-0.180347	9.747	1.73422	0.391679	0.861315
MEA1	MEA1	-0.180296	9.98442	1.8824	0.26335	0.821947
RNF216	RNF216	0.180295	9.95481	1.34514	0.308058	0.833295
B9D1	B9D1	0.179954	9.78411	1.49512	0.361252	0.852135
PSMB5	PSMB5	-0.179943	10.1792	3.69864	0.172856	0.755688
PERP	PERP	0.179943	9.88635	1.44068	0.312498	0.836015
DEGS1	DEGS1	0.179919	10.0706	2.27032	0.217162	0.791743
DHX57	DHX57	0.179846	9.72654	3.12181	0.312378	0.836015
IDH2	IDH2	-0.179664	9.89556	1.48141	0.326562	0.841599
SEMA6A	SEMA6A	0.179614	9.71412	6.18001	0.214994	0.789949
MKLN1	MKLN1	0.179591	9.74802	1.84768	0.368848	0.853986
MGST1	MGST1	-0.179441	10.2127	3.44598	0.152575	0.745025
SP3	SP3	0.179396	9.74802	2.05718	0.34662	0.848436
LCLAT1	LCLAT1	0.179308	9.74802	1.95896	0.36117	0.852135
SRP68	SRP68	0.179301	9.87059	1.42931	0.317334	0.837034
ISG20	ISG20	0.179248	9.78114	1.40825	0.371449	0.854106
TRMT61A	TRMT61A	0.179236	9.78906	1.36068	0.373296	0.855352
MPV17L	MPV17L	0.17908	9.73168	2.08842	0.391401	0.861315
PAPOLA	PAPOLA	-0.178999	9.96882	1.74259	0.269341	0.827851
OTUB2	OTUB2	0.17892	9.97229	1.38221	0.285516	0.829588
ENSCSAG00000015690	ENSCSAG00000015690	-0.178788	10.444	5.99958	0.0894862	0.667576
IFI35	IFI35	-0.17877	10.1526	2.95292	0.180769	0.765314
CXADR	CXADR	-0.178568	9.86123	1.22249	0.34964	0.851213
PBRM1	PBRM1	0.178548	9.77318	1.43913	0.385202	0.861315
ZNF622	ZNF622	0.178389	9.81643	1.30725	0.358363	0.852135
USP39	USP39	0.178354	9.81061	1.28439	0.370868	0.854106
CHMP1A	CHMP1A	0.178193	9.80085	1.38109	0.363309	0.853146
C12orf43	C12orf43	0.178189	9.73271	2.82788	0.314666	0.836168
NIFK	NIFK	0.178182	9.85653	1.35578	0.335728	0.842234
ENSCSAG00000017092	ENSCSAG00000017092	0.178156	9.83471	1.26071	0.354694	0.852135
A4GALT	A4GALT	0.178115	9.78609	1.37176	0.374365	0.855902
CNIH1	CNIH1	0.178034	9.95833	1.58948	0.279603	0.829588
VSIR	VSIR	-0.177918	9.77816	1.43022	0.385256	0.861315
PSMD6	PSMD6	0.177876	9.94334	1.58922	0.284147	0.829588
PRPS2	PRPS2	0.177795	9.77816	1.49991	0.371772	0.854106
GRN	GRN	-0.177684	10.1216	2.22968	0.210438	0.787061
RPS19	RPS19	-0.177623	11.6978	7.33323	0.00691823	0.333789
PSME3	PSME3	0.177604	9.95129	1.61466	0.285645	0.829588
GLS	GLS	0.177591	9.75106	1.87397	0.358455	0.852135
NAF1	NAF1	0.177552	9.74598	1.85435	0.372063	0.854225
CYRIB	CYRIB	0.177363	9.8174	1.28936	0.367051	0.853986
NLE1	NLE1	0.177249	9.78807	1.38237	0.377152	0.857251
DDX24	DDX24	0.177245	10.026	1.63437	0.262042	0.821248
LRRC24	LRRC24	0.177022	9.80573	1.28216	0.371651	0.854106
ATP5F1E	ATP5F1E	-0.177022	10.3502	4.75481	0.12407	0.717715
PPIL1	PPIL1	0.176913	9.74903	1.73724	0.386564	0.861315
ENSCSAG00000012048	ENSCSAG00000012048	-0.176894	9.74599	1.88877	0.377085	0.857251
ELF3	ELF3	-0.176732	9.98269	1.36994	0.279608	0.829588
OLFML2B	OLFML2B	0.176727	9.76015	1.64937	0.352276	0.852135
EMP2	EMP2	-0.176707	9.76719	1.40548	0.40055	0.861904
POLR3K	POLR3K	0.176678	9.74802	1.58786	0.425269	0.869819
UPF3A	UPF3A	0.17652	9.75208	1.63563	0.393519	0.861315
CNOT11	CNOT11	0.17627	9.85747	1.26952	0.347305	0.849181
ENSCSAG00000018731	ENSCSAG00000018731	0.176266	11.4625	7.913	0.0136209	0.439617
TAF15	TAF15	0.176134	10.1957	2.18872	0.179833	0.764066
COL7A1	COL7A1	0.176061	9.79497	1.31134	0.375716	0.856877
PUM1	PUM1	-0.176061	9.83279	1.084	0.396423	0.861315
SLC35B2	SLC35B2	0.176043	9.80963	1.29868	0.373855	0.855687
AHI1	AHI1	0.176001	9.73681	2.43915	0.345716	0.848193
SYNCRIP	SYNCRIP	0.175945	10.1472	2.43368	0.192624	0.77213
ADAM17	ADAM17	-0.175824	9.78213	1.34905	0.385734	0.861315
ENSCSAG00000010742	ENSCSAG00000010742	0.175822	9.84234	1.24437	0.356424	0.852135
ENSCSAG00000015603	ENSCSAG00000015603	0.175795	9.73681	2.00403	0.379175	0.859087
FLNC	FLNC	0.175763	9.94953	1.37275	0.30907	0.834561
YIF1B	YIF1B	0.175688	9.86123	1.31453	0.340967	0.844316
CKAP2	CKAP2	0.175683	9.79201	1.95448	0.31021	0.835207
EBPL	EBPL	0.175572	9.79791	1.30402	0.383633	0.861315
ENSCSAG00000013008	ENSCSAG00000013008	-0.175541	10.2266	4.41388	0.161193	0.750273
ENSCSAG00000001924	ENSCSAG00000001924	-0.17543	9.82126	1.12365	0.393248	0.861315
CARD10	CARD10	-0.175412	9.76015	1.39136	0.410561	0.864173
DRG1	DRG1	0.17539	9.8328	1.28062	0.359862	0.852135
PRADC1	PRADC1	0.175373	9.77617	1.37958	0.394705	0.861315
JPT2	JPT2	-0.175253	9.77118	1.45863	0.385289	0.861315
CRK	CRK	0.175227	9.81061	1.30271	0.364266	0.853146
CDKN1A	CDKN1A	-0.175216	10.031	0.718297	0.396965	0.861315
PTPRK	PTPRK	-0.175029	9.98785	1.059	0.34538	0.848046
TMED4	TMED4	-0.174993	9.89739	1.39534	0.327266	0.841599
SDC2	SDC2	-0.174952	9.83948	1.26251	0.360628	0.852135
[truncated: 3,200 more rows]
