# Supplementary material for: SARS-CoV-2 Orf6 hijacks Nup98 to block STAT nuclear import and antagonize interferon signaling
Source: Proc Natl Acad Sci U S A. 2020 Oct 23;117(45):28344–54. doi: 10.1073/pnas.2016650117 (PMC7668094; doi:10.1073/pnas.2016650117)
Supplement: Supplementary File [file pnas.2016650117.sd05.xlsx]

## Sheet: Infected vs Mock
	genes	logFC	logCPM	F	PValue	FDR
IL11	IL11	4.0598	10.5107	322.856	2.37708e-63	2.03993e-60
CST3	CST3	-3.7316	13.1268	404.589	1.15994e-76	1.49314e-73
NPC2	NPC2	-3.43028	11.2419	239.088	7.27814e-49	2.3422e-46
PPP1R15A	PPP1R15A	3.33228	10.2028	249.362	1.0854e-50	3.72581e-48
S100A1	S100A1	-3.28006	10.5777	274.31	1.66807e-35	2.20229e-33
H2AC6	H2AC6	3.24855	9.93435	229.541	3.7343e-47	1.00027e-44
APOE	APOE	-3.15038	10.9073	236.455	2.14947e-48	6.51037e-46
SPP1	SPP1	-3.12593	11.0205	86.6385	7.06594e-20	3.63825e-18
NDUFA4	NDUFA4	-3.11438	10.5397	297.679	3.45536e-30	3.06753e-28
TNFAIP3	TNFAIP3	3.05824	9.84676	172.149	1.49652e-31	1.45388e-29
HSPB1	HSPB1	-3.03273	10.8089	197.001	1.00621e-38	1.67129e-36
PDZD8	PDZD8	2.97661	9.96543	189.42	9.14578e-36	1.27275e-33
NFKBIA	NFKBIA	2.97572	10.111	113.465	2.92233e-25	1.95416e-23
TPI1	TPI1	-2.96653	11.1887	381.54	1.02371e-50	3.72581e-48
IGFBP6	IGFBP6	-2.95659	10.2456	139.298	1.59316e-20	8.54501e-19
DUSP1	DUSP1	2.94538	10.5177	226.643	1.24157e-46	2.7795e-44
ZC3HAV1	ZC3HAV1	2.92167	9.88805	120.061	1.45353e-26	1.03948e-24
ENSCSAG00000000395	ENSCSAG00000000395	-2.91668	11.0887	250.415	3.25153e-44	6.97588e-42
GSTP1	GSTP1	-2.89107	11.5411	502.418	2.65814e-70	2.73735e-67
ENSCSAG00000012062	ENSCSAG00000012062	-2.88018	10.9411	244.387	3.47552e-37	4.97096e-35
NDUFA13	NDUFA13	-2.8726	10.6004	279.547	8.56667e-29	6.89215e-27
MIF	MIF	-2.86857	11.4234	438.174	1.87964e-61	1.07536e-58
AMOTL2	AMOTL2	2.84699	10.0064	185.047	6.53616e-35	8.01303e-33
ENSCSAG00000000541	ENSCSAG00000000541	-2.81742	10.6979	234.529	7.99757e-31	7.35348e-29
EDN1	EDN1	2.79923	9.93435	124.733	1.75413e-27	1.34148e-25
PFN1	PFN1	-2.77018	12.3526	456.714	9.04473e-85	2.32857e-81
IGFBP3	IGFBP3	-2.7577	13.168	179.719	5.1368e-38	8.26544e-36
COX5B	COX5B	-2.74506	10.6515	254.842	9.99111e-29	7.9145e-27
ENSCSAG00000002263	ENSCSAG00000002263	-2.73574	10.6885	266.482	5.69333e-29	4.72822e-27
STMN1	STMN1	-2.7184	10.2332	100.729	7.29988e-17	3.05586e-15
ENSCSAG00000000444	ENSCSAG00000000444	-2.70993	11.7876	318.636	1.21448e-62	8.93334e-60
NFKBIZ	NFKBIZ	2.68192	9.91637	160.569	3.14682e-31	3.00055e-29
ENSCSAG00000003157	ENSCSAG00000003157	-2.67854	10.3824	196.356	4.78787e-20	2.51559e-18
CDC42EP3	CDC42EP3	2.64028	9.97564	139.022	2.69904e-27	2.01411e-25
CYBA	CYBA	-2.6197	10.4456	174.747	5.28875e-22	2.9925e-20
SERF2	SERF2	-2.60723	10.6147	243.037	5.6813e-26	3.95311e-24
ENO1	ENO1	-2.59585	11.235	320.72	2.4247e-42	4.62399e-40
S100A6	S100A6	-2.57674	12.5103	287.054	2.86103e-57	1.47314e-54
NOP10	NOP10	-2.51837	10.111	110.221	1.0848e-13	3.49104e-12
KLF6	KLF6	2.49755	10.3523	158.424	5.39113e-34	6.16865e-32
RSPO3	RSPO3	2.49216	9.97625	114.347	2.71002e-23	1.66118e-21
ATP5MC1	ATP5MC1	-2.49067	10.6235	196.083	2.01193e-22	1.15105e-20
PELI1	PELI1	2.47617	9.95637	125.025	1.0491e-24	6.66888e-23
TMBIM6	TMBIM6	-2.47079	10.4168	159.726	5.84687e-21	3.169e-19
ENSCSAG00000001830	ENSCSAG00000001830	-2.45692	11.9428	417.282	1.15832e-78	1.98806e-75
OAZ1	OAZ1	-2.45091	10.8233	229.329	4.25989e-28	3.32336e-26
VIM	VIM	-2.44912	12.5081	274.555	4.1437e-55	1.93963e-52
ENSCSAG00000000156	ENSCSAG00000000156	-2.42733	10.4911	182.999	2.41426e-19	1.21873e-17
EEF1A1	EEF1A1	-2.42139	12.5575	315.621	3.90727e-62	2.51482e-59
CYP3A5	CYP3A5	-2.41688	10.3523	42.4383	1.11694e-10	2.61416e-09
INHBA	INHBA	2.41594	10.1364	123.437	3.15148e-27	2.31814e-25
LGALS1	LGALS1	-2.41129	11.8595	274.113	4.94503e-55	2.12183e-52
PRDX4	PRDX4	-2.40028	9.97564	63.7246	1.2367e-10	2.84276e-09
GPATCH8	GPATCH8	2.39239	9.88421	103.684	2.08535e-18	9.94209e-17
ENSCSAG00000009802	ENSCSAG00000009802	-2.38408	10.3286	149.133	5.99748e-16	2.35733e-14
CAPG	CAPG	-2.37959	10.1256	87.5134	1.51371e-12	4.35425e-11
LGALS3	LGALS3	-2.37933	11.8973	164.111	4.47539e-35	5.76095e-33
ENSCSAG00000000098	ENSCSAG00000000098	-2.36895	10.1539	108.308	6.44296e-13	1.91762e-11
ENSCSAG00000000090	ENSCSAG00000000090	-2.36841	10.1539	85.7633	4.53676e-13	1.39046e-11
GPX1	GPX1	-2.36163	10.8669	235.754	1.77162e-27	1.34148e-25
CD63	CD63	-2.35385	10.722	219.431	2.11896e-24	1.33055e-22
UQCR10	UQCR10	-2.35336	10.0706	78.4609	1.20651e-11	3.16402e-10
NDUFAB1	NDUFAB1	-2.34212	9.99172	64.721	1.89694e-10	4.28393e-09
SETD2	SETD2	2.33872	9.88356	107.133	3.10194e-18	1.43891e-16
SERPINA1	SERPINA1	-2.33343	10.1121	43.0912	8.10239e-11	1.93144e-09
COX4I1	COX4I1	-2.32636	11	303.46	3.13223e-33	3.2914e-31
OST4	OST4	-2.3213	10.2673	135.915	1.72117e-14	5.98804e-13
KANSL1	KANSL1	2.31934	9.79475	130.573	8.87588e-16	3.43623e-14
COX8A	COX8A	-2.31657	10.0706	79.3782	1.96162e-11	5.00019e-10
NDUFB2	NDUFB2	-2.31645	10.1337	94.8037	3.37813e-12	9.40217e-11
ENSCSAG00000005360	ENSCSAG00000005360	-2.31566	10.3045	119.263	5.54916e-15	2.07048e-13
ZNF503	ZNF503	2.30553	9.92011	89.6901	1.53877e-18	7.40479e-17
ND6	ND6	2.30439	10.8617	142.957	4.98531e-31	4.66716e-29
ENSCSAG00000005574	ENSCSAG00000005574	2.28534	10.314	195.399	8.53745e-38	1.29292e-35
IFIT2	IFIT2	2.276	9.84743	67.3155	6.53785e-16	2.55025e-14
ENSCSAG00000009369	ENSCSAG00000009369	-2.27473	10.0712	63.3633	3.42979e-11	8.49037e-10
ZNF217	ZNF217	2.27133	9.74434	123.202	1.06857e-11	2.8508e-10
UBL5	UBL5	-2.26313	10.0377	72.6903	1.36884e-10	3.11864e-09
TECR	TECR	-2.25716	10.065	71.0962	9.26581e-11	2.1986e-09
GPNMB	GPNMB	-2.24341	9.98638	44.4641	8.78607e-10	1.85408e-08
NDUFB11	NDUFB11	-2.23716	10.2452	107.586	2.46731e-13	7.6995e-12
ENSCSAG00000016572	ENSCSAG00000016572	-2.23684	10.3197	132.462	3.06224e-14	1.05117e-12
TPT1	TPT1	2.22691	12.1075	749.493	1.0259e-125	5.28238e-122
ENSCSAG00000019475	ENSCSAG00000019475	-2.22065	9.87846	46.413	2.3282e-08	3.93046e-07
PSMB1	PSMB1	-2.20967	10.6303	153.47	1.55513e-19	7.92806e-18
DDIT3	DDIT3	2.20928	9.87204	146.398	5.03063e-20	2.61643e-18
BCAP31	BCAP31	-2.2087	10.4628	158.805	1.76432e-16	7.20989e-15
RPS4X	RPS4X	-2.20763	11.089	209.783	5.31462e-35	6.67438e-33
CLU	CLU	-2.20544	9.92694	39.0869	9.3227e-09	1.67841e-07
ENSCSAG00000017672	ENSCSAG00000017672	-2.19966	10.3333	111.865	5.1519e-14	1.70046e-12
ITPRID2	ITPRID2	2.19827	9.80219	82.8276	3.43835e-12	9.51832e-11
MDH1	MDH1	-2.19736	10.2693	112.18	2.41864e-13	7.64023e-12
TSPO	TSPO	-2.19694	10.0706	66.4862	2.0942e-10	4.70875e-09
ENSCSAG00000002022	ENSCSAG00000002022	-2.19464	10.084	70.1448	1.18175e-10	2.74092e-09
ENSCSAG00000011099	ENSCSAG00000011099	-2.19234	10.0164	55.2385	1.26097e-09	2.60752e-08
ENSCSAG00000019592	ENSCSAG00000019592	-2.18941	10.582	172.603	3.5866e-18	1.64887e-16
ENSCSAG00000000163	ENSCSAG00000000163	-2.18645	10.0053	55.9003	2.16082e-09	4.29577e-08
ENSCSAG00000019744	ENSCSAG00000019744	-2.18207	10.6903	168.596	6.23401e-22	3.48901e-20
SRP14	SRP14	-2.18058	10.3379	118.118	1.7145e-14	5.98804e-13
ECH1	ECH1	-2.17771	9.83093	45.4782	9.17383e-08	1.37714e-06
RASL11A	RASL11A	2.17605	9.78385	81.9114	1.49338e-11	3.8447e-10
TSC22D2	TSC22D2	2.16797	9.75833	147.211	1.62151e-13	5.15381e-12
CCNL1	CCNL1	2.16315	9.8382	101.415	6.50363e-15	2.39194e-13
PRKAG2	PRKAG2	2.15873	9.99704	87.5855	3.01377e-18	1.42366e-16
SKP1	SKP1	-2.15567	10.4658	149.125	3.84531e-16	1.54683e-14
ENSCSAG00000011492	ENSCSAG00000011492	-2.1517	9.90887	47.2971	1.92742e-08	3.31916e-07
RBM33	RBM33	2.14788	9.78522	82.726	3.27597e-11	8.14877e-10
UQCRC1	UQCRC1	-2.14647	10.3131	123.707	2.52738e-13	7.83944e-12
ARID5B	ARID5B	2.13708	9.92074	88.5032	1.09917e-17	4.83729e-16
ENSCSAG00000008441	ENSCSAG00000008441	-2.12317	10.4053	145.548	7.06409e-15	2.57964e-13
ENSCSAG00000015690	ENSCSAG00000015690	-2.12244	10.4675	145.991	2.59604e-15	9.75694e-14
JADE1	JADE1	2.11911	9.912	81.1148	1.96663e-15	7.50087e-14
ENSCSAG00000005572	ENSCSAG00000005572	-2.10839	10.3519	126.413	7.05729e-14	2.31452e-12
WDR45B	WDR45B	2.10159	9.8988	79.2549	3.77363e-14	1.26567e-12
ENSCSAG00000014810	ENSCSAG00000014810	-2.09961	10.6668	185.18	2.94077e-19	1.45596e-17
ENSCSAG00000008809	ENSCSAG00000008809	-2.09268	10.9223	208.367	6.95582e-25	4.53361e-23
ARHGEF28	ARHGEF28	2.08397	9.84016	67.3062	8.79119e-12	2.36994e-10
NDUFB5	NDUFB5	-2.08332	9.95757	48.9407	1.4308e-08	2.52302e-07
ENSCSAG00000019636	ENSCSAG00000019636	-2.07533	10.0962	62.2004	1.09023e-09	2.28195e-08
ENSCSAG00000011104	ENSCSAG00000011104	-2.07444	9.96543	34.5263	1.68528e-08	2.94153e-07
ENSCSAG00000010606	ENSCSAG00000010606	-2.07413	10.6027	142.716	2.50197e-17	1.09175e-15
SSNA1	SSNA1	-2.07038	10.0435	56.8955	2.95657e-09	5.65926e-08
ENSCSAG00000002214	ENSCSAG00000002214	-2.06934	9.97504	47.2372	2.03516e-08	3.48142e-07
BANF1	BANF1	-2.06789	10.4443	144.788	2.28758e-14	7.90522e-13
SELENOW	SELENOW	-2.05923	10.2367	86.0215	2.4223e-11	6.08411e-10
FOSL2	FOSL2	2.05188	10.0152	83.2301	5.65027e-17	2.38469e-15
ENSCSAG00000007277	ENSCSAG00000007277	-2.04329	10.3352	73.9518	5.09554e-13	1.54335e-11
ENSCSAG00000016147	ENSCSAG00000016147	-2.03894	10.2427	98.7824	2.96469e-11	7.41029e-10
CSRNP1	CSRNP1	2.03733	9.77769	101.223	1.45417e-11	3.76257e-10
TIMP1	TIMP1	-2.03643	10.0684	58.9709	2.54876e-09	4.97106e-08
LAPTM4A	LAPTM4A	-2.03245	10.2954	111.724	3.10152e-12	8.67919e-11
RUNX1	RUNX1	2.03141	9.7625	112.717	6.79679e-12	1.85167e-10
TAGLN2	TAGLN2	-2.03103	11.0676	216.443	1.78098e-25	1.20662e-23
NSD2	NSD2	2.03035	9.82894	64.1379	1.30762e-10	2.99242e-09
POLD2	POLD2	-2.03	10.0762	61.7243	2.99072e-09	5.70342e-08
ATP6V0E1	ATP6V0E1	-2.02942	10.3738	118.319	2.44655e-13	7.68126e-12
BAZ1B	BAZ1B	2.02583	10.0695	90.9563	4.18619e-17	1.78138e-15
PFKFB3	PFKFB3	2.01864	9.77631	70.0978	1.40755e-09	2.87598e-08
PSME2	PSME2	-2.0142	10.3869	107.301	5.53708e-13	1.66728e-11
PRDX5	PRDX5	-2.00948	10.4542	130.01	3.78545e-14	1.26567e-12
COMMD4	COMMD4	-2.00885	9.88421	39.7707	2.59128e-07	3.53913e-06
MGST3	MGST3	-2.00731	10.8887	173.835	9.12129e-23	5.46111e-21
SRI	SRI	-2.00396	10.0829	60.9983	3.29982e-09	6.2466e-08
RIC1	RIC1	1.99849	9.73871	120.287	2.12476e-10	4.75668e-09
ENSCSAG00000005073	ENSCSAG00000005073	-1.9959	10.2427	63.863	4.14492e-11	1.02116e-09
AREG	AREG	1.99521	9.84214	46.0398	7.94835e-11	1.90354e-09
SLC25A5	SLC25A5	-1.99203	10.9591	181.414	1.88322e-22	1.08952e-20
RHOB	RHOB	1.99187	10.4949	161.115	9.77402e-34	1.09405e-31
ENSCSAG00000006167	ENSCSAG00000006167	-1.98636	11.2827	231.032	1.48388e-30	1.34044e-28
ENSCSAG00000012494	ENSCSAG00000012494	-1.98627	9.9515	49.425	4.20418e-08	6.85042e-07
TMEM59	TMEM59	-1.98612	9.92446	37.6274	1.8555e-07	2.62472e-06
IER3	IER3	1.97904	10.2868	92.8088	3.96961e-21	2.17442e-19
HELZ2	HELZ2	1.97588	9.77975	73.006	8.28899e-10	1.76364e-08
PLEKHH2	PLEKHH2	1.95862	9.87973	60.4022	1.08262e-11	2.87341e-10
H2AW	H2AW	1.95475	9.79203	58.0795	5.43257e-10	1.17531e-08
ENSCSAG00000011427	ENSCSAG00000011427	-1.94365	10.4238	103.754	1.28736e-12	3.72395e-11
ATP5F1E	ATP5F1E	-1.94201	10.386	129.886	6.01179e-13	1.79969e-11
NEURL3	NEURL3	1.93863	9.74505	120.748	3.65406e-12	1.00614e-10
IREB2	IREB2	1.93695	9.78317	67.501	2.75958e-09	5.32176e-08
ANXA1	ANXA1	-1.93536	10.6958	100.248	3.02433e-17	1.30859e-15
NKTR	NKTR	1.93273	9.79882	67.1674	7.41488e-10	1.58839e-08
TAF1D	TAF1D	1.93273	9.89628	68.8454	2.05477e-12	5.84532e-11
CDKN1B	CDKN1B	1.92567	9.80826	61.5541	1.36444e-09	2.79901e-08
CALM1	CALM1	-1.91338	10.8701	117.439	1.50067e-22	8.88155e-21
PPM1D	PPM1D	1.9108	9.98994	57.5309	9.82665e-14	3.18223e-12
ETFB	ETFB	-1.90945	10.0262	46.779	7.08181e-08	1.09832e-06
SCAF4	SCAF4	1.90684	9.82829	53.8255	3.57122e-09	6.73562e-08
ANKRD11	ANKRD11	1.90669	9.88357	62.3558	1.21055e-11	3.16402e-10
ATRAID	ATRAID	-1.90662	9.90887	36.3631	6.17741e-07	7.75792e-06
ID1	ID1	1.90538	10.0873	60.9315	1.3922e-14	4.94376e-13
GHITM	GHITM	-1.89741	10.4348	119.563	1.5885e-12	4.544e-11
BEX3	BEX3	-1.89049	10.2805	83.3883	7.69442e-11	1.85134e-09
ND5	ND5	1.86959	11.5533	178.467	8.814e-38	1.29667e-35
ENSCSAG00000015394	ENSCSAG00000015394	-1.86898	10.3426	98.53	4.4035e-11	1.0797e-09
AKR1B1	AKR1B1	-1.86601	11.5292	111.476	7.24915e-25	4.66573e-23
TNFRSF1A	TNFRSF1A	1.86578	9.95211	64.359	1.19969e-12	3.48996e-11
CHAF1A	CHAF1A	1.85721	9.90259	48.2231	2.18667e-09	4.33044e-08
MRPL13	MRPL13	-1.84967	10.0734	53.9299	4.59384e-08	7.39178e-07
ID2	ID2	1.84926	9.77149	60.4489	4.78926e-09	8.77577e-08
ENSCSAG00000013271	ENSCSAG00000013271	-1.84068	10.1235	55.3199	1.59652e-08	2.79609e-07
ENSCSAG00000007142	ENSCSAG00000007142	-1.83783	10.0389	44.3719	1.278e-07	1.8763e-06
LSM12	LSM12	1.83613	9.86042	52.8209	1.32799e-09	2.73513e-08
DAD1	DAD1	-1.82626	10.2013	69.2915	3.74699e-09	7.04133e-08
SMIM19	SMIM19	-1.82489	9.78248	44.8428	1.47699e-06	1.70516e-05
TMEM14A	TMEM14A	-1.82484	9.94601	43.4075	1.23489e-07	1.82715e-06
BLVRB	BLVRB	-1.82389	9.98757	38.0227	4.87888e-07	6.29608e-06
DCAF5	DCAF5	1.82333	9.76527	62.6826	4.67902e-08	7.50539e-07
FGF5	FGF5	1.82058	10.3164	96.7561	1.8964e-21	1.04996e-19
MICOS13	MICOS13	-1.81991	9.96422	38.4867	5.02155e-07	6.44787e-06
CTSL	CTSL	-1.81635	12.8436	122.878	4.05768e-27	2.94268e-25
RNF181	RNF181	-1.80726	10.0918	48.5805	5.49817e-08	8.63113e-07
GADD45B	GADD45B	1.80632	10.3107	77.513	5.1583e-18	2.30957e-16
POLR2L	POLR2L	-1.806	10.2442	73.9718	1.7039e-09	3.44055e-08
GRN	GRN	-1.80346	10.1438	45.8507	7.87708e-09	1.42814e-07
POLR2G	POLR2G	-1.80276	10.1213	58.637	3.21661e-08	5.3255e-07
TUBA1B	TUBA1B	-1.80172	10.5498	99.5188	2.18146e-12	6.1716e-11
EP300	EP300	1.80159	9.78931	52.8277	4.95102e-08	7.81988e-07
NRIP1	NRIP1	1.80142	9.80557	57.6656	7.19197e-09	1.30853e-07
PSMB3	PSMB3	-1.80139	10.3624	92.4591	6.83412e-11	1.65477e-09
AKR7L	AKR7L	-1.80031	10.0012	39.2027	3.49523e-07	4.65037e-06
ENSCSAG00000018796	ENSCSAG00000018796	-1.79815	9.98638	40.0545	4.11025e-07	5.3989e-06
MDH2	MDH2	-1.79595	10.6925	125.108	6.29081e-15	2.33032e-13
PDIA6	PDIA6	-1.78684	10.7026	102.635	4.25456e-16	1.69819e-14
PIP5K1A	PIP5K1A	1.78378	9.78248	58.608	2.69199e-08	4.50035e-07
H2AZ2	H2AZ2	-1.78368	10.2644	78.1579	1.87856e-09	3.7784e-08
ATF3	ATF3	1.78339	9.97264	59.2315	3.1551e-14	1.07587e-12
ITM2C	ITM2C	-1.78321	9.78317	43.2469	1.92395e-06	2.15826e-05
ZNF830	ZNF830	1.78311	9.7618	56.8086	2.28059e-07	3.17372e-06
JUN	JUN	1.78198	9.77973	87.5936	1.48324e-10	3.3644e-09
PSMB5	PSMB5	-1.78176	10.2272	78.677	4.18236e-09	7.71863e-08
RPS19	RPS19	-1.78142	11.7458	192.06	2.58656e-40	4.59249e-38
LAMA4	LAMA4	1.77307	9.93126	49.051	1.00845e-10	2.38189e-09
PSENEN	PSENEN	-1.76797	10.021	40.0068	4.6743e-07	6.06246e-06
FAM174C	FAM174C	1.76523	10.0406	66.6937	3.14039e-13	9.68255e-12
ENSCSAG00000019293	ENSCSAG00000019293	-1.76344	9.8893	31.4482	4.09701e-06	4.23605e-05
PIM1	PIM1	1.76208	9.79476	50.0471	2.53133e-08	4.24554e-07
CLIC1	CLIC1	-1.75988	10.8173	156.723	1.02087e-16	4.23909e-15
NDUFA6	NDUFA6	-1.7586	9.83886	33.9455	4.10663e-06	4.23748e-05
ENO3	ENO3	-1.75488	11.2737	115.874	9.74839e-26	6.6926e-24
ECHS1	ECHS1	-1.75306	10.0689	50.7791	1.25541e-07	1.85218e-06
COPS6	COPS6	-1.74471	10.1028	48.0678	1.29715e-07	1.89207e-06
COPE	COPE	-1.74467	10.1454	58.6106	4.90619e-08	7.79281e-07
DDOST	DDOST	-1.74387	10.0622	42.6881	3.06039e-07	4.13594e-06
VPS29	VPS29	-1.74299	9.93127	34.3889	1.84197e-06	2.07989e-05
SPEN	SPEN	1.73893	9.84542	51.3249	3.99874e-09	7.43304e-08
UQCRQ	UQCRQ	-1.73888	10.0616	46.7517	2.46897e-07	3.40824e-06
SPRY2	SPRY2	1.72876	9.71667	144.501	1.8149e-08	3.15707e-07
CIB1	CIB1	-1.72368	10.3711	72.9436	3.19451e-10	7.02929e-09
CDC27	CDC27	1.72255	9.88292	45.7125	8.08131e-09	1.46002e-07
KPNA4	KPNA4	1.72241	9.75763	54.2036	7.04026e-07	8.71401e-06
ENSCSAG00000010250	ENSCSAG00000010250	-1.72117	11.544	140.407	4.43262e-29	3.74157e-27
ENSCSAG00000007940	ENSCSAG00000007940	-1.71893	10.7073	116.632	4.78962e-14	1.59108e-12
HECTD1	HECTD1	1.71828	9.9521	47.9303	1.14638e-09	2.38976e-08
DTYMK	DTYMK	-1.71694	9.90385	32.6559	3.45502e-06	3.66802e-05
ENSCSAG00000002775	ENSCSAG00000002775	-1.71593	12.1418	162.771	8.03587e-35	9.62248e-33
MYC	MYC	1.70841	10.1164	53.5327	4.95623e-13	1.51004e-11
ENSCSAG00000008039	ENSCSAG00000008039	-1.70783	10.111	52.4069	1.5547e-07	2.24234e-06
DECR1	DECR1	-1.70376	10.0308	36.3341	8.85839e-07	1.06819e-05
NME1	NME1	-1.70331	10.7106	112.422	1.26105e-13	4.03301e-12
ZNF608	ZNF608	1.69739	9.75065	64.3503	3.35942e-07	4.49289e-06
BTF3	BTF3	-1.69582	10.7152	125.058	1.26392e-14	4.51938e-13
CCN1	CCN1	1.69521	10.7852	99.4367	1.83593e-22	1.07423e-20
MYL12A	MYL12A	-1.69484	10.2412	59.2459	1.01818e-08	1.81405e-07
SF3B6	SF3B6	-1.69007	10.0973	44.1304	3.10483e-07	4.1741e-06
OGT	OGT	1.68998	9.81964	43.206	1.28269e-07	1.8763e-06
CHURC1	CHURC1	-1.68937	9.92011	28.446	8.20225e-06	7.79214e-05
PRDX1	PRDX1	-1.68897	11.606	190.575	4.06865e-30	3.55076e-28
LTBR	LTBR	1.68594	9.86236	41.7007	4.79515e-08	7.66778e-07
ENSCSAG00000000476	ENSCSAG00000000476	-1.68552	12.2343	227.099	1.02767e-46	2.40521e-44
NUAK2	NUAK2	1.68496	9.88421	51.8337	7.02546e-10	1.51356e-08
SQSTM1	SQSTM1	1.68477	11.1361	133.271	3.76281e-29	3.22912e-27
CNIH4	CNIH4	-1.68226	9.94662	30.5183	4.98609e-06	5.034e-05
YIF1A	YIF1A	-1.67853	9.88357	28.7009	1.13815e-05	0.000102993
ENSCSAG00000004661	ENSCSAG00000004661	-1.67838	9.98757	32.9997	2.94555e-06	3.17959e-05
ENSCSAG00000019522	ENSCSAG00000019522	-1.67728	10.3239	84.752	2.3218e-09	4.56295e-08
YY1	YY1	1.67567	9.94295	47.2746	1.02621e-09	2.15672e-08
RBBP6	RBBP6	1.67134	9.82629	54.6808	1.00367e-08	1.80067e-07
SSR2	SSR2	-1.66953	10.2442	69.1884	1.9012e-08	3.28499e-07
ZNF292	ZNF292	1.6669	9.73729	81.9863	9.84481e-08	1.47357e-06
FOXJ3	FOXJ3	1.66663	9.73871	64.6096	1.02532e-06	1.21365e-05
PPARG	PPARG	1.66358	10.1645	59.2797	7.45836e-14	2.43058e-12
MICAL3	MICAL3	1.6622	9.79475	42.4549	7.26342e-07	8.92586e-06
KIAA1522	KIAA1522	1.66096	9.84476	41.0474	9.0737e-08	1.3661e-06
TNFRSF10B	TNFRSF10B	1.66034	9.84935	46.3701	1.83847e-08	3.1873e-07
IDH2	IDH2	-1.6588	9.92073	30.472	6.54917e-06	6.3506e-05
ENSCSAG00000011379	ENSCSAG00000011379	1.65708	9.74364	55.5909	2.45849e-06	2.69909e-05
NDUFB3	NDUFB3	-1.65416	10.0175	36.2694	1.91074e-06	2.14812e-05
DAPK1	DAPK1	1.65414	9.82298	42.7176	1.50127e-07	2.17135e-06
ERRFI1	ERRFI1	1.65351	9.75345	49.1919	2.6622e-06	2.90417e-05
LMTK2	LMTK2	1.65033	9.77287	47.731	1.00146e-06	1.18814e-05
POLE4	POLE4	-1.64946	10.4534	89.5157	1.19842e-10	2.76711e-09
CD9	CD9	-1.64906	10.7961	118.814	1.11145e-14	4.002e-13
PSMB6	PSMB6	-1.64803	10.215	63.9567	4.91875e-08	7.79281e-07
YOD1	YOD1	1.64781	9.76319	52.709	5.63854e-07	7.1686e-06
RPL30	RPL30	-1.64463	11.2565	159.349	3.1813e-26	2.24391e-24
YTHDC1	YTHDC1	1.63884	9.8349	44.3837	4.43314e-08	7.2007e-07
NTS	NTS	-1.6374	9.93927	23.3159	9.62743e-06	8.89975e-05
PCGF2	PCGF2	1.63666	9.96963	48.2783	2.34153e-10	5.19679e-09
PTPN14	PTPN14	1.63318	9.81563	39.4415	6.6621e-07	8.28578e-06
ENSCSAG00000013008	ENSCSAG00000013008	-1.63295	10.2575	69.4035	2.20401e-08	3.74677e-07
MACF1	MACF1	1.63266	9.88994	37.2781	1.10585e-07	1.64568e-06
SF1	SF1	1.63216	9.96181	44.6754	2.74988e-09	5.32176e-08
BCL10	BCL10	1.63203	9.86753	43.0173	2.72563e-08	4.54183e-07
MGST1	MGST1	-1.63144	10.1941	45.3444	1.28234e-07	1.8763e-06
BDH2	BDH2	-1.63138	9.96904	29.9667	5.58466e-06	5.5087e-05
COX7A2	COX7A2	-1.63135	10.3784	91.4155	1.25092e-09	2.59717e-08
ATP5PF	ATP5PF	-1.63108	10.0377	36.8646	2.02241e-06	2.25398e-05
CRK	CRK	1.62853	9.80489	38.0581	1.48903e-06	1.71522e-05
AFF4	AFF4	1.62649	9.88166	41.5364	3.52199e-08	5.77539e-07
RND3	RND3	1.62403	9.74293	58.161	1.51497e-06	1.73732e-05
CEP170	CEP170	1.62157	9.93312	39.9951	2.20484e-08	3.74677e-07
UBA2	UBA2	1.61869	10.0531	49.6757	3.66317e-10	7.99223e-09
ENSCSAG00000006256	ENSCSAG00000006256	-1.61761	11.5372	180.603	1.6612e-32	1.67716e-30
KMT2C	KMT2C	1.61751	9.82829	42.6339	1.59917e-07	2.30004e-06
ARHGAP5	ARHGAP5	1.61544	9.75135	56.272	9.66371e-07	1.15449e-05
ENSCSAG00000018548	ENSCSAG00000018548	-1.61466	10.1331	46.1223	4.78385e-07	6.18895e-06
FAM83G	FAM83G	1.60702	9.72524	79.1183	1.19366e-06	1.39685e-05
DDIT4	DDIT4	1.60655	9.76111	50.2154	9.98314e-07	1.18714e-05
ENSCSAG00000000245	ENSCSAG00000000245	-1.60521	10.812	127.226	7.95564e-15	2.88476e-13
LGALS3BP	LGALS3BP	-1.605	9.89374	27.1644	1.72909e-05	0.000150524
WDFY1	WDFY1	1.60305	9.8349	38.3958	3.93102e-07	5.18996e-06
ENSCSAG00000010484	ENSCSAG00000010484	1.60245	9.78727	37.6706	4.97163e-06	5.02926e-05
ARF6	ARF6	1.60146	9.77287	43.1077	2.57118e-06	2.81083e-05
COX16	COX16	-1.60115	9.87203	24.8284	4.61349e-05	0.000350884
ENSCSAG00000017172	ENSCSAG00000017172	-1.60055	10.1072	38.6001	8.98848e-07	1.08135e-05
FNBP4	FNBP4	1.59988	9.88739	40.9126	4.51269e-08	7.30688e-07
ENSCSAG00000008089	ENSCSAG00000008089	-1.59643	10.0846	39.0918	1.25438e-06	1.46126e-05
PUS1	PUS1	1.59504	9.75205	49.9315	3.74174e-06	3.92387e-05
PAWR	PAWR	1.59478	10.0605	51.756	1.12528e-10	2.62175e-09
ENSCSAG00000010747	ENSCSAG00000010747	-1.59321	10.6341	102.563	1.76463e-11	4.52043e-10
SLC8A1	SLC8A1	1.59297	10.177	55.2128	9.71516e-13	2.85848e-11
LRPAP1	LRPAP1	-1.59229	10.0934	36.9048	1.12899e-06	1.32439e-05
UTRN	UTRN	1.59114	9.82031	34.8816	1.7194e-06	1.95005e-05
ATP5MPL	ATP5MPL	-1.59038	9.99467	29.5737	6.48295e-06	6.29825e-05
ENSCSAG00000018425	ENSCSAG00000018425	-1.58899	10.0199	32.8837	5.5107e-06	5.46717e-05
USP9X	USP9X	1.58885	9.81295	36.8635	1.49866e-06	1.72246e-05
TMED9	TMED9	-1.58877	10.1315	42.8662	6.03771e-07	7.61965e-06
ATP5MC2	ATP5MC2	-1.58688	10.8369	145.188	4.54951e-16	1.80196e-14
NDUFB6	NDUFB6	-1.58467	10.0571	35.2101	2.92764e-06	3.16689e-05
PAK2	PAK2	1.58086	10.0332	49.022	5.12816e-10	1.11413e-08
APOBEC3G	APOBEC3G	-1.57768	9.81964	26.1217	6.19118e-05	0.000449625
TP53BP2	TP53BP2	1.57702	10.3192	81.8878	2.38194e-15	9.01809e-14
DAZAP2	DAZAP2	-1.57647	9.99408	29.1212	7.33505e-06	7.05947e-05
ENSCSAG00000018568	ENSCSAG00000018568	-1.57292	9.93434	25.5774	2.42648e-05	0.000200867
GTF2IRD1	GTF2IRD1	1.57257	9.81496	36.2809	1.32314e-06	1.53442e-05
PSMB7	PSMB7	-1.56587	10.4286	82.2683	1.97543e-09	3.95778e-08
TIPARP	TIPARP	1.56549	9.84017	49.3035	1.18265e-08	2.09982e-07
CHD7	CHD7	1.56342	9.84608	39.7247	2.3905e-07	3.30879e-06
GNAI1	GNAI1	1.56275	9.91887	36.3732	1.69183e-07	2.41979e-06
SCRIB	SCRIB	1.56224	9.73235	57.2119	7.68919e-06	7.37275e-05
MED13	MED13	1.56213	9.76596	51.1	1.12197e-06	1.32197e-05
ZNF131	ZNF131	1.55953	9.75065	48.1237	5.66063e-06	5.57296e-05
ABCB1	ABCB1	1.55947	9.88357	38.3828	8.21882e-08	1.25575e-06
ENSCSAG00000008269	ENSCSAG00000008269	-1.55636	10.1749	46.268	5.63847e-07	7.1686e-06
IFIH1	IFIH1	1.5563	9.80692	30.9734	1.94231e-06	2.17412e-05
CDKN1A	CDKN1A	-1.55551	10.1	15.1642	0.000104613	0.00070046
ZFAND5	ZFAND5	1.55404	10.0469	44.8249	1.0418e-10	2.44942e-09
WSB1	WSB1	1.55184	10.0377	47.2423	2.6252e-10	5.80136e-09
ANKRD18B	ANKRD18B	1.55114	9.75903	48.2857	3.09445e-06	3.31254e-05
ENSCSAG00000003804	ENSCSAG00000003804	-1.55026	10.0628	35.6213	4.4664e-06	4.55946e-05
ZNF644	ZNF644	1.54982	9.80624	34.7261	4.2395e-06	4.35712e-05
EIF1	EIF1	-1.54897	11.0718	125.544	4.18814e-18	1.89164e-16
S100A2	S100A2	-1.54893	11.0718	50.1975	2.50601e-12	7.05107e-11
MTMR10	MTMR10	1.54884	9.74925	63.6545	6.08634e-07	7.66224e-06
LGMN	LGMN	-1.54875	10.1812	39.788	2.51676e-07	3.45567e-06
IGF2BP2	IGF2BP2	1.54872	9.85586	36.2535	4.6134e-07	6.02781e-06
NOP56	NOP56	1.54606	10.0064	43.705	2.56201e-09	4.97804e-08
BMPR1A	BMPR1A	1.54493	9.72096	73.9831	5.0386e-06	5.06714e-05
AKAP17A	AKAP17A	1.54456	9.74293	67.5062	8.06279e-07	9.86112e-06
ABL2	ABL2	1.54386	9.73588	83.1844	2.03222e-07	2.8512e-06
HNRNPDL	HNRNPDL	1.54176	10.6877	135.237	1.52461e-23	9.45812e-22
ENSCSAG00000001008	ENSCSAG00000001008	-1.54174	10.191	49.44	3.98311e-07	5.24527e-06
TNKS2	TNKS2	1.53184	9.80488	35.7622	3.86725e-06	4.02272e-05
TUBA1A	TUBA1A	-1.53159	9.85392	26.7278	2.90102e-05	0.000232669
ENSCSAG00000018454	ENSCSAG00000018454	-1.53146	13.2266	162.052	1.10024e-34	1.28754e-32
ZBTB43	ZBTB43	1.53108	9.80489	56.9973	5.18965e-08	8.17172e-07
TIMP2	TIMP2	-1.52943	9.83754	22.5994	0.000120182	0.000783313
ACAA2	ACAA2	-1.52914	9.93189	25.6374	2.97921e-05	0.000237702
ENSCSAG00000002555	ENSCSAG00000002555	-1.52741	9.85457	22.5849	0.000108015	0.000718689
S100A13	S100A13	-1.52488	10.3729	70.2103	4.5446e-09	8.35719e-08
NDUFS4	NDUFS4	-1.5225	9.87974	22.5826	8.40628e-05	0.000582556
ENSCSAG00000017671	ENSCSAG00000017671	-1.52199	10.2327	54.7358	2.90125e-07	3.93119e-06
NUP153	NUP153	1.52176	9.76734	37.1915	1.82848e-05	0.000158232
USP47	USP47	1.52073	9.79814	34.2732	6.18103e-06	6.05059e-05
DCBLD2	DCBLD2	1.52051	10.3697	52.6666	7.54484e-13	2.23266e-11
NUTF2	NUTF2	-1.52046	10.4361	82.662	5.64961e-09	1.03155e-07
EIF2AK4	EIF2AK4	1.51991	9.88867	33.133	6.32356e-07	7.90292e-06
EXOSC5	EXOSC5	-1.51974	9.84149	25.5493	5.72977e-05	0.000420964
TLK2	TLK2	1.51969	9.74082	52.6706	8.14914e-06	7.75599e-05
ARID1A	ARID1A	1.51888	9.79747	40.6635	1.91032e-06	2.14812e-05
EPHA2	EPHA2	1.5174	9.77699	38.6702	6.42876e-06	6.25741e-05
ANKRD17	ANKRD17	1.51719	9.78111	37.1929	8.62919e-06	8.15261e-05
C21orf91	C21orf91	1.51684	9.71882	79.1153	3.86707e-06	4.02272e-05
PSMB10	PSMB10	-1.51657	9.97384	27.3111	2.08974e-05	0.000178657
SMG7	SMG7	1.51612	9.78248	35.6886	1.04433e-05	9.51729e-05
ERH	ERH	-1.51267	10.3472	69.0096	4.53425e-08	7.31876e-07
PRPF4B	PRPF4B	1.51254	9.89943	34.7849	3.39991e-07	4.53527e-06
SETX	SETX	1.51254	9.83028	31.858	3.73817e-06	3.92387e-05
PLK2	PLK2	1.51232	10.4278	51.8211	1.13761e-12	3.32815e-11
ADAMTS1	ADAMTS1	1.51191	9.98578	26.1539	3.7289e-07	4.93576e-06
TMEM98	TMEM98	-1.51124	10.01	29.7093	1.17585e-05	0.000106033
ENSCSAG00000014769	ENSCSAG00000014769	-1.51048	10.1869	29.0123	5.18185e-07	6.62068e-06
MRPS25	MRPS25	-1.50985	9.88994	22.0714	8.82882e-05	0.000606937
DYNLL1	DYNLL1	-1.50889	10.3356	56.4295	2.75898e-08	4.58258e-07
PPRC1	PPRC1	1.50859	9.75554	40.1228	1.89483e-05	0.000163152
ZNHIT1	ZNHIT1	-1.50804	10.0377	33.3025	7.62699e-06	7.32675e-05
NME3	NME3	-1.50686	9.9988	26.3676	1.67416e-05	0.000146354
JMJD1C	JMJD1C	1.50531	9.738	65.4226	2.35938e-06	2.59582e-05
ZNF106	ZNF106	1.50392	9.8022	31.7215	9.38448e-06	8.72215e-05
CCNT2	CCNT2	1.50263	9.76942	43.4721	5.05135e-06	5.07006e-05
EIF4EBP2	EIF4EBP2	1.50143	9.75135	41.0745	2.34183e-05	0.000196004
PPP1R9A	PPP1R9A	1.50073	9.78795	32.6243	1.57593e-05	0.000138001
H1-4	H1-4	1.50038	10.1417	25.5088	5.16803e-07	6.61945e-06
HOXA9	HOXA9	1.4988	9.93743	36.1649	3.71238e-08	6.06827e-07
ENSCSAG00000018159	ENSCSAG00000018159	1.49752	9.78794	33.3323	1.45777e-05	0.000128749
SLC39A1	SLC39A1	-1.49685	10.139	40.2614	2.1376e-06	2.37209e-05
ZNF655	ZNF655	1.4967	9.7618	37.3022	2.24482e-05	0.000189796
ENSCSAG00000014913	ENSCSAG00000014913	-1.49646	9.83358	24.0098	0.000127665	0.000821686
CAMSAP2	CAMSAP2	1.49611	9.72951	56.9354	1.33049e-05	0.000118935
RNASEH2C	RNASEH2C	-1.49575	10.1817	43.0913	9.27024e-07	1.11264e-05
SDF2	SDF2	-1.49562	9.84017	23.1008	0.000120492	0.000784339
SRRM2	SRRM2	1.49496	9.99467	35.5952	8.59226e-08	1.30122e-06
RBM39	RBM39	1.49265	9.77011	40.0123	9.46119e-06	8.7776e-05
SSR4	SSR4	-1.4915	10.2624	52.2825	1.7101e-07	2.4336e-06
ALOXE3	ALOXE3	1.49109	9.72453	102.315	1.77378e-07	2.51603e-06
MARCHF7	MARCHF7	1.49098	9.78385	34.1456	9.55826e-06	8.8517e-05
ENSCSAG00000007979	ENSCSAG00000007979	1.48961	9.78522	33.0499	1.49865e-05	0.000132133
SMIM1	SMIM1	-1.48948	9.93497	22.0475	5.69496e-05	0.000419504
RNASEK	RNASEK	-1.48917	10.1159	38.2695	2.95235e-06	3.18026e-05
CRIP2	CRIP2	-1.488	10.2171	53.598	5.96521e-07	7.54665e-06
TMED4	TMED4	-1.48745	9.90887	22.226	7.89644e-05	0.000553553
VKORC1	VKORC1	-1.48708	9.84083	22.4298	0.000143461	0.000916475
WNK1	WNK1	1.48554	9.777	33.1211	2.38246e-05	0.000198108
RPS5	RPS5	-1.48534	11.8685	156.807	1.09607e-33	1.20078e-31
TTF1	TTF1	1.48519	9.82762	44.0615	3.08013e-07	4.15172e-06
SPINT2	SPINT2	-1.48468	10.2372	49.3892	2.38656e-07	3.30879e-06
WDR54	WDR54	-1.48416	9.85261	27.2878	3.10724e-05	0.000246141
ZFAND3	ZFAND3	1.48386	9.7708	43.2754	5.14854e-06	5.14754e-05
USP36	USP36	1.48273	9.83688	34.0877	1.40459e-06	1.62522e-05
ENSCSAG00000015908	ENSCSAG00000015908	1.47755	9.83226	32.2128	3.78824e-06	3.96277e-05
POMP	POMP	-1.47738	10.177	44.0503	1.63871e-06	1.86263e-05
ENSCSAG00000015147	ENSCSAG00000015147	-1.47635	9.93988	26.3906	2.99858e-05	0.000238635
TM7SF2	TM7SF2	-1.47525	9.84017	20.8929	0.00019076	0.00117631
NAA20	NAA20	-1.47507	10.1159	38.314	4.39515e-06	4.49913e-05
C4orf3	C4orf3	-1.47399	9.83292	22.8475	0.00014902	0.000943796
PPP1R18	PPP1R18	1.47332	9.777	36.2687	1.10921e-05	0.000100729
PSAP	PSAP	-1.47073	10.2964	30.9672	9.01017e-08	1.36051e-06
NGF	NGF	1.4703	9.86106	28.7627	4.60721e-06	4.679e-05
BICC1	BICC1	1.46957	9.84214	30.7736	4.60215e-06	4.679e-05
MRPL41	MRPL41	-1.46953	9.98875	28.2559	2.25325e-05	0.000190197
CD2AP	CD2AP	1.4694	9.98756	35.2842	3.67808e-07	4.88105e-06
ENSCSAG00000013394	ENSCSAG00000013394	-1.46936	9.89121	21.9697	0.000108802	0.000721933
ENSCSAG00000002311	ENSCSAG00000002311	-1.46636	10.1218	38.3031	4.07e-06	4.21659e-05
IPMK	IPMK	1.46392	9.79746	33.0251	8.9316e-06	8.37684e-05
SH3BGRL3	SH3BGRL3	-1.46329	10.0457	26.6497	8.68543e-06	8.17574e-05
PABPC1	PABPC1	1.46071	11.9538	212.645	4.27141e-44	8.79739e-42
NHP2	NHP2	-1.4601	10.131	41.9166	3.79422e-06	3.96277e-05
DSTN	DSTN	-1.45983	10.1235	36.1422	4.21434e-06	4.33993e-05
CLDN10	CLDN10	-1.45917	9.82031	23.4132	0.000144286	0.000918738
VAMP8	VAMP8	-1.45801	9.9612	24.0913	5.54517e-05	0.000410231
YLPM1	YLPM1	1.45491	9.79611	30.0256	2.68799e-05	0.000218751
FAM162A	FAM162A	-1.45479	9.99112	25.2019	3.77312e-05	0.000292587
KMT2E	KMT2E	1.45435	9.9923	43.0494	4.08563e-09	7.56724e-08
MMP16	MMP16	1.45226	9.73093	58.5753	9.95646e-06	9.13829e-05
STK40	STK40	1.4505	9.75415	39.1272	2.76436e-05	0.0002238
BAZ2B	BAZ2B	1.44979	9.75484	42.4232	1.98871e-05	0.000170664
AP1S1	AP1S1	-1.44932	10.5259	75.3373	2.2465e-09	4.43188e-08
LMAN2	LMAN2	-1.44932	10.2262	48.8041	9.76447e-07	1.16383e-05
ENSCSAG00000018600	ENSCSAG00000018600	-1.44925	10.5279	66.7226	3.99495e-09	7.43304e-08
ENSCSAG00000006491	ENSCSAG00000006491	-1.44899	10.3154	48.7483	1.64258e-07	2.3559e-06
ENSCSAG00000009837	ENSCSAG00000009837	-1.44884	10.1634	41.0126	2.3041e-06	2.54588e-05
SEC61B	SEC61B	-1.44624	10.255	52.8732	3.20654e-07	4.2996e-06
DNAJA3	DNAJA3	1.44544	9.79543	29.3412	2.8702e-05	0.00023061
ND4L	ND4L	1.4451	11.0323	219.004	1.13537e-35	1.53843e-33
C20orf194	C20orf194	1.44497	9.70372	121.533	3.5236e-06	3.72546e-05
CISD3	CISD3	-1.44349	10.0146	26.2492	3.31437e-05	0.000260147
ANKRD28	ANKRD28	1.44245	9.74012	46.3284	3.15206e-05	0.000249308
ENSCSAG00000006026	ENSCSAG00000006026	1.44171	9.8791	29.9544	2.91096e-06	3.15548e-05
ENSCSAG00000019017	ENSCSAG00000019017	1.44155	10.9905	254.094	2.09018e-32	2.06968e-30
HMGN3	HMGN3	-1.44108	10.0175	25.65	2.95497e-05	0.00023626
COPS2	COPS2	1.44101	9.9362	30.8872	8.70307e-07	1.05193e-05
STARD13	STARD13	1.44095	9.74575	46.6769	1.29343e-05	0.000116026
NIPBL	NIPBL	1.44085	9.81161	32.8724	6.21935e-06	6.06504e-05
EPS15L1	EPS15L1	1.44058	9.73941	41.9174	5.46213e-05	0.000405252
NDUFB7	NDUFB7	-1.44004	10.0343	27.3069	2.40546e-05	0.000199448
ARID4B	ARID4B	1.43917	9.94295	36.3464	8.2572e-08	1.25788e-06
SRGAP1	SRGAP1	1.43843	9.72667	51.2426	4.22316e-05	0.000323587
SETD5	SETD5	1.4379	9.76804	41.9004	8.68164e-06	8.17574e-05
GLMP	GLMP	-1.43753	9.83556	20.1007	0.000315675	0.00180201
PHF20	PHF20	1.43747	9.79339	30.01	2.98224e-05	0.000237702
SH3RF1	SH3RF1	1.43668	9.81229	31.0998	9.90152e-06	9.12038e-05
GPR37	GPR37	1.43465	9.70661	111.432	3.67934e-06	3.88216e-05
NUP98	NUP98	1.43463	9.80893	28.4671	2.49579e-05	0.000205285
BEX1	BEX1	-1.43348	9.89817	21.7487	0.000123796	0.000799781
NAA38	NAA38	-1.43214	9.91513	21.4377	0.000118339	0.000775227
ELL2	ELL2	1.43113	9.74855	37.9125	5.94961e-05	0.000434533
ND1	ND1	1.42933	11.0035	179.959	4.77885e-33	4.92126e-31
SNX2	SNX2	-1.42785	9.88676	19.5451	0.000198868	0.00121756
SLC12A7	SLC12A7	1.4271	9.72595	66.9897	9.94354e-06	9.13829e-05
SRSF4	SRSF4	1.42688	9.93681	30.1661	1.24287e-06	1.45114e-05
XBP1	XBP1	1.4263	9.85848	26.8486	5.09114e-06	5.10006e-05
PDXK	PDXK	-1.42519	9.83951	23.0029	0.000135896	0.000871391
ABCC4	ABCC4	1.42395	9.85976	27.759	7.99469e-06	7.62308e-05
TSPAN6	TSPAN6	-1.4238	9.81095	23.2696	0.000199338	0.001219
DDX39A	DDX39A	-1.42255	10.0594	27.4738	2.31302e-05	0.00019397
STK32B	STK32B	1.42229	9.71667	73.8682	1.12378e-05	0.000101873
ZEB1	ZEB1	1.42098	9.80489	34.9661	5.58257e-06	5.5087e-05
CHD9	CHD9	1.42014	9.82895	36.1519	1.73928e-06	1.96826e-05
PSMB2	PSMB2	-1.4201	10.4295	66.0835	3.41512e-08	5.63604e-07
ZNF280C	ZNF280C	1.42002	9.74082	42.9442	4.80545e-05	0.000362805
DDX5	DDX5	1.41965	10.565	83.1008	1.60124e-15	6.15283e-14
SESN2	SESN2	1.4166	9.73164	47.4127	4.53861e-05	0.0003457
STAG2	STAG2	1.41534	9.80826	27.7159	3.54937e-05	0.000276904
NDUFA8	NDUFA8	-1.41495	10.084	36.3362	1.03191e-05	9.4208e-05
DUT	DUT	-1.41404	10.0879	30.0948	2.38546e-05	0.000198108
LRRC24	LRRC24	1.41359	9.81363	28.4407	2.68924e-05	0.000218751
FHOD3	FHOD3	1.41339	9.76942	33.7848	3.86356e-05	0.000298253
ZNF732	ZNF732	1.41219	9.73022	50.5619	3.92443e-05	0.000302046
CHD2	CHD2	1.41071	9.74153	51.1597	1.36576e-05	0.000121456
BRD4	BRD4	1.4103	9.83292	26.8526	2.34489e-05	0.000196004
ARID2	ARID2	1.4099	9.71524	81.7274	8.96481e-06	8.39269e-05
ATF4	ATF4	1.40882	9.92507	31.2505	4.62417e-07	6.02781e-06
TSEN34	TSEN34	-1.4078	9.98221	23.308	7.60304e-05	0.000535541
H2AX	H2AX	-1.40607	9.79611	25.5119	0.000235447	0.0014229
TMEM106C	TMEM106C	-1.40591	9.99998	23.9823	5.73113e-05	0.000420964
PTPRK	PTPRK	1.40446	9.93374	29.1397	1.58289e-06	1.80717e-05
ZUP1	ZUP1	1.40419	9.74925	35.9374	8.06206e-05	0.000560967
ENSCSAG00000010845	ENSCSAG00000010845	1.40419	9.72524	51.8491	5.48378e-05	0.000406273
ENSCSAG00000002592	ENSCSAG00000002592	-1.40382	9.93804	22.2775	0.000106665	0.000712347
ENSCSAG00000006988	ENSCSAG00000006988	1.40364	9.73518	43.3187	6.36899e-05	0.000459943
ACOT13	ACOT13	-1.40279	9.78317	31.3072	6.04939e-05	0.000441194
CYTB	CYTB	1.40136	13.4713	230.326	2.69857e-47	7.71941e-45
PCNT	PCNT	1.40125	9.77974	30.3768	5.77649e-05	0.000423691
DBF4	DBF4	1.39981	9.76527	36.5489	3.78606e-05	0.00029315
ENSCSAG00000010119	ENSCSAG00000010119	-1.3994	10.0594	27.2731	2.26326e-05	0.000190417
BOD1L1	BOD1L1	1.39929	9.80422	28.728	3.34505e-05	0.000262156
COA1	COA1	-1.39767	9.82762	20.7973	0.000302821	0.0017441
STAM	STAM	1.39753	9.78863	29.3338	4.67242e-05	0.000354016
MAP2K3	MAP2K3	1.39733	9.87332	27.0524	1.02495e-05	9.37386e-05
ATP6AP2	ATP6AP2	-1.39647	9.92941	20.5262	0.000141483	0.000904965
VAV3	VAV3	1.39625	9.75833	34.9176	6.14269e-05	0.000446733
ARPC5	ARPC5	-1.39609	10.0751	28.2691	2.01865e-05	0.000172946
PSMA5	PSMA5	-1.39559	9.95332	22.7939	0.000103626	0.000695656
SERINC2	SERINC2	-1.39552	9.81497	22.9214	0.000220241	0.00133414
NCOR2	NCOR2	1.39486	9.81363	25.9915	6.52507e-05	0.000467933
GOLGA4	GOLGA4	1.39479	10.0233	38.3406	2.32521e-08	3.93046e-07
AKIRIN1	AKIRIN1	1.39433	9.81162	27.0343	4.65036e-05	0.000353167
PSME1	PSME1	-1.39282	10.0627	27.0872	1.7369e-05	0.000150814
C6orf136	C6orf136	1.39201	9.78795	31.5292	3.07392e-05	0.000244253
LRRFIP2	LRRFIP2	1.39155	9.90698	28.381	3.28066e-06	3.49733e-05
CHPF	CHPF	-1.39142	9.90636	19.9661	0.000198181	0.00121508
RANGAP1	RANGAP1	1.391	9.84673	27.9445	1.30857e-05	0.00011718
ENSCSAG00000003176	ENSCSAG00000003176	1.3902	9.73022	53.3595	2.53136e-05	0.000207878
ARHGEF5	ARHGEF5	1.38977	9.71021	78.0316	3.73961e-05	0.000290426
ANXA5	ANXA5	-1.38805	10.5812	78.0585	3.93056e-09	7.35945e-08
APPBP2	APPBP2	1.38767	9.88548	27.245	6.21704e-06	6.06504e-05
EIF1B	EIF1B	1.38729	10.0199	35.4875	5.62574e-08	8.79703e-07
MRPS24	MRPS24	-1.38589	10.0818	29.5727	2.10946e-05	0.00017953
ASH1L	ASH1L	1.38555	9.83159	34.7086	3.47718e-06	3.68395e-05
RNF216	RNF216	1.38513	9.9405	28.9468	1.96444e-06	2.19412e-05
NSUN2	NSUN2	1.38473	9.80354	26.4949	6.06674e-05	0.000441833
PPFIA1	PPFIA1	1.38444	9.79067	30.2415	4.22264e-05	0.000323587
FRMD4B	FRMD4B	1.38435	9.88421	28.9548	4.30389e-06	4.41449e-05
SWI5	SWI5	-1.3843	9.86171	20.1962	0.000265145	0.00156923
NME4	NME4	-1.38181	10.3107	59.5153	4.64124e-07	6.03478e-06
POC1A	POC1A	1.3818	9.85261	28.0272	1.09602e-05	9.97073e-05
GUK1	GUK1	-1.38171	10.0701	27.4493	2.87087e-05	0.00023061
SMAD7	SMAD7	1.38098	9.72382	73.9683	4.81823e-06	4.88368e-05
TUFT1	TUFT1	1.38035	9.76665	54.7058	8.16974e-07	9.96824e-06
ENSCSAG00000013493	ENSCSAG00000013493	1.38001	10.032	30.9279	1.1184e-07	1.65955e-06
ENSCSAG00000008475	ENSCSAG00000008475	-1.37997	9.7818	22.2104	0.000524804	0.0027772
NDUFB10	NDUFB10	-1.37982	10.3206	52.568	6.23749e-07	7.81431e-06
ATP2A2	ATP2A2	1.37962	9.77149	30.3953	9.11039e-05	0.000623795
MT-ND4	MT-ND4	1.37799	12.2024	253.705	1.85276e-51	7.33837e-49
ZNF281	ZNF281	1.37788	9.79475	30.7402	2.58214e-05	0.000211084
CDCA3	CDCA3	-1.37751	9.80017	23.1615	0.000746217	0.00371234
SUZ12	SUZ12	1.37735	9.85261	27.9843	1.38053e-05	0.000122558
POP5	POP5	-1.3764	10.0158	23.2398	7.36165e-05	0.000519961
CHMP2A	CHMP2A	-1.37563	9.94601	20.159	0.000149508	0.00094572
BCAR1	BCAR1	1.37523	9.77425	30.4989	6.88765e-05	0.000491879
VPS37A	VPS37A	1.37492	9.75205	33.5129	0.000116262	0.000765515
NR3C1	NR3C1	1.3744	9.73942	48.0934	3.39066e-05	0.000265327
CCN2	CCN2	1.37427	9.73447	50.4575	3.18851e-05	0.000251804
ENSCSAG00000019601	ENSCSAG00000019601	-1.3736	9.90636	19.6554	0.000241068	0.00145177
BRPF1	BRPF1	1.37345	9.72951	49.0214	5.27608e-05	0.000393148
MOSPD3	MOSPD3	-1.37198	9.78453	21.1877	0.000651163	0.00333284
PSMA3	PSMA3	-1.37078	10.1713	40.8842	7.85808e-06	7.52068e-05
AJUBA	AJUBA	1.37044	9.87845	26.9295	9.14238e-06	8.5434e-05
ANXA4	ANXA4	-1.36597	10.4696	44.6835	2.01124e-08	3.45196e-07
MAP4K5	MAP4K5	1.36491	9.82364	27.2427	2.77646e-05	0.000224423
DENND1A	DENND1A	1.36321	9.72453	53.38	5.22335e-05	0.000391512
MRPL48	MRPL48	-1.36275	9.8316	19.8416	0.000409019	0.00225728
HERC2	HERC2	1.36195	9.78317	28.5845	7.71448e-05	0.000542648
MRPL11	MRPL11	-1.36102	10.2688	46.6502	2.14287e-06	2.37283e-05
GADD45A	GADD45A	1.36059	9.78385	31.3328	3.21835e-05	0.000253771
H2BC18	H2BC18	1.36046	9.7295	60.9563	1.74258e-05	0.000151053
IRS2	IRS2	1.36005	9.72809	47.5671	6.42812e-05	0.000462915
EBP	EBP	-1.35861	9.98638	21.3697	0.000114846	0.000757159
CPNE3	CPNE3	-1.35687	9.92011	19.3269	0.000249703	0.00149165
PDGFB	PDGFB	1.35659	9.74504	40.4591	6.27093e-05	0.000454135
UBE2O	UBE2O	1.3559	9.74925	33.9194	0.000137343	0.000879574
ZNF629	ZNF629	1.35558	9.72024	53.0698	9.7401e-05	0.000659892
DUSP3	DUSP3	1.35546	9.78317	27.5956	0.000113865	0.000751653
RMC1	RMC1	1.3553	9.73022	44.4051	0.00010132	0.000681958
SNRPD3	SNRPD3	-1.35388	10.4256	63.2592	2.0423e-07	2.85755e-06
NDUFAF3	NDUFAF3	-1.35358	10.2417	44.2474	2.99491e-06	3.21937e-05
NPM3	NPM3	-1.3525	10.0995	30.4453	2.95065e-05	0.00023626
ENSCSAG00000002455	ENSCSAG00000002455	-1.35223	10.1061	32.4737	2.25975e-05	0.000190417
ENSCSAG00000004189	ENSCSAG00000004189	1.35132	10.065	36.3643	8.07601e-08	1.2376e-06
ENSCSAG00000000076	ENSCSAG00000000076	-1.34934	9.77974	22.4689	0.000557301	0.0029311
TPGS1	TPGS1	-1.34832	9.82298	18.1758	0.000822354	0.00402118
S100A16	S100A16	-1.34745	10.6504	83.1416	2.116e-09	4.22298e-08
RPS6	RPS6	-1.34725	11.6518	124.916	6.92924e-25	4.53361e-23
RAB11A	RAB11A	-1.34655	9.94723	20.2526	0.000198073	0.00121508
MIEN1	MIEN1	-1.3456	9.92632	18.8708	0.000278105	0.00162723
IFI30	IFI30	-1.34421	9.97504	19.3303	0.000159543	0.00100304
ENSCSAG00000012220	ENSCSAG00000012220	-1.34317	9.95575	21.5362	0.000165009	0.00103361
IWS1	IWS1	1.34234	9.80893	24.8892	8.3358e-05	0.000578451
DOCK5	DOCK5	1.34212	9.76319	35.8317	5.24341e-05	0.000392417
ZNF507	ZNF507	1.34207	9.72524	46.7777	0.000120806	0.000785392
NDUFC1	NDUFC1	-1.33992	9.89184	19.9496	0.00025651	0.00152514
OBSL1	OBSL1	-1.33941	9.81229	18.3064	0.000792962	0.00390319
WDR83OS	WDR83OS	-1.33923	10.3107	51.5702	1.54388e-06	1.76655e-05
YWHAG	YWHAG	1.33923	9.97505	25.4862	9.72997e-06	8.97842e-05
SPART	SPART	1.33859	9.81229	23.9503	9.13497e-05	0.000624647
PHLDB2	PHLDB2	1.33801	9.90196	25.4867	8.22624e-06	7.80053e-05
PHRF1	PHRF1	1.33754	9.75345	31.1739	0.000198226	0.00121508
SNRPC	SNRPC	-1.33738	10.1283	33.0724	2.37619e-05	0.000197977
NDUFV1	NDUFV1	-1.33647	10.0366	26.1244	7.12676e-05	0.000506147
UBE2T	UBE2T	-1.33624	9.77425	25.1184	0.000594215	0.00309364
E2F4	E2F4	1.33614	9.81898	24.5355	7.21601e-05	0.000511416
TBL2	TBL2	1.33584	9.79746	24.2947	0.00014435	0.000918738
SUPV3L1	SUPV3L1	1.3351	9.85717	23.043	6.41324e-05	0.00046249
ROCK1	ROCK1	1.3332	9.86882	25.1847	2.18231e-05	0.000185119
IDE	IDE	1.33296	9.81564	24.3158	8.78347e-05	0.000604627
RAB5A	RAB5A	1.33292	9.81897	25.5312	5.91508e-05	0.000432906
SDCCAG8	SDCCAG8	1.33211	9.7818	26.8118	0.000117123	0.000768237
RUVBL2	RUVBL2	-1.32928	9.91138	18.0551	0.000422846	0.0023261
ENSCSAG00000019607	ENSCSAG00000019607	-1.32917	10.0035	22.6923	0.000122655	0.000795401
PLD3	PLD3	-1.32896	9.83358	16.9969	0.000829782	0.00404862
EMP3	EMP3	-1.32887	10.1044	28.416	3.4352e-05	0.000268404
MCL1	MCL1	1.32821	9.88484	28.1692	4.4718e-06	4.55946e-05
GNA13	GNA13	1.32767	9.72809	46.2686	9.7097e-05	0.000658699
SERTAD2	SERTAD2	1.32749	9.73447	50.3546	3.5938e-05	0.000279947
IVNS1ABP	IVNS1ABP	1.32727	9.80892	26.2094	5.31057e-05	0.000395147
ENSCSAG00000013863	ENSCSAG00000013863	-1.32681	9.95514	19.7638	0.000238082	0.00143714
BHLHE40	BHLHE40	1.32625	9.90258	26.63	3.00434e-06	3.22278e-05
PPARGC1B	PPARGC1B	1.32524	9.7231	48.232	0.000116518	0.000766157
DCXR	DCXR	-1.32524	10.1283	33.314	2.47099e-05	0.00020357
ENSCSAG00000019553	ENSCSAG00000019553	-1.32438	9.7708	24.3807	0.000490626	0.00262057
EEF2	EEF2	1.32412	11.6328	132.202	6.07795e-29	4.96752e-27
CNOT4	CNOT4	1.32294	9.79135	28.4852	5.91894e-05	0.000432906
PPP1CA	PPP1CA	-1.32292	10.2614	50.2191	3.72646e-06	3.92384e-05
IP6K1	IP6K1	1.32283	9.72453	48.1844	0.000118804	0.00077728
H1-0	H1-0	1.32283	9.87269	25.6165	2.32943e-06	2.56836e-05
MRPL40	MRPL40	-1.32272	10.1294	33.9694	2.58208e-05	0.000211084
PELO	PELO	1.32222	9.8643	24.4488	3.10264e-05	0.000246141
ENSCSAG00000013661	ENSCSAG00000013661	-1.32168	10.1358	31.3305	2.30837e-05	0.000193895
CHCHD6	CHCHD6	-1.32047	9.76942	23.2011	0.000683697	0.00347518
HSD17B10	HSD17B10	-1.3201	10.0667	25.8188	6.43862e-05	0.000463023
UBE3A	UBE3A	1.31986	9.74575	32.3297	0.000234817	0.00142077
PPDPF	PPDPF	-1.31976	10.8778	98.213	6.08259e-12	1.66592e-10
ELF4	ELF4	1.31908	9.78522	25.1024	0.000179632	0.00111706
CUL3	CUL3	1.31876	9.77011	26.3176	0.000245266	0.0014736
CTSA	CTSA	-1.31862	9.94418	18.6257	0.000271086	0.00159523
SPRED2	SPRED2	1.31833	9.75624	34.3111	9.67165e-05	0.000656983
RERE	RERE	1.31821	9.76665	27.7259	0.000214302	0.00130122
REV1	REV1	1.3178	9.76388	30.0284	0.00015884	0.00099984
DGUOK	DGUOK	-1.31768	9.92694	18.0224	0.000380274	0.00212138
LUZP1	LUZP1	1.31756	9.85261	24.6198	3.30424e-05	0.000259748
CALM2	CALM2	-1.31735	11.2135	98.7475	2.79224e-16	1.13207e-14
ENSCSAG00000010531	ENSCSAG00000010531	-1.31696	13.238	186.553	2.72526e-39	4.67746e-37
ZDHHC12	ZDHHC12	-1.31564	9.75972	23.6524	0.000830326	0.00404862
ENSCSAG00000001898	ENSCSAG00000001898	-1.31536	10.0152	21.6384	8.84149e-05	0.000606997
ARHGAP17	ARHGAP17	1.3151	9.74364	38.0794	0.000108034	0.000718689
ZNF462	ZNF462	1.31447	9.74294	35.6856	0.000132095	0.000848077
VAMP5	VAMP5	-1.31289	9.98162	19.6428	0.000183275	0.00113767
C15orf61	C15orf61	1.3126	9.81363	23.2149	0.000150327	0.000949736
FSTL3	FSTL3	1.31229	9.94784	23.356	1.41008e-05	0.000124965
ORMDL2	ORMDL2	-1.31208	9.76319	24.4445	0.000647207	0.00331589
EEA1	EEA1	1.31198	9.87525	24.6125	2.1572e-05	0.00018329
MDP1	MDP1	-1.31187	9.79882	21.405	0.000477003	0.00255843
CHID1	CHID1	-1.3116	9.76527	23.464	0.000693722	0.00351919
IPO7	IPO7	1.3116	9.95211	23.6959	2.44373e-05	0.000201971
CEP95	CEP95	1.31123	9.738	46.6708	4.87633e-05	0.000367617
BLVRA	BLVRA	-1.31118	9.81497	17.7828	0.000985101	0.00466203
VAT1	VAT1	-1.3087	9.88357	18.2763	0.00046394	0.00250664
ZNHIT6	ZNHIT6	1.30806	9.80151	25.6032	7.3496e-05	0.000519823
KLF10	KLF10	1.30756	9.90573	25.1122	6.63214e-06	6.41896e-05
LASP1	LASP1	1.30665	9.96543	25.2349	8.30349e-06	7.85932e-05
ROMO1	ROMO1	-1.30574	10.048	24.3479	9.42247e-05	0.0006426
MED1	MED1	1.30565	9.77149	26.0266	0.000247745	0.00148503
SEC61G	SEC61G	-1.30511	9.94967	20.3898	0.000212454	0.00129306
ATP6	ATP6	1.30461	12.206	227.572	8.44349e-47	2.07026e-44
ALKBH4	ALKBH4	1.30295	9.76319	28.0043	0.000249718	0.00149165
ENSCSAG00000017901	ENSCSAG00000017901	-1.30265	10.481	35.8469	1.71094e-07	2.4336e-06
RESF1	RESF1	1.30177	9.70949	71.5069	8.99351e-05	0.000616612
UGCG	UGCG	1.30125	9.91825	23.5269	1.34548e-05	0.000120067
TRIM4	TRIM4	1.3011	9.80017	23.1874	0.000179534	0.00111706
TOMM6	TOMM6	-1.30098	10.5214	69.8111	7.71077e-08	1.18516e-06
VEZF1	VEZF1	1.29988	9.81764	29.026	3.24901e-05	0.000255797
FNIP1	FNIP1	1.29961	9.74715	40.4873	7.4765e-05	0.00052735
TMCC1	TMCC1	1.29899	9.77905	25.4267	0.000211422	0.0012883
CYB5R3	CYB5R3	-1.29746	10.3932	60.0349	4.96896e-07	6.3963e-06
ENSCSAG00000007460	ENSCSAG00000007460	-1.29463	10.1191	29.1897	4.12001e-05	0.000316626
NDUFA2	NDUFA2	-1.29346	9.86365	18.8953	0.000460131	0.00249391
CBX6	CBX6	1.29224	9.78453	23.6186	0.000251532	0.001499
PDZK1	PDZK1	-1.29199	9.86946	15.2066	0.00076243	0.00378203
SSBP1	SSBP1	-1.29183	10.0412	25.3649	0.000103928	0.00069678
RIOK1	RIOK1	1.29176	9.7618	27.2579	0.000296511	0.00171544
LSM1	LSM1	1.29152	9.85977	22.6101	6.31292e-05	0.000456534
ENSCSAG00000003794	ENSCSAG00000003794	1.29112	9.81027	25.0135	8.05868e-05	0.000560967
ANKRD12	ANKRD12	1.28873	9.75763	51.5223	5.83487e-06	5.72261e-05
POLR2E	POLR2E	-1.28512	10.3977	56.5748	1.08511e-06	1.28148e-05
DHX36	DHX36	1.28471	9.82431	25.3192	5.44947e-05	0.000404896
PORCN	PORCN	-1.28454	9.75484	29.0797	0.000331216	0.00187823
MINDY2	MINDY2	1.28453	9.7611	28.6192	0.000245584	0.00147379
MRPL27	MRPL27	-1.28354	10.1213	30.5244	4.70588e-05	0.000355809
OXSR1	OXSR1	1.28311	9.75484	28.3351	0.000325919	0.00185023
SEC11A	SEC11A	-1.28251	10.1262	29.6602	4.6753e-05	0.000354016
NOCT	NOCT	1.28244	9.73659	50.7879	2.5827e-05	0.000211084
PIN1	PIN1	-1.28162	10.0012	20.5059	0.000216491	0.00131297
PARD6B	PARD6B	1.2812	9.80489	23.8739	0.000125432	0.000809336
ENSCSAG00000000609	ENSCSAG00000000609	-1.28076	10.4408	55.1161	1.33748e-07	1.94539e-06
MKI67	MKI67	1.2807	10.0245	32.8928	2.84844e-06	3.09422e-05
ATP6V0A1	ATP6V0A1	1.27897	9.77493	27.7934	0.000184703	0.00114307
ENY2	ENY2	-1.27854	10.4692	57.4465	2.73138e-07	3.71079e-06
COX1	COX1	1.27752	12.9316	229.445	3.8853e-47	1.00027e-44
ABRACL	ABRACL	-1.27553	10.0906	24.0262	6.82844e-05	0.000488328
RPS8	RPS8	-1.27448	12.3214	154.654	2.82512e-33	3.03053e-31
CTTNBP2	CTTNBP2	1.27315	9.73304	37.3804	0.000192221	0.00118249
CDK5RAP3	CDK5RAP3	-1.27297	9.79678	17.6741	0.00136751	0.00608083
QRICH1	QRICH1	1.27168	9.74785	29.1216	0.000403638	0.00223717
RANBP2	RANBP2	1.27163	9.97024	25.0208	8.74431e-06	8.21614e-05
COX3	COX3	1.27158	14.6533	194.93	7.61505e-41	1.40035e-38
POGK	POGK	1.27078	9.76665	26.0173	0.000313637	0.00179635
ENSCSAG00000000878	ENSCSAG00000000878	-1.27041	9.95757	18.013	0.00040427	0.00223826
CREBZF	CREBZF	1.2695	9.73022	38.895	0.000250934	0.00149717
MYBBP1A	MYBBP1A	1.26936	9.74995	28.6389	0.000699654	0.00354579
HBEGF	HBEGF	1.26842	9.7625	25.9038	0.000267335	0.00158038
RASSF8	RASSF8	1.26738	9.72666	45.476	0.000161563	0.0010145
ENSCSAG00000010048	ENSCSAG00000010048	1.26678	9.76458	38.5545	3.89584e-05	0.000300294
HSBP1L1	HSBP1L1	-1.26657	10.0383	22.385	0.000164148	0.00102947
ENSCSAG00000004005	ENSCSAG00000004005	-1.26577	9.74925	25.296	0.000988138	0.0046721
MYL12B	MYL12B	-1.26497	10.703	83.6112	2.78714e-09	5.35485e-08
OAT	OAT	-1.25994	9.85392	23.697	0.000121322	0.000787754
FKBP1B	FKBP1B	-1.25963	9.74785	28.77	0.000490251	0.00262057
EMC4	EMC4	-1.25962	9.9095	16.463	0.000742544	0.00369764
METTL9	METTL9	-1.25946	10.2145	26.8187	1.02385e-05	9.37386e-05
DENND4C	DENND4C	1.25687	9.76181	26.3543	0.000369932	0.00207719
BPTF	BPTF	1.25658	9.87654	21.8555	5.18562e-05	0.000389792
BRD2	BRD2	1.25504	9.80489	24.5794	0.000128389	0.000825309
COPZ1	COPZ1	-1.25449	9.92632	16.6283	0.000642345	0.00329426
CAPN7	CAPN7	1.25428	9.77562	23.348	0.000436496	0.0023859
BIRC6	BIRC6	1.254	9.85522	23.6237	5.60292e-05	0.000413316
FAT1	FAT1	1.25392	9.86235	19.5873	0.000107601	0.000717668
MESD	MESD	-1.25374	9.89247	15.9019	0.000933798	0.00447267
PSMA7	PSMA7	-1.25294	10.625	63.3385	3.49936e-08	5.75661e-07
TPM1	TPM1	-1.25225	11.3244	58.8732	3.7495e-14	1.26567e-12
DOCK7	DOCK7	1.25201	9.7373	31.9114	0.000475699	0.00255409
NPM1	NPM1	-1.25191	12.2827	103.225	3.19586e-23	1.93594e-21
TBC1D10B	TBC1D10B	1.25082	9.71882	60.4636	5.58559e-05	0.000412628
SON	SON	1.24995	9.85846	22.1398	6.76952e-05	0.000484788
NFKB2	NFKB2	1.24955	9.77632	25.8101	0.000239192	0.00144216
C1orf35	C1orf35	1.24914	9.82563	20.2934	0.000264424	0.00156857
ZNF48	ZNF48	1.24895	9.72524	40.5041	0.000314354	0.00179845
POLR1E	POLR1E	1.24847	9.75972	28.009	0.000280634	0.00164016
TIAL1	TIAL1	1.2465	9.86688	21.0533	0.000113008	0.000746957
NQO1	NQO1	-1.24608	9.93497	17.0191	0.000473742	0.00255157
PRDX3	PRDX3	-1.24542	10.192	37.3742	1.50606e-05	0.000132358
DDX42	DDX42	1.24482	9.77011	25.6462	0.000320545	0.00182621
CRIM1	CRIM1	1.24413	9.777	23.2173	0.000365759	0.00205824
RCOR3	RCOR3	1.244	9.73871	36.3937	0.00025284	0.00150506
FSTL5	FSTL5	1.24369	9.74785	28.7317	0.00052407	0.00277617
ATXN2	ATXN2	1.24353	9.7295	36.0477	0.000433369	0.00237385
ENSCSAG00000010553	ENSCSAG00000010553	1.24282	9.74505	31.5277	0.0003664	0.0020596
KLF3	KLF3	1.24227	9.74925	32.293	0.000244403	0.00147013
MID1	MID1	1.24223	9.74785	33.3294	0.000171896	0.00107545
FXR2	FXR2	1.24218	9.72025	45.0736	0.000277698	0.0016267
ALPK2	ALPK2	1.24182	10.1476	30.8397	2.05501e-07	2.86754e-06
FOXM1	FOXM1	1.24117	9.75624	27.1974	0.000454409	0.0024707
ENSCSAG00000008172	ENSCSAG00000008172	-1.23907	10.2267	30.9162	1.22794e-05	0.000110343
RNF213	RNF213	1.23811	10.0995	25.8751	6.85839e-07	8.50936e-06
PHACTR4	PHACTR4	1.23713	9.76527	24.9121	0.000504311	0.00268254
SNRPB	SNRPB	-1.23627	10.7475	70.0809	1.01093e-08	1.8074e-07
MSL1	MSL1	1.23624	9.72025	43.8179	0.000320624	0.00182621
PHF3	PHF3	1.23595	9.85782	21.4638	0.000100521	0.000677464
ATXN10	ATXN10	1.23496	10.0475	29.3314	2.50348e-06	2.74264e-05
SLC25A37	SLC25A37	1.23472	9.8263	22.6102	9.51238e-05	0.000647874
SMAD3	SMAD3	1.23446	9.73093	36.9885	0.000355393	0.00200649
ENSCSAG00000011311	ENSCSAG00000011311	-1.2343	9.75833	24.5251	0.00082635	0.00403688
STK35	STK35	1.23194	9.76804	23.963	0.000493908	0.00263537
CDH2	CDH2	1.23181	9.83027	19.3707	0.000397918	0.00220784
RER1	RER1	-1.23164	10.0135	19.2123	0.000283414	0.00165454
ASXL2	ASXL2	1.23087	9.74293	29.2741	0.000510583	0.0027131
ANKRD50	ANKRD50	1.23052	9.7231	39.661	0.000475587	0.00255409
CASP8AP2	CASP8AP2	1.23011	9.75624	26.0143	0.000603693	0.00313664
DYNLT1	DYNLT1	-1.22979	9.91575	18.9609	0.000390662	0.00217462
COMMD6	COMMD6	-1.22932	9.83358	15.3549	0.00164258	0.00705164
EIF4G3	EIF4G3	1.22904	9.75135	27.1899	0.000566523	0.00296747
ENSCSAG00000011893	ENSCSAG00000011893	1.22828	9.8096	20.1184	0.000430663	0.00236405
ATF1	ATF1	1.228	9.75833	25.2035	0.000617993	0.00319482
ENSCSAG00000000206	ENSCSAG00000000206	1.22715	9.80489	19.8915	0.000248157	0.00148577
ZNF638	ZNF638	1.22701	9.87011	20.1599	0.000106319	0.000710955
CHCHD5	CHCHD5	-1.22549	9.81964	16.3551	0.00151412	0.00660135
RIF1	RIF1	1.22516	9.85261	19.8761	0.000187616	0.00115832
NSRP1	NSRP1	1.22452	9.77631	27.4754	0.000202933	0.00123804
OGFR	OGFR	1.22284	10.293	64.9756	1.53084e-09	3.10326e-08
OTUD4	OTUD4	1.22274	9.81095	19.623	0.000473147	0.00255103
RNF19A	RNF19A	1.22272	9.73093	36.291	0.000413026	0.00227695
UIMC1	UIMC1	1.22253	9.74434	34.6328	0.000289343	0.00168533
ENSCSAG00000005035	ENSCSAG00000005035	-1.22211	11.12	69.9099	9.43772e-12	2.53098e-10
REX1BD	REX1BD	-1.22134	9.82031	16.4442	0.00149741	0.00655069
MPV17L2	MPV17L2	-1.22123	9.80691	20.0791	0.000678901	0.00345763
NSDHL	NSDHL	-1.2208	9.90761	15.2088	0.000933639	0.00447267
RBFA	RBFA	-1.21986	9.91762	16.3476	0.000804596	0.00395312
ZFC3H1	ZFC3H1	1.21974	9.76942	25.5986	0.000381431	0.00212553
TEX10	TEX10	1.21961	9.75065	26.2856	0.000656937	0.00335693
ANKRD39	ANKRD39	-1.21892	9.95393	15.951	0.000736949	0.00368403
HSPD1	HSPD1	-1.21863	11.142	77.7216	2.27407e-11	5.7398e-10
STX3	STX3	1.21797	9.82829	19.8039	0.000267985	0.00158204
LAMTOR5	LAMTOR5	-1.21785	9.75345	24.8438	0.00102145	0.00479877
EP400	EP400	1.21743	9.81161	20.1953	0.000354237	0.00200216
KCTD3	KCTD3	1.21699	9.79203	20.7109	0.000588141	0.00307134
AQR	AQR	1.21697	9.77494	22.3731	0.000593671	0.00309364
APRT	APRT	-1.2169	10.1997	34.4457	4.29459e-05	0.000328572
RPS12	RPS12	1.21608	13.3491	178.733	7.85699e-38	1.22593e-35
ENSCSAG00000018914	ENSCSAG00000018914	-1.21327	10.01	19.146	0.000405254	0.0022413
SLC25A25	SLC25A25	1.21223	9.70444	110.256	2.36098e-05	0.000197029
ORC1	ORC1	1.21172	9.75624	26.4276	0.00072015	0.00362823
ENSCSAG00000018755	ENSCSAG00000018755	-1.21059	11.4434	106.704	1.47963e-16	6.09491e-15
MRPL28	MRPL28	-1.21049	10.0389	19.7137	0.000293537	0.0017059
RTL1	RTL1	1.2103	9.77425	22.1049	0.000726593	0.00364642
CUEDC2	CUEDC2	-1.20984	9.93866	15.9042	0.000878853	0.00423313
WBP1	WBP1	-1.20931	9.80355	16.0204	0.00207204	0.00859014
NFX1	NFX1	1.20909	9.75832	24.3036	0.000709669	0.00358244
SMG1	SMG1	1.20881	9.78862	21.0662	0.000459395	0.00249255
PPP1R37	PPP1R37	1.20842	9.73871	30.4644	0.000703313	0.00355383
ENSCSAG00000001531	ENSCSAG00000001531	1.20815	9.85977	22.7754	7.09441e-05	0.00050507
ENSCSAG00000000553	ENSCSAG00000000553	-1.20805	9.90887	14.6964	0.00125796	0.00568179
ENSCSAG00000003470	ENSCSAG00000003470	1.20717	9.72809	34.7214	0.000641893	0.00329426
ENSCSAG00000007000	ENSCSAG00000007000	-1.20655	9.97265	18.3099	0.000513449	0.00272551
AEN	AEN	1.20631	9.73659	36.1261	0.000286991	0.00167352
ENSCSAG00000005123	ENSCSAG00000005123	1.20487	9.73022	40.6057	0.000275142	0.0016154
PTRHD1	PTRHD1	-1.2045	9.78453	20.1812	0.00104153	0.00487087
UVRAG	UVRAG	1.20428	9.75415	27.7071	0.000431625	0.00236681
RASSF1	RASSF1	1.20379	9.72025	41.1996	0.000478444	0.00256082
SPCS1	SPCS1	-1.20323	10.1481	30.2356	8.78099e-05	0.000604627
TGIF2	TGIF2	1.20197	9.74152	30.575	0.000580047	0.00303522
NDUFS7	NDUFS7	-1.20194	9.93866	15.7035	0.000950641	0.0045449
ITSN2	ITSN2	1.20118	9.80826	20.4856	0.000365258	0.00205767
ASAP1	ASAP1	1.20085	9.8022	19.2377	0.000589413	0.00307486
SARNP	SARNP	-1.20028	9.8791	14.723	0.00157076	0.00680224
PICALM	PICALM	1.19843	9.95272	20.9786	7.10178e-05	0.00050507
SNRPA	SNRPA	-1.19806	9.97025	15.9442	0.000808294	0.0039675
ENSCSAG00000011895	ENSCSAG00000011895	1.19716	9.73517	32.7337	0.00056569	0.00296613
MRM1	MRM1	1.1969	9.76735	22.4188	0.000858862	0.00415895
PSMD1	PSMD1	-1.19636	9.97025	15.6742	0.000739813	0.00369118
SUPT6H	SUPT6H	1.19594	9.88165	18.9342	0.000177535	0.00110698
ENSCSAG00000019582	ENSCSAG00000019582	-1.19541	9.90006	14.9241	0.00130485	0.00585251
TRAPPC6A	TRAPPC6A	-1.19497	9.85196	16.3577	0.00113285	0.00523143
C16orf70	C16orf70	1.19456	9.71452	56.6221	0.000183782	0.00113874
NDUFS3	NDUFS3	-1.19369	10.0245	19.0663	0.000434138	0.00237553
BCCIP	BCCIP	-1.19357	10.0383	19.3619	0.000395833	0.00220102
EMC10	EMC10	-1.19343	9.88548	16.8437	0.000820155	0.00401424
ENSCSAG00000009861	ENSCSAG00000009861	-1.19195	10.4814	52.8161	1.93723e-07	2.73282e-06
BCL7B	BCL7B	1.1915	9.7818	20.9363	0.000723715	0.00363907
ENSCSAG00000005249	ENSCSAG00000005249	-1.18999	9.87461	14.4502	0.00169154	0.00721602
PARG	PARG	1.18981	9.78522	20.2597	0.000787153	0.00388223
PHPT1	PHPT1	-1.18965	10.1629	28.2167	7.22081e-05	0.000511416
ADSS1	ADSS1	-1.18866	9.75902	21.2083	0.00181767	0.00767775
ENSCSAG00000006124	ENSCSAG00000006124	1.18794	9.7818	20.0212	0.00088913	0.00427863
SIVA1	SIVA1	-1.18791	10.0639	22.5846	0.000264999	0.00156923
TCEA1	TCEA1	1.18696	10.0429	26.3956	5.37076e-06	5.34894e-05
PRR13	PRR13	-1.18669	9.98875	17.1755	0.000613725	0.00317915
ZBTB38	ZBTB38	1.1863	9.72311	36.2382	0.00070262	0.00355382
SASS6	SASS6	1.18563	9.75833	25.206	0.000686075	0.00348382
ZFP36L1	ZFP36L1	1.18557	10.3454	32.6218	1.44694e-08	2.54277e-07
SCP2	SCP2	-1.18284	9.84214	14.3777	0.0021035	0.00867862
MAP3K14	MAP3K14	1.18221	9.73518	32.5387	0.000595587	0.00309765
COX2	COX2	1.18065	14.5232	207.379	3.91085e-43	7.74498e-41
NDUFS6	NDUFS6	-1.18051	10.0644	20.6349	0.000294219	0.00170793
AHNAK	AHNAK	1.18002	10.0984	21.3809	1.15724e-05	0.000104537
KPNA2	KPNA2	-1.17986	10.0945	16.1195	0.000459286	0.00249255
PUM1	PUM1	1.17966	9.83886	18.8544	0.00037655	0.00210516
C11orf68	C11orf68	1.17957	9.72453	56.5313	8.47809e-05	0.000585956
TK1	TK1	-1.17948	9.84935	18.712	0.000982204	0.00465259
PSMB9	PSMB9	-1.17944	9.87525	13.8364	0.00193677	0.00812088
PML	PML	1.17827	9.85326	18.0512	0.000372499	0.00208932
DLG5	DLG5	1.17741	9.78043	19.7209	0.000957262	0.00456384
RPAP2	RPAP2	1.17694	9.76873	21.6701	0.00087409	0.00421413
TMEM50A	TMEM50A	-1.1768	9.96664	16.6488	0.000811877	0.0039775
REPS1	REPS1	1.17649	9.7288	32.8587	0.000859414	0.00415895
RTF1	RTF1	1.17571	9.79543	18.2842	0.000970684	0.00461075
NSMCE1	NSMCE1	-1.17545	9.88102	14.3123	0.00177748	0.00752703
YWHAQ	YWHAQ	-1.17481	10.2206	32.3224	5.25959e-05	0.000392488
RAB8A	RAB8A	-1.17439	9.81831	13.8512	0.00320582	0.0123646
CEP85L	CEP85L	1.17408	9.73235	63.773	7.88634e-06	7.53372e-05
KIF25	KIF25	1.17303	9.72096	38.7665	0.000844318	0.00410907
RBM3	RBM3	-1.17263	10.1697	29.4024	0.00011122	0.000737029
ZNF267	ZNF267	1.17249	9.71524	60.3428	0.000146881	0.000931394
RSF1	RSF1	1.17086	9.96181	24.6239	1.2064e-05	0.000108597
ZMYM4	ZMYM4	1.17073	9.79814	18.9725	0.000715846	0.00361008
POLR2F	POLR2F	-1.17002	10.1235	24.2964	0.000191802	0.00118132
MITF	MITF	1.16976	9.82165	19.0213	0.000444915	0.0024242
RLIM	RLIM	1.16958	9.72667	35.7101	0.000607492	0.0031532
INO80	INO80	1.16942	9.73376	29.6041	0.000966721	0.00460041
PTPN4	PTPN4	1.16915	9.73305	34.2355	0.000629786	0.00324602
RSRC2	RSRC2	1.16869	9.90006	21.1356	5.0726e-05	0.000381854
NUDT14	NUDT14	-1.16864	9.75972	19.8321	0.00245934	0.00994749
BICDL1	BICDL1	1.16823	9.72168	45.3021	0.000312391	0.0017912
ND3	ND3	1.16801	9.8349	26.921	4.37051e-05	0.000333884
FBXO38	FBXO38	1.16776	9.73305	31.4225	0.000781908	0.00386748
ENSCSAG00000000301	ENSCSAG00000000301	-1.16765	9.74575	22.765	0.00218881	0.00898109
CDK6	CDK6	1.1669	10.3629	62.8287	2.52746e-09	4.94825e-08
ZNF394	ZNF394	1.16672	9.74925	25.9348	0.000964804	0.00459554
ENSCSAG00000013485	ENSCSAG00000013485	1.16618	9.7295	31.9601	0.000970445	0.00461075
SNRNP48	SNRNP48	1.16603	9.738	30.3943	0.000793605	0.00390319
GPAT3	GPAT3	1.16537	9.83028	16.983	0.000633547	0.00325888
EEF1D	EEF1D	-1.16522	10.9095	86.5627	2.19993e-11	5.58003e-10
NFAT5	NFAT5	1.16411	9.75415	24.7762	0.000811538	0.0039775
ENSCSAG00000007678	ENSCSAG00000007678	1.16366	9.72453	41.1207	0.000430506	0.00236405
ATP5F1C	ATP5F1C	-1.16328	10.4097	48.1271	5.57626e-06	5.5087e-05
EIF2AK3	EIF2AK3	1.16242	9.72453	39.7053	0.000407621	0.00225198
NAXE	NAXE	-1.16211	10.3007	38.2438	2.7339e-05	0.000221682
AMMECR1	AMMECR1	1.1607	9.75415	24.9072	0.000865024	0.00418217
ALDH1A1	ALDH1A1	-1.16037	10.391	19.0077	1.4265e-05	0.000126204
CPSF7	CPSF7	1.1603	9.76111	21.8858	0.00114304	0.00526905
VDAC3	VDAC3	-1.15935	10.0923	23.1787	0.00026823	0.00158204
SLTM	SLTM	1.15926	9.92259	20.2745	8.55155e-05	0.00059024
AGPAT2	AGPAT2	-1.15857	9.87589	13.4761	0.00242279	0.00981505
ENSCSAG00000009522	ENSCSAG00000009522	1.15832	9.74434	25.0906	0.00115961	0.00533108
TRIM56	TRIM56	1.15797	9.74504	25.4869	0.00121441	0.00554343
LAMTOR4	LAMTOR4	-1.15791	9.97385	16.0394	0.000993771	0.00469013
HMGXB4	HMGXB4	1.15762	9.78111	20.3817	0.000870061	0.00419864
SIN3A	SIN3A	1.15618	9.77424	19.4246	0.00137003	0.00608126
TOGARAM1	TOGARAM1	1.15574	9.79542	22.0731	0.000374316	0.00209495
CDH16	CDH16	-1.15557	9.74434	22.6793	0.00250371	0.0100873
PGRMC1	PGRMC1	-1.1555	9.9145	14.6591	0.00148438	0.00651028
CUL4A	CUL4A	1.1552	9.84149	16.8958	0.000784768	0.00387418
ENSCSAG00000009656	ENSCSAG00000009656	1.15505	9.74995	23.0966	0.00138833	0.00615719
AFTPH	AFTPH	1.15428	9.76249	21.821	0.00124258	0.00563207
PIGF	PIGF	-1.15353	9.86882	13.7257	0.00227879	0.00930004
ITPA	ITPA	-1.153	9.87011	13.278	0.00257598	0.0103219
C16orf91	C16orf91	-1.15261	9.80691	14.7704	0.00293003	0.011438
PDZD11	PDZD11	-1.15061	9.8893	14.4685	0.00163534	0.00702867
ENSCSAG00000001168	ENSCSAG00000001168	-1.15041	10.5773	50.2348	7.98764e-07	9.79247e-06
ENSCSAG00000018292	ENSCSAG00000018292	-1.14947	9.91388	13.4928	0.00196653	0.00823224
ARGLU1	ARGLU1	1.1494	9.92756	18.5988	0.000187524	0.00115832
NUAK1	NUAK1	1.1493	9.76804	22.9702	0.000628951	0.00324496
RNF166	RNF166	1.14928	9.73447	28.8824	0.00120832	0.00552051
NTHL1	NTHL1	-1.14912	9.74575	24.7221	0.00141093	0.00624132
NSF	NSF	1.149	9.8263	16.8179	0.000837987	0.00408211
CHRAC1	CHRAC1	1.14793	9.73093	30.8987	0.00114973	0.00529039
VPS28	VPS28	-1.1459	10.214	28.5404	7.9125e-05	0.000553553
BMF	BMF	1.14568	9.75275	24.106	0.00111614	0.00516817
RB1	RB1	1.14531	9.80219	17.5865	0.00130178	0.0058446
MDM4	MDM4	1.14494	9.72453	40.5468	0.000471372	0.00254412
ZC3H14	ZC3H14	1.14408	9.83028	16.7689	0.000851945	0.00413836
RPS21	RPS21	-1.14323	10.3431	40.8954	9.19195e-06	8.57415e-05
ENSCSAG00000006445	ENSCSAG00000006445	-1.14306	9.87011	15.5847	0.00136264	0.00606939
RBX1	RBX1	-1.14298	10.0923	23.9842	0.000276561	0.00162188
PPP4R1	PPP4R1	1.14273	9.77356	19.366	0.00151157	0.00659583
AKAP8L	AKAP8L	1.14262	9.75554	22.261	0.00140573	0.00622365
HERC4	HERC4	1.14233	9.73588	27.8386	0.00120386	0.00550994
NOP14	NOP14	1.14206	9.87268	16.4298	0.000781807	0.00386748
ENSCSAG00000010083	ENSCSAG00000010083	-1.14176	9.99526	15.742	0.000902415	0.0043385
ZC3H4	ZC3H4	1.14045	9.73517	27.5817	0.0013444	0.00600897
SUPT4H1	SUPT4H1	-1.14035	9.83688	13.0207	0.00355919	0.013495
RRP1B	RRP1B	1.13968	9.85131	16.2236	0.000932857	0.00447267
ZKSCAN1	ZKSCAN1	1.13841	9.78317	18.4702	0.00123522	0.00561195
FAM161A	FAM161A	1.13837	9.74153	25.5725	0.00150066	0.00655933
FAM120B	FAM120B	1.13773	9.76804	19.7398	0.0015808	0.00683605
ENSCSAG00000013046	ENSCSAG00000013046	-1.13722	9.82563	14.0389	0.00304022	0.0118055
NRBP1	NRBP1	-1.13697	9.8969	14.9383	0.00148785	0.00651717
ARHGAP35	ARHGAP35	1.13655	9.75345	22.3344	0.00148848	0.00651717
CEP290	CEP290	1.13652	9.73305	27.8075	0.00144624	0.00637015
RPS13	RPS13	-1.1361	11.0491	79.5204	7.66305e-12	2.07669e-10
MYNN	MYNN	1.13608	9.72667	31.5796	0.00121719	0.0055512
FUBP1	FUBP1	1.13461	9.80691	16.9743	0.00136758	0.00608083
RIMS2	RIMS2	1.13426	9.70949	59.1171	0.000268775	0.00158343
RMDN3	RMDN3	1.13374	9.85716	16.8897	0.000478192	0.00256082
PPP6C	PPP6C	1.13372	9.79881	17.5326	0.00117523	0.00538846
ENSCSAG00000005857	ENSCSAG00000005857	1.13341	9.75484	21.7311	0.00168461	0.0071924
ENSCSAG00000007502	ENSCSAG00000007502	1.13279	9.71953	42.2056	0.000616322	0.00318939
EMX2	EMX2	1.132	9.80422	17.5237	0.00113453	0.00523451
NDUFA5	NDUFA5	-1.13186	9.98757	15.2475	0.0011617	0.00533592
ENSCSAG00000015959	ENSCSAG00000015959	1.13096	10.2673	30.7607	5.76516e-07	7.31153e-06
ENSCSAG00000008447	ENSCSAG00000008447	-1.13089	9.97923	15.6853	0.00109317	0.00507093
GMPR2	GMPR2	-1.12918	9.87203	12.8603	0.00298386	0.0116305
ENSCSAG00000007762	ENSCSAG00000007762	1.12851	9.88803	16.352	0.000553296	0.00291301
TET2	TET2	1.12825	9.72667	38.9351	0.000437272	0.0023876
CASP3	CASP3	-1.12795	9.78658	18.173	0.00177482	0.00752703
ENSCSAG00000002172	ENSCSAG00000002172	-1.12707	9.89501	15.6374	0.0012948	0.00582264
SLC66A3	SLC66A3	-1.12635	9.86236	12.4777	0.00330064	0.0127018
RGL1	RGL1	1.12567	9.77905	19.2284	0.00126906	0.00572188
ENSCSAG00000019146	ENSCSAG00000019146	-1.12552	10.5518	21.0378	5.03057e-06	5.06714e-05
PPP2R2A	PPP2R2A	1.12543	9.88102	16.7247	0.000422378	0.00232602
BCOR	BCOR	1.12417	9.73022	27.7042	0.00186187	0.00783235
UHRF2	UHRF2	1.12359	9.72382	34.5337	0.00103198	0.0048306
RAP1GDS1	RAP1GDS1	1.12354	9.79543	17.3495	0.00151819	0.00661351
UBE2G1	UBE2G1	1.1233	9.78385	17.5406	0.00180789	0.00764269
RBM6	RBM6	1.12312	9.74434	24.4322	0.00155499	0.00674529
MRPS15	MRPS15	-1.12209	10.2272	30.3454	0.000116657	0.000766157
TSEN54	TSEN54	1.12154	9.81831	16.7265	0.00104705	0.00489224
MPHOSPH10	MPHOSPH10	1.12117	9.83622	15.9962	0.000990262	0.00467785
LUC7L	LUC7L	1.12064	9.81229	17.5741	0.000927125	0.00445314
MAP1B	MAP1B	1.12054	10.2997	38.7751	2.71174e-07	3.69384e-06
BMS1	BMS1	1.12054	9.86753	16.0656	0.000784385	0.00387418
GOLPH3	GOLPH3	1.11946	9.80892	17.1879	0.00109231	0.00507093
ZNF721	ZNF721	1.11927	9.75345	22.523	0.00161722	0.00696824
ENSCSAG00000018085	ENSCSAG00000018085	-1.11886	9.94722	13.5594	0.00183416	0.00773472
KPNB1	KPNB1	1.11885	10.362	44.5381	2.48712e-07	3.42411e-06
RBM26	RBM26	1.11832	9.75415	22.0724	0.00171171	0.00728661
HSP90AB1	HSP90AB1	-1.11779	12.2991	83.8077	2.66303e-19	1.33126e-17
CACUL1	CACUL1	1.11765	9.80287	17.3609	0.00124132	0.00563132
NMD3	NMD3	1.11657	9.80355	16.0547	0.00207646	0.00859583
GEN1	GEN1	1.11632	9.76458	20.6754	0.00158255	0.00683605
EIF5A2	EIF5A2	1.11623	9.72951	28.9476	0.00159091	0.00686636
IFT81	IFT81	1.1159	9.72524	31.6722	0.00141602	0.00625307
DDX24	DDX24	1.11581	10.0012	21.1051	7.95672e-05	0.000555891
ENSCSAG00000013519	ENSCSAG00000013519	1.11514	9.73376	27.1106	0.0017776	0.00752703
RPS3	RPS3	-1.1149	11.0517	69.5325	1.43304e-11	3.72663e-10
MTMR4	MTMR4	1.11441	9.72809	28.9302	0.00175965	0.00746943
PDE8A	PDE8A	1.11418	9.72239	35.606	0.00102889	0.00482054
TP53RK	TP53RK	1.11415	9.75554	20.9368	0.0022794	0.00930004
PDCD2	PDCD2	-1.11415	10.0967	19.5473	0.000463831	0.00250664
SAT1	SAT1	-1.11353	10.5234	22.7446	2.10407e-06	2.33993e-05
H2BC3	H2BC3	1.1128	9.70661	81.1992	7.91144e-05	0.000553553
EZH2	EZH2	1.11269	9.83424	15.4816	0.0016448	0.00705164
COX5A	COX5A	-1.11195	10.6031	55.3332	4.59344e-07	6.01823e-06
NDUFS2	NDUFS2	-1.11192	10.0851	20.3541	0.000497806	0.00265342
MRPL57	MRPL57	-1.1115	10.2447	30.9123	9.64236e-05	0.000655859
OLA1	OLA1	1.11075	10.0199	21.772	5.25704e-05	0.000392488
CDC42EP1	CDC42EP1	1.10941	9.917	16.4356	0.000454066	0.0024707
KAT6A	KAT6A	1.10926	9.72168	42.4092	0.000537576	0.00283314
CLDN2	CLDN2	-1.10921	9.8203	10.383	0.00561611	0.0195917
SRFBP1	SRFBP1	1.1081	9.76942	18.1678	0.00200063	0.00834784
USP34	USP34	1.10762	9.82829	17.1816	0.000733371	0.00367328
SUCO	SUCO	1.10742	9.8022	16.974	0.00133777	0.00598655
ENSCSAG00000009400	ENSCSAG00000009400	-1.10703	10.1992	27.5622	0.000183388	0.00113767
TRPC1	TRPC1	1.10683	9.7138	42.4997	0.00128783	0.00579634
ENSCSAG00000019282	ENSCSAG00000019282	-1.10606	9.81831	14.7487	0.00285825	0.0112259
AASDHPPT	AASDHPPT	1.10566	9.86171	15.3618	0.0010016	0.00471841
PPP1R12A	PPP1R12A	1.10554	9.94233	18.6089	9.86606e-05	0.000667547
ENSCSAG00000000688	ENSCSAG00000000688	-1.1053	9.83819	12.5272	0.00444978	0.0162842
ENSCSAG00000000021	ENSCSAG00000000021	1.10382	9.87974	27.1643	2.19616e-05	0.000185987
TCEAL8	TCEAL8	-1.1028	9.86882	13.1539	0.00310696	0.0120374
HMGA1	HMGA1	-1.10235	10.2216	25.8319	0.000145247	0.000923302
PCGF1	PCGF1	1.10222	9.75694	19.8639	0.00241565	0.00979384
DNAJC1	DNAJC1	1.10141	9.77011	18.7132	0.00206469	0.00856656
SPARC	SPARC	-1.10127	9.79611	13.5111	0.00512667	0.018268
ATP5F1A	ATP5F1A	-1.10097	10.6004	57.5059	7.0795e-07	8.74157e-06
KNL1	KNL1	1.10054	9.73659	30.4329	0.00105681	0.00493275
PPP1R10	PPP1R10	1.10047	9.79543	16.8053	0.00154556	0.00671567
PI3	PI3	-1.10011	9.77011	18.8835	0.0014813	0.0065023
RAB8B	RAB8B	1.09983	9.75345	20.5861	0.00238055	0.00966352
EIF3A	EIF3A	1.09962	10.2516	39.8567	1.635e-06	1.86253e-05
ENSCSAG00000019455	ENSCSAG00000019455	-1.09899	9.81363	12.3329	0.00560478	0.0195654
HIP1R	HIP1R	1.09864	9.75972	18.8423	0.00247061	0.00997739
ENSCSAG00000012270	ENSCSAG00000012270	1.09803	9.80422	16.9824	0.00136875	0.00608083
PID1	PID1	1.0971	9.79611	17.2536	0.00150419	0.00656918
SLC25A30	SLC25A30	1.09596	9.95332	18.5891	9.89234e-05	0.000668447
PHGDH	PHGDH	-1.09481	9.8316	15.3805	0.00187672	0.00788192
EAF1	EAF1	1.09387	9.72025	42.6372	0.000528098	0.00279176
ENSCSAG00000008521	ENSCSAG00000008521	-1.09381	9.8096	12.2817	0.00606183	0.0208082
PNN	PNN	1.09312	9.90007	15.8535	0.00060901	0.0031579
ENSCSAG00000018862	ENSCSAG00000018862	-1.09303	10.1603	23.1619	0.000314923	0.00179971
CHCHD7	CHCHD7	-1.09253	9.92384	13.1892	0.00213815	0.00880748
BSG	BSG	-1.092	10.3995	42.1812	1.86389e-05	0.000161026
H2AC14	H2AC14	1.09193	9.84935	13.2491	0.000681084	0.00346532
RPN2	RPN2	-1.09173	10.2481	29.113	0.0001201	0.000783313
CCDC115	CCDC115	-1.09118	9.86365	14.383	0.00207676	0.00859583
EXOSC4	EXOSC4	-1.09111	9.93312	13.8166	0.00218902	0.00898109
H1-2	H1-2	1.09074	9.93374	14.8882	0.000297365	0.00171844
CDCA2	CDCA2	1.09058	9.80826	22.2356	0.000665574	0.00339647
CACYBP	CACYBP	-1.09015	10.33	35.2833	5.22371e-05	0.000391512
DCTN3	DCTN3	-1.09002	9.96904	13.4942	0.00172598	0.00733861
AKIRIN2	AKIRIN2	1.08953	9.92074	16.8341	0.000292767	0.00170334
TNS3	TNS3	1.08868	9.80354	16.0711	0.0016574	0.0070939
DYNLRB1	DYNLRB1	-1.08857	10.0701	18.0491	0.00075866	0.0037706
ENSCSAG00000017792	ENSCSAG00000017792	1.08792	10.1843	33.6211	3.88601e-06	4.03408e-05
ENSCSAG00000006702	ENSCSAG00000006702	-1.08779	9.82961	12.9272	0.00430139	0.0158539
CETN3	CETN3	-1.08752	9.78317	14.1626	0.00547896	0.0191782
NIP7	NIP7	1.0875	9.77149	17.5598	0.00272734	0.0108389
ENSCSAG00000005219	ENSCSAG00000005219	1.08721	9.7618	19.0128	0.0026059	0.0104337
ENSCSAG00000007941	ENSCSAG00000007941	-1.0872	10.036	15.5625	0.000976679	0.00463495
CREB5	CREB5	1.08713	9.72382	73.3332	1.73063e-05	0.000150524
MTX1	MTX1	-1.08673	9.8263	12.0239	0.00559236	0.0195353
SSRP1	SSRP1	1.0867	10.1676	30.775	2.09225e-05	0.000178657
RALA	RALA	1.08464	9.92694	16.7836	0.000362411	0.00204387
EPCAM	EPCAM	-1.08427	9.97744	14.9238	0.00160154	0.00690647
ENSCSAG00000010643	ENSCSAG00000010643	1.084	9.81764	16.8374	0.00113258	0.00523143
CYC1	CYC1	-1.08384	10.666	54.9569	6.55756e-07	8.17551e-06
RPL10A	RPL10A	-1.08282	11.0826	75.6701	1.12788e-11	2.97818e-10
FAM214A	FAM214A	1.08265	9.71953	77.2022	1.96458e-05	0.000168875
ZNF330	ZNF330	1.082	9.75345	19.7345	0.00288788	0.0113077
KIF21A	KIF21A	1.0819	9.85262	14.1961	0.000955167	0.00455807
DPP8	DPP8	1.08181	9.73941	23.1123	0.00279639	0.0110588
AURKAIP1	AURKAIP1	-1.08077	9.97504	13.4284	0.00203597	0.00848156
ENSCSAG00000015723	ENSCSAG00000015723	1.08044	9.74785	21.323	0.00279611	0.0110588
GON4L	GON4L	1.08044	9.78248	18.4865	0.00156936	0.00680187
DPH7	DPH7	1.0804	9.74575	21.797	0.00265305	0.0105882
TMED10	TMED10	-1.07977	10.0297	15.62	0.0012483	0.00565304
LRRC58	LRRC58	1.07973	9.73447	25.969	0.00199117	0.0083151
TRIM52	TRIM52	1.07956	9.7138	44.3352	0.000852875	0.00413897
MAPK1IP1L	MAPK1IP1L	1.07763	9.91762	16.1354	0.000520555	0.00276039
ENSCSAG00000015504	ENSCSAG00000015504	-1.07696	9.89311	12.7363	0.00335277	0.0128547
PEX13	PEX13	1.07673	9.74855	22.278	0.0020421	0.00849335
CLK1	CLK1	1.07579	9.71667	49.0441	0.000741909	0.00369764
FBXW11	FBXW11	1.07538	9.79747	15.6162	0.00232623	0.00946109
ATXN2L	ATXN2L	1.07524	9.75275	20.8201	0.00232057	0.00944555
RRM2	RRM2	-1.07519	10.7391	40.7978	2.80755e-06	3.05626e-05
PSMA4	PSMA4	-1.07514	10.0554	17.2992	0.00106223	0.00494968
ZNF609	ZNF609	1.07459	9.72168	34.0033	0.00142832	0.00630201
IMPDH2	IMPDH2	-1.07437	10.1272	20.639	0.000561366	0.00294946
AKAP13	AKAP13	1.07332	9.86041	15.795	0.000848203	0.00412408
ZNF592	ZNF592	1.0732	9.74364	21.8582	0.00256408	0.0102823
CENPM	CENPM	-1.073	9.99231	16.0678	0.0011842	0.00542476
PAN3	PAN3	1.07221	9.70661	58.273	0.00063191	0.0032537
ENSCSAG00000002247	ENSCSAG00000002247	1.0722	9.82763	14.9831	0.0016816	0.00718551
ENSCSAG00000009494	ENSCSAG00000009494	-1.07213	9.85652	11.4369	0.00535701	0.0188281
ENSCSAG00000011969	ENSCSAG00000011969	-1.07194	10.2634	30.1758	0.00012765	0.000821686
LAMB1	LAMB1	1.07187	9.84214	14.5001	0.00164529	0.00705164
OCIAD2	OCIAD2	-1.07173	9.85	13.1279	0.00350188	0.0133268
PRPF6	PRPF6	1.07105	9.85977	14.8599	0.00112727	0.00521503
CKLF	CKLF	-1.07088	10.0216	17.5814	0.000954055	0.00455699
WDR61	WDR61	-1.07078	9.88165	12.6776	0.0034237	0.0130873
MSI2	MSI2	1.06927	9.76319	18.1929	0.00275447	0.0109182
BCLAF1	BCLAF1	1.06888	10.0366	19.6389	8.2278e-05	0.000571727
TNRC18	TNRC18	1.06877	9.72382	28.9097	0.00254992	0.0102415
SLC4A4	SLC4A4	1.06858	9.86817	14.1728	0.00130195	0.0058446
HSPA4	HSPA4	1.06801	10.146	22.7087	2.64608e-05	0.000215922
MRPL52	MRPL52	-1.06773	9.8143	12.2817	0.00591933	0.0204283
CLCF1	CLCF1	1.06679	9.74645	21.4694	0.00279499	0.0110588
ENSCSAG00000013897	ENSCSAG00000013897	-1.06664	9.9007	11.9896	0.00398099	0.0148969
ARFGAP3	ARFGAP3	1.06573	9.8022	14.5605	0.00318683	0.0123006
PATL1	PATL1	1.0657	9.74294	22.1469	0.00273827	0.0108707
YTHDF2	YTHDF2	1.06549	9.91762	15.3904	0.000534609	0.00282039
UNC5D	UNC5D	1.06518	9.77562	19.4802	0.00136224	0.00606939
KRT10	KRT10	-1.06505	10.0257	15.5026	0.00139053	0.00616165
ENSCSAG00000018442	ENSCSAG00000018442	-1.06454	10.1283	18.8596	0.0005298	0.00279789
INPP4B	INPP4B	1.06445	9.70877	49.9915	0.00102399	0.00480632
GAB1	GAB1	1.06422	9.73164	26.6314	0.00224195	0.00916903
RNF25	RNF25	1.06421	9.72738	26.5885	0.00286179	0.0112312
PSMB8	PSMB8	-1.0639	9.87718	11.2758	0.00495989	0.0177597
CYSTM1	CYSTM1	-1.06367	9.93743	12.3861	0.00315021	0.0121867
BTBD7	BTBD7	1.06361	9.73235	26.2325	0.00230614	0.00939423
AFF1	AFF1	1.0635	9.72524	33.9537	0.00123437	0.00561195
ZMYM2	ZMYM2	1.06335	9.78385	18.9481	0.00133823	0.00598655
BTN2A1	BTN2A1	1.06296	9.71596	36.7443	0.00197492	0.00826064
PHF20L1	PHF20L1	1.06285	9.79339	16.5924	0.00187271	0.0078715
COL5A2	COL5A2	1.0625	9.82031	13.7993	0.00243112	0.00984108
TRRAP	TRRAP	1.06185	9.75624	18.4084	0.00354682	0.013458
PPP1R15B	PPP1R15B	1.06182	9.71452	39.4449	0.0013485	0.00602206
STUB1	STUB1	-1.0611	10.0175	14.0566	0.00163156	0.00701829
CHD8	CHD8	1.06104	9.82895	14.5696	0.00185137	0.00780089
MEA1	MEA1	-1.06088	10.0303	15.6622	0.00141468	0.0062525
SFSWAP	SFSWAP	1.06061	9.79067	18.7996	0.00123232	0.00561029
NCBP2	NCBP2	-1.06039	9.83556	12.7424	0.00438077	0.0160889
SERPINE1	SERPINE1	1.06026	10.7034	18.8729	1.529e-05	0.00013412
AHCY	AHCY	-1.06021	10.0233	16.0238	0.00145899	0.00641531
GSN	GSN	-1.05957	9.79339	12.6666	0.00848097	0.0270226
SAC3D1	SAC3D1	-1.05942	9.78658	16.8465	0.00265413	0.0105882
GAPVD1	GAPVD1	1.05831	9.76388	17.9749	0.00307115	0.0119166
EIF6	EIF6	-1.05815	10.2771	29.2772	0.000156059	0.000983533
ZBTB6	ZBTB6	1.058	9.75833	19.0306	0.00287052	0.0112535
ENSCSAG00000005018	ENSCSAG00000005018	-1.05798	10.6054	51.1964	1.12917e-06	1.32439e-05
CXXC5	CXXC5	1.05782	9.93804	16.5806	0.000307082	0.0017647
PDK2	PDK2	-1.05675	9.80422	12.198	0.00720677	0.0237565
HNRNPUL1	HNRNPUL1	1.05666	9.88485	14.721	0.00100123	0.00471841
CLK4	CLK4	1.05653	9.7231	32.5222	0.00194334	0.00814177
ERCC6	ERCC6	1.05641	9.73518	25.7189	0.00209126	0.00864196
KAT14	KAT14	1.05618	9.75415	18.7433	0.00364631	0.0137847
NOL9	NOL9	1.0561	9.78454	15.3491	0.00358093	0.0135575
ZBTB7A	ZBTB7A	1.05595	9.77494	19.0674	0.00162626	0.00700136
PUM2	PUM2	1.05562	9.78522	15.6292	0.00284395	0.0112039
ENSCSAG00000000661	ENSCSAG00000000661	1.05553	9.71021	45.2337	0.00125044	0.00565585
ENSCSAG00000018092	ENSCSAG00000018092	-1.0555	10.2402	26.5827	0.000202817	0.00123804
CETN2	CETN2	-1.05442	9.81697	12.9164	0.00489304	0.0175692
SLC3A2	SLC3A2	1.05428	10.0962	23.0023	1.34832e-05	0.000120112
PRDM2	PRDM2	1.05419	9.73518	24.0552	0.00292599	0.0114309
BCAT2	BCAT2	-1.054	9.79949	12.6323	0.00673371	0.0225288
ENSCSAG00000018281	ENSCSAG00000018281	1.05382	9.72738	27.061	0.00285326	0.0112221
ILF3	ILF3	1.05315	10.1088	23.9592	4.49984e-05	0.000343255
ENSCSAG00000012854	ENSCSAG00000012854	1.05283	9.8746	14.264	0.00126555	0.00571105
FRS2	FRS2	1.05229	9.70805	48.8909	0.00127182	0.0057293
AEBP2	AEBP2	1.05221	9.74012	21.1466	0.00369826	0.0139504
ENSCSAG00000002303	ENSCSAG00000002303	-1.05137	9.76942	14.1822	0.00745754	0.0243031
SPECC1	SPECC1	1.04976	9.73306	31.9772	0.000702408	0.00355382
MRPS12	MRPS12	-1.04936	10.0627	17.4666	0.00125112	0.00565585
ZNF800	ZNF800	1.04828	9.72453	34.9162	0.00114435	0.00527038
RHOC	RHOC	-1.04798	10.1518	19.5861	0.00050086	0.00266694
TNIP1	TNIP1	1.04748	9.84608	13.7455	0.00164616	0.00705164
ENSCSAG00000018127	ENSCSAG00000018127	1.04714	9.72096	37.2828	0.00117234	0.00538
THRB	THRB	1.04655	9.73729	29.4023	0.00123596	0.00561195
DPM2	DPM2	-1.04493	9.78727	12.8217	0.00774212	0.0251034
PSMD2	PSMD2	-1.04394	10.4469	45.6478	2.46429e-05	0.000203343
G6PD	G6PD	-1.04329	9.96904	12.6491	0.00292383	0.0114309
ENSCSAG00000018772	ENSCSAG00000018772	1.04328	10.2565	37.376	1.99151e-07	2.80172e-06
ENSCSAG00000015276	ENSCSAG00000015276	-1.04303	9.87652	10.7282	0.00594647	0.0204805
SRRT	SRRT	1.04293	10.0011	16.9667	0.000296035	0.00171544
ARMC10	ARMC10	-1.04248	9.75135	16.213	0.00732155	0.0240025
MEGF9	MEGF9	1.04166	9.71667	45.3318	0.000725806	0.00364603
AKR1A1	AKR1A1	-1.04164	9.85652	10.9792	0.00662351	0.0222787
ENSCSAG00000014797	ENSCSAG00000014797	1.04156	9.84804	13.0842	0.003136	0.0121408
CREBBP	CREBBP	1.04132	9.75415	18.9089	0.00348071	0.0132659
SPRYD7	SPRYD7	-1.04099	9.76319	18.9	0.00287184	0.0112535
METTL22	METTL22	1.04054	9.74645	20.6174	0.00322936	0.0124368
FGFR1	FGFR1	1.03985	9.8316	14.0649	0.00209301	0.00864228
CHD1	CHD1	1.0385	9.88548	14.0691	0.00105763	0.00493275
WAC	WAC	1.03845	9.73588	22.3683	0.00384742	0.0144601
SMYD5	SMYD5	1.03759	9.75624	17.5715	0.00441957	0.0162198
BCL2L1	BCL2L1	1.03757	9.93065	15.5562	0.000584673	0.00305633
CLDN1	CLDN1	1.0374	10.0862	15.7174	7.83887e-05	0.000550646
THRAP3	THRAP3	1.03697	10.0807	21.7933	6.5204e-05	0.000467933
XPO6	XPO6	1.0369	9.74434	19.8101	0.0042448	0.0157241
RPS6KC1	RPS6KC1	1.03675	9.7373	26.6257	0.00185982	0.0078301
XRN1	XRN1	1.03604	9.73729	22.7208	0.00352057	0.013388
RMND5B	RMND5B	1.03564	9.79475	14.2395	0.00385864	0.0144917
ARF1	ARF1	-1.03454	10.2135	25.4562	0.000325633	0.00185023
ENSCSAG00000007701	ENSCSAG00000007701	-1.03378	9.90196	10.4443	0.0110064	0.0332582
HAUS7	HAUS7	-1.03371	9.81964	12.2766	0.00621842	0.0211764
BRD8	BRD8	1.03306	9.79814	15.071	0.00274554	0.0108912
VPS37B	VPS37B	1.03292	9.77562	15.6162	0.0036733	0.0138664
SLC25A38	SLC25A38	1.03203	9.75135	18.6316	0.00413397	0.015391
MKLN1	MKLN1	1.03172	9.74012	20.3827	0.00468154	0.0169755
POLK	POLK	1.03152	9.72096	34.8689	0.00146619	0.00644146
SAR1A	SAR1A	-1.03148	9.87268	10.9023	0.00626595	0.0212899
PBK	PBK	-1.03125	9.77631	13.6144	0.0099526	0.0307046
CRYBG1	CRYBG1	1.03102	9.82563	13.4018	0.00310335	0.0120325
USP15	USP15	1.03063	9.77562	17.097	0.00283859	0.0111913
SCLT1	SCLT1	1.03037	9.78863	15.2415	0.00347776	0.0132644
MECR	MECR	-1.03035	9.80691	13.8765	0.00426954	0.0157704
IDH3G	IDH3G	-1.02982	9.93804	11.7525	0.00407403	0.0151898
UCKL1	UCKL1	1.02975	9.8316	14.7228	0.00179628	0.00759989
BRD9	BRD9	1.02971	9.7373	21.0241	0.00462945	0.0168027
MIS18BP1	MIS18BP1	1.02938	9.83028	14.2642	0.0026097	0.0104408
NMT1	NMT1	1.02846	9.81497	13.3915	0.00348939	0.0132891
MAD2L2	MAD2L2	-1.0283	9.86301	11.0954	0.00626832	0.0212899
AHI1	AHI1	1.0281	9.74294	27.5176	0.00107014	0.00498204
MRPL46	MRPL46	-1.02786	9.87461	11.1619	0.00609439	0.0208783
RBM28	RBM28	1.02752	9.78795	14.5013	0.00426259	0.0157704
GGA3	GGA3	1.0253	9.73093	25.8061	0.00335287	0.0128547
ENSCSAG00000000286	ENSCSAG00000000286	1.02494	11.0412	127.02	3.29114e-17	1.41217e-15
ISCA1	ISCA1	-1.02383	9.91638	11.9963	0.0042146	0.0156235
TNRC6A	TNRC6A	1.02367	9.76458	22.7272	0.00135452	0.0060437
SNIP1	SNIP1	1.02335	9.71739	32.5572	0.00264295	0.0105656
RTL8C	RTL8C	-1.02296	9.93558	12.5405	0.00352522	0.0133958
NUFIP2	NUFIP2	1.02239	9.78111	14.8999	0.00452946	0.0164938
PARP6	PARP6	1.02227	9.71381	39.4175	0.00152343	0.00663071
MCFD2	MCFD2	-1.02115	9.98934	12.5225	0.00303747	0.0118037
ERI3	ERI3	-1.02072	9.80084	11.5822	0.00910689	0.0286798
KPNA6	KPNA6	1.01986	9.7625	17.1746	0.00391212	0.0146712
ARL2BP	ARL2BP	-1.01967	9.84935	10.1953	0.00837371	0.0267803
MGMT	MGMT	-1.01852	9.79882	11.2777	0.0098305	0.030419
ARHGAP11A	ARHGAP11A	1.01839	9.83556	16.4018	0.00183243	0.00773376
CPSF6	CPSF6	1.0174	9.95636	15.1181	0.000793676	0.00390319
NCLN	NCLN	1.01726	9.76735	15.5763	0.0052362	0.0184789
CTSF	CTSF	-1.01705	9.77768	12.2184	0.010675	0.0325618
SRRM1	SRRM1	1.01664	9.77218	15.5838	0.00451296	0.0164569
CBR1	CBR1	-1.01635	10.139	21.1891	0.000853774	0.00413944
SNX17	SNX17	-1.01552	9.97744	12.0096	0.00344785	0.0131601
TRAPPC5	TRAPPC5	-1.01544	10.1169	17.188	0.000626825	0.00323723
CSTF1	CSTF1	1.01541	9.738	21.1081	0.00433516	0.0159555
PERP	PERP	-1.01518	9.89184	11.0919	0.00567285	0.0197228
ANAPC16	ANAPC16	-1.01511	9.81296	10.6057	0.0101842	0.0313627
HEBP1	HEBP1	-1.01508	9.78248	12.2545	0.00975707	0.0302202
ATP5MD	ATP5MD	-1.01485	9.86624	11.1836	0.0061519	0.0210473
CISD2	CISD2	-1.01301	9.96483	11.9897	0.00392473	0.0147077
FLCN	FLCN	1.013	9.71524	35.4953	0.00221469	0.00906472
TAF3	TAF3	1.01259	9.7373	24.7354	0.00238163	0.00966352
SPNS2	SPNS2	1.01167	9.78111	14.668	0.0045213	0.0164757
GET3	GET3	-1.01133	9.84608	11.0366	0.00695248	0.0230363
TMEM208	TMEM208	-1.01129	9.95089	11.5028	0.00443642	0.0162585
SLC19A2	SLC19A2	1.01129	9.7181	36.8974	0.00167396	0.00715882
COMMD1	COMMD1	-1.01127	9.85717	10.0181	0.00875165	0.0277477
CDK13	CDK13	1.01083	9.73305	24.4545	0.00330971	0.0127177
SYNE2	SYNE2	1.01054	10.47	39.1836	5.63803e-08	8.79703e-07
SERPINH1	SERPINH1	-1.01021	10.1148	16.7077	0.00107904	0.00501896
SETD3	SETD3	1.01005	9.7625	15.6349	0.00509309	0.0181735
HSD17B11	HSD17B11	-1.00996	9.78317	11.6929	0.0113207	0.0339488
RPS15	RPS15	-1.00982	11.8314	109.962	4.01837e-19	1.95194e-17
ENSCSAG00000000147	ENSCSAG00000000147	-1.00978	10.7618	61.1184	7.25704e-07	8.92586e-06
FASN	FASN	1.00964	9.89501	12.6418	0.00268325	0.0106935
ENSCSAG00000016057	ENSCSAG00000016057	-1.00963	9.88994	10.8348	0.00649401	0.0219589
TRAF4	TRAF4	1.00951	9.7708	15.6224	0.00394285	0.0147649
SARAF	SARAF	-1.00917	9.95028	11.0945	0.00449015	0.0163979
ENSCSAG00000003731	ENSCSAG00000003731	-1.00847	9.74575	18.9891	0.00568947	0.0197672
ENSCSAG00000001231	ENSCSAG00000001231	-1.00684	9.96542	11.6977	0.0042915	0.0158288
MET	MET	1.0063	9.90888	13.6909	0.00101077	0.00475292
NEK6	NEK6	1.00628	9.76804	15.5997	0.00514439	0.0182979
AMMECR1L	AMMECR1L	1.00617	9.72667	25.3507	0.00479906	0.0172921
ENSCSAG00000000170	ENSCSAG00000000170	-1.00555	9.82297	11.2099	0.00845373	0.0269525
ERC1	ERC1	1.00494	9.74785	18.5419	0.00487452	0.0175264
ATP1B3	ATP1B3	-1.00474	9.89817	10.719	0.00656258	0.0221288
EXOC8	EXOC8	1.00443	9.71524	34.6232	0.00251906	0.0101268
GTF2F2	GTF2F2	1.00415	9.81028	13.1015	0.00442815	0.0162397
EGR1	EGR1	1.00399	9.7231	38.4645	0.000738481	0.0036881
PCBP1	PCBP1	1.0035	10.0251	17.1958	0.000296408	0.00171544
RNF5	RNF5	-1.00313	9.87397	10.7806	0.00690758	0.022917
TGFBRAP1	TGFBRAP1	1.00225	9.70444	61.5275	0.000721116	0.00362955
DNTTIP2	DNTTIP2	1.00198	9.91637	13.3624	0.00122132	0.0055651
LHX1	LHX1	1.00165	10.2546	26.5076	9.42477e-07	1.12856e-05
ENSCSAG00000005776	ENSCSAG00000005776	-1.00156	10.2332	24.2874	0.000475559	0.00255409
ATP6AP1	ATP6AP1	-1.00144	9.97204	11.7054	0.00373252	0.0140694
ENSCSAG00000015704	ENSCSAG00000015704	1.00131	9.72382	29.4049	0.00269595	0.0107358
OTUB1	OTUB1	-1.00099	10.0526	14.8883	0.00216583	0.00890723
ELOA	ELOA	1.00061	9.78248	14.0258	0.00540348	0.0189656
ARL2	ARL2	-1.00059	9.89121	11.4825	0.00528735	0.0186215
CDC123	CDC123	-1.00035	9.89248	10.2313	0.00752738	0.0244687
SGTA	SGTA	1.0001	9.77493	14.3923	0.00581611	0.0201529
GTF2H4	GTF2H4	1.00004	9.85196	13.1712	0.00251	0.0101048
CBX5	CBX5	-0.999746	9.86106	9.79074	0.00957684	0.0298494
VIRMA	VIRMA	0.998964	9.84869	12.8436	0.0028123	0.0111093
ERG28	ERG28	-0.998803	9.80893	13.1624	0.00527853	0.0186031
SMC1A	SMC1A	0.998482	9.80893	13.2216	0.00481883	0.0173512
PRRC2B	PRRC2B	0.997979	9.74223	18.2973	0.00607247	0.020817
TOMM7	TOMM7	-0.997542	9.88421	9.84009	0.00814967	0.0262267
ENSCSAG00000008747	ENSCSAG00000008747	0.997398	9.72737	23.3167	0.00517296	0.0183314
CHD4	CHD4	0.996499	10.0807	19.1214	0.000175846	0.00109883
SCAND1	SCAND1	-0.996446	10.0503	14.695	0.00220977	0.00905181
PHF14	PHF14	0.995537	9.85587	13.4114	0.00219884	0.00901421
MTF2	MTF2	0.994994	9.76942	15.7777	0.00476373	0.0172009
SPR	SPR	0.994857	9.77768	14.0393	0.00621255	0.0211764
TIA1	TIA1	0.994623	9.81697	13.2711	0.00376798	0.0141823
YES1	YES1	0.994386	9.77493	14.0786	0.00630999	0.0214174
KAT8	KAT8	0.992993	9.78863	13.4938	0.00553277	0.0193534
MAT2A	MAT2A	0.992744	10.1326	19.1982	0.000123542	0.00079914
KRAS	KRAS	0.991725	9.8163	12.9653	0.00365435	0.013805
SYBU	SYBU	0.991377	9.74575	18.4205	0.00542141	0.0190156
RNF214	RNF214	0.990124	9.71523	32.4051	0.00414274	0.0154014
ENSCSAG00000018658	ENSCSAG00000018658	-0.990051	10.1613	19.5251	0.000868135	0.00419327
ASXL1	ASXL1	0.989641	9.71452	34.2224	0.00282986	0.0111655
TP53BP1	TP53BP1	0.988525	9.85326	12.5941	0.00255399	0.0102498
ETFA	ETFA	-0.98843	9.97744	11.8693	0.00446372	0.0163236
ENSCSAG00000007319	ENSCSAG00000007319	-0.9884	9.96784	11.8475	0.00618923	0.0211202
MAP1S	MAP1S	0.987416	9.75345	16.2544	0.00677067	0.0226084
HCFC1	HCFC1	0.987326	9.79067	13.0104	0.00654382	0.022109
CCT2	CCT2	-0.985836	10.7856	45.4559	1.28118e-06	1.48912e-05
SYNJ1	SYNJ1	0.985281	9.71308	45.4309	0.00109089	0.00506948
ENSCSAG00000009374	ENSCSAG00000009374	0.984124	9.74855	17.2388	0.00646807	0.0219106
AGO3	AGO3	0.983415	9.74012	20.2071	0.00492517	0.01766
BAG4	BAG4	0.983335	9.74925	17.2449	0.00621507	0.0211764
SELENOI	SELENOI	0.983215	9.79271	12.7862	0.00658095	0.0221618
NHSL1	NHSL1	0.982948	9.75763	15.1398	0.00679134	0.0226627
CAVIN1	CAVIN1	0.981606	10.3154	26.3295	1.50634e-05	0.000132358
AAR2	AAR2	0.981454	9.76111	15.3546	0.0066707	0.0223762
KIF11	KIF11	0.980134	9.79203	18.2246	0.00317843	0.0122774
MFSD10	MFSD10	-0.979703	9.8143	10.6467	0.0108983	0.0330285
MED13L	MED13L	0.979512	9.71452	40.6953	0.00154393	0.00671428
CDC42	CDC42	-0.979334	10.2819	28.2598	0.000300123	0.00173076
EPRS1	EPRS1	-0.978459	10.1099	17.2296	0.00170982	0.00728661
ETV3	ETV3	0.977817	9.71524	30.437	0.00436343	0.0160366
LSM10	LSM10	-0.977783	9.86559	9.8193	0.00971099	0.0301216
LAP3	LAP3	-0.977134	9.91075	10.5669	0.00690238	0.0229145
SEMA6A	SEMA6A	0.976949	9.72168	24.8672	0.00655383	0.0221283
IFI35	IFI35	-0.976823	10.017	12.2078	0.0033467	0.0128502
TULP3	TULP3	0.976798	9.73376	19.8895	0.00709927	0.0234622
TMEM141	TMEM141	-0.976134	9.86236	9.44889	0.0107737	0.0327472
DDX49	DDX49	0.976031	9.77562	13.8444	0.00689959	0.0229145
MRPS33	MRPS33	-0.975882	9.8988	10.0762	0.00805679	0.026009
BTBD1	BTBD1	0.975797	9.7818	13.3201	0.00675249	0.022577
OGG1	OGG1	0.974681	9.72595	24.3741	0.00508582	0.0181601
RAB5C	RAB5C	-0.974483	10.2824	26.8928	0.000310608	0.00178296
KIF3C	KIF3C	0.974427	9.78658	12.83	0.006629	0.0222787
RNF114	RNF114	0.97419	9.81095	12.1458	0.00564686	0.019659
ENSCSAG00000004710	ENSCSAG00000004710	-0.973933	10.8938	60.2312	2.55628e-07	3.5006e-06
LRRC47	LRRC47	0.973843	9.7708	14.1071	0.00728876	0.0239421
RPS7	RPS7	-0.973611	11.7931	80.1993	4.15017e-18	1.89108e-16
UQCC3	UQCC3	-0.973295	9.82231	11.3455	0.00834004	0.0267224
MT-ND2	MT-ND2	0.972827	10.9294	72.4146	1.51556e-14	5.34495e-13
RELN	RELN	0.972168	9.99704	14.8622	0.00035307	0.00199775
RABEP1	RABEP1	0.971934	9.80354	12.3774	0.00593844	0.0204665
IER2	IER2	0.97187	10.2997	21.7772	3.44674e-06	3.66679e-05
PHF23	PHF23	0.971709	9.79949	12.6754	0.00622761	0.0211936
SLC39A3	SLC39A3	-0.971459	9.78658	13.7995	0.00649512	0.0219589
PMPCB	PMPCB	-0.971084	9.97923	11.4511	0.00493729	0.0176911
DIAPH3	DIAPH3	0.97085	9.81229	13.3465	0.00426884	0.0157704
CENPU	CENPU	-0.970108	9.78385	14.166	0.00733803	0.02402
DNAJC6	DNAJC6	0.969971	9.738	19.8951	0.00523969	0.0184789
ENSCSAG00000019508	ENSCSAG00000019508	0.969929	9.72096	29.7112	0.00343054	0.0131037
TCOF1	TCOF1	0.96887	9.8143	11.7569	0.00821569	0.0263732
EXOC4	EXOC4	0.968506	9.75624	15.8934	0.00684088	0.022769
AKR1C3	AKR1C3	-0.968318	9.77356	13.1506	0.00899825	0.028355
GATAD2B	GATAD2B	0.967951	9.73941	18.9089	0.00647636	0.0219243
SLC25A3	SLC25A3	0.967815	10.7801	90.3707	6.84534e-11	1.65477e-09
AIFM1	AIFM1	-0.967675	9.87461	10.7403	0.00745242	0.0243031
CORO1C	CORO1C	0.967387	9.97445	14.1279	0.00110967	0.00514283
NF1	NF1	0.967057	9.78795	13.8526	0.00515414	0.0183004
ENSCSAG00000002334	ENSCSAG00000002334	0.966223	9.7373	19.6693	0.00666161	0.0223602
BCL2L13	BCL2L13	0.965792	9.71882	27.7279	0.00500534	0.01791
ZNF384	ZNF384	0.965766	9.71953	27.1458	0.00491477	0.0176349
LY6E	LY6E	-0.965713	10.6096	40.2508	7.08324e-06	6.82989e-05
TGIF1	TGIF1	0.965402	9.99998	15.7046	0.00043997	0.00239979
SPAG9	SPAG9	0.96528	9.8243	11.8791	0.00504952	0.018043
ENSCSAG00000019062	ENSCSAG00000019062	-0.965108	9.81162	11.1156	0.00987003	0.0304864
NARS1	NARS1	-0.964488	9.84542	9.15156	0.0128335	0.0376482
ATAD2B	ATAD2B	0.96388	9.7373	21.1906	0.00477969	0.0172414
C4orf48	C4orf48	-0.963588	9.78863	11.1783	0.0124389	0.0366826
ENSCSAG00000019011	ENSCSAG00000019011	-0.963555	9.76596	13.0242	0.0113743	0.0340897
MPG	MPG	-0.96354	9.76804	14.079	0.00836015	0.0267596
SRSF11	SRSF11	0.963022	10.1713	25.2773	1.68941e-05	0.000147437
SPTBN1	SPTBN1	0.962826	10.3365	26.1494	6.85256e-06	6.61986e-05
RIPOR1	RIPOR1	0.962294	9.81229	11.9963	0.00617677	0.0211183
ZNF180	ZNF180	0.962013	9.70444	62.3555	0.000729166	0.00365577
ENSCSAG00000017778	ENSCSAG00000017778	0.961705	9.7231	23.995	0.00618625	0.0211202
RIOK3	RIOK3	0.961703	9.83622	12.0084	0.00413028	0.0153884
TCTEX1D2	TCTEX1D2	-0.960129	9.78043	10.6112	0.0174432	0.0479524
PSMA6	PSMA6	-0.959781	10.1278	16.4735	0.00171233	0.00728661
RSRP1	RSRP1	0.959773	9.81697	11.4676	0.00604776	0.0207738
UCHL3	UCHL3	-0.959558	9.88867	10.1846	0.0081945	0.026338
COG3	COG3	0.959309	9.74153	18.4073	0.00657895	0.0221618
PGAM4	PGAM4	-0.959226	10.0222	12.6077	0.00420371	0.0155943
AHCTF1	AHCTF1	0.959089	9.76458	14.2899	0.00804806	0.0259972
EXOSC1	EXOSC1	-0.958627	9.83226	9.43843	0.0138325	0.0399235
ENSCSAG00000018298	ENSCSAG00000018298	-0.958396	9.82763	10.113	0.011495	0.0344316
NSD1	NSD1	0.958045	9.80557	12.2133	0.006107	0.0209076
ZFYVE26	ZFYVE26	0.957586	9.71523	36.6175	0.00210654	0.00868423
ENSCSAG00000001924	ENSCSAG00000001924	0.957414	9.85131	11.8778	0.00414072	0.0154014
NFE2L2	NFE2L2	0.956831	9.8316	11.7082	0.00455313	0.0165683
PDIA3	PDIA3	-0.95651	10.5863	33.1202	1.88962e-05	0.000162975
UQCRB	UQCRB	-0.956256	9.88293	9.14362	0.010952	0.0331328
C5orf22	C5orf22	0.95578	9.7138	35.3125	0.00322799	0.0124368
TCN2	TCN2	-0.955653	9.76942	12.9851	0.0111338	0.0335055
ENSCSAG00000007373	ENSCSAG00000007373	-0.955591	9.82231	10.2368	0.012394	0.0365711
OSMR	OSMR	0.953768	9.74504	16.2161	0.00883718	0.0280016
DDX3X	DDX3X	0.953283	9.86365	11.2754	0.00503309	0.0179968
RGS2	RGS2	0.953227	9.78727	12.4682	0.00292489	0.0114309
TRIM25	TRIM25	0.953004	9.85652	11.0408	0.00595586	0.0204991
ARL13B	ARL13B	0.952862	9.76319	14.4197	0.00809686	0.026122
PLEKHF2	PLEKHF2	0.952093	9.7138	30.9167	0.00478166	0.0172414
NEK9	NEK9	0.952092	9.73941	17.6154	0.00852	0.0271134
POLR2K	POLR2K	-0.952058	9.97205	11.3239	0.00563233	0.0196243
HNRNPA0	HNRNPA0	0.951709	9.98579	14.0413	0.00143204	0.00631301
PEPD	PEPD	-0.951637	9.84411	9.0027	0.0138551	0.0399664
RBM5	RBM5	0.951182	9.78726	13.8472	0.0051665	0.0183212
ZNF7	ZNF7	0.951152	9.7288	21.7735	0.00686979	0.0228357
ENSCSAG00000018650	ENSCSAG00000018650	-0.951043	9.99644	10.9431	0.00514574	0.0182979
C19orf53	C19orf53	-0.950839	10.0929	15.5469	0.0025194	0.0101268
ENSCSAG00000002184	ENSCSAG00000002184	-0.950565	9.76666	15.7969	0.00601672	0.020681
TRIO	TRIO	0.950492	9.73234	23.0408	0.00450309	0.0164326
TOP3A	TOP3A	0.949631	9.74575	16.2727	0.0087078	0.0276427
LUC7L3	LUC7L3	0.949427	9.92508	12.0317	0.00272467	0.0108389
FNDC3A	FNDC3A	0.949199	9.76735	13.9537	0.00772853	0.0250751
BAZ1A	BAZ1A	0.949143	9.8643	11.5199	0.00400942	0.0149815
MRPL17	MRPL17	-0.949143	10.048	13.7289	0.00356754	0.0135168
SMDT1	SMDT1	-0.948478	9.90824	9.33346	0.00886051	0.0280511
PSIP1	PSIP1	-0.947885	10.0901	15.1971	0.00285314	0.0112221
RANGRF	RANGRF	-0.947478	9.78999	10.804	0.0143724	0.0410445
DBN1	DBN1	0.947323	10.2367	22.5174	3.80631e-05	0.000294275
ZFP36	ZFP36	0.946803	9.86495	13.1415	0.000935986	0.00447899
BCL2L2	BCL2L2	0.946503	9.74434	16.0485	0.00952476	0.0297591
PMS1	PMS1	0.946323	9.77425	13.6564	0.00748752	0.0243853
SEC13	SEC13	-0.946	9.98697	12.8816	0.00400797	0.0149815
REV3L	REV3L	0.945995	9.76318	20.2468	0.00188944	0.00792885
C12orf57	C12orf57	-0.945708	10.0429	12.2068	0.00224693	0.00918211
CRY1	CRY1	0.94531	9.75205	17.841	0.00520022	0.0184027
CLCN6	CLCN6	0.944899	9.69793	106.893	0.000272015	0.00159887
POLR3E	POLR3E	0.944654	9.74294	16.71	0.00911276	0.0286807
CEP250	CEP250	0.944029	9.73942	17.4575	0.00890634	0.0281688
FOXN2	FOXN2	0.943935	9.74645	17.1468	0.00745606	0.0243031
TRAPPC2L	TRAPPC2L	-0.943415	9.81229	9.45405	0.0161939	0.0452429
MSH6	MSH6	0.943373	9.96904	9.35499	0.0130968	0.0382288
EIF4A2	EIF4A2	0.943112	9.85327	11.5117	0.00376708	0.0141823
NUDT22	NUDT22	-0.942697	9.8263	9.96942	0.0123654	0.0365196
ARHGEF1	ARHGEF1	0.942194	9.74785	15.5625	0.00963324	0.0299693
MYO6	MYO6	0.941347	9.777	12.4936	0.00967443	0.0300263
ATG101	ATG101	0.939633	9.84804	11.3736	0.00531451	0.0187043
AACS	AACS	0.938739	9.76041	13.7114	0.01032	0.0316673
TAF15	TAF15	0.938244	10.1962	18.6025	9.95896e-05	0.000672067
BOLA1	BOLA1	-0.937821	9.74223	14.8462	0.015152	0.0427493
ATRX	ATRX	0.937451	9.89311	12.9895	0.0019872	0.00830528
THG1L	THG1L	0.937079	9.73659	17.5278	0.009743	0.0302027
CRYZ	CRYZ	-0.937005	9.93866	9.84033	0.00840735	0.0268712
UQCC2	UQCC2	-0.936781	9.94784	11.1609	0.00597465	0.0205501
ENSCSAG00000013985	ENSCSAG00000013985	0.936473	9.72809	21.7578	0.00714	0.0235666
GCC2	GCC2	0.936101	9.83754	11.7644	0.00456515	0.0166002
PHIP	PHIP	0.935871	9.85457	11.8844	0.00302755	0.0117796
FKBP8	FKBP8	-0.935596	9.9521	9.7288	0.00732334	0.0240025
ARSJ	ARSJ	0.935182	9.79067	12.226	0.0075915	0.0246616
KXD1	KXD1	-0.935024	9.90762	9.07029	0.0106811	0.0325618
KAT2A	KAT2A	0.934949	9.74855	14.9577	0.0106075	0.0324334
EID1	EID1	-0.934565	10.0684	14.1043	0.00339311	0.0129897
RNPEP	RNPEP	-0.934192	9.78453	10.2628	0.0172826	0.0476256
TMED2	TMED2	-0.933841	10.0349	12.3425	0.00470881	0.0170624
ATP13A3	ATP13A3	0.933001	9.72453	25.1618	0.0052332	0.0184789
MECP2	MECP2	0.932968	9.74785	16.2275	0.00851016	0.0270988
DNAJC3	DNAJC3	0.932722	9.82164	11.0935	0.00676275	0.0225966
DHX9	DHX9	0.93271	9.77974	12.081	0.0105432	0.0322944
VTA1	VTA1	-0.932004	9.79543	9.65083	0.0183577	0.0499862
UBE2D1	UBE2D1	-0.931866	9.9051	8.85462	0.010848	0.0329341
ENSCSAG00000015268	ENSCSAG00000015268	-0.931726	10.5271	37.0913	2.82141e-05	0.000227346
NEDD4	NEDD4	0.930973	9.77218	12.4455	0.0102122	0.0314302
ENSCSAG00000004718	ENSCSAG00000004718	-0.930969	10.1396	17.7989	0.00203967	0.00849012
COL7A1	COL7A1	0.930715	9.79746	12.2947	0.00655886	0.0221288
EYA4	EYA4	0.930708	9.71595	30.1709	0.00463063	0.0168027
ARHGEF12	ARHGEF12	0.93042	9.74785	15.0787	0.0108895	0.0330239
MAFF	MAFF	0.929919	9.77494	13.4647	0.00729098	0.0239421
ANKRD26	ANKRD26	0.92903	9.77837	14.2512	0.00607107	0.020817
SECISBP2	SECISBP2	0.928945	9.73518	17.9436	0.00964442	0.0299693
GGNBP2	GGNBP2	0.928709	9.87845	11.6994	0.00377129	0.0141844
SLC9A3R1	SLC9A3R1	-0.928669	9.78795	10.5256	0.0159543	0.0446704
USP42	USP42	0.928551	9.75415	18.7452	0.00475649	0.0171868
BEX4	BEX4	-0.928193	9.88866	8.67018	0.0128861	0.0377207
ENSCSAG00000003344	ENSCSAG00000003344	-0.927263	12.0357	78.5968	3.09241e-18	1.43891e-16
UBE3C	UBE3C	0.926875	9.76942	12.4983	0.0110997	0.0334421
TNFRSF10A	TNFRSF10A	0.9264	9.74925	14.9945	0.0112052	0.0336615
SERP1	SERP1	-0.926054	9.90698	9.09908	0.01153	0.0344963
WASHC4	WASHC4	0.925867	9.93496	12.3935	0.00158183	0.00683605
ENSCSAG00000013302	ENSCSAG00000013302	0.925572	9.83093	10.8923	0.006707	0.0224541
RDH14	RDH14	0.925413	9.74012	16.7374	0.0101082	0.0311658
SKIL	SKIL	0.924316	9.78999	12.257	0.00868759	0.0275955
RPS2	RPS2	-0.924061	9.85326	8.68315	0.0156971	0.044118
PIKFYVE	PIKFYVE	0.923622	9.72737	24.0897	0.00519893	0.0184027
PPP1R3B	PPP1R3B	0.923544	9.71882	27.251	0.00537133	0.0188656
ENSCSAG00000004706	ENSCSAG00000004706	-0.923262	10.3597	22.1803	0.000303598	0.00174662
ENSCSAG00000017292	ENSCSAG00000017292	0.922969	9.74855	15.3556	0.0106012	0.0324334
KIF3B	KIF3B	0.922876	9.74505	15.44	0.0115147	0.0344703
EEF1G	EEF1G	-0.922828	11.0268	62.6862	1.26304e-08	2.23484e-07
GTF3C6	GTF3C6	-0.922118	9.88229	9.36342	0.0116616	0.0347739
CYBC1	CYBC1	0.92208	9.78522	11.6701	0.0107394	0.0326816
WDFY3	WDFY3	0.922004	9.72453	21.1602	0.00943245	0.0295065
PPP2CA	PPP2CA	0.9219	10.0423	15.1102	0.000657173	0.00335693
YTHDF3	YTHDF3	0.920964	9.7625	13.9597	0.00966625	0.030019
ENSCSAG00000013747	ENSCSAG00000013747	-0.920804	11.2079	54.8876	2.34149e-08	3.93998e-07
C1orf131	C1orf131	-0.920585	9.80287	9.06627	0.0192539	0.0517424
ENSCSAG00000017092	ENSCSAG00000017092	0.920402	9.8487	10.7625	0.00667576	0.0223786
CCNG1	CCNG1	-0.920255	9.95028	8.73917	0.00938984	0.0293911
MYOF	MYOF	0.919471	9.88484	10.8458	0.00428464	0.0158148
FAM184A	FAM184A	0.919216	9.75136	15.031	0.00976039	0.0302202
NTPCR	NTPCR	-0.918443	9.82895	9.51759	0.014205	0.0407248
H2AC20	H2AC20	0.918272	9.77631	11.5263	0.0117629	0.03501
PIH1D1	PIH1D1	-0.917894	9.90133	8.57213	0.0130929	0.0382288
DCAF8	DCAF8	0.917148	9.738	16.4173	0.0117764	0.0350297
RHOG	RHOG	0.916937	9.80219	10.7495	0.0106612	0.0325589
MIER1	MIER1	0.916918	9.77287	12.1517	0.0110487	0.0333664
MTOR	MTOR	0.916757	9.75275	14.4353	0.0109883	0.033223
CIAO2B	CIAO2B	-0.916683	10.0326	12.3523	0.00521686	0.0184362
USF2	USF2	0.916592	9.75694	13.6868	0.0110776	0.033415
CCDC18	CCDC18	0.91641	9.75345	16.9548	0.00731825	0.0240025
CUL1	CUL1	0.915901	9.90824	10.64	0.00521175	0.0184308
TKT	TKT	-0.915827	10.5177	27.8278	6.22323e-05	0.000451315
MIDN	MIDN	0.915739	9.73871	18.0418	0.00894607	0.0282254
GADD45GIP1	GADD45GIP1	-0.914801	10.1342	16.7696	0.00265477	0.0105882
WWC2	WWC2	0.914675	9.77356	11.8108	0.0123506	0.0365058
ENSCSAG00000018591	ENSCSAG00000018591	-0.914071	9.7625	12.2788	0.0150888	0.0426715
SIRT7	SIRT7	0.913306	9.71954	24.2898	0.00814671	0.0262267
BUD31	BUD31	-0.913243	10.0492	12.1595	0.00515286	0.0183004
H2AJ	H2AJ	0.912693	10.2614	22.5463	3.6012e-05	0.000280099
RBM8A	RBM8A	-0.912073	10.1618	16.1248	0.00208121	0.00860734
PODXL2	PODXL2	0.912039	9.77631	11.9688	0.0116125	0.0346625
ENSCSAG00000000387	ENSCSAG00000000387	0.911728	9.76458	13.7253	0.00960354	0.0298979
BDP1	BDP1	0.911697	9.81295	11.5174	0.00722593	0.0237892
DCTN2	DCTN2	-0.911206	9.93497	8.95378	0.0102623	0.0315367
PARK7	PARK7	-0.911191	10.0751	13.2486	0.00431675	0.0158991
C16orf87	C16orf87	0.910991	9.72808	20.1423	0.00912021	0.0286866
XRCC5	XRCC5	-0.909834	10.338	26.2728	0.000639571	0.00328658
TALDO1	TALDO1	-0.909705	10.4806	32.542	0.000111724	0.000739417
LRRC42	LRRC42	0.909643	9.8893	10.6198	0.00547213	0.0191674
DYRK1A	DYRK1A	0.909039	9.70589	77.8552	0.000339336	0.00192216
SLC25A39	SLC25A39	-0.908741	10.4662	28.252	0.000153798	0.000970475
ENSCSAG00000007461	ENSCSAG00000007461	-0.908641	10.6533	40.3739	5.76065e-06	5.66061e-05
TOMM70	TOMM70	0.908216	9.84411	10.1714	0.00843705	0.0269392
NFU1	NFU1	-0.908056	9.84083	8.13537	0.019171	0.0516733
BEX2	BEX2	-0.907683	9.85066	8.16238	0.0183144	0.0499211
RNF185	RNF185	0.9073	9.71596	34.9295	0.00294631	0.0114928
ENSCSAG00000006043	ENSCSAG00000006043	0.906971	9.74364	17.6654	0.00790654	0.0255686
PCGF5	PCGF5	0.906675	9.73164	17.6825	0.0120125	0.0356293
SUMO3	SUMO3	-0.906534	9.81497	11.5791	0.00856753	0.0272478
SCAF8	SCAF8	0.905996	9.7181	25.0847	0.00779264	0.0252196
MFSD14A	MFSD14A	0.90588	9.71596	27.0292	0.00720498	0.0237565
SRSF5	SRSF5	0.905432	9.83688	10.4052	0.00836204	0.0267596
CPSF4	CPSF4	0.90533	9.72524	24.1359	0.0059194	0.0204283
CLK2	CLK2	0.904474	9.71596	27.1979	0.00733221	0.0240162
ENSCSAG00000010742	ENSCSAG00000010742	0.903371	9.90007	10.2832	0.00555536	0.0194192
KTN1	KTN1	0.90305	10.1534	22.0892	0.000300169	0.00173076
CELF1	CELF1	0.903012	9.79339	10.7901	0.0118578	0.035211
ENSCSAG00000013075	ENSCSAG00000013075	0.902919	10.2241	24.2744	0.000146561	0.000930508
RBM25	RBM25	0.902517	10.0486	15.9011	0.000562774	0.00295385
ENSCSAG00000007386	ENSCSAG00000007386	-0.90121	9.77287	9.9487	0.023213	0.0602741
HSPA8	HSPA8	-0.900966	11.1993	33.8685	1.39737e-07	2.02677e-06
ATAD5	ATAD5	0.900735	9.81095	11.262	0.00886368	0.0280511
RAB11FIP2	RAB11FIP2	0.900646	9.83753	10.487	0.00776759	0.0251701
NOSIP	NOSIP	-0.900348	9.82762	8.20056	0.0207749	0.0549975
PRPF40B	PRPF40B	0.899998	9.73942	15.5682	0.0137183	0.0396607
TMEM109	TMEM109	-0.899603	9.81831	14.0763	0.00403396	0.0150623
KIF5B	KIF5B	0.899444	10.4339	40.0323	3.22248e-06	3.44244e-05
TNFRSF21	TNFRSF21	0.89912	9.82098	10.1842	0.00984387	0.0304351
MCM5	MCM5	-0.898332	9.82696	12.8476	0.00812418	0.0261938
MRPL34	MRPL34	-0.898089	9.99645	11.0072	0.00743623	0.0242951
HKDC1	HKDC1	0.898069	10.3788	17.7541	2.72388e-05	0.000221219
HACD3	HACD3	-0.897568	9.92073	8.62612	0.0132997	0.0386676
RBFOX2	RBFOX2	0.897061	9.7625	12.5557	0.0136451	0.0394934
SLC7A6OS	SLC7A6OS	0.896429	9.73377	20.3506	0.00708834	0.0234412
SP100	SP100	0.8963	9.87782	10.2942	0.00593735	0.0204665
PTAR1	PTAR1	0.896276	9.74645	14.0378	0.0146555	0.0416913
HDGFL2	HDGFL2	0.89591	9.84935	9.92772	0.0086405	0.0274629
FAM193A	FAM193A	0.89587	9.71667	25.8559	0.00920694	0.0289241
HNRNPH1	HNRNPH1	0.895337	10.0723	13.5771	0.00098146	0.00465259
CASC3	CASC3	0.895119	9.77149	11.6453	0.014847	0.0421428
ZFYVE21	ZFYVE21	-0.894564	9.84214	9.61073	0.012974	0.0379564
TRIP10	TRIP10	0.894437	9.8243	10.0157	0.0102616	0.0315367
MRPL58	MRPL58	-0.894359	9.94784	8.97972	0.0125304	0.0369156
RB1CC1	RB1CC1	0.893913	9.90321	10.2185	0.00546514	0.0191559
BSDC1	BSDC1	0.893727	9.75345	13.0046	0.0146316	0.0416693
KLF7	KLF7	0.893031	9.72809	27.7387	0.00353467	0.0134218
WASL	WASL	0.892942	9.79813	10.7878	0.0109119	0.0330501
ENSCSAG00000019437	ENSCSAG00000019437	-0.892781	9.78999	11.0901	0.0138278	0.0399235
MBD3	MBD3	0.892335	9.71093	30.0274	0.00575512	0.0199819
H2AC7	H2AC7	0.89204	9.74012	27.2278	0.00102704	0.00481624
VGF	VGF	0.891528	11.4791	10.3509	0.00133265	0.005972
SPATS2	SPATS2	0.891491	9.72738	19.8413	0.0102652	0.0315367
ARPC2	ARPC2	-0.890489	10.386	27.6753	0.00037429	0.00209495
MLX	MLX	0.889392	9.89564	10.0051	0.00791044	0.0255686
COLEC12	COLEC12	-0.889151	9.73518	23.003	0.00390176	0.014643
STRAP	STRAP	0.889116	9.86495	9.76534	0.00874548	0.0277452
SLC25A33	SLC25A33	0.889025	9.73518	16.7917	0.0125322	0.0369156
TASOR	TASOR	0.888993	9.75415	13.2236	0.0146449	0.0416842
BAZ2A	BAZ2A	0.88887	9.79678	10.3262	0.0133307	0.0387359
FBXO11	FBXO11	0.888634	9.73447	18.0395	0.00992207	0.0306287
TRIR	TRIR	-0.888303	10.1011	13.344	0.00444135	0.0162649
USP38	USP38	0.888285	9.74294	15.5193	0.0120545	0.0357126
PHYHIPL	PHYHIPL	0.888277	9.90132	10.2806	0.00584578	0.0202149
RBBP8	RBBP8	0.888275	9.81563	10.0317	0.0110909	0.0334351
SCG5	SCG5	-0.888041	9.8893	7.78012	0.0174818	0.0480331
ENSCSAG00000018461	ENSCSAG00000018461	-0.887643	9.79067	9.28669	0.0217478	0.0570099
SGMS2	SGMS2	0.886614	9.72239	22.3133	0.00934371	0.029318
MGRN1	MGRN1	0.886433	9.73235	16.614	0.0143867	0.0410628
MANF	MANF	-0.885968	10.1884	13.2856	0.00205757	0.0085439
ENSCSAG00000016048	ENSCSAG00000016048	0.885818	9.82961	10.1739	0.00984752	0.0304351
UNC50	UNC50	-0.885618	9.8316	8.75414	0.0182822	0.0498861
ENSCSAG00000012616	ENSCSAG00000012616	-0.884937	10.1454	16.0941	0.00315811	0.012208
ENSCSAG00000011884	ENSCSAG00000011884	0.884665	9.73588	16.6751	0.0131399	0.0383327
MLLT10	MLLT10	0.884409	9.77424	16.589	0.00471575	0.0170635
MEF2A	MEF2A	0.883965	9.80692	10.2342	0.0112809	0.0338674
TMEM167A	TMEM167A	-0.883823	9.98519	9.7552	0.009461	0.0295778
UBASH3B	UBASH3B	-0.883817	9.72595	21.6721	0.00843912	0.0269392
GSPT1	GSPT1	0.882561	9.84411	9.5869	0.0110778	0.033415
CFAP97	CFAP97	0.882318	9.80017	10.156	0.0134789	0.0390783
PRR14L	PRR14L	0.881905	9.7818	10.6689	0.0139346	0.0401171
TMED3	TMED3	-0.881716	9.9411	8.65964	0.0116027	0.0346533
TXNDC17	TXNDC17	-0.881697	10.0628	13.5311	0.00474807	0.0171684
EIF3F	EIF3F	-0.88125	10.2771	21.6651	0.000736135	0.00368354
CALR	CALR	-0.881112	10.8762	27.3993	5.46448e-06	5.43178e-05
PDCD6	PDCD6	-0.880966	10.0337	10.8656	0.00712189	0.0235219
NUCB2	NUCB2	-0.880345	9.80152	9.17244	0.0210487	0.0555386
KIF18A	KIF18A	0.880161	9.74294	15.4287	0.0134593	0.0390434
TRIP11	TRIP11	0.880007	9.77218	11.9355	0.0127598	0.0375001
ARIH2	ARIH2	0.879902	9.79543	10.1645	0.0135391	0.0392085
C15orf40	C15orf40	0.878628	9.80219	9.93745	0.01504	0.0425734
NAMPT	NAMPT	0.877734	9.74785	13.379	0.0162937	0.0453535
ENSCSAG00000011751	ENSCSAG00000011751	-0.877245	9.85196	7.94881	0.0210548	0.0555386
PGP	PGP	0.877224	9.74785	13.5689	0.0157811	0.0442816
AIP	AIP	0.877085	9.83951	10.8354	0.00637438	0.0216217
RPUSD3	RPUSD3	-0.876887	9.81831	8.19674	0.0238945	0.0617634
TGM2	TGM2	-0.876875	9.7859	11.0985	0.0142425	0.0407868
MARCHF6	MARCHF6	0.876679	9.79678	10.1326	0.0143531	0.0410278
CBX3	CBX3	-0.876675	10.028	10.0355	0.00820645	0.02636
CCAR1	CCAR1	0.87661	9.9846	12.2417	0.00247054	0.00997739
MGAT1	MGAT1	0.875983	9.77562	10.7842	0.0162885	0.0453535
UBA52	UBA52	-0.875569	11.9566	76.7158	7.51808e-18	3.33712e-16
ENSCSAG00000013512	ENSCSAG00000013512	-0.874889	10.1191	14.0297	0.00417809	0.0155104
UBE2H	UBE2H	0.874513	9.77631	10.9531	0.015815	0.0443285
ABCC9	ABCC9	0.874087	9.72382	19.4581	0.0127185	0.0374213
CSPP1	CSPP1	0.873961	9.73164	20.1993	0.00894619	0.0282254
ACIN1	ACIN1	0.87395	9.98161	11.7514	0.0024881	0.0100401
GLO1	GLO1	-0.873711	10.0446	10.7526	0.00740106	0.0241956
EIF4A1	EIF4A1	-0.873174	11.0695	45.1393	8.50833e-07	1.03324e-05
FAM210A	FAM210A	0.873165	9.75275	12.4534	0.0175273	0.0481323
TBC1D1	TBC1D1	0.873021	9.87461	9.84085	0.0070671	0.0233859
MRPS9	MRPS9	-0.872755	9.8988	7.76582	0.0187103	0.050705
PLA2G12A	PLA2G12A	-0.872314	9.74012	17.2761	0.00964092	0.0299693
IBTK	IBTK	0.871804	9.79949	9.79352	0.0152289	0.0428873
CBLB	CBLB	0.871782	9.76389	11.5262	0.0161219	0.0450906
NDUFA9	NDUFA9	-0.87176	9.90762	8.07081	0.0171118	0.0472682
GPS2	GPS2	0.871658	9.82695	9.68187	0.0112869	0.0338674
NDUFA12	NDUFA12	-0.871595	9.92818	9.05702	0.0128451	0.0376482
CDKAL1	CDKAL1	0.870858	9.73235	17.2391	0.0129909	0.0379842
BNIP3L	BNIP3L	-0.870546	9.88357	7.63476	0.0207447	0.0549457
RPL19	RPL19	-0.869538	12.4171	89.2302	2.10399e-20	1.11685e-18
UBE2R2	UBE2R2	0.86906	9.80287	10.693	0.0107007	0.0326022
TIMM13	TIMM13	-0.868062	9.86753	8.57531	0.016611	0.0461079
PAX6	PAX6	0.867941	9.73376	16.9537	0.0139131	0.0401113
SEC14L1	SEC14L1	0.867787	9.82563	9.28607	0.0133938	0.0388972
RABAC1	RABAC1	-0.867543	10.0105	9.84225	0.00954547	0.0297876
MAPKAPK5	MAPKAPK5	0.8675	9.75833	12.2168	0.0161663	0.0451902
PLEKHA5	PLEKHA5	0.86658	9.81095	10.4522	0.0105307	0.0322753
VPS13C	VPS13C	0.866487	9.79339	10.0887	0.0143585	0.0410278
ENSCSAG00000002641	ENSCSAG00000002641	-0.86628	9.75902	11.5398	0.0204107	0.0541667
ENSCSAG00000015239	ENSCSAG00000015239	-0.8652	9.76873	10.8208	0.0202517	0.0539493
SMNDC1	SMNDC1	0.864783	9.78111	10.7989	0.0151905	0.0428344
CLASRP	CLASRP	0.86472	9.73164	16.785	0.0148388	0.0421428
P4HA2	P4HA2	-0.864592	9.77287	10.1457	0.0231357	0.0601038
ZNF335	ZNF335	0.864327	9.72239	27.7155	0.00404317	0.0150857
ZCCHC7	ZCCHC7	0.864112	9.75065	12.7687	0.0169685	0.046984
ZNF107	ZNF107	0.863371	9.71237	41.3006	0.00330607	0.0127132
SLC25A11	SLC25A11	-0.863367	9.88803	7.84419	0.0196929	0.0528119
GPX8	GPX8	-0.863038	9.79543	8.37262	0.0272888	0.0685414
ACO2	ACO2	-0.862936	9.96362	8.5174	0.0127442	0.0374756
TSPAN3	TSPAN3	-0.861877	10.1288	14.4066	0.0044904	0.0163979
AP3D1	AP3D1	0.861759	9.81831	9.14518	0.0140423	0.0403751
SDC4	SDC4	0.861505	9.81898	8.90782	0.0139209	0.0401113
YY1AP1	YY1AP1	0.861192	9.72666	18.0721	0.0137517	0.0397348
HGS	HGS	0.860465	9.78453	9.81012	0.0186384	0.05059
SESTD1	SESTD1	0.860278	9.78863	9.81286	0.0177597	0.0486666
TMEM87B	TMEM87B	0.859769	9.74995	12.3204	0.0183564	0.0499862
ATP5F1B	ATP5F1B	-0.859434	10.6235	35.4523	9.27427e-05	0.000633332
ENSCSAG00000018644	ENSCSAG00000018644	-0.858943	11.2952	46.9821	5.78851e-08	9.00454e-07
ENSCSAG00000014143	ENSCSAG00000014143	0.85882	10.7502	61.7708	3.14541e-09	5.97628e-08
TRA2A	TRA2A	0.858543	9.79543	9.58769	0.0171639	0.0473616
RUSC2	RUSC2	0.858413	9.70733	45.1789	0.00230385	0.00939233
FAM199X	FAM199X	0.858389	9.72453	18.4851	0.01446	0.0412491
SMS	SMS	-0.858251	10.2619	18.3263	0.00175109	0.00743926
RHPN2	RHPN2	0.858161	9.81564	9.03368	0.0149168	0.0422796
ATAD3A	ATAD3A	0.857476	9.86365	8.40906	0.0180633	0.0494196
RASA1	RASA1	0.856732	9.79135	9.87975	0.0181411	0.0495537
ENSCSAG00000018299	ENSCSAG00000018299	-0.856207	9.81898	8.2516	0.0237044	0.0613636
DNPEP	DNPEP	-0.855906	9.90384	7.59867	0.0198536	0.0531322
BMPR2	BMPR2	0.855897	9.77149	10.848	0.0182297	0.0497693
SNX5	SNX5	0.855318	9.8316	9.29112	0.0125811	0.0370383
LMAN1	LMAN1	-0.855247	10.1822	16.1647	0.00339962	0.0130049
GAMT	GAMT	-0.855165	9.9257	7.84426	0.0157621	0.0442766
GATAD2A	GATAD2A	0.854732	9.75275	12.2721	0.0191568	0.0516702
MKRN2	MKRN2	0.854362	9.75135	12.6062	0.01891	0.0510581
TMEM131	TMEM131	0.854233	9.72809	19.9292	0.0103052	0.0316408
LACTB2	LACTB2	-0.853989	9.92694	7.72391	0.0174027	0.0478668
TLE1	TLE1	0.853979	9.73234	15.6193	0.0183692	0.049991
TCF12	TCF12	0.853884	9.74575	13.0911	0.018755	0.0507727
PPP2CB	PPP2CB	-0.853531	9.74504	11.9042	0.0250699	0.0641575
ABTB2	ABTB2	0.85331	9.72168	22.5904	0.00960403	0.0298979
ATL2	ATL2	0.853196	9.73163	17.427	0.0135281	0.0391988
FBXL5	FBXL5	0.853141	9.7625	11.753	0.0168468	0.0467121
RANBP6	RANBP6	0.853067	9.77562	10.4544	0.0172873	0.0476256
SIGMAR1	SIGMAR1	-0.85279	9.84673	7.72174	0.024121	0.0621928
MCAT	MCAT	0.852177	9.77287	10.5842	0.0186576	0.0506155
ENSCSAG00000003817	ENSCSAG00000003817	0.852128	9.9145	9.03337	0.00892549	0.028212
LSM7	LSM7	-0.851919	9.98638	9.5167	0.0117104	0.034874
ZNF385A	ZNF385A	0.851178	9.73659	16.8948	0.0123694	0.0365196
GTF2B	GTF2B	-0.85102	9.83226	7.30141	0.0285403	0.0708258
ENSCSAG00000018928	ENSCSAG00000018928	-0.850213	9.82762	7.81803	0.0261649	0.0662356
ENSCSAG00000018037	ENSCSAG00000018037	0.850082	9.74434	13.407	0.0181074	0.0494877
DLST	DLST	0.848962	9.85652	8.52388	0.0149198	0.0422796
UTP18	UTP18	0.848038	9.86301	8.57386	0.0147814	0.0420261
NUFIP1	NUFIP1	0.847826	9.76804	11.4451	0.0162698	0.0453535
TOR1AIP2	TOR1AIP2	0.846795	9.74504	13.1251	0.0196796	0.0528037
SAT2	SAT2	-0.846657	9.78999	7.92776	0.0344494	0.0823491
BLMH	BLMH	0.846138	9.87011	9.10531	0.010952	0.0331328
MAGOH	MAGOH	-0.845848	10.0503	10.4023	0.00936799	0.0293762
ATP6V1F	ATP6V1F	-0.845462	10.0918	12.2487	0.00513594	0.0182883
PPIH	PPIH	-0.844774	9.89564	7.87638	0.0201024	0.0536586
ENSCSAG00000002549	ENSCSAG00000002549	-0.844712	9.86041	7.41441	0.0253603	0.064608
TST	TST	-0.843897	9.76942	9.47505	0.0290772	0.0718182
EEFSEC	EEFSEC	0.843888	9.78863	9.73888	0.0175801	0.0482259
ENSCSAG00000018530	ENSCSAG00000018530	-0.843857	9.77011	8.82995	0.0500932	0.110938
PROM2	PROM2	0.843487	9.74645	16.5366	0.0107949	0.0327923
FNBP1L	FNBP1L	0.843346	9.77493	10.0162	0.0216997	0.0569189
ENSCSAG00000000397	ENSCSAG00000000397	-0.843329	9.89184	7.67389	0.0209606	0.0553467
YDJC	YDJC	0.843244	9.95818	9.69249	0.00778975	0.0252196
IFIT1	IFIT1	0.842569	9.81296	7.94173	0.0128552	0.0376515
C17orf80	C17orf80	0.842346	9.74504	12.6486	0.0203719	0.0541189
NUP54	NUP54	0.842169	9.76527	10.9166	0.0209495	0.0553457
ENSCSAG00000019575	ENSCSAG00000019575	-0.841712	9.91385	7.6883	0.0157711	0.0442777
WAPL	WAPL	0.841639	9.78317	9.49094	0.0206869	0.0548491
IMMT	IMMT	-0.841501	10.1353	15.6041	0.0048777	0.0175264
NXF1	NXF1	0.841465	9.75554	11.3821	0.0217565	0.0570099
SP3	SP3	0.841445	9.74715	13.2174	0.0178496	0.0488871
ZNF622	ZNF622	0.841263	9.81162	8.64041	0.0188993	0.0510559
PSMC3	PSMC3	-0.84107	9.82497	7.6526	0.0276308	0.0690638
COPB2	COPB2	-0.840573	9.90699	9.66542	0.0107736	0.0327472
RPL8	RPL8	-0.839641	10.4835	27.5154	0.000143824	0.000917659
SETDB1	SETDB1	0.83964	9.71021	27.6876	0.011126	0.0335017
DGKD	DGKD	0.839402	9.72239	18.7748	0.0158116	0.0443285
OSBPL10	OSBPL10	0.838009	9.7373	13.8569	0.0208351	0.0551001
MRPS11	MRPS11	-0.837783	9.93927	7.74724	0.0188572	0.0509956
MRPL37	MRPL37	-0.836898	10.0446	10.5353	0.00953502	0.0297731
PPP1R35	PPP1R35	-0.836419	9.83754	7.07331	0.0303672	0.074564
RAB24	RAB24	0.836316	9.74785	13.1496	0.0171035	0.0472682
EDF1	EDF1	-0.836284	10.2727	20.1524	0.00145321	0.00639535
TGFA	TGFA	0.835727	9.73305	15.7822	0.0171208	0.0472682
TRA2B	TRA2B	0.835557	10.0509	11.9659	0.00302899	0.0117796
BCKDK	BCKDK	-0.835467	9.94845	7.77057	0.0165788	0.0460432
DNAJB4	DNAJB4	0.835259	9.73022	19.1353	0.0105499	0.0322958
AMFR	AMFR	0.83506	9.71953	20.7763	0.0141917	0.0407091
MAP11	MAP11	0.834708	9.71237	30.9488	0.00625377	0.0212686
MTA2	MTA2	0.834657	9.7859	9.21959	0.0226466	0.0589521
ENSCSAG00000019310	ENSCSAG00000019310	0.833924	9.87204	8.18425	0.0141384	0.0406242
KIAA2026	KIAA2026	0.833891	9.72595	31.6459	0.00232852	0.00946294
PAX8	PAX8	0.833639	10.1444	13.4114	0.00101018	0.00475292
RNF11	RNF11	0.833555	9.83292	8.6362	0.0150948	0.0426715
SRP72	SRP72	0.833482	9.8143	8.67514	0.0192487	0.0517424
CARS2	CARS2	0.833222	9.77218	9.66048	0.0223414	0.0583346
MGA	MGA	0.832248	9.75624	11.1616	0.0224788	0.0586042
PCDH9	PCDH9	0.831966	9.80556	9.12388	0.0170967	0.0472682
PGM2	PGM2	0.831681	9.82031	8.92721	0.0169723	0.046984
ZSCAN25	ZSCAN25	0.831293	9.71452	24.4116	0.0120986	0.0358228
ENTPD4	ENTPD4	0.831127	9.76735	10.1235	0.0233178	0.0604854
ENSCSAG00000016083	ENSCSAG00000016083	0.83107	9.74645	12.3228	0.0226746	0.0589952
ME2	ME2	0.830823	10.0111	10.2826	0.00457189	0.016613
PPP1R8	PPP1R8	0.830768	9.7373	14.5827	0.0184142	0.050087
MON1B	MON1B	0.830487	9.72666	17.7269	0.0163495	0.04548
CNST	CNST	0.829643	9.71739	21.7519	0.0131729	0.0384073
PIK3C2A	PIK3C2A	0.829542	9.77562	9.71449	0.0223378	0.0583346
TYW5	TYW5	0.829473	9.72239	20.1993	0.0139385	0.0401171
CAPRIN1	CAPRIN1	0.828989	9.95878	8.88779	0.0120422	0.0356967
ATP10D	ATP10D	0.828834	9.79949	8.77586	0.0221807	0.0580329
CCDC6	CCDC6	0.828104	9.7818	9.33113	0.0245276	0.0629575
WWTR1	WWTR1	0.827818	9.84935	8.10845	0.0152342	0.0428873
WDR5	WDR5	0.827359	9.75275	11.3981	0.0235273	0.0609674
ILKAP	ILKAP	0.827024	9.80152	8.5885	0.0221208	0.0579054
MRPL51	MRPL51	-0.826882	10.117	12.6538	0.00670035	0.0224464
MCRS1	MCRS1	-0.826731	9.78863	7.76502	0.0365898	0.0864621
ENSCSAG00000007406	ENSCSAG00000007406	-0.826196	9.97385	8.43136	0.0158361	0.0443636
PSMF1	PSMF1	0.826111	9.8316	8.37621	0.0187412	0.050762
PBRM1	PBRM1	0.825834	9.7708	9.78679	0.0244395	0.0627939
TMEM222	TMEM222	0.825545	9.78726	9.30551	0.0214801	0.0564291
CITED2	CITED2	0.825068	10.3725	13.0017	0.000325453	0.00185023
AOPEP	AOPEP	0.824776	9.71595	20.9611	0.0175683	0.0482192
ZNF598	ZNF598	0.823813	9.7231	20.0139	0.0130074	0.0380107
EIF3K	EIF3K	0.823444	10.7202	63.1307	7.27255e-08	1.12452e-06
CYB5A	CYB5A	-0.822985	10.0181	9.59863	0.0128468	0.0376482
BAIAP2L1	BAIAP2L1	0.822791	9.76804	9.91467	0.0246553	0.0631907
AKAP8	AKAP8	0.82121	9.76111	10.049	0.0259366	0.0657222
PPP1CB	PPP1CB	0.820993	10.0835	11.1082	0.00249304	0.0100522
NKAPD1	NKAPD1	0.820703	9.72524	17.2494	0.0192366	0.0517424
SENP6	SENP6	0.82063	9.78043	9.03296	0.0244237	0.0627848
SAR1B	SAR1B	0.820573	9.777	9.30824	0.025576	0.0650648
TYMS	TYMS	-0.820298	10.1702	11.5601	0.00752036	0.0244687
EPC1	EPC1	0.820291	9.80556	13.0012	0.00584386	0.0202149
HIF1A	HIF1A	0.819031	9.97744	9.78777	0.00515711	0.0183004
C6orf89	C6orf89	0.818785	9.73942	12.9325	0.0239284	0.06182
PTBP1	PTBP1	0.818495	10.0543	11.7335	0.00281346	0.0111093
PRR14	PRR14	0.818018	9.7231	16.9501	0.0215254	0.0565191
AGTRAP	AGTRAP	-0.817974	9.89248	7.22739	0.0258754	0.0656251
ENSCSAG00000019301	ENSCSAG00000019301	0.817938	9.83951	10.8785	0.00618962	0.0211202
ENSCSAG00000005068	ENSCSAG00000005068	-0.817885	9.96362	9.02852	0.00894128	0.0282254
CTNNB1	CTNNB1	-0.816438	10.0047	9.48168	0.0103772	0.031824
NOL11	NOL11	0.815702	9.83424	7.96361	0.0207087	0.0548787
ADAM9	ADAM9	0.815646	9.84739	7.86037	0.0203585	0.0541177
SRPRA	SRPRA	0.815362	9.76527	10.0964	0.026855	0.0677162
ENSCSAG00000015450	ENSCSAG00000015450	0.81503	9.78521	9.0973	0.0232869	0.0604356
PDF	PDF	0.814575	9.79204	8.64373	0.0253612	0.064608
CLIP4	CLIP4	0.814217	9.86817	8.11885	0.0153344	0.0431223
ARL8B	ARL8B	0.814017	9.8428	8.02399	0.0187088	0.050705
QRSL1	QRSL1	0.813385	9.77149	9.70566	0.0246531	0.0631907
B2M	B2M	-0.813037	10.622	22.283	0.000108443	0.000720481
TRIM47	TRIM47	0.812615	9.74785	11.4157	0.0264176	0.0667441
CCDC174	CCDC174	0.81247	9.74012	15.9207	0.0142256	0.040761
RNF157	RNF157	0.811884	9.85195	11.39	0.00565644	0.0196791
GOLGA3	GOLGA3	0.81178	9.73164	14.4516	0.0237871	0.0615167
DNM2	DNM2	0.811548	9.76111	10.1713	0.027524	0.0689305
BRI3	BRI3	0.811462	9.79543	8.3718	0.0243218	0.0625851
ENSCSAG00000004975	ENSCSAG00000004975	0.811135	9.7618	10.2977	0.0254526	0.0647827
DDX6	DDX6	0.811096	9.76527	9.78091	0.0282998	0.070432
CREG1	CREG1	-0.810702	9.92011	6.98164	0.0243371	0.0625933
ENSCSAG00000006997	ENSCSAG00000006997	0.81059	9.74364	12.3759	0.0248177	0.0635753
HDLBP	HDLBP	0.810569	10.4653	27.5429	6.97478e-05	0.000497412
KATNAL1	KATNAL1	0.810209	9.73376	14.1414	0.0230437	0.0598951
ALAD	ALAD	0.81013	9.74082	12.1383	0.0275088	0.068926
TBCK	TBCK	0.80979	9.74153	13.6644	0.0198082	0.0530382
RSBN1L	RSBN1L	0.809456	9.77699	10.0221	0.0213291	0.0560897
H2BC11	H2BC11	0.809263	9.7373	19.2817	0.00728242	0.0239421
EHD4	EHD4	0.808844	9.79543	8.43961	0.0270247	0.0680447
LRBA	LRBA	0.808312	9.7708	9.64179	0.0253229	0.0645804
ENSCSAG00000015560	ENSCSAG00000015560	0.807511	9.90322	8.19284	0.0143281	0.0409864
CIR1	CIR1	0.807201	9.77494	10.3615	0.0208005	0.055037
PALM2AKAP2	PALM2AKAP2	0.806883	9.73305	17.4254	0.013709	0.039656
PWWP2A	PWWP2A	0.806791	9.75833	10.5712	0.0257027	0.0652581
MRPL16	MRPL16	-0.80613	9.94234	8.46904	0.016894	0.0468178
LARP1	LARP1	0.805914	9.73164	13.7553	0.0258855	0.0656251
UBR2	UBR2	0.805905	9.78454	8.8002	0.0256499	0.0651882
PIBF1	PIBF1	0.80567	9.78863	10.2507	0.0162123	0.0452695
HMGB2	HMGB2	-0.805643	9.9606	6.67588	0.0412095	0.095194
GSS	GSS	-0.805585	9.80422	8.61231	0.0253714	0.064608
PECR	PECR	-0.804966	9.73871	13.9979	0.0202737	0.0539493
PLEC	PLEC	0.804625	10.5348	10.5378	0.00120556	0.00551283
MRPS23	MRPS23	-0.804619	9.984	8.02835	0.0188271	0.0509411
ENSCSAG00000006746	ENSCSAG00000006746	-0.804175	9.77768	8.82661	0.0314661	0.0767498
TOP1	TOP1	0.803976	9.93681	8.92167	0.00825488	0.0264825
P3H4	P3H4	0.803795	9.87268	7.87946	0.0173114	0.047641
ENSCSAG00000019086	ENSCSAG00000019086	0.803584	9.79949	9.34132	0.0153337	0.0431223
ENOPH1	ENOPH1	0.803274	9.87011	7.89523	0.0170194	0.0470891
DRAP1	DRAP1	-0.802895	10.0639	9.96435	0.0118542	0.035211
COPS5	COPS5	-0.802729	9.92135	7.09047	0.0256768	0.0652244
AKAP12	AKAP12	0.802637	9.96483	8.3878	0.00828339	0.0265574
DTL	DTL	0.802584	9.75415	10.844	0.0430135	0.0985653
HPCAL1	HPCAL1	0.802279	9.78659	8.6271	0.0271799	0.0683849
ENSCSAG00000003713	ENSCSAG00000003713	0.801943	9.78999	8.42881	0.0277569	0.0693116
CEP295	CEP295	0.80171	9.73447	15.1901	0.0196327	0.0527053
ADIPOR2	ADIPOR2	0.801148	9.77218	9.12563	0.0288689	0.0714301
CD320	CD320	-0.801051	9.88803	9.49621	0.0128072	0.037618
ATP2B1	ATP2B1	0.800387	9.95757	9.08771	0.00897614	0.0283026
PIGT	PIGT	-0.800349	9.79135	7.5608	0.0379252	0.0892897
RPAP3	RPAP3	0.799251	9.77974	8.89806	0.0285422	0.0708258
SLC39A10	SLC39A10	-0.799152	10.014	7.767	0.0140439	0.0403751
ENSCSAG00000010683	ENSCSAG00000010683	0.798901	9.82961	7.69048	0.0242629	0.0624649
GBF1	GBF1	0.798649	9.74995	10.6359	0.0287739	0.0712636
ADGRG6	ADGRG6	0.798543	9.92818	7.89965	0.0115909	0.0346383
GDI2	GDI2	0.798349	10.1131	11.854	0.00285511	0.0112221
FLII	FLII	0.79817	10.007	10.0203	0.00590546	0.0204075
BAG3	BAG3	0.798161	9.7859	8.75262	0.027249	0.0685084
ENSCSAG00000018917	ENSCSAG00000018917	0.798126	9.76942	9.21473	0.0287471	0.0712315
REEP3	REEP3	0.798074	9.84477	7.96002	0.018888	0.051052
PIGS	PIGS	-0.798021	9.83622	7.48795	0.0284023	0.0705986
F2RL1	F2RL1	0.797856	9.75415	10.0703	0.029487	0.0726452
CINP	CINP	-0.797673	9.87204	7.38736	0.0256021	0.0650988
COBLL1	COBLL1	0.796794	9.74645	11.2562	0.0291643	0.0719536
PLCD3	PLCD3	0.796551	9.72667	15.5827	0.023716	0.0613636
ENSCSAG00000004529	ENSCSAG00000004529	-0.796509	10.084	9.45973	0.00938018	0.02938
SRSF1	SRSF1	0.796404	9.97145	8.90094	0.00916299	0.0288036
ZFAND2A	ZFAND2A	0.796267	9.7373	15.1855	0.017984	0.0492288
ALG12	ALG12	0.796171	9.74645	10.9469	0.0297705	0.0732735
CDC37L1	CDC37L1	0.795698	9.74364	12.2608	0.0239759	0.0619117
LSG1	LSG1	0.795563	9.74715	11.2386	0.0280758	0.070006
CYB5R4	CYB5R4	0.795472	9.72025	18.1656	0.0202573	0.0539493
MARS1	MARS1	-0.794231	9.8143	6.84668	0.03984	0.0927377
GEMIN4	GEMIN4	0.794015	9.73659	12.5511	0.0283151	0.070432
MBTD1	MBTD1	0.793924	9.72382	16.0339	0.0248436	0.06361
MPZL1	MPZL1	0.79365	9.83358	8.20909	0.0199054	0.0532213
PRPSAP1	PRPSAP1	-0.793593	9.80085	6.92638	0.0424146	0.0974468
SOBP	SOBP	0.793038	9.84148	7.79521	0.0213022	0.0560474
TPRA1	TPRA1	-0.792843	9.76527	8.24331	0.0439899	0.100277
LETM1	LETM1	0.792729	9.85066	7.41677	0.0251703	0.0643505
IDH3B	IDH3B	-0.792412	10.0475	9.98382	0.0131926	0.0384212
TMED5	TMED5	0.792296	9.75554	10.0548	0.0311041	0.076044
TMEM50B	TMEM50B	-0.792071	9.8874	6.33616	0.0321184	0.0777893
DCAF1	DCAF1	0.791566	9.73871	13.1404	0.0240923	0.062181
ENSCSAG00000011738	ENSCSAG00000011738	0.791367	9.77218	8.87463	0.0311063	0.076044
ENSCSAG00000008371	ENSCSAG00000008371	0.791301	9.76873	9.21119	0.0292874	0.0722226
ENSCSAG00000014399	ENSCSAG00000014399	0.790714	9.79067	7.55403	0.0414722	0.0955865
SNX9	SNX9	0.79052	9.75763	10.0718	0.0316386	0.0770246
TUBGCP2	TUBGCP2	0.790414	9.79271	7.99679	0.032076	0.0777893
ENSCSAG00000018881	ENSCSAG00000018881	-0.790377	9.86882	8.25281	0.0197591	0.0529618
THOC1	THOC1	0.788929	9.75135	10.2324	0.0319772	0.0777388
ENSCSAG00000013349	ENSCSAG00000013349	-0.788676	9.88165	6.20811	0.035063	0.0835831
TMEM54	TMEM54	-0.788538	9.8163	7.23313	0.0352766	0.0840532
ENSCSAG00000018009	ENSCSAG00000018009	-0.788423	9.88357	7.8171	0.022495	0.0586167
USP22	USP22	0.788372	9.8096	8.26962	0.0225255	0.0586666
SERPINE2	SERPINE2	-0.78821	9.98638	7.07959	0.0202339	0.0539493
VAPB	VAPB	0.788174	9.80422	7.82755	0.0288359	0.0713827
UBAC1	UBAC1	0.788033	9.91762	8.60384	0.0101735	0.0313486
COL4A1	COL4A1	-0.78789	10.1454	5.02957	0.0251206	0.0642552
TJP1	TJP1	0.787567	9.88101	7.59089	0.0184377	0.0501245
LMF2	LMF2	-0.787337	9.83556	6.26419	0.0409899	0.094857
CLIC4	CLIC4	-0.787161	10.35	13.3001	0.00217462	0.00893624
TBL3	TBL3	0.787122	9.78043	8.55127	0.0321067	0.0777893
RPS23	RPS23	-0.786701	11.4944	48.842	7.43451e-10	1.58839e-08
ARHGAP24	ARHGAP24	0.786074	9.71882	18.1584	0.0236582	0.0612758
SEC11C	SEC11C	-0.785594	10.1931	10.807	0.00580806	0.0201385
CTH	CTH	0.785583	9.74504	11.4998	0.0279067	0.0696518
KLHL21	KLHL21	0.785521	9.72453	15.4839	0.0281791	0.0702296
ENSCSAG00000003979	ENSCSAG00000003979	0.785482	9.73376	13.1945	0.0276309	0.0690638
CHD6	CHD6	0.784598	9.73659	12.1344	0.0314947	0.0767602
COMMD8	COMMD8	-0.784354	9.76804	8.07817	0.0434266	0.099318
WDR43	WDR43	0.784279	9.85	7.32476	0.023459	0.0608208
METTL23	METTL23	0.784252	9.84149	7.50582	0.0252615	0.0644877
NF2	NF2	0.783835	9.74925	10.4527	0.0320294	0.0777893
RPL27A	RPL27A	0.783646	10.5761	39.6077	5.25924e-06	5.24803e-05
DHX57	DHX57	0.782687	9.7373	12.6925	0.0276697	0.0691273
PAFAH1B2	PAFAH1B2	-0.782605	9.74574	9.86509	0.0415146	0.0956415
CARD10	CARD10	0.781988	9.78043	8.24765	0.0318472	0.0774958
LAS1L	LAS1L	0.78185	9.82298	7.43288	0.031577	0.0769109
SEPTIN7	SEPTIN7	-0.781416	10.1603	12.7726	0.00723358	0.0237992
BRAF	BRAF	0.781301	9.71452	23.7216	0.014309	0.0409544
TAX1BP1	TAX1BP1	-0.781134	9.8912	6.32961	0.0332049	0.0799308
EIF3I	EIF3I	-0.781047	10.2644	17.5801	0.00426644	0.0157704
GPRC5B	GPRC5B	0.780484	9.77425	8.3676	0.0334673	0.0804121
JAKMIP2	JAKMIP2	0.779896	9.71953	19.5969	0.0173045	0.047641
NRM	NRM	0.779863	9.7859	8.273	0.0311219	0.076044
MDM2	MDM2	0.779815	9.8643	7.18809	0.00745089	0.0243031
PDLIM2	PDLIM2	0.779267	9.80557	7.48962	0.0299768	0.0737461
TADA3	TADA3	0.778898	9.83028	7.79524	0.022787	0.0592577
MPP3	MPP3	0.778621	9.71523	25.3957	0.0106191	0.0324496
ENSCSAG00000015841	ENSCSAG00000015841	-0.778486	9.82563	6.42723	0.0429127	0.0983782
REST	REST	0.7783	9.74855	11.5785	0.0262427	0.0663999
EIF4G1	EIF4G1	0.777703	10.2367	15.6255	0.00154877	0.00672397
TMED7	TMED7	0.777371	9.7818	8.22488	0.0338849	0.0812637
NR1D2	NR1D2	0.777348	9.72024	22.306	0.0121483	0.0359492
ENSCSAG00000009364	ENSCSAG00000009364	-0.776678	9.9145	6.34963	0.0307089	0.0752954
OTUD7B	OTUD7B	0.776603	9.77356	8.67678	0.0319946	0.0777443
DIDO1	DIDO1	0.775162	9.76804	8.56052	0.0343604	0.0821746
EXOC5	EXOC5	0.774274	9.74645	10.6555	0.0333743	0.0802261
APH1A	APH1A	0.774093	9.96362	8.81235	0.0093806	0.02938
KNOP1	KNOP1	0.773767	9.84542	7.06622	0.0274118	0.0687497
TIMM44	TIMM44	0.773659	9.8022	7.54732	0.0321189	0.0777893
ENSCSAG00000019435	ENSCSAG00000019435	-0.772881	9.83952	6.10832	0.0442681	0.100723
GINS1	GINS1	-0.772862	9.8428	7.51993	0.0312952	0.0763693
SLC22A5	SLC22A5	0.772298	9.71667	20.3443	0.018094	0.0494775
ARHGAP23	ARHGAP23	0.772108	9.72738	17.0423	0.0192006	0.0516799
NCKAP5	NCKAP5	0.771824	9.73021	16.517	0.020419	0.0541667
CREB1	CREB1	0.771812	9.74715	12.1608	0.0245111	0.0629466
TUSC3	TUSC3	-0.771788	9.80691	6.44467	0.0478027	0.107389
CRYZL1	CRYZL1	-0.771107	9.79203	6.7933	0.0483358	0.108188
MED23	MED23	0.77103	9.73447	12.2726	0.0331095	0.0797385
UACA	UACA	0.770835	9.93803	8.05162	0.0132327	0.0384945
ENSCSAG00000012018	ENSCSAG00000012018	-0.770732	9.75623	8.41574	0.0477464	0.107389
ZNF207	ZNF207	0.770636	9.88356	7.26882	0.0215498	0.0565546
HMGN1	HMGN1	-0.770245	10.6811	33.5602	0.000177582	0.00110698
ENSCSAG00000019418	ENSCSAG00000019418	-0.770043	9.76735	8.07734	0.0440635	0.10032
STARD7	STARD7	0.7691	9.9288	7.60879	0.018528	0.0503434
PRKAA2	PRKAA2	0.768668	9.74645	10.2913	0.0354806	0.0843831
GNB1	GNB1	0.768384	9.75415	9.41158	0.0379947	0.0894127
XRCC6	XRCC6	-0.768303	10.4075	22.1623	0.00201388	0.00839631
PTPRS	PTPRS	0.768282	9.74715	9.96869	0.036765	0.0867382
C12orf43	C12orf43	0.768001	9.73941	11.488	0.0339785	0.0814124
PMAIP1	PMAIP1	0.767597	9.73518	15.4425	0.0162717	0.0453535
FSTL1	FSTL1	0.767451	9.79203	7.70443	0.0340459	0.0814979
ACACA	ACACA	0.766795	9.77149	8.3369	0.0382504	0.0898501
SMCHD1	SMCHD1	0.766647	9.86882	7.63674	0.02038	0.0541189
CCNT1	CCNT1	0.766573	9.74434	12.0772	0.0252254	0.0644273
TSGA10	TSGA10	0.765902	9.72025	17.3344	0.0242359	0.0624265
MALSU1	MALSU1	0.765663	9.85197	6.90185	0.0208736	0.0551735
UHMK1	UHMK1	0.765663	9.82098	7.14395	0.0323912	0.0783383
TBCB	TBCB	-0.765586	10.0326	8.56058	0.0185935	0.0504946
TSC22D4	TSC22D4	0.765565	9.73588	11.5902	0.0353505	0.0841903
CANT1	CANT1	0.764846	9.78931	7.59267	0.0355116	0.0844088
VGLL4	VGLL4	0.764506	9.73871	11.7783	0.0336058	0.0806695
ENSCSAG00000001053	ENSCSAG00000001053	-0.764457	9.85066	5.98953	0.0449905	0.102186
UBE2I	UBE2I	-0.76411	10.2069	15.2007	0.00681568	0.0226998
[truncated: 3,150 more rows]

## Sheet: Infected vs Bystander
	genes	logFC	logCPM	F	PValue	FDR
IL11	IL11	3.30077	10.5107	169.728	3.87485e-36	1.66263e-33
CST3	CST3	-3.29909	13.1268	265.271	1.72105e-53	2.9539e-50
S100A1	S100A1	-3.12058	10.5777	215.895	2.65937e-28	5.70546e-26
H2AC6	H2AC6	2.95236	9.93435	104.237	2.00558e-23	2.64787e-21
PPP1R15A	PPP1R15A	2.94612	10.2028	137.877	4.79303e-30	1.17521e-27
APOE	APOE	-2.84367	10.9073	160.421	2.24615e-34	7.71028e-32
EDN1	EDN1	2.71868	9.93435	82.0081	6.20189e-19	5.32226e-17
NDUFA4	NDUFA4	-2.70017	10.5397	194.443	2.78358e-20	2.81032e-18
NFKBIZ	NFKBIZ	2.65759	9.91637	90.9121	2.21647e-18	1.70337e-16
HSPB1	HSPB1	-2.64693	10.8089	128.551	7.48995e-26	1.24406e-23
IGFBP6	IGFBP6	-2.63561	10.2456	96.1959	1.18883e-14	7.46501e-13
SPP1	SPP1	-2.62368	11.0205	49.8425	2.979e-12	1.46084e-10
GSTP1	GSTP1	-2.59938	11.5411	348	2.04903e-49	2.1101e-46
NPC2	NPC2	-2.59482	11.2419	108.968	2.28389e-24	3.35993e-22
NFKBIA	NFKBIA	2.5432	10.111	49.0035	4.48396e-12	2.13777e-10
TPI1	TPI1	-2.53779	11.1887	239.415	1.77784e-32	5.7213e-30
MIF	MIF	-2.52331	11.4234	290.076	2.19772e-41	1.41451e-38
S100A6	S100A6	-2.52267	12.5103	237.427	1.44063e-48	1.2363e-45
ENSCSAG00000000541	ENSCSAG00000000541	-2.50613	10.6979	160.644	1.25469e-21	1.34592e-19
PDZD8	PDZD8	2.4981	9.96543	103.194	3.13358e-20	3.10285e-18
TNFAIP3	TNFAIP3	2.46622	9.84676	75.6336	9.47396e-15	6.0224e-13
ENSCSAG00000000395	ENSCSAG00000000395	-2.45196	11.0887	152.344	1.45168e-27	2.87488e-25
COX5B	COX5B	-2.40334	10.6515	167.465	1.97604e-19	1.78502e-17
ENSCSAG00000012062	ENSCSAG00000012062	-2.39264	10.9411	147.856	3.74184e-23	4.81669e-21
IGFBP3	IGFBP3	-2.39236	13.168	113.92	2.37469e-25	3.82103e-23
ENSCSAG00000002263	ENSCSAG00000002263	-2.38867	10.6885	175.478	1.25088e-19	1.17105e-17
ZC3HAV1	ZC3HAV1	2.38634	9.88805	60.473	1.73569e-14	1.07675e-12
NDUFA13	NDUFA13	-2.38424	10.6004	164.615	1.29663e-17	9.53762e-16
ENSCSAG00000000444	ENSCSAG00000000444	-2.34056	11.7876	205.652	8.09968e-43	5.95789e-40
PFN1	PFN1	-2.32894	12.3526	275.342	3.02573e-55	7.78975e-52
CYBA	CYBA	-2.32457	10.4456	117.468	2.66226e-15	1.7135e-13
ENSCSAG00000003157	ENSCSAG00000003157	-2.32242	10.3824	129.46	9.71065e-14	5.37636e-12
SERPINA1	SERPINA1	-2.3188	10.1121	37.431	1.3231e-09	4.36707e-08
NKTR	NKTR	2.31711	9.79882	71.7599	1.96607e-10	7.44361e-09
ENSCSAG00000000090	ENSCSAG00000000090	-2.30663	10.1539	71.0136	4.49643e-11	1.99587e-09
SERF2	SERF2	-2.30187	10.6147	161.92	7.78426e-18	5.89429e-16
KANSL1	KANSL1	2.29546	9.79475	84.4628	9.95799e-11	4.06934e-09
GPATCH8	GPATCH8	2.29425	9.88421	70.5382	5.22778e-13	2.77503e-11
AMOTL2	AMOTL2	2.28519	10.0064	93.4708	1.94336e-18	1.53944e-16
STMN1	STMN1	-2.28505	10.2332	63.9718	2.97035e-11	1.36556e-09
PRDX4	PRDX4	-2.27956	9.97564	51.6588	6.88805e-09	1.9925e-07
KLF6	KLF6	2.26974	10.3523	81.093	9.53819e-19	7.92131e-17
ENSCSAG00000000098	ENSCSAG00000000098	-2.25226	10.1539	86.5821	1.28251e-10	5.00277e-09
RASL11A	RASL11A	2.24083	9.78385	64.3688	2.19872e-09	6.9884e-08
CLU	CLU	-2.23422	9.92694	34.4782	6.91205e-08	1.76189e-06
PFKFB3	PFKFB3	2.22283	9.77631	64.6534	6.07307e-09	1.76668e-07
ENO1	ENO1	-2.20514	11.235	199.527	5.45268e-27	9.68133e-25
DUSP1	DUSP1	2.192	10.5177	99.5388	1.75122e-22	2.00378e-20
ANKRD11	ANKRD11	2.18796	9.88357	59.6768	3.31826e-11	1.49875e-09
ITPRID2	ITPRID2	2.18175	9.80219	61.1284	2.25974e-09	7.13827e-08
PELI1	PELI1	2.18124	9.95637	69.4502	2.03976e-14	1.25032e-12
COX4I1	COX4I1	-2.17585	11	227.073	2.76954e-25	4.32132e-23
CYP3A5	CYP3A5	-2.172	10.3523	28.5166	1.13258e-07	2.79026e-06
ATP5MC1	ATP5MC1	-2.16971	10.6235	131.841	1.37537e-15	9.19712e-14
NDUFAB1	NDUFAB1	-2.15951	9.99172	49.5396	2.50988e-08	6.9109e-07
ARID5B	ARID5B	2.15867	9.92074	60.1264	1.68987e-12	8.615e-11
ENSCSAG00000019475	ENSCSAG00000019475	-2.14256	9.87846	38.0497	4.24943e-07	9.31077e-06
ZNF503	ZNF503	2.1398	9.92011	57.8806	1.68072e-12	8.615e-11
RSPO3	RSPO3	2.12889	9.97625	67.2159	2.47458e-14	1.48158e-12
DDIT3	DDIT3	2.11246	9.87204	78.5257	1.93245e-11	8.96414e-10
GPX1	GPX1	-2.09693	10.8669	160.745	3.01308e-19	2.62955e-17
LGALS3	LGALS3	-2.09601	11.8973	107.081	5.42753e-24	7.55307e-22
ENSCSAG00000000156	ENSCSAG00000000156	-2.09046	10.4911	118.874	4.23692e-13	2.27249e-11
ENSCSAG00000001830	ENSCSAG00000001830	-2.08833	11.9428	251.011	5.54468e-51	7.13739e-48
NDUFB2	NDUFB2	-2.07579	10.1337	67.2996	4.49175e-09	1.34465e-07
OAZ1	OAZ1	-2.06673	10.8233	139.449	1.03414e-17	7.71708e-16
ND6	ND6	2.058	10.8617	84.5299	1.89764e-19	1.74481e-17
OST4	OST4	-2.05406	10.2673	92.4379	2.52695e-10	9.36064e-09
SLC25A5	SLC25A5	-2.04895	10.9591	170.428	3.4457e-21	3.6208e-19
VIM	VIM	-2.04696	12.5081	163.29	6.40581e-35	2.35597e-32
ENSCSAG00000019592	ENSCSAG00000019592	-2.04419	10.582	132.197	2.82234e-14	1.65139e-12
ENSCSAG00000009802	ENSCSAG00000009802	-2.03541	10.3286	94.7906	1.12374e-10	4.48537e-09
LGALS1	LGALS1	-2.03509	11.8595	164.167	4.3664e-35	1.72943e-32
CAPG	CAPG	-2.03497	10.1256	56.8041	1.20767e-08	3.43552e-07
ENSCSAG00000011104	ENSCSAG00000011104	-2.03304	9.96543	28.5377	2.91302e-07	6.52137e-06
ENSCSAG00000002022	ENSCSAG00000002022	-2.0128	10.084	53.2708	1.98117e-08	5.51408e-07
ENSCSAG00000011099	ENSCSAG00000011099	-2.006	10.0164	40.3861	2.07863e-07	4.7995e-06
TSPO	TSPO	-2.0049	10.0706	48.8647	5.10824e-08	1.3284e-06
SETD2	SETD2	1.99979	9.88356	56.4867	2.56792e-10	9.44445e-09
NOP10	NOP10	-1.99872	10.111	64.3125	1.38201e-08	3.86736e-07
ENSCSAG00000009369	ENSCSAG00000009369	-1.99078	10.0712	43.2151	4.43166e-08	1.17019e-06
NDUFB11	NDUFB11	-1.98074	10.2452	73.0916	1.59893e-09	5.17793e-08
EEF1A1	EEF1A1	-1.97981	12.5575	177.457	1.36264e-37	7.01622e-35
GPNMB	GPNMB	-1.96899	9.98638	29.0616	7.20187e-07	1.48925e-05
CCNL1	CCNL1	1.9624	9.8382	56.7749	5.4954e-09	1.62054e-07
PSMB1	PSMB1	-1.95934	10.6303	104.866	7.81676e-14	4.37483e-12
ZNF217	ZNF217	1.95877	9.74434	66.63	5.77773e-07	1.21924e-05
RPS4X	RPS4X	-1.95586	11.089	137.632	1.56192e-23	2.11641e-21
PRKAG2	PRKAG2	1.95117	9.99704	56.2926	2.87892e-12	1.42534e-10
TSC22D2	TSC22D2	1.9503	9.75833	72.3179	2.33645e-07	5.32318e-06
ENSCSAG00000016572	ENSCSAG00000016572	-1.94819	10.3197	88.2767	5.61948e-10	1.95505e-08
IFIT2	IFIT2	1.94163	9.84743	31.0381	3.19442e-08	8.65687e-07
ENSCSAG00000000163	ENSCSAG00000000163	-1.93256	10.0053	38.895	5.95952e-07	1.25247e-05
ENSCSAG00000005360	ENSCSAG00000005360	-1.93051	10.3045	72.3417	1.16052e-09	3.85519e-08
MDH1	MDH1	-1.91264	10.2693	73.3957	3.14929e-09	9.65221e-08
BANF1	BANF1	-1.91055	10.4443	109.177	3.39151e-11	1.51851e-09
TIMP1	TIMP1	-1.90824	10.0684	45.884	1.47428e-07	3.54722e-06
ECH1	ECH1	-1.89776	9.83093	30.6023	1.17392e-05	0.0001727
ENSCSAG00000011492	ENSCSAG00000011492	-1.89751	9.90887	33.7883	2.04693e-06	3.71114e-05
ITM2C	ITM2C	-1.89713	9.78317	42.5205	2.34577e-06	4.19387e-05
ENSCSAG00000002214	ENSCSAG00000002214	-1.89602	9.97504	34.9013	1.42637e-06	2.73025e-05
TMBIM6	TMBIM6	-1.89411	10.4168	75.2613	1.13701e-10	4.50344e-09
BCAP31	BCAP31	-1.89197	10.4628	101.333	4.70777e-11	2.07182e-09
CD63	CD63	-1.89054	10.722	119.807	4.99007e-14	2.88695e-12
RIC1	RIC1	1.87858	9.73871	72.2563	8.51639e-07	1.70525e-05
COX8A	COX8A	-1.87593	10.0706	47.9005	1.87268e-07	4.38293e-06
UQCRC1	UQCRC1	-1.86338	10.3131	82.1343	2.4847e-09	7.80105e-08
POLD2	POLD2	-1.86156	10.0762	47.0921	2.20107e-07	5.03702e-06
ND5	ND5	1.86038	11.5533	129.772	1.81069e-28	4.05357e-26
ENSCSAG00000007277	ENSCSAG00000007277	-1.85764	10.3352	52.6833	1.08562e-09	3.65349e-08
RBM33	RBM33	1.85669	9.78522	45.9937	7.56504e-07	1.54573e-05
SSNA1	SSNA1	-1.85272	10.0435	40.608	5.35367e-07	1.14382e-05
ENSCSAG00000019744	ENSCSAG00000019744	-1.85173	10.6903	102.141	6.77674e-14	3.83444e-12
SKP1	SKP1	-1.847	10.4658	94.602	8.81372e-11	3.65983e-09
NDUFB5	NDUFB5	-1.83825	9.95757	34.9187	1.67557e-06	3.12592e-05
UBL5	UBL5	-1.83813	10.0377	43.9208	6.04316e-07	1.25977e-05
ENSCSAG00000017672	ENSCSAG00000017672	-1.83774	10.3333	69.2994	3.12019e-09	9.62029e-08
ENSCSAG00000008441	ENSCSAG00000008441	-1.8359	10.4053	93.4744	4.44685e-10	1.56828e-08
NSD2	NSD2	1.83424	9.82894	42.0687	1.94472e-07	4.53094e-06
SCAF4	SCAF4	1.83349	9.82829	40.1896	3.38398e-07	7.54291e-06
TAGLN2	TAGLN2	-1.82909	11.0676	152.819	1.86313e-18	1.49894e-16
CSRNP1	CSRNP1	1.8251	9.77769	53.7784	8.57637e-07	1.70525e-05
ENSCSAG00000014810	ENSCSAG00000014810	-1.81935	10.6668	119.254	6.06166e-13	3.18485e-11
SPEN	SPEN	1.8186	9.84542	40.7354	1.58689e-07	3.78282e-06
ENSCSAG00000015690	ENSCSAG00000015690	-1.81749	10.4675	94.3124	2.05932e-10	7.73972e-09
PRDX5	PRDX5	-1.8166	10.4542	92.5808	1.69721e-10	6.57063e-09
TPT1	TPT1	1.81254	12.1075	382.674	3.62665e-73	1.86736e-69
SRP14	SRP14	-1.80905	10.3379	69.344	4.17355e-09	1.2567e-07
INHBA	INHBA	1.80808	10.1364	54.1295	3.71122e-13	2.01148e-11
MGST3	MGST3	-1.80805	10.8887	120.813	2.66335e-16	1.82848e-14
COMMD4	COMMD4	-1.80667	9.88421	29.3315	9.70711e-06	0.000146575
RUNX1	RUNX1	1.80281	9.7625	54.4464	1.85091e-06	3.39157e-05
BAZ1B	BAZ1B	1.79628	10.0695	58.9712	1.28985e-11	6.09306e-10
ENSCSAG00000008809	ENSCSAG00000008809	-1.79253	10.9223	130.091	3.96821e-16	2.68846e-14
UQCR10	UQCR10	-1.79122	10.0706	41.3867	8.48932e-07	1.70525e-05
ENSCSAG00000011379	ENSCSAG00000011379	1.78838	9.74364	50.3019	7.40135e-06	0.000115834
ENSCSAG00000016147	ENSCSAG00000016147	-1.78818	10.2427	67.7598	3.66493e-08	9.77758e-07
HELZ2	HELZ2	1.78555	9.77975	43.0074	2.45225e-06	4.36908e-05
PRDX1	PRDX1	-1.78529	11.606	189.946	4.23518e-30	1.09035e-27
FNBP4	FNBP4	1.78443	9.88739	38.5062	1.11926e-07	2.78409e-06
NTS	NTS	-1.78431	9.93927	23.9015	7.44322e-06	0.000115893
ATP6V0E1	ATP6V0E1	-1.77441	10.3738	77.9932	2.77147e-09	8.59656e-08
SELENOW	SELENOW	-1.76646	10.2367	56.8208	5.7153e-08	1.4714e-06
ENO3	ENO3	-1.76364	11.2737	102.061	5.46497e-23	6.69979e-21
ENSCSAG00000012494	ENSCSAG00000012494	-1.76359	9.9515	38.0154	1.52562e-06	2.87743e-05
PIM1	PIM1	1.76215	9.79476	35.3605	2.82917e-06	4.95489e-05
PLEKHH2	PLEKHH2	1.7621	9.87973	37.3393	9.16387e-08	2.31298e-06
AKR1B1	AKR1B1	-1.75649	11.5292	86.201	8.67178e-20	8.2687e-18
TMEM14A	TMEM14A	-1.75331	9.94601	36.6275	1.18735e-06	2.29837e-05
KMT2C	KMT2C	1.75304	9.82829	37.3153	9.43974e-07	1.86227e-05
LSM12	LSM12	1.74823	9.86042	37.2481	3.53908e-07	7.85462e-06
EPS15L1	EPS15L1	1.74805	9.73941	50.3535	9.76376e-06	0.000146999
SPRY2	SPRY2	1.74454	9.71667	94.0908	5.57071e-06	9.13491e-05
LAPTM4A	LAPTM4A	-1.74132	10.2954	71.0611	2.67945e-08	7.33855e-07
ARHGEF28	ARHGEF28	1.73776	9.84016	36.5877	4.85266e-07	1.05428e-05
TECR	TECR	-1.73612	10.065	38.3868	1.93241e-06	3.52836e-05
FSTL5	FSTL5	1.7354	9.74785	49.8841	4.88206e-06	8.16159e-05
H2AW	H2AW	1.73072	9.79203	32.9589	2.93799e-06	5.12804e-05
ANKRD28	ANKRD28	1.72937	9.74012	53.9864	7.02128e-06	0.000110897
ENSCSAG00000005073	ENSCSAG00000005073	-1.72739	10.2427	43.495	5.1577e-08	1.33452e-06
ENSCSAG00000019636	ENSCSAG00000019636	-1.72248	10.0962	38.1918	1.78409e-06	3.29257e-05
NEURL3	NEURL3	1.70585	9.74505	51.684	5.44304e-06	8.95406e-05
CDC42EP3	CDC42EP3	1.70451	9.97564	47.7007	2.30784e-10	8.61091e-09
ENSCSAG00000011427	ENSCSAG00000011427	-1.69603	10.4238	70.0661	5.50775e-09	1.62054e-07
H1-0	H1-0	1.69431	9.87269	30.489	2.5758e-07	5.81702e-06
CDC27	CDC27	1.69288	9.88292	34.7556	4.94738e-07	1.07034e-05
CAMSAP2	CAMSAP2	1.68156	9.72951	56.6497	1.39856e-05	0.000199479
KIAA1522	KIAA1522	1.68116	9.84476	32.1193	2.2725e-06	4.0913e-05
ENSCSAG00000006167	ENSCSAG00000006167	-1.67797	11.2827	141.027	2.67254e-19	2.37257e-17
ENSCSAG00000007979	ENSCSAG00000007979	1.67005	9.78522	32.4376	1.79805e-05	0.000248208
NRIP1	NRIP1	1.66961	9.80557	35.1037	6.342e-06	0.000101413
EP300	EP300	1.66553	9.78931	34.0522	1.19738e-05	0.000175651
ENSCSAG00000010606	ENSCSAG00000010606	-1.66315	10.6027	79.1759	2.84252e-10	1.03802e-08
ID2	ID2	1.661	9.77149	34.0816	1.10337e-05	0.000163255
TUBA1B	TUBA1B	-1.65874	10.5498	76.754	6.95347e-10	2.3869e-08
DDOST	DDOST	-1.65054	10.0622	33.4798	5.78767e-06	9.4306e-05
C15orf61	C15orf61	1.6483	9.81363	29.18	2.1406e-05	0.000286971
PIP5K1A	PIP5K1A	1.64075	9.78248	35.4987	1.50852e-05	0.000211645
WDFY1	WDFY1	1.63812	9.8349	30.6312	5.88574e-06	9.50331e-05
DECR1	DECR1	-1.63714	10.0308	29.1468	1.07e-05	0.000159232
MICAL3	MICAL3	1.6371	9.79475	32.1473	1.62502e-05	0.000226754
PSME2	PSME2	-1.63529	10.3869	62.5847	3.63958e-08	9.76052e-07
CALM1	CALM1	-1.63495	10.8701	71.263	2.71155e-14	1.6048e-12
MACF1	MACF1	1.63391	9.88994	30.256	1.73241e-06	3.21736e-05
ID1	ID1	1.63027	10.0873	35.3967	3.63121e-09	1.10634e-07
NUP98	NUP98	1.62982	9.80893	29.1133	2.01921e-05	0.000273603
CDKN1A	CDKN1A	-1.62905	10.1	13.3628	0.000269039	0.00250051
DAPK1	DAPK1	1.62803	9.82298	31.1678	7.24022e-06	0.000113658
MRPL13	MRPL13	-1.62262	10.0734	37.4752	5.19509e-06	8.6568e-05
ATF3	ATF3	1.62013	9.97264	27.962	1.49735e-07	3.58599e-06
DCAF5	DCAF5	1.61816	9.76527	35.814	3.63636e-05	0.000456674
ENSCSAG00000004661	ENSCSAG00000004661	-1.61779	9.98757	26.9377	2.4058e-05	0.000317627
CHURC1	CHURC1	-1.61488	9.92011	22.6769	6.83421e-05	0.000797944
ENSCSAG00000010250	ENSCSAG00000010250	-1.61453	11.544	108.275	7.29031e-23	8.72972e-21
BLVRB	BLVRB	-1.61161	9.98757	26.5762	2.59806e-05	0.000342133
LAMA4	LAMA4	1.61078	9.93126	31.2785	2.42867e-07	5.50892e-06
ENSCSAG00000002775	ENSCSAG00000002775	-1.60947	12.1418	121.319	8.2201e-27	1.41084e-24
ENSCSAG00000013271	ENSCSAG00000013271	-1.60946	10.1235	37.0122	3.79733e-06	6.45295e-05
ATRAID	ATRAID	-1.60877	9.90887	23.5331	6.05254e-05	0.000713147
C21orf91	C21orf91	1.60602	9.71882	68.6342	1.69555e-05	0.000235956
ENSCSAG00000007142	ENSCSAG00000007142	-1.60591	10.0389	29.7976	1.50156e-05	0.000211244
ENSCSAG00000015394	ENSCSAG00000015394	-1.60304	10.3426	63.5967	1.19483e-07	2.92961e-06
ATP5F1E	ATP5F1E	-1.60191	10.386	74.9444	4.51689e-08	1.1866e-06
CLIC1	CLIC1	-1.59811	10.8173	111.993	2.24638e-12	1.1273e-10
SLC12A7	SLC12A7	1.59616	9.72595	64.7351	1.40292e-05	0.000199548
POP5	POP5	-1.59467	10.0158	27.0283	1.90953e-05	0.000261493
YTHDC1	YTHDC1	1.59271	9.8349	29.9843	6.85466e-06	0.000108599
AKR7L	AKR7L	-1.58812	10.0012	27.522	1.9666e-05	0.000267885
PSME1	PSME1	-1.58698	10.0627	30.3883	5.35049e-06	8.85842e-05
AFTPH	AFTPH	1.58657	9.76249	34.8079	4.54033e-05	0.000552675
WNK1	WNK1	1.58226	9.777	29.9837	5.80662e-05	0.000687944
RBBP6	RBBP6	1.58077	9.82629	34.3117	5.6505e-06	9.23632e-05
PHF20	PHF20	1.57962	9.79339	28.4754	4.76894e-05	0.000576415
AREG	AREG	1.5785	9.84214	23.0685	4.18115e-06	7.08182e-05
LGALS3BP	LGALS3BP	-1.57767	9.89374	23.2867	6.92746e-05	0.000807002
WDR45B	WDR45B	1.57463	9.8988	34.7237	5.45123e-07	1.15985e-05
SF3B6	SF3B6	-1.57283	10.0973	33.3876	8.55551e-06	0.000131893
RHOB	RHOB	1.56782	10.4949	84.1487	2.14724e-18	1.67517e-16
ENSCSAG00000005574	ENSCSAG00000005574	1.56512	10.314	74.4971	2.11003e-15	1.39289e-13
ZNF830	ZNF830	1.56434	9.7618	33.466	7.13105e-05	0.000825119
SRI	SRI	-1.56233	10.0829	33.3629	1.21316e-05	0.000175959
IREB2	IREB2	1.56096	9.78317	32.4349	3.76883e-05	0.000470599
MICOS13	MICOS13	-1.55965	9.96422	26.039	3.57023e-05	0.000450567
ABCB1	ABCB1	1.55923	9.88357	28.7846	3.42322e-06	5.85587e-05
ENSCSAG00000019293	ENSCSAG00000019293	-1.55873	9.8893	22.2717	0.000105967	0.00114265
APOBEC3G	APOBEC3G	-1.55656	9.81964	22.4422	0.000205138	0.00199293
ENSCSAG00000008089	ENSCSAG00000008089	-1.55633	10.0846	32.8474	8.87516e-06	0.000136007
AKAP17A	AKAP17A	1.55466	9.74293	46.1944	4.47682e-05	0.000546499
TAF1D	TAF1D	1.55312	9.89628	33.2204	1.04016e-06	2.03643e-05
CLDN10	CLDN10	-1.55243	9.82031	22.953	0.000167774	0.00168395
TP53BP2	TP53BP2	1.54759	10.3192	64.2988	2.25503e-12	1.1273e-10
PSMB5	PSMB5	-1.5473	10.2272	52.4632	1.59498e-06	2.98638e-05
RNF181	RNF181	-1.54259	10.0918	30.8415	1.49106e-05	0.000210341
BEX3	BEX3	-1.54171	10.2805	47.7727	8.44692e-07	1.70525e-05
UIMC1	UIMC1	1.54075	9.74434	46.3012	2.77718e-05	0.000362018
KPNA4	KPNA4	1.53788	9.75763	33.8026	8.96223e-05	0.000992398
NME1	NME1	-1.53703	10.7106	80.7781	3.35582e-10	1.21684e-08
CHCHD5	CHCHD5	-1.5358	9.81964	21.1102	0.000313728	0.00283899
CNIH4	CNIH4	-1.53395	9.94662	22.7305	8.14689e-05	0.000915903
ENSCSAG00000018796	ENSCSAG00000018796	-1.53367	9.98638	26.6569	3.61219e-05	0.000454748
COX7A2	COX7A2	-1.53269	10.3784	69.989	1.07032e-07	2.67527e-06
EEA1	EEA1	1.53005	9.87525	25.9763	1.27665e-05	0.000184131
GADD45B	GADD45B	1.52993	10.3107	43.4976	6.63567e-11	2.80058e-09
ECHS1	ECHS1	-1.52966	10.0689	35.5758	9.69559e-06	0.000146575
JADE1	JADE1	1.52918	9.912	32.0097	6.03856e-07	1.25977e-05
DAD1	DAD1	-1.52864	10.2013	43.3314	3.13586e-06	5.43655e-05
VAV3	VAV3	1.52795	9.75833	32.1085	0.000121693	0.00127616
MYL12A	MYL12A	-1.52558	10.2412	41.7777	1.51131e-06	2.86092e-05
TTF1	TTF1	1.52554	9.82762	32.207	1.2084e-05	0.000175764
ZNF292	ZNF292	1.52488	9.73729	45.1925	7.59316e-05	0.000864982
PDIA6	PDIA6	-1.52365	10.7026	63.1745	1.77895e-10	6.83569e-09
IDH2	IDH2	-1.52248	9.92073	23.5419	7.42558e-05	0.000849564
ENSCSAG00000018425	ENSCSAG00000018425	-1.52218	10.0199	26.6714	4.26477e-05	0.000522841
NME3	NME3	-1.52188	9.9988	23.1706	5.45892e-05	0.000649145
ENSCSAG00000007940	ENSCSAG00000007940	-1.5173	10.7073	79.3913	5.00877e-10	1.75443e-08
ETFB	ETFB	-1.51494	10.0262	26.3981	5.15843e-05	0.000619131
ENSCSAG00000005572	ENSCSAG00000005572	-1.51465	10.3519	55.3518	7.26575e-07	1.49645e-05
GPR37	GPR37	1.51303	9.70661	88.3207	3.77467e-05	0.000470599
ENSCSAG00000010747	ENSCSAG00000010747	-1.513	10.6341	81.8845	1.8746e-09	5.99524e-08
ZNF608	ZNF608	1.51287	9.75065	34.269	0.000196673	0.00192523
RPS19	RPS19	-1.51106	11.7458	112.729	4.08946e-25	6.19313e-23
USP9X	USP9X	1.50947	9.81295	25.9874	5.35052e-05	0.000637728
PDXK	PDXK	-1.50709	9.83951	22.2887	0.000172771	0.0017207
ZNF394	ZNF394	1.50327	9.74925	36.0856	9.88923e-05	0.00107652
SMIM19	SMIM19	-1.50318	9.78248	29.6319	9.09563e-05	0.00100286
RTL1	RTL1	1.50257	9.77425	27.3835	0.000169069	0.00168724
VPS29	VPS29	-1.49963	9.93127	23.637	7.66468e-05	0.000871202
CEP170	CEP170	1.49863	9.93312	27.8848	2.98492e-06	5.19235e-05
GTF2IRD1	GTF2IRD1	1.49617	9.81496	24.9153	6.12979e-05	0.000718959
ANXA1	ANXA1	-1.49601	10.6958	51.061	1.66449e-09	5.35654e-08
ENSCSAG00000019522	ENSCSAG00000019522	-1.49553	10.3239	58.5685	6.8417e-07	1.42048e-05
MDH2	MDH2	-1.4955	10.6925	75.3029	1.44945e-09	4.72356e-08
ERRFI1	ERRFI1	1.49466	9.75345	32.4159	0.000138126	0.00143389
GHITM	GHITM	-1.4904	10.4348	65.5675	1.66747e-07	3.95658e-06
PPM1D	PPM1D	1.49016	9.98994	28.3937	1.70396e-07	4.02464e-06
CRK	CRK	1.48935	9.80489	25.8307	7.34225e-05	0.000843867
EXOSC5	EXOSC5	-1.48788	9.84149	22.1271	0.000180746	0.00179318
MMP16	MMP16	1.48755	9.73093	44.7863	0.00011189	0.00119528
YLPM1	YLPM1	1.48711	9.79611	25.2731	0.000117233	0.00123695
MGST1	MGST1	-1.48665	10.1941	33.3657	5.88766e-06	9.50331e-05
PSMB10	PSMB10	-1.48502	9.97384	23.1772	8.86036e-05	0.000985356
PSENEN	PSENEN	-1.48234	10.021	24.9085	7.00197e-05	0.000813841
TNFRSF10B	TNFRSF10B	1.48178	9.84935	26.5911	2.03704e-05	0.000275294
SESN2	SESN2	1.48175	9.73164	39.1059	0.000212431	0.00205217
FOSL2	FOSL2	1.48153	10.0152	35.4101	4.73524e-08	1.23765e-06
CD9	CD9	-1.47917	10.7961	83.013	1.06212e-10	4.27256e-09
POLR2G	POLR2G	-1.47885	10.1213	36.4313	1.31086e-05	0.000188011
CHAF1A	CHAF1A	1.47705	9.90259	27.3289	6.65972e-06	0.000106164
ZNF106	ZNF106	1.47618	9.8022	24.0682	0.000113599	0.00121101
CIB1	CIB1	-1.47589	10.3711	46.6096	4.97556e-07	1.07193e-05
DTYMK	DTYMK	-1.47576	9.90385	22.9822	9.861e-05	0.00107573
IER3	IER3	1.47538	10.2868	42.1823	1.26685e-10	4.97938e-09
ATXN2	ATXN2	1.47256	9.7295	41.2054	0.00016842	0.00168715
TMEM59	TMEM59	-1.4713	9.92446	17.3731	0.000396517	0.00344294
RBM39	RBM39	1.46945	9.77011	29.4003	0.000146676	0.00150745
MINDY2	MINDY2	1.46795	9.7611	29.3759	0.000203225	0.00197808
JUN	JUN	1.46717	9.77973	34.9031	5.24525e-05	0.000628088
CPNE3	CPNE3	-1.46663	9.92011	19.5311	0.000231543	0.00222014
ENSCSAG00000013394	ENSCSAG00000013394	-1.46498	9.89121	19.3361	0.000282637	0.00261275
RCOR3	RCOR3	1.4633	9.73871	40.3969	0.000115553	0.00122173
CDKN1B	CDKN1B	1.46246	9.80826	27.0948	5.81192e-05	0.000687944
MTMR10	MTMR10	1.46017	9.74925	36.6382	0.000153966	0.00156674
COPS6	COPS6	-1.4595	10.1028	29.5538	3.48004e-05	0.000441348
ENSCSAG00000018454	ENSCSAG00000018454	-1.45757	13.2266	124.782	1.71553e-27	3.27158e-25
IGF2BP2	IGF2BP2	1.45692	9.85586	24.6275	3.24706e-05	0.000414866
HECTD1	HECTD1	1.45523	9.9521	28.8833	2.2937e-06	4.11507e-05
KIF25	KIF25	1.45324	9.72096	52.353	0.000104931	0.00113507
ENSCSAG00000010845	ENSCSAG00000010845	1.45191	9.72524	42.7008	0.000251379	0.00237932
RELN	RELN	1.45079	9.99704	25.154	3.34919e-06	5.74833e-05
PDGFB	PDGFB	1.4507	9.74504	35.2853	0.000185698	0.00183703
ENSCSAG00000000476	ENSCSAG00000000476	-1.44963	12.2343	139.319	2.51855e-30	6.97266e-28
DDIT4	DDIT4	1.44685	9.76111	25.9221	0.000440055	0.0037452
EIF4G3	EIF4G3	1.44331	9.75135	30.07	0.000288818	0.00266033
DCBLD2	DCBLD2	1.44278	10.3697	40.1059	3.52459e-10	1.2691e-08
SLC8A1	SLC8A1	1.44108	10.177	37.1115	4.93928e-09	1.47008e-07
ENSCSAG00000013008	ENSCSAG00000013008	-1.44035	10.2575	46.823	4.31244e-06	7.25645e-05
WDR54	WDR54	-1.44012	9.85261	23.6301	0.000106076	0.00114265
H1-4	H1-4	1.43932	10.1417	19.9384	8.83939e-06	0.000135863
POLR2L	POLR2L	-1.439	10.2442	41.3006	6.7614e-06	0.000107452
PPARGC1B	PPARGC1B	1.43808	9.7231	45.1011	0.000194408	0.00191032
CRIM1	CRIM1	1.43677	9.777	24.4769	0.00025318	0.00239197
NDUFS4	NDUFS4	-1.43482	9.87974	17.6619	0.000505581	0.004192
ENSCSAG00000009837	ENSCSAG00000009837	-1.43332	10.1634	34.7445	1.36926e-05	0.000195842
KMT2E	KMT2E	1.43307	9.9923	30.346	7.91952e-07	1.61176e-05
STAM	STAM	1.43265	9.78863	23.7372	0.000249765	0.00237009
RPL30	RPL30	-1.43219	11.2565	100.312	4.2529e-17	3.04141e-15
SEC61B	SEC61B	-1.4321	10.255	44.5786	2.69347e-06	4.76587e-05
IFIH1	IFIH1	1.43191	9.80692	19.6819	0.000148296	0.00151804
ENSCSAG00000006256	ENSCSAG00000006256	-1.42799	11.5372	117.43	9.76838e-22	1.09342e-19
PAWR	PAWR	1.42793	10.0605	33.6517	1.99077e-07	4.61733e-06
ENSCSAG00000018568	ENSCSAG00000018568	-1.42771	9.93434	18.531	0.000326536	0.00293077
SLC4A4	SLC4A4	1.42745	9.86817	20.0538	0.000130797	0.00136331
ENSCSAG00000002592	ENSCSAG00000002592	-1.42657	9.93804	20.2172	0.000223029	0.00214249
CISD3	CISD3	-1.42477	10.0146	22.313	0.00012978	0.00135545
ENSCSAG00000000245	ENSCSAG00000000245	-1.42389	10.812	85.7519	1.79773e-10	6.85666e-09
KLF10	KLF10	1.42388	9.90573	22.7595	1.79537e-05	0.000248208
YIF1A	YIF1A	-1.42358	9.88357	18.9176	0.000366115	0.00320055
STK35	STK35	1.42331	9.76804	25.4567	0.000329433	0.00295
SRGAP1	SRGAP1	1.42313	9.72667	37.3728	0.000470349	0.00395723
ENSCSAG00000018548	ENSCSAG00000018548	-1.42271	10.1331	31.5926	3.08686e-05	0.000396365
SETX	SETX	1.42153	9.83028	22.3542	0.000106815	0.0011482
DUT	DUT	-1.42125	10.0879	27.1016	6.07816e-05	0.000714531
NAA20	NAA20	-1.4181	10.1159	30.9598	3.66536e-05	0.000459195
PRPF4B	PRPF4B	1.41717	9.89943	24.1121	2.17664e-05	0.000288853
KNL1	KNL1	1.41593	9.73659	40.5932	0.000155369	0.0015779
AFF1	AFF1	1.41537	9.72524	56.8388	2.91327e-05	0.000376895
ELL2	ELL2	1.41319	9.74855	28.7485	0.000472161	0.003966
SNRPC	SNRPC	-1.41259	10.1283	32.1948	3.04868e-05	0.000392441
BCOR	BCOR	1.4106	9.73022	37.095	0.000317799	0.00286576
ENSCSAG00000008039	ENSCSAG00000008039	-1.41045	10.111	32.189	3.93358e-05	0.000488048
LMTK2	LMTK2	1.41032	9.77287	26.0936	0.000298539	0.00273183
TSEN34	TSEN34	-1.40994	9.98221	20.469	0.000209067	0.00202347
DENND4C	DENND4C	1.40891	9.76181	26.0129	0.00040391	0.00349534
ENSCSAG00000003176	ENSCSAG00000003176	1.40856	9.73022	39.0444	0.000314607	0.00284195
NDUFA6	NDUFA6	-1.40837	9.83886	21.2718	0.000266268	0.00248372
DYNLL1	DYNLL1	-1.40797	10.3356	42.4616	1.43821e-06	2.74273e-05
UTRN	UTRN	1.40787	9.82031	22.0699	0.000141666	0.00146473
FOXJ3	FOXJ3	1.40731	9.73871	32.7332	0.000504668	0.004192
NUP153	NUP153	1.40608	9.76734	26.3962	0.000306388	0.00278727
BTF3	BTF3	-1.40326	10.7152	72.9045	3.94912e-09	1.19612e-07
ENSCSAG00000017172	ENSCSAG00000017172	-1.40166	10.1072	25.8051	5.90196e-05	0.000696999
ENSCSAG00000010531	ENSCSAG00000010531	-1.40117	13.238	179.478	5.70016e-38	3.26113e-35
ANKRD17	ANKRD17	1.3974	9.78111	23.8963	0.000362342	0.00317836
ENSCSAG00000008269	ENSCSAG00000008269	-1.39728	10.1749	33.3434	2.16349e-05	0.000287851
VKORC1	VKORC1	-1.39674	9.84083	17.6284	0.000749763	0.00581405
ATP5MC2	ATP5MC2	-1.39602	10.8369	94.3036	5.88632e-11	2.50485e-09
H2AZ2	H2AZ2	-1.39418	10.2644	42.28	9.92216e-06	0.000148948
ANXA4	ANXA4	-1.39395	10.4696	40.1932	1.02831e-07	2.58281e-06
PSMB3	PSMB3	-1.3928	10.3624	47.781	2.73047e-06	4.81479e-05
SPINT2	SPINT2	-1.39098	10.2372	37.1178	7.50556e-06	0.000116404
DOCK5	DOCK5	1.38946	9.76319	28.0065	0.000349298	0.00308361
PCGF2	PCGF2	1.38852	9.96963	26.422	2.75765e-06	4.84612e-05
MRPS24	MRPS24	-1.38785	10.0818	25.6608	7.44132e-05	0.000849564
SSR2	SSR2	-1.38693	10.2442	41.9522	1.20428e-05	0.000175764
EIF4EBP2	EIF4EBP2	1.38543	9.75135	28.5096	0.000425533	0.00365788
ENSCSAG00000001008	ENSCSAG00000001008	-1.38454	10.191	34.7263	2.14803e-05	0.000286971
EBP	EBP	-1.38425	9.98638	19.2225	0.000254217	0.00239299
C20orf194	C20orf194	1.38353	9.70372	72.5174	0.000340456	0.00302764
S100A2	S100A2	-1.38342	11.0718	34.4078	5.93883e-09	1.73745e-07
GUK1	GUK1	-1.38277	10.0701	23.9073	9.4517e-05	0.00103767
PTPN14	PTPN14	1.38252	9.81563	22.1655	0.000194152	0.00191032
PHLDB2	PHLDB2	1.3815	9.90196	21.3497	4.47898e-05	0.000546499
NDUFB3	NDUFB3	-1.38074	10.0175	23.0227	0.000147932	0.00151733
NAA38	NAA38	-1.37967	9.91513	17.5984	0.000486924	0.00406888
BCL10	BCL10	1.37796	9.86753	22.967	4.87992e-05	0.000587072
TLK2	TLK2	1.37793	9.74082	30.7087	0.000658134	0.00518155
PSMB7	PSMB7	-1.37773	10.4286	55.5118	8.28629e-07	1.67977e-05
DPP8	DPP8	1.37511	9.73941	30.9441	0.000542457	0.00442039
LMAN2	LMAN2	-1.37504	10.2262	38.2604	1.45573e-05	0.000205922
IDE	IDE	1.37378	9.81564	20.5872	0.000307683	0.00279411
NHP2	NHP2	-1.37333	10.131	33.0441	4.05908e-05	0.00050051
TNFRSF1A	TNFRSF1A	1.37278	9.95211	27.2646	3.75113e-06	6.39555e-05
QRICH1	QRICH1	1.37236	9.74785	27.4803	0.000589164	0.00476233
FNIP1	FNIP1	1.37106	9.74715	32.8828	0.000357921	0.00314494
FAM174C	FAM174C	1.37028	10.0406	32.1544	4.17989e-07	9.19754e-06
ATP6V0A1	ATP6V0A1	1.36942	9.77493	24.1792	0.00048757	0.00406888
ATP5PF	ATP5PF	-1.36912	10.0377	23.271	0.000160082	0.00161937
ZMYM4	ZMYM4	1.36875	9.79814	20.5191	0.000433761	0.00369774
POLE4	POLE4	-1.36806	10.4534	52.8327	7.5296e-07	1.54462e-05
S100A13	S100A13	-1.36711	10.3729	47.8087	1.31064e-06	2.52753e-05
SNRPD3	SNRPD3	-1.36661	10.4256	56.7694	8.57756e-07	1.70525e-05
NDUFB7	NDUFB7	-1.36591	10.0343	21.3838	0.000185879	0.00183703
FHOD3	FHOD3	1.35928	9.76942	23.4511	0.000606248	0.0048547
ATP5MPL	ATP5MPL	-1.35799	9.99467	18.4628	0.000365992	0.00320055
STK32B	STK32B	1.35744	9.71667	47.8249	0.000409554	0.00353825
WDR83OS	WDR83OS	-1.35544	10.3107	46.3434	5.22714e-06	8.68212e-05
AHNAK	AHNAK	1.35498	10.0984	23.3995	4.47812e-06	7.5107e-05
GNAI1	GNAI1	1.35224	9.91887	22.9272	3.28763e-05	0.000417976
ENSCSAG00000015908	ENSCSAG00000015908	1.35191	9.83226	21.0177	0.000188476	0.00185913
BRD9	BRD9	1.35154	9.7373	30.8081	0.000608279	0.00485892
PDCD2	PDCD2	-1.35029	10.0967	24.8894	7.80416e-05	0.000883156
CHMP2A	CHMP2A	-1.35026	9.94601	16.6746	0.000563402	0.00456125
CHID1	CHID1	-1.3485	9.76527	21.5586	0.00114835	0.00808871
MDP1	MDP1	-1.34833	9.79882	19.7805	0.000784592	0.00597521
ENSCSAG00000008475	ENSCSAG00000008475	-1.34762	9.7818	18.4905	0.00155577	0.0103631
TSPAN6	TSPAN6	-1.34674	9.81095	19.0129	0.000772552	0.00591945
IRS2	IRS2	1.34599	9.72809	33.6147	0.000780444	0.00595334
REPS1	REPS1	1.34561	9.7288	34.8587	0.000597277	0.00480528
OBSL1	OBSL1	-1.34515	9.81229	16.0908	0.00165713	0.0108281
ENSCSAG00000003794	ENSCSAG00000003794	1.34279	9.81027	20.2839	0.00038465	0.00334555
LUZP1	LUZP1	1.34149	9.85261	19.8071	0.000196392	0.00192523
OGT	OGT	1.33965	9.81964	20.666	0.000259639	0.00243069
LRRC24	LRRC24	1.33934	9.81363	20.2079	0.000401844	0.00348333
MIEN1	MIEN1	-1.33918	9.92632	16.3115	0.000726383	0.00564976
YY1	YY1	1.33879	9.94295	23.8848	1.42719e-05	0.000202441
CTSL	CTSL	-1.33845	12.8436	55.2303	2.17774e-13	1.19289e-11
COPE	COPE	-1.33832	10.1454	30.3158	8.74581e-05	0.000974723
TM7SF2	TM7SF2	-1.33748	9.84017	15.0768	0.00152763	0.0102153
DNAJC1	DNAJC1	1.33734	9.77011	22.1947	0.000793261	0.00602434
FKBP1B	FKBP1B	-1.33698	9.74785	27.9396	0.000591795	0.0047761
ZNF131	ZNF131	1.33595	9.75065	26.4775	0.000761053	0.00586396
RUVBL2	RUVBL2	-1.33585	9.91138	16.0278	0.000895065	0.00664076
TUBA1A	TUBA1A	-1.3358	9.85392	19.3876	0.000369468	0.00321894
ENSCSAG00000019146	ENSCSAG00000019146	-1.33556	10.5518	26.0715	3.88752e-07	8.59091e-06
ZNHIT6	ZNHIT6	1.3344	9.80151	20.1967	0.000429483	0.00367954
ATRX	ATRX	1.33347	9.89311	20.3725	0.000107758	0.00115593
PARG	PARG	1.33334	9.78522	20.3259	0.000771687	0.00591945
COA1	COA1	-1.33327	9.82762	16.9408	0.0011112	0.00788093
OXSR1	OXSR1	1.3321	9.75484	24.1482	0.00090777	0.00668586
E2F4	E2F4	1.33196	9.81898	19.2962	0.000431784	0.00369312
TGM2	TGM2	-1.33149	9.7859	18.2679	0.00166288	0.0108519
ATP2A2	ATP2A2	1.33135	9.77149	23.2697	0.000617343	0.0049054
ENSCSAG00000017901	ENSCSAG00000017901	-1.33085	10.481	32.8811	5.51853e-07	1.16934e-05
SEMA6A	SEMA6A	1.33058	9.72168	43.2715	0.000335373	0.00299278
NR3C1	NR3C1	1.32938	9.73942	31.2587	0.000831456	0.00623169
ABRACL	ABRACL	-1.32938	10.0906	22.5235	0.000115426	0.00122173
ZUP1	ZUP1	1.32917	9.74925	25.3113	0.000937202	0.00683791
ZBTB43	ZBTB43	1.3273	9.80489	28.6025	0.000114801	0.00121879
NDUFA8	NDUFA8	-1.32581	10.084	28.7571	8.72535e-05	0.000974552
ARHGEF5	ARHGEF5	1.32532	9.71021	44.5436	0.00183884	0.0117181
PPARG	PPARG	1.3253	10.1645	31.1061	6.02404e-08	1.54317e-06
ENSCSAG00000010484	ENSCSAG00000010484	1.31984	9.78727	22.3069	0.000442058	0.00375603
ENSCSAG00000005035	ENSCSAG00000005035	-1.31924	11.12	72.3642	4.10726e-12	1.97647e-10
TIA1	TIA1	1.31898	9.81697	18.6443	0.000595406	0.00479773
HSD17B10	HSD17B10	-1.31805	10.0667	22.3522	0.000200651	0.00195672
MTMR4	MTMR4	1.31783	9.72809	33.2696	0.000795185	0.00603005
NUDT14	NUDT14	-1.31553	9.75972	21.1713	0.00175477	0.0112941
SAC3D1	SAC3D1	-1.314	9.78658	20.227	0.000991458	0.00714989
H2AC14	H2AC14	1.31327	9.84935	15.0239	0.000297501	0.00273054
ENSCSAG00000000076	ENSCSAG00000000076	-1.31325	9.77974	18.839	0.00157498	0.0104431
DNAJC6	DNAJC6	1.31317	9.738	32.7362	0.000341862	0.00303491
MRPS25	MRPS25	-1.31249	9.88994	14.6334	0.00141077	0.00954541
ND4L	ND4L	1.31197	11.0323	128.769	1.18879e-21	1.30236e-19
SH3BGRL3	SH3BGRL3	-1.31193	10.0457	17.894	0.000267987	0.00249524
AP1S1	AP1S1	-1.31016	10.5259	53.3822	4.83212e-07	1.05426e-05
MT-ND4	MT-ND4	1.31007	12.2024	172.503	1.16236e-36	5.44092e-34
COX16	COX16	-1.30964	9.87203	14.5333	0.00182552	0.0116476
ZNF281	ZNF281	1.30945	9.79475	20.4206	0.00060515	0.00485346
PAK2	PAK2	1.30928	10.0332	27.5547	3.16742e-06	5.47284e-05
BDH2	BDH2	-1.30876	9.96904	17.7486	0.000473776	0.00397308
GON4L	GON4L	1.30691	9.78248	21.3512	0.000679607	0.00531474
RESF1	RESF1	1.30588	9.70949	48.9858	0.00118946	0.00833266
UBE3A	UBE3A	1.30574	9.74575	25.2714	0.00114576	0.0080815
RPS5	RPS5	-1.30452	11.8685	100.491	1.12792e-22	1.31992e-20
BRPF1	BRPF1	1.30236	9.72951	33.5188	0.000828233	0.00621658
BOD1L1	BOD1L1	1.3003	9.80422	19.1242	0.000712143	0.00554739
UVRAG	UVRAG	1.29945	9.75415	24.515	0.00092968	0.00681898
ZNF507	ZNF507	1.29926	9.72524	32.3065	0.00139856	0.00947524
MED13	MED13	1.29898	9.76596	24.113	0.000823898	0.00619306
LTBR	LTBR	1.2988	9.86236	19.9094	0.000162072	0.0016363
ENSCSAG00000019607	ENSCSAG00000019607	-1.29749	10.0035	19.0916	0.000426862	0.00366319
GOLGA4	GOLGA4	1.29728	10.0233	25.4331	5.37782e-06	8.87512e-05
CHD2	CHD2	1.29703	9.74153	29.3701	0.000982842	0.00710766
TRIM4	TRIM4	1.29683	9.80017	18.4378	0.000836096	0.00624827
DAZAP2	DAZAP2	-1.2962	9.99408	16.8592	0.000645931	0.00510107
GRN	GRN	-1.2953	10.1438	19.4755	0.000169084	0.00168724
ENSCSAG00000002311	ENSCSAG00000002311	-1.29489	10.1218	26.8565	0.00011416	0.00121448
ENSCSAG00000000878	ENSCSAG00000000878	-1.29427	9.95757	16.263	0.000776424	0.00594028
RNASEH2C	RNASEH2C	-1.29415	10.1817	27.9654	7.72817e-05	0.000876484
PUM1	PUM1	1.29388	9.83886	17.9448	0.000522088	0.0042943
POC1A	POC1A	1.29354	9.85261	19.1751	0.000275631	0.00255716
RPS6	RPS6	-1.29234	11.6518	98.1643	6.45502e-20	6.27111e-18
NPM3	NPM3	-1.29225	10.0995	24.4746	0.00018017	0.00179092
PTPRK	PTPRK	1.29187	9.93374	20.1023	6.68658e-05	0.000782482
SSR4	SSR4	-1.2912	10.2624	33.6087	2.76568e-05	0.000362018
ALOXE3	ALOXE3	1.29095	9.72453	41.8453	0.000839815	0.00626231
SCRIB	SCRIB	1.29057	9.73235	30.4053	0.0011089	0.00787962
SF1	SF1	1.28993	9.96181	22.9186	2.05643e-05	0.000277187
UBASH3B	UBASH3B	-1.28946	9.72595	33.5621	0.00104609	0.00751232
SDCCAG8	SDCCAG8	1.28892	9.7818	19.2981	0.00108291	0.00771219
ARID4B	ARID4B	1.28879	9.94295	21.8965	3.1633e-05	0.00040517
BHLHE40	BHLHE40	1.28816	9.90258	18.7485	8.89592e-05	0.000987179
H2BC18	H2BC18	1.28781	9.7295	34.2544	0.00128152	0.00883775
ZNHIT1	ZNHIT1	-1.28622	10.0377	21.9634	0.000278525	0.00257936
SPRED2	SPRED2	1.28164	9.75624	23.3354	0.00130352	0.0089253
AJUBA	AJUBA	1.28151	9.87845	18.6926	0.000218788	0.00210568
HMGN3	HMGN3	-1.28103	10.0175	17.9468	0.000476077	0.00398588
XBP1	XBP1	1.2801	9.85848	16.8597	0.000301158	0.0027494
ENSCSAG00000006988	ENSCSAG00000006988	1.2778	9.73518	25.8181	0.00202153	0.0125107
ENSCSAG00000010119	ENSCSAG00000010119	-1.27646	10.0594	19.4239	0.000349071	0.00308361
PDZD11	PDZD11	-1.27592	9.8893	15.1605	0.00126424	0.00876118
COL5A2	COL5A2	1.27591	9.82031	16.0609	0.00107242	0.00765864
VEZF1	VEZF1	1.27586	9.81764	20.2134	0.000525187	0.0043129
ENSCSAG00000008172	ENSCSAG00000008172	-1.275	10.2267	28.1229	3.04118e-05	0.000392441
FAM162A	FAM162A	-1.27376	9.99112	17.1293	0.000680212	0.00531474
CACUL1	CACUL1	1.2736	9.80287	17.7832	0.00108218	0.00771219
ZNF638	ZNF638	1.27338	9.87011	17.178	0.000346756	0.00307306
NOP56	NOP56	1.2731	10.0064	23.8214	1.09129e-05	0.000161932
S100A16	S100A16	-1.27273	10.6504	64.7007	1.27111e-07	3.08724e-06
NDUFB6	NDUFB6	-1.2722	10.0571	20.0466	0.000418479	0.0036093
IPMK	IPMK	1.27125	9.79746	18.3297	0.000936506	0.00683791
NSF	NSF	1.26902	9.8263	16.604	0.000904618	0.00668276
SMG7	SMG7	1.26812	9.78248	19.4864	0.00112587	0.00797399
PPDPF	PPDPF	-1.26768	10.8778	77.8464	9.1694e-10	3.10614e-08
NFX1	NFX1	1.26743	9.75832	21.1101	0.00160202	0.0105611
RND3	RND3	1.26729	9.74293	24.3212	0.00187119	0.0118218
SDF2	SDF2	-1.26702	9.84017	15.1536	0.00184405	0.0117367
UQCRQ	UQCRQ	-1.2655	10.0616	23.0435	0.000291566	0.00268085
TMED9	TMED9	-1.26487	10.1315	23.5967	0.000213677	0.00206035
ENSCSAG00000006491	ENSCSAG00000006491	-1.26474	10.3154	32.2139	2.07882e-05	0.000279474
NQO1	NQO1	-1.26446	9.93497	15.3308	0.000908934	0.00668586
PHACTR4	PHACTR4	1.26424	9.76527	20.4801	0.00161109	0.0105945
HSPD1	HSPD1	-1.26319	11.142	74.5902	5.70701e-11	2.44878e-09
TRPC1	TRPC1	1.26261	9.7138	45.4724	0.000870512	0.00647384
MYNN	MYNN	1.26198	9.72667	31.0537	0.00133767	0.00913486
MSL1	MSL1	1.26146	9.72025	34.2479	0.0014679	0.00986389
ZDHHC12	ZDHHC12	-1.26063	9.75972	18.6894	0.00296654	0.0166234
RANGAP1	RANGAP1	1.2602	9.84673	18.3004	0.000419903	0.00361552
ANKRD50	ANKRD50	1.25889	9.7231	31.4662	0.00185638	0.0118006
CYTB	CYTB	1.25819	13.4713	145.924	1.33541e-31	4.04474e-29
SMIM1	SMIM1	-1.25799	9.93497	13.4307	0.00168039	0.0109115
VAMP5	VAMP5	-1.25746	9.98162	15.4244	0.000916218	0.00672982
MYC	MYC	1.2568	10.1164	23.8769	1.18249e-06	2.29759e-05
BCL7B	BCL7B	1.25515	9.7818	18.3563	0.0015492	0.0103327
EPHA2	EPHA2	1.25272	9.77699	19.599	0.00131811	0.0090132
CHD7	CHD7	1.25255	9.84608	19.0226	0.000350342	0.00308361
STK40	STK40	1.25187	9.75415	21.229	0.00201629	0.0125107
TBL2	TBL2	1.2512	9.79746	17.6747	0.00118821	0.00833266
SPCS1	SPCS1	-1.24994	10.1481	28.3747	0.000145042	0.00149364
SRRM2	SRRM2	1.24947	9.99467	21.2649	3.4973e-05	0.000442447
NPM1	NPM1	-1.24932	12.2827	89.8467	1.57793e-20	1.62495e-18
ENSCSAG00000018600	ENSCSAG00000018600	-1.2483	10.5279	43.2378	2.16935e-06	3.9193e-05
MTX1	MTX1	-1.24794	9.8263	13.4612	0.00337111	0.0184461
TMEM98	TMEM98	-1.24791	10.01	18.7153	0.000505195	0.004192
FGF5	FGF5	1.24739	10.3164	39.2924	1.35475e-09	4.44305e-08
RGL1	RGL1	1.24723	9.77905	18.2642	0.00168349	0.0109172
RPS8	RPS8	-1.24569	12.3214	124.086	2.34948e-27	4.32053e-25
PSMB8	PSMB8	-1.24469	9.87718	13.1027	0.00245614	0.0143875
PPP1R37	PPP1R37	1.24419	9.73871	24.5088	0.00237288	0.0140275
ENSCSAG00000003804	ENSCSAG00000003804	-1.24401	10.0628	20.4037	0.000515317	0.00425264
SH3RF1	SH3RF1	1.24236	9.81229	17.5605	0.000897577	0.00664982
ZNF280C	ZNF280C	1.24199	9.74082	26.6007	0.00137804	0.00936087
C16orf91	C16orf91	-1.24172	9.80691	14.7322	0.00296697	0.0166234
APPBP2	APPBP2	1.24158	9.88548	17.4088	0.000303624	0.00276701
PSMB6	PSMB6	-1.24157	10.215	33.2102	8.48356e-05	0.000949605
PUS1	PUS1	1.24095	9.75205	22.5619	0.00187659	0.0118414
AMMECR1L	AMMECR1L	1.24093	9.72667	33.452	0.00119674	0.00834958
ENSCSAG00000019435	ENSCSAG00000019435	-1.23884	9.83952	12.9479	0.00340433	0.0185884
ENSCSAG00000017671	ENSCSAG00000017671	-1.23882	10.2327	32.8766	7.0194e-05	0.000814029
POMP	POMP	-1.23762	10.177	27.1645	0.000167022	0.00167968
SCP2	SCP2	-1.23656	9.84214	13.6206	0.00276113	0.0156748
PCNT	PCNT	1.23568	9.77974	19.0588	0.00144447	0.0097478
RPAP2	RPAP2	1.23556	9.76873	18.5785	0.00205854	0.0126636
GMPR2	GMPR2	-1.23491	9.87203	13.1844	0.00264205	0.015166
ND1	ND1	1.23407	11.0035	98.9373	6.72901e-19	5.67994e-17
ANXA5	ANXA5	-1.2323	10.5812	53.6091	1.06745e-06	2.08192e-05
EIF2AK3	EIF2AK3	1.23227	9.72453	33.5235	0.00116111	0.00816745
ABL2	ABL2	1.23203	9.73588	27.916	0.00261012	0.0150498
CHD9	CHD9	1.23097	9.82895	19.0519	0.000518224	0.00426934
NSRP1	NSRP1	1.23051	9.77631	20.4587	0.00134592	0.00917897
TNFRSF21	TNFRSF21	1.22873	9.82098	15.2401	0.00159048	0.0104992
CCNT2	CCNT2	1.2285	9.76942	20.2017	0.00186887	0.0118218
NME4	NME4	-1.22841	10.3107	40.426	3.263e-05	0.000415871
RNASEK	RNASEK	-1.22835	10.1159	22.7927	0.000309511	0.00280576
ATP5F1C	ATP5F1C	-1.2277	10.4097	46.8335	7.45008e-06	0.000115893
LHX1	LHX1	1.22725	10.2546	29.7096	2.09237e-07	4.80965e-06
SPNS2	SPNS2	1.22713	9.78111	17.3049	0.00204264	0.0125959
ENSCSAG00000003470	ENSCSAG00000003470	1.22557	9.72809	27.4651	0.00239961	0.0141693
PSMB2	PSMB2	-1.22404	10.4295	42.4936	9.6255e-06	0.0001462
ALKBH4	ALKBH4	1.2234	9.76319	19.0942	0.00249228	0.0145003
MRPL28	MRPL28	-1.22266	10.0389	17.3816	0.000673795	0.00528062
AQR	AQR	1.22174	9.77494	17.7991	0.00218863	0.0133049
BICC1	BICC1	1.22152	9.84214	16.8749	0.000690981	0.0053907
CLK1	CLK1	1.22115	9.71667	50.5806	0.000612466	0.00488172
ZNF267	ZNF267	1.22093	9.71524	45.7725	0.000945221	0.00688394
GLMP	GLMP	-1.22066	9.83556	12.4292	0.00461856	0.0231558
FUBP1	FUBP1	1.22051	9.80691	16.3053	0.00170286	0.0110134
ASAP1	ASAP1	1.22039	9.8022	16.0634	0.00168861	0.0109367
NDUFB10	NDUFB10	-1.22009	10.3206	35.9241	3.79019e-05	0.000471394
LRPAP1	LRPAP1	-1.21981	10.0934	18.9078	0.000493593	0.00411248
ENSCSAG00000002555	ENSCSAG00000002555	-1.2191	9.85457	12.6499	0.0037591	0.0200368
MKI67	MKI67	1.21899	10.0245	24.7668	4.86022e-05	0.000586073
CLK2	CLK2	1.21893	9.71596	48.7091	0.000332789	0.00297488
H2AX	H2AX	-1.21863	9.79611	19.0883	0.00146725	0.00986389
AEN	AEN	1.21829	9.73659	26.2269	0.00200042	0.0124403
MARCHF7	MARCHF7	1.21759	9.78385	17.1498	0.00170474	0.0110134
MFSD10	MFSD10	-1.21716	9.8143	13.5198	0.0041181	0.0213107
GAPVD1	GAPVD1	1.21711	9.76388	19.0277	0.00231915	0.0138303
SLC25A25	SLC25A25	1.21649	9.70444	65.3453	0.00113515	0.00802871
NUTF2	NUTF2	-1.2157	10.4361	46.9319	1.13086e-05	0.000166843
RSRC2	RSRC2	1.21569	9.90006	17.3211	0.000244077	0.00233164
SETD5	SETD5	1.21545	9.76804	20.7102	0.00176659	0.011356
PLK2	PLK2	1.21518	10.4278	27.5553	1.83792e-07	4.3212e-06
CDK5RAP3	CDK5RAP3	-1.21511	9.79678	14.1513	0.00417459	0.0215505
CCN1	CCN1	1.21503	10.7852	42.6405	1.0112e-10	4.09975e-09
CHCHD6	CHCHD6	-1.21397	9.76942	17.7389	0.002983	0.0166951
SMYD2	SMYD2	1.21327	9.78111	16.7034	0.00247789	0.014463
CRIP2	CRIP2	-1.21298	10.2171	32.1818	0.000109531	0.00117251
C6orf136	C6orf136	1.21255	9.78795	17.5626	0.00186651	0.0118218
PARD6B	PARD6B	1.21232	9.80489	16.2313	0.00156504	0.0103979
ENSCSAG00000016314	ENSCSAG00000016314	-1.21165	9.75972	16.3803	0.00562319	0.0270344
NSUN2	NSUN2	1.2116	9.80354	16.5869	0.00150882	0.0101026
ABCC4	ABCC4	1.21003	9.85976	16.1791	0.000652004	0.00514115
NDUFAF3	NDUFAF3	-1.20959	10.2417	30.8922	9.49773e-05	0.00104051
CDCA3	CDCA3	-1.20911	9.80017	16.9112	0.00395998	0.020713
VPS37A	VPS37A	1.20871	9.75205	21.019	0.00227252	0.0137017
UBE2T	UBE2T	-1.20732	9.77425	19.8405	0.0022718	0.0137017
HSBP1L1	HSBP1L1	-1.20633	10.0383	17.7706	0.000785631	0.00597521
METTL9	METTL9	-1.20585	10.2145	20.9457	9.6525e-05	0.00105522
ANKRD18B	ANKRD18B	1.20517	9.75903	20.1245	0.00260134	0.0150329
AHCTF1	AHCTF1	1.20489	9.76458	18.2734	0.00272882	0.0155256
EIF1	EIF1	-1.20481	11.0718	63.674	6.5293e-10	2.25633e-08
ZNF48	ZNF48	1.20449	9.72524	29.5238	0.00209618	0.0128644
ERH	ERH	-1.20423	10.3472	38.8622	4.06318e-05	0.00050051
MRPL41	MRPL41	-1.20411	9.98875	17.7619	0.000778733	0.00594911
UBE2O	UBE2O	1.20405	9.74925	22.4129	0.00193896	0.0121309
ARID1A	ARID1A	1.20254	9.79747	18.6085	0.00127361	0.00881426
EMC10	EMC10	-1.20163	9.88548	15.097	0.0015367	0.0102626
CD2AP	CD2AP	1.20039	9.98756	21.1152	8.36825e-05	0.000938739
DOCK7	DOCK7	1.20004	9.7373	23.3632	0.0027926	0.015836
ENSCSAG00000005249	ENSCSAG00000005249	-1.19995	9.87461	12.8985	0.00301424	0.0167969
VAMP8	VAMP8	-1.19801	9.9612	14.5241	0.00174704	0.0112584
SON	SON	1.19778	9.85846	15.6635	0.000804569	0.0060833
SLC66A3	SLC66A3	-1.19705	9.86236	12.1193	0.0037826	0.0201205
STX3	STX3	1.19694	9.82829	15.0885	0.00146718	0.00986389
SMAD7	SMAD7	1.19681	9.72382	34.554	0.00177652	0.0113914
GCC2	GCC2	1.1955	9.83754	15.1631	0.00128215	0.00883775
PPFIA1	PPFIA1	1.19336	9.79067	16.7698	0.00229319	0.0137618
CBLB	CBLB	1.19318	9.76389	18.2491	0.00246504	0.0144233
TNKS2	TNKS2	1.19199	9.80488	16.4338	0.00174371	0.0112511
MOSPD3	MOSPD3	-1.1904	9.78453	13.7922	0.0059464	0.0283209
TMCC1	TMCC1	1.18925	9.77905	16.8218	0.0025823	0.0149396
WASL	WASL	1.18911	9.79813	15.4841	0.00229112	0.0137618
ENSCSAG00000004189	ENSCSAG00000004189	1.18853	10.065	22.9635	2.01079e-05	0.000273181
MID1	MID1	1.18827	9.74785	20.757	0.00302712	0.0168492
BCAT2	BCAT2	-1.1877	9.79949	13.5223	0.00505413	0.0249988
ZEB1	ZEB1	1.18734	9.80489	17.1367	0.00147559	0.00989301
ANKRD39	ANKRD39	-1.18727	9.95393	13.1381	0.00218836	0.0133049
ACAA2	ACAA2	-1.18715	9.93189	14.5673	0.00164881	0.0108012
ENSCSAG00000002172	ENSCSAG00000002172	-1.18687	9.89501	15.0899	0.00157604	0.0104431
NRM	NRM	1.18637	9.7859	15.65	0.00303017	0.0168492
RAB11A	RAB11A	-1.18445	9.94723	13.8949	0.00205277	0.0126432
WSB1	WSB1	1.18398	10.0377	21.7865	1.77494e-05	0.000246339
MKLN1	MKLN1	1.18254	9.74012	21.6253	0.00357861	0.0193199
ENSCSAG00000019553	ENSCSAG00000019553	-1.18156	9.7708	18.0521	0.00270444	0.015421
CNOT4	CNOT4	1.18144	9.79135	16.6488	0.00213865	0.0130473
DENND1A	DENND1A	1.18077	9.72453	27.1135	0.00393737	0.0206241
DHX36	DHX36	1.18054	9.82431	15.8968	0.00138582	0.00940131
ENSCSAG00000017092	ENSCSAG00000017092	1.18052	9.8487	14.1285	0.00188384	0.0118726
H1-2	H1-2	1.18024	9.93374	14.0154	0.000448191	0.00378939
ZFAND3	ZFAND3	1.17994	9.7708	17.8349	0.00342779	0.0186572
IP6K1	IP6K1	1.1798	9.72453	26.8965	0.00403537	0.0209668
ENSCSAG00000019601	ENSCSAG00000019601	-1.17979	9.90636	12.9737	0.00285503	0.0161367
ENSCSAG00000006445	ENSCSAG00000006445	-1.17833	9.87011	14.5453	0.00197602	0.0123328
ARHGAP5	ARHGAP5	1.17785	9.75135	20.0636	0.00344581	0.018696
SPART	SPART	1.17672	9.81229	15.0877	0.00190058	0.0119342
CPSF7	CPSF7	1.17672	9.76111	17.7017	0.00344099	0.0186904
USP47	USP47	1.17667	9.79814	15.9662	0.0020347	0.012562
DNAJA3	DNAJA3	1.17568	9.79543	15.711	0.00220384	0.0133816
PHF3	PHF3	1.17527	9.85782	15.1872	0.00106941	0.00764778
SEC11A	SEC11A	-1.17516	10.1262	21.8972	0.000468482	0.00394797
PPP1R9A	PPP1R9A	1.17506	9.78795	16.3917	0.00220912	0.0133978
CLCF1	CLCF1	1.17472	9.74645	20.3859	0.00357957	0.0193199
ENSCSAG00000000661	ENSCSAG00000000661	1.17274	9.71021	44.5596	0.00136012	0.00925633
NHSL1	NHSL1	1.17265	9.75763	17.4462	0.0036633	0.0196278
TOMM6	TOMM6	-1.17255	10.5214	49.4281	6.13321e-06	9.86872e-05
ENSCSAG00000007941	ENSCSAG00000007941	-1.17185	10.036	15.5358	0.000986581	0.00712469
STARD13	STARD13	1.17173	9.74575	21.1014	0.00336434	0.0184287
ATF1	ATF1	1.1716	9.75833	18.5186	0.00333924	0.0183302
ZBTB38	ZBTB38	1.17032	9.72311	25.5797	0.00441414	0.0224811
ENSCSAG00000009522	ENSCSAG00000009522	1.16996	9.74434	19.9885	0.00373662	0.0199377
ENSCSAG00000013863	ENSCSAG00000013863	-1.16958	9.95514	13.6	0.00230113	0.0137774
DDX39A	DDX39A	-1.16955	10.0594	16.4722	0.00104867	0.00752033
GOLPH3	GOLPH3	1.16928	9.80892	14.7874	0.00245374	0.0143875
GOLGA3	GOLGA3	1.1685	9.73164	26.1889	0.00234163	0.0139227
TRRAP	TRRAP	1.16848	9.75624	17.9481	0.00398682	0.0207565
ENSCSAG00000006026	ENSCSAG00000006026	1.16794	9.8791	16.015	0.000626651	0.00497169
ENSCSAG00000007678	ENSCSAG00000007678	1.16754	9.72453	30.1364	0.00257864	0.0149352
CHPF	CHPF	-1.16688	9.90636	12.6914	0.00300799	0.0167831
MRPL40	MRPL40	-1.16597	10.1294	23.6778	0.00044343	0.00375809
CTTNBP2	CTTNBP2	1.16591	9.73304	23.4949	0.00311272	0.0172709
ALPK2	ALPK2	1.16532	10.1476	22.3088	9.97001e-06	0.000149231
SUZ12	SUZ12	1.16497	9.85261	16.1305	0.00096589	0.00700475
NSMCE1	NSMCE1	-1.16488	9.88102	12.3929	0.00363754	0.01953
FAM83G	FAM83G	1.16425	9.72524	25.7456	0.00559743	0.0269357
SNX2	SNX2	-1.16399	9.88676	11.3719	0.00454163	0.0229263
RBX1	RBX1	-1.16263	10.0923	21.6005	0.00055873	0.00453055
CDK6	CDK6	1.16099	10.3629	49.7675	1.13202e-07	2.79026e-06
CASP8AP2	CASP8AP2	1.16017	9.75624	19.0639	0.00332246	0.0182576
ATF6	ATF6	1.15939	9.75554	18.237	0.00362462	0.0195018
BTN2A1	BTN2A1	1.1589	9.71596	33.9161	0.00295365	0.0165849
NFAT5	NFAT5	1.15884	9.75415	18.0613	0.00424657	0.0218002
LAMB1	LAMB1	1.15846	9.84214	13.8383	0.00210443	0.0128843
SNRPA	SNRPA	-1.15792	9.97025	13.0812	0.00241083	0.0141918
ARID2	ARID2	1.15757	9.71524	33.8819	0.00424603	0.0218002
MBD3	MBD3	1.15679	9.71093	59.4204	0.000102523	0.00111369
MRPL11	MRPL11	-1.15657	10.2688	29.8303	0.000150677	0.00153635
AKIRIN1	AKIRIN1	1.1565	9.81162	15.4184	0.00210089	0.0128779
IFI30	IFI30	-1.15586	9.97504	12.406	0.00248784	0.0144908
ENSCSAG00000011203	ENSCSAG00000011203	-1.15512	9.73518	19.7593	0.00755229	0.0341112
TMED4	TMED4	-1.15494	9.90887	11.9075	0.00386004	0.0202603
FRS2	FRS2	1.15484	9.70805	46.5324	0.00166895	0.0108777
TRAPPC5	TRAPPC5	-1.15473	10.1169	18.9754	0.000326716	0.00293077
ENSCSAG00000011969	ENSCSAG00000011969	-1.15439	10.2634	30.4222	0.000119785	0.00125872
ENSCSAG00000001898	ENSCSAG00000001898	-1.15353	10.0152	13.9547	0.00164229	0.0107722
BMF	BMF	1.15286	9.75275	18.0157	0.00483513	0.0241475
NDUFC1	NDUFC1	-1.15277	9.89184	13.8547	0.00231541	0.0138303
ATAD5	ATAD5	1.1527	9.81095	14.5973	0.00288503	0.0162706
PABPC1	PABPC1	1.15216	11.9538	107.534	4.40822e-24	6.30498e-22
HKDC1	HKDC1	1.15206	10.3788	23.1208	1.73709e-06	3.21736e-05
CREBZF	CREBZF	1.15156	9.73022	23.8724	0.00412576	0.0213288
ENSCSAG00000012220	ENSCSAG00000012220	-1.15127	9.95575	14.5622	0.00194924	0.0121804
SUMO3	SUMO3	-1.15122	9.81497	14.3512	0.00342636	0.0186572
USP36	USP36	1.15083	9.83688	15.3896	0.00118877	0.00833266
GNB1	GNB1	1.15031	9.75415	18.2732	0.00383797	0.0201856
H2BC3	H2BC3	1.14842	9.70661	58.472	0.000809746	0.00611346
MCFD2	MCFD2	-1.14811	9.98934	13.6119	0.0020005	0.0124403
SPTBN1	SPTBN1	1.1475	10.3365	30.1209	1.38088e-06	2.65305e-05
STAG2	STAG2	1.14723	9.80826	14.9348	0.00240236	0.0141693
CALM2	CALM2	-1.14697	11.2135	63.3376	5.6393e-11	2.44006e-09
TIPARP	TIPARP	1.14637	9.84017	17.0362	0.000802594	0.00607729
BEX1	BEX1	-1.14623	9.89817	12.7008	0.00335368	0.0183899
ENSCSAG00000007502	ENSCSAG00000007502	1.14616	9.71953	30.8009	0.00344114	0.0186904
CCDC115	CCDC115	-1.14576	9.86365	13.7364	0.00262082	0.0150778
PPP1R18	PPP1R18	1.14555	9.777	15.9208	0.00359471	0.0193611
SERTAD2	SERTAD2	1.14544	9.73447	24.1212	0.00423731	0.0218002
GAB1	GAB1	1.14492	9.73164	23.9759	0.00373421	0.0199377
CBX6	CBX6	1.14348	9.78453	14.9093	0.00363193	0.0195207
TOMM7	TOMM7	-1.1432	9.88421	11.0232	0.00510461	0.0252
POLR1C	POLR1C	-1.14288	9.79882	11.4175	0.00972724	0.0412824
SKIL	SKIL	1.14281	9.78999	15.0105	0.00368498	0.0197234
MAP1S	MAP1S	1.1421	9.75345	17.5857	0.00485299	0.0242132
TSEN54	TSEN54	1.13926	9.81831	13.8593	0.00285018	0.016127
LAP3	LAP3	-1.13923	9.91075	12.1214	0.00381077	0.0201552
SSBP1	SSBP1	-1.13919	10.0412	17.8186	0.00114175	0.00806428
SEC61G	SEC61G	-1.13879	9.94967	14.3531	0.001887	0.0118779
ZFAND5	ZFAND5	1.1378	10.0469	18.8664	2.77132e-05	0.000362018
NSDHL	NSDHL	-1.13689	9.90761	11.771	0.00359356	0.0193611
EIF1B	EIF1B	1.13676	10.0199	18.8982	7.40875e-05	0.000849564
GPAT3	GPAT3	1.13572	9.83028	13.1439	0.00264771	0.0151816
ENSCSAG00000013661	ENSCSAG00000013661	-1.13561	10.1358	20.3678	0.000642909	0.00508501
BCL2L1	BCL2L1	1.13447	9.93065	14.914	0.000760188	0.00586396
NAXE	NAXE	-1.13428	10.3007	32.1966	0.000118748	0.00125038
COX1	COX1	1.13325	12.9316	139.271	2.57294e-30	6.97266e-28
TMEM106C	TMEM106C	-1.13292	9.99998	13.7051	0.00235268	0.0139401
KIF21A	KIF21A	1.13232	9.85262	12.3257	0.00208324	0.0128003
CHD8	CHD8	1.12962	9.82895	13.2331	0.00300851	0.0167831
LAMTOR4	LAMTOR4	-1.12955	9.97385	13.3261	0.00269156	0.0153646
PHGDH	PHGDH	-1.12925	9.8316	14.3441	0.00267768	0.015312
ZC3H4	ZC3H4	1.12885	9.73517	21.8409	0.00432809	0.0221524
ATP6	ATP6	1.12874	12.206	130.129	1.54206e-28	3.60913e-26
NIPBL	NIPBL	1.12869	9.81161	14.5821	0.00261545	0.0150637
EP400	EP400	1.12791	9.81161	13.6806	0.00328255	0.0180768
PLEKHA5	PLEKHA5	1.12767	9.81095	14.1691	0.00289975	0.0163357
EMP3	EMP3	-1.12702	10.1044	18.2315	0.000906146	0.00668445
ARF6	ARF6	1.12658	9.77287	16.2239	0.0039162	0.0205341
SLC25A38	SLC25A38	1.1237	9.75135	17.4832	0.00547011	0.0264963
ASXL2	ASXL2	1.12368	9.74293	19.1017	0.00499806	0.024769
ENSCSAG00000000609	ENSCSAG00000000609	-1.12367	10.4408	35.7721	2.15131e-05	0.000286971
MAT2A	MAT2A	1.12366	10.1326	20.2551	8.03852e-05	0.000905696
NUAK2	NUAK2	1.12365	9.88421	15.8967	0.000639173	0.00506324
ENSCSAG00000011311	ENSCSAG00000011311	-1.12361	9.75833	18.9148	0.00331888	0.0182574
PI3	PI3	-1.12331	9.77011	17.4941	0.00221959	0.0134455
GEN1	GEN1	1.12267	9.76458	16.2347	0.00512037	0.0252536
MEF2A	MEF2A	1.12156	9.80692	13.223	0.00397424	0.0207329
RPL10A	RPL10A	-1.12153	11.0826	68.8054	9.55151e-11	3.93446e-09
ELF4	ELF4	1.12111	9.78522	14.6262	0.00424368	0.0218002
PSMA7	PSMA7	-1.12059	10.625	44.0181	4.28397e-06	7.23219e-05
BMPR1A	BMPR1A	1.12054	9.72096	25.6249	0.00724126	0.033025
MPG	MPG	-1.11998	9.76804	15.5802	0.00553374	0.026776
TK1	TK1	-1.1199	9.84935	15.9715	0.00232917	0.0138646
ENSCSAG00000016057	ENSCSAG00000016057	-1.11972	9.88994	11.3984	0.00524434	0.025696
RNF25	RNF25	1.1193	9.72738	23.2982	0.00524499	0.025696
CREB5	CREB5	1.11835	9.72382	47.5124	0.000542568	0.00442039
FRMD4B	FRMD4B	1.11801	9.88421	14.7353	0.00104256	0.0074974
MPV17L2	MPV17L2	-1.11758	9.80691	16.1899	0.00227943	0.0137232
SIN3A	SIN3A	1.11718	9.77424	15.2187	0.00460787	0.0231247
PPP1R10	PPP1R10	1.1167	9.79543	13.5227	0.0045114	0.0227961
CYSTM1	CYSTM1	-1.11608	9.93743	11.7886	0.00396925	0.0207279
TPRA1	TPRA1	-1.11602	9.76527	13.4492	0.0100895	0.0424437
POLR2E	POLR2E	-1.11559	10.3977	37.4442	7.29412e-05	0.000842094
SNX17	SNX17	-1.1151	9.97744	12.4319	0.00292334	0.0164506
RRP1B	RRP1B	1.11425	9.85131	13.3473	0.00267938	0.015312
ENSCSAG00000018442	ENSCSAG00000018442	-1.1122	10.1283	17.7777	0.000767204	0.00589602
RNF114	RNF114	1.11089	9.81095	12.739	0.0045913	0.023064
RNF214	RNF214	1.11078	9.71523	32.5024	0.00408676	0.021191
PPP1CA	PPP1CA	-1.11057	10.2614	31.2954	0.000260296	0.00243242
COLEC12	COLEC12	-1.11036	9.73518	26.9181	0.00179658	0.0114914
WASHC4	WASHC4	1.11002	9.93496	13.9002	0.000820558	0.00617697
ENSCSAG00000000553	ENSCSAG00000000553	-1.10989	9.90887	10.844	0.00559523	0.0269357
NDUFS6	NDUFS6	-1.10925	10.0644	15.7205	0.00157792	0.0104431
C4orf3	C4orf3	-1.10796	9.83292	12.3529	0.00529074	0.0258463
ROCK1	ROCK1	1.10796	9.86882	13.8641	0.00163335	0.0107272
OAT	OAT	-1.10679	9.85392	18.1783	0.000761893	0.00586396
SRSF4	SRSF4	1.10637	9.93681	15.3177	0.000550088	0.00446751
SIVA1	SIVA1	-1.10597	10.0639	17.5749	0.00129325	0.00887857
TNRC18	TNRC18	1.10554	9.72382	23.8151	0.00616991	0.0290924
MRPL57	MRPL57	-1.10552	10.2447	26.5881	0.000298703	0.00273183
COMMD6	COMMD6	-1.1052	9.83358	10.9785	0.00776684	0.034864
LASP1	LASP1	1.10503	9.96543	15.5594	0.000465392	0.00392837
NDUFA2	NDUFA2	-1.10472	9.86365	12.768	0.00398293	0.0207565
MYBBP1A	MYBBP1A	1.10469	9.74995	21.2647	0.00349032	0.0189176
VAT1	VAT1	-1.10461	9.88357	12.0698	0.00444244	0.0225583
APRT	APRT	-1.10292	10.1997	24.8266	0.000514351	0.00425264
KAT6A	KAT6A	1.10275	9.72168	31.0635	0.00305316	0.0169587
ACOT13	ACOT13	-1.10137	9.78317	20.845	0.00106492	0.00762622
PORCN	PORCN	-1.10046	9.75484	20.8812	0.00235189	0.0139401
TPGS2	TPGS2	1.09987	9.78248	12.5561	0.0103071	0.0431475
IMPDH2	IMPDH2	-1.09983	10.1272	18.9862	0.000937573	0.00683791
UBE2G1	UBE2G1	1.0997	9.78385	13.919	0.00544595	0.0264041
SMAD3	SMAD3	1.09969	9.73093	21.2443	0.00680092	0.031491
ITSN2	ITSN2	1.09939	9.80826	13.298	0.00408568	0.021191
RIF1	RIF1	1.0993	9.85261	13.0431	0.00248025	0.014463
CCN2	CCN2	1.09928	9.73447	19.7898	0.00918779	0.0396486
THRB	THRB	1.09886	9.73729	23.6199	0.00378655	0.0201207
ZNF629	ZNF629	1.09827	9.72024	24.5398	0.00805008	0.0357944
RAP1GDS1	RAP1GDS1	1.0981	9.79543	13.5555	0.0050617	0.0250122
POLK	POLK	1.09725	9.72096	31.1616	0.0026347	0.0151407
ATP5MD	ATP5MD	-1.09702	9.86624	11.2215	0.00606565	0.0287059
WDR61	WDR61	-1.09682	9.88165	11.5873	0.00513886	0.0253205
ENSCSAG00000007460	ENSCSAG00000007460	-1.0968	10.1191	18.2272	0.00119364	0.00833926
ZNF644	ZNF644	1.09636	9.80624	14.0933	0.00338958	0.0185275
ENSCSAG00000007319	ENSCSAG00000007319	-1.09622	9.96784	12.71	0.00457548	0.0230295
INO80	INO80	1.09609	9.73376	20.3883	0.00616949	0.0290924
XRN1	XRN1	1.09542	9.73729	19.9072	0.0063038	0.0296152
SLC25A30	SLC25A30	1.09503	9.95332	14.4276	0.000603874	0.00485078
LAS1L	LAS1L	1.09502	9.82298	11.6022	0.00723552	0.033025
FAT1	FAT1	1.09415	9.86235	12.1387	0.00229799	0.0137746
TIMP2	TIMP2	-1.09389	9.83754	9.9143	0.0108589	0.0447659
RAB5A	RAB5A	1.09344	9.81897	13.248	0.00381547	0.0201552
ENSCSAG00000006124	ENSCSAG00000006124	1.09343	9.7818	13.7981	0.00579762	0.0277177
ENSCSAG00000009656	ENSCSAG00000009656	1.09291	9.74995	16.1899	0.00743506	0.0337593
ENSCSAG00000006205	ENSCSAG00000006205	-1.09272	9.7708	12.927	0.010637	0.0441695
YOD1	YOD1	1.0923	9.76319	15.9293	0.00595129	0.0283209
CACYBP	CACYBP	-1.09202	10.33	31.2998	0.000138851	0.00143851
TOGARAM1	TOGARAM1	1.09182	9.79542	14.0791	0.00449396	0.0227303
OTUB1	OTUB1	-1.09131	10.0526	15.2558	0.00190855	0.0119697
IWS1	IWS1	1.09104	9.80893	13.1921	0.004177	0.0215505
ANKRD26	ANKRD26	1.09019	9.77837	15.4549	0.00427064	0.0218801
ENSCSAG00000010553	ENSCSAG00000010553	1.08956	9.74505	17.7644	0.00748079	0.0339072
PHYHIPL	PHYHIPL	1.08877	9.90132	12.4581	0.0024117	0.0141918
ENSCSAG00000010048	ENSCSAG00000010048	1.08779	9.76458	18.5044	0.00437425	0.0223221
RBM5	RBM5	1.08755	9.78726	14.1443	0.00470888	0.0235856
ENSCSAG00000000170	ENSCSAG00000000170	-1.0872	9.82297	11.1571	0.00860964	0.0376965
ENSCSAG00000014769	ENSCSAG00000014769	-1.08691	10.1869	12.762	0.000871309	0.00647384
ENSCSAG00000018862	ENSCSAG00000018862	-1.08651	10.1603	19.8968	0.000840407	0.00626231
PSMB9	PSMB9	-1.08566	9.87525	10.3962	0.00721158	0.0329654
PSMA3	PSMA3	-1.08438	10.1713	22.5667	0.000899403	0.00665377
RBM6	RBM6	1.08423	9.74434	17.8623	0.00681938	0.0315481
AFF4	AFF4	1.08421	9.88166	14.2742	0.00122927	0.00855342
KLF3	KLF3	1.0842	9.74925	16.818	0.00811874	0.0360374
JMJD1C	JMJD1C	1.08417	9.738	19.012	0.0109467	0.0450194
DLG5	DLG5	1.08395	9.78043	13.4316	0.00641602	0.0300601
IFT81	IFT81	1.0832	9.72524	23.6734	0.00579608	0.0277177
VPS28	VPS28	-1.08275	10.214	22.092	0.000515372	0.00425264
ENSCSAG00000018914	ENSCSAG00000018914	-1.08225	10.01	13.5929	0.00288303	0.0162706
MAP3K14	MAP3K14	1.08218	9.73518	20.0114	0.00708721	0.0325531
GTF2B	GTF2B	-1.08204	9.83226	9.92495	0.0106781	0.0442686
SNRPB	SNRPB	-1.08119	10.7475	47.0835	2.65558e-06	4.71502e-05
ENSCSAG00000009861	ENSCSAG00000009861	-1.081	10.4814	36.284	1.60071e-05	0.000223968
SWI5	SWI5	-1.08094	9.86171	11.8276	0.00525341	0.0257128
INPP4B	INPP4B	1.0806	9.70877	36.7284	0.00488184	0.0243075
ARHGEF12	ARHGEF12	1.07913	9.74785	16.4782	0.00777315	0.034864
EZH2	EZH2	1.07872	9.83424	12.6595	0.00442003	0.0224889
HIP1R	HIP1R	1.07798	9.75972	14.6375	0.00763312	0.0343858
ENSCSAG00000012854	ENSCSAG00000012854	1.07742	9.8746	12.1357	0.00294451	0.0165516
ENSCSAG00000013747	ENSCSAG00000013747	-1.0774	11.2079	66.5674	7.78609e-10	2.655e-08
UNC5D	UNC5D	1.07671	9.77562	14.6914	0.00541625	0.0263097
RIPOR1	RIPOR1	1.07638	9.81229	12.1534	0.00584907	0.027886
ENSCSAG00000002247	ENSCSAG00000002247	1.07627	9.82763	12.1208	0.00472172	0.0236112
GBE1	GBE1	1.07437	9.77287	13.8425	0.00688847	0.0317536
ENSCSAG00000019582	ENSCSAG00000019582	-1.07437	9.90006	10.6447	0.00662476	0.0308138
ARPC5	ARPC5	-1.0743	10.0751	14.8075	0.00203415	0.012562
WAC	WAC	1.07423	9.73588	18.5322	0.00851562	0.0373801
COMMD5	COMMD5	1.07405	9.74785	16.8005	0.00787692	0.0351781
RBM28	RBM28	1.07378	9.78795	13.099	0.00660069	0.0307296
UQCRB	UQCRB	-1.07287	9.88293	9.81784	0.00838004	0.0369318
ENSCSAG00000004706	ENSCSAG00000004706	-1.07267	10.3597	26.0432	9.07308e-05	0.00100252
POLR2F	POLR2F	-1.07264	10.1235	18.1232	0.00127689	0.00882508
SLC3A2	SLC3A2	1.0726	10.0962	18.5786	9.18041e-05	0.00101004
SARAF	SARAF	-1.07212	9.95028	10.7445	0.00516896	0.0254445
CETN3	CETN3	-1.07167	9.78317	11.9736	0.0106558	0.0442116
NOCT	NOCT	1.07098	9.73659	22.4139	0.00518832	0.0254911
EXOSC4	EXOSC4	-1.07091	9.93312	11.8293	0.00459051	0.023064
MRPS33	MRPS33	-1.07057	9.8988	10.3635	0.00720556	0.0329654
ARL13B	ARL13B	1.0705	9.76319	14.7699	0.00736288	0.0335203
ENSCSAG00000018755	ENSCSAG00000018755	-1.07002	11.4434	71.4093	1.36359e-11	6.38286e-10
ENSCSAG00000015959	ENSCSAG00000015959	1.06996	10.2673	23.3977	1.30197e-05	0.000187259
NDUFV1	NDUFV1	-1.06964	10.0366	15.3228	0.00235026	0.0139401
NMT1	NMT1	1.06788	9.81497	11.8569	0.00598635	0.0284614
NCKAP5	NCKAP5	1.06777	9.73021	29.8865	0.00181582	0.0116001
ENSCSAG00000018591	ENSCSAG00000018591	-1.0671	9.7625	13.8267	0.00991198	0.0419366
PLEKHF2	PLEKHF2	1.06701	9.7138	31.5509	0.00436949	0.0223199
UCKL1	UCKL1	1.06623	9.8316	12.2076	0.00447139	0.0226606
RRM2	RRM2	-1.06496	10.7391	36.2433	1.0093e-05	0.000150634
ENSCSAG00000005776	ENSCSAG00000005776	-1.06266	10.2332	23.8184	0.000539648	0.00441798
ZFP36L1	ZFP36L1	1.0617	10.3454	20.7509	5.82686e-06	9.46452e-05
CHCHD7	CHCHD7	-1.06145	9.92384	11.045	0.00495871	0.0246214
NDUFS2	NDUFS2	-1.06107	10.0851	16.1985	0.00189496	0.0119135
AURKAIP1	AURKAIP1	-1.06073	9.97504	11.1769	0.00488605	0.0243075
ZFP36	ZFP36	1.06056	9.86495	11.8447	0.00168049	0.0109115
MAP1B	MAP1B	1.06016	10.2997	29.2181	8.04533e-06	0.000124401
MRM1	MRM1	1.05994	9.76735	14.7367	0.0068852	0.0317536
CENPU	CENPU	-1.05948	9.78385	14.4091	0.00685084	0.0316368
ENSCSAG00000009400	ENSCSAG00000009400	-1.05942	10.1992	22.3701	0.000751239	0.00581674
DSTN	DSTN	-1.05861	10.1235	16.516	0.00187112	0.0118218
RNF166	RNF166	1.05853	9.73447	18.4549	0.00966924	0.0411382
NUFIP2	NUFIP2	1.05832	9.78111	13.2162	0.00750585	0.033961
BPTF	BPTF	1.0579	9.87654	12.2016	0.00249522	0.014501
DDX5	DDX5	1.05715	10.565	41.0889	2.10165e-08	5.81796e-07
MDM4	MDM4	1.0557	9.72453	23.2975	0.0080396	0.0357786
ENSCSAG00000005123	ENSCSAG00000005123	1.05465	9.73022	21.3252	0.00838479	0.0369318
COPS2	COPS2	1.05413	9.9362	13.9346	0.000953463	0.00693416
MAP4K5	MAP4K5	1.05236	9.82364	12.4825	0.00455469	0.0229697
RASSF1	RASSF1	1.0514	9.72025	22.6466	0.00961469	0.0409818
MGA	MGA	1.05117	9.75624	14.7144	0.00878432	0.0382985
CTH	CTH	1.05043	9.74504	16.9902	0.0075314	0.0340467
CYB5R3	CYB5R3	-1.05005	10.3932	33.7308	0.000164247	0.001655
ENSCSAG00000018644	ENSCSAG00000018644	-1.04997	11.2952	62.4002	4.12189e-10	1.4637e-08
ENSCSAG00000007000	ENSCSAG00000007000	-1.04976	9.97265	12.7031	0.00381187	0.0201552
AEBP2	AEBP2	1.04968	9.74012	16.3823	0.0106196	0.0441327
NOL9	NOL9	1.04883	9.78454	12.8042	0.00780282	0.0349667
SNIP1	SNIP1	1.04865	9.71739	26.429	0.00675296	0.031297
BTBD1	BTBD1	1.04777	9.7818	12.3306	0.00915383	0.0395412
RPAP3	RPAP3	1.04717	9.77974	12.3218	0.00997141	0.0421188
RMDN3	RMDN3	1.04696	9.85716	11.5775	0.0038314	0.0201856
ROMO1	ROMO1	-1.04678	10.048	13.9056	0.00316631	0.0175304
CCAR1	CCAR1	1.04517	9.9846	13.9437	0.00123572	0.00858667
LY6E	LY6E	-1.04497	10.6096	40.7054	6.28792e-06	0.000100861
FOXM1	FOXM1	1.04476	9.75624	16.0611	0.00705032	0.0324706
PBK	PBK	-1.04453	9.77631	12.4943	0.0135426	0.0527066
ENSCSAG00000010083	ENSCSAG00000010083	-1.0444	9.99526	11.3031	0.0049135	0.0244205
EIF3A	EIF3A	1.04434	10.2516	30.3773	2.84851e-05	0.000369445
UBA2	UBA2	1.04425	10.0531	18.4688	0.000132524	0.00137852
KTN1	KTN1	1.04408	10.1534	24.0874	0.000159925	0.00161937
POLR1E	POLR1E	1.0436	9.75972	14.4307	0.00912333	0.0394425
ENSCSAG00000019017	ENSCSAG00000019017	1.0435	10.9905	105.185	2.42573e-14	1.46942e-12
MRPL48	MRPL48	-1.04333	9.8316	11.1831	0.00797136	0.0355364
ENSCSAG00000006702	ENSCSAG00000006702	-1.04255	9.82961	10.5039	0.0100622	0.0423981
ZC3H14	ZC3H14	1.04248	9.83028	11.5416	0.00565627	0.0271174
TNS3	TNS3	1.0421	9.80354	11.5563	0.00764376	0.0344036
TEX10	TEX10	1.04196	9.75065	14.7322	0.0107542	0.0444055
IVNS1ABP	IVNS1ABP	1.04172	9.80892	11.8459	0.00658628	0.0307181
PIGF	PIGF	-1.0413	9.86882	9.95539	0.00936011	0.0402297
ENSCSAG00000007461	ENSCSAG00000007461	-1.04122	10.6533	45.4197	1.50906e-06	2.86092e-05
COX2	COX2	1.03912	14.5232	127	6.30822e-28	1.29924e-25
ENSCSAG00000018299	ENSCSAG00000018299	-1.03855	9.81898	9.96902	0.0129133	0.0509114
MRPS15	MRPS15	-1.03853	10.2272	22.8147	0.000834979	0.00624827
ENSCSAG00000000147	ENSCSAG00000000147	-1.03805	10.7618	56.216	2.01899e-06	3.67342e-05
RIMS2	RIMS2	1.0377	9.70949	31.4873	0.00783268	0.03507
PATL1	PATL1	1.03747	9.74294	16.6277	0.00943943	0.0404356
RLIM	RLIM	1.03704	9.72667	19.8998	0.010492	0.0437792
PLA2G12A	PLA2G12A	-1.03694	9.74012	19.4353	0.00604298	0.0286249
HNRNPDL	HNRNPDL	1.03585	10.6877	53.1847	3.58447e-10	1.2817e-08
NUP54	NUP54	1.03561	9.76527	13.3768	0.0105928	0.0440923
ENSCSAG00000018298	ENSCSAG00000018298	-1.03533	9.82763	10.046	0.0117727	0.0473944
MYL12B	MYL12B	-1.03531	10.703	47.7465	7.07094e-06	0.00011134
RPS3	RPS3	-1.0352	11.0517	50.3859	8.934e-09	2.5699e-07
EIF3F	EIF3F	-1.03339	10.2771	25.5947	0.000243353	0.00232905
EEF1D	EEF1D	-1.03332	10.9095	56.2068	6.94823e-08	1.76239e-06
CDCA2	CDCA2	1.03251	9.80826	15.5444	0.00443278	0.0225315
TMCO3	TMCO3	1.03203	9.74785	15.4851	0.0103686	0.0433345
RERE	RERE	1.03166	9.76665	13.3902	0.0101006	0.0424557
MAD2L2	MAD2L2	-1.03139	9.86301	9.819	0.0101293	0.0424874
KIF3B	KIF3B	1.03014	9.74505	15.2607	0.0120061	0.0481085
RBM3	RBM3	-1.0301	10.1697	20.0132	0.00143025	0.00966451
NAA50	NAA50	1.02909	9.88803	10.0967	0.00684928	0.0316368
NRBP1	NRBP1	-1.02815	9.8969	11.1371	0.00608442	0.0287683
VPS37B	VPS37B	1.02806	9.77562	12.1225	0.0104842	0.0437792
GTF3C6	GTF3C6	-1.02759	9.88229	9.86639	0.00962329	0.0409846
PAN3	PAN3	1.02663	9.70661	34.3815	0.00866291	0.0378756
ISCA1	ISCA1	-1.02608	9.91638	10.5052	0.00740871	0.0336694
CASP3	CASP3	-1.02515	9.78658	14.2562	0.00563496	0.0270404
COX3	COX3	1.02512	14.6533	102.157	5.22745e-23	6.56492e-21
ENSCSAG00000008447	ENSCSAG00000008447	-1.02461	9.97923	11.3718	0.00542976	0.0263505
RMC1	RMC1	1.02428	9.73022	18.6456	0.011768	0.0473944
EIF2AK4	EIF2AK4	1.02364	9.88867	12.4486	0.00226435	0.0136844
CYC1	CYC1	-1.02325	10.666	42.545	1.20621e-05	0.000175764
WDR41	WDR41	1.02309	9.76111	13.4076	0.0111925	0.0457256
ENSCSAG00000013046	ENSCSAG00000013046	-1.02307	9.82563	10.2231	0.0114386	0.0464856
SLC39A1	SLC39A1	-1.02294	10.139	16.635	0.00231294	0.0138303
GET3	GET3	-1.02245	9.84608	9.85766	0.0107451	0.0444055
LRRFIP2	LRRFIP2	1.0222	9.90698	12.4956	0.00202153	0.0125107
KAT2A	KAT2A	1.02195	9.74855	14.4652	0.0119727	0.048012
TMEM243	TMEM243	-1.0217	9.74995	13.2885	0.0162477	0.059912
ZNF655	ZNF655	1.02098	9.7618	14.2653	0.00875602	0.0382074
ENY2	ENY2	-1.0204	10.4692	31.9184	0.000126996	0.00132907
SRFBP1	SRFBP1	1.02	9.76942	12.031	0.0119149	0.0478549
HERC2	HERC2	1.01967	9.78317	12.5113	0.00891434	0.0387341
CREBBP	CREBBP	1.01906	9.75415	14.0123	0.0118981	0.0478246
ENSCSAG00000005219	ENSCSAG00000005219	1.01896	9.7618	14.123	0.0094624	0.0405003
SLTM	SLTM	1.01896	9.92259	12.4137	0.00211279	0.0129201
ENOPH1	ENOPH1	1.01883	9.87011	10.244	0.00656455	0.0306875
ENSCSAG00000004005	ENSCSAG00000004005	-1.01855	9.74925	14.5867	0.012375	0.0492417
CDH16	CDH16	-1.01813	9.74434	15.6736	0.0119709	0.048012
ENSCSAG00000000301	ENSCSAG00000000301	-1.01765	9.74575	15.4162	0.0117068	0.0472112
ENSCSAG00000013485	ENSCSAG00000013485	1.01752	9.7295	18.2004	0.012792	0.0505106
DPYSL3	DPYSL3	1.01733	9.79949	9.96171	0.0168063	0.0614599
KLHL21	KLHL21	1.01729	9.72453	23.7463	0.00656781	0.0306875
MED1	MED1	1.01714	9.77149	13.1916	0.00908236	0.0392984
ZKSCAN1	ZKSCAN1	1.01648	9.78317	11.3856	0.0111983	0.0457256
TRIM56	TRIM56	1.01623	9.74504	16.6146	0.00899332	0.0389786
ADAMTS1	ADAMTS1	1.01569	9.98578	9.32118	0.00232072	0.0138303
DDX24	DDX24	1.01502	10.0012	14.6161	0.00102502	0.0073816
ENSCSAG00000011893	ENSCSAG00000011893	1.01395	9.8096	11.9504	0.00666077	0.0309533
TPM1	TPM1	-1.01385	11.3244	32.7492	1.35777e-08	3.82031e-07
BRD8	BRD8	1.01367	9.79814	11.3384	0.00938588	0.0402397
MTX2	MTX2	-1.01315	9.84411	8.69824	0.0160695	0.0593984
ENSCSAG00000017778	ENSCSAG00000017778	1.01296	9.7231	21.0501	0.0103401	0.0432504
RALA	RALA	1.01261	9.92694	11.9604	0.00260938	0.0150498
PSMC3	PSMC3	-1.01253	9.82497	9.18878	0.0158023	0.0587394
TBL3	TBL3	1.01218	9.78043	11.4515	0.0131374	0.0515977
RBFA	RBFA	-1.01211	9.91762	10.4809	0.0072892	0.0332143
LUC7L3	LUC7L3	1.01187	9.92508	11.2689	0.00372396	0.0199114
BRD4	BRD4	1.01158	9.83292	11.5519	0.00553824	0.026776
SPRYD7	SPRYD7	-1.01149	9.76319	16.1675	0.00582952	0.0278185
ENSCSAG00000013519	ENSCSAG00000013519	1.01023	9.73376	17.4152	0.0122557	0.0489181
PPRC1	PPRC1	1.0099	9.75554	15.3826	0.00809202	0.0359498
RPS7	RPS7	-1.00972	11.7931	72.9483	1.1961e-16	8.43658e-15
PPP4R1	PPP4R1	1.00949	9.77356	12.7375	0.0100861	0.0424437
THRAP3	THRAP3	1.00868	10.0807	16.9224	0.000433639	0.00369774
CORO1C	CORO1C	1.00857	9.97445	12.6618	0.00201988	0.0125107
SYNE2	SYNE2	1.00793	10.47	31.7126	1.03475e-06	2.03356e-05
ATP6AP2	ATP6AP2	-1.00783	9.92941	9.82117	0.00847901	0.0372512
CDH2	CDH2	1.00771	9.83027	11.5567	0.00622969	0.0293474
ENSCSAG00000001231	ENSCSAG00000001231	-1.00748	9.96542	10.1339	0.00785674	0.0351472
BAZ2B	BAZ2B	1.00724	9.75484	13.6851	0.0153914	0.0577207
SLC25A37	SLC25A37	1.00722	9.8263	10.9544	0.00659789	0.0307296
YWHAG	YWHAG	1.00712	9.97505	13.4868	0.0012928	0.00887857
ASH1L	ASH1L	1.00711	9.83159	13.0355	0.00445768	0.0226134
DYNLT1	DYNLT1	-1.0071	9.91575	12.5151	0.00396237	0.020713
PEPD	PEPD	-1.00708	9.84411	8.63127	0.0159658	0.0591424
FXR2	FXR2	1.00682	9.72025	20.5692	0.0140594	0.0542667
PRDX3	PRDX3	-1.00476	10.192	23.1487	0.000659212	0.00518211
SHOC2	SHOC2	1.00458	9.75763	15.5512	0.00763125	0.0343858
DCXR	DCXR	-1.00452	10.1283	17.4934	0.00224202	0.0135654
ATP5F1B	ATP5F1B	-1.00413	10.6235	42.3298	1.94446e-05	0.000265571
TMEM141	TMEM141	-1.004	9.86236	8.58887	0.0150514	0.056943
ARF1	ARF1	-1.00263	10.2135	20.6935	0.00119358	0.00833926
MRPS12	MRPS12	-1.00256	10.0627	13.8882	0.00400861	0.0208488
ENSCSAG00000004529	ENSCSAG00000004529	-1.00241	10.084	12.8903	0.00242484	0.0142366
SNRNP48	SNRNP48	1.00231	9.738	15.0522	0.0182249	0.065707
SRRM1	SRRM1	1.00213	9.77218	12.1727	0.0120763	0.0483145
BSG	BSG	-1.00199	10.3995	30.7735	0.00025594	0.00240481
TKT	TKT	-1.00198	10.5177	28.8243	4.5966e-05	0.000558205
C16orf70	C16orf70	1.00125	9.71452	27.8366	0.00872735	0.0381146
ORMDL2	ORMDL2	-1.00112	9.76319	13.4622	0.0113625	0.0462129
PECR	PECR	-1.00079	9.73871	17.0065	0.0105105	0.0438206
ENSCSAG00000003817	ENSCSAG00000003817	1.00047	9.9145	10.2889	0.00525927	0.025717
CETN2	CETN2	-1.00035	9.81697	10.414	0.0115125	0.0467491
FAM193A	FAM193A	1.00014	9.71667	25.8371	0.00923243	0.0397473
UGCG	UGCG	0.999276	9.91825	11.378	0.00247076	0.0144403
BCKDK	BCKDK	-0.998292	9.94845	9.46081	0.00820092	0.0363708
EGR1	EGR1	0.998177	9.7231	26.9577	0.00472315	0.0236112
CEP290	CEP290	0.996417	9.73305	16.3871	0.014477	0.0555454
NCOR2	NCOR2	0.994761	9.81363	12.16	0.00631118	0.0296228
RPS13	RPS13	-0.994675	11.0491	50.8994	4.34719e-08	1.1538e-06
LSM1	LSM1	0.994458	9.85977	10.9714	0.00532092	0.02592
RIOK1	RIOK1	0.994199	9.7618	12.6994	0.0135209	0.052702
VDAC3	VDAC3	-0.993988	10.0923	15.3841	0.00298875	0.0167091
ZNF180	ZNF180	0.993631	9.70444	49.924	0.00250359	0.0145332
DDX18	DDX18	0.993547	9.78385	10.8136	0.0145546	0.0556773
ENSCSAG00000018127	ENSCSAG00000018127	0.993507	9.72096	23.11	0.0106117	0.0441327
RBM25	RBM25	0.991902	10.0486	15.1594	0.000758403	0.00586339
ENSCSAG00000018159	ENSCSAG00000018159	0.991853	9.78794	12.3018	0.00845001	0.0371873
ENSCSAG00000009374	ENSCSAG00000009374	0.990952	9.74855	13.6494	0.0153914	0.0577207
GPRC5B	GPRC5B	0.990584	9.77425	10.9765	0.0148725	0.0565154
MEA1	MEA1	-0.990498	10.0303	11.8138	0.00557263	0.0268666
UNC50	UNC50	-0.989182	9.8316	9.18255	0.0156531	0.0582774
TGIF2	TGIF2	0.988642	9.74152	14.1418	0.0192813	0.0685631
CUL3	CUL3	0.987993	9.77011	13.0488	0.00981695	0.0416028
LUC7L	LUC7L	0.987042	9.81229	10.5988	0.0101147	0.0424799
ENSCSAG00000018530	ENSCSAG00000018530	-0.986646	9.77011	11.0073	0.028711	0.0915507
ENSCSAG00000003344	ENSCSAG00000003344	-0.986582	12.0357	74.3499	2.30356e-17	1.67057e-15
EFNA5	EFNA5	0.986165	9.72524	25.7465	0.00438071	0.0223329
ENSCSAG00000015268	ENSCSAG00000015268	-0.986119	10.5271	35.5988	4.09038e-05	0.000502657
RER1	RER1	-0.986079	10.0135	10.5435	0.00716388	0.0328467
NCBP2	NCBP2	-0.986074	9.83556	9.9808	0.011677	0.0472112
ENSCSAG00000013493	ENSCSAG00000013493	0.985574	10.032	13.1278	0.000545971	0.00444108
MRPL52	MRPL52	-0.985314	9.8143	9.32923	0.0164533	0.0605563
PERP	PERP	-0.985219	9.89184	9.17906	0.0118587	0.0477035
EAF1	EAF1	0.984639	9.72025	24.4548	0.00866527	0.0378756
PPP2CB	PPP2CB	-0.984477	9.74504	13.2859	0.017944	0.0647922
OGFR	OGFR	0.98343	10.293	34.0291	1.23205e-05	0.000178197
ENSCSAG00000015276	ENSCSAG00000015276	-0.983044	9.87652	8.14342	0.0165504	0.0606965
SGTA	SGTA	0.982233	9.77493	11.2029	0.0149631	0.0567087
BRD2	BRD2	0.982059	9.80489	10.8123	0.0110877	0.0453821
PSMA5	PSMA5	-0.981919	9.95332	10.9766	0.0070631	0.0325004
HIF1A	HIF1A	0.981119	9.97744	11.3014	0.00265103	0.0151837
ENSCSAG00000008747	ENSCSAG00000008747	0.981047	9.72737	17.5956	0.0151433	0.057081
TRAPPC6A	TRAPPC6A	-0.981041	9.85196	10.7822	0.00821994	0.0364015
SPECC1	SPECC1	0.98079	9.73306	18.9853	0.00902673	0.0390905
ERC1	ERC1	0.980743	9.74785	13.6794	0.0156036	0.0582222
OCIAD2	OCIAD2	-0.980597	9.85	9.96197	0.010974	0.045096
AKAP8L	AKAP8L	0.980283	9.75554	12.1852	0.0181429	0.0654643
ENSCSAG00000015239	ENSCSAG00000015239	-0.980089	9.76873	11.5393	0.0165079	0.0606246
SLC25A39	SLC25A39	-0.979753	10.4662	28.5235	0.000142957	0.00147512
ENSCSAG00000011738	ENSCSAG00000011738	0.979273	9.77218	11.0606	0.0161018	0.059475
GNA13	GNA13	0.977675	9.72809	17.5018	0.016519	0.0606246
CLK4	CLK4	0.977297	9.7231	18.2451	0.0202881	0.0711603
EMC4	EMC4	-0.977166	9.9095	8.92075	0.0130214	0.0512593
DDX49	DDX49	0.975902	9.77562	11.2515	0.0148691	0.0565154
ENSCSAG00000002184	ENSCSAG00000002184	-0.97537	9.76666	14.4756	0.00855138	0.0375051
ZNF330	ZNF330	0.975354	9.75345	13.4226	0.0140028	0.0541294
MRPL17	MRPL17	-0.97498	10.048	12.6077	0.00522964	0.0256696
RTF1	RTF1	0.974939	9.79543	10.8447	0.0110658	0.0453284
RNF213	RNF213	0.973671	10.0995	13.4813	0.000338297	0.00301365
ADSS1	ADSS1	-0.973276	9.75902	13.3641	0.0133045	0.0520552
ATL2	ATL2	0.972542	9.73163	18.3294	0.0113192	0.0460731
HOXA9	HOXA9	0.972526	9.93743	11.6607	0.00177592	0.0113914
SIRT7	SIRT7	0.972422	9.71954	21.4033	0.0130011	0.0512186
PHPT1	PHPT1	-0.972303	10.1629	16.0911	0.00272509	0.0155216
MIDN	MIDN	0.972132	9.73871	15.5357	0.0152762	0.057456
MAPK1IP1L	MAPK1IP1L	0.97176	9.91762	10.9005	0.00434391	0.0222113
ENSCSAG00000007762	ENSCSAG00000007762	0.971703	9.88803	10.4295	0.0058139	0.0277698
KRT10	KRT10	-0.971502	10.0257	11.1448	0.00672135	0.0312067
NTHL1	NTHL1	-0.971147	9.74575	16.939	0.00822905	0.0364015
RPS21	RPS21	-0.971013	10.3431	24.8902	0.000539699	0.00441798
PSMD1	PSMD1	-0.970957	9.97025	8.88737	0.0110566	0.0453267
CLDN2	CLDN2	-0.970724	9.8203	6.92121	0.0237548	0.0799324
ENSCSAG00000002455	ENSCSAG00000002455	-0.970353	10.1061	15.7343	0.0031812	0.017594
ATP5F1A	ATP5F1A	-0.97007	10.6004	38.1943	5.30875e-05	0.000634217
LARP1	LARP1	0.9695	9.73164	16.5331	0.0145842	0.0557312
ENSCSAG00000013075	ENSCSAG00000013075	0.969357	10.2241	23.1943	0.000206113	0.00199864
METTL22	METTL22	0.969075	9.74645	13.4269	0.0174722	0.0633551
TMED3	TMED3	-0.968475	9.9411	8.85078	0.0107197	0.0444051
PPP2CA	PPP2CA	0.968423	10.0423	13.4923	0.00128508	0.00884609
ENSCSAG00000004710	ENSCSAG00000004710	-0.968248	10.8938	51.6684	1.81314e-06	3.33423e-05
TAF15	TAF15	0.967791	10.1962	16.4049	0.000257686	0.00241681
ENSCSAG00000005018	ENSCSAG00000005018	-0.966968	10.6054	36.3996	4.05349e-05	0.00050051
PHLDA2	PHLDA2	-0.96572	9.82031	8.02567	0.0228733	0.077739
MAP2K3	MAP2K3	0.964491	9.87332	10.8595	0.00518572	0.0254911
UHRF2	UHRF2	0.96409	9.72382	18.9376	0.015092	0.0570129
ZNF107	ZNF107	0.964043	9.71237	41.4534	0.00324866	0.0179094
VARS1	VARS1	0.963674	9.81831	8.97547	0.0183198	0.0659181
POGK	POGK	0.963661	9.76665	12.0928	0.0140136	0.0541304
LGMN	LGMN	-0.963515	10.1812	12.7577	0.00350171	0.0189593
PIN1	PIN1	-0.963332	10.0012	10.5369	0.00801289	0.0356906
NOP14	NOP14	0.963089	9.87268	10.5429	0.00712635	0.0327037
ATXN2L	ATXN2L	0.962765	9.75275	12.6446	0.0176141	0.0637352
RNF5	RNF5	-0.962728	9.87397	8.74124	0.0149999	0.05679
SERP1	SERP1	-0.96258	9.90698	8.49774	0.0146341	0.0558156
ENSCSAG00000015147	ENSCSAG00000015147	-0.962187	9.93988	11.9528	0.00497279	0.0246675
SQSTM1	SQSTM1	0.962142	11.1361	37.8062	1.09867e-09	3.67342e-08
SELENOI	SELENOI	0.961889	9.79271	10.3385	0.0145482	0.0556773
CTSF	CTSF	-0.961778	9.77768	9.3181	0.0257713	0.0850073
ENSCSAG00000019575	ENSCSAG00000019575	-0.961524	9.91385	8.38714	0.0116855	0.0472112
ARHGAP17	ARHGAP17	0.961289	9.74364	13.4522	0.0213776	0.0738826
PPP1R12A	PPP1R12A	0.961232	9.94233	10.9471	0.00282141	0.0159818
KPNA6	KPNA6	0.961148	9.7625	11.7578	0.0169769	0.0619517
PIKFYVE	PIKFYVE	0.960493	9.72737	19.6028	0.0117088	0.0472112
REX1BD	REX1BD	-0.95974	9.82031	9.61528	0.0151835	0.0571909
ARL8B	ARL8B	0.959654	9.8428	9.05656	0.0124899	0.0496221
RAB8B	RAB8B	0.959518	9.75345	11.9551	0.0205999	0.0720575
EIF5A2	EIF5A2	0.959412	9.72951	17.1554	0.015066	0.0569564
AOPEP	AOPEP	0.958999	9.71595	23.8488	0.0113129	0.0460731
CUEDC2	CUEDC2	-0.958465	9.93866	8.98323	0.0124128	0.0493539
PGAM4	PGAM4	-0.958334	10.0222	10.9185	0.0077262	0.0347443
DGUOK	DGUOK	-0.957672	9.92694	8.63449	0.0139104	0.053853
ETV3	ETV3	0.957414	9.71524	21.3159	0.0170533	0.0621426
FAM120B	FAM120B	0.957163	9.76804	11.5352	0.0157276	0.0585126
CBX5	CBX5	-0.956803	9.86106	7.79661	0.0207829	0.0724849
ABITRAM	ABITRAM	-0.956335	9.73235	15.3231	0.0196272	0.0694573
ENSCSAG00000001531	ENSCSAG00000001531	0.956097	9.85977	10.7876	0.0062497	0.0294147
ARHGAP35	ARHGAP35	0.956012	9.75345	11.8814	0.0204963	0.0717928
PPP1R15B	PPP1R15B	0.955946	9.71452	22.9272	0.0145327	0.0556773
METTL23	METTL23	0.955835	9.84149	9.08364	0.0138421	0.0536289
NUAK1	NUAK1	0.954665	9.76804	11.1345	0.0172995	0.0628619
SUPT6H	SUPT6H	0.954428	9.88165	10.0635	0.00627261	0.0294956
PRRC2B	PRRC2B	0.954337	9.74223	13.4339	0.0187192	0.0670738
PRR14L	PRR14L	0.953694	9.7818	9.93508	0.0176502	0.0638208
VGLL4	VGLL4	0.953651	9.73871	15.3708	0.0152128	0.0572594
PICALM	PICALM	0.953296	9.95272	11.5145	0.00324723	0.0179094
MESD	MESD	-0.953236	9.89247	8.48569	0.0156161	0.0582239
SRRT	SRRT	0.952743	10.0011	11.9807	0.00235888	0.0139608
HSP90AB1	HSP90AB1	-0.952643	12.2991	52.6275	7.68933e-13	3.99923e-11
GSPT1	GSPT1	0.952462	9.84411	9.26067	0.0125376	0.0497733
RNF185	RNF185	0.952283	9.71596	29.705	0.00610808	0.0288537
DBF4	DBF4	0.951891	9.76527	12.9723	0.0141029	0.0543939
ZFYVE21	ZFYVE21	-0.951648	9.84214	9.28786	0.0145903	0.0557312
REV1	REV1	0.951586	9.76388	11.4471	0.0197065	0.0695546
AKAP13	AKAP13	0.951281	9.86041	9.79412	0.00860465	0.0376965
RSF1	RSF1	0.951176	9.96181	12.2834	0.00199485	0.0124352
MCM5	MCM5	-0.951012	9.82696	12.5233	0.00896863	0.0389044
EIF3E	EIF3E	-0.95062	10.1234	13.9598	0.00341465	0.018625
AP3D1	AP3D1	0.950403	9.81831	8.98932	0.0148852	0.056522
CEP295	CEP295	0.950383	9.73447	17.3069	0.0127539	0.050399
THG1L	THG1L	0.95016	9.73659	14.4382	0.0189776	0.0678943
SLC35B4	SLC35B4	0.949966	9.80084	9.52305	0.0169068	0.0617837
ZNF721	ZNF721	0.949445	9.75345	13.511	0.0146105	0.055767
VPS51	VPS51	0.948934	9.77287	10.2493	0.0198363	0.069909
KIF11	KIF11	0.948922	9.79203	14.1352	0.00937766	0.0402397
ENSCSAG00000018292	ENSCSAG00000018292	-0.948825	9.91388	8.23459	0.0156043	0.0582222
PRR13	PRR13	-0.948482	9.98875	9.66516	0.0101806	0.0426523
PARP6	PARP6	0.948342	9.71381	24.0715	0.0132353	0.0519031
PTAR1	PTAR1	0.94825	9.74645	12.5926	0.0207924	0.0724849
EIF4A1	EIF4A1	-0.948061	11.0695	46.9246	5.17302e-07	1.10983e-05
PTRHD1	PTRHD1	-0.947457	9.78453	12.7317	0.0092018	0.0396486
ENSCSAG00000018092	ENSCSAG00000018092	-0.946822	10.2402	18.536	0.00191834	0.0120165
PTPN4	PTPN4	0.946089	9.73305	14.5761	0.0257109	0.0849169
GADD45GIP1	GADD45GIP1	-0.946054	10.1342	15.541	0.00381644	0.0201552
COG3	COG3	0.945302	9.74153	13.4947	0.0199794	0.070269
IDH3G	IDH3G	-0.945009	9.93804	8.71489	0.0133806	0.052235
RB1	RB1	0.944995	9.80219	10.5701	0.0126696	0.0501427
NDUFS3	NDUFS3	-0.944855	10.0245	10.5491	0.00886814	0.0385985
EYA4	EYA4	0.944597	9.71595	22.8935	0.0136391	0.052962
CRYBG1	CRYBG1	0.944458	9.82563	9.41427	0.0131893	0.0517621
OTUD4	OTUD4	0.943778	9.81095	10.073	0.0122652	0.0489181
COX5A	COX5A	-0.943577	10.6031	33.8694	7.97406e-05	0.000900404
ASXL1	ASXL1	0.943097	9.71452	22.5057	0.0154698	0.0578881
COPZ1	COPZ1	-0.943018	9.92632	8.56544	0.0143009	0.0550338
ZSCAN25	ZSCAN25	0.94249	9.71452	25.7476	0.00996616	0.0421188
ARL2BP	ARL2BP	-0.942436	9.84935	7.52969	0.0234588	0.0791543
TPGS1	TPGS1	-0.942228	9.82298	7.67118	0.0297645	0.0940229
MRPS11	MRPS11	-0.941867	9.93927	8.36887	0.0146572	0.0558623
KPNB1	KPNB1	0.941818	10.362	27.7109	4.71927e-05	0.000571754
PNN	PNN	0.941408	9.90007	9.90769	0.00673596	0.0312464
BCAR1	BCAR1	0.940602	9.77425	10.5882	0.0190207	0.0679179
PHRF1	PHRF1	0.940339	9.75345	13.8005	0.013288	0.0520552
DBN1	DBN1	0.940211	10.2367	18.3723	0.000198785	0.00194221
RHPN2	RHPN2	0.93982	9.81564	8.76337	0.0164986	0.0606246
C1orf131	C1orf131	-0.939722	9.80287	7.83283	0.0295893	0.0936993
AMMECR1	AMMECR1	0.938804	9.75415	12.3088	0.0191955	0.0683993
RNF216	RNF216	0.93859	9.9405	11.177	0.00311687	0.0172753
PLD3	PLD3	-0.937991	9.83358	6.72992	0.0354347	0.106885
ENSCSAG00000019086	ENSCSAG00000019086	0.937774	9.79949	9.88692	0.0126246	0.0500031
KAT14	KAT14	0.937711	9.75415	12.6236	0.0170377	0.0621296
ANKIB1	ANKIB1	0.937028	9.72737	19.3226	0.010753	0.0444055
ENSCSAG00000006643	ENSCSAG00000006643	-0.936721	11.0352	42.931	2.72994e-07	6.13818e-06
TMEM167A	TMEM167A	-0.936424	9.98519	9.40759	0.0108255	0.0446639
SAR1B	SAR1B	0.935651	9.777	9.91873	0.0211867	0.073511
SASS6	SASS6	0.935578	9.75833	12.9051	0.0151285	0.0570671
DDX3X	DDX3X	0.935555	9.86365	9.22641	0.0111716	0.0456893
C12orf57	C12orf57	-0.935337	10.0429	9.87103	0.00600246	0.0284862
FNDC3A	FNDC3A	0.935279	9.76735	10.4301	0.0212816	0.0737409
PPP1CB	PPP1CB	0.935226	10.0835	11.8567	0.00178157	0.0114096
TBC1D10B	TBC1D10B	0.934575	9.71882	24.3286	0.0105849	0.0440923
ENSCSAG00000019011	ENSCSAG00000019011	-0.934184	9.76596	10.8723	0.0207518	0.0724415
MEGF9	MEGF9	0.934137	9.71667	24.1998	0.0135376	0.0527066
USP34	USP34	0.933841	9.82829	9.45453	0.0122483	0.0489181
HMGA1	HMGA1	-0.933288	10.2216	16.4599	0.00242474	0.0142366
SFXN2	SFXN2	0.933015	9.78931	8.76147	0.0262376	0.086214
ZCCHC14	ZCCHC14	0.930509	9.71093	34.5289	0.00556152	0.0268633
ANKRD12	ANKRD12	0.929924	9.75763	14.7475	0.015316	0.0575634
CEP250	CEP250	0.92967	9.73942	13.2651	0.0226057	0.0769739
CXXC5	CXXC5	0.929549	9.93804	10.2336	0.00457534	0.0230295
RPS15	RPS15	-0.927961	11.8314	77.9119	5.6742e-14	3.24627e-12
ATF4	ATF4	0.927711	9.92507	10.2783	0.0038379	0.0201856
ENSCSAG00000017792	ENSCSAG00000017792	0.927527	10.1843	20.4274	0.000319294	0.0028742
FBXW11	FBXW11	0.927496	9.79747	9.38114	0.0182679	0.0657773
SNAP47	SNAP47	0.927231	9.72239	21.5058	0.010913	0.0449168
ND3	ND3	0.926973	9.8349	11.8996	0.00658382	0.0307181
C5orf22	C5orf22	0.926166	9.7138	22.983	0.0175015	0.0634169
EDF1	EDF1	-0.92597	10.2727	21.143	0.00110948	0.00787962
HERC4	HERC4	0.925419	9.73588	13.4798	0.0242497	0.0813433
ENSCSAG00000014797	ENSCSAG00000014797	0.925125	9.84804	9.30736	0.0127199	0.0503032
ENSCSAG00000010643	ENSCSAG00000010643	0.925086	9.81764	9.44692	0.0147529	0.0561851
SUPV3L1	SUPV3L1	0.925002	9.85717	10.0402	0.00832924	0.0367815
SAR1A	SAR1A	-0.924633	9.87268	7.80713	0.0207127	0.0723539
NFKB2	NFKB2	0.924611	9.77632	10.824	0.0173616	0.063043
IPO7	IPO7	0.924073	9.95211	11.1663	0.00376926	0.0200702
PRKAA2	PRKAA2	0.923818	9.74645	12.1963	0.0220682	0.0756519
ARMC10	ARMC10	-0.923619	9.75135	10.8015	0.0285969	0.0914001
PPP1R35	PPP1R35	-0.922797	9.83754	7.32077	0.0276076	0.0891688
PRPF6	PRPF6	0.922727	9.85977	8.99722	0.0112745	0.0459639
TCN2	TCN2	-0.922196	9.76942	10.7109	0.0211399	0.0733979
BCCIP	BCCIP	-0.922095	10.0383	10.2248	0.0100364	0.0423239
FBXO38	FBXO38	0.921656	9.73305	13.1234	0.0299435	0.0943567
BLVRA	BLVRA	-0.92154	9.81497	7.73831	0.029748	0.0940229
C1orf35	C1orf35	0.921452	9.82563	9.3854	0.0131096	0.0515276
HNRNPUL1	HNRNPUL1	0.921099	9.88485	9.22584	0.009196	0.0396486
GATAD2A	GATAD2A	0.920348	9.75275	11.3327	0.0243839	0.0816476
PPL	PPL	0.92032	9.76457	10.1688	0.0243443	0.0816071
PCGF1	PCGF1	0.919716	9.75694	11.554	0.020684	0.0723027
BAZ1A	BAZ1A	0.919319	9.8643	8.75665	0.0121176	0.048442
CDC42	CDC42	-0.919273	10.2819	21.4069	0.00165249	0.0108116
BAG4	BAG4	0.919266	9.74925	12.0183	0.0223578	0.0763398
KPNA2	KPNA2	-0.919005	10.0945	8.78431	0.00970192	0.0412172
ZNF462	ZNF462	0.918868	9.74294	13.1662	0.020241	0.0710434
HCFC1	HCFC1	0.918856	9.79067	9.73748	0.01865	0.0668723
SMDT1	SMDT1	-0.918846	9.90824	7.36282	0.0200874	0.0705525
UBA52	UBA52	-0.918323	11.9566	70.1919	1.6595e-16	1.1547e-14
BUD31	BUD31	-0.918141	10.0492	10.6511	0.00884286	0.0385211
BEX4	BEX4	-0.917226	9.88866	7.28124	0.0226661	0.0770858
EID1	EID1	-0.917155	10.0684	11.8621	0.00721538	0.0329654
CLCN6	CLCN6	0.917121	9.69793	52.2615	0.0109096	0.0449168
NOSIP	NOSIP	-0.916762	9.82762	7.24236	0.029797	0.0940679
TIAL1	TIAL1	0.916572	9.86688	9.48372	0.00956305	0.0407955
SNX9	SNX9	0.915818	9.75763	10.9502	0.0250459	0.0833623
STUB1	STUB1	-0.915646	10.0175	9.03297	0.0115597	0.0468298
OSMR	OSMR	0.915419	9.74504	11.7707	0.0256998	0.0849169
TCEA1	TCEA1	0.91512	10.0429	12.9001	0.00146933	0.00986389
TRA2A	TRA2A	0.915055	9.79543	8.85787	0.021982	0.0755072
ENSCSAG00000002303	ENSCSAG00000002303	-0.914884	9.76942	9.51557	0.0284011	0.0910001
HAUS7	HAUS7	-0.914865	9.81964	9.04467	0.0188525	0.0675045
ZNF7	ZNF7	0.914746	9.7288	15.2482	0.023693	0.0798399
ZNF592	ZNF592	0.91449	9.74364	12.4137	0.0230485	0.0781796
SYNJ1	SYNJ1	0.913447	9.71308	26.1057	0.0132962	0.0520552
CCT2	CCT2	-0.913379	10.7856	33.9653	2.83798e-05	0.00036901
ZFYVE26	ZFYVE26	0.912447	9.71523	22.5216	0.0158912	0.0589934
BMS1	BMS1	0.912034	9.86753	9.26801	0.0107509	0.0444055
CISD2	CISD2	-0.911751	9.96483	8.56804	0.0147637	0.0561851
PML	PML	0.911648	9.85326	9.0589	0.0116983	0.0472112
POLR2I	POLR2I	-0.91135	9.82961	7.10919	0.0312588	0.0976056
ENSCSAG00000018461	ENSCSAG00000018461	-0.911268	9.79067	8.43611	0.028733	0.0915507
ATP1B3	ATP1B3	-0.911005	9.89817	7.89052	0.0196895	0.0695546
C11orf68	C11orf68	0.910261	9.72453	17.1507	0.0303942	0.0955153
DYNLRB1	DYNLRB1	-0.910191	10.0701	11.1069	0.00825102	0.0364674
RPS2	RPS2	-0.909624	9.85326	7.34127	0.0263252	0.0864467
FASN	FASN	0.90928	9.89501	9.07001	0.0110005	0.0451685
PSMD2	PSMD2	-0.909163	10.4469	30.1445	0.000608663	0.00485892
RNPEP	RNPEP	-0.909128	9.78453	8.42203	0.0310369	0.0971483
PRR14	PRR14	0.909003	9.7231	16.7619	0.0222636	0.0761189
RAB10	RAB10	0.908814	10.0383	11.6112	0.00274526	0.0156019
SRM	SRM	-0.908465	9.99349	8.73873	0.0130668	0.0513989
RPS23	RPS23	-0.907225	11.4944	55.5381	5.12044e-11	2.23433e-09
KIF5B	KIF5B	0.906644	10.4339	33.1047	2.29463e-05	0.000303729
RPL19	RPL19	-0.906564	12.4171	81.0208	9.868e-19	8.06513e-17
FLCN	FLCN	0.905571	9.71524	20.0766	0.0213799	0.0738826
ANAPC16	ANAPC16	-0.905108	9.81296	7.34072	0.03254	0.100666
CPSF6	CPSF6	0.904741	9.95636	10.1399	0.00600262	0.0284862
CEP85L	CEP85L	0.904547	9.73235	22.8418	0.00749195	0.0339279
SOBP	SOBP	0.903893	9.84148	8.19434	0.0182356	0.065707
RHOC	RHOC	-0.903385	10.1518	12.5698	0.0053019	0.0258518
RASSF8	RASSF8	0.9033	9.72666	13.3444	0.0409914	0.11891
GADD45A	GADD45A	0.902842	9.78385	9.45489	0.0223835	0.076377
MRPL16	MRPL16	-0.902727	9.94234	8.93336	0.0141424	0.054466
PDE8A	PDE8A	0.90234	9.72239	16.6589	0.0247516	0.0825427
SPR	SPR	0.902073	9.77768	9.8386	0.0219815	0.0755072
ENSCSAG00000018658	ENSCSAG00000018658	-0.901978	10.1613	13.9465	0.00488596	0.0243075
ENSCSAG00000018085	ENSCSAG00000018085	-0.901211	9.94722	7.65533	0.019222	0.0683993
GPX8	GPX8	-0.900829	9.79543	7.80919	0.0330235	0.101515
ENSCSAG00000007701	ENSCSAG00000007701	-0.900827	9.90196	7.29704	0.0335719	0.102955
CLIP4	CLIP4	0.900803	9.86817	8.11043	0.0153877	0.0577207
ATP10D	ATP10D	0.899785	9.79949	8.63984	0.0232401	0.0786734
NDUFA5	NDUFA5	-0.899554	9.98757	8.41661	0.0158114	0.0587394
ZMYM2	ZMYM2	0.898701	9.78385	9.65091	0.0220663	0.0756519
RANBP2	RANBP2	0.898015	9.97024	10.5845	0.00383064	0.0201856
MECR	MECR	-0.897968	9.80691	10.1452	0.014553	0.0556773
B2M	B2M	-0.897388	10.622	23.3797	7.33994e-05	0.000843867
MRPS9	MRPS9	-0.897161	9.8988	7.07794	0.024787	0.0826073
AKAP12	AKAP12	0.896802	9.96483	8.5734	0.0075999	0.0342961
STK32A	STK32A	0.896192	9.74223	13.6484	0.0171955	0.0625723
CCNG1	CCNG1	-0.895775	9.95028	7.17814	0.0185661	0.066618
NGF	NGF	0.895478	9.86106	9.15611	0.00973332	0.0412824
HSD17B11	HSD17B11	-0.895265	9.78317	7.81901	0.0383548	0.113434
ENSCSAG00000000688	ENSCSAG00000000688	-0.894779	9.83819	7.65478	0.0261857	0.0860984
WBP1	WBP1	-0.894044	9.80355	8.29298	0.0267061	0.0873481
TBCB	TBCB	-0.893546	10.0326	9.94031	0.0112074	0.0457264
MBNL1	MBNL1	0.893391	9.73659	13.0743	0.0250856	0.0834405
GNPTAB	GNPTAB	-0.893157	9.73376	12.5358	0.0319625	0.0993809
RFC2	RFC2	-0.89292	9.92384	7.9355	0.0241867	0.0812376
SP100	SP100	0.892813	9.87782	8.27035	0.0136637	0.0530176
CDK13	CDK13	0.892797	9.73305	13.7791	0.0274588	0.0888339
SPAG9	SPAG9	0.892649	9.8243	8.13488	0.0203259	0.0712445
MTMR6	MTMR6	-0.892604	9.72168	16.5687	0.0271362	0.0880429
ENSCSAG00000001781	ENSCSAG00000001781	-0.892593	9.74925	9.96345	0.0384599	0.113615
MND1	MND1	-0.892365	9.75205	10.4753	0.0363481	0.109065
CKLF	CKLF	-0.89219	10.0216	11.3454	0.00795591	0.0354982
ORC1	ORC1	0.892009	9.75624	14.3152	0.0128117	0.0505496
ELF3	ELF3	-0.891515	9.82961	6.42933	0.029481	0.0934715
ENSCSAG00000017221	ENSCSAG00000017221	0.890556	9.78522	8.61959	0.0268555	0.0874629
ENSCSAG00000011884	ENSCSAG00000011884	0.890451	9.73588	12.8214	0.0296609	0.0938106
PBRM1	PBRM1	0.890379	9.7708	9.38398	0.0275696	0.0891122
TMEM35B	TMEM35B	-0.889885	9.74995	10.4487	0.034042	0.103917
ACIN1	ACIN1	0.889603	9.98161	9.87114	0.00556693	0.0268642
TUFT1	TUFT1	0.889602	9.76665	12.0083	0.0208676	0.0726978
EIF4G1	EIF4G1	0.888802	10.2367	17.0894	0.000931794	0.00682476
MCL1	MCL1	0.888588	9.88484	9.3091	0.00835019	0.0368425
BICDL1	BICDL1	0.888457	9.72168	17.7092	0.0242064	0.081251
TOMM70	TOMM70	0.888097	9.84411	8.12895	0.018533	0.066592
RTRAF	RTRAF	-0.888032	10.1283	13.5041	0.0060252	0.028567
CLDN1	CLDN1	0.887773	10.0862	9.72024	0.00187076	0.0118218
MYO6	MYO6	0.887329	9.777	9.07318	0.0274662	0.0888339
SUCO	SUCO	0.886909	9.8022	8.52504	0.0230079	0.078145
PSMA6	PSMA6	-0.88667	10.1278	12.1516	0.00707179	0.0325113
PPP6C	PPP6C	0.886081	9.79881	8.60334	0.0230259	0.0781544
ENSCSAG00000013302	ENSCSAG00000013302	0.884803	9.83093	8.01043	0.0200771	0.0705525
NOL11	NOL11	0.884772	9.83424	7.78186	0.0222131	0.0759968
PEX13	PEX13	0.884679	9.74855	10.8334	0.0315064	0.0982002
CBR1	CBR1	-0.884666	10.139	14.1586	0.00641156	0.0300601
ARGLU1	ARGLU1	0.884338	9.92756	9.44763	0.00776329	0.034864
BCL2L2	BCL2L2	0.884145	9.74434	10.869	0.0328744	0.101178
REEP3	REEP3	0.88382	9.84477	7.84365	0.0197793	0.069756
HBEGF	HBEGF	0.88297	9.7625	9.35962	0.0284481	0.0910941
RNF6	RNF6	0.882896	9.73093	19.4541	0.00892634	0.0387536
NSD1	NSD1	0.882478	9.80557	8.21751	0.0245031	0.0819264
ENSCSAG00000005857	ENSCSAG00000005857	0.882455	9.75484	11.3433	0.0232552	0.0786734
ILF3	ILF3	0.882376	10.1088	14.3593	0.00158463	0.010474
PPP1R3B	PPP1R3B	0.881781	9.71882	17.3314	0.0264111	0.0866734
DCTN3	DCTN3	-0.88168	9.96904	7.47572	0.0196764	0.0695546
AGPAT2	AGPAT2	-0.881673	9.87589	7.17741	0.0268739	0.0874676
SRP72	SRP72	0.881632	9.8143	7.98664	0.024712	0.0825174
TST	TST	-0.881166	9.76942	8.82525	0.0351806	0.106306
AACS	AACS	0.880589	9.76041	9.81592	0.0299919	0.0943938
ZNF384	ZNF384	0.880099	9.71953	16.82	0.0268334	0.0874463
PROM2	PROM2	0.879998	9.74645	13.3187	0.0221476	0.0758736
TP53BP1	TP53BP1	0.879732	9.85326	7.917	0.0167592	0.0613311
ENSCSAG00000000387	ENSCSAG00000000387	0.879542	9.76458	9.58202	0.0304741	0.0956774
RPL8	RPL8	-0.879308	10.4835	25.4774	0.000254179	0.00239299
MYBL2	MYBL2	0.878639	9.8143	8.064	0.0292661	0.0929619
TALDO1	TALDO1	-0.877994	10.4806	26.0814	0.000542367	0.00442039
ENSCSAG00000018519	ENSCSAG00000018519	-0.877944	9.73871	11.6557	0.0341429	0.103963
FSTL1	FSTL1	0.877577	9.79203	8.27059	0.0280902	0.0904542
SMC1A	SMC1A	0.87735	9.80893	8.84572	0.0211268	0.0733979
SRSF5	SRSF5	0.877273	9.83688	8.1511	0.0195933	0.069385
BMPR2	BMPR2	0.87727	9.77149	8.87448	0.0327296	0.10102
PIGS	PIGS	-0.876645	9.83622	7.62764	0.0269644	0.0876512
MITF	MITF	0.876599	9.82165	8.40583	0.0195643	0.06933
ECT2	ECT2	0.876271	9.81296	9.86794	0.023767	0.0799324
ENSCSAG00000009364	ENSCSAG00000009364	-0.875303	9.9145	6.84501	0.0248624	0.0828049
ZBTB7A	ZBTB7A	0.875099	9.77494	9.26614	0.0280409	0.0903522
ALAD	ALAD	0.874914	9.74082	11.2583	0.03377	0.103317
EPCAM	EPCAM	-0.874322	9.97744	8.84756	0.0151099	0.0570388
DIAPH3	DIAPH3	0.873881	9.81229	8.92294	0.0194646	0.0691194
C19orf53	C19orf53	-0.873785	10.0929	11.4027	0.00967534	0.0411382
EEF2	EEF2	0.873782	11.6328	49.6975	3.19698e-12	1.55295e-10
COMMD1	COMMD1	-0.873433	9.85717	6.53285	0.0342581	0.104252
DCDC1	DCDC1	0.873057	9.94967	7.77977	0.0137558	0.0533348
CARS2	CARS2	0.872385	9.77218	8.60042	0.0311205	0.0972916
BIRC6	BIRC6	0.871784	9.85522	8.86656	0.0135767	0.0527993
EPRS1	EPRS1	-0.87149	10.1099	12.1372	0.00847636	0.0372512
PRPSAP1	PRPSAP1	-0.87145	9.80085	7.0694	0.0403377	0.117432
DYNC2LI1	DYNC2LI1	0.870137	9.83622	7.4186	0.02329	0.0787147
GDF15	GDF15	0.869803	10.2978	7.43039	0.00651705	0.0305057
SH3D19	SH3D19	0.869275	9.74785	10.4472	0.0334208	0.102611
YWHAQ	YWHAQ	-0.869108	10.2206	16.1519	0.0042556	0.0218248
ANXA6	ANXA6	-0.869038	9.77906	7.6801	0.0428885	0.122685
SSRP1	SSRP1	0.868856	10.1676	17.577	0.00130199	0.0089253
CAPN7	CAPN7	0.868746	9.77562	9.34289	0.0260968	0.085861
HEBP1	HEBP1	-0.868528	9.78248	8.02508	0.0364981	0.109452
SCG5	SCG5	-0.868138	9.8893	6.32658	0.0321167	0.0995925
BACH1	BACH1	0.867916	9.71596	20.6717	0.0192077	0.0683993
PIK3C2A	PIK3C2A	0.867831	9.77562	8.47332	0.0328718	0.101178
SCLT1	SCLT1	0.867776	9.78863	8.75405	0.0267951	0.0874356
RAF1	RAF1	0.867653	9.71739	19.5989	0.0194846	0.0691429
UBR2	UBR2	0.867513	9.78454	8.26183	0.0306074	0.0960376
PTPN11	PTPN11	0.867497	9.83094	7.18227	0.0315847	0.098325
VRK2	VRK2	0.867463	9.73941	12.3402	0.0274215	0.0888009
TULP3	TULP3	0.867265	9.73376	11.985	0.0366351	0.109735
FLYWCH2	FLYWCH2	-0.866907	9.86301	8.15978	0.0209511	0.0729392
NMD3	NMD3	0.866002	9.80355	8.94549	0.0215404	0.074238
LSM10	LSM10	-0.865438	9.86559	6.82456	0.0310955	0.0972728
IGDCC4	IGDCC4	0.86515	9.74223	11.6097	0.0295859	0.0936993
SEC13	SEC13	-0.864172	9.98697	9.73505	0.012366	0.0492417
ABCC9	ABCC9	0.86372	9.72382	14.7754	0.0299193	0.0943383
REV3L	REV3L	0.863498	9.76318	11.8275	0.0175604	0.0635853
H2AC20	H2AC20	0.862203	9.77631	8.51143	0.0304039	0.0955153
NARS1	NARS1	-0.861913	9.84542	6.32681	0.0385475	0.113678
TXNDC17	TXNDC17	-0.861884	10.0628	11.4086	0.00952115	0.0406504
TMEM208	TMEM208	-0.8614	9.95089	7.38473	0.0226183	0.0769739
SERINC2	SERINC2	-0.86129	9.81497	9.65742	0.0164781	0.0606042
EIF6	EIF6	-0.861269	10.2771	17.1438	0.00380973	0.0201552
TSEN2	TSEN2	-0.861154	9.71882	17.1295	0.027074	0.0878965
AKAP1	AKAP1	0.861124	9.81831	7.13289	0.0281279	0.090462
TRIO	TRIO	0.861057	9.73234	13.6944	0.028529	0.0912963
BRD3	BRD3	0.860987	9.79271	7.59445	0.0341394	0.103963
RRAS	RRAS	-0.860007	9.74785	9.71156	0.0403356	0.117432
TNRC6A	TNRC6A	0.859987	9.76458	10.6723	0.0281143	0.090462
PMS1	PMS1	0.859359	9.77425	8.72451	0.0325518	0.100666
PMPCB	PMPCB	-0.859311	9.97923	7.8794	0.0197087	0.0695546
TGFBRAP1	TGFBRAP1	0.858954	9.70444	26.8355	0.0255383	0.0845852
IMMP1L	IMMP1L	-0.858938	9.74082	10.5299	0.0426889	0.12225
MGMT	MGMT	-0.858852	9.79882	7.11788	0.0402622	0.117432
TIMM13	TIMM13	-0.858305	9.86753	7.34661	0.0266244	0.0872259
AHCY	AHCY	-0.858146	10.0233	9.56622	0.0139263	0.053874
SUPT4H1	SUPT4H1	-0.858045	9.83688	6.5628	0.0385124	0.113639
ITPA	ITPA	-0.857822	9.87011	6.68198	0.0324924	0.100603
LRRC58	LRRC58	0.856685	9.73447	11.096	0.0432969	0.123169
IFT22	IFT22	-0.856615	9.85781	6.29572	0.0361233	0.108708
MED13L	MED13L	0.856156	9.71452	19.9437	0.0266521	0.087242
ADAM9	ADAM9	0.856153	9.84739	7.28363	0.0255521	0.0845852
ENSCSAG00000015165	ENSCSAG00000015165	0.855997	9.81028	7.2113	0.0341257	0.103963
STARD7	STARD7	0.854948	9.9288	7.86553	0.0166525	0.0610274
PRAF2	PRAF2	-0.85462	9.74645	9.66213	0.0425035	0.122055
SCAF11	SCAF11	0.854205	9.85781	7.17662	0.0235591	0.0794407
TRIM52	TRIM52	0.854167	9.7138	17.6127	0.0355506	0.107109
EEF1G	EEF1G	-0.853062	11.0268	44.7021	1.54138e-06	2.89655e-05
FAM210A	FAM210A	0.852899	9.75275	9.60742	0.0369386	0.110387
SEC14L1	SEC14L1	0.852754	9.82563	7.40755	0.0271846	0.0881446
ENSCSAG00000010742	ENSCSAG00000010742	0.852689	9.90007	7.75826	0.0160159	0.0592852
ELOA	ELOA	0.852649	9.78248	8.25713	0.0328011	0.101073
CWC27	CWC27	0.851943	9.74434	10.583	0.0350575	0.106121
LCORL	LCORL	0.851291	9.72096	16.9966	0.0251963	0.0837006
OXR1	OXR1	0.851024	9.78316	8.365	0.031407	0.098009
SCAND1	SCAND1	-0.850915	10.0503	9.29884	0.0149101	0.0565747
BAG2	BAG2	-0.850854	9.8096	6.46779	0.0474993	0.131704
SLC9A3R1	SLC9A3R1	-0.85067	9.78795	7.83983	0.0375357	0.111718
ERCC6	ERCC6	0.850459	9.73518	12.1984	0.0340838	0.103963
TRIM25	TRIM25	0.84987	9.85652	7.7475	0.0212342	0.0736262
WARS2	WARS2	0.849847	9.76319	9.07613	0.0353093	0.10657
ENSCSAG00000008521	ENSCSAG00000008521	-0.849052	9.8096	6.02805	0.0545197	0.145981
CHD6	CHD6	0.849008	9.73659	11.2949	0.0379828	0.112684
TUSC2	TUSC2	0.848888	9.77837	7.39887	0.0492243	0.135032
ERG28	ERG28	-0.848841	9.80893	9.24211	0.019414	0.0689875
UQCC2	UQCC2	-0.848609	9.94784	8.29358	0.017795	0.0642991
NDUFS7	NDUFS7	-0.848459	9.93866	7.16842	0.0255612	0.0845852
UBALD1	UBALD1	-0.848256	9.73093	11.1236	0.0478005	0.132197
SNAPIN	SNAPIN	-0.848206	9.78317	7.0062	0.0498621	0.136274
SMCHD1	SMCHD1	0.847897	9.86882	7.52615	0.0213114	0.0737945
RPN2	RPN2	-0.84782	10.2481	15.504	0.00500662	0.0247876
RNF11	RNF11	0.847796	9.83292	7.14633	0.027066	0.0878965
DNAJB4	DNAJB4	0.84759	9.73022	14.0577	0.0283892	0.0910001
RPL15	RPL15	-0.847121	11.6955	61.5694	7.23555e-11	3.02893e-09
NUFIP1	NUFIP1	0.846432	9.76804	8.91999	0.0339014	0.103657
DNM2	DNM2	0.845799	9.76111	9.27799	0.0352921	0.10657
SELENOS	SELENOS	0.84578	9.81764	7.30067	0.0321272	0.0995925
FAM214A	FAM214A	0.845322	9.71953	24.3844	0.0164338	0.0605275
BTBD7	BTBD7	0.845042	9.73235	11.8733	0.040327	0.117432
WDR75	WDR75	0.844716	9.78248	7.60385	0.0430493	0.122941
EXOC4	EXOC4	0.844626	9.75624	8.93771	0.0425496	0.122055
LRP10	LRP10	-0.844519	9.80421	7.18023	0.036822	0.11023
AKR1A1	AKR1A1	-0.843117	9.85652	6.45453	0.0373561	0.111376
TCOF1	TCOF1	0.843082	9.8143	8.26151	0.0267184	0.0873481
TRIP11	TRIP11	0.842968	9.77218	8.33763	0.037391	0.111416
CTSA	CTSA	-0.842906	9.94418	6.45704	0.0320286	0.0994665
G6PD	G6PD	-0.842802	9.96904	7.30596	0.0237305	0.0799138
TSC22D1	TSC22D1	-0.84248	9.78317	6.16159	0.0594796	0.155585
TOM1	TOM1	0.842184	9.76388	8.81134	0.0369226	0.110387
CRY1	CRY1	0.842159	9.75205	10.165	0.0349243	0.105904
BCLAF1	BCLAF1	0.841815	10.0366	10.2257	0.00449212	0.0227303
BLMH	BLMH	0.841678	9.87011	7.392	0.021883	0.075318
ENSCSAG00000007406	ENSCSAG00000007406	-0.841516	9.97385	7.54086	0.0225066	0.0766954
AASDHPPT	AASDHPPT	0.841177	9.86171	7.79102	0.0191267	0.0682489
CSPP1	CSPP1	0.840265	9.73164	13.7663	0.0309235	0.0969113
CCDC18	CCDC18	0.840032	9.75345	11.5563	0.0268131	0.0874356
SLC2A1	SLC2A1	0.838706	9.76389	9.00369	0.0327448	0.10102
TYMS	TYMS	-0.838655	10.1702	10.6978	0.010133	0.0424874
TCF12	TCF12	0.83832	9.74575	9.85373	0.0414356	0.119928
PELO	PELO	0.838188	9.8643	8.00366	0.0171486	0.0624458
ENSCSAG00000011895	ENSCSAG00000011895	0.838082	9.73517	11.5548	0.0405303	0.117838
C12orf75	C12orf75	-0.83727	10.3016	16.6358	0.00252036	0.0146141
STAG1	STAG1	0.836997	9.75554	9.73745	0.034047	0.103917
TET2	TET2	0.836687	9.72667	12.5039	0.0462838	0.129238
NEDD4	NEDD4	0.836203	9.77218	8.17808	0.0373298	0.111362
EXT2	EXT2	0.835644	9.76735	7.59613	0.0536107	0.144147
NTPCR	NTPCR	-0.835594	9.82895	7.14384	0.0336394	0.10304
TRMT10C	TRMT10C	0.83419	9.8791	6.91966	0.0231535	0.078455
RAB24	RAB24	0.832619	9.74785	10.0049	0.0375338	0.111718
ENSCSAG00000017479	ENSCSAG00000017479	0.83233	9.77425	7.83952	0.0403234	0.117432
DNAJC3	DNAJC3	0.831668	9.82164	7.13325	0.029875	0.0942564
STAT3	STAT3	0.831453	9.79881	6.96298	0.0401773	0.117432
FAM199X	FAM199X	0.830497	9.72453	13.1096	0.0394408	0.115914
AGO3	AGO3	0.830318	9.74012	10.3722	0.0439507	0.124597
XPO6	XPO6	0.8299	9.74434	10.0367	0.0418225	0.120776
PTPRS	PTPRS	0.82975	9.74715	9.40875	0.0424719	0.122046
ENSCSAG00000015504	ENSCSAG00000015504	-0.829195	9.89311	7.36822	0.0256702	0.0848913
ADSS2	ADSS2	-0.828246	9.77425	7.2852	0.0533963	0.143721
POGLUT2	POGLUT2	0.827821	10.0152	7.60178	0.0141427	0.054466
TRIR	TRIR	-0.82671	10.1011	10.0864	0.0133809	0.052235
TMEM222	TMEM222	0.826614	9.78726	7.47888	0.0392616	0.115453
ENSCSAG00000013897	ENSCSAG00000013897	-0.826216	9.9007	6.57761	0.0329317	0.101294
USF2	USF2	0.826206	9.75694	8.45197	0.0459127	0.128551
NEK7	NEK7	0.826018	9.74223	10.3541	0.0397843	0.11674
CKAP5	CKAP5	0.825541	9.90259	8.58884	0.0189877	0.0678943
TMED2	TMED2	-0.825449	10.0349	8.50019	0.0190025	0.0679
TOP3A	TOP3A	0.825381	9.74575	10.1599	0.0381869	0.113067
SRPRA	SRPRA	0.824835	9.76527	8.81476	0.0386066	0.113787
MTOR	MTOR	0.824458	9.75275	9.60674	0.038024	0.112684
ENSCSAG00000005068	ENSCSAG00000005068	-0.824394	9.96362	8.04343	0.0136039	0.0528654
ATXN10	ATXN10	0.823923	10.0475	11.0756	0.00381652	0.0201552
FNBP1L	FNBP1L	0.823871	9.77493	8.10301	0.0389476	0.114726
UQCC3	UQCC3	-0.82385	9.82231	7.87302	0.0279839	0.0902248
PAFAH1B3	PAFAH1B3	-0.822516	10.094	9.67177	0.0115334	0.046796
CHD1	CHD1	0.822387	9.88548	7.19141	0.0192185	0.0683993
ENSCSAG00000015704	ENSCSAG00000015704	0.822248	9.72382	13.2703	0.0438371	0.124431
MET	MET	0.82211	9.90888	7.31575	0.016255	0.059912
ENSCSAG00000010735	ENSCSAG00000010735	0.822012	9.75833	8.78157	0.0416223	0.120401
GCSH	GCSH	-0.821789	9.93497	6.51842	0.0327837	0.101073
MEN1	MEN1	0.820317	9.75624	8.67755	0.0441728	0.125039
EXOC8	EXOC8	0.820233	9.71524	15.2592	0.0449016	0.126338
ENSCSAG00000010771	ENSCSAG00000010771	-0.819331	9.74152	9.424	0.0507762	0.138259
SAT2	SAT2	-0.818543	9.78999	6.23082	0.0608169	0.158204
ENSCSAG00000018772	ENSCSAG00000018772	0.818444	10.2565	17.6655	0.000350179	0.00308361
TM2D2	TM2D2	-0.81763	9.86495	5.81738	0.0448337	0.126216
COA5	COA5	-0.817467	9.74434	10.8608	0.0358803	0.10804
YY1AP1	YY1AP1	0.817259	9.72666	12.6729	0.0391042	0.115078
COX20	COX20	-0.817255	9.89438	6.01787	0.0406384	0.118085
ENSCSAG00000019060	ENSCSAG00000019060	-0.816823	9.95332	7.08939	0.0272565	0.0883219
RPS12	RPS12	0.816779	13.3491	64.5134	2.49635e-15	1.62705e-13
ENSCSAG00000009229	ENSCSAG00000009229	-0.816653	9.76458	9.17495	0.0368545	0.110264
ZNF732	ZNF732	0.816382	9.73022	13.2852	0.0350558	0.106121
SPARC	SPARC	-0.816269	9.79611	6.82908	0.046601	0.129767
PHF23	PHF23	0.816138	9.79949	7.25342	0.0385123	0.113639
UBE3C	UBE3C	0.815995	9.76942	7.9166	0.0432643	0.123169
SMS	SMS	-0.814848	10.2619	14.3427	0.00563044	0.0270404
ERAL1	ERAL1	-0.8147	9.92198	6.13894	0.0370911	0.110778
PPP4C	PPP4C	-0.814665	10.1848	13.8513	0.00822524	0.0364015
CEP95	CEP95	0.814657	9.738	12.2136	0.0377361	0.112184
NR1D2	NR1D2	0.814465	9.72024	17.7351	0.0253424	0.0841315
GTF2H4	GTF2H4	0.814213	9.85196	7.07167	0.0267993	0.0874356
FNDC3B	FNDC3B	0.813662	9.86882	6.65499	0.0257363	0.0849464
PFAS	PFAS	0.813	9.75065	8.80699	0.051387	0.139626
NR1D1	NR1D1	0.812847	9.72595	47.5789	0.000245196	0.00233799
ENSCSAG00000006596	ENSCSAG00000006596	0.812825	9.7288	14.6604	0.027966	0.0902238
TNIP1	TNIP1	0.812593	9.84608	6.68609	0.0281453	0.090462
MYO1B	MYO1B	0.812459	10.048	8.63112	0.00948884	0.0405598
TUBA4A	TUBA4A	-0.812226	9.75902	10.5508	0.0286709	0.0915229
PCDH9	PCDH9	0.812215	9.80556	6.79314	0.0396268	0.116394
BAIAP2L1	BAIAP2L1	0.811692	9.76804	7.92284	0.0445969	0.125893
MPHOSPH10	MPHOSPH10	0.811477	9.83622	7.08661	0.0283801	0.0910001
EIF3I	EIF3I	-0.811415	10.2644	16.4129	0.00575777	0.0275784
RB1CC1	RB1CC1	0.811414	9.90321	6.98776	0.0215924	0.0743673
PARK7	PARK7	-0.81111	10.0751	9.18921	0.0174582	0.0633492
CDC42EP1	CDC42EP1	0.811041	9.917	7.75252	0.0160293	0.0592922
TPM3	TPM3	-0.810879	10.2221	12.9574	0.0074496	0.0337956
SETDB1	SETDB1	0.810848	9.71021	18.1363	0.0399091	0.11689
NCBP3	NCBP3	0.810845	9.75832	8.3296	0.046035	0.128683
AIFM1	AIFM1	-0.810646	9.87461	7.17529	0.0287297	0.0915507
ENSCSAG00000002334	ENSCSAG00000002334	0.810208	9.7373	9.74535	0.0561506	0.149226
TRIM37	TRIM37	0.810127	9.87011	6.61979	0.0303934	0.0955153
POLR2K	POLR2K	-0.809841	9.97205	7.44827	0.0247512	0.0825427
COL7A1	COL7A1	0.809434	9.79746	6.99867	0.0402646	0.117432
SRSF11	SRSF11	0.809403	10.1713	14.0078	0.00136085	0.00925633
SGMS2	SGMS2	0.80915	9.72239	13.6557	0.0420143	0.121126
AP2B1	AP2B1	0.808933	9.79067	6.89038	0.0451988	0.127105
CDC37L1	CDC37L1	0.808278	9.74364	9.96788	0.0417998	0.120776
CEP63	CEP63	0.807683	9.77494	7.4413	0.0466111	0.129767
TAX1BP1	TAX1BP1	-0.807577	9.8912	5.74479	0.0424755	0.122046
KRAS	KRAS	0.807094	9.8163	6.61657	0.0378603	0.112489
DCTN2	DCTN2	-0.807062	9.93497	5.95658	0.0362939	0.109065
TBC1D1	TBC1D1	0.806623	9.87461	6.73891	0.0258099	0.0850801
MFSD14A	MFSD14A	0.806313	9.71596	14.7662	0.0470123	0.13061
PHYKPL	PHYKPL	0.806293	9.74995	8.82103	0.0476898	0.132161
ENSCSAG00000014399	ENSCSAG00000014399	0.805941	9.79067	7.0165	0.0494253	0.135439
ENSCSAG00000002641	ENSCSAG00000002641	-0.805479	9.75902	8.94415	0.0412162	0.119427
HS3ST3A1	HS3ST3A1	0.805345	9.70589	34.2337	0.00938258	0.0402397
ARF5	ARF5	-0.805131	10.2945	15.9731	0.00323022	0.0178459
CITED2	CITED2	0.804935	10.3725	9.92307	0.00167711	0.0109115
SETD3	SETD3	0.804062	9.7625	7.73515	0.0488145	0.134159
CAPRIN1	CAPRIN1	0.803536	9.95878	7.40358	0.0219235	0.0754068
NCOA6	NCOA6	0.803528	9.71093	26.5727	0.0126086	0.04998
DNPEP	DNPEP	-0.802957	9.90384	5.75961	0.0425846	0.122078
TNPO2	TNPO2	0.802138	9.76388	7.95763	0.0469206	0.13045
TMEM87B	TMEM87B	0.802106	9.74995	8.45782	0.0507007	0.138259
C1QBP	C1QBP	-0.802071	10.7245	23.0665	0.000287222	0.00265037
PIH1D1	PIH1D1	-0.802003	9.90133	5.68419	0.043332	0.123201
FLII	FLII	0.801504	10.007	8.40913	0.0116701	0.0472112
SMARCC2	SMARCC2	0.801277	9.79067	6.9433	0.0463987	0.129469
KCTD3	KCTD3	0.801178	9.79203	7.99882	0.0326823	0.101009
MRPL51	MRPL51	-0.800286	10.117	10.3174	0.0143531	0.0551539
CDC123	CDC123	-0.799279	9.89248	5.8887	0.0426051	0.122078
ENSCSAG00000019455	ENSCSAG00000019455	-0.799088	9.81363	5.54082	0.0633544	0.162133
ZNF609	ZNF609	0.798754	9.72168	13.6841	0.043079	0.122957
CHD4	CHD4	0.798218	10.0807	10.563	0.00529994	0.0258518
ENSCSAG00000000602	ENSCSAG00000000602	-0.798142	10.6349	24.1599	0.00044376	0.00375809
CSTF1	CSTF1	0.797855	9.738	10.0184	0.0493802	0.135388
HMGXB4	HMGXB4	0.797267	9.78111	7.32305	0.0459622	0.128619
HACD3	HACD3	-0.796286	9.92073	6.06046	0.0379798	0.112684
CIAO2B	CIAO2B	-0.796189	10.0326	8.38443	0.0213708	0.0738826
ZBTB6	ZBTB6	0.795846	9.75833	7.8287	0.0558575	0.148867
CAVIN1	CAVIN1	0.795587	10.3154	15.3332	0.000957898	0.00695658
SMG1	SMG1	0.795095	9.78862	6.97899	0.0437522	0.124258
IFI35	IFI35	-0.79505	10.017	6.9453	0.0268978	0.08749
ENSCSAG00000013985	ENSCSAG00000013985	0.79467	9.72809	12.0236	0.0455153	0.127745
RBBP5	RBBP5	0.794662	9.73518	11.9287	0.0363099	0.109065
PTPN13	PTPN13	0.793288	9.90321	6.27244	0.0260639	0.0858074
DNAJC25	DNAJC25	0.793178	9.74434	10.8361	0.034908	0.105904
CFAP97	CFAP97	0.793079	9.80017	6.65246	0.0455258	0.127745
LMO4	LMO4	0.792886	9.77287	7.5277	0.048475	0.133689
RBM26	RBM26	0.792557	9.75415	9.3915	0.0407854	0.118446
TBCK	TBCK	0.792028	9.74153	9.91925	0.0471277	0.130814
MYOF	MYOF	0.79175	9.88484	6.54295	0.026515	0.0869589
NAMPT	NAMPT	0.791467	9.74785	8.92236	0.049788	0.136274
SCAF8	SCAF8	0.790911	9.7181	13.7597	0.0487517	0.134159
EMX2	EMX2	0.790769	9.80422	6.84103	0.0419859	0.121126
MIS18BP1	MIS18BP1	0.790628	9.83028	7.3433	0.0307801	0.0965204
TRAF4	TRAF4	0.789556	9.7708	7.49441	0.0458666	0.128491
PSMC5	PSMC5	-0.78881	10.1465	11.4625	0.0134847	0.0526007
TRPM5	TRPM5	0.788335	9.76111	7.67289	0.0543555	0.145691
TMEM160	TMEM160	-0.788174	9.80152	5.89835	0.0618722	0.159609
CLASP1	CLASP1	0.787879	9.71093	23.1526	0.0210015	0.0730159
PSAP	PSAP	-0.787667	10.2964	7.41928	0.00888248	0.0386283
SDC4	SDC4	0.787395	9.81898	6.02151	0.0431783	0.123104
CASP6	CASP6	-0.787282	9.73941	9.86948	0.0505212	0.137856
GATAD2B	GATAD2B	0.78649	9.73941	9.96259	0.0481265	0.132942
BSDC1	BSDC1	0.786163	9.75345	7.97151	0.0559509	0.148884
CPSF4	CPSF4	0.78581	9.72524	13.8229	0.0372687	0.111244
CUL4A	CUL4A	0.785461	9.84149	7.14997	0.0289237	0.0920445
PIBF1	PIBF1	0.785353	9.78863	7.41558	0.0408758	0.118641
ENSCSAG00000001168	ENSCSAG00000001168	-0.784898	10.5773	20.5286	0.00160396	0.0105611
BEX2	BEX2	-0.784878	9.85066	5.28674	0.0576073	0.152113
CLASRP	CLASRP	0.784152	9.73164	10.2984	0.0563488	0.149634
PON2	PON2	-0.784073	9.80287	5.59291	0.0669195	0.169155
ENSCSAG00000014518	ENSCSAG00000014518	-0.782349	9.80355	5.60644	0.0650758	0.165306
IL10RB	IL10RB	-0.782075	9.77837	6.17545	0.0689918	0.172829
AP5Z1	AP5Z1	0.781596	9.74153	9.07128	0.0555786	0.148354
NAF1	NAF1	0.781201	9.7708	6.99284	0.0571727	0.15112
RC3H1	RC3H1	0.780941	9.71882	15.7598	0.0337693	0.103317
LNX2	LNX2	0.780645	9.70877	23.1301	0.0254619	0.0844738
ARSJ	ARSJ	0.780263	9.79067	6.46083	0.0522905	0.141484
TMED5	TMED5	0.779035	9.75554	8.06627	0.0535034	0.143934
ENSCSAG00000011751	ENSCSAG00000011751	-0.77896	9.85196	5.50492	0.0548744	0.146855
NUDT22	NUDT22	-0.778802	9.8263	6.34263	0.0460102	0.128683
FSTL3	FSTL3	0.778146	9.94784	7.5829	0.0133523	0.0522027
MSH6	MSH6	0.777514	9.96904	6.12079	0.0447557	0.126114
PLEC	PLEC	0.777404	10.5348	8.53338	0.00355957	0.0192524
ENSCSAG00000004718	ENSCSAG00000004718	-0.777129	10.1396	11.2144	0.0143535	0.0551539
PGRMC1	PGRMC1	-0.776606	9.9145	6.66942	0.0320798	0.0995653
ATP2B1	ATP2B1	0.776583	9.95757	7.1357	0.0205916	0.0720575
ENSCSAG00000001924	ENSCSAG00000001924	0.776424	9.85131	6.32938	0.0363459	0.109065
TXNDC15	TXNDC15	-0.776034	9.83886	5.55688	0.0568011	0.150642
PTBP1	PTBP1	0.775948	10.0543	8.75173	0.00987844	0.041829
HSPA8	HSPA8	-0.775831	11.1993	22.4258	1.82093e-05	0.000250694
MRPL34	MRPL34	-0.775289	9.99645	7.34475	0.028781	0.0916472
DNTTIP2	DNTTIP2	0.775114	9.91637	6.6546	0.0224826	0.0766642
CHCHD10	CHCHD10	-0.774793	10.7787	29.1416	0.000150681	0.00153635
ENSCSAG00000003713	ENSCSAG00000003713	0.774595	9.78999	6.5619	0.0521672	0.141225
PCGF5	PCGF5	0.774324	9.73164	9.92637	0.0598453	0.156339
SIGMAR1	SIGMAR1	-0.774209	9.84673	5.73176	0.052017	0.14104
ZNF800	ZNF800	0.773955	9.72453	12.064	0.0559055	0.148884
DHX9	DHX9	0.773766	9.77974	7.10567	0.0498326	0.136274
B9D2	B9D2	-0.773738	9.76666	6.736	0.0673294	0.169857
WWC2	WWC2	0.773508	9.77356	7.04074	0.053391	0.143721
MT-ND2	MT-ND2	0.772722	10.9294	33.8743	1.46426e-07	3.53967e-06
ENSCSAG00000004000	ENSCSAG00000004000	0.772708	9.77149	6.554	0.0683455	0.171748
ENSCSAG00000012472	ENSCSAG00000012472	0.772619	9.78453	6.58302	0.054943	0.146962
F2RL1	F2RL1	0.772355	9.75415	7.34998	0.0629162	0.161654
ARPC2	ARPC2	-0.772335	10.386	17.908	0.004213	0.0217144
UCHL3	UCHL3	-0.77138	9.88867	6.26986	0.0380338	0.112684
PCK2	PCK2	0.771265	9.78385	6.46132	0.0561663	0.149226
ENSCSAG00000018917	ENSCSAG00000018917	0.77113	9.76942	6.75945	0.0610609	0.158549
ENSCSAG00000002549	ENSCSAG00000002549	-0.770692	9.86041	5.42561	0.0557946	0.148776
MVB12A	MVB12A	-0.770359	9.82497	5.18062	0.066268	0.16759
RNFT1	RNFT1	0.769752	9.8163	6.00365	0.0477973	0.132197
UBE2Q2	UBE2Q2	0.769402	9.74715	8.23143	0.060202	0.157031
WWTR1	WWTR1	0.768626	9.84935	5.72692	0.0414025	0.1199
FAM184A	FAM184A	0.768476	9.75136	8.74974	0.0486487	0.134058
TGIF1	TGIF1	0.767947	9.99998	8.01169	0.0120565	0.0482727
NT5C3A	NT5C3A	-0.767917	9.75275	7.24706	0.0698126	0.173924
USP15	USP15	0.767728	9.77562	7.21674	0.0524839	0.141858
TOP1	TOP1	0.766696	9.93681	6.56863	0.0234199	0.0790749
SRSF1	SRSF1	0.766263	9.97145	6.93395	0.021447	0.0739987
ENSCSAG00000012270	ENSCSAG00000012270	0.76624	9.80422	6.58827	0.0461678	0.128984
FKBP8	FKBP8	-0.766068	9.9521	5.48913	0.0439683	0.124597
PSMF1	PSMF1	0.765663	9.8316	6.00136	0.0466243	0.129767
SEPTIN7	SEPTIN7	-0.765358	10.1603	10.482	0.0149674	0.0567087
MGRN1	MGRN1	0.765215	9.73235	9.58108	0.0630834	0.161755
MTIF2	MTIF2	0.764928	9.77287	6.65571	0.0612636	0.158742
TSC22D4	TSC22D4	0.764268	9.73588	8.9802	0.063984	0.163419
MRPS6	MRPS6	-0.764169	10.0285	7.0965	0.0286161	0.0914048
VPS13C	VPS13C	0.7638	9.79339	6.09844	0.0569865	0.150783
RANBP6	RANBP6	0.76305	9.77562	6.57963	0.0589535	0.154479
SF3B1	SF3B1	0.762124	10.0639	8.36214	0.0144682	0.0555454
COQ2	COQ2	-0.761891	9.75694	8.29234	0.0509059	0.138538
SERAC1	SERAC1	0.761851	9.71667	16.2615	0.0350406	0.106121
CCDC174	CCDC174	0.761624	9.74012	10.0347	0.0516206	0.140187
TYW5	TYW5	0.761569	9.72239	11.5394	0.0631027	0.161755
DST	DST	0.761234	9.94478	6.35741	0.0221804	0.0759353
ENSCSAG00000019209	ENSCSAG00000019209	-0.761225	11.8323	46.6895	3.04108e-11	1.38571e-09
TAF3	TAF3	0.761112	9.7373	9.33227	0.062036	0.159872
ENSCSAG00000000286	ENSCSAG00000000286	0.761088	11.0412	54.3413	3.43827e-08	9.26892e-07
CD3EAP	CD3EAP	0.76107	9.77631	6.56919	0.0616336	0.159073
NFE2L2	NFE2L2	0.760431	9.8316	5.82817	0.0453214	0.12738
SARNP	SARNP	-0.760067	9.8791	5.74831	0.0482336	0.133166
STT3B	STT3B	0.759913	9.8243	5.56573	0.0570985	0.151002
ARFGAP3	ARFGAP3	0.759549	9.8022	6.91623	0.0420983	0.121233
MYO1E	MYO1E	0.759543	9.77356	7.87528	0.0398128	0.11674
GGA3	GGA3	0.759333	9.73093	8.75809	0.0874727	0.204633
JTB	JTB	-0.758898	9.97863	6.28783	0.0380356	0.112684
JAG1	JAG1	-0.758853	9.75763	6.39817	0.076496	0.186319
CARD10	CARD10	0.758809	9.78043	6.36058	0.0594489	0.155585
PRDM2	PRDM2	0.758558	9.73518	8.37482	0.0791541	0.190986
ENSCSAG00000000580	ENSCSAG00000000580	-0.758454	9.78999	6.29165	0.0610932	0.158553
UTP15	UTP15	0.757982	9.76735	6.8831	0.058904	0.154428
NOTCH2	NOTCH2	0.757887	9.77974	6.29898	0.0629476	0.161654
DAG1	DAG1	0.757157	9.77837	6.28793	0.0662197	0.167551
ME2	ME2	0.756696	10.0111	7.32211	0.0167134	0.0612071
MAPKAPK2	MAPKAPK2	0.756626	9.72168	13.2669	0.0425371	0.122055
DYRK1A	DYRK1A	0.756544	9.70589	24.476	0.0445245	0.125758
B3GNT2	B3GNT2	-0.756214	9.73376	8.67966	0.0728973	0.179507
ARHGAP11A	ARHGAP11A	0.755718	9.83556	7.85859	0.0310089	0.0971196
RPA1	RPA1	0.755345	9.80826	5.68091	0.0620732	0.159887
RABAC1	RABAC1	-0.755132	10.0105	6.54674	0.0345254	0.10488
MSI2	MSI2	0.754568	9.76319	7.00879	0.0631326	0.161755
MAFF	MAFF	0.754423	9.77494	6.72708	0.0578802	0.152374
DUSP3	DUSP3	0.753507	9.78317	7.12018	0.0499736	0.136506
GDI2	GDI2	0.753471	10.1131	9.0054	0.00932425	0.0401091
MED10	MED10	-0.753061	9.83094	5.29608	0.0644965	0.164077
BAZ2A	BAZ2A	0.752274	9.79678	6.06962	0.0577788	0.152253
ENSCSAG00000015841	ENSCSAG00000015841	-0.752161	9.82563	5.25687	0.0671045	0.169539
PSMA4	PSMA4	-0.751352	10.0554	7.63555	0.0296447	0.0938106
FUNDC2	FUNDC2	-0.751012	9.90636	5.08489	0.0526252	0.142091
HMBS	HMBS	-0.750936	9.74012	8.41151	0.0700773	0.174229
TUBB4B	TUBB4B	-0.750727	10.8753	23.509	0.000249943	0.00237009
ERP29	ERP29	-0.749956	10.2619	12.8463	0.0100195	0.0422872
ENSCSAG00000019508	ENSCSAG00000019508	0.749933	9.72096	11.0075	0.0748892	0.183256
DPH7	DPH7	0.749878	9.74575	7.92779	0.069915	0.174032
KATNAL1	KATNAL1	0.749591	9.73376	9.04353	0.0691458	0.172999
MITD1	MITD1	-0.749574	9.75972	6.2756	0.0837629	0.198571
MBTD1	MBTD1	0.74926	9.72382	10.4824	0.0696374	0.173784
DIDO1	DIDO1	0.748259	9.76804	6.27088	0.0701581	0.174261
TMED10	TMED10	-0.748171	10.0297	6.69392	0.034608	0.105069
CCDC124	CCDC124	-0.747739	9.90007	5.05785	0.0588667	0.154409
PSIP1	PSIP1	-0.747657	10.0901	8.56521	0.0251193	0.0834987
RNF157	RNF157	0.747629	9.85195	7.16613	0.028177	0.0904927
SESTD1	SESTD1	0.747472	9.78863	6.13499	0.0608731	0.158221
ENSCSAG00000000734	ENSCSAG00000000734	-0.746996	9.90509	5.17571	0.0477312	0.132197
ITCH	ITCH	0.746611	9.74855	7.53508	0.069136	0.172999
ENSCSAG00000007373	ENSCSAG00000007373	-0.7466	9.82231	6.17201	0.0521661	0.141225
CHRAC1	CHRAC1	0.746363	9.73093	12.442	0.0391117	0.115078
AIP	AIP	0.745608	9.83951	5.90242	0.0440784	0.12484
PUM2	PUM2	0.745082	9.78522	6.0746	0.0628289	0.161654
ENSCSAG00000013512	ENSCSAG00000013512	-0.743552	10.1191	9.049	0.0214239	0.073985
EMC9	EMC9	-0.743297	9.86624	4.7022	0.0698195	0.173924
C12orf43	C12orf43	0.743142	9.73941	8.55968	0.0672133	0.169648
DNAJB12	DNAJB12	0.742524	9.7708	6.42248	0.0685143	0.172004
UBR5	UBR5	0.742144	9.86171	5.77346	0.0403665	0.117432
PDK2	PDK2	-0.742107	9.80422	5.61637	0.068248	0.171586
ENSCSAG00000012616	ENSCSAG00000012616	-0.741988	10.1454	9.84271	0.0209718	0.0729621
KYAT3	KYAT3	0.7417	9.78043	6.29831	0.063144	0.161755
HNRNPH1	HNRNPH1	0.741483	10.0723	7.97445	0.0115422	0.046796
CNST	CNST	0.741344	9.71739	12.1161	0.0642837	0.163723
H2AJ	H2AJ	0.740943	10.2614	12.3954	0.0021874	0.0133049
SECISBP2	SECISBP2	0.740749	9.73518	9.41876	0.0607571	0.158159
EHD4	EHD4	0.740692	9.79543	6.17437	0.0585868	0.154146
SF3B2	SF3B2	-0.740627	10.1353	8.83359	0.0214566	0.0739987
ITGA3	ITGA3	0.740518	10.0088	6.05082	0.0266303	0.0872259
MRPL27	MRPL27	-0.740277	10.1213	9.66586	0.0220105	0.0755546
PSME4	PSME4	0.73976	9.77425	6.20206	0.0690106	0.172829
ARL2	ARL2	-0.739051	9.89121	6.10058	0.0420632	0.121199
SMYD5	SMYD5	0.73856	9.75624	7.94125	0.0556673	0.148513
YES1	YES1	0.738412	9.77493	6.60809	0.0613201	0.158742
MRPL38	MRPL38	0.738333	9.89944	5.29207	0.0487917	0.134159
SP3	SP3	0.73827	9.74715	7.63738	0.0717689	0.176897
YTHDF2	YTHDF2	0.737916	9.91762	6.18197	0.02819	0.0904927
UBE2D1	UBE2D1	-0.737759	9.9051	4.71203	0.0631104	0.161755
NDUFV2	NDUFV2	-0.737539	10.2018	12.5459	0.0154445	0.0578776
ENSCSAG00000015450	ENSCSAG00000015450	0.737334	9.78521	5.80291	0.069996	0.174111
SLC39A6	SLC39A6	-0.737014	9.75972	8.08792	0.0527543	0.14222
ENSCSAG00000016120	ENSCSAG00000016120	-0.736706	9.86817	4.86089	0.0688544	0.172605
SFSWAP	SFSWAP	0.73646	9.79067	6.42849	0.0588195	0.154409
CUL1	CUL1	0.73639	9.90824	6.05348	0.0351009	0.106127
SPATS2	SPATS2	0.736295	9.72738	9.56602	0.0747099	0.18292
PPP6R3	PPP6R3	0.735944	9.77493	6.04669	0.070778	0.175125
POLR1B	POLR1B	0.735865	9.78112	6.02338	0.0737314	0.181041
FGFR1	FGFR1	0.735529	9.8316	5.67026	0.050758	0.138259
DAZAP1	DAZAP1	-0.735462	10.0285	7.1034	0.0344152	0.104669
RAB11FIP2	RAB11FIP2	0.735198	9.83753	5.55201	0.052756	0.14222
FAM161A	FAM161A	0.735072	9.74153	10.0088	0.0470289	0.13061
SEPTIN11	SEPTIN11	-0.735059	9.8791	4.82611	0.0672087	0.169648
SLC25A11	SLC25A11	-0.735026	9.88803	5.1331	0.0592186	0.155095
PHF20L1	PHF20L1	0.734835	9.79339	5.87743	0.0641983	0.163642
PGP	PGP	0.734741	9.74785	7.88076	0.0658171	0.166696
ABTB2	ABTB2	0.733638	9.72168	11.8375	0.0608357	0.158204
ENSCSAG00000009494	ENSCSAG00000009494	-0.733286	9.85652	5.02236	0.064984	0.165154
VPS13B	VPS13B	0.732937	9.72382	12.0652	0.0541054	0.145098
MED23	MED23	0.732695	9.73447	8.34164	0.0789744	0.190821
SHLD2	SHLD2	0.732683	9.72738	10.3405	0.061125	0.158556
AKR1C3	AKR1C3	-0.732479	9.77356	7.63475	0.0465587	0.129767
MLYCD	MLYCD	0.732271	9.74082	10.2542	0.0478056	0.132197
MRPL4	MRPL4	-0.732264	9.99468	5.97292	0.0429312	0.122739
USP22	USP22	0.73188	9.8096	5.55271	0.0615637	0.159073
ZFC3H1	ZFC3H1	0.731698	9.76942	6.092	0.0830813	0.197667
RNF139	RNF139	0.73164	9.73376	9.09125	0.0679841	0.171174
ENSCSAG00000012347	ENSCSAG00000012347	-0.731364	9.92011	5.15331	0.0568207	0.150642
KIAA1191	KIAA1191	-0.731103	9.78522	5.31522	0.0846303	0.200074
GEMIN4	GEMIN4	0.731012	9.73659	8.5568	0.0701968	0.174273
BDP1	BDP1	0.730964	9.81295	5.697	0.0588562	0.154409
RAB5C	RAB5C	-0.73081	10.2824	12.9448	0.0123489	0.0492138
CNPY2	CNPY2	-0.730488	9.98042	5.46378	0.0447729	0.126114
SF3B5	SF3B5	-0.73017	9.95028	5.88306	0.0454567	0.12769
PDCD11	PDCD11	0.729979	9.76735	6.66877	0.0684452	0.171914
LRRC47	LRRC47	0.729168	9.7708	7.00541	0.0586324	0.154161
TFG	TFG	-0.728739	9.98994	5.79413	0.0442172	0.125096
SMNDC1	SMNDC1	0.728716	9.78111	5.98688	0.070654	0.174903
PID1	PID1	0.72863	9.79611	5.87302	0.0640631	0.16354
PIGT	PIGT	-0.72855	9.79135	5.61661	0.073615	0.180936
ENSCSAG00000003979	ENSCSAG00000003979	0.728474	9.73376	9.08069	0.0676759	0.170507
ASB3	ASB3	-0.728319	9.74575	6.72961	0.092488	0.213648
ENSCSAG00000014396	ENSCSAG00000014396	0.728114	9.74645	7.93906	0.0699306	0.174032
UBE2I	UBE2I	-0.727983	10.2069	12.1343	0.0156292	0.0582308
DDX42	DDX42	0.727912	9.77011	6.78083	0.0642935	0.163723
DCAF8	DCAF8	0.727417	9.738	7.59364	0.0867082	0.203504
HOOK3	HOOK3	0.727107	9.74995	7.39968	0.0710755	0.175608
SLC25A3	SLC25A3	0.72667	10.7801	41.8101	9.09895e-06	0.000139022
RUSC2	RUSC2	0.726248	9.70733	19.9585	0.0427799	0.122442
ENSCSAG00000018037	ENSCSAG00000018037	0.725444	9.74434	7.18763	0.0835444	0.198412
PCCB	PCCB	-0.724225	9.78863	5.13731	0.0886476	0.206818
ENSCSAG00000000206	ENSCSAG00000000206	0.724012	9.80489	5.08459	0.0639473	0.163407
RIOK3	RIOK3	0.723926	9.83622	5.37286	0.055057	0.147114
COPB2	COPB2	-0.723506	9.90699	6.83371	0.0320228	0.0994665
RP9	RP9	0.72307	9.77631	5.85185	0.075681	0.184683
RPS6KC1	RPS6KC1	0.722853	9.7373	8.331	0.081751	0.19533
MRPL15	MRPL15	-0.722142	10.0984	8.23851	0.0276217	0.0891688
TCEAL8	TCEAL8	-0.721693	9.86882	5.59245	0.0538484	0.14456
EIF2AK2	EIF2AK2	0.721098	9.89881	5.34933	0.0439093	0.124567
PDF	PDF	0.719983	9.79204	5.73438	0.0685896	0.172109
TBL1X	TBL1X	0.719969	9.75763	6.74396	0.0753683	0.184007
MAGOH	MAGOH	-0.719854	10.0503	6.61002	0.0383363	0.113434
MRPL37	MRPL37	-0.719624	10.0446	6.96186	0.035096	0.106127
FOXN2	FOXN2	0.718995	9.74645	7.42043	0.0783682	0.189801
CRCP	CRCP	0.718673	9.79543	5.50396	0.0703921	0.174571
TRA2B	TRA2B	0.71847	10.0509	7.5655	0.0184018	0.0661669
MPZL1	MPZL1	0.718345	9.83358	5.33928	0.0604381	0.157568
CYB5R4	CYB5R4	0.71826	9.72025	11.0881	0.0697135	0.173828
ENSCSAG00000000413	ENSCSAG00000000413	-0.718127	9.78522	5.65728	0.0770964	0.187515
MPDU1	MPDU1	-0.717835	9.83226	6.42356	0.0456211	0.127943
LCLAT1	LCLAT1	0.7172	9.74504	7.49602	0.0752046	0.183695
AP1M1	AP1M1	-0.716979	9.80085	4.83743	0.0887618	0.206896
CCDC43	CCDC43	0.716887	9.75902	6.09295	0.0805619	0.193747
SHTN1	SHTN1	0.716747	9.74645	7.18055	0.0794777	0.191587
HPCAL1	HPCAL1	0.716562	9.78659	5.75104	0.0713057	0.176091
DGKD	DGKD	0.7162	9.72239	9.87838	0.0800367	0.192754
LACTB2	LACTB2	-0.715964	9.92694	4.6451	0.0651552	0.165345
XPA	XPA	0.715878	9.74223	7.88331	0.0765463	0.186353
PSMC6	PSMC6	-0.715796	9.90699	4.61207	0.0688321	0.172605
MRS2	MRS2	0.715685	9.78317	5.51443	0.0784548	0.189922
WDFY3	WDFY3	0.715343	9.72453	8.80295	0.0940565	0.216494
SNX5	SNX5	0.715213	9.8316	5.2547	0.0605667	0.157823
TP53I13	TP53I13	0.715197	9.80422	5.44437	0.0693599	0.17344
HDGFL2	HDGFL2	0.71517	9.84935	5.32822	0.0543828	0.145691
TSR3	TSR3	-0.71479	9.81229	4.48878	0.0955975	0.219351
TMEM131	TMEM131	0.714274	9.72809	10.5826	0.0615627	0.159073
RRAGC	RRAGC	0.714271	9.80152	5.16922	0.0745825	0.182695
ZWILCH	ZWILCH	0.714057	9.76042	7.25103	0.0681802	0.1715
ATAD2B	ATAD2B	0.71389	9.7373	8.23808	0.0785378	0.189956
USP1	USP1	0.713864	9.78111	5.80882	0.0802884	0.19327
MECP2	MECP2	0.713612	9.74785	6.80805	0.0883378	0.206464
MRPL58	MRPL58	-0.713586	9.94784	5.18641	0.0577549	0.152253
MSH2	MSH2	-0.713228	9.79949	5.75608	0.0735322	0.180897
PDSS1	PDSS1	0.713216	9.74082	9.10628	0.0594963	0.155585
CBX3	CBX3	-0.713196	10.028	5.84348	0.0436789	0.124119
PRPF40B	PRPF40B	0.713075	9.73942	7.66888	0.0836735	0.19845
IMMT	IMMT	-0.712976	10.1353	10.1539	0.0231602	0.078455
APBB2	APBB2	0.712164	9.71739	15.599	0.0446902	0.126019
DLG2	DLG2	0.712085	10.2732	5.71721	0.0169701	0.0619517
RPL22L1	RPL22L1	-0.71208	11.207	28.2712	3.26234e-06	5.61799e-05
C20orf27	C20orf27	0.711851	9.81162	5.09012	0.0739834	0.1814
TASOR	TASOR	0.711133	9.75415	7.30765	0.0695805	0.173749
CDCA7	CDCA7	0.710642	9.77356	6.31399	0.0814958	0.194901
ENSCSAG00000018896	ENSCSAG00000018896	-0.71063	10.7127	22.1844	0.000733198	0.00569418
CWC25	CWC25	0.710485	9.77837	9.52052	0.0314596	0.0981137
FBXO11	FBXO11	0.710134	9.73447	7.77909	0.0904049	0.210156
HDLBP	HDLBP	0.709993	10.4653	18.2619	0.00120164	0.00837249
KRTCAP2	KRTCAP2	-0.70909	10.0343	6.21342	0.0420095	0.121126
ATP6V1F	ATP6V1F	-0.708779	10.0918	7.17101	0.0322598	0.0999433
GLRX3	GLRX3	-0.708691	10.0285	7.14337	0.0365296	0.109482
ENSCSAG00000003731	ENSCSAG00000003731	-0.70834	9.74575	9.85056	0.0464168	0.129469
MDM2	MDM2	0.707874	9.8643	4.21251	0.0403678	0.117432
ENSCSAG00000010852	ENSCSAG00000010852	-0.706824	9.74575	7.64702	0.0772493	0.18771
IKZF5	IKZF5	0.706578	9.70949	18.8109	0.0412053	0.119427
RHOG	RHOG	0.706369	9.80219	5.48738	0.0680758	0.171321
GGNBP2	GGNBP2	0.705765	9.87845	5.42981	0.0484522	0.133689
ALDH1A1	ALDH1A1	-0.705752	10.391	6.75199	0.00949204	0.0405598
TRIM44	TRIM44	0.705625	9.97144	5.68231	0.0355326	0.107109
PSMD3	PSMD3	-0.705343	9.99172	5.32872	0.0510246	0.138788
PMM1	PMM1	0.705063	9.75555	6.43512	0.0835806	0.198412
CCNB2	CCNB2	-0.704926	9.8487	4.59452	0.102961	0.230193
MRPL46	MRPL46	-0.70483	9.87461	5.21814	0.0607566	0.158159
GNG10	GNG10	-0.704723	10.2161	9.95246	0.0195612	0.06933
HM13	HM13	-0.704323	10.0395	6.0786	0.0423916	0.121941
PDZK1	PDZK1	-0.704291	9.86946	3.75537	0.0943705	0.217023
KLF7	KLF7	0.703906	9.72809	9.87259	0.0818218	0.195408
BTG3	BTG3	-0.703894	9.87204	4.26849	0.0825858	0.196777
NKAPD1	NKAPD1	0.703856	9.72524	8.72084	0.0960181	0.220018
TMED1	TMED1	-0.702594	9.79611	5.99162	0.0651188	0.165334
HMGN1	HMGN1	-0.702356	10.6811	23.8958	0.00155908	0.0103717
EPN1	EPN1	0.70208	10.0193	6.65073	0.0238913	0.0802978
ZNF598	ZNF598	0.702003	9.7231	11.0173	0.0653768	0.165825
ALG12	ALG12	0.701585	9.74645	6.50391	0.0939253	0.216385
WDR5	WDR5	0.701497	9.75275	6.85356	0.0790611	0.190913
XRCC5	XRCC5	-0.701465	10.338	14.0256	0.0126091	0.04998
RAB3GAP1	RAB3GAP1	0.701308	9.77493	5.509	0.0847917	0.200364
YDJC	YDJC	0.70123	9.95818	5.91598	0.0376195	0.111902
NGRN	NGRN	-0.701186	9.74364	6.14797	0.112524	0.244983
ZNF385A	ZNF385A	0.701156	9.73659	8.22281	0.0809669	0.194358
SYBU	SYBU	0.701084	9.74575	7.05955	0.0851518	0.200837
SMIM12	SMIM12	-0.70063	9.77562	5.46026	0.0916711	0.212479
ADIPOR2	ADIPOR2	0.700524	9.77218	5.58067	0.0874689	0.204633
ENSCSAG00000015723	ENSCSAG00000015723	0.699824	9.74785	7.25915	0.08113	0.194599
LRRC42	LRRC42	0.698828	9.8893	5.32773	0.0491223	0.134824
KDELR2	KDELR2	-0.698379	10.1082	7.0338	0.0316302	0.0984073
SMIM14	SMIM14	-0.697759	9.7618	5.07835	0.121703	0.258305
AMFR	AMFR	0.697181	9.71953	9.34899	0.0999547	0.22583
COBLL1	COBLL1	0.696922	9.74645	7.33234	0.078325	0.189786
RPA2	RPA2	-0.696807	9.8143	6.44547	0.0537074	0.144332
IFRD1	IFRD1	0.696772	9.83093	5.37219	0.057297	0.151371
ASPH	ASPH	0.696521	9.79678	5.21094	0.0807912	0.194174
[truncated: 3,150 more rows]

## Sheet: Bystander vs Mock
	genes	logFC	logCPM	F	PValue	FDR
ENSCSAG00000014913	ENSCSAG00000014913	-1.06686	9.83358	46.4468	9.91464e-08	1.89076e-05
CDC42EP3	CDC42EP3	0.935775	9.97564	44.1078	1.08917e-09	3.11563e-07
NPC2	NPC2	-0.835462	11.2419	99.4293	1.84222e-22	9.48561e-19
IL11	IL11	0.759035	10.5107	14.5023	0.000147886	0.00928619
DUSP1	DUSP1	0.753386	10.5177	22.7879	2.05813e-06	0.000252316
ENSCSAG00000019310	ENSCSAG00000019310	0.736652	9.87204	29.0924	3.72373e-06	0.000399447
SQSTM1	SQSTM1	0.722628	11.1361	67.8155	5.14995e-16	6.62928e-13
ENSCSAG00000005574	ENSCSAG00000005574	0.720216	10.314	40.3967	5.13814e-09	1.20256e-06
ENSCSAG00000015001	ENSCSAG00000015001	0.695861	9.74645	39.8995	6.37321e-05	0.00512744
PSAP	PSAP	-0.683065	10.2964	33.5239	2.66792e-08	5.49485e-06
LRP10	LRP10	0.672508	9.80421	24.152	0.000128679	0.00860479
MYO1E	MYO1E	-0.672129	9.77356	21.9981	0.000591011	0.0264619
MARCHF6	MARCHF6	0.670253	9.79678	24.6392	0.000134622	0.0086646
RAB8A	RAB8A	-0.663126	9.81831	18.1278	0.000747037	0.0315286
BAG3	BAG3	0.644444	9.7859	23.7332	0.000277157	0.0155118
NGRN	NGRN	0.616543	9.74364	29.1134	0.000553619	0.025681
SLC19A2	SLC19A2	0.612203	9.7181	54.6416	0.000131076	0.00865268
RGS2	RGS2	0.611099	9.78727	16.169	0.000702939	0.0304154
INHBA	INHBA	0.607863	10.1364	15.6389	8.16649e-05	0.00622602
DUSP3	DUSP3	0.601956	9.78317	21.2055	0.000717517	0.0307875
ENSCSAG00000011203	ENSCSAG00000011203	0.598708	9.73518	31.5889	0.000730747	0.031096
ZNF732	ZNF732	0.595809	9.73022	37.1495	0.000424164	0.0218078
ENSCSAG00000005572	ENSCSAG00000005572	-0.593736	10.3519	59.5608	2.7612e-07	4.1341e-05
SERPINE1	SERPINE1	0.592762	10.7034	28.2239	1.31233e-07	2.33007e-05
TNFAIP3	TNFAIP3	0.592019	9.84676	14.1477	0.000807799	0.0335432
JADE1	JADE1	0.58993	9.912	15.29	0.000563292	0.0258964
PDZK1	PDZK1	-0.587699	9.86946	13.5144	0.00150747	0.0516845
LGMN	LGMN	-0.585236	10.1812	28.4877	1.28196e-05	0.00122238
NELFA	NELFA	0.583403	9.74575	25.2265	0.00122425	0.044392
TOPORS	TOPORS	0.58287	9.79949	17.9892	0.00110407	0.0414953
ENSCSAG00000008555	ENSCSAG00000008555	-0.580177	9.7625	19.1123	0.00278678	0.0713065
TOLLIP	TOLLIP	-0.57893	9.74645	23.9754	0.0015157	0.0516845
SMYD2	SMYD2	-0.578395	9.78111	15.7503	0.00329888	0.0791891
TMBIM6	TMBIM6	-0.576675	10.4168	47.8963	2.69733e-07	4.1341e-05
HSP90B1	HSP90B1	-0.576459	10.9139	42.6268	1.01802e-10	3.74412e-08
NGF	NGF	0.574823	9.86106	16.2299	0.000577745	0.0260948
UBA2	UBA2	0.574433	10.0531	22.9039	2.08181e-05	0.00194896
ENSCSAG00000004000	ENSCSAG00000004000	-0.573972	9.77149	17.0476	0.00328555	0.0791891
FGF5	FGF5	0.573182	10.3164	29.2694	1.6879e-07	2.85155e-05
FAM107B	FAM107B	-0.571097	9.8931	12.8248	0.00174934	0.0566501
FOSL2	FOSL2	0.57035	10.0152	17.3212	0.00013382	0.0086646
UQCR10	UQCR10	-0.562148	10.0706	25.1164	0.000125197	0.0084821
AMOTL2	AMOTL2	0.561802	10.0064	14.8548	0.000478873	0.0232615
NUAK2	NUAK2	0.561305	9.88421	13.719	0.00151476	0.0516845
MED21	MED21	-0.560868	9.75554	18.5018	0.00373708	0.0866768
KRT81	KRT81	-0.557847	9.8428	12.0249	0.00272929	0.0709754
CHCHD4	CHCHD4	0.5573	9.81296	16.7739	0.00136556	0.0481595
STK19	STK19	0.55728	9.73941	26.5543	0.0014737	0.0512707
S100A4	S100A4	0.556997	11.957	33.1757	1.09743e-08	2.35445e-06
YOD1	YOD1	0.55551	9.76319	20.896	0.00163167	0.0542032
HSPA4	HSPA4	0.552937	10.146	26.6187	5.38066e-06	0.000565408
CD70	CD70	0.552399	9.78043	17.1171	0.00210505	0.0626525
RNF19A	RNF19A	0.550912	9.73093	30.6366	0.00117515	0.0432202
GLUL	GLUL	-0.547376	9.77631	14.3065	0.00518338	0.105076
ENSCSAG00000017292	ENSCSAG00000017292	0.547357	9.74855	22.0782	0.00218144	0.0641843
EXOSC9	EXOSC9	0.544551	9.75415	20.3208	0.00248565	0.067648
MRPL27	MRPL27	-0.543261	10.1213	28.4447	8.5411e-05	0.00637364
COMMD9	COMMD9	-0.543178	9.77562	14.8199	0.00538169	0.107429
AFF4	AFF4	0.542279	9.88166	14.0402	0.00134882	0.0478971
RANGRF	RANGRF	-0.542112	9.78999	13.757	0.00574199	0.112657
IFIT1	IFIT1	0.537233	9.81296	11.7209	0.00250937	0.067648
ZC3HAV1	ZC3HAV1	0.535329	9.88805	8.96081	0.00282118	0.0713264
LMCD1	LMCD1	0.534635	9.82961	12.1064	0.00188752	0.0585472
SERINC2	SERINC2	-0.534228	9.81497	12.8814	0.0056113	0.111125
FSTL3	FSTL3	0.53414	9.94784	15.6938	0.000371635	0.0194263
COPS7A	COPS7A	-0.530729	9.7625	15.5828	0.00664705	0.123558
CPLX1	CPLX1	0.530125	9.72096	31.2824	0.00228892	0.0652429
ENSCSAG00000013802	ENSCSAG00000013802	-0.5301	9.8791	11.6016	0.00375503	0.0867025
WDR75	WDR75	-0.52964	9.78248	13.5291	0.00696004	0.126753
GINM1	GINM1	0.52766	9.82364	14.484	0.002195	0.0642163
WDR45B	WDR45B	0.52696	9.8988	13.5041	0.0017833	0.0569388
HOXA9	HOXA9	0.526272	9.93743	12.1862	0.00139869	0.0489921
CHST12	CHST12	0.525746	9.79543	14.7892	0.00333736	0.0791891
LAMTOR5	LAMTOR5	-0.523336	9.75345	16.4418	0.0075392	0.134426
UBALD1	UBALD1	0.523084	9.73093	24.8389	0.00310182	0.0764175
TMEM50A	TMEM50A	-0.521902	9.96664	15.4099	0.00127424	0.0458816
TECR	TECR	-0.521037	10.065	21.4456	0.00037351	0.0194263
PAXX	PAXX	0.520937	9.84542	15.0058	0.00182545	0.0575289
NOP10	NOP10	-0.519652	10.111	27.7948	0.000190559	0.0115434
ENSCSAG00000016048	ENSCSAG00000016048	0.519551	9.82961	13.6448	0.00279742	0.0713065
ATRN	ATRN	0.518513	9.71452	48.1361	0.000574171	0.0260948
TEAD4	TEAD4	0.518438	9.79611	14.5461	0.00346832	0.0815452
DDX42	DDX42	0.516905	9.77011	16.452	0.00395349	0.0904735
POLR1C	POLR1C	0.516008	9.79882	14.7684	0.00327786	0.0791891
TMEM59	TMEM59	-0.514816	9.92446	12.1706	0.00302764	0.0752817
D2HGDH	D2HGDH	0.514595	9.73305	23.7336	0.00339353	0.0801526
ENSCSAG00000015147	ENSCSAG00000015147	-0.51416	9.93988	14.5985	0.00190847	0.0588426
AP1G1	AP1G1	0.51373	9.75415	17.5527	0.00460297	0.0975337
RAB35	RAB35	0.513343	9.74785	19.6868	0.00412594	0.0930149
SH2D4A	SH2D4A	0.512604	9.76735	16.0744	0.00462762	0.0976542
NF1	NF1	0.512483	9.78795	14.2572	0.00454271	0.0966772
GSN	GSN	-0.510665	9.79339	12.3477	0.00935132	0.15094
SEC16A	SEC16A	0.509711	9.73376	22.6555	0.00429586	0.0945272
GRN	GRN	-0.508163	10.1438	18.7451	0.000224256	0.0131215
HNRNPDL	HNRNPDL	0.505906	10.6877	47.3134	3.3232e-09	8.14816e-07
ENSCSAG00000018159	ENSCSAG00000018159	0.50567	9.78794	14.2833	0.00454377	0.0966772
IER3	IER3	0.503668	10.2868	14.6368	0.000137826	0.0087613
HTRA2	HTRA2	-0.503608	9.74012	18.7476	0.00696664	0.126753
TCTEX1D2	TCTEX1D2	-0.503241	9.78043	12.1879	0.0108428	0.165176
ENSCSAG00000000206	ENSCSAG00000000206	0.503139	9.80489	11.6552	0.00503533	0.103722
ENSCSAG00000000021	ENSCSAG00000000021	0.502436	9.87974	11.3267	0.00613839	0.117441
SPP1	SPP1	-0.502248	11.0205	15.2767	9.86451e-05	0.00705449
DNAJC9	DNAJC9	0.500997	9.84608	13.5672	0.0028259	0.0713264
DPP3	DPP3	-0.499364	9.7708	14.1173	0.00860673	0.143883
PPRC1	PPRC1	0.498686	9.75554	17.1711	0.00514319	0.105076
ENSCSAG00000016314	ENSCSAG00000016314	0.498685	9.75972	16.2915	0.00575429	0.112657
NIP7	NIP7	0.498651	9.77149	14.9569	0.00567702	0.111996
CEP95	CEP95	0.496572	9.738	24.5476	0.00322399	0.0790491
EIF2AK4	EIF2AK4	0.496269	9.88867	11.9684	0.00275619	0.0713065
ADAMTS1	ADAMTS1	0.496217	9.98578	8.13282	0.00443007	0.0954411
NDUFV3	NDUFV3	0.493444	9.76596	14.9656	0.00651157	0.122365
TNFRSF1A	TNFRSF1A	0.493	9.95211	11.7524	0.00239529	0.0666668
RAB29	RAB29	-0.492365	9.75763	14.0178	0.0106568	0.163796
ATP6AP1	ATP6AP1	-0.492356	9.97204	12.5516	0.00267412	0.0698935
POGLUT2	POGLUT2	-0.492264	10.0152	12.479	0.00166826	0.0550634
FSTL5	FSTL5	-0.49171	9.74785	17.8799	0.00622144	0.118207
ACBD3	ACBD3	0.491501	9.75554	16.0666	0.00663454	0.123558
TUFT1	TUFT1	0.490749	9.76665	18.5001	0.00413518	0.0930149
TMED7	TMED7	0.490568	9.7818	13.6245	0.0063257	0.119308
CDC26	CDC26	-0.490251	9.80355	10.9348	0.0112868	0.167964
NDUFA13	NDUFA13	-0.488357	10.6004	59.4768	2.81013e-07	4.1341e-05
ZFC3H1	ZFC3H1	0.48804	9.76942	14.975	0.00658359	0.123269
ENSCSAG00000012062	ENSCSAG00000012062	-0.487546	10.9411	61.2539	1.78092e-10	5.73121e-08
RCAN1	RCAN1	0.486799	9.75065	17.2394	0.00582226	0.113556
HDGF	HDGF	-0.486632	9.78658	10.9198	0.0129091	0.17631
PELO	PELO	0.484031	9.8643	11.5058	0.00426644	0.0942828
ANKRD46	ANKRD46	0.481319	9.738	18.7188	0.0072902	0.1316
ATF4	ATF4	0.481108	9.92507	10.6412	0.00326395	0.0791891
CCN1	CCN1	0.480179	10.7852	20.6188	6.2348e-06	0.000642059
MCRS1	MCRS1	-0.479219	9.78863	10.6222	0.0144922	0.191756
PROSER2	PROSER2	0.47868	9.73305	21.7295	0.00588274	0.113986
RELN	RELN	-0.478618	9.99704	9.43083	0.00442591	0.0954411
PDZD8	PDZD8	0.478518	9.96543	10.1586	0.00384076	0.0882859
CTSL	CTSL	-0.477901	12.8436	45.4173	2.58765e-11	1.11032e-08
ENSCSAG00000019282	ENSCSAG00000019282	-0.477149	9.81831	10.4662	0.0119875	0.170979
ENSCSAG00000006997	ENSCSAG00000006997	0.476844	9.74364	17.646	0.00736676	0.132165
RMND5B	RMND5B	0.476064	9.79475	12.0865	0.00776562	0.136841
ZNF655	ZNF655	0.47572	9.7618	14.6462	0.00790229	0.137928
CTSA	CTSA	-0.475715	9.94418	11.2462	0.0046606	0.0979487
ARF6	ARF6	0.474873	9.77287	13.7039	0.00801778	0.138535
MKRN2	MKRN2	0.474696	9.75135	15.9697	0.00824282	0.140537
PPP2R2A	PPP2R2A	0.474572	9.88102	11.0273	0.00419849	0.0935845
BNIP1	BNIP1	0.473988	9.75205	15.3999	0.00922729	0.150915
SLC39A1	SLC39A1	-0.473909	10.139	21.8889	0.000474113	0.0232615
UQCRQ	UQCRQ	-0.473374	10.0616	18.6992	0.00110097	0.0414953
GTF2F2	GTF2F2	0.472092	9.81028	11.4604	0.00777395	0.136841
ARID4A	ARID4A	-0.471691	9.72738	27.8013	0.00252393	0.0676859
COA7	COA7	-0.469634	9.78248	10.3531	0.0162618	0.202726
MARS2	MARS2	0.469343	9.73093	20.0346	0.00818335	0.139987
ARHGAP1	ARHGAP1	-0.469181	9.82231	9.42656	0.0138913	0.187241
DLST	DLST	0.468712	9.85652	11.3151	0.00503601	0.103722
PDLIM1	PDLIM1	0.468024	9.74504	16.1081	0.01016	0.159009
ATF5	ATF5	0.46643	9.77356	12.7118	0.0102309	0.159628
C15orf40	C15orf40	0.466218	9.80219	11.6814	0.00838534	0.141561
RASA1	RASA1	0.465984	9.79135	11.9434	0.00938263	0.150972
ENSCSAG00000019435	ENSCSAG00000019435	0.465964	9.83952	11.4387	0.0059107	0.113986
ENSCSAG00000019437	ENSCSAG00000019437	-0.464762	9.78999	10.5526	0.0163362	0.202726
ENSCSAG00000000395	ENSCSAG00000000395	-0.464724	11.0887	55.2822	5.62403e-11	2.22755e-08
KCTD20	KCTD20	0.463711	9.83556	11.1583	0.00672425	0.124544
SLC35B4	SLC35B4	-0.463478	9.80084	9.41387	0.0175492	0.211802
CD63	CD63	-0.463315	10.722	58.9227	1.27601e-07	2.33007e-05
CDKN1B	CDKN1B	0.463208	9.80826	11.4597	0.00893379	0.147436
CREB1	CREB1	0.463155	9.74715	16.2942	0.0092325	0.150915
PRPF4	PRPF4	0.462792	9.72453	22.9909	0.00678562	0.12523
EXOSC1	EXOSC1	-0.460233	9.83226	9.24377	0.014848	0.19355
COL8A1	COL8A1	0.460061	9.77974	11.8314	0.0110995	0.16711
FAHD1	FAHD1	-0.459751	9.81094	9.54396	0.015857	0.20035
COP1	COP1	0.458608	9.7231	22.3663	0.00842689	0.141798
GADD45A	GADD45A	0.457753	9.78385	11.5469	0.0116096	0.169125
CEBPZ	CEBPZ	0.457321	9.82829	10.02	0.00944681	0.151532
AIFM2	AIFM2	-0.457081	9.75763	12.3826	0.0175233	0.211802
RGS19	RGS19	0.456403	9.75345	13.9125	0.0122953	0.172973
AP1M2	AP1M2	-0.45637	10.0187	13.0201	0.00263507	0.0695794
DHFR	DHFR	-0.456329	9.79067	11.2196	0.0154271	0.198586
ALDH1A1	ALDH1A1	-0.454615	10.391	16.6659	4.78662e-05	0.0040522
TGM2	TGM2	0.454615	9.7859	11.8964	0.0111589	0.16711
ZNF644	ZNF644	0.453465	9.80624	10.6351	0.0109197	0.165858
GBE1	GBE1	-0.452486	9.77287	10.2187	0.0202488	0.230666
HPS6	HPS6	0.451704	9.72738	19.3988	0.0107017	0.163937
MYC	MYC	0.451612	10.1164	10.6744	0.00112052	0.0416477
LIMCH1	LIMCH1	0.451074	9.79678	10.7582	0.0116282	0.169125
IMMP1L	IMMP1L	0.450699	9.74082	15.5684	0.0137249	0.185972
ST6GALNAC4	ST6GALNAC4	0.450544	9.80759	10.2945	0.0111306	0.16711
EEF2	EEF2	0.450341	11.6328	54.3703	3.30251e-13	2.12558e-10
BECN1	BECN1	-0.450174	9.94295	10.0119	0.0073097	0.1316
TRAF7	TRAF7	0.449894	9.74364	15.6641	0.0116604	0.169125
C19orf54	C19orf54	0.449752	9.7231	22.3853	0.00871871	0.144815
STXBP2	STXBP2	-0.449483	9.81229	9.37746	0.0179412	0.213897
CDKN2C	CDKN2C	0.448614	9.74645	14.5229	0.0125351	0.173436
PALM2AKAP2	PALM2AKAP2	0.448338	9.73305	19.4945	0.00913288	0.15024
EXOSC3	EXOSC3	-0.448098	9.75554	11.8188	0.0198345	0.227546
PGRMC2	PGRMC2	-0.448032	9.75414	12.1593	0.019084	0.220817
DBF4	DBF4	0.447917	9.76527	13.903	0.0110489	0.16711
ARIH2	ARIH2	0.446875	9.79543	10.2848	0.0129976	0.177049
RNF216	RNF216	0.446535	9.9405	10.393	0.00436627	0.0952624
TSGA10	TSGA10	0.445397	9.72025	22.6046	0.0100757	0.158171
PDHX	PDHX	0.445152	9.73447	16.7439	0.0125976	0.173436
COMMD5	COMMD5	-0.44481	9.74785	13.2096	0.0184602	0.217409
PHF14	PHF14	0.444601	9.85587	9.4024	0.0103537	0.160575
OLA1	OLA1	0.443606	10.0199	12.6829	0.00202562	0.0613987
ENSCSAG00000012012	ENSCSAG00000012012	-0.442773	9.74645	12.9444	0.0190653	0.220817
FAM83G	FAM83G	0.442766	9.72524	26.4892	0.00495138	0.103217
FUBP3	FUBP3	0.442638	9.76942	11.753	0.0146047	0.191836
BAZ2B	BAZ2B	0.442558	9.75484	14.692	0.0120534	0.171445
USP38	USP38	0.442545	9.74294	15.3506	0.0125297	0.173436
PPIE	PPIE	-0.442036	9.78043	9.69479	0.0225443	0.248566
SRI	SRI	-0.441628	10.0829	16.8399	0.00188114	0.0585472
EEF1A1	EEF1A1	-0.441589	12.5575	68.9122	3.05271e-16	5.23946e-13
RNF6	RNF6	-0.441478	9.73093	19.9543	0.0080907	0.139196
PFN1	PFN1	-0.441243	12.3526	94.6023	1.72458e-21	4.43992e-18
COX8A	COX8A	-0.440643	10.0706	16.6234	0.00213941	0.0633094
SARNP	SARNP	-0.440218	9.8791	8.96871	0.0136116	0.184923
MRM2	MRM2	0.439876	9.74364	14.3109	0.0154251	0.198586
ATAD3A	ATAD3A	0.439722	9.86365	10.5988	0.00794533	0.138044
MCL1	MCL1	0.439623	9.88484	8.42011	0.0121262	0.171549
NXF1	NXF1	0.439423	9.75554	12.6929	0.015388	0.198586
ANXA1	ANXA1	-0.439358	10.6958	34.4666	7.33912e-07	9.9445e-05
SLC20A1	SLC20A1	0.437624	9.87268	9.78009	0.00796254	0.138044
ARHGAP5	ARHGAP5	0.437591	9.75135	14.9956	0.011451	0.168981
OGG1	OGG1	0.435864	9.72595	19.376	0.0124951	0.173436
TIMP2	TIMP2	-0.435535	9.83754	8.09457	0.0213575	0.240109
NEU1	NEU1	-0.434783	10.4075	19.2345	0.000115524	0.00793109
BCAR1	BCAR1	0.434632	9.77425	11.2704	0.0155424	0.199048
TUSC2	TUSC2	-0.434597	9.77837	9.84871	0.023269	0.250524
STMN1	STMN1	-0.43335	10.2332	17.7708	0.000458542	0.0231474
MAP2K3	MAP2K3	0.432836	9.87332	9.33084	0.00956825	0.15251
ISYNA1	ISYNA1	-0.432741	9.86365	8.27325	0.0169237	0.207972
NFKBIA	NFKBIA	0.432528	10.111	2.47749	0.11578	0.488245
CST3	CST3	-0.432513	13.1268	38.4787	7.87619e-10	2.38556e-07
AFTPH	AFTPH	-0.432292	9.76249	10.8257	0.0229483	0.249429
TP53RK	TP53RK	0.432019	9.75554	12.3622	0.0190494	0.220817
PPIF	PPIF	0.4315	9.96904	12.1167	0.00291074	0.0727543
TSEN2	TSEN2	0.431483	9.71882	21.9275	0.0123863	0.173307
NFE2L3	NFE2L3	0.431146	9.76666	11.1753	0.0187037	0.218875
CCDC6	CCDC6	0.430589	9.7818	10.335	0.0179498	0.213897
XAB2	XAB2	-0.430356	9.75485	11.0083	0.02407	0.252964
JMJD6	JMJD6	0.429344	9.75205	12.3575	0.0188167	0.219699
SAT1	SAT1	-0.429249	10.5234	13.3162	0.000275719	0.0155118
TPI1	TPI1	-0.428733	11.1887	69.4856	1.63079e-10	5.59797e-08
PRKDC	PRKDC	-0.428633	10.0577	14.1775	0.00277581	0.0713065
PRPF31	PRPF31	-0.425982	9.86301	8.25132	0.0179419	0.213897
UBL5	UBL5	-0.425001	10.0377	14.434	0.00422932	0.0938655
BMPR1A	BMPR1A	0.424396	9.72096	25.5762	0.0072967	0.1316
RHOB	RHOB	0.424052	10.4949	19.8685	2.12573e-05	0.00195453
ENSCSAG00000014769	ENSCSAG00000014769	-0.42357	10.1869	12.2636	0.00110071	0.0414953
TMEM101	TMEM101	0.423073	9.72738	17.6019	0.0158828	0.20035
RPP25L	RPP25L	0.421956	9.81563	9.29595	0.0167065	0.206288
PFAS	PFAS	-0.421424	9.75065	11.3918	0.0267079	0.267547
JMJD1C	JMJD1C	0.421135	9.738	19.8424	0.00933989	0.15094
PPM1D	PPM1D	0.420635	9.98994	7.79196	0.00615831	0.117441
ARF4	ARF4	-0.420471	10.1428	17.2487	0.00172317	0.0561557
TIPARP	TIPARP	0.419115	9.84017	7.71111	0.0241334	0.252964
VPS4B	VPS4B	-0.417948	9.75275	10.6793	0.0282679	0.274108
SMAP1	SMAP1	0.417865	9.81228	8.62789	0.0205617	0.233199
ENSCSAG00000000533	ENSCSAG00000000533	0.417376	9.73305	15.7339	0.0171763	0.209877
AREG	AREG	0.416713	9.84214	6.08136	0.0181321	0.214626
SLC16A1	SLC16A1	0.416382	9.73871	13.4014	0.0227171	0.249315
ZFAND5	ZFAND5	0.416239	10.0469	8.39435	0.00517664	0.105076
KCTD3	KCTD3	0.415812	9.79203	9.50412	0.0198956	0.227546
TPT1	TPT1	0.414374	12.1075	52.6543	7.59009e-13	3.90814e-10
RHOBTB3	RHOBTB3	0.414259	9.72666	16.4802	0.0189549	0.220812
NDUFA4	NDUFA4	-0.414208	10.5397	41.1244	2.20147e-05	0.00198866
ATF6	ATF6	-0.414207	9.75554	10.1185	0.0302417	0.28467
SMG1	SMG1	0.413714	9.78862	8.95313	0.0223763	0.247952
PSMA5	PSMA5	-0.413672	9.95332	9.88025	0.0105949	0.163796
ENSCSAG00000001440	ENSCSAG00000001440	-0.413495	9.85261	8.00023	0.0217712	0.243166
TOMM34	TOMM34	0.412667	9.78317	9.34702	0.0229616	0.249429
NEK6	NEK6	0.412651	9.76804	10.3094	0.0229369	0.249429
ENSCSAG00000018281	ENSCSAG00000018281	0.412414	9.72738	17.5007	0.0164406	0.203491
RPUSD2	RPUSD2	0.411951	9.75415	11.1572	0.0239026	0.252964
CRYZ	CRYZ	-0.411571	9.93866	8.82185	0.0125896	0.173436
ATXN10	ATXN10	0.411041	10.0475	11.2762	0.00351154	0.0821859
ENSCSAG00000010606	ENSCSAG00000010606	-0.410979	10.6027	38.577	1.07031e-05	0.00105982
GDI1	GDI1	0.410813	9.88421	8.68862	0.0117626	0.169553
TMEM230	TMEM230	-0.410362	9.76458	9.5607	0.0319783	0.292983
SUPV3L1	SUPV3L1	0.410096	9.85717	8.57714	0.0147434	0.193165
RAB4A	RAB4A	0.409717	9.80017	8.93828	0.0217388	0.243166
PSMB3	PSMB3	-0.408595	10.3624	29.4132	0.000233356	0.0135006
NDUFAF4	NDUFAF4	0.407306	9.76042	10.2902	0.0270005	0.268908
ENSCSAG00000001902	ENSCSAG00000001902	0.407273	9.92321	7.80322	0.0155966	0.199048
GHITM	GHITM	-0.407016	10.4348	36.6996	9.03738e-05	0.00664764
RRN3	RRN3	0.406946	9.74575	11.9382	0.0255106	0.260326
SLC30A9	SLC30A9	-0.406565	9.80826	7.62529	0.0321836	0.293704
NRM	NRM	-0.406512	9.7859	7.66654	0.0379873	0.314025
PSMB6	PSMB6	-0.406451	10.215	23.2198	0.00101478	0.0401931
COPE	COPE	-0.406351	10.1454	18.2299	0.00234931	0.0657423
TPGS1	TPGS1	-0.406088	9.82298	7.25237	0.0345959	0.302949
NUCB2	NUCB2	-0.405713	9.80152	7.69478	0.0345904	0.302949
UBASH3B	UBASH3B	0.405641	9.72595	17.3204	0.0185361	0.217409
MTMR6	MTMR6	0.404592	9.72168	19.1249	0.0176017	0.211802
RILPL1	RILPL1	0.403595	9.74995	11.1676	0.0262475	0.266041
KDM5A	KDM5A	-0.403366	9.76873	8.69762	0.0341897	0.302811
FAM161A	FAM161A	0.403298	9.74153	12.9285	0.0239953	0.252964
TXLNG	TXLNG	0.403267	9.74645	11.812	0.0251358	0.258849
BRD7	BRD7	0.403212	9.76735	9.7124	0.0265701	0.26682
DCDC1	DCDC1	-0.402855	9.94967	7.39105	0.0163393	0.202726
ENSCSAG00000018888	ENSCSAG00000018888	0.402843	9.7288	15.0764	0.0227575	0.249315
ING2	ING2	0.402661	9.75065	10.9909	0.0275256	0.270993
VIM	VIM	-0.402155	12.5081	54.9746	2.46461e-13	1.8129e-10
HSD17B2	HSD17B2	-0.401831	10.6345	11.2348	0.000830633	0.0342154
CHRAC1	CHRAC1	0.40157	9.73093	14.8508	0.0242036	0.252964
DSTN	DSTN	-0.401213	10.1235	14.7136	0.00333195	0.0791891
USP42	USP42	0.40074	9.75415	11.8967	0.0245126	0.253955
COPRS	COPRS	0.400604	9.89944	8.84562	0.0117718	0.169553
TFRC	TFRC	-0.400553	9.75415	9.80171	0.0360298	0.308156
AKIRIN2	AKIRIN2	0.400398	9.92074	8.03461	0.0123489	0.173254
SCCPDH	SCCPDH	-0.400346	9.79271	8.06257	0.0355821	0.308156
ENSCSAG00000011848	ENSCSAG00000011848	-0.400124	9.77974	8.26961	0.03674	0.308888
SRR	SRR	-0.400123	9.80556	7.28942	0.0362389	0.308156
NCOR2	NCOR2	0.4001	9.81363	8.4127	0.0231055	0.250463
WDR74	WDR74	0.399976	9.82097	8.07434	0.0228066	0.249323
DCAF10	DCAF10	0.399825	9.74082	13.069	0.0233537	0.250524
RPS12	RPS12	0.3993	13.3491	62.1084	7.9091e-15	8.14479e-12
BRD4	BRD4	0.398723	9.83292	7.8151	0.0225147	0.248566
BNIP2	BNIP2	0.398233	9.77218	9.16496	0.0294803	0.280063
CLTCL1	CLTCL1	-0.398145	9.78317	7.48806	0.0403082	0.322278
ENSCSAG00000019017	ENSCSAG00000019017	0.398048	10.9905	40.227	2.41523e-06	0.000279708
MED19	MED19	-0.397854	9.83622	6.49586	0.0366019	0.308888
PHRF1	PHRF1	0.397203	9.75345	10.8673	0.0280109	0.273678
NOB1	NOB1	0.397169	9.90887	8.55623	0.0121274	0.171549
COQ9	COQ9	0.396705	9.90762	8.29595	0.0127178	0.174624
DPM2	DPM2	-0.39661	9.78727	7.45934	0.0422276	0.327709
ID3	ID3	-0.396526	9.89184	5.08797	0.0298862	0.282356
ATRX	ATRX	-0.396019	9.89311	6.13098	0.0336433	0.300746
TBP	TBP	0.395949	9.80826	8.19476	0.0252946	0.259446
ZNF462	ZNF462	0.395603	9.74294	12.5374	0.0234687	0.250706
CPNE8	CPNE8	0.395249	9.8096	7.82248	0.0265625	0.26682
FAM174C	FAM174C	0.39495	10.0406	8.89072	0.00779154	0.136841
ESF1	ESF1	0.394913	9.8096	7.59961	0.0292573	0.279492
ETFB	ETFB	-0.394511	10.0262	11.0563	0.00879372	0.145591
ENSCSAG00000013493	ENSCSAG00000013493	0.394432	10.032	8.19521	0.00630469	0.119308
KXD1	KXD1	-0.394197	9.90762	7.16099	0.0233053	0.250524
TACO1	TACO1	0.391675	9.91948	8.00667	0.0138047	0.186562
RABEP1	RABEP1	0.391571	9.80354	7.81892	0.0287691	0.276366
HNRNPM	HNRNPM	-0.391536	10.1739	14.8885	0.00228827	0.0652429
PSMC6	PSMC6	0.391287	9.90699	8.61999	0.0128641	0.176163
NPTN	NPTN	-0.391119	9.77287	7.82578	0.0433556	0.3322
PLD3	PLD3	-0.390973	9.83358	6.3708	0.0407106	0.322988
ENSCSAG00000007903	ENSCSAG00000007903	0.390724	9.79135	8.2131	0.0303707	0.284843
ENO1	ENO1	-0.390715	11.235	62.2572	1.81673e-09	4.67718e-07
PKMYT1	PKMYT1	0.390101	9.74223	12.1963	0.0296654	0.280826
BLVRA	BLVRA	-0.389638	9.81497	6.74448	0.0424514	0.327709
LSM7	LSM7	-0.389612	9.98638	9.499	0.0117887	0.169553
H2AZ2	H2AZ2	-0.389493	10.2644	23.1135	0.00108618	0.0414953
FAHD2A	FAHD2A	-0.389428	9.76873	7.87136	0.0447061	0.339016
PHF19	PHF19	0.389008	9.7373	13.2095	0.0274534	0.2708
DNASE1L1	DNASE1L1	0.388999	9.74012	12.2469	0.0293809	0.280063
ATP6AP2	ATP6AP2	-0.388638	9.92941	7.68763	0.0198616	0.227546
ALG2	ALG2	0.388067	9.76527	9.14883	0.0336194	0.300746
GPN2	GPN2	0.388023	9.8096	7.82884	0.0287374	0.276366
NAA15	NAA15	0.387673	9.81095	7.58158	0.0291307	0.278799
IPO7	IPO7	0.387526	9.95211	8.93139	0.0095765	0.15251
LTBR	LTBR	0.387133	9.86236	7.12937	0.0240036	0.252964
EML4	EML4	0.387058	9.85391	7.30977	0.0236407	0.251797
COPS2	COPS2	0.386889	9.9362	7.68203	0.0141633	0.189775
B3GNT2	B3GNT2	0.386825	9.73376	12.6554	0.0303404	0.284843
PPP1R15A	PPP1R15A	0.386158	10.2028	4.25621	0.039346	0.320013
POLR3C	POLR3C	0.385899	9.73093	13.2324	0.0296697	0.280826
HSPB1	HSPB1	-0.385804	10.8089	25.5594	2.75771e-06	0.000302116
CAPN7	CAPN7	0.385532	9.77562	8.56875	0.033121	0.298147
HBEGF	HBEGF	0.38545	9.7625	8.93584	0.0322852	0.293704
ENSCSAG00000005360	ENSCSAG00000005360	-0.385147	10.3045	21.6811	0.000863507	0.0350094
NKTR	NKTR	-0.38438	9.79882	6.98224	0.0471344	0.344738
NXT1	NXT1	0.384335	9.777	8.46727	0.034354	0.302892
EXT2	EXT2	-0.384236	9.76735	8.41075	0.0422732	0.327709
OAZ1	OAZ1	-0.384175	10.8233	42.1674	2.44452e-06	0.000279708
CEP63	CEP63	-0.383747	9.77494	7.32198	0.0484047	0.34907
ENSCSAG00000001781	ENSCSAG00000001781	0.383109	9.74925	10.2387	0.0358775	0.308156
RNF41	RNF41	0.382814	9.74012	12.5286	0.0288393	0.276525
MCAT	MCAT	0.382659	9.77287	8.46217	0.0354381	0.308156
CENPM	CENPM	-0.382258	9.99231	9.67652	0.0118555	0.170039
BIRC6	BIRC6	0.38222	9.85522	6.7703	0.0310185	0.2893
GNB1	GNB1	-0.381931	9.75415	8.79429	0.0448878	0.33948
ENSCSAG00000002455	ENSCSAG00000002455	-0.381874	10.1061	14.2263	0.00503537	0.103722
FOSL1	FOSL1	0.381697	9.78659	7.67205	0.0368576	0.309055
ISCA2	ISCA2	-0.381515	9.81363	6.55119	0.043548	0.333165
CAMK1	CAMK1	-0.381346	9.75065	9.04193	0.0458253	0.341468
TCEAL8	TCEAL8	-0.381111	9.86882	6.91125	0.0320844	0.293433
ENSCSAG00000015723	ENSCSAG00000015723	0.380617	9.74785	10.6545	0.0345946	0.302949
DDX54	DDX54	0.380297	9.81563	7.60685	0.0306049	0.286518
DCPS	DCPS	-0.380181	9.79271	6.71661	0.0498348	0.354057
CHAF1A	CHAF1A	0.380157	9.90259	7.47026	0.0185261	0.217409
TAF1D	TAF1D	0.379615	9.89628	6.46862	0.0311588	0.289597
UBL4A	UBL4A	0.379113	9.81363	7.39867	0.0318041	0.292767
IK	IK	-0.378988	9.88293	6.43997	0.0322464	0.293704
PSME2	PSME2	-0.378907	10.3869	25.5987	0.00042777	0.0218078
PGRMC1	PGRMC1	-0.378899	9.9145	7.36255	0.0243187	0.252964
AHI1	AHI1	0.378809	9.74294	12.4521	0.0277624	0.271765
ASH1L	ASH1L	0.378449	9.83159	6.80758	0.0398704	0.322278
TOB2	TOB2	0.378405	9.72524	15.4594	0.0259735	0.263782
CMAS	CMAS	-0.377571	9.80287	6.56714	0.0477871	0.347382
SLIRP	SLIRP	-0.377303	9.89691	7.14477	0.02734	0.2708
MTG2	MTG2	0.377273	9.73588	12.3536	0.0324757	0.294916
ENSCSAG00000018399	ENSCSAG00000018399	0.377088	9.73022	13.9517	0.0273551	0.2708
TSEN15	TSEN15	-0.376888	9.74715	9.19426	0.0469267	0.344175
LDOC1	LDOC1	-0.376874	9.80084	7.25646	0.04242	0.327709
UBE2J2	UBE2J2	0.376591	9.78863	7.55213	0.0402883	0.322278
CDC5L	CDC5L	0.376449	9.98102	8.93622	0.00985979	0.155254
LGALS1	LGALS1	-0.376204	11.8595	47.5197	9.2515e-12	4.33054e-09
IREB2	IREB2	0.375995	9.78317	8.48695	0.0350217	0.306157
POLR3D	POLR3D	0.375962	9.72738	13.0219	0.0362683	0.308156
AIMP2	AIMP2	0.375955	10.0661	12.9806	0.00415487	0.0930149
YEATS4	YEATS4	0.375842	9.74785	10.0439	0.0380562	0.314025
KANSL3	KANSL3	0.375328	9.74012	11.0592	0.0353947	0.308156
CHRDL1	CHRDL1	-0.375308	9.99468	8.12206	0.014448	0.191734
AAR2	AAR2	0.375105	9.76111	8.90046	0.0388813	0.318539
SPG7	SPG7	0.374472	9.83622	6.81206	0.0325415	0.294993
STBD1	STBD1	0.373718	9.74012	10.6204	0.0406775	0.322988
P4HA2	P4HA2	-0.373662	9.77287	7.18709	0.055933	0.37244
RANBP2	RANBP2	0.373611	9.97024	7.62193	0.0141309	0.189775
PDIA3	PDIA3	-0.373036	10.5863	28.1316	8.06936e-05	0.00622602
TERF2IP	TERF2IP	0.373012	9.82497	6.85067	0.0339644	0.301552
SERPINI1	SERPINI1	-0.372983	9.7818	6.81686	0.0546536	0.370411
AGPAT5	AGPAT5	0.372824	9.7288	13.0555	0.0335701	0.300746
LRPAP1	LRPAP1	-0.372486	10.0934	11.0357	0.00777098	0.136841
HDHD2	HDHD2	0.372194	9.73235	11.7787	0.039277	0.320013
MTF2	MTF2	0.372051	9.76942	8.24897	0.0412593	0.326837
ENSCSAG00000016348	ENSCSAG00000016348	0.371719	9.88101	7.01394	0.0242808	0.252964
LIMS1	LIMS1	0.371696	10.0729	9.90948	0.00553416	0.110021
SRP14	SRP14	-0.371522	10.3379	21.5777	0.00104401	0.0410351
H1-0	H1-0	-0.371481	9.87269	4.29397	0.053176	0.364585
QRSL1	QRSL1	0.371321	9.77149	7.99027	0.0414896	0.327654
MRPS31	MRPS31	0.370563	9.79407	7.13959	0.0405247	0.322988
HS3ST1	HS3ST1	0.370347	10.1967	10.1949	0.00254725	0.0679574
PPM1G	PPM1G	0.370336	10.5745	34.6909	2.79899e-05	0.00248483
TMEM41A	TMEM41A	0.36999	9.76111	8.40279	0.0432945	0.3322
ZBED1	ZBED1	0.369832	9.7288	12.3803	0.038118	0.314031
TRAPPC2L	TRAPPC2L	-0.369744	9.81229	6.12847	0.0528738	0.363015
CUL4A	CUL4A	0.369743	9.84149	6.92923	0.0315112	0.291295
ENSCSAG00000000444	ENSCSAG00000000444	-0.369366	11.7876	53.9682	4.01294e-13	2.29585e-10
LRRFIP2	LRRFIP2	0.369352	9.90698	6.53969	0.0255321	0.260326
MRPS30	MRPS30	-0.369231	9.84804	5.664	0.0472075	0.344782
WRAP53	WRAP53	-0.369052	9.77149	7.0023	0.0575064	0.375286
MPV17	MPV17	-0.368976	9.78658	6.86655	0.0527827	0.363015
ENSCSAG00000001830	ENSCSAG00000001830	-0.368592	11.9428	61.9868	1.37934e-14	1.1837e-11
PID1	PID1	0.368467	9.79611	7.08703	0.0419378	0.327709
EPHA7	EPHA7	-0.368162	9.95818	5.6674	0.0268212	0.26816
EIF4ENIF1	EIF4ENIF1	0.367916	9.74294	10.3182	0.0393408	0.320013
WSB1	WSB1	0.36786	10.0377	7.05941	0.0145739	0.191836
ARHGAP23	ARHGAP23	0.367394	9.72738	15.2847	0.0265835	0.26682
ARHGEF1	ARHGEF1	0.367174	9.74785	9.54355	0.0426399	0.328672
POLR2L	POLR2L	-0.367006	10.2442	18.7425	0.00242802	0.0672145
UBXN8	UBXN8	0.366497	9.73234	11.5871	0.0400343	0.322278
ENSCSAG00000007386	ENSCSAG00000007386	-0.3663	9.77287	6.77678	0.0610094	0.384703
PAX6	PAX6	0.366299	9.73376	12.3904	0.0355002	0.308156
REV1	REV1	0.366212	9.76388	8.70023	0.0420586	0.327709
C4orf3	C4orf3	-0.366035	9.83292	6.06511	0.050689	0.357021
HSPA9	HSPA9	0.365951	10.304	19.0369	0.000531629	0.0251134
DHX30	DHX30	0.36593	9.7708	7.89041	0.0468231	0.343926
RTL8C	RTL8C	-0.365625	9.93558	7.42509	0.0247573	0.255974
ENSCSAG00000001168	ENSCSAG00000001168	-0.365512	10.5773	30.9794	0.000106178	0.00748921
ABHD5	ABHD5	0.365357	9.75902	8.29868	0.0466485	0.343834
IGFBP3	IGFBP3	-0.365339	13.168	19.4773	1.12028e-05	0.00108836
ENSCSAG00000000500	ENSCSAG00000000500	0.364968	9.8316	8.65075	0.0258968	0.263523
LITAF	LITAF	-0.364737	9.85522	6.0532	0.0422976	0.327709
ACTR2	ACTR2	-0.3647	10.0509	8.72828	0.0124985	0.173436
JKAMP	JKAMP	0.364619	9.79814	7.09556	0.0415791	0.327709
TIMM10	TIMM10	0.364326	9.8143	6.78615	0.0418524	0.327709
RASSF8	RASSF8	0.364078	9.72666	16.4299	0.0233544	0.250524
VMA21	VMA21	-0.363742	9.77011	7.22785	0.0580531	0.375994
COA6	COA6	-0.363595	9.74575	8.89012	0.0558133	0.37244
UBAP2	UBAP2	-0.363336	9.80624	5.72384	0.060916	0.384703
RSPO3	RSPO3	0.363264	9.97625	6.15591	0.0210589	0.23727
YTHDF3	YTHDF3	0.362886	9.7625	8.29351	0.0461052	0.342314
DDX5	DDX5	0.362497	10.565	21.5833	4.87932e-05	0.0040522
ENSCSAG00000017672	ENSCSAG00000017672	-0.361922	10.3333	20.6463	0.00122012	0.044392
GLA	GLA	-0.361671	9.76873	6.71556	0.0640026	0.390929
PHIP	PHIP	0.361552	9.85457	5.61993	0.0414644	0.327654
H2AC7	H2AC7	0.361274	9.74012	12.1732	0.0281521	0.274017
DERA	DERA	0.36104	9.82297	6.60432	0.0402636	0.322278
COPS5	COPS5	-0.36096	9.92135	6.6224	0.0310706	0.2893
ORMDL1	ORMDL1	0.360779	9.7625	7.87688	0.0493247	0.35246
CNTLN	CNTLN	0.360359	9.74364	9.46093	0.0478333	0.347382
HMGXB4	HMGXB4	0.360351	9.78111	7.21994	0.0475208	0.346088
MRPS34	MRPS34	0.360282	10.1326	13.3802	0.00358154	0.083445
TMEM243	TMEM243	0.360117	9.74995	8.97737	0.048228	0.348737
DGUOK	DGUOK	-0.360005	9.92694	6.57579	0.031841	0.292767
TNFRSF10A	TNFRSF10A	0.360003	9.74925	8.96623	0.0498526	0.354057
SFXN2	SFXN2	-0.359537	9.78931	6.26608	0.060149	0.383301
PAFAH1B2	PAFAH1B2	-0.359134	9.74574	8.49136	0.0586086	0.378224
ENSCSAG00000011895	ENSCSAG00000011895	0.359081	9.73517	12.0493	0.0364681	0.308332
SLC4A4	SLC4A4	-0.358868	9.86817	5.23088	0.0507597	0.357021
ANKRD12	ANKRD12	0.358809	9.75763	11.2454	0.0342272	0.302811
NDC1	NDC1	0.358083	9.72738	13.183	0.0397062	0.321458
RACGAP1	RACGAP1	0.357947	9.738	12.3927	0.0370862	0.309055
ACSS2	ACSS2	0.357921	9.72738	12.1001	0.0433471	0.3322
PSMG3	PSMG3	0.357493	9.87397	6.53177	0.030794	0.287764
PLPPR2	PLPPR2	0.357353	9.73305	10.9423	0.0453367	0.34009
MALSU1	MALSU1	0.357066	9.85197	5.36562	0.0416498	0.327709
TCERG1	TCERG1	0.356988	9.84804	6.11586	0.0391281	0.319795
RND3	RND3	0.356735	9.74293	11.1006	0.0356372	0.308156
GOLGA3	GOLGA3	-0.356718	9.73164	11.3626	0.0450224	0.33948
SERPINH1	SERPINH1	-0.356595	10.1148	10.9578	0.00811006	0.139196
CYBC1	CYBC1	0.356513	9.78522	6.90768	0.0496827	0.353922
NAA50	NAA50	-0.356238	9.88803	5.61667	0.0437123	0.333165
ENSCSAG00000003157	ENSCSAG00000003157	-0.35612	10.3824	25.2444	0.00101061	0.0401931
TMCO3	TMCO3	-0.355854	9.74785	8.36475	0.0595731	0.381995
TBPL1	TBPL1	-0.355663	9.78658	5.90332	0.0668175	0.396438
WDHD1	WDHD1	-0.354836	9.77425	6.97571	0.0660925	0.396438
ACO2	ACO2	-0.354569	9.96362	6.57001	0.0286956	0.276366
RING1	RING1	0.354522	9.7708	7.28674	0.0527382	0.363015
DDB1	DDB1	-0.354439	9.94295	6.74205	0.0286242	0.276366
NCLN	NCLN	0.354434	9.76735	7.54895	0.0519228	0.359364
PUS1	PUS1	0.354084	9.75205	9.44306	0.0442818	0.33679
PKP4	PKP4	0.353914	9.73518	10.3772	0.0473993	0.345693
ARHGAP17	ARHGAP17	0.35381	9.74364	10.6457	0.040641	0.322988
LSG1	LSG1	0.353802	9.74715	9.00845	0.0492661	0.35246
RWDD1	RWDD1	0.353696	10.1401	10.3872	0.00606795	0.116582
SEMA6A	SEMA6A	-0.353633	9.72168	15.9551	0.0294283	0.280063
NDUFS7	NDUFS7	-0.353486	9.93866	6.63256	0.0317351	0.292767
DNAJC2	DNAJC2	0.353425	9.86688	6.17253	0.0359256	0.308156
ENSCSAG00000019636	ENSCSAG00000019636	-0.35285	10.0962	10.7788	0.0111645	0.16711
UBAP1	UBAP1	0.352707	9.77562	6.83254	0.0558855	0.37244
BOLA1	BOLA1	-0.352487	9.74223	8.45585	0.0668103	0.396438
ENSCSAG00000005547	ENSCSAG00000005547	0.352442	9.89691	6.63068	0.0284882	0.275725
NIBAN2	NIBAN2	0.352017	9.73235	10.8586	0.0482908	0.348737
CTNNA1	CTNNA1	-0.35198	9.89057	6.02619	0.0402676	0.322278
AFF1	AFF1	-0.351869	9.72524	18.9066	0.0159144	0.20035
PHAX	PHAX	0.351448	9.88102	5.97268	0.0360112	0.308156
ATP1A1	ATP1A1	-0.35143	9.94906	7.42196	0.0237672	0.252324
THUMPD3	THUMPD3	0.35136	9.74995	8.27684	0.0560577	0.37244
MPHOSPH8	MPHOSPH8	0.351265	9.86495	6.16667	0.0367738	0.308888
XPO5	XPO5	0.35123	9.76527	7.37101	0.0551504	0.372175
POLR3E	POLR3E	0.351173	9.74294	9.36093	0.0509567	0.357042
TGOLN2	TGOLN2	0.350905	9.8643	6.30477	0.0363276	0.308156
WDR41	WDR41	-0.350862	9.76111	6.88396	0.0691236	0.40126
BBX	BBX	-0.350525	9.76389	6.98975	0.0640519	0.390929
OGT	OGT	0.350334	9.81964	5.88963	0.0511892	0.358116
TSPAN4	TSPAN4	-0.350328	9.9325	6.33431	0.0339678	0.301552
NDUFA6	NDUFA6	-0.350234	9.83886	5.65011	0.0602278	0.383329
GNA13	GNA13	0.349997	9.72809	13.7007	0.0339222	0.301552
IQCE	IQCE	-0.349786	9.74153	9.33688	0.0527058	0.363015
MRPL50	MRPL50	-0.349262	9.82497	5.42902	0.0623163	0.387989
SNAPC1	SNAPC1	0.34923	9.74925	8.35948	0.0556263	0.37244
PLPP1	PLPP1	0.348941	9.76457	7.25291	0.0573826	0.375286
CTPS1	CTPS1	0.348823	9.78795	6.38522	0.0555128	0.37244
BEX3	BEX3	-0.34878	10.2805	17.2999	0.0030411	0.0752817
RBM4B	RBM4B	0.348735	9.74294	8.92734	0.0566169	0.374178
ENSCSAG00000009802	ENSCSAG00000009802	-0.348668	10.3286	21.6822	0.00203907	0.0613987
MRM3	MRM3	0.348596	9.77425	6.83675	0.0575854	0.375322
ENSCSAG00000001699	ENSCSAG00000001699	-0.34818	9.74504	8.16865	0.0695312	0.402204
CAPZB	CAPZB	-0.348036	10.1294	11.6486	0.00982125	0.155122
CDK7	CDK7	0.347977	9.75205	8.01311	0.056544	0.374178
SHMT1	SHMT1	-0.347335	9.85912	6.17775	0.0462047	0.342314
ENSCSAG00000002263	ENSCSAG00000002263	-0.347076	10.6885	33.4093	7.64508e-05	0.00605608
SERPINB1	SERPINB1	-0.346866	9.82098	5.53523	0.0630704	0.389293
ENSCSAG00000006205	ENSCSAG00000006205	0.346206	9.7708	7.15221	0.057429	0.375286
ARHGEF28	ARHGEF28	0.346206	9.84016	5.55333	0.049946	0.354231
ANKRD18B	ANKRD18B	0.345974	9.75903	8.54818	0.0496961	0.353922
MAP1LC3A	MAP1LC3A	-0.345811	9.79135	5.51579	0.0746654	0.412502
FBXO32	FBXO32	-0.345801	9.78248	5.34417	0.080193	0.427386
COA4	COA4	0.345302	9.83556	5.88151	0.0467334	0.343834
KLHL11	KLHL11	0.345282	9.72951	11.5398	0.0469907	0.344175
MIF	MIF	-0.34526	11.4234	54.1614	5.84055e-09	1.30752e-06
KAT8	KAT8	0.345213	9.78863	6.33111	0.0573946	0.375286
EVA1A	EVA1A	0.345155	9.91825	5.98484	0.0313298	0.290662
VTA1	VTA1	-0.344827	9.79543	5.49622	0.0751198	0.413554
CAPG	CAPG	-0.344618	10.1256	11.4086	0.0106535	0.163796
SEC22B	SEC22B	-0.344425	9.74575	7.88554	0.0686791	0.400485
RPL27A	RPL27A	0.344244	10.5761	24.7469	0.000318524	0.0174477
EIF1	EIF1	-0.344165	11.0718	38.9757	1.34634e-06	0.000173308
WDR43	WDR43	0.344082	9.85	5.70097	0.0456082	0.340343
USP47	USP47	0.344067	9.79814	6.07665	0.0570047	0.374544
SLC25A33	SLC25A33	0.343959	9.73518	10.3153	0.0503553	0.356153
FRMD6	FRMD6	0.343931	9.78727	5.85922	0.0623004	0.387989
STK32A	STK32A	-0.343647	9.74223	8.45842	0.0607132	0.384703
ANKIB1	ANKIB1	-0.343627	9.72737	12.2295	0.0424415	0.327709
DNAJC6	DNAJC6	-0.3432	9.738	10.5174	0.0423634	0.327709
CFLAR	CFLAR	0.343116	9.74995	8.1223	0.0579538	0.375994
VWA8	VWA8	0.342486	9.73093	10.9706	0.049232	0.35246
UCP2	UCP2	-0.342298	9.76666	6.671	0.0736668	0.410509
HERC2	HERC2	0.34228	9.78317	6.49784	0.0594624	0.38176
SF1	SF1	0.342227	9.96181	6.14827	0.0274008	0.2708
ACAA2	ACAA2	-0.341988	9.93189	6.34236	0.0378388	0.313739
COX5B	COX5B	-0.341716	10.6515	29.6097	0.000150309	0.00932458
DNAAF2	DNAAF2	0.341493	9.75554	7.41701	0.0655769	0.396343
EMX2	EMX2	0.341227	9.80422	5.94236	0.0580422	0.375994
TPGS2	TPGS2	-0.340894	9.78248	6.44269	0.0661195	0.396438
RRM1	RRM1	-0.340506	9.87075	5.86068	0.0518468	0.359364
ATP5F1E	ATP5F1E	-0.340094	10.386	24.4321	0.00179143	0.0569388
LRBA	LRBA	0.339951	9.7708	6.64616	0.0633413	0.389293
GANAB	GANAB	-0.339923	9.80084	5.44372	0.0727937	0.409634
TNKS2	TNKS2	0.339846	9.80488	5.96491	0.0592719	0.381013
CLIC4	CLIC4	-0.339424	10.35	13.2338	0.00223032	0.0645163
RIMKLB	RIMKLB	0.339011	9.738	9.70202	0.0534644	0.365971
DCTN6	DCTN6	0.338951	9.76735	6.85961	0.0638376	0.390929
PPCDC	PPCDC	0.338938	9.7295	10.3796	0.0567238	0.374178
SETD2	SETD2	0.338931	9.88356	5.05293	0.0586178	0.378224
ENSCSAG00000009494	ENSCSAG00000009494	-0.338842	9.85652	5.13877	0.0619498	0.387111
PPARG	PPARG	0.33828	10.1645	7.10245	0.00962782	0.152534
PCBP1	PCBP1	0.338115	10.0251	7.40077	0.0176056	0.211802
PPIH	PPIH	-0.3378	9.89564	5.6934	0.0481282	0.348737
ENSCSAG00000019006	ENSCSAG00000019006	0.337631	9.77287	6.3915	0.0661524	0.396438
ZNF24	ZNF24	0.337455	9.8316	5.23102	0.0617419	0.386751
CD46	CD46	-0.337386	9.8096	5.41158	0.0713898	0.405724
PYM1	PYM1	0.337305	9.73659	9.02272	0.0626167	0.388778
ARFGAP2	ARFGAP2	0.33716	9.77905	6.29433	0.0654729	0.396343
YY1	YY1	0.336877	9.94295	5.3711	0.0396034	0.32113
ENSCSAG00000000156	ENSCSAG00000000156	-0.336874	10.4911	25.9859	0.000702124	0.0304154
CD320	CD320	-0.336783	9.88803	6.13816	0.0453762	0.34009
MON1B	MON1B	0.336611	9.72666	12.2909	0.0455799	0.340343
ZNF394	ZNF394	-0.336545	9.74925	8.10932	0.0649483	0.395127
C15orf61	C15orf61	-0.335699	9.81363	5.01535	0.0780988	0.42022
MFN2	MFN2	-0.335636	9.77011	6.08473	0.0801101	0.427386
TUBB6	TUBB6	0.335259	10.1822	12.569	0.00448621	0.0962478
NPDC1	NPDC1	0.335193	9.86171	5.36154	0.0506698	0.357021
RAD51D	RAD51D	0.335154	9.73235	9.64085	0.0621165	0.387682
UBA6	UBA6	0.335082	9.73588	9.1918	0.0615208	0.385835
GIGYF2	GIGYF2	0.334931	9.79881	5.61389	0.0669797	0.396438
MRPL38	MRPL38	-0.334743	9.89944	4.99061	0.0556878	0.37244
IFIT2	IFIT2	0.334371	9.84743	3.10986	0.0781027	0.42022
VPS35L	VPS35L	-0.333639	9.80422	4.99908	0.0825647	0.43358
ADSS2	ADSS2	0.33362	9.77425	6.45913	0.068928	0.401029
EPC1	EPC1	0.333284	9.80556	5.3823	0.0761429	0.415426
ENSCSAG00000014175	ENSCSAG00000014175	-0.332571	10.338	16.7097	0.00256858	0.0681733
TMED4	TMED4	-0.332511	9.90887	5.38878	0.0519259	0.359364
DFFA	DFFA	0.332298	9.86817	5.64656	0.0464383	0.343103
ERI3	ERI3	-0.332232	9.80084	5.08317	0.0840313	0.434851
YWHAG	YWHAG	0.332115	9.97505	6.62729	0.0241007	0.252964
ENSCSAG00000017207	ENSCSAG00000017207	0.331925	10.3088	13.8181	0.00414441	0.0930149
USP36	USP36	0.331907	9.83688	4.90579	0.0672254	0.396499
ENSCSAG00000012270	ENSCSAG00000012270	0.331785	9.80422	5.55754	0.0670633	0.396438
UGP2	UGP2	-0.331766	9.75694	6.46337	0.0835724	0.43358
PKIG	PKIG	-0.331749	9.75624	6.44808	0.0843689	0.435722
CRELD1	CRELD1	-0.331721	9.74504	7.69323	0.0717681	0.407425
TMED10	TMED10	-0.331601	10.0297	7.49654	0.0253529	0.259527
RMC1	RMC1	0.331018	9.73022	11.3783	0.0490908	0.35246
THNSL2	THNSL2	0.330954	9.78999	5.73232	0.0686275	0.400485
RAB1B	RAB1B	-0.330815	9.87139	4.88889	0.0651725	0.395723
CUL3	CUL3	0.330767	9.77011	6.44333	0.0695988	0.402204
DPH7	DPH7	0.330524	9.74575	8.36291	0.0626695	0.388778
ENSCSAG00000019744	ENSCSAG00000019744	-0.330335	10.6903	25.2465	0.000195431	0.0116175
AP2M1	AP2M1	-0.330052	9.76942	5.86289	0.0855017	0.436113
SCYL1	SCYL1	0.330012	9.84149	5.17862	0.0598718	0.382544
TIAL1	TIAL1	0.329925	9.86688	5.29341	0.0528766	0.363015
MARCHF5	MARCHF5	0.329683	9.78385	5.71934	0.0725963	0.40897
TNFRSF21	TNFRSF21	-0.329615	9.82098	4.54001	0.0848074	0.436097
ENSCSAG00000007256	ENSCSAG00000007256	0.329054	9.81897	5.42534	0.0630364	0.389293
UBLCP1	UBLCP1	0.328943	9.78317	5.90269	0.0703162	0.404586
DLD	DLD	-0.328661	9.85652	5.06217	0.0655824	0.396343
OARD1	OARD1	0.328557	9.74434	7.7864	0.072242	0.408314
PHF20L1	PHF20L1	0.328014	9.79339	5.50153	0.0733529	0.410123
PLIN3	PLIN3	0.327933	9.83754	5.46241	0.0579941	0.375994
ITGB2	ITGB2	-0.327871	9.78317	5.05902	0.0925699	0.44546
TAPBPL	TAPBPL	-0.327818	9.76804	5.68767	0.0896366	0.440787
PPP1R18	PPP1R18	0.327777	9.777	6.13258	0.0707457	0.404663
C1orf35	C1orf35	0.327687	9.82563	5.25413	0.063433	0.389293
ENSCSAG00000006746	ENSCSAG00000006746	-0.327672	9.77768	5.50374	0.08939	0.440787
ETFA	ETFA	-0.327584	9.97744	6.38045	0.0370938	0.309055
YTHDF2	YTHDF2	0.327578	9.91762	5.25844	0.0429607	0.33065
SLC7A6OS	SLC7A6OS	0.327165	9.73377	10.3256	0.0551108	0.372175
G3BP2	G3BP2	-0.326899	9.912	5.10912	0.0537455	0.366537
NSG1	NSG1	-0.326574	9.76389	5.80876	0.0905136	0.441758
RNF7	RNF7	0.326556	10.0216	7.54369	0.0192804	0.222589
ENSCSAG00000017218	ENSCSAG00000017218	0.326239	9.80556	5.30087	0.0694436	0.402204
RPP30	RPP30	-0.326189	9.74855	6.75251	0.0872013	0.438476
ENSCSAG00000015577	ENSCSAG00000015577	-0.326129	9.9095	4.71531	0.0611162	0.384703
QTRT1	QTRT1	0.326029	9.76319	6.39817	0.0771183	0.418162
SLC25A17	SLC25A17	0.32579	9.8096	5.40154	0.067611	0.397862
RBM26	RBM26	0.325761	9.75415	7.29554	0.0713847	0.405724
TMEM223	TMEM223	0.325747	9.78795	5.60299	0.0768581	0.41789
PPP1R9A	PPP1R9A	0.325671	9.78795	5.70878	0.0708887	0.404663
ILKAP	ILKAP	0.325592	9.80152	5.35363	0.0708144	0.404663
MTG1	MTG1	0.325468	9.78248	5.71052	0.0762022	0.415426
ENSCSAG00000019062	ENSCSAG00000019062	-0.3254	9.81162	5.01399	0.0830928	0.43358
TADA3	TADA3	0.325225	9.83028	5.01547	0.0677872	0.397989
ENSCSAG00000018650	ENSCSAG00000018650	-0.325012	9.99644	6.13213	0.0362293	0.308156
NFKB2	NFKB2	0.324936	9.77632	6.08328	0.0745131	0.412103
PARP2	PARP2	0.324795	9.73376	9.08137	0.0667658	0.396438
VIRMA	VIRMA	0.324691	9.84869	5.05673	0.0608497	0.384703
ENSCSAG00000002585	ENSCSAG00000002585	0.324672	9.74153	8.28838	0.0671381	0.396438
TIA1	TIA1	-0.324362	9.81697	4.43225	0.0940974	0.447988
SFSWAP	SFSWAP	0.324149	9.79067	5.60446	0.0776864	0.419295
POLR2G	POLR2G	-0.323912	10.1213	11.3607	0.0149418	0.194281
TMED9	TMED9	-0.323904	10.1315	10.0363	0.0157551	0.200304
PSMA4	PSMA4	-0.323791	10.0554	8.19087	0.02429	0.252964
GOLGA7	GOLGA7	0.323576	9.77699	5.84209	0.0789202	0.423581
UNC119	UNC119	0.32356	9.80422	5.17047	0.0741229	0.41127
BAIAP2	BAIAP2	0.323556	9.76249	6.32888	0.078974	0.423581
TIMM44	TIMM44	0.323319	9.8022	5.27303	0.0732628	0.410123
TPRA1	TPRA1	0.323178	9.76527	6.44856	0.0748352	0.412998
MAGT1	MAGT1	-0.32307	9.75972	5.88972	0.0953232	0.448646
MRPL46	MRPL46	-0.323025	9.87461	5.00121	0.0663785	0.396438
BDH2	BDH2	-0.322629	9.96904	6.1005	0.0404518	0.322924
BRD9	BRD9	-0.321831	9.7373	8.14596	0.0779594	0.42022
ARPC5	ARPC5	-0.321792	10.0751	8.12269	0.0223113	0.247952
SMIM19	SMIM19	-0.321712	9.78248	5.04172	0.106467	0.469333
CBLB	CBLB	-0.321396	9.76389	5.60311	0.0934215	0.446222
PPT1	PPT1	-0.321214	9.75135	6.74717	0.0864232	0.436268
RDH14	RDH14	0.321193	9.74012	8.09948	0.0735732	0.410431
IGFBP6	IGFBP6	-0.320977	10.2456	11.2568	0.00829202	0.14091
ATP5MC1	ATP5MC1	-0.320958	10.6235	26.2	0.000369726	0.0194263
THAP4	THAP4	0.320799	9.76458	6.20144	0.0802153	0.427386
DCXR	DCXR	-0.320715	10.1283	11.0013	0.0153689	0.198586
SRSF4	SRSF4	0.32051	9.93681	5.31472	0.0418311	0.327709
THAP7	THAP7	0.320386	9.8243	5.12771	0.0688022	0.40075
CLPB	CLPB	-0.320257	9.75902	5.83891	0.0955217	0.44876
ARHGAP29	ARHGAP29	0.320116	10.6892	20.4178	0.000196294	0.0116175
UBAC1	UBAC1	0.319804	9.91762	4.93895	0.0515289	0.359364
CHORDC1	CHORDC1	0.319747	9.78522	5.45906	0.0798178	0.427216
SAFB	SAFB	0.319723	9.91949	5.29873	0.0437404	0.333165
ORC1	ORC1	0.319715	9.75624	6.99657	0.0818521	0.43196
FANCD2	FANCD2	0.319532	9.76735	6.29325	0.0834826	0.43358
MRPL48	MRPL48	-0.319425	9.8316	4.67388	0.0862899	0.436268
GLTP	GLTP	0.318953	9.75694	6.31795	0.0884125	0.44024
RGS10	RGS10	0.318866	9.83424	4.70643	0.07349	0.410412
GOT1	GOT1	0.318629	9.88421	5.3561	0.0515458	0.359364
ENSCSAG00000018928	ENSCSAG00000018928	-0.318595	9.82762	4.66952	0.0856886	0.436113
RBMS1	RBMS1	0.318361	9.76041	6.32309	0.0816278	0.43196
PIN1	PIN1	-0.318288	10.0012	6.57981	0.0361435	0.308156
FAM120A	FAM120A	-0.318263	9.78795	4.69032	0.0998102	0.45886
GFER	GFER	0.31826	9.77837	5.49681	0.0832939	0.43358
UIMC1	UIMC1	-0.318223	9.74434	9.56836	0.0567553	0.374178
ENSCSAG00000016003	ENSCSAG00000016003	0.317728	9.81563	5.19346	0.0761234	0.415426
ABITRAM	ABITRAM	0.316914	9.73235	8.84922	0.0761888	0.415426
TMEM159	TMEM159	0.316814	9.74223	7.38064	0.0825432	0.43358
BCAP31	BCAP31	-0.316731	10.4628	22.8522	0.00177978	0.0569388
GRINA	GRINA	-0.3165	9.75624	5.80607	0.0991864	0.457216
TACC3	TACC3	0.31641	9.76111	7.83839	0.070447	0.404586
NFYC	NFYC	0.316344	9.77837	5.39096	0.0849496	0.436097
ARID1A	ARID1A	0.316343	9.79747	5.43164	0.0817464	0.43196
TBC1D10B	TBC1D10B	0.316248	9.71882	15.8797	0.0389126	0.318539
SENP6	SENP6	0.316214	9.78043	5.33587	0.0837014	0.43358
DDX19B	DDX19B	-0.315875	9.75065	6.16296	0.0987509	0.455617
GSS	GSS	-0.315713	9.80422	4.86437	0.0929138	0.445918
BNIP3L	BNIP3L	-0.315699	9.88357	4.54119	0.0744955	0.412103
SEPTIN2	SEPTIN2	-0.315557	10.0661	7.08992	0.0282518	0.274108
IER2	IER2	0.315443	10.2997	5.62209	0.0179105	0.213897
KNL1	KNL1	-0.315385	9.73659	8.25382	0.0880972	0.44024
ENSCSAG00000008710	ENSCSAG00000008710	-0.315372	9.79949	4.49362	0.101273	0.459379
WBP1	WBP1	-0.315263	9.80355	4.53384	0.10135	0.459379
ENSCSAG00000008371	ENSCSAG00000008371	0.315259	9.76873	5.74059	0.0853118	0.436113
POLR2D	POLR2D	0.315201	10.0059	6.71245	0.0263992	0.266528
GNPTAB	GNPTAB	0.31518	9.73376	8.48377	0.0776479	0.419295
CMC2	CMC2	-0.315114	9.87718	4.71684	0.0720133	0.407469
MRPS6	MRPS6	0.314821	10.0285	7.79779	0.0217711	0.243166
JUN	JUN	0.314812	9.77973	7.16562	0.0668777	0.396438
HTT	HTT	0.314738	9.75135	6.75306	0.0841243	0.434895
MSI2	MSI2	0.314707	9.76319	6.08146	0.0834588	0.43358
PDK2	PDK2	-0.314641	9.80422	4.5581	0.100462	0.459379
CLK2	CLK2	-0.314458	9.71596	18.3504	0.0276316	0.271
RPS6KC1	RPS6KC1	0.313894	9.7373	9.26384	0.0664353	0.396438
CORO1B	CORO1B	-0.313857	9.91887	5.11297	0.0591981	0.381013
GRSF1	GRSF1	0.313489	9.84346	4.91377	0.0690298	0.401168
LAS1L	LAS1L	-0.31317	9.82298	4.65067	0.0890471	0.440787
MITD1	MITD1	0.312688	9.75972	6.05358	0.0894334	0.440787
H1-1	H1-1	-0.31259	9.75763	7.43699	0.0891806	0.440787
ZNF217	ZNF217	0.312561	9.74434	9.43672	0.0599558	0.382544
MAP4K5	MAP4K5	0.312555	9.82364	4.73114	0.0807164	0.428463
NDUFB6	NDUFB6	-0.312474	10.0571	7.58183	0.0300251	0.283149
RBFOX2	RBFOX2	0.312338	9.7625	6.04697	0.0869544	0.437662
NIPBL	NIPBL	0.312158	9.81161	4.66941	0.088553	0.44024
TXNIP	TXNIP	0.311989	9.75274	7.0995	0.0805102	0.428192
CCDC34	CCDC34	0.311909	9.75415	6.5755	0.0848837	0.436097
MISP	MISP	0.311901	9.84804	4.68298	0.0712342	0.405724
TGS1	TGS1	0.311866	9.84083	4.55422	0.0741047	0.41127
ABL2	ABL2	0.311833	9.73588	13.2619	0.0380039	0.314025
ENSCSAG00000017701	ENSCSAG00000017701	0.311485	9.76319	5.84508	0.0916796	0.44546
COPZ1	COPZ1	-0.311475	9.92632	5.02613	0.0605924	0.384703
ENSCSAG00000000541	ENSCSAG00000000541	-0.311288	10.6979	22.7135	0.000327821	0.0177679
ORMDL2	ORMDL2	-0.310956	9.76319	5.1735	0.116594	0.488245
CTTN	CTTN	-0.310943	9.9405	6.01708	0.04368	0.333165
ENSCSAG00000017479	ENSCSAG00000017479	-0.310911	9.77425	4.78438	0.109198	0.473571
CHD7	CHD7	0.310872	9.84608	4.42899	0.0845344	0.436097
NKIRAS2	NKIRAS2	0.310774	9.80624	4.88834	0.0835077	0.43358
HADHB	HADHB	0.310669	9.83688	4.80778	0.0733586	0.410123
PUM2	PUM2	0.310537	9.78522	5.07997	0.0888889	0.440787
DPYSL3	DPYSL3	-0.310328	9.79949	5.01032	0.0899544	0.440787
CHCHD5	CHCHD5	0.310304	9.81964	5.17159	0.0744778	0.412103
ZDHHC4	ZDHHC4	0.310101	9.74293	6.96237	0.0900579	0.440787
SLC2A1	SLC2A1	-0.310065	9.76389	5.21822	0.104055	0.464685
GNPDA2	GNPDA2	0.309932	9.73518	7.75933	0.0885782	0.44024
MPHOSPH10	MPHOSPH10	0.309693	9.83622	4.60152	0.0773409	0.418347
TEX261	TEX261	0.309417	9.75763	5.88165	0.0986965	0.455617
NPNT	NPNT	-0.309396	9.97204	4.31886	0.0542286	0.368854
KANK2	KANK2	-0.309352	9.79746	4.44859	0.105042	0.466258
TENT2	TENT2	0.309286	9.73447	8.07668	0.0818787	0.43196
GUCD1	GUCD1	0.309098	9.74364	7.29265	0.0857463	0.436113
PTGR1	PTGR1	-0.308978	9.79407	4.44887	0.107678	0.470272
SKP1	SKP1	-0.308668	10.4658	20.9098	0.00229345	0.0652429
ENSCSAG00000004519	ENSCSAG00000004519	0.308638	9.7859	5.07106	0.0922935	0.44546
PABPC1	PABPC1	0.308554	11.9538	26.8362	2.64159e-07	4.1341e-05
ERH	ERH	-0.308442	10.3472	18.2592	0.00490808	0.102731
ENSCSAG00000006167	ENSCSAG00000006167	-0.30838	11.2827	41.8299	9.89309e-07	0.000130614
ENSCSAG00000002555	ENSCSAG00000002555	-0.308307	9.85457	4.24657	0.0931685	0.445918
PPIC	PPIC	0.30824	9.90006	5.17947	0.0546733	0.370411
ENSCSAG00000000929	ENSCSAG00000000929	0.308037	11.3541	32.1175	1.93452e-06	0.000242948
TRIM47	TRIM47	0.30776	9.74785	6.57912	0.0919222	0.44546
EPS15L1	EPS15L1	-0.307476	9.73941	7.2017	0.0944351	0.447988
FHL2	FHL2	0.307244	10.1523	7.22646	0.0148381	0.19355
POGK	POGK	0.307114	9.76665	5.81725	0.0883709	0.44024
PARP1	PARP1	-0.307066	9.95697	6.24701	0.0464445	0.343103
APOE	APOE	-0.306713	10.9073	15.6646	9.48198e-05	0.00687644
ELAVL1	ELAVL1	0.306674	9.80421	4.56627	0.0945141	0.447988
HAX1	HAX1	0.306613	9.89184	4.91138	0.0596496	0.38201
TMEM199	TMEM199	0.306543	9.7859	4.95913	0.0976112	0.453205
SRSF9	SRSF9	0.306292	9.80893	4.5847	0.0885561	0.44024
ENSCSAG00000003804	ENSCSAG00000003804	-0.306253	10.0628	7.78526	0.0319464	0.292983
ARFGAP3	ARFGAP3	0.306179	9.8022	4.81448	0.0899203	0.440787
NEK9	NEK9	0.306112	9.73941	7.52485	0.0855392	0.436113
ATP6V0D1	ATP6V0D1	-0.306105	9.88867	4.03748	0.0853149	0.436113
ALKBH3	ALKBH3	0.306101	9.7859	4.92899	0.0944636	0.447988
SCO2	SCO2	0.30605	9.8163	4.63985	0.0861889	0.436268
YWHAQ	YWHAQ	-0.3057	10.2206	12.614	0.0115312	0.168981
MEAF6	MEAF6	0.305389	9.85977	4.32309	0.076803	0.41789
SERF2	SERF2	-0.305367	10.6147	24.0868	0.000906696	0.0364733
E2F6	E2F6	0.305298	9.75135	6.33301	0.0930626	0.445918
ENSCSAG00000018519	ENSCSAG00000018519	0.305203	9.73871	7.34066	0.0927368	0.445847
ENSCSAG00000015690	ENSCSAG00000015690	-0.304951	10.4675	21.6046	0.00234643	0.0657423
PCIF1	PCIF1	-0.304851	9.75275	5.6182	0.110478	0.476824
NUTF2	NUTF2	-0.304759	10.4361	21.6755	0.00284726	0.071515
BTF3L4	BTF3L4	0.304565	9.87973	4.65781	0.0674211	0.397198
FGFR1	FGFR1	0.304323	9.8316	4.39159	0.0855757	0.436113
ZNF385B	ZNF385B	-0.304153	9.77562	4.64427	0.115934	0.488245
RNF145	RNF145	0.304117	9.73589	7.45552	0.0897799	0.440787
NDUFS1	NDUFS1	-0.303951	9.84214	4.04035	0.098188	0.454649
ZFAND3	ZFAND3	0.303916	9.7708	5.98942	0.0899018	0.440787
ATP13A3	ATP13A3	0.303815	9.72453	11.2952	0.0613657	0.385332
PRMT5	PRMT5	0.303692	9.78795	4.90555	0.100418	0.459379
EDARADD	EDARADD	-0.303663	9.77906	5.05876	0.103506	0.464415
CSDE1	CSDE1	-0.303587	9.95758	4.65764	0.0613647	0.385332
SWI5	SWI5	-0.303366	9.86171	4.3694	0.0898067	0.440787
HNRNPA1	HNRNPA1	-0.303218	10.6954	21.5186	0.000542302	0.0253847
RRP8	RRP8	0.302856	9.75135	6.15086	0.0972351	0.452679
PUM3	PUM3	-0.302849	9.77906	4.62524	0.113319	0.481242
RBM8A	RBM8A	-0.302802	10.1618	9.107	0.0206958	0.234204
ENSCSAG00000005140	ENSCSAG00000005140	-0.302252	10.0628	7.1167	0.0280882	0.273913
EFNA5	EFNA5	-0.302209	9.72524	12.0952	0.0508247	0.357021
CNOT2	CNOT2	-0.302194	9.78248	4.32612	0.11821	0.489571
CDC73	CDC73	0.302145	9.77287	5.1828	0.100148	0.459379
UGCG	UGCG	0.301971	9.91825	4.28349	0.0632822	0.389293
MED16	MED16	-0.301657	9.76527	4.89669	0.119063	0.491636
ACOT13	ACOT13	-0.301414	9.78317	4.60866	0.123833	0.499463
ECI1	ECI1	0.301398	9.77356	5.1432	0.101351	0.459379
DIMT1	DIMT1	0.301301	9.80152	4.59356	0.103318	0.464415
YBEY	YBEY	-0.301204	9.81162	4.10351	0.11063	0.477081
ZNF593	ZNF593	0.300837	9.99998	6.03296	0.0360499	0.308156
ENSCSAG00000014113	ENSCSAG00000014113	-0.300647	9.94234	4.2505	0.0702168	0.404586
KEAP1	KEAP1	0.300506	9.80557	4.55057	0.0948905	0.448167
MESD	MESD	-0.3005	9.89247	4.37008	0.0827295	0.43358
MDH2	MDH2	-0.300458	10.6925	24.7462	0.000524058	0.0251134
NUDT16	NUDT16	0.300449	9.80017	4.64461	0.0959853	0.449351
ENSCSAG00000008809	ENSCSAG00000008809	-0.300149	10.9223	30.4467	8.22237e-05	0.00622602
ENSCSAG00000003731	ENSCSAG00000003731	-0.300126	9.74575	5.71535	0.129263	0.51047
TGFA	TGFA	0.300023	9.73305	7.96607	0.0903042	0.441573
PA2G4	PA2G4	0.299928	10.0452	7.72818	0.0263855	0.266528
ENSCSAG00000019455	ENSCSAG00000019455	-0.2999	9.81363	3.94587	0.117151	0.488245
NFKBIL1	NFKBIL1	0.299708	9.73871	7.31383	0.0920321	0.44546
KPNA3	KPNA3	0.299369	9.80556	4.54454	0.0959965	0.449351
MRPS14	MRPS14	-0.29935	9.86753	4.30155	0.0878829	0.44024
KIF3C	KIF3C	0.299299	9.78658	4.70076	0.100309	0.459379
FN1	FN1	0.299096	11.2297	8.16009	0.00436443	0.0952624
SMYD5	SMYD5	0.299034	9.75624	5.77725	0.102636	0.463572
UBA3	UBA3	-0.299013	9.78317	4.39398	0.119639	0.491636
ENSCSAG00000014143	ENSCSAG00000014143	0.298983	10.7502	17.5713	0.00158221	0.0529012
RSRP1	RSRP1	0.29839	9.81697	4.26615	0.0940554	0.447988
CDC42EP1	CDC42EP1	0.298368	9.917	4.68854	0.0610905	0.384703
PAK1IP1	PAK1IP1	0.298166	9.77287	4.94692	0.105353	0.467239
UBFD1	UBFD1	0.297919	9.78385	4.74109	0.104927	0.466149
HBP1	HBP1	-0.297895	9.73588	7.2559	0.0951759	0.448363
ATRAID	ATRAID	-0.297848	9.90887	4.44112	0.0814498	0.431686
MLLT10	MLLT10	0.297661	9.77424	5.38234	0.107484	0.470272
DAD1	DAD1	-0.297623	10.2013	11.5336	0.0161694	0.202231
RIOK1	RIOK1	0.297559	9.7618	5.647	0.0995752	0.458188
ENSCSAG00000008039	ENSCSAG00000008039	-0.297382	10.111	9.31456	0.0269907	0.268908
ENSCSAG00000003208	ENSCSAG00000003208	0.297274	9.81095	4.47696	0.0985841	0.455617
PLK2	PLK2	0.297143	10.4278	5.60744	0.01806	0.214265
LSM1	LSM1	0.297059	9.85977	4.16208	0.0860669	0.436268
ENSCSAG00000019054	ENSCSAG00000019054	0.29682	10.3551	12.3745	0.00781341	0.136841
ENSCSAG00000010300	ENSCSAG00000010300	0.29679	9.7625	5.32633	0.107636	0.470272
ENSCSAG00000012018	ENSCSAG00000012018	-0.296694	9.75623	5.08193	0.123969	0.499463
H2AC6	H2AC6	0.296193	9.93435	2.70376	0.106908	0.469684
ASF1B	ASF1B	-0.29617	9.74082	5.99595	0.113402	0.481242
WASL	WASL	-0.296164	9.79813	3.82148	0.129765	0.511216
NCKAP5	NCKAP5	-0.295948	9.73021	11.1335	0.0569676	0.374544
SLC39A13	SLC39A13	0.295777	9.77906	4.73023	0.107681	0.470272
PRDM2	PRDM2	0.295634	9.73518	8.01964	0.0857997	0.436113
HGS	HGS	0.295557	9.78453	4.62507	0.106218	0.469333
BCL2L13	BCL2L13	0.295493	9.71882	11.9254	0.0656726	0.396422
ITPA	ITPA	-0.295178	9.87011	4.02366	0.0970529	0.45224
CYBA	CYBA	-0.295136	10.4456	15.2408	0.00440415	0.0954411
SLC30A1	SLC30A1	0.295011	9.74925	6.05551	0.104706	0.465974
UBE2B	UBE2B	0.294958	9.94294	4.67414	0.0588561	0.379287
PELI1	PELI1	0.29493	9.95637	3.31855	0.0945707	0.447988
MRPL36	MRPL36	-0.294446	9.77425	4.59439	0.126079	0.505988
FIS1	FIS1	0.294251	10.2236	11.2883	0.011552	0.168981
SHISA5	SHISA5	-0.294188	10.0469	5.28691	0.0516318	0.359364
NPEPPS	NPEPPS	0.29385	10.0117	5.43414	0.0421076	0.327709
DPP8	DPP8	-0.293306	9.73941	6.39186	0.115946	0.488245
MITF	MITF	0.293165	9.82165	4.07929	0.103876	0.464685
CD55	CD55	0.293049	9.74575	5.99643	0.11143	0.477967
ENSCSAG00000018536	ENSCSAG00000018536	0.293043	10.7224	19.1703	0.00207833	0.0622168
SIKE1	SIKE1	0.293023	9.77287	4.8029	0.111646	0.477967
UBE2S	UBE2S	0.292952	10.2654	8.387	0.00851893	0.142879
SELENOW	SELENOW	-0.292769	10.2367	11.5221	0.0145241	0.191756
BTF3	BTF3	-0.292565	10.7152	24.2028	0.00069484	0.0304154
MTPN	MTPN	0.292394	10.1374	9.21229	0.0197771	0.227546
TMEM35B	TMEM35B	0.292327	9.74995	5.88079	0.111804	0.477967
RTL1	RTL1	-0.292271	9.77425	4.45838	0.129098	0.51047
TUT7	TUT7	-0.292132	9.71882	12.6333	0.0570291	0.374544
TJP1	TJP1	0.291893	9.88101	4.18154	0.0802646	0.427386
TEDC1	TEDC1	0.291747	9.83226	4.00698	0.0994914	0.458188
GSTP1	GSTP1	-0.291691	11.5411	43.5206	1.7168e-07	2.85155e-05
TET2	TET2	0.291559	9.72667	10.6834	0.0654725	0.396343
COX16	COX16	-0.291515	9.87203	3.89644	0.106511	0.469333
WARS2	WARS2	-0.291483	9.76319	4.71442	0.129278	0.51047
RBM33	RBM33	0.29119	9.78522	5.05842	0.100934	0.459379
LAPTM4A	LAPTM4A	-0.291135	10.2954	14.6834	0.0114738	0.168981
TTC37	TTC37	-0.291015	9.738	6.98402	0.100851	0.459379
GNG11	GNG11	-0.29101	9.76319	5.07061	0.12288	0.498772
IFNGR1	IFNGR1	0.290829	9.80017	4.24199	0.108908	0.473228
SFXN1	SFXN1	-0.290715	9.79271	3.95483	0.130013	0.511686
ENSCSAG00000002537	ENSCSAG00000002537	0.290689	10.8607	23.5045	0.000289574	0.0160324
TRIM8	TRIM8	0.290631	9.7373	6.80285	0.106646	0.469333
APPL1	APPL1	-0.290525	9.82297	3.78563	0.119498	0.491636
MPP3	MPP3	0.290476	9.71523	14.2228	0.0558686	0.37244
CCNT1	CCNT1	0.29047	9.74434	6.39865	0.103325	0.464415
PDLIM4	PDLIM4	0.29039	9.84934	4.22994	0.090037	0.440787
SYBU	SYBU	0.290293	9.74575	6.38503	0.101582	0.459782
PLAAT3	PLAAT3	-0.290043	9.89374	3.94657	0.094387	0.447988
UROD	UROD	-0.290036	9.79067	4.23153	0.123028	0.498772
MED25	MED25	0.289723	9.76735	4.85021	0.117114	0.488245
ENSCSAG00000012138	ENSCSAG00000012138	0.289485	9.86946	4.17166	0.0853528	0.436113
CALR	CALR	-0.28945	10.8762	18.5939	0.000180226	0.0110474
SURF1	SURF1	0.289237	9.88548	4.11486	0.0820121	0.432221
FAIM	FAIM	-0.289186	9.74294	6.16389	0.116822	0.488245
ENSCSAG00000003709	ENSCSAG00000003709	-0.288962	9.92198	4.23748	0.0829316	0.43358
ENSCSAG00000016572	ENSCSAG00000016572	-0.288651	10.3197	15.1276	0.0102616	0.159628
ENSCSAG00000000734	ENSCSAG00000000734	0.288572	9.90509	4.12971	0.0769911	0.418162
MED1	MED1	0.288504	9.77149	4.92239	0.111005	0.477575
HCFC1R1	HCFC1R1	0.288435	9.90573	4.35843	0.0719077	0.407469
DTL	DTL	0.288179	9.75415	5.749	0.140645	0.530149
ENSCSAG00000001053	ENSCSAG00000001053	-0.288019	9.85066	3.76751	0.11184	0.477967
OTUB2	OTUB2	0.287996	9.98043	4.72038	0.0525518	0.363015
CDK12	CDK12	0.287718	9.7373	6.70618	0.106843	0.469684
PDGFA	PDGFA	0.287683	9.82563	4.16023	0.102564	0.463572
TMEM128	TMEM128	-0.287312	9.7859	4.09124	0.131574	0.514453
MDC1	MDC1	0.287298	9.73234	7.26917	0.105977	0.469333
ENSCSAG00000008441	ENSCSAG00000008441	-0.28727	10.4053	17.5665	0.00684999	0.125966
RNF167	RNF167	-0.287254	9.99231	3.73594	0.0585431	0.378224
BEX1	BEX1	-0.287253	9.89817	4.17699	0.0925302	0.44546
GPC4	GPC4	-0.287213	10.28	6.70495	0.017201	0.209877
FBXO7	FBXO7	0.287091	9.85522	3.90636	0.0948145	0.448167
TSR3	TSR3	0.287061	9.81229	4.17769	0.107881	0.470636
ANKRD28	ANKRD28	-0.286911	9.74012	7.11359	0.102901	0.463955
BRCA2	BRCA2	0.286911	9.79135	4.29963	0.11393	0.482025
PIAS2	PIAS2	-0.286895	9.76041	4.7198	0.131586	0.514453
BAG2	BAG2	0.286872	9.8096	4.27637	0.107076	0.470019
PPHLN1	PPHLN1	-0.286792	9.74925	5.19542	0.137264	0.523064
ARL6IP5	ARL6IP5	-0.286618	10.1817	7.2721	0.0275871	0.271
RERE	RERE	0.286558	9.76665	5.07125	0.113409	0.481242
HNRNPC	HNRNPC	-0.286539	10.3305	10.4478	0.0122105	0.172251
BCOR	BCOR	-0.286422	9.73022	7.57597	0.103724	0.464415
PSMA3	PSMA3	-0.2864	10.1713	10.2996	0.0248914	0.256845
ARHGDIA	ARHGDIA	-0.286154	10.0862	7.01543	0.0369992	0.309055
WBP2	WBP2	-0.28576	9.86753	3.63547	0.110337	0.476614
PSENEN	PSENEN	-0.285634	10.021	5.7867	0.0552991	0.37244
IVNS1ABP	IVNS1ABP	0.285546	9.80892	3.94285	0.116988	0.488245
KIF2C	KIF2C	0.285464	9.74785	7.51339	0.0948009	0.448167
RBM42	RBM42	-0.285436	9.88803	3.91462	0.0977064	0.453234
ENSCSAG00000016083	ENSCSAG00000016083	0.285349	9.74645	5.83103	0.116972	0.488245
COPS6	COPS6	-0.285209	10.1028	7.47754	0.0373226	0.310459
FGFR1OP2	FGFR1OP2	0.285156	9.78248	4.40922	0.119582	0.491636
DALRD3	DALRD3	0.285063	9.77974	4.37209	0.121183	0.493767
SPARC	SPARC	-0.285005	9.79611	3.77887	0.138808	0.525919
ZSWIM7	ZSWIM7	-0.284903	9.75415	5.02261	0.133184	0.517524
SLC39A3	SLC39A3	-0.2848	9.78658	4.17116	0.134563	0.518728
MDH1	MDH1	-0.284719	10.2693	12.1133	0.0161063	0.202231
OAZ2	OAZ2	-0.284612	9.79882	3.83126	0.132499	0.516728
ENSCSAG00000011644	ENSCSAG00000011644	0.284254	9.79135	4.15844	0.129683	0.511216
ENSCSAG00000005015	ENSCSAG00000005015	0.284017	9.77218	4.83015	0.128804	0.50977
PINX1	PINX1	0.283975	9.76734	4.68084	0.123939	0.499463
ENSCSAG00000009369	ENSCSAG00000009369	-0.283955	10.0712	5.83168	0.0443846	0.337074
ATG101	ATG101	0.283605	9.84804	3.85157	0.1048	0.465991
DYNC2LI1	DYNC2LI1	-0.283584	9.83622	3.22367	0.13479	0.519098
TWF2	TWF2	-0.283546	9.87845	4.02908	0.101232	0.459379
LGALS3	LGALS3	-0.283321	11.8973	16.1328	6.31452e-05	0.00512744
ENSCSAG00000017671	ENSCSAG00000017671	-0.283171	10.2327	11.7437	0.0174963	0.211802
UQCRC1	UQCRC1	-0.283095	10.3131	14.5997	0.0119419	0.170803
CHERP	CHERP	0.283061	9.74645	5.64158	0.121208	0.493767
CALCOCO2	CALCOCO2	-0.283053	9.77768	4.1332	0.138528	0.525244
MAP11	MAP11	0.283049	9.71237	14.6568	0.0598929	0.382544
MTREX	MTREX	0.282947	9.73235	6.81317	0.114799	0.485302
ORC6	ORC6	0.282795	9.82497	4.15653	0.111857	0.477967
UTP18	UTP18	0.282747	9.86301	4.02083	0.0950473	0.448167
ENSCSAG00000010484	ENSCSAG00000010484	0.282607	9.78727	4.4302	0.117391	0.488245
SSR2	SSR2	-0.282599	10.2442	12.2582	0.0179875	0.213897
EMC4	EMC4	-0.282453	9.9095	4.01503	0.0957274	0.449317
PHACTR2	PHACTR2	0.282357	9.73305	6.86567	0.112124	0.478712
SUPT4H1	SUPT4H1	-0.282308	9.83688	3.55334	0.127838	0.508958
KARS1	KARS1	0.282298	9.8382	3.79529	0.107674	0.470272
ZDHHC6	ZDHHC6	-0.282139	9.7859	3.83846	0.142423	0.531189
SUPT5H	SUPT5H	-0.281453	9.80287	3.91444	0.128084	0.508958
MFAP1	MFAP1	0.281409	9.81764	4.02252	0.112858	0.48105
POLE4	POLE4	-0.281401	10.4534	16.3659	0.00589699	0.113986
NCAPH2	NCAPH2	0.281376	9.75485	5.10875	0.125566	0.504714
EXOC6B	EXOC6B	0.281362	9.75275	5.2904	0.123216	0.498772
DNTTIP1	DNTTIP1	0.281291	9.8022	3.93991	0.120388	0.493113
ANKRD11	ANKRD11	-0.281268	9.88357	2.93098	0.141649	0.530824
CCT6A	CCT6A	0.281137	10.5205	16.3234	0.00244294	0.0672658
HNRNPA0	HNRNPA0	0.280886	9.98579	5.04438	0.056019	0.37244
UBE2R2	UBE2R2	0.280781	9.80287	3.82104	0.127081	0.508028
CASP6	CASP6	0.280762	9.73941	5.9725	0.128203	0.508958
IVD	IVD	0.280762	9.75345	5.07268	0.126945	0.507877
EEFSEC	EEFSEC	0.280593	9.78863	4.03671	0.126357	0.506706
FLNC	FLNC	-0.280591	9.97744	4.73743	0.0574759	0.375286
SOCS5	SOCS5	0.280561	9.74715	5.90394	0.116888	0.488245
PGLS	PGLS	0.280506	10.1502	5.81684	0.0385729	0.317271
CLPTM1	CLPTM1	-0.280278	9.82895	3.41249	0.133016	0.517297
DAZAP2	DAZAP2	-0.280262	9.99408	4.7397	0.0704681	0.404586
ENSCSAG00000014810	ENSCSAG00000014810	-0.280256	10.6668	23.1114	0.00152833	0.0517722
KIF25	KIF25	-0.280212	9.72096	11.1718	0.0731592	0.410123
NECTIN2	NECTIN2	-0.280036	9.78999	3.67273	0.147294	0.535337
ECH1	ECH1	-0.279956	9.83093	3.37969	0.145289	0.535337
BICDL1	BICDL1	0.279772	9.72168	11.141	0.0738315	0.410982
OPA1	OPA1	-0.279713	9.8143	3.96982	0.122039	0.495958
SMC2	SMC2	-0.279502	9.90259	4.23719	0.0965657	0.451131
PFKP	PFKP	-0.279426	9.91012	3.66396	0.100846	0.459379
METTL3	METTL3	0.279304	9.76596	4.51235	0.137655	0.523864
OTUD4	OTUD4	0.278962	9.81095	3.91853	0.11828	0.489571
CCNH	CCNH	0.278794	9.79407	3.89299	0.126821	0.507776
CSE1L	CSE1L	-0.278601	9.91887	4.12382	0.0906309	0.441912
CALM1	CALM1	-0.278438	10.8701	15.0079	0.000477698	0.0232615
UHMK1	UHMK1	0.278409	9.82098	3.8376	0.11685	0.488245
RLF	RLF	0.278265	9.75205	5.37765	0.124579	0.50153
MIER1	MIER1	0.278218	9.77287	4.34197	0.128764	0.50977
PGM2	PGM2	0.277897	9.82031	3.83425	0.117688	0.488691
MRPS23	MRPS23	-0.277833	9.984	4.71022	0.0719886	0.407469
JAKMIP2	JAKMIP2	0.277458	9.71953	10.4982	0.0814914	0.431686
OSGEP	OSGEP	0.277296	9.77562	4.2739	0.133875	0.518564
AGPAT2	AGPAT2	-0.2769	9.87589	3.6022	0.116877	0.488245
CANX	CANX	-0.276894	10.4899	12.5702	0.00538293	0.107429
PREB	PREB	0.276464	9.79678	4.02337	0.126455	0.506707
GADD45B	GADD45B	0.276392	10.3107	3.98549	0.0461447	0.342314
ENSCSAG00000000498	ENSCSAG00000000498	0.27608	9.91262	3.8425	0.0891027	0.440787
CDCA8	CDCA8	0.275976	9.77425	6.75737	0.0846744	0.436097
ZNF609	ZNF609	0.275839	9.72168	9.7156	0.0882783	0.44024
EBAG9	EBAG9	0.275813	9.76389	4.4575	0.135736	0.520019
LACTB	LACTB	0.275296	9.76596	4.4198	0.138148	0.525231
EIF3K	EIF3K	0.275212	10.7202	19.9	0.00250472	0.067648
ID1	ID1	0.275115	10.0873	3.19964	0.073935	0.411114
DAXX	DAXX	0.275114	9.81764	3.77784	0.12313	0.498772
MTX2	MTX2	0.275034	9.84411	3.87692	0.108016	0.470636
PPP2R5D	PPP2R5D	-0.27503	9.74785	5.07099	0.143107	0.533053
CRIP2	CRIP2	-0.275027	10.2171	11.1692	0.0226682	0.249315
ABCF1	ABCF1	0.275008	9.94418	3.8814	0.0801316	0.427386
CCN2	CCN2	0.274989	9.73447	8.35925	0.090447	0.441758
C4orf48	C4orf48	-0.274967	9.78863	3.63862	0.153867	0.54466
ADGRG6	ADGRG6	0.274886	9.92818	3.70922	0.0836706	0.43358
RPLP1	RPLP1	0.27484	12.3049	37.2467	1.44964e-09	3.92853e-07
GPNMB	GPNMB	-0.274421	9.98638	3.54626	0.0834161	0.43358
ZNF800	ZNF800	0.274325	9.72453	9.79588	0.0849419	0.436097
CCNT2	CCNT2	0.274132	9.76942	4.85304	0.127395	0.508101
SNAPIN	SNAPIN	0.274016	9.78317	4.08745	0.134148	0.518564
ENSCSAG00000006026	ENSCSAG00000006026	0.273769	9.8791	3.56532	0.106623	0.469333
WASF2	WASF2	0.273756	9.87011	3.62421	0.104421	0.465512
TMEM11	TMEM11	0.273693	9.79407	3.81481	0.133521	0.518087
ARL14EP	ARL14EP	-0.273632	9.75833	4.50178	0.148099	0.535401
NDUFB3	NDUFB3	-0.273421	10.0175	5.47563	0.064237	0.391428
OS9	OS9	-0.273399	9.8349	3.53908	0.130459	0.511991
MARCHF7	MARCHF7	0.273395	9.78385	3.94709	0.132292	0.516728
EIF4G2	EIF4G2	-0.273283	10.2496	9.35252	0.020452	0.232466
HDGFL3	HDGFL3	0.273249	9.73022	6.45204	0.135655	0.520019
TMEM106C	TMEM106C	-0.272982	9.99998	4.75621	0.0731577	0.410123
BRD2	BRD2	0.27298	9.80489	3.7037	0.137137	0.523064
NOP56	NOP56	0.27296	10.0064	3.84191	0.0773484	0.418347
CABIN1	CABIN1	0.272208	9.74504	5.27738	0.135644	0.520019
ANP32A	ANP32A	-0.272032	10.1915	8.27766	0.0273918	0.2708
CCT8	CCT8	0.272032	10.4313	15.7333	0.00526712	0.105939
TCEA1	TCEA1	0.271835	10.0429	4.48274	0.0607995	0.384703
SCRIB	SCRIB	0.271669	9.73235	7.38302	0.108039	0.470636
C9orf64	C9orf64	0.271592	9.73941	5.51585	0.144113	0.533955
PAK2	PAK2	0.271584	10.0332	4.38788	0.0629677	0.389293
LAMTOR1	LAMTOR1	0.271512	10.0199	4.73354	0.0607579	0.384703
BCCIP	BCCIP	-0.27148	10.0383	5.31603	0.0633943	0.389293
ENSCSAG00000019301	ENSCSAG00000019301	0.271408	9.83951	3.04854	0.147294	0.535337
DUS3L	DUS3L	0.27137	9.7715	4.12317	0.141564	0.530824
DPH3	DPH3	0.271183	9.82364	3.55155	0.1259	0.505664
MTFP1	MTFP1	0.270741	9.84214	3.67324	0.120175	0.493113
ENSCSAG00000014391	ENSCSAG00000014391	0.27062	9.79543	3.86291	0.135885	0.520202
ZDHHC3	ZDHHC3	-0.27048	9.82364	3.17701	0.149258	0.538187
MAP7D3	MAP7D3	0.27047	9.76804	4.16443	0.143589	0.533955
MTHFD2	MTHFD2	0.270419	9.94906	4.31612	0.0760835	0.415426
RPS19	RPS19	-0.270359	11.7458	22.3373	2.58962e-06	0.000289869
PFKM	PFKM	0.270326	9.81295	3.61423	0.134019	0.518564
PAPOLA	PAPOLA	-0.270292	9.98579	4.52516	0.0762435	0.415426
DNAJA3	DNAJA3	0.269758	9.79543	3.73838	0.13536	0.520019
FNTA	FNTA	0.269706	9.80893	3.63678	0.13525	0.520019
CEP85L	CEP85L	0.269536	9.73235	10.2976	0.072576	0.40897
TAZ	TAZ	0.269513	9.78931	3.74835	0.142023	0.530931
LMBRD1	LMBRD1	-0.269465	9.75763	4.1647	0.160121	0.558958
C11orf68	C11orf68	0.269309	9.72453	12.3038	0.066706	0.396438
STARD13	STARD13	0.269224	9.74575	6.05852	0.116131	0.488245
PIGG	PIGG	0.269106	9.75415	4.57291	0.144813	0.534892
TPR	TPR	-0.269053	10.1245	6.60354	0.0451856	0.339651
SND1	SND1	-0.269017	9.89311	3.49101	0.117015	0.488245
CD2AP	CD2AP	0.269011	9.98756	4.60087	0.0663297	0.396438
ENSCSAG00000005073	ENSCSAG00000005073	-0.268507	10.2427	7.64838	0.0223922	0.247952
CASP8	CASP8	0.268436	9.74294	5.14016	0.147075	0.535337
ENSCSAG00000019503	ENSCSAG00000019503	0.268289	9.738	5.81623	0.134593	0.518728
CLUH	CLUH	0.268225	9.77906	3.88627	0.146482	0.535337
RBBP8	RBBP8	0.268214	9.81563	3.45386	0.136152	0.520672
STAG2	STAG2	0.268106	9.80826	3.61217	0.135494	0.520019
LZIC	LZIC	0.26805	9.74575	5.04132	0.145694	0.535337
THOC7	THOC7	0.267769	9.92322	4.12503	0.0874096	0.438905
LZTS2	LZTS2	-0.267657	9.76111	3.98727	0.163974	0.562338
SCPEP1	SCPEP1	-0.267556	9.78248	3.7153	0.156934	0.552327
IFRD1	IFRD1	-0.267508	9.83093	2.9604	0.15818	0.554886
OST4	OST4	-0.267238	10.2673	11.8917	0.0232851	0.250524
MICALL2	MICALL2	0.26716	9.73588	5.80632	0.136311	0.520672
NDUFA9	NDUFA9	-0.266994	9.90762	3.56232	0.113182	0.481242
GLS	GLS	0.266874	9.75624	4.44439	0.147214	0.535337
NDUFV1	NDUFV1	-0.266825	10.0366	5.68203	0.0639648	0.390929
VARS1	VARS1	-0.266765	9.81831	3.38566	0.147366	0.535337
CANT1	CANT1	0.266765	9.78931	3.65422	0.144682	0.534892
VRK2	VRK2	-0.26664	9.73941	5.37734	0.145429	0.535337
PML	PML	0.266626	9.85326	3.42284	0.121212	0.493767
EIF4A2	EIF4A2	0.266385	9.85327	3.13215	0.130753	0.512755
FRMD4B	FRMD4B	0.266338	9.88421	3.24446	0.123925	0.499463
ENSCSAG00000000427	ENSCSAG00000000427	0.266288	9.8931	3.16228	0.131382	0.514453
RAB27B	RAB27B	0.26618	9.73376	5.84274	0.144951	0.53502
RAB22A	RAB22A	0.266113	9.77974	3.82616	0.147502	0.535337
SMC4	SMC4	0.26602	10.1121	6.47194	0.0369977	0.309055
GGA3	GGA3	0.26597	9.73093	7.65588	0.110102	0.476398
ENSCSAG00000015394	ENSCSAG00000015394	-0.26594	10.3426	13.2804	0.0155477	0.199048
NAP1L4	NAP1L4	0.265932	10.0588	5.29548	0.0500639	0.354579
MIF4GD	MIF4GD	-0.265696	9.83358	3.20091	0.14774	0.535401
LAPTM4B	LAPTM4B	-0.265611	9.86882	2.98435	0.141276	0.530824
ENSCSAG00000002534	ENSCSAG00000002534	0.265444	11.4375	22.9739	4.83822e-05	0.0040522
VRK3	VRK3	-0.265428	9.76319	3.87051	0.166449	0.564218
MRPL41	MRPL41	-0.26542	9.98875	4.85436	0.0789729	0.423581
ENSCSAG00000013590	ENSCSAG00000013590	0.265402	11.7425	26.1677	3.703e-07	5.15318e-05
PRMT1	PRMT1	-0.265383	10.0274	4.76885	0.0724842	0.40897
DHX32	DHX32	0.265093	9.74855	4.76758	0.148174	0.535401
ARGLU1	ARGLU1	0.265058	9.92756	3.7164	0.0949771	0.448167
ADAMTS9	ADAMTS9	0.264996	9.76388	4.30112	0.147532	0.535337
PAPSS1	PAPSS1	0.26492	9.78794	3.65271	0.148476	0.536028
CTH	CTH	-0.264845	9.74504	4.68076	0.160713	0.559838
GPX1	GPX1	-0.264702	10.8669	23.1809	0.000660145	0.0293025
ENSCSAG00000008019	ENSCSAG00000008019	0.264701	10.6549	18.9862	0.00183235	0.0575289
EPHA2	EPHA2	0.264682	9.77699	4.04452	0.144532	0.534892
RNF181	RNF181	-0.264672	10.0918	6.01256	0.0558959	0.37244
BRD3	BRD3	-0.264561	9.79271	3.2074	0.168602	0.567779
AASDHPPT	AASDHPPT	0.264486	9.86171	3.42172	0.120477	0.493113
ENSCSAG00000018796	ENSCSAG00000018796	-0.264478	9.98638	4.67352	0.0836816	0.43358
MBD3	MBD3	-0.264457	9.71093	25.152	0.0114942	0.168981
RNF213	RNF213	0.264441	10.0995	4.06707	0.0490067	0.352424
FARSB	FARSB	0.26434	9.78727	3.76452	0.150972	0.538762
HDAC5	HDAC5	0.264237	9.75275	4.53729	0.150896	0.538762
SNX2	SNX2	-0.263864	9.88676	3.19448	0.132553	0.516728
ENSCSAG00000000286	ENSCSAG00000000286	0.263849	11.0412	17.8365	0.00157473	0.0529012
SERTAD3	SERTAD3	0.263762	9.74855	4.83828	0.146452	0.535337
ANXA6	ANXA6	0.263481	9.77906	3.85989	0.151161	0.538762
GOLGB1	GOLGB1	-0.26336	9.94905	3.00888	0.120829	0.493377
TMEM98	TMEM98	-0.263325	10.01	4.89601	0.0752574	0.413554
IDUA	IDUA	0.26329	9.72382	7.63427	0.120452	0.493113
CDH17	CDH17	-0.263241	9.74855	4.54164	0.163706	0.561982
NDUFAF6	NDUFAF6	0.26324	9.73164	6.00938	0.143824	0.533955
PDIA6	PDIA6	-0.263194	10.7026	14.1915	0.0024981	0.067648
MED13	MED13	0.263149	9.76596	4.71784	0.139027	0.526361
NDUFA12	NDUFA12	-0.263084	9.92818	3.87478	0.103658	0.464415
HECTD1	HECTD1	0.263053	9.9521	3.73188	0.0893846	0.440787
CA2	CA2	-0.262917	9.78795	3.47242	0.165401	0.563261
USP15	USP15	0.262899	9.77562	3.93318	0.152268	0.540708
ARHGAP11A	ARHGAP11A	0.262669	9.83556	4.40354	0.106392	0.469333
GPATCH1	GPATCH1	0.262664	9.74082	5.48205	0.139222	0.526712
SYAP1	SYAP1	0.26261	9.74153	5.06638	0.151271	0.538762
TMEM205	TMEM205	-0.262581	9.9454	3.74197	0.104383	0.465512
SNRPA1	SNRPA1	0.262427	9.88102	3.66701	0.113807	0.481903
METAP1	METAP1	0.26236	9.80421	3.44952	0.147257	0.535337
ZBTB6	ZBTB6	0.262159	9.75833	4.49552	0.147341	0.535337
ATP5PF	ATP5PF	-0.261963	10.0377	5.33386	0.0707236	0.404663
NFU1	NFU1	-0.261774	9.84083	2.99334	0.155394	0.548406
GNAI3	GNAI3	-0.261752	9.85	3.09918	0.147975	0.535401
IPO4	IPO4	0.261687	9.81027	3.37472	0.14646	0.535337
REX1BD	REX1BD	-0.261602	9.82031	3.1874	0.162137	0.56092
ARL2	ARL2	-0.261537	9.89121	3.55702	0.120595	0.493205
LMNB1	LMNB1	-0.261537	9.90196	4.07411	0.110244	0.476614
CSNK2B	CSNK2B	0.261237	10.44	12.3479	0.0114098	0.168981
DPM1	DPM1	0.261199	9.81229	3.38088	0.146826	0.535337
KYAT3	KYAT3	-0.261176	9.78043	3.30456	0.178316	0.582953
PLEKHA5	PLEKHA5	-0.261089	9.81095	2.934	0.175352	0.578782
MAGED2	MAGED2	-0.260977	9.83027	3.21053	0.151496	0.5388
KPNA2	KPNA2	-0.26085	10.0945	4.29457	0.0705609	0.404586
RNASEK	RNASEK	-0.260823	10.1159	6.63376	0.0516494	0.359364
ENSCSAG00000000307	ENSCSAG00000000307	-0.26072	9.75902	4.31932	0.160808	0.559838
PRKCSH	PRKCSH	-0.260648	9.9095	3.65045	0.111023	0.477575
SUGP2	SUGP2	0.260262	9.75694	4.2146	0.161791	0.56092
MICOS13	MICOS13	-0.260261	9.96422	4.18448	0.0975036	0.453205
ENSCSAG00000017092	ENSCSAG00000017092	-0.260114	9.8487	2.85198	0.162603	0.56092
VAMP8	VAMP8	-0.260001	9.9612	3.97939	0.101328	0.459379
HP1BP3	HP1BP3	-0.259864	9.8263	2.98211	0.165193	0.563261
PNO1	PNO1	0.259825	9.77287	3.74218	0.15933	0.55771
SMC6	SMC6	0.259819	10.0349	4.47877	0.062937	0.389293
MICU1	MICU1	0.259557	9.80017	3.31738	0.154294	0.545509
ACADM	ACADM	-0.25949	9.84869	3.05882	0.150256	0.538391
GCC2	GCC2	-0.259401	9.83754	2.70615	0.173743	0.577552
ENSCSAG00000009229	ENSCSAG00000009229	0.259353	9.76458	4.04833	0.165579	0.563369
FOXJ3	FOXJ3	0.259322	9.73871	6.56774	0.119227	0.491636
STAT3	STAT3	-0.259109	9.79881	3.01879	0.176671	0.580006
DAP3	DAP3	-0.258998	9.82895	3.0419	0.161698	0.56092
ROMO1	ROMO1	-0.25896	10.048	5.20391	0.0710248	0.404991
CDKAL1	CDKAL1	0.258925	9.73235	6.29718	0.133276	0.517524
CPSF1	CPSF1	0.258808	9.86559	3.22082	0.127804	0.508958
MRPS22	MRPS22	-0.25858	9.77905	3.42519	0.175209	0.578782
UBE2H	UBE2H	0.258468	9.77631	3.75392	0.157734	0.554382
TNPO2	TNPO2	-0.25831	9.76388	3.61679	0.180379	0.586916
ENSCSAG00000009042	ENSCSAG00000009042	0.258175	9.73376	5.463	0.154361	0.545509
ENY2	ENY2	-0.258131	10.4692	14.5805	0.00959668	0.15251
ECSIT	ECSIT	-0.258084	9.76873	3.53249	0.182681	0.589943
CAMK2G	CAMK2G	0.257956	9.75135	4.2736	0.167935	0.566642
MCM2	MCM2	-0.257581	9.78043	3.89491	0.164068	0.562338
ZNF629	ZNF629	0.257312	9.72024	9.10937	0.106411	0.469333
PJA2	PJA2	-0.257278	9.7625	3.68875	0.176215	0.579393
IFT22	IFT22	0.257258	9.85781	3.27975	0.130408	0.511991
RBCK1	RBCK1	0.257213	9.78659	3.41149	0.161339	0.560549
REEP5	REEP5	-0.257169	9.98994	4.13627	0.0915004	0.445308
U2AF2	U2AF2	0.257049	9.87268	3.39505	0.124727	0.501736
PTRHD1	PTRHD1	-0.257048	9.78453	3.30718	0.184371	0.592202
MAGEF1	MAGEF1	-0.257001	9.74364	4.52885	0.175968	0.579372
PDSS1	PDSS1	-0.256914	9.74082	4.87119	0.168109	0.566859
NUMA1	NUMA1	0.256676	9.84215	3.15916	0.140149	0.529009
SURF2	SURF2	0.256661	9.91575	3.45081	0.109714	0.475121
ENSCSAG00000006043	ENSCSAG00000006043	0.256533	9.74364	5.3479	0.14391	0.533955
NDUFB11	NDUFB11	-0.256421	10.2452	9.1466	0.0327998	0.296812
FAM234A	FAM234A	-0.256234	9.78795	3.26387	0.177522	0.581464
LEPROTL1	LEPROTL1	0.256228	9.84149	3.19037	0.141422	0.530824
RSBN1	RSBN1	0.256167	9.72382	7.38154	0.128135	0.508958
YES1	YES1	0.255974	9.77493	3.66959	0.163198	0.561462
ELAC2	ELAC2	0.255846	9.75135	4.35715	0.176491	0.579932
HILPDA	HILPDA	-0.255456	9.76527	3.85294	0.176055	0.579372
ENSCSAG00000008279	ENSCSAG00000008279	0.25506	11.9444	30.419	4.3563e-08	8.62716e-06
ERBB2	ERBB2	0.255031	9.74575	4.50005	0.167846	0.566642
ATP6V0E1	ATP6V0E1	-0.255009	10.3738	12.2491	0.0184812	0.217409
ARPC5L	ARPC5L	0.25496	9.96724	4.08132	0.087457	0.438905
YIF1A	YIF1A	-0.254953	9.88357	3.17804	0.144144	0.533955
ZDHHC9	ZDHHC9	0.25493	9.73871	4.91358	0.162707	0.56092
ENSCSAG00000010771	ENSCSAG00000010771	0.254877	9.74152	4.87038	0.160242	0.559
SLC35F5	SLC35F5	0.254731	9.7373	5.35087	0.150832	0.538762
SAC3D1	SAC3D1	0.254575	9.78658	3.71456	0.1582	0.554886
EXOSC10	EXOSC10	0.2545	9.80017	3.34107	0.158616	0.555965
ENSCSAG00000011492	ENSCSAG00000011492	-0.254186	9.90887	3.32501	0.136309	0.520672
BCL10	BCL10	0.254072	9.86753	2.78068	0.157618	0.554355
PLCB3	PLCB3	-0.254022	9.76873	3.46123	0.185395	0.592833
HKDC1	HKDC1	-0.253988	10.3788	4.55692	0.0330109	0.297677
ENSCSAG00000000163	ENSCSAG00000000163	-0.25389	10.0053	4.33881	0.0954169	0.448677
SHOC2	SHOC2	-0.25382	9.75763	4.19357	0.165919	0.563907
POLR2I	POLR2I	0.253762	9.82961	3.22964	0.146595	0.535337
SYNCRIP	SYNCRIP	0.253613	10.1433	6.24667	0.040252	0.322278
ECPAS	ECPAS	0.253524	9.81764	3.15929	0.159887	0.558521
DHX15	DHX15	0.2531	9.85522	3.14901	0.140085	0.529009
DDX39A	DDX39A	-0.253002	10.0594	4.85364	0.0752538	0.413554
FAM3A	FAM3A	-0.252489	9.77149	3.25967	0.189761	0.59833
SLC25A22	SLC25A22	-0.252375	9.76596	3.44564	0.188002	0.596073
ARID2	ARID2	0.252333	9.71524	13.5524	0.0705553	0.404586
ENSCSAG00000005097	ENSCSAG00000005097	0.252173	9.73659	5.05801	0.163346	0.561462
ENSCSAG00000001531	ENSCSAG00000001531	0.252053	9.85977	2.79126	0.164262	0.562338
ATAD5	ATAD5	-0.251968	9.81095	2.79588	0.192209	0.59945
ASF1A	ASF1A	0.251949	9.78248	3.34026	0.171298	0.57311
RPS4X	RPS4X	-0.251769	11.089	17.4616	0.000369259	0.0194263
PNKP	PNKP	-0.251603	9.79203	2.97215	0.190908	0.599058
TAF3	TAF3	0.251475	9.7373	5.77486	0.142132	0.530931
UPF3B	UPF3B	0.251474	9.76666	3.59493	0.1745	0.578782
CUEDC2	CUEDC2	-0.25137	9.93866	3.44436	0.121588	0.494908
BYSL	BYSL	0.251346	9.75554	3.93609	0.17487	0.578782
IWS1	IWS1	0.251303	9.80893	3.12441	0.163308	0.561462
NAP1L1	NAP1L1	0.251039	10.3546	11.9867	0.0161816	0.202231
ENSCSAG00000005857	ENSCSAG00000005857	0.25095	9.75484	4.21875	0.166396	0.564218
HAVCR1	HAVCR1	-0.250905	9.85196	2.58223	0.164475	0.562338
ENSCSAG00000016147	ENSCSAG00000016147	-0.250763	10.2427	10.0066	0.0343434	0.302892
ENSCSAG00000016818	ENSCSAG00000016818	0.250759	9.71524	11.1981	0.0966397	0.451131
PTPN14	PTPN14	0.250666	9.81563	3.12676	0.161627	0.56092
NMD3	NMD3	0.250573	9.80355	3.24662	0.166163	0.564218
EIF1B	EIF1B	0.250533	10.0199	3.28348	0.0985831	0.455617
CUX1	CUX1	0.250501	9.79881	3.15927	0.169673	0.570264
PSMB1	PSMB1	-0.250323	10.6303	14.6429	0.00522834	0.105571
TIMMDC1	TIMMDC1	0.250181	9.75345	3.96697	0.179932	0.586745
SASS6	SASS6	0.250055	9.75833	4.29394	0.161131	0.560549
IFIT3	IFIT3	0.250032	9.80759	2.22517	0.190144	0.598442
ATAD2B	ATAD2B	0.24999	9.7373	5.59456	0.147127	0.535337
DDX18	DDX18	-0.249824	9.78385	3.02949	0.195935	0.605717
STX10	STX10	0.249729	9.81229	3.11794	0.166944	0.565149
ENSCSAG00000018881	ENSCSAG00000018881	-0.249333	9.86882	3.27504	0.14201	0.530931
PITHD1	PITHD1	0.249321	9.73871	4.64814	0.180378	0.586916
LEPROT	LEPROT	-0.249139	10.1925	4.50872	0.0618594	0.387016
DECR2	DECR2	0.248937	9.77769	3.32826	0.177993	0.582496
NDUFS3	NDUFS3	-0.248832	10.0245	4.37712	0.0918317	0.44546
ZNF335	ZNF335	0.248822	9.72239	8.40813	0.113331	0.481242
ENSCSAG00000013349	ENSCSAG00000013349	-0.24882	9.88165	2.76418	0.159616	0.55833
SYNGR2	SYNGR2	0.248305	10.0628	5.18067	0.0649976	0.395127
TMEM184B	TMEM184B	0.248262	9.73447	5.21424	0.162245	0.56092
PCGF2	PCGF2	0.248144	9.96963	2.64076	0.138324	0.525242
BICC1	BICC1	0.248048	9.84214	2.85715	0.162656	0.56092
SMG7	SMG7	0.248005	9.78248	3.44326	0.170963	0.572823
RPAP3	RPAP3	-0.247921	9.77974	3.16725	0.191405	0.59945
CIB1	CIB1	-0.247789	10.3711	9.82283	0.0210076	0.237211
ENSCSAG00000015504	ENSCSAG00000015504	-0.247762	9.89311	3.1601	0.143972	0.533955
AMD1	AMD1	0.247644	9.75205	4.05395	0.179191	0.58507
PPP6C	PPP6C	0.247636	9.79881	3.09888	0.172511	0.574926
ENSCSAG00000011427	ENSCSAG00000011427	-0.247626	10.4238	12.0457	0.0156177	0.199048
CIRBP	CIRBP	-0.247418	10.1229	5.16619	0.0677431	0.397989
CYB5R3	CYB5R3	-0.247408	10.3932	12.8685	0.0199307	0.227546
ENSCSAG00000004005	ENSCSAG00000004005	-0.247223	9.74925	3.61356	0.213153	0.626373
ORAI2	ORAI2	0.246829	9.74995	4.04876	0.179754	0.586537
IRF3	IRF3	0.246524	9.79746	3.04197	0.184788	0.592202
COX3	COX3	0.246456	14.6533	26.4729	3.17357e-07	4.53908e-05
ND6	ND6	0.246384	10.8617	2.4109	0.120787	0.493377
FBXO38	FBXO38	0.246102	9.73305	5.96916	0.143176	0.533053
PAX8	PAX8	0.246063	10.1444	4.61688	0.053732	0.366537
HMBS	HMBS	0.246051	9.74012	4.73175	0.174273	0.578552
AHCTF1	AHCTF1	-0.245799	9.76458	3.24764	0.206464	0.619018
RNF13	RNF13	-0.245621	9.75415	3.62187	0.196788	0.605717
RER1	RER1	-0.245563	10.0135	3.87275	0.103148	0.464415
KIAA2026	KIAA2026	0.245504	9.72595	8.67612	0.110879	0.477575
SRRM2	SRRM2	0.245491	9.99467	3.41936	0.0970154	0.45224
PTPN11	PTPN11	-0.245473	9.83094	2.85455	0.175354	0.578782
PICALM	PICALM	0.245139	9.95272	3.36002	0.111844	0.477967
NDUFB5	NDUFB5	-0.245072	9.95757	3.6114	0.123526	0.499242
ENSCSAG00000008658	ENSCSAG00000008658	-0.244977	10.1708	7.46824	0.045097	0.33948
MRE11	MRE11	0.244946	9.76319	3.69815	0.184901	0.592202
TMUB1	TMUB1	0.244946	9.78863	3.11617	0.182398	0.589559
APBA3	APBA3	-0.244918	9.74504	3.89091	0.203946	0.616268
CYP3A5	CYP3A5	-0.244878	10.3523	2.59743	0.10733	0.470272
SYPL1	SYPL1	0.244835	10.0723	4.77973	0.0682771	0.39955
ENSCSAG00000008521	ENSCSAG00000008521	-0.244761	9.8096	2.64822	0.202531	0.613793
SUMO3	SUMO3	0.24469	9.81497	3.12336	0.172147	0.574455
LRRC47	LRRC47	0.244675	9.7708	3.51745	0.180279	0.586916
SLU7	SLU7	-0.24444	9.75135	3.68282	0.197619	0.606672
USP4	USP4	0.24429	9.78248	3.17322	0.183897	0.591666
C8orf82	C8orf82	0.244042	9.73518	4.95834	0.175287	0.578782
RPN2	RPN2	-0.243906	10.2481	8.39542	0.0388979	0.318539
C16orf87	C16orf87	0.24383	9.72808	6.14227	0.149892	0.538222
ENSCSAG00000018603	ENSCSAG00000018603	0.243799	10.8972	18.7829	0.00203096	0.0613987
ENSCSAG00000018909	ENSCSAG00000018909	-0.243772	9.76666	3.25256	0.21186	0.625905
RAB5C	RAB5C	-0.243673	10.2824	9.05356	0.0363977	0.308243
ENSCSAG00000006438	ENSCSAG00000006438	0.243484	9.85521	2.83863	0.157979	0.554866
ZNF410	ZNF410	0.243432	9.74364	4.23623	0.183623	0.591561
ACTN1	ACTN1	-0.243416	9.93003	3.01857	0.137143	0.523064
GPATCH2L	GPATCH2L	0.243399	9.71093	13.5416	0.083051	0.43358
VPS29	VPS29	-0.243359	9.93127	3.38358	0.134589	0.518728
HYAL2	HYAL2	0.242913	9.74855	3.86582	0.196266	0.605717
SLC39A7	SLC39A7	-0.242692	9.77494	3.2317	0.196593	0.605717
RBM10	RBM10	0.242583	9.74012	4.44675	0.183053	0.590562
ANP32E	ANP32E	-0.242404	9.99112	3.66793	0.108977	0.473228
ENSCSAG00000000238	ENSCSAG00000000238	0.242293	9.75902	3.68512	0.187277	0.595075
ARMC1	ARMC1	-0.242048	9.78658	2.82113	0.209024	0.621312
RTRAF	RTRAF	0.241844	10.1283	6.67363	0.0535203	0.365971
BABAM2	BABAM2	-0.241708	9.85781	2.45072	0.187828	0.595888
VGF	VGF	0.24153	11.4791	4.42761	0.0355929	0.308156
SUPT6H	SUPT6H	0.241516	9.88165	2.79599	0.149681	0.538222
IDH3B	IDH3B	-0.241483	10.0475	4.76505	0.0868428	0.437528
SLC4A1AP	SLC4A1AP	0.241316	9.92508	2.98349	0.13277	0.516728
COMMD8	COMMD8	-0.241291	9.76804	3.04469	0.215023	0.626926
ENSCSAG00000010852	ENSCSAG00000010852	0.241245	9.74575	4.12282	0.194511	0.603699
DTYMK	DTYMK	-0.241182	9.90385	3.09309	0.153132	0.543373
SLC25A3	SLC25A3	0.241144	10.7801	16.6848	0.00506105	0.103822
ND3	ND3	0.241039	9.8349	2.56923	0.206748	0.619018
UBE2D4	UBE2D4	0.240814	9.77287	3.18756	0.19384	0.602342
FLNB	FLNB	0.240769	9.8263	2.78044	0.181169	0.587799
IFI16	IFI16	-0.240691	9.79271	2.95254	0.194392	0.603695
PRDX3	PRDX3	-0.24066	10.192	8.01589	0.0450377	0.33948
NDUFB2	NDUFB2	-0.24066	10.1337	6.49977	0.0683514	0.39955
ENSCSAG00000013897	ENSCSAG00000013897	-0.240426	9.9007	2.9256	0.154886	0.546988
ENSCSAG00000002658	ENSCSAG00000002658	0.240381	10.1817	4.84711	0.0671071	0.396438
SPOCK3	SPOCK3	-0.240377	9.77149	2.99775	0.210506	0.624004
MRPL12	MRPL12	0.240151	10.4181	11.1965	0.0143614	0.191077
LMTK2	LMTK2	0.240009	9.77287	3.56039	0.18158	0.588392
RBBP5	RBBP5	-0.23998	9.73518	4.63559	0.191887	0.59945
CCDC58	CCDC58	-0.239832	9.76804	3.15094	0.208261	0.620229
ITGAV	ITGAV	-0.239828	9.78385	2.70704	0.210077	0.623451
ZNF770	ZNF770	0.239778	9.75902	3.56713	0.197943	0.606672
POMP	POMP	-0.239757	10.177	6.90809	0.0576578	0.375322
WAPL	WAPL	0.239572	9.78317	3.03894	0.190468	0.59905
RAB5A	RAB5A	0.239483	9.81897	2.8315	0.181069	0.587799
OGFR	OGFR	0.239408	10.293	7.04108	0.0467438	0.343834
SLC50A1	SLC50A1	0.239375	9.82563	2.81416	0.186786	0.59478
PODXL2	PODXL2	0.239335	9.77631	3.21097	0.191155	0.59906
TSPAN3	TSPAN3	-0.239165	10.1288	5.92731	0.0683635	0.39955
SELENOT	SELENOT	-0.239069	9.99467	3.50922	0.116362	0.488245
CYB5A	CYB5A	-0.238969	10.0181	4.12618	0.102841	0.463955
ZNF581	ZNF581	0.238965	9.80017	2.85619	0.189738	0.59833
MGAT1	MGAT1	0.238791	9.77562	3.16295	0.193241	0.601206
ZCCHC7	ZCCHC7	0.238778	9.75065	3.90467	0.186766	0.59478
MIS18BP1	MIS18BP1	0.238753	9.83028	3.0251	0.165652	0.563369
PPL	PPL	-0.238741	9.76457	3.08332	0.215023	0.626926
IBTK	IBTK	0.238551	9.79949	2.86092	0.189623	0.59833
FASTK	FASTK	0.238476	9.79339	2.8799	0.197869	0.606672
TPM1	TPM1	-0.2384	11.3244	13.5936	0.000238255	0.0136309
PRR13	PRR13	-0.238206	9.98875	3.55384	0.119192	0.491636
CMTM7	CMTM7	0.238088	9.77837	3.09069	0.200216	0.609688
AKIRIN1	AKIRIN1	0.237837	9.81162	2.90919	0.181561	0.588392
RIOK3	RIOK3	0.237778	9.83622	2.58016	0.183707	0.591561
CRYL1	CRYL1	-0.237654	9.79407	2.69598	0.210236	0.623564
MEF2A	MEF2A	-0.237591	9.80692	2.39202	0.220574	0.633045
RAP1A	RAP1A	0.237518	9.81764	2.76043	0.183969	0.591666
MFSD10	MFSD10	0.237457	9.8143	2.9405	0.180901	0.587672
IFI27L2	IFI27L2	-0.237439	9.87139	2.35902	0.1858	0.593107
FAM214A	FAM214A	0.237326	9.71953	14.1158	0.0679465	0.39847
RAB6A	RAB6A	0.237306	9.84739	2.64681	0.174122	0.578423
SPCS3	SPCS3	-0.237257	9.95939	3.39502	0.127348	0.508101
SART1	SART1	-0.237191	9.80422	2.78249	0.198592	0.607371
ENSCSAG00000018647	ENSCSAG00000018647	0.237059	10.074	4.52515	0.0771517	0.418162
CNOT11	CNOT11	0.237039	9.85587	2.71348	0.168343	0.567276
DPH2	DPH2	0.236835	9.75694	3.39182	0.21197	0.625905
RASGRP3	RASGRP3	-0.236696	9.74082	4.36856	0.182126	0.58905
MRPS7	MRPS7	0.236518	10.0285	3.92145	0.0934004	0.446222
EIF2B4	EIF2B4	0.236453	9.8096	2.74885	0.19057	0.59905
ANXA11	ANXA11	0.236268	10.0337	4.20065	0.0885574	0.44024
PPP1R8	PPP1R8	0.236256	9.7373	4.78934	0.176739	0.580006
PDCD2	PDCD2	0.236145	10.0967	5.3666	0.0666028	0.396438
ENSCSAG00000019422	ENSCSAG00000019422	-0.236057	9.83423	2.55929	0.19649	0.605717
ZFYVE9	ZFYVE9	0.236027	9.72239	6.61499	0.155704	0.549124
DNAJC1	DNAJC1	-0.235934	9.77011	2.91484	0.224029	0.636254
ENSCSAG00000000476	ENSCSAG00000000476	-0.235882	12.2343	22.53	2.3472e-06	0.000279708
HSD17B8	HSD17B8	0.235877	9.77356	3.02204	0.203226	0.614889
AKR1C3	AKR1C3	-0.235839	9.77356	2.86572	0.222703	0.635413
PCYOX1	PCYOX1	-0.235665	9.85717	2.57588	0.18569	0.593107
RALY	RALY	0.235497	9.8912	2.76878	0.153334	0.543373
GPS2	GPS2	0.235495	9.82695	2.59256	0.189822	0.59833
PFKL	PFKL	-0.235433	9.79203	2.77298	0.213407	0.626373
FXR2	FXR2	0.235361	9.72025	7.6461	0.134328	0.518728
CHMP4B	CHMP4B	0.235204	9.83424	2.62105	0.183202	0.590676
SLC27A5	SLC27A5	-0.235045	9.76389	3.06454	0.218848	0.630756
OAS3	OAS3	-0.234931	9.79407	2.63031	0.213155	0.626373
TNIP1	TNIP1	0.234885	9.84608	2.48897	0.18044	0.586916
KIF22	KIF22	0.234809	9.82098	3.21963	0.169047	0.568532
PKN2	PKN2	0.234784	9.8143	2.60955	0.198397	0.607371
AMMECR1L	AMMECR1L	-0.234759	9.72667	6.60895	0.149876	0.538222
PDLIM2	PDLIM2	0.234613	9.80557	2.66614	0.195339	0.605175
PSMB5	PSMB5	-0.234461	10.2272	8.70164	0.0506509	0.357021
XRCC6	XRCC6	-0.234453	10.4075	11.9393	0.02341	0.250599
GEMIN6	GEMIN6	0.23444	9.77631	3.03652	0.203371	0.614889
ERP44	ERP44	-0.234381	9.79678	2.65722	0.213389	0.626373
ENSCSAG00000001738	ENSCSAG00000001738	0.234314	12.0824	20.3591	7.12283e-06	0.000719126
WDR34	WDR34	-0.234262	9.83885	2.40398	0.201774	0.61294
OPTN	OPTN	0.234208	9.74925	3.77083	0.200353	0.609702
ENSCSAG00000007199	ENSCSAG00000007199	0.233925	9.79949	2.7403	0.200528	0.609874
GAMT	GAMT	-0.233729	9.9257	2.59732	0.164743	0.562509
ADCK5	ADCK5	-0.233658	9.79135	2.64906	0.21658	0.62862
ZEB1	ZEB1	0.233638	9.80489	2.71972	0.205295	0.617826
PTRH1	PTRH1	-0.233531	9.79067	2.86797	0.207403	0.619337
COQ6	COQ6	0.233509	9.8096	2.67633	0.196725	0.605717
ENSCSAG00000014048	ENSCSAG00000014048	0.233252	10.0497	3.02321	0.11707	0.488245
UBR4	UBR4	-0.233165	9.86882	2.34308	0.192211	0.59945
CYP51A1	CYP51A1	0.233039	9.87461	2.67434	0.165349	0.563261
STT3B	STT3B	-0.232819	9.8243	2.37073	0.214345	0.626373
NEURL3	NEURL3	0.232775	9.74505	6.91641	0.0962479	0.450118
ERCC5	ERCC5	-0.232618	9.85261	2.24517	0.206102	0.618426
AKTIP	AKTIP	0.232467	9.74082	3.97106	0.204462	0.617101
ATP5MPL	ATP5MPL	-0.232386	9.99467	3.28662	0.132714	0.516728
TNFAIP6	TNFAIP6	-0.23232	9.75555	2.99409	0.221943	0.634783
NDUFA5	NDUFA5	-0.23231	9.98757	3.26887	0.132592	0.516728
MTPAP	MTPAP	0.232299	9.74925	3.56295	0.207247	0.619337
SRSF7	SRSF7	0.232285	10.1582	4.59608	0.0624833	0.388559
PYURF	PYURF	0.232121	9.92198	3.03351	0.142193	0.530931
ENSCSAG00000007142	ENSCSAG00000007142	-0.231921	10.0389	4.03324	0.11128	0.477967
HDDC2	HDDC2	0.23189	10.124	5.41858	0.0663496	0.396438
KLHL21	KLHL21	-0.231771	9.72453	6.61161	0.151521	0.5388
SMIM1	SMIM1	-0.231491	9.93497	2.63093	0.164398	0.562338
FKBP5	FKBP5	0.231299	9.73376	4.27079	0.223255	0.635582
ENSCSAG00000018419	ENSCSAG00000018419	0.231274	9.97324	2.7919	0.14024	0.529009
ENSCSAG00000013271	ENSCSAG00000013271	-0.231215	10.1235	5.2245	0.0824597	0.43358
PIAS1	PIAS1	0.231134	9.73871	4.38648	0.192042	0.59945
CREG1	CREG1	-0.231052	9.92011	2.69392	0.161891	0.56092
GTF2B	GTF2B	0.231021	9.83226	2.67813	0.18477	0.592202
SPTLC1	SPTLC1	0.23099	9.81027	2.5986	0.201126	0.611333
ATG5	ATG5	0.230939	9.86688	2.6894	0.172045	0.574455
CALU	CALU	-0.230919	9.9846	3.2046	0.131461	0.514453
ERAL1	ERAL1	0.230688	9.92198	3.05171	0.141592	0.530824
SYF2	SYF2	-0.230638	9.78727	2.57782	0.228586	0.640454
EIF1AD	EIF1AD	0.23054	9.74294	3.88687	0.205662	0.617826
APP	APP	-0.230508	10.2387	4.10344	0.0541473	0.368789
RPUSD3	RPUSD3	-0.230507	9.81831	2.43994	0.2178	0.630738
NOLC1	NOLC1	-0.230507	9.97863	3.66325	0.118138	0.489571
DCAF1	DCAF1	0.230493	9.73871	4.38907	0.19236	0.599553
FDX1	FDX1	0.23047	9.73022	4.50342	0.215632	0.627638
SPRYD4	SPRYD4	0.230339	9.738	4.06288	0.209115	0.621312
ACAD9	ACAD9	0.230203	9.75833	3.14255	0.22744	0.639591
ALG3	ALG3	-0.23011	9.83027	2.33244	0.214578	0.626693
CYP20A1	CYP20A1	0.229744	9.73659	3.99315	0.218661	0.630756
GALK1	GALK1	-0.229742	9.82895	2.35712	0.215832	0.627865
TWISTNB	TWISTNB	0.229703	9.77562	2.83631	0.21543	0.627402
MYL12B	MYL12B	-0.229652	10.703	16.8948	0.00754499	0.134426
PRDX6	PRDX6	0.229616	10.4781	11.3114	0.0158366	0.20035
ENSCSAG00000008426	ENSCSAG00000008426	-0.229612	9.76458	2.99496	0.229702	0.640671
BAZ1B	BAZ1B	0.229551	10.0695	3.35551	0.106345	0.469333
HES1	HES1	0.229451	9.8263	2.17881	0.218785	0.630756
CHMP1A	CHMP1A	-0.229418	9.79203	2.57409	0.223423	0.635582
ATXN2	ATXN2	-0.22903	9.7295	4.63994	0.20678	0.619018
PCBD2	PCBD2	0.228896	9.79882	2.5446	0.231203	0.641415
SPTAN1	SPTAN1	-0.228787	10.0029	3.09654	0.123103	0.498772
SDF2	SDF2	-0.228606	9.84017	2.41296	0.213973	0.626373
RUNX1	RUNX1	0.228602	9.7625	4.73234	0.15973	0.558352
TLCD1	TLCD1	0.228486	9.79611	2.59029	0.226911	0.639499
DMAP1	DMAP1	-0.228295	9.73588	4.29818	0.202	0.613231
PGM1	PGM1	0.228245	9.79814	2.58071	0.222199	0.634783
CSNK1D	CSNK1D	0.228036	9.90762	2.58385	0.162753	0.56092
TIMM21	TIMM21	-0.227936	9.79949	2.49538	0.229097	0.640454
SAFB2	SAFB2	0.227816	9.85457	2.41421	0.188958	0.59833
KLF6	KLF6	0.22781	10.3523	1.21444	0.270701	0.688655
SLC25A37	SLC25A37	0.227499	9.8263	2.25881	0.217379	0.630582
CRLF3	CRLF3	0.227372	9.80489	2.56732	0.209602	0.622401
B9D1	B9D1	0.227334	9.7818	2.80781	0.214112	0.626373
BCLAF1	BCLAF1	0.227066	10.0366	3.10927	0.117166	0.488245
MRPL13	MRPL13	-0.227049	10.0734	4.85946	0.100822	0.459379
DNTTIP2	DNTTIP2	0.226866	9.91637	2.47143	0.164295	0.562338
ENSCSAG00000000501	ENSCSAG00000000501	-0.2268	9.85587	2.64263	0.185444	0.592833
GON4L	GON4L	-0.226473	9.78248	2.54648	0.240642	0.655937
RNF141	RNF141	0.226127	9.76319	3.00256	0.223723	0.635734
MMADHC	MMADHC	0.226016	9.80287	2.5862	0.210669	0.624129
LHX1	LHX1	-0.225602	10.2546	3.05744	0.095881	0.449351
RAD51	RAD51	0.22559	9.73588	4.0458	0.253056	0.667456
ROCK2	ROCK2	0.225516	9.76596	2.93244	0.227087	0.639519
NAA30	NAA30	0.225472	9.75763	3.23898	0.220971	0.633155
RNMT	RNMT	-0.22543	9.80152	2.24671	0.239396	0.653859
PSMD1	PSMD1	-0.225401	9.97025	2.76399	0.156483	0.551117
TRIM52	TRIM52	0.225388	9.7138	9.45637	0.123502	0.499242
ROCK1	ROCK1	0.225241	9.86882	2.38814	0.191112	0.59906
TBC1D14	TBC1D14	0.22523	9.74505	3.67634	0.211998	0.625905
FOS	FOS	-0.225209	9.79814	2.18534	0.230395	0.641043
APLP2	APLP2	-0.225164	9.92694	2.75938	0.161283	0.560549
TRAPPC3	TRAPPC3	-0.225096	9.85261	2.35689	0.20851	0.620229
TBL3	TBL3	-0.225057	9.78043	2.68339	0.22994	0.640671
ACD	ACD	-0.224977	9.74575	3.29452	0.242137	0.657924
FOXN2	FOXN2	0.224939	9.74645	3.79148	0.208309	0.620229
KIF18A	KIF18A	0.224875	9.74294	4.17131	0.198782	0.607371
ENSCSAG00000018772	ENSCSAG00000018772	0.22484	10.2565	3.94197	0.091281	0.44466
SCAF11	SCAF11	-0.224753	9.85781	2.08565	0.222227	0.634783
RPS20	RPS20	0.224674	10.6143	9.29039	0.0141898	0.189775
CKAP2L	CKAP2L	0.224548	9.79814	3.39743	0.176065	0.579372
CHPF	CHPF	-0.224545	9.90636	2.56834	0.181979	0.588944
HNRNPH2	HNRNPH2	-0.224544	9.84149	2.52126	0.202881	0.614491
ENSCSAG00000000058	ENSCSAG00000000058	0.224533	9.78317	2.67222	0.225933	0.639137
ENSCSAG00000005838	ENSCSAG00000005838	-0.22433	9.777	2.53849	0.244776	0.661209
ENSCSAG00000014074	ENSCSAG00000014074	-0.224174	10.052	3.58892	0.113775	0.481903
ERLEC1	ERLEC1	-0.224135	9.85652	2.2546	0.212556	0.626373
CDH2	CDH2	0.224097	9.83027	2.46999	0.206008	0.618426
H2AW	H2AW	0.224034	9.79203	2.33035	0.213826	0.626373
ENSCSAG00000004503	ENSCSAG00000004503	0.223809	9.76527	2.907	0.22984	0.640671
DCAF6	DCAF6	0.22378	9.79475	2.53064	0.222279	0.634783
NCOR1	NCOR1	-0.223768	9.89184	2.14924	0.208443	0.620229
MND1	MND1	0.223741	9.75205	3.80527	0.207138	0.619337
TOM1L1	TOM1L1	0.223654	9.79882	2.51888	0.219947	0.632201
DAG1	DAG1	-0.223626	9.77837	2.56083	0.241085	0.656543
TRADD	TRADD	0.223604	9.74223	3.53426	0.231682	0.641834
ZNF131	ZNF131	0.223576	9.75065	3.83931	0.199856	0.60928
ECHS1	ECHS1	-0.223393	10.0689	4.81524	0.103623	0.464415
FDFT1	FDFT1	0.223184	9.93743	2.77046	0.151189	0.538762
PTPN4	PTPN4	0.223064	9.73305	5.28722	0.179145	0.58507
TMEM109	TMEM109	-0.223059	9.81831	2.64178	0.212874	0.626373
CFDP1	CFDP1	0.223044	9.92508	2.55708	0.164665	0.562509
LRRC58	LRRC58	0.223042	9.73447	4.68217	0.189279	0.59833
CRELD2	CRELD2	0.223039	9.89374	2.57098	0.174702	0.578782
ASB2	ASB2	-0.223007	10.3578	5.52655	0.0419594	0.327709
GGNBP2	GGNBP2	0.222944	9.87845	2.36321	0.192958	0.600689
ENSCSAG00000007560	ENSCSAG00000007560	-0.222887	10.3725	8.13233	0.0394034	0.320013
DESI2	DESI2	0.222879	9.88102	2.50602	0.182746	0.589943
HAGH	HAGH	0.222876	9.85261	2.31705	0.202108	0.613231
MTA2	MTA2	0.222817	9.7859	2.5982	0.226271	0.639137
FH	FH	-0.222775	9.89247	2.45374	0.188712	0.597955
LRIF1	LRIF1	0.222687	9.76111	2.99341	0.225645	0.638727
DYNLT1	DYNLT1	-0.222684	9.91575	2.86724	0.167879	0.566642
ENSCSAG00000012494	ENSCSAG00000012494	-0.222681	9.9515	3.19677	0.163265	0.561462
IL10RB	IL10RB	0.222612	9.77837	2.73238	0.226431	0.639195
SETD5	SETD5	0.222452	9.76804	3.25174	0.215341	0.627402
PKP3	PKP3	0.222346	9.7373	3.93039	0.220096	0.632201
CCDC12	CCDC12	0.222337	9.74504	3.49846	0.224211	0.636417
MANF	MANF	-0.222176	10.1884	4.27079	0.0805822	0.428192
AMMECR1	AMMECR1	0.221894	9.75415	3.42922	0.216455	0.62861
ZNHIT1	ZNHIT1	-0.221819	10.0377	4.02803	0.119596	0.491636
KATNB1	KATNB1	0.221816	9.7618	2.93857	0.231043	0.641415
MBNL2	MBNL2	0.221786	9.74434	4.26933	0.204955	0.617826
MRFAP1	MRFAP1	0.221774	10.0537	3.90011	0.104517	0.465534
VTI1A	VTI1A	0.221468	9.71739	7.01032	0.163716	0.561982
THEM4	THEM4	-0.22141	9.84149	2.40468	0.211817	0.625905
LATS1	LATS1	-0.221404	9.74082	3.68583	0.223251	0.635582
H2AC14	H2AC14	-0.221343	9.84935	1.55668	0.244253	0.660883
COLEC12	COLEC12	0.221204	9.73518	4.27914	0.213223	0.626373
PSMD7	PSMD7	0.221122	10.0588	3.73627	0.109264	0.473571
TUBA1C	TUBA1C	0.221	10.9798	13.7036	0.00129029	0.0461367
RARS1	RARS1	0.220997	9.86171	2.36566	0.195216	0.605157
ECT2	ECT2	-0.220771	9.81296	2.328	0.272153	0.689692
JMJD4	JMJD4	0.220746	9.76458	2.79225	0.235671	0.647528
MIPEP	MIPEP	-0.220673	9.75065	3.10805	0.241247	0.656543
ADPRS	ADPRS	0.220534	9.81027	2.34711	0.223596	0.635724
SUCO	SUCO	0.220512	9.8022	2.41601	0.226203	0.639137
WDR1	WDR1	0.220281	10.0973	4.29875	0.0921984	0.44546
RCC1L	RCC1L	0.22027	9.81497	2.3458	0.22687	0.639499
ENSCSAG00000000602	ENSCSAG00000000602	0.220105	10.6349	13.2566	0.00927014	0.15094
ENSCSAG00000019508	ENSCSAG00000019508	0.219996	9.72096	6.87394	0.159272	0.55771
TRAF4	TRAF4	0.219949	9.7708	2.71542	0.229429	0.640454
ZYX	ZYX	0.219757	9.86171	2.36109	0.199859	0.60928
RSF1	RSF1	0.21968	9.96181	2.19913	0.190922	0.599058
ENSCSAG00000006643	ENSCSAG00000006643	0.219593	11.0352	17.3229	0.0010914	0.0414953
ECE1	ECE1	0.21956	9.74925	3.17312	0.235592	0.647528
SNX7	SNX7	-0.219472	9.74645	3.08805	0.252879	0.667456
EIF3E	EIF3E	0.219436	10.1234	4.89985	0.0828217	0.43358
G6PC3	G6PC3	-0.219363	9.81964	2.29707	0.232161	0.642341
MECP2	MECP2	0.219356	9.74785	3.54177	0.218995	0.630756
FBXL5	FBXL5	0.21935	9.7625	2.97282	0.229355	0.640454
RCOR3	RCOR3	-0.219305	9.73871	4.54726	0.195839	0.605717
STRAP	STRAP	0.219292	9.86495	2.34483	0.198879	0.607371
ENSCSAG00000000124	ENSCSAG00000000124	0.219275	9.75275	3.04266	0.238601	0.653489
ENSCSAG00000007355	ENSCSAG00000007355	-0.219161	9.82031	2.11995	0.262502	0.679891
MGA	MGA	-0.218919	9.75624	2.84537	0.249209	0.665588
ZNF830	ZNF830	0.218772	9.7618	3.26232	0.21494	0.626926
BTBD7	BTBD7	0.218564	9.73235	4.68642	0.19769	0.606672
ARPC1B	ARPC1B	0.218532	10.4705	11.0773	0.0245048	0.253955
SKIL	SKIL	-0.218492	9.78999	2.2252	0.263531	0.681163
PRPF40A	PRPF40A	0.218319	10.0514	3.29354	0.119299	0.491636
POP5	POP5	0.218268	10.0158	3.62239	0.117555	0.488531
TARBP2	TARBP2	0.218259	9.78454	2.51856	0.234265	0.645389
AAGAB	AAGAB	-0.218202	9.78658	2.36521	0.248906	0.66543
VPS35	VPS35	-0.218116	9.9325	2.63033	0.176096	0.579372
CYB5B	CYB5B	0.218107	9.79271	2.50435	0.231194	0.641415
NTMT1	NTMT1	-0.218083	9.8382	1.97888	0.242872	0.658877
EEA1	EEA1	-0.218072	9.87525	1.8732	0.241235	0.656543
PHLDA2	PHLDA2	0.218035	9.82031	2.34557	0.218627	0.630756
SSRP1	SSRP1	0.217845	10.1676	5.36455	0.0756602	0.414882
OSBPL10	OSBPL10	0.217824	9.7373	3.87234	0.221842	0.634783
DHX29	DHX29	0.217753	9.84542	2.20708	0.214219	0.626373
TSC22D2	TSC22D2	0.217673	9.75833	5.27255	0.162699	0.56092
SSNA1	SSNA1	-0.217664	10.0435	3.70108	0.130158	0.511686
ENSCSAG00000018085	ENSCSAG00000018085	-0.217651	9.94722	2.53313	0.178063	0.582496
CSTF1	CSTF1	0.217558	9.738	4.00674	0.213916	0.626373
SULF2	SULF2	-0.21743	9.75763	2.76425	0.251913	0.667015
SDC2	SDC2	-0.217377	9.81631	2.26612	0.235054	0.646869
PHPT1	PHPT1	-0.217347	10.1629	5.05138	0.0930976	0.445918
UBXN2B	UBXN2B	0.216956	9.71237	8.39936	0.149724	0.538222
HERC4	HERC4	0.216907	9.73588	4.23405	0.20667	0.619018
GLMP	GLMP	-0.216873	9.83556	2.06839	0.247891	0.664998
PMAIP1	PMAIP1	0.216631	9.73518	4.23958	0.208046	0.620229
ENSCSAG00000018731	ENSCSAG00000018731	0.216627	11.4345	17.2893	0.000769543	0.0322144
ACTR6	ACTR6	-0.216571	9.74223	3.43719	0.243525	0.659605
MCM10	MCM10	-0.216513	9.78386	2.60218	0.248011	0.664998
GPS1	GPS1	-0.216219	9.99939	3.11828	0.146975	0.535337
CHD1	CHD1	0.216113	9.88548	2.10254	0.205534	0.617826
CFAP36	CFAP36	-0.216057	9.93435	2.40136	0.187174	0.595075
SLC25A12	SLC25A12	0.215576	9.75135	3.036	0.243252	0.659561
SLC22A5	SLC22A5	0.215564	9.71667	6.84497	0.170359	0.572198
ENOPH1	ENOPH1	-0.215552	9.87011	2.00281	0.229411	0.640454
SPNS2	SPNS2	-0.215463	9.78111	2.23215	0.268033	0.686242
ADSS1	ADSS1	-0.215382	9.75902	2.54975	0.279569	0.693402
SNX6	SNX6	0.215247	9.74082	3.38429	0.242604	0.658496
COX20	COX20	0.215188	9.89438	2.50846	0.186258	0.594204
TRIP10	TRIP10	0.214963	9.8243	2.18524	0.230532	0.641043
VAMP3	VAMP3	0.214948	9.90636	2.48905	0.187578	0.595462
TPD52L1	TPD52L1	-0.214705	9.74504	3.13401	0.251808	0.667015
MCUR1	MCUR1	-0.214688	9.97922	2.63464	0.170773	0.572823
EFHD2	EFHD2	0.214673	9.77287	2.5253	0.248315	0.664998
ENSCSAG00000003289	ENSCSAG00000003289	0.214671	9.7373	3.75039	0.227749	0.640108
ENSCSAG00000011893	ENSCSAG00000011893	0.214337	9.8096	2.38624	0.225332	0.638722
EIF4G3	EIF4G3	-0.214267	9.75135	2.88566	0.261439	0.678616
ENSCSAG00000016907	ENSCSAG00000016907	0.214209	11.7205	18.4046	3.53312e-05	0.00308339
DOT1L	DOT1L	0.214131	9.74153	3.40525	0.241941	0.657737
FPGS	FPGS	0.214022	9.77631	2.4632	0.248279	0.664998
PLOD3	PLOD3	0.213971	9.93312	2.47045	0.173731	0.577552
ENSCSAG00000010735	ENSCSAG00000010735	-0.213947	9.75833	2.66412	0.261811	0.679127
TRAPPC6A	TRAPPC6A	-0.213933	9.85196	2.2545	0.22685	0.639499
ABCC4	ABCC4	0.213922	9.85976	2.11593	0.217641	0.630633
WDR36	WDR36	0.213914	9.74715	3.13161	0.245016	0.661209
IDH3A	IDH3A	0.213484	9.84148	2.24592	0.224829	0.637821
SUCLA2	SUCLA2	0.213483	9.74715	3.11644	0.244771	0.661209
EIF3M	EIF3M	0.213457	10.0554	3.63359	0.118585	0.490436
COL5A2	COL5A2	-0.213408	9.82031	1.90725	0.259689	0.677531
TGIF2	TGIF2	0.213327	9.74152	3.98522	0.214156	0.626373
ASRGL1	ASRGL1	-0.213297	10.1655	4.19364	0.0945743	0.447988
MAPRE1	MAPRE1	-0.213002	9.87397	2.00152	0.227252	0.639519
NUDCD2	NUDCD2	0.213	9.91887	2.55332	0.180627	0.587152
PPP4R3A	PPP4R3A	0.212986	9.77356	2.5037	0.250108	0.665877
PRKRIP1	PRKRIP1	0.212962	9.8096	2.21325	0.237374	0.65082
PNISR	PNISR	-0.212872	9.7708	2.36102	0.26786	0.686242
RPL30	RPL30	-0.212431	11.2565	15.0457	0.0011243	0.0416477
SUZ12	SUZ12	0.212372	9.85261	2.1589	0.227291	0.639519
NDC80	NDC80	-0.212359	9.75205	1.91639	0.424517	0.794214
PPP1CA	PPP1CA	-0.212341	10.2614	7.92128	0.066166	0.396438
BLVRB	BLVRB	-0.212283	9.98757	2.87083	0.166845	0.565149
CSRNP1	CSRNP1	0.212236	9.77769	3.3004	0.222746	0.635413
VAPA	VAPA	0.2122	10.0366	2.85984	0.143823	0.533955
AKR7L	AKR7L	-0.21219	10.0012	3.04105	0.155917	0.549499
STX7	STX7	0.212076	9.78043	2.41607	0.249542	0.665588
PARL	PARL	-0.211919	9.8349	2.08266	0.244222	0.660883
PDE8A	PDE8A	0.211844	9.72239	5.80929	0.184879	0.592202
CASC3	CASC3	0.211724	9.77149	2.53198	0.25599	0.671811
SNRNP200	SNRNP200	0.211708	10.0678	3.2764	0.11739	0.488245
APH1B	APH1B	0.211654	9.74434	3.14428	0.252146	0.667015
NOCT	NOCT	0.211463	9.73659	4.98747	0.187341	0.595075
ENSCSAG00000015676	ENSCSAG00000015676	0.21139	9.89057	2.35622	0.198866	0.607371
SNX4	SNX4	0.211192	9.912	2.34683	0.189992	0.59833
PWWP2A	PWWP2A	0.211047	9.75833	2.83101	0.24835	0.664998
CELF1	CELF1	0.211032	9.79339	2.26824	0.248616	0.664998
UBA1	UBA1	-0.21086	9.80355	2.1017	0.25988	0.677531
LRRC42	LRRC42	0.210815	9.8893	2.18741	0.207413	0.619337
RNF34	RNF34	0.210732	9.7373	3.38998	0.25566	0.671629
RHOG	RHOG	0.210568	9.80219	2.2068	0.247264	0.664837
H2BC11	H2BC11	0.210555	9.7373	4.12791	0.214346	0.626373
ENSCSAG00000000688	ENSCSAG00000000688	-0.210517	9.83819	2.03552	0.251558	0.667015
GNAI1	GNAI1	0.21051	9.91887	2.28537	0.189841	0.59833
SMARCA1	SMARCA1	-0.210192	9.8096	2.17777	0.250692	0.666741
GPRC5B	GPRC5B	-0.210099	9.77425	2.17526	0.278278	0.693402
ENSCSAG00000019146	ENSCSAG00000019146	0.210037	10.5518	5.02219	0.0252274	0.259274
EPCAM	EPCAM	-0.209945	9.97744	2.87178	0.166273	0.564218
SCARB2	SCARB2	-0.209757	9.82497	2.004	0.253356	0.667456
TXLNA	TXLNA	0.209693	9.73518	3.09317	0.298931	0.705303
DESI1	DESI1	0.209356	9.73871	3.38652	0.248336	0.664998
SEPTIN8	SEPTIN8	0.209141	9.78248	2.29989	0.25942	0.677531
TMOD3	TMOD3	-0.209017	9.84083	2.06278	0.241469	0.6568
ENSCSAG00000007373	ENSCSAG00000007373	-0.208991	9.82231	2.06398	0.261483	0.678616
PSMC2	PSMC2	-0.208988	9.85717	2.27978	0.220147	0.632201
CATSPERZ	CATSPERZ	-0.208933	9.75624	2.5738	0.276414	0.692583
ENSCSAG00000000105	ENSCSAG00000000105	0.208871	9.85196	2.13363	0.229107	0.640454
LMO4	LMO4	-0.208837	9.77287	2.26153	0.279467	0.693402
PAAF1	PAAF1	-0.208798	9.74995	2.71196	0.2736	0.690042
SNAP47	SNAP47	-0.208635	9.72239	5.61367	0.193426	0.601421
MLX	MLX	0.208618	9.89564	2.27198	0.205653	0.617826
BMS1	BMS1	0.208506	9.86753	2.15206	0.219031	0.630756
LTA4H	LTA4H	-0.208467	9.79543	2.05068	0.273157	0.689692
CCNA2	CCNA2	0.208382	9.84542	2.75097	0.199454	0.608766
XRCC5	XRCC5	-0.208368	10.338	8.30338	0.0549302	0.371663
DCTN3	DCTN3	-0.208338	9.96904	2.36793	0.189274	0.59833
PNP	PNP	-0.207866	9.94602	1.81395	0.207993	0.620229
SRM	SRM	0.207861	9.99349	2.92102	0.151301	0.538762
CYB561	CYB561	0.207785	9.777	2.30248	0.262748	0.680186
RBFA	RBFA	-0.207755	9.91762	2.34576	0.20428	0.616913
PRKAG2	PRKAG2	0.207556	9.99704	2.0292	0.184877	0.592202
NUP85	NUP85	-0.20748	9.78727	2.19052	0.275787	0.691927
PMEPA1	PMEPA1	0.207277	9.84738	1.89627	0.247866	0.664998
ACTR3	ACTR3	0.20726	10.0088	2.93646	0.150836	0.538762
GLO1	GLO1	-0.20718	10.0446	3.18105	0.145193	0.535337
XPO6	XPO6	0.207002	9.74434	3.26153	0.245963	0.662723
JAK1	JAK1	0.206746	9.77906	2.25477	0.270493	0.688655
WDFY3	WDFY3	0.206661	9.72453	4.90502	0.211351	0.62579
Chsa-A	Chsa-A	-0.206646	9.74925	2.80493	0.270588	0.688655
WASHC3	WASHC3	-0.206571	9.89817	2.069	0.223103	0.635582
SPAG5	SPAG5	-0.206495	9.76735	2.14072	0.336839	0.73351
ELF3	ELF3	0.206464	9.82961	1.78831	0.250913	0.666985
GCN1	GCN1	0.206223	9.74504	3.00309	0.261085	0.678267
INCENP	INCENP	0.206154	9.76804	3.59926	0.211506	0.625888
ENSCSAG00000005214	ENSCSAG00000005214	-0.206123	9.74855	2.71431	0.27526	0.691035
NDUFAF7	NDUFAF7	0.206057	9.79407	2.15789	0.260516	0.677757
SETD3	SETD3	0.205987	9.7625	2.54109	0.258794	0.676529
ERCC6	ERCC6	0.205947	9.73518	3.92874	0.229131	0.640454
ENSCSAG00000019224	ENSCSAG00000019224	-0.205914	9.90007	2.04077	0.225519	0.638722
ENSCSAG00000004529	ENSCSAG00000004529	0.205898	10.084	3.38437	0.120216	0.493113
FXR1	FXR1	0.205874	9.98399	2.56404	0.167336	0.566107
ST7L	ST7L	0.205706	9.75135	2.79059	0.266266	0.684217
ACAP2	ACAP2	-0.205573	9.78795	2.03232	0.280279	0.69416
ORC5	ORC5	0.205221	9.73871	3.08171	0.277261	0.693402
DCAF5	DCAF5	0.20517	9.76527	2.8701	0.242406	0.658306
RAB3GAP2	RAB3GAP2	0.204997	9.73447	3.70858	0.240298	0.655346
POLR1E	POLR1E	0.204872	9.75972	2.76146	0.25404	0.668397
ZC3H13	ZC3H13	0.204725	9.83424	1.97454	0.248533	0.664998
ENSCSAG00000019293	ENSCSAG00000019293	-0.204714	9.8893	2.07315	0.236922	0.650273
AGRN	AGRN	0.204457	9.7818	2.12965	0.275884	0.691927
CBX8	CBX8	-0.204454	9.72524	4.77907	0.213723	0.626373
MRPL11	MRPL11	-0.204451	10.2688	6.57806	0.0751217	0.413554
C12orf45	C12orf45	-0.204423	9.78658	2.06744	0.28018	0.69416
PFKFB3	PFKFB3	-0.204192	9.77631	1.98322	0.308489	0.710501
ITSN1	ITSN1	-0.204169	9.84608	1.81523	0.26424	0.681648
VAT1	VAT1	-0.204085	9.88357	2.10044	0.235307	0.647221
CTSZ	CTSZ	0.204048	10.0187	2.58112	0.162505	0.56092
SNRNP35	SNRNP35	0.20402	9.77287	2.26512	0.277479	0.693402
POLR1B	POLR1B	-0.20402	9.78112	2.14698	0.28568	0.697801
MVP	MVP	-0.203995	9.82829	1.90613	0.269938	0.688362
KANSL1L	KANSL1L	0.203936	9.73164	3.76701	0.246321	0.663341
FADS1	FADS1	0.203891	9.97385	2.51989	0.170586	0.572585
ZBTB43	ZBTB43	0.203783	9.80489	2.25855	0.278449	0.693402
CLDND1	CLDND1	-0.203565	9.86236	1.79365	0.260706	0.677757
MTMR4	MTMR4	-0.203423	9.72809	3.86029	0.253189	0.667456
PHYKPL	PHYKPL	-0.203139	9.74995	2.58111	0.284118	0.697044
METTL5	METTL5	0.20293	9.81764	1.93957	0.260359	0.67775
RCL1	RCL1	0.202914	9.78043	2.20446	0.272462	0.689692
PRMT2	PRMT2	0.202902	9.79067	2.06584	0.282977	0.697044
DAPK3	DAPK3	0.202846	9.72453	4.51029	0.229274	0.640454
TSR1	TSR1	0.202617	9.86041	2.04578	0.237702	0.651372
CDK2	CDK2	-0.202591	9.81162	2.32411	0.24466	0.661209
MNAT1	MNAT1	-0.202576	9.75554	2.5899	0.272587	0.689692
TRAPPC4	TRAPPC4	0.202255	9.80219	2.04702	0.267861	0.686242
COMMD4	COMMD4	-0.202182	9.88421	1.96508	0.25222	0.667015
AHCY	AHCY	-0.202066	10.0233	3.11232	0.160711	0.559838
TAGLN2	TAGLN2	-0.201934	11.0676	17.1517	0.00331888	0.0791891
EMP3	EMP3	-0.201847	10.1044	3.79259	0.130182	0.511686
HMGCS1	HMGCS1	0.201751	9.87139	1.78475	0.234438	0.64552
WDR33	WDR33	-0.201741	9.81228	1.77395	0.287981	0.700397
ENSCSAG00000007940	ENSCSAG00000007940	-0.201631	10.7073	11.713	0.0169092	0.207972
LASP1	LASP1	0.201621	9.96543	2.22683	0.185483	0.592833
RNASEH2C	RNASEH2C	-0.201606	10.1817	4.60252	0.108817	0.473228
ENSCSAG00000000698	ENSCSAG00000000698	-0.201593	9.77425	2.07948	0.290725	0.702037
ENSCSAG00000000369	ENSCSAG00000000369	0.201449	9.92692	1.87221	0.229489	0.640454
ENSCSAG00000000189	ENSCSAG00000000189	0.201368	9.73941	3.17041	0.264107	0.681646
DDX27	DDX27	0.201359	9.8143	1.98095	0.266909	0.685445
LMAN1	LMAN1	-0.201262	10.1822	4.98816	0.10371	0.464415
CDC123	CDC123	-0.201072	9.89248	1.98234	0.239438	0.653859
RPL5	RPL5	0.201028	11.2994	15.3392	0.00171698	0.0561557
ENSCSAG00000018600	ENSCSAG00000018600	-0.200949	10.5279	8.6112	0.0345196	0.302949
TOM1	TOM1	-0.200869	9.76388	2.17034	0.300394	0.705303
RTF1	RTF1	0.200771	9.79543	2.06233	0.267894	0.686242
CCNL1	CCNL1	0.200756	9.8382	1.95256	0.279518	0.693402
ENSCSAG00000011100	ENSCSAG00000011100	0.2007	9.73659	3.10578	0.277677	0.693402
ENSCSAG00000018292	ENSCSAG00000018292	-0.200648	9.91388	2.03642	0.229178	0.640454
SMIM12	SMIM12	0.200636	9.77562	2.19285	0.28513	0.697044
G6PD	G6PD	-0.200492	9.96904	2.37799	0.196985	0.605717
PHYHIPL	PHYHIPL	-0.200491	9.90132	1.82178	0.245935	0.662723
CPPED1	CPPED1	-0.200472	9.76458	2.26305	0.290439	0.702037
AGA	AGA	-0.20047	9.75065	2.46153	0.296013	0.702706
HMGB2	HMGB2	-0.200424	9.9606	2.10165	0.25206	0.667015
NSMCE3	NSMCE3	0.200335	9.80355	1.97145	0.270959	0.688861
RB1	RB1	0.200311	9.80219	2.0579	0.271339	0.689257
SSR4	SSR4	-0.200299	10.2624	5.54193	0.0887134	0.440487
THTPA	THTPA	0.200288	9.74012	2.94748	0.278268	0.693402
PSIP1	PSIP1	-0.200228	10.0901	3.74769	0.138496	0.525244
ENSCSAG00000004975	ENSCSAG00000004975	0.200211	9.7618	2.46512	0.274283	0.690042
ALOXE3	ALOXE3	0.20014	9.72453	8.66407	0.128643	0.50977
MT-ND2	MT-ND2	0.200105	10.9294	5.3565	0.0366586	0.308888
ATPAF1	ATPAF1	0.200086	9.77356	2.18123	0.284993	0.697044
ATP6V0B	ATP6V0B	-0.200073	9.99939	2.3562	0.191641	0.59945
ASB3	ASB3	0.200063	9.74575	2.8205	0.276073	0.692064
BAG5	BAG5	-0.200001	9.75415	2.40565	0.292657	0.702037
BARD1	BARD1	-0.199979	9.76527	2.26189	0.300073	0.705303
KNOP1	KNOP1	0.199956	9.84542	1.9131	0.251118	0.667015
DCAF11	DCAF11	-0.199481	9.75065	2.41445	0.302197	0.706611
RBMX2	RBMX2	0.199383	9.79949	1.94456	0.278048	0.693402
MGST3	MGST3	-0.199261	10.8887	12.182	0.009326	0.15094
UBE2E3	UBE2E3	0.199249	9.80892	1.85299	0.279269	0.693402
OSBPL9	OSBPL9	0.199165	9.77906	2.11154	0.281403	0.695697
SUPT20H	SUPT20H	0.19898	9.76735	2.32182	0.27944	0.693402
ENSCSAG00000017172	ENSCSAG00000017172	-0.198893	10.1072	3.46393	0.141118	0.530824
CNOT1	CNOT1	-0.198712	9.76596	2.11829	0.299629	0.705303
RRP15	RRP15	0.198678	9.75903	2.39103	0.284421	0.697044
BPTF	BPTF	0.198674	9.87654	1.76868	0.249612	0.665588
STK40	STK40	0.198631	9.75415	2.84803	0.258058	0.675874
AKR1A1	AKR1A1	-0.19852	9.85652	1.84136	0.266161	0.684217
NEK7	NEK7	-0.19845	9.74223	2.76275	0.288227	0.700397
MAF1	MAF1	-0.198381	9.87075	1.91441	0.250272	0.66597
CHD4	CHD4	0.198281	10.0807	2.92264	0.142469	0.531189
DAP	DAP	-0.198152	9.77287	2.05703	0.299247	0.705303
ZMYM4	ZMYM4	-0.198023	9.79814	1.704	0.310591	0.711345
ELF4	ELF4	0.197964	9.78522	2.15928	0.271905	0.689692
RSBN1L	RSBN1L	0.197909	9.77699	2.16196	0.284967	0.697044
ENSCSAG00000007460	ENSCSAG00000007460	-0.197828	10.1191	3.83191	0.137344	0.523064
RTCB	RTCB	-0.197755	10.014	2.49289	0.186547	0.594757
ENSCSAG00000015165	ENSCSAG00000015165	-0.197749	9.81028	1.80999	0.288508	0.700721
MRPL18	MRPL18	-0.19771	9.75833	2.59672	0.277853	0.693402
PACSIN3	PACSIN3	-0.197709	9.78931	1.95599	0.292447	0.702037
CHAF1B	CHAF1B	-0.197548	9.77631	2.19943	0.293133	0.702037
TGIF1	TGIF1	0.197455	9.99998	2.17634	0.190721	0.599058
ENSCSAG00000010445	ENSCSAG00000010445	0.197406	11.2896	19.076	0.00222179	0.0645163
LCLAT1	LCLAT1	-0.197392	9.74504	2.64187	0.290852	0.702037
MRPS25	MRPS25	-0.197354	9.88994	1.84032	0.257578	0.675289
ENSCSAG00000017221	ENSCSAG00000017221	-0.19729	9.78522	1.8289	0.307892	0.710501
HSDL2	HSDL2	0.197109	9.88676	1.95513	0.23676	0.650175
RAD54B	RAD54B	0.197087	9.73659	3.48242	0.267267	0.686021
ZNF827	ZNF827	-0.197056	9.73447	4.36689	0.213429	0.626373
PICK1	PICK1	0.197048	9.72595	4.15968	0.244995	0.661209
ANKZF1	ANKZF1	0.196914	9.75205	2.50024	0.289088	0.701137
UHRF1BP1L	UHRF1BP1L	0.196884	9.77906	2.07267	0.285926	0.697872
EIF6	EIF6	-0.196878	10.2771	6.06127	0.0853473	0.436113
NBN	NBN	0.196849	9.86236	1.8757	0.251849	0.667015
G3BP1	G3BP1	-0.196648	10.1374	3.70812	0.134974	0.519418
ABI1	ABI1	0.196616	9.738	2.96011	0.283749	0.697044
PLEKHH2	PLEKHH2	0.196514	9.87973	1.65968	0.260015	0.677538
FOXM1	FOXM1	0.19641	9.75624	2.76413	0.263655	0.681163
NFE2L2	NFE2L2	0.1964	9.8316	1.74059	0.274007	0.690042
ISOC1	ISOC1	-0.196389	9.74434	3.0091	0.27313	0.689692
SRP54	SRP54	0.196318	9.78111	1.99646	0.29963	0.705303
TIPIN	TIPIN	-0.196285	9.77493	1.99877	0.307715	0.710501
HNRNPD	HNRNPD	0.196113	9.97504	2.4592	0.189905	0.59833
NSD2	NSD2	0.196111	9.82894	1.96796	0.260312	0.67775
PSMB2	PSMB2	-0.196061	10.4295	7.95123	0.0555834	0.37244
PECR	PECR	0.195828	9.73871	3.04778	0.27875	0.693402
TUBA1A	TUBA1A	-0.19579	9.85392	1.86655	0.269195	0.687496
PLSCR3	PLSCR3	0.195748	9.76596	2.22079	0.293367	0.702037
TMEM50B	TMEM50B	-0.195691	9.8874	1.74505	0.260757	0.677757
HJURP	HJURP	0.195597	9.74995	5.21028	0.175022	0.578782
METTL17	METTL17	0.195338	9.74925	2.48206	0.290677	0.702037
SLC2A8	SLC2A8	0.195304	9.73729	3.2094	0.269147	0.687496
ND1	ND1	0.195265	11.0035	5.51288	0.0361566	0.308156
NUP98	NUP98	-0.195186	9.80893	1.6012	0.317456	0.718096
NT5C3A	NT5C3A	0.195158	9.75275	2.47227	0.289602	0.70137
CXADR	CXADR	-0.195114	9.90195	1.87526	0.245484	0.662125
DDX6	DDX6	0.194907	9.76527	2.17812	0.300698	0.705374
B9D2	B9D2	0.194805	9.76666	2.20485	0.295248	0.702037
SERPINE2	SERPINE2	-0.194787	9.98638	2.18552	0.197007	0.605717
AHSA1	AHSA1	0.194706	9.84083	1.79061	0.282134	0.696742
NUAK1	NUAK1	0.194635	9.76804	2.22456	0.287363	0.69959
ENSCSAG00000019292	ENSCSAG00000019292	0.194471	9.8143	1.83315	0.296254	0.702955
SH3RF1	SH3RF1	0.194323	9.81229	1.79057	0.288963	0.701137
PSME1	PSME1	0.194157	10.0627	3.03942	0.150104	0.538222
CCNB1	CCNB1	0.194143	9.99762	3.03847	0.15391	0.54466
UBE2D1	UBE2D1	-0.194107	9.9051	1.76691	0.255113	0.670534
TPD52L2	TPD52L2	-0.194079	9.82031	1.80026	0.288048	0.700397
RO60	RO60	0.194055	9.85261	1.73825	0.268153	0.686242
ENSCSAG00000014516	ENSCSAG00000014516	0.194048	9.76319	2.14272	0.30736	0.710375
XRCC1	XRCC1	-0.194016	9.78727	1.78536	0.312293	0.712409
ENSCSAG00000000708	ENSCSAG00000000708	-0.193861	9.78111	1.93446	0.306454	0.709675
ENSCSAG00000019601	ENSCSAG00000019601	-0.193815	9.90636	1.94094	0.248597	0.664998
RNF130	RNF130	-0.193631	9.8096	1.63668	0.308948	0.710501
ENSCSAG00000019418	ENSCSAG00000019418	-0.193592	9.76735	1.99829	0.316594	0.718096
AK1	AK1	-0.193573	9.83226	1.6996	0.289502	0.70137
NUP54	NUP54	-0.193437	9.76527	2.09393	0.311915	0.712409
ENSCSAG00000012670	ENSCSAG00000012670	0.193407	9.75484	2.33025	0.299915	0.705303
ATP5F1D	ATP5F1D	0.193354	10.26	5.43689	0.0920666	0.44546
DCP1A	DCP1A	-0.193348	9.74785	2.50956	0.295624	0.702316
C16orf70	C16orf70	0.193316	9.71452	7.36617	0.177312	0.581147
EPB41L2	EPB41L2	0.193139	9.80085	1.62761	0.340834	0.735413
TUBA4A	TUBA4A	0.193092	9.75902	2.31514	0.3054	0.708654
ZFAND1	ZFAND1	0.193083	9.74785	2.48552	0.298244	0.705078
EIF3B	EIF3B	0.19307	9.75624	2.33577	0.298669	0.705303
ENSCSAG00000016120	ENSCSAG00000016120	0.193056	9.86817	1.91133	0.253928	0.668397
PRDX5	PRDX5	-0.192881	10.4542	8.40441	0.0543278	0.369042
IPMK	IPMK	0.192664	9.79746	1.86648	0.291016	0.702037
CRIM1	CRIM1	-0.19264	9.777	1.79078	0.322316	0.723171
ENSCSAG00000013008	ENSCSAG00000013008	-0.192605	10.2575	5.96852	0.100838	0.459379
CCDC86	CCDC86	0.192604	9.75275	2.30096	0.307601	0.710501
GALNT11	GALNT11	-0.192575	9.75763	2.13475	0.311969	0.712409
CD68	CD68	-0.192496	9.79814	1.74773	0.311398	0.712409
EIF1AX	EIF1AX	0.192285	9.99703	2.50136	0.186968	0.594993
ISOC2	ISOC2	-0.192115	9.75833	2.22723	0.309094	0.710501
LAMC1	LAMC1	0.192061	9.74293	2.78814	0.284959	0.697044
PEX13	PEX13	0.192054	9.74855	2.73593	0.2798	0.69364
TSPO	TSPO	-0.192042	10.0706	3.08184	0.17129	0.57311
CTNNAL1	CTNNAL1	0.192002	9.92694	1.89605	0.233131	0.644332
GLT8D1	GLT8D1	0.191945	9.76389	2.15939	0.303573	0.707012
ENSCSAG00000018548	ENSCSAG00000018548	-0.191944	10.1331	3.94093	0.141098	0.530824
ENSCSAG00000012220	ENSCSAG00000012220	-0.191897	9.95575	2.3008	0.218184	0.630756
ZCCHC14	ZCCHC14	-0.191707	9.71093	10.3156	0.129661	0.511216
IL6ST	IL6ST	0.191671	9.93435	1.80074	0.231997	0.642232
GULP1	GULP1	0.191507	9.75135	2.44185	0.295001	0.702037
UTP20	UTP20	0.191507	9.80826	1.81504	0.292057	0.702037
STOM	STOM	-0.19138	9.76319	1.98822	0.322109	0.723171
STK35	STK35	-0.191377	9.76804	1.9186	0.324216	0.724463
FAM50A	FAM50A	0.191243	9.9145	1.80077	0.239321	0.653859
TSG101	TSG101	0.191239	9.76041	2.15797	0.310351	0.711345
ORAI3	ORAI3	0.191118	9.77906	1.9687	0.302323	0.706611
PPFIA1	PPFIA1	0.19108	9.79067	2.00275	0.291975	0.702037
ATP1B1	ATP1B1	0.191056	10.1718	3.43134	0.117835	0.488907
SRPK2	SRPK2	0.191034	9.84083	1.58524	0.295712	0.702316
ENSCSAG00000018644	ENSCSAG00000018644	0.191032	11.2952	17.1007	0.00105678	0.0412224
ATP5MC2	ATP5MC2	-0.190864	10.8369	12.4293	0.0174676	0.211802
GPAA1	GPAA1	-0.190833	9.96181	2.04612	0.223342	0.635582
TSFM	TSFM	-0.190832	9.82231	1.73908	0.293712	0.702037
TRNAU1AP	TRNAU1AP	0.190793	9.77493	1.97042	0.309847	0.711197
HELZ2	HELZ2	0.190327	9.77975	2.25667	0.280425	0.694187
HAUS8	HAUS8	0.190137	9.74294	2.73891	0.293753	0.702037
EFTUD2	EFTUD2	-0.190038	10.036	2.81632	0.173748	0.577552
BAD	BAD	-0.190027	9.88739	1.90809	0.252473	0.667342
HINT3	HINT3	0.189928	9.73588	2.70379	0.312414	0.712409
DCAF8	DCAF8	0.189731	9.738	3.04613	0.277939	0.693402
NHSL1	NHSL1	-0.189705	9.75763	1.99908	0.325301	0.725098
CCNQ	CCNQ	0.189698	9.8382	1.6844	0.283335	0.697044
USP39	USP39	-0.189696	9.81764	1.6218	0.309328	0.710722
ENSCSAG00000013182	ENSCSAG00000013182	-0.189662	9.76041	2.2177	0.308984	0.710501
FADS3	FADS3	-0.18962	9.76181	1.99412	0.324981	0.724997
ENSCSAG00000006256	ENSCSAG00000006256	-0.189614	11.5372	14.1976	0.000853939	0.0348963
OGA	OGA	-0.189569	9.74082	2.72775	0.295009	0.702037
ENSCSAG00000012601	ENSCSAG00000012601	-0.189542	9.81497	1.52481	0.318366	0.718662
MFSD3	MFSD3	-0.189508	9.8243	1.59624	0.310294	0.711345
MAPKAPK5	MAPKAPK5	0.189387	9.75833	2.31788	0.294811	0.702037
MAP2K7	MAP2K7	0.189318	9.74855	2.51575	0.295322	0.702037
NKAP	NKAP	0.189302	9.74925	2.48589	0.299286	0.705303
HDHD3	HDHD3	0.189267	9.75554	2.19206	0.315676	0.718053
TNPO3	TNPO3	0.189233	9.74995	2.37025	0.302902	0.707012
CHD9	CHD9	0.189173	9.82895	1.58195	0.317207	0.718096
MCUB	MCUB	-0.189169	9.82164	1.70215	0.300997	0.705752
GSDMD	GSDMD	-0.189162	9.86041	1.74559	0.274252	0.690042
VGLL4	VGLL4	-0.189145	9.73871	2.88591	0.292916	0.702037
KLF7	KLF7	0.189125	9.72809	4.61962	0.233895	0.645058
ENSCSAG00000015299	ENSCSAG00000015299	0.188939	9.8263	1.75312	0.291338	0.702037
PUSL1	PUSL1	0.188898	9.78042	1.92256	0.306497	0.709675
TMEM9	TMEM9	0.188764	9.8349	1.71306	0.285234	0.697044
NDUFA2	NDUFA2	-0.188748	9.86365	1.81671	0.277397	0.693402
NCKAP1	NCKAP1	0.188549	9.81898	1.6995	0.294952	0.702037
TMEM30A	TMEM30A	0.188474	9.79203	1.79599	0.307383	0.710375
AURKA	AURKA	0.188386	9.77906	4.17104	0.194984	0.604802
IFI30	IFI30	-0.188346	9.97504	1.96402	0.228778	0.640454
SAMHD1	SAMHD1	0.188324	9.82164	1.66471	0.300303	0.705303
CLN6	CLN6	0.188303	9.79746	1.81113	0.301254	0.706035
ID2	ID2	0.188262	9.77149	2.02416	0.284045	0.697044
SECISBP2	SECISBP2	0.188196	9.73518	3.0467	0.286178	0.698025
UCHL3	UCHL3	-0.188178	9.88867	1.8333	0.261969	0.679192
PSMB7	PSMB7	-0.188138	10.4286	7.83534	0.0640793	0.390929
RSL1D1	RSL1D1	0.188121	10.1348	3.30062	0.141486	0.530824
ENSCSAG00000018793	ENSCSAG00000018793	0.188112	9.83754	1.69405	0.291188	0.702037
CEBPG	CEBPG	0.188026	9.77287	1.95148	0.309949	0.711197
VCAN	VCAN	-0.187939	10.1438	1.90689	0.167595	0.566611
ENSCSAG00000011738	ENSCSAG00000011738	-0.187906	9.77218	1.80089	0.331504	0.728611
MED15	MED15	0.187818	9.74223	2.66412	0.296818	0.70397
NOC3L	NOC3L	0.187485	9.78043	1.84769	0.31348	0.713892
H2AX	H2AX	-0.187438	9.79611	1.58091	0.359947	0.747627
SFT2D1	SFT2D1	-0.187367	9.7859	2.10942	0.288898	0.701137
NDUFC1	NDUFC1	-0.187148	9.89184	1.84504	0.266245	0.684217
AGPS	AGPS	0.187098	9.74575	2.37169	0.317521	0.718096
SPATS2L	SPATS2L	-0.186981	9.85	1.59323	0.297258	0.704688
LYPD1	LYPD1	-0.186979	10.1283	2.3541	0.16898	0.568532
PHF12	PHF12	0.186949	9.73234	3.29009	0.284676	0.697044
GRB2	GRB2	0.186932	9.92011	1.8689	0.24339	0.659588
PRPF40B	PRPF40B	0.186923	9.73942	2.83423	0.292997	0.702037
GINS1	GINS1	-0.186882	9.8428	1.80247	0.291782	0.702037
MGAT4B	MGAT4B	0.186793	9.80691	1.65273	0.305272	0.708654
[truncated: 3,150 more rows]
