# Supplementary material for: SARS-CoV-2 Orf6 hijacks Nup98 to block STAT nuclear import and antagonize interferon signaling
Source: Proc Natl Acad Sci U S A. 2020 Oct 23;117(45):28344–54. doi: 10.1073/pnas.2016650117 (PMC7668094; doi:10.1073/pnas.2016650117)
Supplement: Supplementary File [file pnas.2016650117.sd09.xlsx]

## Sheet: Infected vs Mock (UP)
Term	Ont	P.DE	p_adj
regulation of RNA metabolic process	BP	2.42797e-27	2.7776e-23
regulation of nucleobase-containing compound metabolic process	BP	3.13893e-26	1.79547e-22
regulation of nitrogen compound metabolic process	BP	7.3364e-25	2.79761e-21
regulation of gene expression	BP	1.09056e-23	3.00095e-20
regulation of nucleic acid-templated transcription	BP	1.31527e-23	3.00095e-20
regulation of RNA biosynthetic process	BP	1.57393e-23	3.00095e-20
nucleic acid-templated transcription	BP	2.47136e-23	3.58463e-20
regulation of transcription, DNA-templated	BP	2.50673e-23	3.58463e-20
RNA biosynthetic process	BP	2.93309e-23	3.72828e-20
regulation of primary metabolic process	BP	4.12553e-23	4.71961e-20
regulation of macromolecule metabolic process	BP	7.7273e-23	8.03639e-20
transcription, DNA-templated	BP	1.0079e-22	9.6086e-20
regulation of cellular metabolic process	BP	1.9568e-22	1.72198e-19
regulation of biosynthetic process	BP	3.47093e-22	2.83624e-19
regulation of transcription by RNA polymerase II	BP	5.0142e-22	3.82417e-19
regulation of cellular biosynthetic process	BP	6.98505e-22	4.99431e-19
regulation of macromolecule biosynthetic process	BP	1.37712e-21	9.26724e-19
regulation of cellular process	BP	2.33058e-21	1.48121e-18
transcription by RNA polymerase II	BP	5.27329e-21	3.17508e-18
regulation of cellular macromolecule biosynthetic process	BP	6.8148e-21	3.89807e-18
regulation of metabolic process	BP	7.59555e-20	4.13777e-17
regulation of biological process	BP	5.57041e-19	2.89661e-16
RNA metabolic process	BP	2.9992e-18	1.49178e-15
biological regulation	BP	1.86151e-16	8.8732e-14
nucleobase-containing compound biosynthetic process	BP	9.47085e-16	4.30967e-13
negative regulation of cellular metabolic process	BP	9.7947e-16	4.30967e-13
negative regulation of nitrogen compound metabolic process	BP	1.15141e-15	4.87858e-13
nucleic acid metabolic process	BP	3.14926e-15	1.2867e-12
aromatic compound biosynthetic process	BP	3.71019e-15	1.46361e-12
heterocycle biosynthetic process	BP	7.33304e-15	2.79633e-12
negative regulation of RNA metabolic process	BP	8.67025e-14	3.1996e-11
negative regulation of cellular process	BP	9.75805e-14	3.4885e-11
organic cyclic compound biosynthetic process	BP	1.27805e-13	4.43056e-11
negative regulation of cellular biosynthetic process	BP	2.38926e-13	8.03915e-11
negative regulation of nucleobase-containing compound metabolic process	BP	2.60511e-13	8.51499e-11
negative regulation of nucleic acid-templated transcription	BP	3.54331e-13	1.09555e-10
negative regulation of RNA biosynthetic process	BP	3.54331e-13	1.09555e-10
negative regulation of macromolecule biosynthetic process	BP	1.16272e-12	3.50041e-10
gene expression	BP	1.21173e-12	3.55442e-10
negative regulation of biosynthetic process	BP	1.60972e-12	4.53674e-10
positive regulation of transcription, DNA-templated	BP	1.62593e-12	4.53674e-10
negative regulation of biological process	BP	5.52747e-12	1.50558e-09
positive regulation of nitrogen compound metabolic process	BP	6.51799e-12	1.73409e-09
negative regulation of transcription by RNA polymerase II	BP	7.47434e-12	1.94333e-09
negative regulation of transcription, DNA-templated	BP	8.95255e-12	2.27594e-09
negative regulation of macromolecule metabolic process	BP	1.31203e-11	3.26295e-09
chromatin organization	BP	1.69652e-11	4.12941e-09
positive regulation of nucleic acid-templated transcription	BP	2.01841e-11	4.81053e-09
histone modification	BP	2.13869e-11	4.99318e-09
positive regulation of RNA biosynthetic process	BP	2.36972e-11	5.42192e-09
nucleobase-containing compound metabolic process	BP	2.48656e-11	5.57769e-09
negative regulation of metabolic process	BP	2.79249e-11	6.14349e-09
positive regulation of RNA metabolic process	BP	3.02803e-11	6.53597e-09
negative regulation of cellular macromolecule biosynthetic process	BP	4.39582e-11	9.31262e-09
positive regulation of gene expression	BP	8.92384e-11	1.85616e-08
covalent chromatin modification	BP	1.08064e-10	2.17403e-08
positive regulation of macromolecule metabolic process	BP	1.08321e-10	2.17403e-08
positive regulation of nucleobase-containing compound metabolic process	BP	1.2427e-10	2.45112e-08
positive regulation of cellular metabolic process	BP	1.52196e-10	2.95106e-08
macromolecule biosynthetic process	BP	1.62227e-10	3.09312e-08
regulation of response to stimulus	BP	1.81588e-10	3.40552e-08
regulation of intracellular signal transduction	BP	2.08476e-10	3.84673e-08
cell communication	BP	2.53164e-10	4.59713e-08
heterocycle metabolic process	BP	2.91355e-10	5.20797e-08
cellular aromatic compound metabolic process	BP	3.43483e-10	6.0453e-08
positive regulation of transcription by RNA polymerase II	BP	4.25038e-10	7.36733e-08
positive regulation of metabolic process	BP	5.19549e-10	8.8711e-08
cellular macromolecule biosynthetic process	BP	5.6266e-10	9.46593e-08
signaling	BP	9.22251e-10	1.52906e-07
positive regulation of macromolecule biosynthetic process	BP	1.11882e-09	1.82847e-07
signal transduction	BP	1.29545e-09	2.08732e-07
regulation of signal transduction	BP	1.50286e-09	2.38787e-07
positive regulation of cellular biosynthetic process	BP	1.76322e-09	2.76318e-07
positive regulation of biosynthetic process	BP	1.95649e-09	3.02463e-07
anatomical structure development	BP	2.39992e-09	3.66068e-07
regulation of cell communication	BP	4.32275e-09	6.50688e-07
cellular nitrogen compound biosynthetic process	BP	4.79539e-09	7.12458e-07
organic cyclic compound metabolic process	BP	8.10513e-09	1.18875e-06
heart development	BP	8.33241e-09	1.20662e-06
regulation of protein modification process	BP	9.37054e-09	1.30305e-06
histone lysine methylation	BP	9.41074e-09	1.30305e-06
cellular protein modification process	BP	9.45397e-09	1.30305e-06
protein modification process	BP	9.45397e-09	1.30305e-06
multicellular organism development	BP	1.12435e-08	1.53126e-06
developmental process	BP	1.16691e-08	1.57053e-06
animal organ morphogenesis	BP	1.2439e-08	1.65468e-06
regulation of signaling	BP	1.7162e-08	2.2567e-06
heart morphogenesis	BP	2.37634e-08	3.08924e-06
peptidyl-lysine modification	BP	2.7742e-08	3.56594e-06
cellular macromolecule metabolic process	BP	3.53002e-08	4.48704e-06
peptidyl-lysine methylation	BP	6.22966e-08	7.83157e-06
regulation of MAPK cascade	BP	6.89639e-08	8.57551e-06
negative regulation of gene expression	BP	7.97245e-08	9.80697e-06
circulatory system development	BP	8.24874e-08	1.00389e-05
histone methylation	BP	9.22073e-08	1.11037e-05
histone H3-K36 methylation	BP	1.00925e-07	1.20268e-05
protein phosphorylation	BP	1.08108e-07	1.275e-05
regulation of phosphorylation	BP	1.1485e-07	1.3407e-05
system development	BP	1.21193e-07	1.39785e-05
intracellular signal transduction	BP	1.22189e-07	1.39785e-05
animal organ development	BP	1.76903e-07	1.99875e-05
regulation of protein phosphorylation	BP	1.7821e-07	1.99875e-05
positive regulation of protein modification process	BP	1.88531e-07	2.09397e-05
macromolecule modification	BP	2.04544e-07	2.24999e-05
positive regulation of phosphate metabolic process	BP	2.11615e-07	2.28384e-05
positive regulation of phosphorus metabolic process	BP	2.11615e-07	2.28384e-05
macromolecule metabolic process	BP	2.69823e-07	2.88484e-05
cell differentiation	BP	2.74564e-07	2.90835e-05
cellular nitrogen compound metabolic process	BP	2.87246e-07	3.01477e-05
regulation of phosphate metabolic process	BP	3.44647e-07	3.55204e-05
regulation of phosphorus metabolic process	BP	3.44647e-07	3.55204e-05
multicellular organismal process	BP	3.59393e-07	3.67094e-05
epithelial tube morphogenesis	BP	3.76471e-07	3.81136e-05
cell surface receptor signaling pathway	BP	4.54963e-07	4.5656e-05
positive regulation of cellular process	BP	5.85397e-07	5.82343e-05
cardiac chamber development	BP	6.34636e-07	6.25882e-05
positive regulation of biological process	BP	6.7761e-07	6.62552e-05
anatomical structure morphogenesis	BP	7.76743e-07	7.53045e-05
cellular developmental process	BP	8.57573e-07	8.24423e-05
protein alkylation	BP	9.26707e-07	8.76159e-05
protein methylation	BP	9.26707e-07	8.76159e-05
embryonic morphogenesis	BP	1.27567e-06	0.00011962
cardiac ventricle development	BP	1.4209e-06	0.000132156
peptidyl-amino acid modification	BP	2.03212e-06	0.000187045
signal transduction by protein phosphorylation	BP	2.04376e-06	0.000187045
tube morphogenesis	BP	2.10272e-06	0.000190914
phosphorylation	BP	2.47847e-06	0.000223257
tube development	BP	2.52727e-06	0.000225874
positive regulation of phosphorylation	BP	2.85718e-06	0.000253381
MAPK cascade	BP	4.15716e-06	0.00036583
positive regulation of MAPK cascade	BP	4.23932e-06	0.000370213

## Sheet: Infected vs Bystander (UP)
Term	Ont	P.DE	p_adj
regulation of RNA metabolic process	BP	1.19871e-20	1.29246e-16
regulation of nucleobase-containing compound metabolic process	BP	2.25955e-20	1.29246e-16
regulation of transcription by RNA polymerase II	BP	1.11803e-18	4.26343e-15
transcription by RNA polymerase II	BP	2.18067e-18	5.73263e-15
regulation of nitrogen compound metabolic process	BP	2.71631e-18	5.73263e-15
regulation of transcription, DNA-templated	BP	3.00662e-18	5.73263e-15
regulation of nucleic acid-templated transcription	BP	5.2401e-18	8.56382e-15
regulation of RNA biosynthetic process	BP	6.04677e-18	8.64688e-15
nucleic acid-templated transcription	BP	1.01458e-17	1.20938e-14
transcription, DNA-templated	BP	1.10634e-17	1.20938e-14
RNA biosynthetic process	BP	1.16286e-17	1.20938e-14
regulation of gene expression	BP	6.00882e-17	5.72841e-14
regulation of cellular metabolic process	BP	7.24426e-17	6.37495e-14
regulation of primary metabolic process	BP	8.88561e-17	7.26081e-14
regulation of macromolecule metabolic process	BP	4.00793e-16	3.05672e-13
regulation of cellular process	BP	1.42961e-15	1.02217e-12
regulation of macromolecule biosynthetic process	BP	1.5907e-15	1.07045e-12
regulation of biosynthetic process	BP	1.7044e-15	1.08324e-12
regulation of cellular biosynthetic process	BP	2.38614e-15	1.43671e-12
regulation of cellular macromolecule biosynthetic process	BP	5.83818e-15	3.33944e-12
regulation of metabolic process	BP	4.56698e-14	2.48791e-11
RNA metabolic process	BP	2.02327e-13	1.0521e-10
regulation of biological process	BP	3.56051e-13	1.77097e-10
nucleobase-containing compound biosynthetic process	BP	8.46433e-12	4.03467e-09
negative regulation of cellular metabolic process	BP	1.94065e-11	8.88043e-09
aromatic compound biosynthetic process	BP	2.15173e-11	9.46762e-09
biological regulation	BP	2.70713e-11	1.14702e-08
nucleic acid metabolic process	BP	3.95219e-11	1.56141e-08
heterocycle biosynthetic process	BP	3.95811e-11	1.56141e-08
negative regulation of nitrogen compound metabolic process	BP	6.37238e-11	2.43e-08
positive regulation of transcription, DNA-templated	BP	1.14097e-10	4.21056e-08
positive regulation of transcription by RNA polymerase II	BP	1.26569e-10	4.52483e-08
organic cyclic compound biosynthetic process	BP	5.43357e-10	1.88364e-07
positive regulation of RNA metabolic process	BP	9.50562e-10	3.19836e-07
negative regulation of transcription by RNA polymerase II	BP	1.05479e-09	3.44766e-07
positive regulation of nucleic acid-templated transcription	BP	1.32178e-09	4.20031e-07
positive regulation of RNA biosynthetic process	BP	1.51203e-09	4.67504e-07
positive regulation of nitrogen compound metabolic process	BP	1.83483e-09	5.52379e-07
positive regulation of nucleobase-containing compound metabolic process	BP	2.71001e-09	7.94937e-07
regulation of intracellular signal transduction	BP	3.3526e-09	9.51862e-07
gene expression	BP	3.57449e-09	9.51862e-07
cellular protein modification process	BP	3.5778e-09	9.51862e-07
protein modification process	BP	3.5778e-09	9.51862e-07
negative regulation of cellular process	BP	4.55708e-09	1.18484e-06
positive regulation of gene expression	BP	6.06768e-09	1.54254e-06
protein phosphorylation	BP	6.27826e-09	1.56138e-06
anatomical structure development	BP	1.32622e-08	3.16864e-06
negative regulation of nucleobase-containing compound metabolic process	BP	1.3295e-08	3.16864e-06
multicellular organism development	BP	1.64265e-08	3.83508e-06
negative regulation of cellular biosynthetic process	BP	1.83107e-08	4.18949e-06
negative regulation of nucleic acid-templated transcription	BP	1.97491e-08	4.3448e-06
negative regulation of RNA biosynthetic process	BP	1.97491e-08	4.3448e-06
chromatin organization	BP	2.20297e-08	4.75509e-06
negative regulation of RNA metabolic process	BP	2.26286e-08	4.77328e-06
negative regulation of macromolecule biosynthetic process	BP	2.29485e-08	4.77328e-06
histone modification	BP	2.51954e-08	5.14705e-06
positive regulation of macromolecule metabolic process	BP	2.8235e-08	5.57401e-06
negative regulation of macromolecule metabolic process	BP	2.82598e-08	5.57401e-06
negative regulation of biosynthetic process	BP	3.53142e-08	6.8317e-06
positive regulation of cellular metabolic process	BP	3.58306e-08	6.8317e-06
negative regulation of metabolic process	BP	3.90341e-08	7.32049e-06
negative regulation of transcription, DNA-templated	BP	4.35815e-08	8.04149e-06
nucleobase-containing compound metabolic process	BP	5.34509e-08	9.70601e-06
signaling	BP	5.59551e-08	1.0002e-05
system development	BP	5.89692e-08	1.03786e-05
animal organ morphogenesis	BP	6.19572e-08	1.07393e-05
cell communication	BP	6.66858e-08	1.13864e-05
positive regulation of macromolecule biosynthetic process	BP	7.89568e-08	1.32833e-05
macromolecule modification	BP	8.40348e-08	1.39044e-05
covalent chromatin modification	BP	8.50795e-08	1.39044e-05
positive regulation of metabolic process	BP	9.08533e-08	1.46389e-05
positive regulation of cellular biosynthetic process	BP	9.22049e-08	1.46503e-05
positive regulation of biosynthetic process	BP	9.35348e-08	1.46581e-05
regulation of response to stimulus	BP	1.06346e-07	1.64406e-05
developmental process	BP	1.1612e-07	1.76902e-05
regulation of cell communication	BP	1.17522e-07	1.76902e-05
regulation of signal transduction	BP	1.23163e-07	1.82984e-05
macromolecule biosynthetic process	BP	1.26301e-07	1.85241e-05
regulation of protein modification process	BP	1.58357e-07	2.29317e-05
regulation of MAPK cascade	BP	1.69653e-07	2.42604e-05
negative regulation of cellular macromolecule biosynthetic process	BP	1.90423e-07	2.68943e-05
circulatory system development	BP	2.14808e-07	2.99684e-05
regulation of signaling	BP	2.25014e-07	3.10139e-05
cellular aromatic compound metabolic process	BP	2.28112e-07	3.10667e-05
negative regulation of biological process	BP	2.47946e-07	3.33706e-05
signal transduction by protein phosphorylation	BP	2.6811e-07	3.56649e-05
heterocycle metabolic process	BP	3.29415e-07	4.33162e-05
phosphorylation	BP	3.91574e-07	5.09047e-05
heart development	BP	4.14401e-07	5.32669e-05
intracellular signal transduction	BP	4.48165e-07	5.69668e-05
anatomical structure morphogenesis	BP	4.64252e-07	5.83631e-05
signal transduction	BP	4.8797e-07	6.0678e-05
histone lysine methylation	BP	5.1947e-07	6.36668e-05
cellular macromolecule biosynthetic process	BP	5.23136e-07	6.36668e-05
MAPK cascade	BP	6.28733e-07	7.57126e-05
tube morphogenesis	BP	6.58587e-07	7.84816e-05
positive regulation of cellular process	BP	7.37215e-07	8.69458e-05
animal organ development	BP	1.06046e-06	0.000123793
positive regulation of biological process	BP	1.45473e-06	0.000168102
tube development	BP	2.04474e-06	0.000233918
heart morphogenesis	BP	2.08868e-06	0.000236579
histone methylation	BP	2.14119e-06	0.00024015
regulation of phosphorylation	BP	2.23741e-06	0.000248504
peptidyl-lysine methylation	BP	2.27551e-06	0.000250306
organic cyclic compound metabolic process	BP	2.46492e-06	0.000268559
regulation of phosphate metabolic process	BP	3.02566e-06	0.000323491
regulation of phosphorus metabolic process	BP	3.02566e-06	0.000323491
cardiac chamber development	BP	3.43066e-06	0.000363396
cell development	BP	3.48821e-06	0.000366102
regulation of developmental process	BP	3.75441e-06	0.000390458
positive regulation of phosphate metabolic process	BP	4.14626e-06	0.000423511
positive regulation of phosphorus metabolic process	BP	4.14626e-06	0.000423511
regulation of protein phosphorylation	BP	4.19133e-06	0.000424326
cellular nitrogen compound biosynthetic process	BP	4.36056e-06	0.000437586
cell differentiation	BP	4.71162e-06	0.000468704
multicellular organismal process	BP	4.92941e-06	0.000486142

## Sheet: Infected vs Mock (DOWN)
Term	Ont	P.DE	p_adj
oxidative phosphorylation	BP	2.51985e-17	2.607e-13
electron transport chain	BP	4.5577e-17	2.607e-13
mitochondrial ATP synthesis coupled electron transport	BP	4.59475e-15	1.7382e-11
respiratory electron transport chain	BP	6.07763e-15	1.7382e-11
ATP synthesis coupled electron transport	BP	7.91279e-15	1.81045e-11
ATP metabolic process	BP	4.36261e-14	7.45724e-11
oxidation-reduction process	BP	4.563e-14	7.45724e-11
generation of precursor metabolites and energy	BP	3.96583e-13	5.67114e-10
cellular nitrogen compound catabolic process	BP	3.86787e-12	4.60937e-09
organic cyclic compound catabolic process	BP	4.02917e-12	4.60937e-09
heterocycle catabolic process	BP	9.14266e-12	9.23514e-09
RNA catabolic process	BP	9.72767e-12	9.23514e-09
nucleobase-containing compound catabolic process	BP	1.04945e-11	9.23514e-09
protein targeting to ER	BP	1.36816e-11	1.11798e-08
mitochondrial electron transport, NADH to ubiquinone	BP	1.56407e-11	1.15299e-08
cotranslational protein targeting to membrane	BP	1.61258e-11	1.15299e-08
aromatic compound catabolic process	BP	1.85257e-11	1.23467e-08
cellular respiration	BP	1.94267e-11	1.23467e-08
SRP-dependent cotranslational protein targeting to membrane	BP	2.86664e-11	1.68706e-08
mitochondrial respiratory chain complex assembly	BP	2.94941e-11	1.68706e-08
mRNA catabolic process	BP	5.23934e-11	2.85419e-08
establishment of protein localization to endoplasmic reticulum	BP	5.8093e-11	3.02084e-08
mitochondrial respiratory chain complex I assembly	BP	1.53735e-10	7.32804e-08
NADH dehydrogenase complex assembly	BP	1.53735e-10	7.32804e-08
regulation of cellular amino acid metabolic process	BP	2.84544e-10	1.30207e-07
nuclear-transcribed mRNA catabolic process, nonsense-mediated decay	BP	6.6832e-10	2.94061e-07
energy derivation by oxidation of organic compounds	BP	1.06491e-09	4.31413e-07
protein localization to endoplasmic reticulum	BP	1.09362e-09	4.31413e-07
protein targeting to membrane	BP	1.09362e-09	4.31413e-07
antigen processing and presentation of exogenous peptide antigen via MHC class I	BP	1.73129e-09	6.60198e-07
translational initiation	BP	1.94702e-09	7.18513e-07
small molecule metabolic process	BP	2.09103e-09	7.47545e-07
regulation of cellular amine metabolic process	BP	3.41709e-09	1.1589e-06
proteasomal ubiquitin-independent protein catabolic process	BP	3.44429e-09	1.1589e-06
peptide metabolic process	BP	8.1559e-09	2.60844e-06
antigen processing and presentation of exogenous peptide antigen via MHC class I, TAP-dependent	BP	8.20838e-09	2.60844e-06
protein targeting	BP	9.46337e-09	2.92597e-06
transport	BP	1.00667e-08	3.03061e-06
establishment of localization in cell	BP	1.34875e-08	3.95502e-06
antigen processing and presentation of peptide antigen via MHC class I	BP	1.38288e-08	3.95502e-06
interspecies interaction between organisms	BP	2.41022e-08	6.72511e-06
mitochondrion organization	BP	2.61952e-08	7.13507e-06
regulated exocytosis	BP	2.85267e-08	7.58942e-06
myeloid leukocyte activation	BP	3.1268e-08	7.83675e-06
positive regulation of response to biotic stimulus	BP	3.17447e-08	7.83675e-06
leukocyte degranulation	BP	3.21965e-08	7.83675e-06
myeloid cell activation involved in immune response	BP	3.21965e-08	7.83675e-06
viral process	BP	3.40944e-08	8.12584e-06
neutrophil activation involved in immune response	BP	3.75878e-08	8.45737e-06
neutrophil degranulation	BP	3.75878e-08	8.45737e-06
regulation of transcription from RNA polymerase II promoter in response to hypoxia	BP	3.77033e-08	8.45737e-06
establishment of localization	BP	4.07521e-08	8.96546e-06
regulation of cellular ketone metabolic process	BP	5.3727e-08	1.15969e-05
amine metabolic process	BP	5.81324e-08	1.20915e-05
cellular amine metabolic process	BP	5.81324e-08	1.20915e-05
neutrophil activation	BP	6.0478e-08	1.23548e-05
granulocyte activation	BP	7.06641e-08	1.41824e-05
transmembrane transport	BP	7.71721e-08	1.52215e-05
leukocyte activation involved in immune response	BP	7.93966e-08	1.53949e-05
cellular ketone metabolic process	BP	8.52914e-08	1.61411e-05
immune response	BP	8.60671e-08	1.61411e-05
viral gene expression	BP	9.42692e-08	1.71693e-05
myeloid leukocyte mediated immunity	BP	9.4551e-08	1.71693e-05
symbiotic process	BP	1.0686e-07	1.91012e-05
neutrophil mediated immunity	BP	1.11778e-07	1.96729e-05
interleukin-1-mediated signaling pathway	BP	1.17451e-07	2.03549e-05
cell activation involved in immune response	BP	1.19212e-07	2.03549e-05
cellular response to hypoxia	BP	1.43886e-07	2.38559e-05
viral transcription	BP	1.43886e-07	2.38559e-05
organonitrogen compound biosynthetic process	BP	1.55722e-07	2.54493e-05
response to interleukin-1	BP	1.58035e-07	2.54636e-05
SCF-dependent proteasomal ubiquitin-dependent protein catabolic process	BP	1.70468e-07	2.70855e-05
carboxylic acid metabolic process	BP	1.86902e-07	2.92898e-05
export from cell	BP	2.09184e-07	3.23387e-05
secretion by cell	BP	2.14153e-07	3.26654e-05
exocytosis	BP	2.44195e-07	3.67577e-05
regulation of transcription from RNA polymerase II promoter in response to stress	BP	2.80848e-07	4.1726e-05
peptide biosynthetic process	BP	3.22839e-07	4.73497e-05
regulation of establishment of planar polarity	BP	3.49669e-07	5.00027e-05
Wnt signaling pathway, planar cell polarity pathway	BP	3.49669e-07	5.00027e-05
negative regulation of canonical Wnt signaling pathway	BP	3.77124e-07	5.32629e-05
translation	BP	3.98727e-07	5.56273e-05
positive regulation of defense response	BP	5.78514e-07	7.97373e-05
oxoacid metabolic process	BP	6.06094e-07	8.25442e-05
cellular response to decreased oxygen levels	BP	6.15768e-07	8.28751e-05
cellular catabolic process	BP	6.4503e-07	8.4977e-05
anaphase-promoting complex-dependent catabolic process	BP	6.46241e-07	8.4977e-05
cellular response to interleukin-1	BP	6.65584e-07	8.54094e-05
regulation of DNA-templated transcription in response to stress	BP	6.65584e-07	8.54094e-05
organic acid metabolic process	BP	6.71927e-07	8.54094e-05
antigen processing and presentation of peptide antigen	BP	7.13873e-07	8.9744e-05
positive regulation of innate immune response	BP	7.28272e-07	9.05591e-05
cellular response to oxygen levels	BP	7.49489e-07	9.21952e-05
drug metabolic process	BP	8.57978e-07	0.000103858
Fc-epsilon receptor signaling pathway	BP	8.80617e-07	0.000103858
non-canonical Wnt signaling pathway	BP	8.80617e-07	0.000103858
proton transmembrane transport	BP	8.80617e-07	0.000103858
secretion	BP	9.23458e-07	0.0001078
innate immune response activating cell surface receptor signaling pathway	BP	9.68011e-07	0.000109644
innate immune response-activating signal transduction	BP	9.68011e-07	0.000109644
stimulatory C-type lectin receptor signaling pathway	BP	9.68011e-07	0.000109644
catabolic process	BP	1.1313e-06	0.000125703
organic substance catabolic process	BP	1.13177e-06	0.000125703
antigen processing and presentation of exogenous peptide antigen	BP	1.14638e-06	0.000126101
negative regulation of G2/M transition of mitotic cell cycle	BP	1.18968e-06	0.000129618
detoxification	BP	1.21406e-06	0.000131026
nuclear-transcribed mRNA catabolic process	BP	1.31472e-06	0.00013852
establishment of planar polarity	BP	1.33127e-06	0.00013852
establishment of tissue polarity	BP	1.33127e-06	0.00013852
leukocyte mediated immunity	BP	1.33192e-06	0.00013852
cellular detoxification	BP	1.48985e-06	0.000153549
antigen processing and presentation of exogenous antigen	BP	1.72881e-06	0.000176585
negative regulation of Wnt signaling pathway	BP	1.91653e-06	0.000194027
regulation of hematopoietic stem cell differentiation	BP	1.99396e-06	0.000200095
activation of innate immune response	BP	2.11885e-06	0.000210779
cellular amide metabolic process	BP	2.18486e-06	0.000215472
Fc receptor signaling pathway	BP	2.50089e-06	0.000244532
regulation of innate immune response	BP	2.77615e-06	0.000269145
cellular oxidant detoxification	BP	2.85087e-06	0.000274067
positive regulation of response to external stimulus	BP	4.5418e-06	0.000432985

## Sheet: Infected vs Bystander (DOWN)
Term	Ont	P.DE	p_adj
oxidative phosphorylation	BP	1.49344e-13	1.70849e-09
cotranslational protein targeting to membrane	BP	1.70571e-12	9.75666e-09
SRP-dependent cotranslational protein targeting to membrane	BP	3.35012e-12	1.07294e-08
electron transport chain	BP	3.75153e-12	1.07294e-08
RNA catabolic process	BP	7.10764e-12	1.62623e-08
ATP metabolic process	BP	8.9034e-12	1.69758e-08
protein targeting to ER	BP	1.14618e-11	1.79589e-08
mRNA catabolic process	BP	1.2736e-11	1.79589e-08
mitochondrial ATP synthesis coupled electron transport	BP	1.41285e-11	1.79589e-08
ATP synthesis coupled electron transport	BP	2.1344e-11	2.44175e-08
oxidation-reduction process	BP	3.82968e-11	3.98286e-08
establishment of protein localization to endoplasmic reticulum	BP	4.54943e-11	4.30109e-08
organic cyclic compound catabolic process	BP	4.8876e-11	4.30109e-08
cellular nitrogen compound catabolic process	BP	5.36648e-11	4.38518e-08
respiratory electron transport chain	BP	6.39916e-11	4.88043e-08
nuclear-transcribed mRNA catabolic process, nonsense-mediated decay	BP	7.02035e-11	4.96949e-08
aromatic compound catabolic process	BP	7.38473e-11	4.96949e-08
generation of precursor metabolites and energy	BP	8.82066e-11	5.60602e-08
translational initiation	BP	1.13648e-10	6.84278e-08
heterocycle catabolic process	BP	1.30529e-10	7.46626e-08
nucleobase-containing compound catabolic process	BP	1.67967e-10	9.1502e-08
protein targeting to membrane	BP	5.83395e-10	3.03365e-07
protein localization to endoplasmic reticulum	BP	3.4911e-09	1.70993e-06
regulation of cellular amino acid metabolic process	BP	3.58727e-09	1.70993e-06
peptide metabolic process	BP	5.79018e-09	2.64959e-06
viral gene expression	BP	8.59598e-09	3.78223e-06
antigen processing and presentation of exogenous peptide antigen via MHC class I, TAP-dependent	BP	9.11628e-09	3.8626e-06
cellular respiration	BP	1.18302e-08	4.8335e-06
protein targeting	BP	1.29053e-08	4.98438e-06
organonitrogen compound biosynthetic process	BP	1.34761e-08	4.98438e-06
antigen processing and presentation of exogenous peptide antigen via MHC class I	BP	1.35066e-08	4.98438e-06
small molecule metabolic process	BP	1.43717e-08	5.13789e-06
viral transcription	BP	1.53769e-08	5.33065e-06
proteasomal ubiquitin-independent protein catabolic process	BP	1.80899e-08	6.08673e-06
regulation of cellular amine metabolic process	BP	3.03737e-08	9.92786e-06
mitochondrial respiratory chain complex assembly	BP	4.96764e-08	1.57861e-05
antigen processing and presentation of peptide antigen via MHC class I	BP	6.84081e-08	2.1151e-05
peptide biosynthetic process	BP	7.24228e-08	2.18031e-05
positive regulation of response to biotic stimulus	BP	7.48496e-08	2.19559e-05
translation	BP	9.62831e-08	2.7537e-05
nuclear-transcribed mRNA catabolic process	BP	1.35761e-07	3.78805e-05
viral process	BP	1.57473e-07	4.28927e-05
energy derivation by oxidation of organic compounds	BP	1.73321e-07	4.61115e-05
cellular ketone metabolic process	BP	2.13124e-07	5.54122e-05
regulation of cellular ketone metabolic process	BP	2.27335e-07	5.77937e-05
regulation of transcription from RNA polymerase II promoter in response to hypoxia	BP	2.98817e-07	7.33649e-05
negative regulation of canonical Wnt signaling pathway	BP	3.01412e-07	7.33649e-05
amine metabolic process	BP	3.53098e-07	8.10685e-05
cellular amine metabolic process	BP	3.53098e-07	8.10685e-05
transport	BP	3.5432e-07	8.10685e-05
symbiotic process	BP	3.9929e-07	8.95663e-05
regulation of establishment of planar polarity	BP	4.19633e-07	9.05773e-05
Wnt signaling pathway, planar cell polarity pathway	BP	4.19633e-07	9.05773e-05
positive regulation of innate immune response	BP	5.03638e-07	0.000106697
establishment of localization in cell	BP	5.88921e-07	0.000122495
interleukin-1-mediated signaling pathway	BP	6.50769e-07	0.000132943
mitochondrial respiratory chain complex I assembly	BP	6.78196e-07	0.000133768
NADH dehydrogenase complex assembly	BP	6.78196e-07	0.000133768
transmembrane transport	BP	6.91735e-07	0.000134126
Fc-epsilon receptor signaling pathway	BP	8.7236e-07	0.000163603
non-canonical Wnt signaling pathway	BP	8.7236e-07	0.000163603
cellular amide metabolic process	BP	1.07895e-06	0.00018651
mitochondrial electron transport, NADH to ubiquinone	BP	1.07984e-06	0.00018651
innate immune response activating cell surface receptor signaling pathway	BP	1.09232e-06	0.00018651
innate immune response-activating signal transduction	BP	1.09232e-06	0.00018651
SCF-dependent proteasomal ubiquitin-dependent protein catabolic process	BP	1.09232e-06	0.00018651
stimulatory C-type lectin receptor signaling pathway	BP	1.09232e-06	0.00018651
regulation of transcription from RNA polymerase II promoter in response to stress	BP	1.16528e-06	0.000196042
immune response	BP	1.3196e-06	0.000218785
cellular response to oxygen levels	BP	1.35314e-06	0.000221142
negative regulation of Wnt signaling pathway	BP	1.43365e-06	0.000228026
establishment of planar polarity	BP	1.47436e-06	0.000228026
establishment of tissue polarity	BP	1.47436e-06	0.000228026
cellular response to hypoxia	BP	1.47499e-06	0.000228026
carboxylic acid metabolic process	BP	1.63461e-06	0.000249332
interspecies interaction between organisms	BP	1.67963e-06	0.000252828
establishment of localization	BP	1.73166e-06	0.000255532
amide biosynthetic process	BP	1.74226e-06	0.000255532
activation of innate immune response	BP	2.00621e-06	0.000290519
response to interleukin-1	BP	2.30397e-06	0.000329468
regulation of hematopoietic stem cell differentiation	BP	2.47803e-06	0.00034785
regulation of DNA-templated transcription in response to stress	BP	2.49333e-06	0.00034785
detoxification	BP	2.56423e-06	0.000353431
regulation of response to biotic stimulus	BP	3.1559e-06	0.000429804
anaphase-promoting complex-dependent catabolic process	BP	3.44569e-06	0.00046375
cellular detoxification	BP	3.7575e-06	0.000499835
myeloid leukocyte activation	BP	4.24567e-06	0.000558282
regulated exocytosis	BP	4.44732e-06	0.000568357
oxoacid metabolic process	BP	4.49236e-06	0.000568357
proton transmembrane transport	BP	4.50142e-06	0.000568357
T cell receptor signaling pathway	BP	4.52102e-06	0.000568357
mitochondrion organization	BP	4.75078e-06	0.000590749
positive regulation of immune response	BP	4.83237e-06	0.000594433
organic acid metabolic process	BP	4.90862e-06	0.000597389
