# Supplementary material for: SARS-CoV-2 Orf6 hijacks Nup98 to block STAT nuclear import and antagonize interferon signaling
Source: Proc Natl Acad Sci U S A. 2020 Oct 23;117(45):28344–54. doi: 10.1073/pnas.2016650117 (PMC7668094; doi:10.1073/pnas.2016650117)
Supplement: Supplementary File [file pnas.2016650117.sd01.xlsx]

## Sheet: IFN-I
	genes	logFC	logCPM	F	PValue	FDR
1	IFIT1	8.20274	9.84477	13349.6	0	0
2	IFIT3	6.75331	8.53669	8439.6	0	0
3	IFIT2	6.71858	8.91188	6832.76	0	0
4	CXCL10	5.82828	7.60657	911.07	2.68018e-145	4.16109e-143
5	RSAD2	5.72801	8.03381	4333.18	0	0
6	OAS1	5.5065	7.58712	4513.62	0	0
7	ISG15	5.48211	9.22645	8145.39	0	0
8	IFI6	5.0953	9.57516	9846.95	0	0
9	ENSCSAG00000010970	5.04404	7.16078	2039.12	4.18329e-250	1.46131e-247
10	APOL6	4.97347	7.16603	3545.49	0	0
11	OASL	4.97007	7.02997	1822.96	2.37188e-233	7.48367e-231
12	CMPK2	4.88885	7.5725	4827.82	0	0
13	MX1	4.63953	6.89924	1284.22	1.95472e-185	3.98316e-183
14	IL18BP	4.5502	6.95369	2787.65	2.97463e-300	1.45474e-297
15	IFIH1	4.5384	7.9961	4460.83	0	0
16	DDX58	4.46223	7.19309	2903.65	3.85593e-307	2.09527e-304
17	IRF7	4.27775	6.93214	2387.09	9.0959e-275	3.70696e-272
18	MX2	4.11473	6.69799	1717.9	1.33167e-224	3.61808e-222
19	TAP1	4.00276	8.08525	4609.05	0	0
20	HELZ2	3.91037	7.21499	2442.64	1.79011e-278	7.95865e-276
21	IFI44L	3.90014	6.86671	2079.39	4.26613e-253	1.54544e-250
22	IFI44	3.87531	6.67364	2116.95	7.47287e-256	2.81124e-253
23	WARS1	3.58778	9.11466	4152.61	0	0
24	GBP1	3.58573	6.56814	1554.07	1.13963e-210	2.71872e-208
25	RNF213	3.54904	9.61931	5539.12	0	0
26	BATF2	3.44573	6.67088	1339.48	7.85731e-191	1.70783e-188
27	ISG20	3.4327	7.29596	1579.6	6.39018e-213	1.6448e-210
28	IFIT5	3.42756	6.8038	1412.38	9.20764e-198	2.04682e-195
29	ENSCSAG00000011104	3.42706	9.17128	4481.76	0	0
30	OAS3	3.33083	7.71199	2245.06	5.14258e-265	2.01198e-262
31	SAMHD1	3.30053	8.33325	3282.23	0	0
32	ENSCSAG00000001449	3.21205	6.69066	1132.6	5.92944e-170	1.05447e-167
33	XAF1	3.18319	6.47541	1322.63	2.33417e-156	4.00535e-154
34	STAT2	3.18136	6.85966	1177.96	1.07622e-174	1.98612e-172
35	PARP14	3.11718	6.72381	744.616	7.01357e-125	9.94199e-123
36	NEURL3	3.08647	6.58688	848.645	7.5229e-138	1.13202e-135
37	HERC6	3.08334	6.54099	1210.61	3.09676e-156	5.2223e-154
38	ENSCSAG00000014166	3.07321	6.48908	1203.03	5.15839e-146	8.27118e-144
39	IDO1	3.06596	6.48153	753.912	4.53946e-126	6.62693e-124
40	PARP9	3.05767	7.80793	2476.78	1.00964e-280	4.70251e-278
41	DTX3L	3.02269	7.20131	1275.66	1.37452e-184	2.7437e-182
42	ZC3HAV1	3.00216	7.94131	1779.94	7.22308e-230	2.14088e-227
43	IRF1	3.00184	8.5028	1992.33	1.40393e-246	4.5773e-244
44	ENSCSAG00000006997	2.97643	7.25227	1435.26	6.78116e-200	1.5792e-197
45	IRF9	2.92026	7.35066	1589.08	9.44825e-214	2.49766e-211
46	UBE2L6	2.9172	7.33146	1565.09	1.21073e-211	3.03644e-209
47	IFI16	2.91412	7.68328	1560.18	3.28568e-211	8.03431e-209
48	OAS2	2.85725	6.42341	1080.73	6.21021e-121	8.67743e-119
49	SP100	2.81895	8.02189	2437.17	4.12164e-278	1.75277e-275
50	PSMB9	2.81275	8.62778	3382.68	0	0
51	DHX58	2.80634	6.84508	1000.57	1.41286e-155	2.34223e-153
52	ENSCSAG00000015001	2.8019	7.10268	1146.14	2.22586e-171	4.03169e-169
53	PSMB8	2.7213	8.72479	3806.66	0	0
54	ENSCSAG00000013815	2.69857	7.10104	1071.85	1.89319e-163	3.30667e-161
55	ABHD6	2.67417	6.63388	745.71	5.07788e-125	7.30393e-123
56	SHFL	2.66727	7.27397	1274.25	1.89663e-184	3.7102e-182
57	NMI	2.65287	7.3444	1245.08	1.54886e-181	2.97047e-179
58	TRIM25	2.65019	7.96877	1729.49	1.02505e-225	2.86457e-223
59	TMEM140	2.64317	6.45584	788.141	6.67503e-106	8.16105e-104
60	IL7	2.58659	6.47707	720.704	3.58501e-105	4.27621e-103
61	EPSTI1	2.5799	6.38875	379.209	8.39189e-63	6.84009e-61
62	NT5C3A	2.56395	7.35798	1294.49	1.90214e-186	3.95848e-184
63	CSF1	2.54962	6.52108	599.831	1.57003e-105	1.89586e-103
64	DDX60	2.50918	6.40431	786.459	6.1147e-91	6.9544e-89
65	PHF11	2.48101	7.01573	787.869	2.31814e-130	3.43541e-128
66	CD274	2.42728	6.38232	796.378	9.52207e-86	1.00146e-83
67	SP140L	2.41615	6.78164	660.054	8.9174e-114	1.16295e-111
68	SLFN5	2.36461	6.55976	495.625	1.57e-90	1.76507e-88
69	FBXO30	2.34751	6.8075	399.951	7.58856e-76	7.1369e-74
70	NUB1	2.33681	8.18082	2023.32	6.40393e-249	2.15989e-246
71	TDRD7	2.30146	6.80925	623.622	8.00596e-109	9.91219e-107
72	PML	2.29856	7.46977	997.387	3.21935e-155	5.24807e-153
73	PARP10	2.27974	6.90174	632.44	4.95107e-110	6.20852e-108
74	PLSCR1	2.26981	8.07448	1789.13	1.28811e-230	3.9372e-228
75	ENSCSAG00000004290	2.25477	7.01776	675.398	7.85935e-116	1.03881e-113
76	IFI35	2.2263	8.71849	2857.05	2.13e-304	1.0965e-301
77	EIF2AK2	2.21845	7.82887	1419.81	1.86017e-198	4.23124e-196
78	TNFSF13B	2.21677	6.3423	347.015	8.5144e-59	6.71608e-57
79	PI4K2B	2.20385	6.70423	511.596	6.80712e-93	7.83299e-91
80	MYD88	2.20369	6.99746	709.564	2.42377e-120	3.33901e-118
81	BCL2L14	2.14706	6.35884	627.37	1.10298e-65	9.46341e-64
82	BST2	2.10774	8.46854	1759.95	3.12557e-228	8.99153e-226
83	TRIM21	1.96662	6.87912	487.403	2.64174e-89	2.93624e-87
84	IRF8	1.94891	6.31933	287.878	5.17771e-51	3.6698e-49
85	FCER2	1.93768	6.51119	311.053	2.60628e-61	2.10678e-59
86	MLKL	1.88357	6.68131	372.893	1.6154e-71	1.49058e-69
87	NLRC5	1.87936	6.34247	466.589	8.04701e-49	5.39094e-47
88	ATF3	1.87586	7.27123	400.377	6.49635e-76	6.16901e-74
89	PARP12	1.85062	6.58015	333.323	4.87069e-65	4.07181e-63
90	C1orf94	1.84291	6.41966	327.97	8.3591e-52	6.05632e-50
91	ENSCSAG00000007554	1.83148	6.97972	460.895	2.62554e-85	2.73196e-83
92	RNASEL	1.7968	6.44516	309.454	2.6494e-51	1.89152e-49
93	CFH	1.77978	6.31684	496.203	5.69641e-47	3.71444e-45
94	MIIP	1.72377	6.4771	253.782	3.0286e-50	2.11591e-48
95	ENSCSAG00000008166	1.72109	7.54011	695.635	1.63257e-118	2.2178e-116
96	ACKR4	1.69333	6.32676	388.682	2.98962e-41	1.78302e-39
97	TNFAIP8	1.68758	6.58139	246.26	4.17867e-50	2.8987e-48
98	ENSCSAG00000018430	1.67581	6.30756	504.301	2.13802e-42	1.29086e-40
99	OPTN	1.66806	7.10647	415.35	2.83662e-78	2.7201e-76
100	LLGL2	1.66502	6.59949	265.892	1.47181e-53	1.10736e-51
101	NKX3-1	1.65985	6.39904	252.055	7.51889e-41	4.43026e-39
102	BLZF1	1.64717	6.58645	261.518	8.5646e-53	6.34624e-51
103	BTC	1.63414	6.62769	242.917	1.63832e-49	1.10513e-47
104	CYP2J2	1.62658	6.33955	322.57	6.80308e-37	3.73825e-35
105	CA13	1.59565	6.37489	258.765	2.2979e-36	1.24176e-34
106	FAM111A	1.58152	6.7766	242.928	1.63113e-49	1.10513e-47
107	TRIM26	1.58098	6.74688	269.541	3.40106e-54	2.57874e-52
108	THTPA	1.58033	6.96603	353.403	2.38161e-68	2.09861e-66
109	LGALS3BP	1.55042	8.08373	912.139	2.00776e-145	3.1674e-143
110	SLC15A3	1.54821	6.29254	473.951	1.87056e-36	1.01644e-34
111	PLAUR	1.5389	7.50338	355.521	1.07278e-68	9.53899e-67
112	PMAIP1	1.53545	6.69142	219.502	2.59164e-45	1.62493e-43
113	IRF2	1.53528	7.20441	427.804	3.22271e-80	3.18397e-78
114	SWT1	1.53124	6.38783	230.987	6.52965e-35	3.37918e-33
115	CASP4	1.53036	6.46255	209.231	1.29966e-39	7.52189e-38
116	SEC16B	1.52765	6.30888	364.32	4.48372e-33	2.20378e-31
117	GSPT2	1.49719	6.78061	226.689	1.30721e-46	8.35674e-45
118	XRN1	1.47176	6.93842	288.766	1.6177e-57	1.23615e-55
119	IL17RC	1.46694	6.62823	212.381	5.08279e-44	3.12672e-42
120	TENT5A	1.455	6.36185	210.785	9.41346e-30	4.30248e-28
121	LYSMD2	1.45476	6.77043	233.347	8.34267e-48	5.51349e-46
122	GIMAP2	1.45006	6.2822	249.999	2.10912e-35	1.10317e-33
123	GNB4	1.4493	6.69244	209.382	1.78952e-43	1.09396e-41
124	LMO7	1.44383	7.07468	244.925	7.20976e-50	4.9661e-48
125	TLR3	1.43399	6.45574	183.925	3.16748e-35	1.64793e-33
126	USF1	1.43359	6.5646	186.026	3.59022e-39	2.06564e-37
127	TSKU	1.4299	7.15219	249.321	1.19995e-50	8.44368e-49
128	FMR1	1.42645	7.18752	328.093	3.61276e-64	2.96945e-62
129	PPM1D	1.42284	8.04946	475.599	1.56071e-87	1.7152e-85
130	ARID5A	1.41929	6.41361	179.8	1.9393e-31	9.20789e-30
131	ENSCSAG00000019146	1.41237	10.2557	651.899	1.1217e-112	1.42485e-110
132	KCNE4	1.4059	6.36136	166.715	4.62321e-28	2.00976e-26
133	LIPA	1.39988	6.8619	257.123	5.05623e-52	3.69067e-50
134	CNP	1.39402	7.40768	421.345	3.27051e-79	3.16721e-77
135	SLC25A28	1.39219	6.3268	226.755	8.42916e-27	3.51514e-25
136	TRAFD1	1.3867	6.72849	198.056	2.13255e-41	1.27966e-39
137	ENSCSAG00000008908	1.37446	6.50796	139.326	2.5857e-30	1.20432e-28
138	PMM1	1.36991	6.9825	236.401	2.37243e-48	1.57855e-46
139	TRIM38	1.36918	7.12969	307.294	1.12552e-60	8.95019e-59
140	ARNTL2	1.36745	6.9135	219.009	3.18296e-45	1.98296e-43
141	ENSCSAG00000000090	1.36559	8.97249	1329.27	7.6402e-190	1.62454e-187
142	TTC39A	1.35893	6.557	168.331	7.41743e-36	3.98626e-34
143	RNF114	1.35295	7.51075	428.764	2.28523e-80	2.2808e-78
144	ADAR	1.35136	7.03244	265.443	1.76281e-53	1.31619e-51
145	ERAP2	1.34951	6.427	160.993	7.02316e-30	3.22505e-28
146	SLC27A2	1.33686	6.3753	159.752	3.03947e-26	1.24912e-24
147	ENSCSAG00000008426	1.33155	7.16837	333.777	4.096e-65	3.4537e-63
148	CD68	1.32751	7.4657	350.363	7.4994e-68	6.54925e-66
149	GABARAPL1	1.31801	6.98272	222.151	8.60348e-46	5.42908e-44
150	ENSCSAG00000011099	1.31163	8.44213	872.9	8.99436e-141	1.37459e-138
151	KIAA1217	1.31159	6.83743	192.91	1.89904e-40	1.11225e-38
152	HRCT1	1.30913	6.45801	148.132	1.6171e-29	7.3226e-28
153	PPM1K	1.30827	6.37853	162.492	2.58826e-25	1.0167e-23
154	UBA7	1.30283	6.3725	170.643	1.03414e-24	4.04597e-23
155	ENSCSAG00000008172	1.279	9.1645	1214.41	1.95445e-178	3.67625e-176
156	N4BP1	1.27543	6.55838	146.255	1.19115e-31	5.7111e-30
157	SLCO2A1	1.26785	6.35547	155.305	2.92522e-23	1.06363e-21
158	DBF4B	1.26521	6.4275	146.765	9.20367e-27	3.81445e-25
159	RAB8B	1.24758	6.91297	213.147	3.68764e-44	2.28284e-42
160	TNFAIP3	1.24458	6.81672	103.36	3.0547e-23	1.10659e-21
161	LRRN4	1.24219	6.42008	132.826	1.13768e-24	4.43333e-23
162	TMEM62	1.24103	6.64184	152.27	8.36002e-33	4.08847e-31
163	CD47	1.23893	7.30612	309.107	5.55481e-61	4.45341e-59
164	TFPI2	1.23464	6.42744	101.382	7.59837e-23	2.73234e-21
165	SAMD9L	1.22149	6.27098	424.852	7.5607e-26	3.01842e-24
166	ENSCSAG00000000170	1.21535	7.57952	399.566	8.73359e-76	8.13555e-74
167	RELL1	1.21308	6.4154	128.608	1.72483e-23	6.34233e-22
168	SLC43A2	1.21308	6.60048	130.34	1.43972e-28	6.37192e-27
169	CDC14A	1.21019	6.47847	127.403	5.47481e-28	2.35899e-26
170	CDK17	1.20005	6.58002	132.876	4.6159e-29	2.07101e-27
171	LIMA1	1.19948	6.81112	160.009	2.79538e-34	1.42404e-32
172	CNN3	1.19424	8.55367	572.482	1.0957e-101	1.29121e-99
173	B3GNT2	1.19011	6.7987	151.169	1.35792e-32	6.60786e-31
174	EHD4	1.18867	7.32619	260.709	1.18709e-52	8.72999e-51
175	NAMPT	1.17798	6.89333	183.631	1.00217e-38	5.69899e-37
176	MED17	1.17495	6.73087	153.955	3.98188e-33	1.96701e-31
177	RGCC	1.16706	6.35547	118.261	5.62548e-20	1.89082e-18
178	IGFLR1	1.16556	6.9505	188.861	1.06798e-39	6.21782e-38
179	ELF3	1.16277	7.51062	147.725	6.21611e-32	2.99506e-30
180	DENND4A	1.16234	6.3498	131.914	1.34736e-19	4.4522e-18
181	SAMD9	1.16228	6.27359	336.042	1.15478e-23	4.32755e-22
182	CRISPLD2	1.15771	6.36712	101.726	6.26338e-20	2.09802e-18
183	DUSP5	1.15538	6.37263	124.546	2.54544e-20	8.67488e-19
184	GUCY1B1	1.1489	6.48964	94.3517	1.96554e-21	6.91544e-20
185	STAT3	1.14264	7.34415	243.631	1.22344e-49	8.36814e-48
186	CASP8	1.14208	6.9001	165.936	2.10239e-35	1.10317e-33
187	LGALS8	1.14206	6.51608	116.088	1.21027e-25	4.79256e-24
188	RCAN1	1.1408	6.92817	106.716	6.53333e-24	2.48648e-22
189	VEGFC	1.13341	6.32408	145.521	5.64818e-18	1.71037e-16
190	VAMP5	1.13217	8.42207	653.254	7.3573e-113	9.46865e-111
191	EXOSC9	1.132	7.00979	182.771	1.44974e-38	8.14936e-37
192	C1R	1.13107	6.34147	131.586	2.01844e-18	6.2476e-17
193	TMEM52B	1.13094	6.55047	109.942	1.4903e-24	5.78436e-23
194	STAT1	1.13062	9.96203	358.098	4.07088e-69	3.65296e-67
195	CASP7	1.12799	6.6713	132.161	6.35823e-29	2.82681e-27
196	RIPK1	1.12631	6.64588	123.126	3.71393e-27	1.56577e-25
197	NEIL3	1.1259	6.4625	134.706	1.26249e-23	4.71276e-22
198	SERPINB1	1.11534	7.83333	370.222	4.36507e-71	3.99016e-69
199	HDX	1.1145	6.37882	117.98	4.11968e-19	1.32548e-17
200	ENSCSAG00000019439	1.10848	6.28983	212.754	1.00069e-18	3.14717e-17
201	TRIB3	1.10829	6.66414	107.366	4.8499e-24	1.86027e-22
202	STX11	1.10549	6.29337	179.223	6.93328e-18	2.0802e-16
203	RBM43	1.10033	6.51933	108.244	5.28437e-24	2.019e-22
204	TRIM14	1.10014	6.68608	128.187	3.78965e-28	1.65476e-26
205	PHACTR4	1.09538	6.89107	155.401	2.10837e-33	1.05214e-31
206	PCGF5	1.08376	6.7746	128.25	3.68322e-28	1.6155e-26
207	EED	1.08244	7.20515	225.415	2.21736e-46	1.40831e-44
208	RPS6KC1	1.08177	6.70532	123.988	2.51508e-27	1.06493e-25
209	PLAAT2	1.08163	6.26826	286.577	1.1001e-20	3.78875e-19
210	TOR1AIP1	1.08108	6.95067	167.558	1.038e-35	5.51777e-34
211	PLEKHA4	1.07182	6.27401	243.968	2.9223e-18	8.98838e-17
212	APOBEC3G	1.06621	7.55598	295.17	1.29578e-58	1.01392e-56
213	SLFN12	1.06412	6.36703	114.129	3.59942e-17	1.06042e-15
214	BCL2L13	1.05995	6.67109	106.341	7.76281e-24	2.94295e-22
215	IL4I1	1.05144	6.2735	242.741	2.35537e-18	7.26747e-17
216	ANXA3	1.0494	6.84243	117.409	4.95403e-26	2.01897e-24
217	F2RL1	1.04897	7.06411	115.705	1.07499e-25	4.27418e-24
218	CMTR1	1.04624	6.65383	97.3621	4.86843e-22	1.71906e-20
219	TOR1B	1.0388	6.59478	99.3397	1.95075e-22	6.9636e-21
220	ANKIB1	1.03683	6.62388	99.0334	2.24729e-22	7.96403e-21
221	SPSB1	1.0349	6.51128	90.3982	1.23627e-20	4.2428e-19
222	HEXD	1.03239	6.38639	96.3375	2.95369e-16	8.34972e-15
223	PANX1	1.03093	6.51858	92.6542	4.32524e-21	1.51632e-19
224	WDR25	1.03003	6.51018	91.9401	6.02945e-21	2.09128e-19
225	ENSCSAG00000008434	1.02704	8.82525	690.271	8.33525e-118	1.11681e-115
226	APOBEC3H	1.02376	6.27658	202.378	1.17156e-16	3.37031e-15
227	ABHD5	1.01657	6.96766	145.791	1.4634e-31	6.98219e-30
228	SERPINE1	1.01311	10.2521	178.733	8.23418e-38	4.6022e-36
229	STARD4	1.0048	6.47484	87.9458	5.58625e-19	1.78559e-17
230	RFK	1.00228	7.08259	148.535	4.34479e-32	2.10378e-30

## Sheet: IFN-II
	genes	logFC	logCPM	F	PValue	FDR
1	CXCL10	5.64177	7.50147	907.776	5.64109e-144	2.63278e-141
2	APOL6	4.63113	6.97764	2810.22	3.10846e-298	3.80825e-295
3	IFIT3	4.58126	7.17297	2063.8	1.89437e-249	2.06297e-246
4	IL18BP	4.53822	6.91398	2841.84	4.37331e-300	6.12326e-297
5	TAP1	4.10858	8.11923	4602.41	0	0
6	WARS1	4.10734	9.509	5835.56	0	0
7	IRF1	4.07395	9.28669	5519.52	0	0
8	IDO1	3.74599	6.60538	730.964	1.97654e-122	7.74884e-120
9	GBP1	3.68004	6.58828	1618.21	2.28695e-214	2.03767e-211
10	BATF2	3.64087	6.70273	1367.72	5.78629e-192	4.36242e-189
11	FCER2	3.62935	6.92905	1305.91	4.46876e-186	3.12845e-183
12	ENSCSAG00000010970	3.61488	6.61865	1147.64	2.89603e-170	1.66965e-167
13	IFIT2	3.53673	6.95755	1034.3	3.19429e-158	1.64775e-155
14	IRF8	3.26012	6.46535	572.603	1.24647e-82	2.54513e-80
15	ENSCSAG00000001449	3.10361	6.63773	1046.03	1.68755e-159	9.18869e-157
16	RGCC	3.10207	6.66723	631.29	2.58172e-109	8.16239e-107
17	CSF1	3.02336	6.59091	738.989	1.87157e-123	7.64302e-121
18	IRF9	2.91594	7.33692	1506.11	1.2942e-204	1.05704e-201
19	RNF213	2.90228	9.13144	3005.25	0	3.30481e-306
20	GUCY1B1	2.88795	6.84698	614.681	4.71476e-107	1.44404e-104
21	PARP9	2.80206	7.6532	1976.25	5.68852e-243	5.57532e-240
22	IRF7	2.71911	6.47263	803.535	6.22654e-115	2.10436e-112
23	PSMB9	2.71363	8.52219	3007.94	0	2.8045e-306
24	UBE2L6	2.67559	7.1795	1161.62	1.04532e-171	6.8301e-169
25	PSMB8	2.59484	8.60965	3355.13	0	0
26	SLC27A2	2.56215	6.54641	496.394	2.9532e-90	6.89151e-88
27	CD274	2.4697	6.35779	799.995	3.05318e-87	6.95912e-85
28	IFIT1	2.45372	6.48227	474.482	5.29595e-87	1.17967e-84
29	NEURL3	2.36375	6.4315	526.371	3.17488e-84	6.76457e-82
30	DTX3L	2.35929	6.93205	658.977	4.91518e-113	1.60579e-110
31	ANKRD1	2.34228	6.57548	280.355	6.44614e-56	8.09982e-54
32	PARP14	2.34187	6.52291	432.191	1.37876e-80	2.75781e-78
33	IL7	2.29514	6.42255	543.344	2.77026e-79	5.43026e-77
34	CFH	2.29394	6.34474	707.023	8.53157e-75	1.5777e-72
35	SLCO2A1	2.21085	6.45308	426.417	2.94328e-77	5.54753e-75
36	TMEM140	2.20696	6.37929	581.996	2.3981e-69	3.85307e-67
37	IFIH1	2.20481	6.84681	539.171	1.78094e-96	4.71757e-94
38	TFPI2	2.17686	6.55182	279.583	8.74827e-56	1.08534e-53
39	DENND4A	2.14506	6.45108	431.836	5.02007e-74	9.11142e-72
40	GABARAPL1	2.05637	7.21209	726.937	6.47572e-122	2.35069e-119
41	ENSCSAG00000013815	2.0501	6.83863	455.365	3.99389e-84	8.32854e-82
42	F2RL1	2.02346	7.38457	530.828	2.82124e-95	7.09e-93
43	NLRC5	2.01006	6.33654	507.895	1.53547e-55	1.88115e-53
44	NMI	1.9544	7.03895	558.261	3.38384e-99	9.47571e-97
45	ISG20	1.94942	6.73028	337.66	1.50448e-65	2.23415e-63
46	TRIM25	1.91236	7.58168	715.271	2.04701e-120	7.16525e-118
47	TMEM52B	1.91152	6.67857	373.95	1.92746e-71	3.37339e-69
48	OAS1	1.90612	6.37237	344.875	1.44268e-51	1.62525e-49
49	NUB1	1.8834	7.91197	1151.98	1.02904e-170	6.30354e-168
50	ENSCSAG00000011104	1.86435	8.13986	843.406	2.28742e-136	1.01905e-133
51	CA13	1.83998	6.38629	334.714	1.48872e-49	1.62121e-47
52	LMCD1	1.82789	7.8881	190.218	7.15098e-40	5.88965e-38
53	PML	1.82212	7.27038	568.073	1.39146e-100	4.01107e-98
54	STAT2	1.81091	6.51525	312.711	2.09032e-61	2.96917e-59
55	ACKR4	1.78687	6.3096	413.362	2.60465e-44	2.40832e-42
56	ANXA3	1.73471	7.02026	365.998	3.65571e-70	6.07282e-68
57	CMPK2	1.72879	6.44864	277.423	2.01263e-49	2.16766e-47
58	RSAD2	1.71229	6.42383	272.498	2.22017e-46	2.11261e-44
59	CRISPLD2	1.67331	6.39385	213.949	3.75362e-42	3.22713e-40
60	TNFAIP8	1.66571	6.5525	232.203	1.72395e-47	1.70671e-45
61	COL27A1	1.66175	6.38897	265.115	7.42069e-41	6.26985e-39
62	SAMHD1	1.66174	7.43459	532.548	1.59418e-95	4.11171e-93
63	IFI44L	1.64994	6.36061	259.267	2.59475e-38	2.04869e-36
64	DHX58	1.64526	6.54906	241.117	4.48982e-49	4.73169e-47
65	TGM2	1.6318	7.61047	381.616	1.1475e-72	2.04484e-70
66	ENSCSAG00000015001	1.61641	6.72468	292.395	5.63545e-58	7.36441e-56
67	BCL2L14	1.61621	6.29097	431.12	1.24831e-37	9.63358e-36
68	SBNO2	1.59209	6.55842	211.052	1.10027e-43	9.89334e-42
69	MLKL	1.58635	6.60922	252.933	3.71067e-51	4.08633e-49
70	GYPC	1.55709	6.63973	218.328	5.31021e-45	4.9567e-43
71	TTLL7	1.55215	6.70979	261.59	1.13689e-52	1.3265e-50
72	TRIM21	1.52869	6.75441	259.07	3.12751e-52	3.56427e-50
73	CXCL11	1.52199	6.27575	177.154	2.16712e-34	1.53913e-32
74	PMAIP1	1.51933	6.68957	209.131	2.45642e-43	2.18867e-41
75	STAT3	1.51025	7.46249	469.002	3.50788e-86	7.64017e-84
76	SERPINB1	1.50358	7.9961	777.125	2.95238e-128	1.2581e-125
77	C1R	1.4976	6.35849	216.307	8.49417e-32	5.66336e-30
78	SP100	1.48837	7.35745	500.022	8.63371e-91	2.06388e-88
79	ISG15	1.47936	6.84785	253.558	2.88186e-51	3.20968e-49
80	ZC3HAV1	1.46837	7.22669	301.854	1.40283e-59	1.88344e-57
81	HELZ2	1.44945	6.48492	187.571	4.09088e-38	3.18212e-36
82	ABHD5	1.4423	7.07249	339.073	8.81353e-66	1.34971e-63
83	GRAMD2B	1.43929	6.52676	174.369	6.30633e-37	4.68245e-35
84	PLAAT4	1.43488	6.26452	441.534	5.94712e-33	4.10477e-31
85	SP140L	1.42436	6.55541	183.732	1.13487e-38	9.19243e-37
86	ELF3	1.42127	7.60193	227.634	1.12938e-46	1.09594e-44
87	LMO7	1.41547	7.06211	233.649	9.52211e-48	9.72148e-46
88	SLC2A3	1.40381	6.36763	170.163	9.43754e-29	5.74518e-27
89	CD47	1.4027	7.35465	414.588	7.32325e-78	1.40736e-75
90	KIF12	1.39468	6.53603	156.528	1.45741e-33	1.01306e-31
91	IFI35	1.383	8.2237	950.807	6.37662e-149	3.12486e-146
92	ENSCSAG00000019146	1.37983	10.2101	548.016	9.6784e-98	2.63494e-95
93	ACSL1	1.35525	6.94336	213.215	4.46003e-44	4.0853e-42
94	ENSCSAG00000006997	1.35425	6.69514	194.3	1.26509e-40	1.05077e-38
95	RSPO3	1.34602	8.03298	372.185	3.69878e-71	6.35995e-69
96	ATF3	1.34548	7.07651	177.678	1.51926e-37	1.1633e-35
97	CNN3	1.3246	8.59306	730.48	2.27933e-122	8.59218e-120
98	IGFLR1	1.29114	6.96294	226.67	1.68105e-46	1.61529e-44
99	RNF19B	1.28753	6.34567	160.314	7.29047e-24	3.70227e-22
100	PPM1D	1.27375	7.9684	356.543	1.23613e-68	1.92307e-66
101	BATF3	1.26502	6.4522	140.01	5.53155e-28	3.24639e-26
102	TRAFD1	1.26234	6.6942	159.083	4.77253e-34	3.36515e-32
103	ZFP36	1.25655	7.63074	174.66	5.56426e-37	4.163e-35
104	LRRN4	1.25323	6.40414	140.228	2.53426e-25	1.34991e-23
105	DDX58	1.25318	6.35749	147.21	9.65396e-23	4.7547e-21
106	XAF1	1.24579	6.25207	432.244	8.79448e-27	4.92541e-25
107	LLGL2	1.23745	6.50799	128.793	3.15057e-28	1.88285e-26
108	TSPAN13	1.2254	6.42169	131.52	4.69528e-25	2.48748e-23
109	TRIB3	1.20514	6.6579	128.259	4.00449e-28	2.36434e-26
110	DES	1.2021	6.32053	141.733	4.10814e-20	1.7061e-18
111	ENSCSAG00000012601	1.19562	7.50994	290.668	1.10947e-57	1.43078e-55
112	KLF4	1.19032	6.29746	155.912	1.35686e-19	5.47265e-18
113	CPM	1.18858	6.47432	110.849	1.05252e-24	5.5461e-23
114	C1orf94	1.17848	6.33455	136.662	7.41797e-20	3.02931e-18
115	HMOX1	1.17552	7.66043	123.414	3.53611e-27	2.02675e-25
116	ABHD6	1.1746	6.38322	124.588	3.89173e-21	1.74168e-19
117	KIAA1217	1.17196	6.79796	148.634	4.66279e-32	3.13014e-30
118	MIIP	1.16702	6.38968	118.799	3.54232e-21	1.59258e-19
119	CLDN4	1.16614	9.28108	309.417	7.46274e-61	1.03017e-58
120	COQ8B	1.16425	6.54229	122.825	4.61229e-27	2.6282e-25
121	NAMPT	1.15039	6.88143	177.369	1.73461e-37	1.3179e-35
122	TBKBP1	1.14895	6.30833	140.629	1.82852e-18	6.94623e-17
123	ITGA2	1.14443	6.44997	106.625	1.87559e-23	9.4756e-22
124	ENSCSAG00000009110	1.14291	6.24934	355.662	2.392e-22	1.16059e-20
125	PALM2AKAP2	1.14114	6.83268	135.362	1.67075e-29	1.04968e-27
126	WDR25	1.12819	6.50693	109.25	2.18319e-24	1.12618e-22
127	ARID5B	1.12641	7.5527	195.222	8.56137e-41	7.17179e-39
128	SORBS1	1.12303	6.3683	109.707	4.75206e-19	1.89329e-17
129	SNTB2	1.12299	6.31897	132.986	7.98011e-18	2.94034e-16
130	IFI6	1.11899	7.12788	176.852	2.16682e-37	1.63361e-35
131	USF1	1.1149	6.50233	107.982	3.89677e-24	1.98918e-22
132	AGT	1.1113	6.24789	335.978	8.08906e-22	3.75739e-20
133	NKX3-1	1.10889	6.32654	122.174	1.92353e-17	6.90568e-16
134	BACH1	1.10783	6.67403	115.717	1.1491e-25	6.25687e-24
135	ZNF267	1.1009	6.41929	102.225	1.55415e-20	6.56563e-19
136	OPTN	1.09886	6.92657	152.622	8.07314e-33	5.49478e-31
137	PARP10	1.09495	6.60177	109.424	2.01591e-24	1.05095e-22
138	PELI3	1.09327	6.37595	107.29	1.81257e-18	6.91244e-17
139	MAST4	1.0919	6.3683	99.4929	2.06531e-18	7.81549e-17
140	SLC2A14	1.08993	6.28316	159.107	7.28471e-17	2.52288e-15
141	SHFL	1.08767	6.7584	134.818	2.12915e-29	1.32916e-27
142	NCKAP5	1.08675	6.67305	94.5955	1.84461e-21	8.40887e-20
143	IFI16	1.08643	6.95961	131.603	8.95e-29	5.48243e-27
144	CPA4	1.08271	6.38835	99.5545	1.61696e-18	6.21482e-17
145	ENSCSAG00000016004	1.07634	6.29514	136.183	2.9745e-16	1.00876e-14
146	LYNX1-SLURP2	1.07564	6.2901	140.854	2.99582e-16	1.01248e-14
147	IL15RA	1.07365	6.31951	120.593	4.81139e-16	1.58776e-14
148	IRF2	1.0716	7.05657	183.226	1.40935e-38	1.13222e-36
149	SPSB1	1.06417	6.50227	96.8111	6.6178e-22	3.11832e-20
150	ARNTL2	1.0612	6.83498	125.857	1.17778e-27	6.87109e-26
151	MITD1	1.05722	7.17514	212.538	5.91534e-44	5.36817e-42
152	GPR37	1.04743	6.47415	89.1351	2.32929e-20	9.75614e-19
153	BST2	1.04716	7.90509	318.123	2.60018e-62	3.7477e-60
154	ARID5A	1.04659	6.35937	98.2146	1.5632e-16	5.37576e-15
155	SH3BP5	1.0449	6.55519	98.2689	3.37541e-22	1.62968e-20
156	ERAP2	1.0354	6.37891	91.473	6.44982e-17	2.24166e-15
157	TEAD4	1.03219	7.38086	240.718	5.28178e-49	5.44913e-47
158	XRN1	1.03154	6.82992	133.403	4.00461e-29	2.4685e-27
159	CASP4	1.01229	6.38871	90.036	3.90148e-16	1.30954e-14
160	KCNE4	1.00908	6.31385	88.6949	1.63859e-14	4.8814e-13

## Sheet: IFN-III
	genes	logFC	logCPM	F	PValue	FDR
1	IFI6	3.1945	8.30465	1280.72	4.28998e-197	4.163e-193
2	IFIT3	2.95018	6.66198	623.145	3.8259e-113	1.23755e-109
3	IFIT1	2.90549	6.61782	505.842	3.23654e-95	6.28147e-92
4	OAS1	2.48291	6.50482	485.747	4.97173e-92	8.04094e-89
5	IRF9	2.34183	7.22452	957.278	7.77687e-159	3.77334e-155
6	ISG15	2.24144	7.21167	511.141	4.73906e-96	1.1497e-92
7	IFIT2	1.8432	6.50236	281.041	2.21674e-57	1.79261e-54
8	CMPK2	1.79318	6.5158	290.516	4.42397e-59	4.29303e-56
9	HELZ2	1.68792	6.56676	299.928	9.27211e-61	9.99739e-58
10	IFI44L	1.66016	6.39222	285.867	1.62722e-49	1.0527e-46
11	RSAD2	1.65406	6.45095	239.702	7.64918e-50	5.70982e-47
12	DHX58	1.64588	6.59656	285.671	3.26431e-58	2.87971e-55
13	DDX58	1.56791	6.42418	242.793	9.89099e-47	5.05169e-44
14	IRF7	1.49433	6.33636	284.238	1.59713e-38	6.73852e-36
15	IFIH1	1.48193	6.71875	239.467	8.45352e-50	5.8595e-47
16	HERC6	1.44246	6.31471	307.652	6.54283e-36	2.35154e-33
17	PARP9	1.43581	7.17562	365.222	3.85767e-72	4.67935e-69
18	IFIT5	1.40287	6.41849	195.006	4.27806e-38	1.72976e-35
19	MX1	1.30945	6.27895	299.319	9.1387e-33	2.95606e-30
20	OAS3	1.10971	6.88989	165.765	7.75273e-36	2.68688e-33
21	PML	1.08959	7.10768	201.834	9.32099e-43	4.1114e-40
22	STAT2	1.06417	6.43068	111.103	4.79729e-24	1.33008e-21
23	IFI44	1.05282	6.2585	303.602	2.5183e-24	7.40534e-22
24	SP100	1.0435	7.26752	229.324	6.42407e-48	3.66701e-45
