# Supplementary material for: SARS-CoV-2 Orf6 hijacks Nup98 to block STAT nuclear import and antagonize interferon signaling
Source: Proc Natl Acad Sci U S A. 2020 Oct 23;117(45):28344–54. doi: 10.1073/pnas.2016650117 (PMC7668094; doi:10.1073/pnas.2016650117)
Supplement: Supplementary File [file pnas.2016650117.sd06.xlsx]

## Sheet: Infected vs Mock
	genes	logFC	logCPM	F	PValue	FDR
IFIT1	IFIT1	-2.88168	10.7238	150.665	2.7842e-33	6.93545e-30
ISG15	ISG15	-2.54312	10.4033	155.796	1.38326e-32	2.29714e-29
IFIT3	IFIT3	-2.49921	10.1276	225.083	8.36244e-34	4.16617e-30
IFIT2	IFIT2	-2.03853	10.3875	136.889	1.37238e-30	1.7093e-27
OAS1	OAS1	-1.89298	9.86895	32.3717	0.000400087	0.0433312
IFIH1	IFIH1	-1.54946	10.0179	109.76	1.49098e-19	1.48561e-16
RSAD2	RSAD2	-1.40114	9.99046	9.35296	0.0202869	0.450244
CMPK2	CMPK2	-1.38712	9.8822	20.75	0.00404173	0.205469
ENSCSAG00000010970	ENSCSAG00000010970	-1.30318	9.8045	0.864952	0.506746	0.93067
WARS1	WARS1	-1.28654	10.3146	10.4796	0.00367141	0.192536
DNAJB1	DNAJB1	-1.27315	9.85098	29.2863	7.03004e-08	2.50169e-05
IRF1	IRF1	-1.22425	10.217	58.2846	6.36529e-14	4.53027e-11
HELZ2	HELZ2	1.22189	9.93165	0.78029	0.479246	0.924332
APOL6	APOL6	-1.2084	9.81435	7.79755	0.0343992	0.530131
IL18BP	IL18BP	-1.19205	9.76741	0.362659	0.709006	0.970725
ENSCSAG00000011104	ENSCSAG00000011104	-1.15563	10.3136	2.63582	0.165989	0.774522
IFI6	IFI6	-1.13692	10.6221	23.287	1.00595e-05	0.00238651
ENSCSAG00000019310	ENSCSAG00000019310	-1.10976	9.90935	30.9934	2.95541e-08	1.47238e-05
LMO7	LMO7	-1.09536	9.79899	43.7436	6.86565e-07	0.000201204
ISG20	ISG20	-1.09304	9.82341	13.1971	0.0128759	0.374638
OASL	OASL	-1.04261	9.81761	65.4172	1.39397e-14	1.15746e-11
HSPB1	HSPB1	-1.01797	10.7778	29.7395	5.58423e-08	2.14005e-05
NT5C3A	NT5C3A	-1.00365	9.83493	3.66606	0.178535	0.789058
ENSCSAG00000013815	ENSCSAG00000013815	-0.99163	9.80083	7.08754	0.0769498	0.650872
DTX3L	DTX3L	-0.987536	9.81435	0.378985	0.677335	0.968352
ENSCSAG00000006997	ENSCSAG00000006997	-0.979656	9.84243	34.2345	1.50458e-05	0.00325904
ENSCSAG00000010683	ENSCSAG00000010683	0.973457	9.82774	28.4299	2.28646e-05	0.00455646
SAMHD1	SAMHD1	-0.963925	10.0436	1.49232	0.373588	0.89372
CNP	CNP	-0.961367	9.84849	20.2613	0.00039456	0.0433312
TAP1	TAP1	-0.953076	9.9988	4.30141	0.164353	0.774522
PSMB8	PSMB8	-0.939081	10.1367	1.5063	0.362215	0.893588
IFI16	IFI16	-0.936819	9.89016	2.31067	0.262321	0.848731
IER3	IER3	0.933857	10.371	41.2551	1.68184e-10	1.04737e-07
ENSCSAG00000009895	ENSCSAG00000009895	-0.915039	10.285	32.9474	6.08784e-07	0.00018956
CDK10	CDK10	-0.894077	9.75836	31.2945	0.000243984	0.0319875
ENSCSAG00000010250	ENSCSAG00000010250	-0.885851	11.4843	40.9404	1.969e-10	1.08995e-07
IFI44L	IFI44L	-0.855562	9.76364	9.33938	0.0810272	0.666263
ZFAND5	ZFAND5	0.849138	10.0528	32.7557	4.26854e-08	1.77215e-05
CNN3	CNN3	-0.843552	10.0995	13.5281	0.00171227	0.110838
TRIM21	TRIM21	-0.828536	9.77565	25.2426	0.000801724	0.0697402
AREG	AREG	0.820053	9.87001	19.0458	1.34436e-05	0.00304436
VAMP5	VAMP5	-0.81699	10.0663	15.6013	0.000994792	0.0792117
PLCE1	PLCE1	-0.813397	9.75836	26.5534	0.000716514	0.0664191
ATF3	ATF3	-0.812942	10.1075	30.5221	3.75339e-08	1.69994e-05
NUB1	NUB1	-0.809844	10.0254	11.8078	0.0055145	0.242996
SNX2	SNX2	-0.80508	9.92324	15.0208	0.00116532	0.0866508
CSRP1	CSRP1	-0.794817	9.93734	11.3558	0.00688161	0.274273
SP100	SP100	-0.789503	10.0112	24.2713	0.000147768	0.0231388
CITED2	CITED2	0.775263	10.4045	26.1709	3.43826e-07	0.000114196
SERPINB1	SERPINB1	-0.764686	9.90116	7.75228	0.0227202	0.471633
GDF15	GDF15	0.76453	10.2285	15.6086	8.07319e-05	0.0153713
PHF11	PHF11	-0.739169	9.79236	15.42	0.00579931	0.24771
SEC14L1	SEC14L1	-0.73899	9.83421	16.6349	0.00105061	0.0805255
HS3ST1	HS3ST1	0.723429	10.1841	24.0027	1.04308e-06	0.000288703
CD68	CD68	-0.719793	9.84243	8.25395	0.0236308	0.474236
PSMB9	PSMB9	-0.71931	10.1416	0.130919	0.781083	0.971383
ATP1B1	ATP1B1	0.717029	10.1352	19.6057	0.000120139	0.020639
MDM2	MDM2	0.711945	9.83957	14.8977	0.000438458	0.0464765
TARS1	TARS1	-0.711702	9.88289	16.2865	0.000886202	0.0748315
MRPL50	MRPL50	0.709919	9.82016	16.6764	0.00139783	0.0994855
PLAUR	PLAUR	-0.705889	9.8742	8.43188	0.017728	0.432945
ZFYVE16	ZFYVE16	-0.705469	9.75609	19.9549	0.00328269	0.179718
UBE2L6	UBE2L6	-0.702503	9.83027	0.306216	0.702926	0.970725
SH3GLB1	SH3GLB1	-0.698405	9.87033	17.0098	0.000551465	0.054948
MIEN1	MIEN1	0.696868	9.90731	13.182	0.00221952	0.133225
EHD4	EHD4	-0.682058	9.84173	12.7383	0.00462772	0.232882
NMI	NMI	-0.678119	9.846	0.631841	0.562821	0.943146
TMX3	TMX3	0.67541	9.78087	16.1988	0.00372555	0.19334
ANLN	ANLN	0.665086	9.91952	19.5933	0.000271318	0.0346454
CYP3A5	CYP3A5	0.665048	10.2705	6.7563	0.00941367	0.325687
IFI35	IFI35	-0.664969	10.1655	4.11934	0.0994048	0.686745
CXCL10	CXCL10	-0.663961	9.94165	18.1298	2.17305e-05	0.00451088
INCENP	INCENP	0.66238	9.76477	38.531	0.000144255	0.0231388
H2AW	H2AW	0.659273	9.80961	9.65636	0.00774585	0.287108
GTF2I	GTF2I	0.656606	9.80376	13.7173	0.00503461	0.241177
ZNF281	ZNF281	0.656192	9.81216	22.8319	0.000292073	0.0346454
RNF114	RNF114	-0.65493	9.86964	8.37206	0.0172085	0.422328
NAMPT	NAMPT	-0.654897	9.78086	21.8143	0.00094104	0.0768568
HIF1A	HIF1A	-0.653411	10.0504	16.1934	0.000241447	0.0319875
STYXL1	STYXL1	-0.649406	9.8428	12.5791	0.00473523	0.234492
ELF3	ELF3	-0.648355	9.86015	10.1936	0.00589046	0.24771
FRYL	FRYL	0.648135	9.73933	18.0289	0.0123232	0.367895
MCL1	MCL1	-0.647337	9.99621	16.1409	0.000113469	0.0201895
ZFAND2A	ZFAND2A	-0.646416	9.76852	10.1947	0.019198	0.443862
Chsa-A	Chsa-A	-0.643374	9.76402	8.60882	0.0526411	0.591111
EXOSC9	EXOSC9	-0.642983	9.80742	14.9465	0.00339362	0.181796
PARP9	PARP9	-0.639909	9.94135	9.05263	0.0203489	0.450244
RBBP8	RBBP8	-0.637339	9.83636	11.4056	0.00591679	0.24771
PSMC2	PSMC2	0.636975	9.85735	13.3697	0.0033694	0.181796
IMPDH1	IMPDH1	0.633493	9.77526	16.1561	0.00475386	0.234492
NFKBIZ	NFKBIZ	0.627938	10.0859	11.2497	0.000811909	0.0697402
MECP2	MECP2	-0.627877	9.75495	19.7747	0.00387218	0.198879
ENSCSAG00000004290	ENSCSAG00000004290	-0.626932	9.77826	0.484734	0.644398	0.964661
BAZ1A	BAZ1A	-0.626912	9.89084	12.1449	0.00280253	0.156622
ARHGEF39	ARHGEF39	0.625509	9.76138	36.7706	0.000208735	0.0311686
KIF3A	KIF3A	0.61853	9.77527	13.6177	0.0088048	0.311103
NUP42	NUP42	-0.614556	9.75191	14.5928	0.0150515	0.388921
TNS3	TNS3	0.614298	9.80997	12.7092	0.00588837	0.24771
MED13	MED13	0.613434	9.80339	7.32453	0.0468968	0.582643
ENSCSAG00000019146	ENSCSAG00000019146	-0.613323	10.8901	5.52279	0.0188716	0.443862
ATL3	ATL3	-0.613182	9.80888	10.7799	0.0111353	0.355615
FTSJ3	FTSJ3	0.612717	9.86158	10.5678	0.00971151	0.328781
NAGK	NAGK	-0.612019	9.75306	17.3286	0.00845816	0.303155
DYNLT1	DYNLT1	-0.611813	9.98852	1.02604	0.434067	0.905941
DNAJC30	DNAJC30	0.610581	9.75911	17.8559	0.00522695	0.242996
TGM2	TGM2	-0.609986	9.81689	5.70058	0.0675783	0.623472
WDFY1	WDFY1	0.608484	9.84706	13.7521	0.0025496	0.144464
PPP1R10	PPP1R10	0.60698	9.80962	10.8226	0.00967805	0.328781
BBX	BBX	-0.6049	9.80595	12.3476	0.00652693	0.263255
GNPDA1	GNPDA1	0.604555	9.80376	11.5497	0.00913917	0.320643
CST3	CST3	0.602976	12.9542	13.621	0.000229934	0.0318203
IFNAR1	IFNAR1	0.601753	9.78569	11.8728	0.0114833	0.360163
ENSCSAG00000012601	ENSCSAG00000012601	-0.598978	9.86755	9.93919	0.00566518	0.245425
C16orf91	C16orf91	0.5968	9.79899	12.0173	0.0101201	0.332715
BANF1	BANF1	0.593951	10.4012	22.1654	0.00164452	0.109352
C1orf131	C1orf131	0.592105	9.79862	10.7502	0.0132665	0.374638
POP7	POP7	0.592071	9.94566	9.61793	0.0102179	0.332715
ENSCSAG00000000170	ENSCSAG00000000170	-0.590859	9.86087	0.696411	0.515908	0.933978
TM9SF4	TM9SF4	0.589222	9.75229	18.2345	0.00614307	0.252932
TPX2	TPX2	0.587304	9.93065	18.1348	0.000927327	0.0768568
TMEM223	TMEM223	0.579621	9.79715	11.5719	0.0128015	0.374638
ENSCSAG00000017672	ENSCSAG00000017672	0.578209	10.2907	17.7704	0.00203554	0.125198
ZCCHC7	ZCCHC7	-0.578008	9.77489	9.42998	0.0314633	0.523764
DDX58	DDX58	-0.577791	9.82015	13.1694	0.0168429	0.415403
TOP2A	TOP2A	0.577204	9.9911	18.3498	0.000540502	0.054948
MFSD5	MFSD5	0.576642	9.7576	15.9028	0.00964634	0.328781
AFTPH	AFTPH	0.573539	9.76965	19.9931	0.00254525	0.144464
LAP3	LAP3	-0.573482	9.96578	2.67258	0.190282	0.79774
RPP25L	RPP25L	0.572823	9.81726	5.83609	0.0654026	0.616925
IMP3	IMP3	0.571163	9.81252	7.85934	0.0309875	0.521889
SPEN	SPEN	0.57108	9.9185	17.235	0.00021548	0.0311686
PDF	PDF	-0.570847	9.80046	11.6329	0.0102121	0.332715
RNF128	RNF128	0.569006	9.88877	6.21292	0.0339117	0.529618
C5orf15	C5orf15	0.567794	9.82486	15.9789	0.00195996	0.123455
ENSCSAG00000013451	ENSCSAG00000013451	0.567343	9.75267	15.2065	0.0130928	0.374638
FBXO42	FBXO42	0.565943	9.73779	13.2616	0.0330535	0.523992
ENSCSAG00000017218	ENSCSAG00000017218	-0.565929	9.82304	10.5043	0.0100219	0.332715
RBM42	RBM42	0.565353	9.88843	11.0123	0.00625558	0.255453
DAZAP2	DAZAP2	-0.56235	9.98885	10.0235	0.00976707	0.328781
ENSCSAG00000005219	ENSCSAG00000005219	0.561908	9.77153	12.5998	0.0138827	0.375985
ZNF451	ZNF451	0.561141	9.74392	14.1365	0.0242543	0.479504
TIMM29	TIMM29	0.560932	9.74315	17.716	0.0118686	0.364996
PCIF1	PCIF1	0.559938	9.75949	13.174	0.0156377	0.397485
ASF1A	ASF1A	0.559174	9.78384	11.9777	0.0114946	0.360163
IDH1	IDH1	-0.555836	9.7523	17.5332	0.0073902	0.281053
ERBB2	ERBB2	0.554363	9.7576	21.0827	0.00282938	0.156622
TIPRL	TIPRL	0.553344	9.80925	10.5166	0.0128806	0.374638
ENSCSAG00000015001	ENSCSAG00000015001	-0.551377	9.85487	35.616	4.77224e-06	0.00125133
FOS	FOS	0.550572	9.9949	15.5488	8.33047e-05	0.0153713
KRT10	KRT10	-0.549393	9.99496	10.5094	0.00750157	0.283128
ENSCSAG00000019592	ENSCSAG00000019592	0.547942	10.542	21.2682	0.00131648	0.0950535
CNOT9	CNOT9	0.545743	9.82305	8.95947	0.0179503	0.434669
FNDC3B	FNDC3B	0.54523	9.87697	9.80979	0.00727155	0.281053
PROM2	PROM2	0.543927	9.77376	14.1164	0.0118531	0.364996
KIF3C	KIF3C	0.543551	9.8012	9.30752	0.0191162	0.443862
PPP4R1	PPP4R1	0.53948	9.79125	11.0598	0.0135357	0.374638
USP21	USP21	-0.538849	9.7301	11.2733	0.0751814	0.647831
TMEM98	TMEM98	0.538103	9.98949	11.5167	0.00715293	0.280598
SQSTM1	SQSTM1	0.536136	11.0537	20.3548	6.8247e-06	0.00170003
ENSCSAG00000008426	ENSCSAG00000008426	-0.535969	9.80377	0.180627	0.760126	0.970822
SMYD2	SMYD2	-0.53576	9.79014	9.79263	0.0207246	0.450338
WRAP73	WRAP73	-0.534597	9.76816	11.1853	0.0204245	0.450244
TEX10	TEX10	0.534309	9.76364	11.5124	0.0214692	0.456305
DLGAP4	DLGAP4	-0.533024	9.77414	12.1469	0.0145553	0.385714
UBAP2	UBAP2	0.532515	9.81107	8.93502	0.0204066	0.450244
PSMG3	PSMG3	0.532051	9.87803	7.86926	0.0186763	0.443072
ENSCSAG00000016120	ENSCSAG00000016120	0.531624	9.84636	8.22104	0.0232255	0.474236
BCAT2	BCAT2	0.52966	9.79457	11.6371	0.0122464	0.367895
ARRDC1	ARRDC1	0.528642	9.7719	10.4157	0.0234674	0.474236
ADAR	ADAR	0.527412	9.8085	5.52604	0.0726875	0.640937
BARD1	BARD1	0.526514	9.79051	9.71112	0.0254097	0.485044
EIF2B4	EIF2B4	0.5254	9.80815	8.16044	0.0278002	0.505478
ENSCSAG00000014518	ENSCSAG00000014518	-0.525368	9.82052	2.26171	0.250718	0.843402
SNX29	SNX29	0.524452	9.77489	12.0644	0.0149724	0.388921
GABARAPL1	GABARAPL1	-0.524161	9.79198	9.31006	0.0260734	0.488337
OSER1	OSER1	0.523734	9.76288	11.9435	0.0182217	0.436446
MTHFS	MTHFS	-0.523433	9.7931	4.23272	0.133914	0.750292
ENSCSAG00000010735	ENSCSAG00000010735	0.523342	9.76515	10.6041	0.026788	0.497976
CDCA2	CDCA2	0.521875	9.8335	17.6543	0.00218959	0.133031
SMIM14	SMIM14	-0.521486	9.78124	8.58733	0.0356159	0.532287
ENSCSAG00000000233	ENSCSAG00000000233	-0.521249	9.7481	13.0432	0.0256911	0.48528
SHISA5	SHISA5	-0.519771	10.1167	12.6903	0.00255176	0.144464
EP300	EP300	-0.519512	9.79898	8.95387	0.0247985	0.484356
LUC7L	LUC7L	-0.515075	9.80559	9.43211	0.0181924	0.436446
ENSCSAG00000019600	ENSCSAG00000019600	-0.513549	9.8216	7.81047	0.0275057	0.502216
HSPA8	HSPA8	-0.512374	11.0935	10.5181	0.00120247	0.088099
CAV2	CAV2	-0.512226	9.93601	7.09671	0.0198575	0.450244
MYO9A	MYO9A	0.512075	9.7659	13.7882	0.0114909	0.360163
NDUFA4	NDUFA4	0.511851	10.4851	15.1425	0.00704046	0.278377
OPTN	OPTN	-0.510768	9.81362	9.82633	0.0202194	0.450244
ANKRD17	ANKRD17	-0.510195	9.80045	10.204	0.015483	0.395949
ZUP1	ZUP1	-0.509793	9.76063	8.83104	0.048881	0.587929
SLC20A1	SLC20A1	0.509122	9.85346	7.62394	0.019261	0.443862
ENSCSAG00000011427	ENSCSAG00000011427	-0.508509	10.3418	12.1951	0.00805634	0.294897
HARS1	HARS1	-0.508115	9.85876	4.86428	0.0713331	0.639852
EAF1	EAF1	0.507046	9.73511	18.4187	0.0162181	0.406022
BST2	BST2	-0.50617	10.1061	1.5421	0.312942	0.882014
NDUFAF4	NDUFAF4	0.505383	9.76778	13.2157	0.0130823	0.374638
TNFAIP1	TNFAIP1	0.504748	9.80156	7.9863	0.0310157	0.521889
ARMC8	ARMC8	0.504381	9.76176	10.5321	0.0281595	0.510147
MSH6	MSH6	0.504303	9.94667	8.57603	0.0191027	0.443862
HCFC1	HCFC1	0.503916	9.79125	8.50409	0.0303664	0.516332
SBDS	SBDS	0.503903	9.97134	7.60548	0.0184061	0.438752
ENSCSAG00000014706	ENSCSAG00000014706	0.503648	9.79494	8.48015	0.0284681	0.513698
ENSCSAG00000012866	ENSCSAG00000012866	0.502991	9.74963	17.446	0.00816858	0.294897
RHNO1	RHNO1	0.50135	9.82811	7.21788	0.0336989	0.529427
ENSCSAG00000008166	ENSCSAG00000008166	-0.501274	9.86404	0.0623034	0.848341	0.978116
MTIF2	MTIF2	-0.5007	9.78384	7.11442	0.0520914	0.591111
CLCF1	CLCF1	-0.499884	9.75798	7.11648	0.0853732	0.669687
MFAP1	MFAP1	0.499723	9.81362	7.25844	0.0370589	0.535153
SRSF6	SRSF6	-0.498248	9.84316	8.23559	0.0201911	0.450244
ENSCSAG00000011860	ENSCSAG00000011860	0.49789	9.8378	6.57531	0.0431328	0.568631
PLEKHH2	PLEKHH2	0.496869	9.93566	16.0827	0.000325953	0.0377651
GNB1	GNB1	0.496533	9.77228	9.57407	0.029582	0.515267
MAGOH	MAGOH	0.494323	10.032	7.54813	0.0233371	0.474236
CRYBG1	CRYBG1	-0.492429	9.84458	7.51455	0.0258359	0.485716
NDUFA2	NDUFA2	-0.492225	9.86825	15.8228	0.00198242	0.123455
ENSCSAG00000004577	ENSCSAG00000004577	-0.492188	9.75571	7.9692	0.0678945	0.625019
HMGB2	HMGB2	0.491876	9.94998	12.7717	0.00484208	0.236502
ABCB8	ABCB8	0.491102	9.76477	9.96842	0.0351459	0.532201
ANAPC16	ANAPC16	0.489704	9.81544	5.81586	0.0635474	0.611417
KIFC1	KIFC1	-0.488131	9.75192	5.4477	0.165678	0.774522
TXNDC12	TXNDC12	0.488075	9.81871	13.0733	0.00611648	0.252932
EZH2	EZH2	0.487187	9.82703	7.52586	0.0324277	0.523992
RAB6A	RAB6A	-0.485577	9.84778	6.77041	0.0319863	0.523764
BAG3	BAG3	-0.485254	9.80596	5.21712	0.0575453	0.605075
KIF20B	KIF20B	-0.484569	9.92559	5.84118	0.0465914	0.581751
CSKMT	CSKMT	0.484109	9.78309	6.41748	0.0679969	0.625019
CD164	CD164	-0.483475	9.96216	4.33239	0.0811351	0.666263
MRM3	MRM3	0.483201	9.78496	6.94739	0.0562686	0.605075
APPBP2	APPBP2	-0.483173	9.92861	9.96268	0.00541724	0.242996
CDCA4	CDCA4	0.482871	9.7523	12.3678	0.0264526	0.493584
UBTF	UBTF	0.482842	9.80156	6.91165	0.0464393	0.581308
SERPINA1	SERPINA1	0.482595	10.0336	3.77058	0.0544276	0.594433
SRBD1	SRBD1	0.481582	9.77863	8.14024	0.0409876	0.554186
HNRNPUL1	HNRNPUL1	-0.48121	9.90763	6.56068	0.0250571	0.484356
ENSCSAG00000014078	ENSCSAG00000014078	0.481114	9.77303	8.7815	0.0358062	0.532497
EPCAM	EPCAM	0.480522	9.97688	4.59899	0.0840108	0.666468
COPS5	COPS5	-0.480422	9.93433	8.1071	0.0195451	0.446669
PHLDB2	PHLDB2	0.480306	9.89703	10.1226	0.00529308	0.242996
EXOSC5	EXOSC5	-0.479527	9.84065	10.658	0.0123321	0.367895
ENSCSAG00000006894	ENSCSAG00000006894	0.479493	9.74697	12.857	0.0253153	0.485044
ENSCSAG00000014521	ENSCSAG00000014521	0.479471	9.77789	29.1882	0.000719918	0.0664191
ENSCSAG00000002616	ENSCSAG00000002616	0.478698	9.75608	10.7082	0.0321702	0.523764
LRRC58	LRRC58	0.478074	9.74201	10.4932	0.0574917	0.605075
LIMA1	LIMA1	-0.477722	9.75381	4.63304	0.173262	0.783457
TRIM4	TRIM4	0.477637	9.79826	8.09208	0.0326547	0.523992
RIPOR1	RIPOR1	-0.477625	9.8299	7.30548	0.0303295	0.516332
NSRP1	NSRP1	0.477594	9.82918	4.77165	0.0858304	0.669687
HSPD1	HSPD1	-0.477259	11.0317	12.1237	0.000701899	0.0664191
FAF2	FAF2	0.477166	9.90866	7.60997	0.0154978	0.395949
CAMK1	CAMK1	-0.475094	9.76326	10.3862	0.030068	0.516226
THTPA	THTPA	-0.474523	9.77639	1.80032	0.359255	0.893588
SWAP70	SWAP70	-0.473747	9.77938	7.81628	0.0426416	0.566508
PSMA6	PSMA6	-0.473547	10.152	7.46336	0.0398889	0.55012
SCG5	SCG5	0.473491	9.87454	6.28655	0.0370157	0.535153
IGFLR1	IGFLR1	-0.473082	9.76853	0.678839	0.586747	0.947148
ENSCSAG00000011379	ENSCSAG00000011379	-0.472158	9.74773	13.4633	0.021707	0.456305
ABCC5	ABCC5	0.472106	9.76213	9.79191	0.0351863	0.532201
NEMF	NEMF	-0.470951	9.8492	5.03339	0.0588651	0.605075
IFI30	IFI30	-0.470295	10.0144	2.7237	0.172675	0.782774
ENSCSAG00000011751	ENSCSAG00000011751	0.469993	9.84278	6.80426	0.0343284	0.530131
MAT2A	MAT2A	-0.469689	10.156	9.09489	0.00498884	0.241177
LPCAT4	LPCAT4	0.469283	9.76628	8.48475	0.0451003	0.576687
ERGIC2	ERGIC2	0.469263	9.84315	6.25543	0.0445018	0.571535
TP53BP2	TP53BP2	0.468986	10.3154	14.1102	0.00028779	0.0346454
WHAMM	WHAMM	-0.468462	9.74277	19.7131	0.00736014	0.281053
ENSCSAG00000016003	ENSCSAG00000016003	0.468132	9.82052	7.17367	0.0368928	0.535153
ZMAT2	ZMAT2	0.467474	9.85981	5.2175	0.0598764	0.605075
TGIF1	TGIF1	-0.466747	10.0376	8.30093	0.0076809	0.287108
ENSCSAG00000015723	ENSCSAG00000015723	0.46666	9.78421	6.08587	0.0683664	0.626586
JAGN1	JAGN1	0.465464	9.81253	7.52114	0.0354526	0.532287
VMA21	VMA21	0.464753	9.76628	9.49876	0.0434299	0.569388
NDUFC1	NDUFC1	0.464203	9.88705	7.14996	0.0320946	0.523764
PARL	PARL	-0.464184	9.82233	8.99399	0.0209231	0.450338
OXR1	OXR1	-0.46387	9.80303	9.28381	0.0193332	0.443862
GULP1	GULP1	0.462577	9.75873	9.00566	0.0444364	0.571535
GLUL	GLUL	-0.462285	9.80229	2.83788	0.202821	0.805091
EIF2B3	EIF2B3	0.461233	9.77116	7.6944	0.0562375	0.605075
ZC3H14	ZC3H14	0.461203	9.82377	7.05511	0.0337932	0.529427
BABAM2	BABAM2	0.461095	9.85522	6.28791	0.0352522	0.532201
COQ10B	COQ10B	-0.460606	9.78495	7.3748	0.0498688	0.58806
TMEM167A	TMEM167A	0.460101	9.94766	5.07404	0.0604953	0.605075
PHYKPL	PHYKPL	-0.459263	9.76439	8.79676	0.0426092	0.566508
CNTLN	CNTLN	-0.457893	9.74429	9.7843	0.0569228	0.605075
CTNNBL1	CTNNBL1	-0.457628	9.81253	4.83488	0.091129	0.682714
NCOA2	NCOA2	0.457494	9.75457	12.4168	0.0236243	0.474236
TSNAX	TSNAX	-0.456621	9.79051	7.40993	0.0443846	0.571535
SECISBP2L	SECISBP2L	-0.456489	9.79899	8.29023	0.0293627	0.515267
ZC3H18	ZC3H18	0.45533	9.78607	6.80674	0.0555742	0.602004
KIF21A	KIF21A	0.454631	9.88768	8.06696	0.00877561	0.311103
CASP8	CASP8	-0.454373	9.76251	5.69283	0.11693	0.726141
ENSCSAG00000017479	ENSCSAG00000017479	0.453544	9.78755	7.71384	0.0412692	0.554186
FLOT1	FLOT1	-0.453406	9.7674	6.20089	0.0899337	0.681963
PLK2	PLK2	0.452243	10.5289	10.6597	0.00111433	0.0841153
REV3L	REV3L	0.451594	9.78938	6.57262	0.0724535	0.640252
GCFC2	GCFC2	0.451172	9.75987	8.53546	0.0506483	0.58806
RBM33	RBM33	0.450949	9.80193	7.55542	0.0362298	0.533305
CERS5	CERS5	0.450652	9.75533	9.25912	0.0486438	0.587929
CYP51A1	CYP51A1	0.450468	9.86333	5.49433	0.0498702	0.58806
STAT3	STAT3	-0.449902	9.8342	4.46491	0.0935742	0.686664
UBA5	UBA5	0.448796	9.80925	6.48151	0.0479719	0.587929
ENSCSAG00000009735	ENSCSAG00000009735	-0.448616	9.76927	7.83262	0.0508739	0.58806
ENSCSAG00000006438	ENSCSAG00000006438	0.44802	9.85381	6.08848	0.039828	0.55012
DNAJC1	DNAJC1	-0.447512	9.79199	7.76705	0.0374077	0.536086
NOP53	NOP53	-0.447351	9.88528	5.83428	0.0376658	0.536284
GFPT1	GFPT1	0.447314	9.80852	4.66912	0.0980386	0.686745
TRIO	TRIO	0.447044	9.74277	12.2203	0.0372753	0.536086
ABHD5	ABHD5	-0.446938	9.78086	5.11302	0.106747	0.704199
NFAT5	NFAT5	0.446866	9.78011	8.52709	0.0410902	0.554186
C1D	C1D	0.446432	9.82739	5.99037	0.052152	0.591111
ENSCSAG00000001007	ENSCSAG00000001007	-0.446314	9.88773	6.17344	0.0374464	0.536086
KCTD9	KCTD9	0.445713	9.74316	10.1763	0.0534925	0.594433
MKRN2	MKRN2	0.444969	9.76477	8.96907	0.0419791	0.562204
RHOT2	RHOT2	-0.444616	9.76853	7.09378	0.0670499	0.620897
KBTBD2	KBTBD2	-0.444206	9.74926	10.388	0.043258	0.568631
BAD	BAD	0.443687	9.86894	4.92256	0.0696407	0.628532
TMED7	TMED7	-0.443418	9.77937	6.66951	0.0634662	0.611417
GPAT3	GPAT3	0.443172	9.84565	7.04427	0.0293228	0.515267
IPMK	IPMK	0.442943	9.81725	12.72	0.00541882	0.242996
ENSCSAG00000007373	ENSCSAG00000007373	0.442551	9.81907	7.01504	0.0451441	0.576687
SLC25A4	SLC25A4	0.442529	9.84316	4.99141	0.0729949	0.641798
PMPCB	PMPCB	-0.442152	9.97816	6.21565	0.0380085	0.539482
STBD1	STBD1	-0.441874	9.76289	7.27912	0.0696253	0.628532
GLA	GLA	-0.441682	9.78607	2.26575	0.28247	0.860714
GLYR1	GLYR1	-0.441255	9.75457	7.08589	0.0834333	0.666263
KIAA1217	KIAA1217	-0.440913	9.76439	10.5035	0.029488	0.515267
PACSIN2	PACSIN2	0.440445	9.75153	9.80467	0.0467592	0.582386
CSRNP1	CSRNP1	-0.439887	9.84207	13.4648	0.00346799	0.183803
RBFOX2	RBFOX2	-0.439401	9.78421	7.16086	0.0486884	0.587929
RNF8	RNF8	-0.438931	9.78496	3.88711	0.157722	0.7743
ENSCSAG00000006124	ENSCSAG00000006124	0.438912	9.78011	6.85624	0.0595741	0.605075
POLR3H	POLR3H	-0.438424	9.85346	6.79817	0.0347801	0.531517
ENSCSAG00000019292	ENSCSAG00000019292	-0.438162	9.79384	7.9733	0.0390135	0.545969
ENSCSAG00000013349	ENSCSAG00000013349	-0.437927	9.89601	5.25266	0.0527023	0.591111
MYD88	MYD88	-0.437868	9.78273	3.34062	0.217653	0.825617
PRMT7	PRMT7	-0.436522	9.75949	12.1656	0.0223086	0.465028
HDGF	HDGF	0.436356	9.79051	7.28608	0.0462995	0.581308
MCM3	MCM3	0.436322	9.90492	7.11688	0.0431577	0.568631
ENSCSAG00000018796	ENSCSAG00000018796	0.43601	9.95921	5.46769	0.0619704	0.605416
MKI67	MKI67	0.435988	10.0185	10.6392	0.0053895	0.242996
CCN2	CCN2	-0.435577	9.7523	10.9875	0.0359587	0.533173
SLC41A3	SLC41A3	0.43539	9.7659	7.42969	0.0601594	0.605075
GPN2	GPN2	0.434543	9.81943	5.75514	0.0595675	0.605075
PKN2	PKN2	0.434535	9.83815	5.16528	0.0616454	0.605416
TNIP1	TNIP1	0.434419	9.87487	5.56814	0.0368787	0.535153
VAV3	VAV3	0.434289	9.75798	8.02502	0.0630867	0.611417
OST4	OST4	0.434158	10.2037	9.7749	0.026934	0.49883
DDX18	DDX18	0.433945	9.79014	5.82314	0.0756861	0.647927
HERPUD1	HERPUD1	-0.433865	9.91003	5.11472	0.0345297	0.530131
SERF2	SERF2	0.433482	10.5394	11.5708	0.0134209	0.374638
RGS2	RGS2	0.43301	9.78307	21.9129	0.000148623	0.0231388
DNAJA3	DNAJA3	-0.432987	9.79456	5.6962	0.0745757	0.647276
GORASP2	GORASP2	0.43267	9.83959	4.22201	0.0977208	0.686664
CRIM1	CRIM1	0.432099	9.79972	6.10087	0.0591851	0.605075
DUSP14	DUSP14	0.431858	9.85628	3.24586	0.145135	0.761518
ANKLE2	ANKLE2	-0.431293	9.76326	8.63669	0.0499964	0.58806
ENSCSAG00000007979	ENSCSAG00000007979	-0.430593	9.80267	4.33296	0.110924	0.707598
ENSCSAG00000019575	ENSCSAG00000019575	-0.430275	9.9232	5.76059	0.0345021	0.530131
MMP1	MMP1	0.429741	9.77078	3.18075	0.191693	0.79774
TMBIM1	TMBIM1	-0.429737	9.80303	6.36111	0.054056	0.594433
CFAP36	CFAP36	-0.429595	9.94167	5.6716	0.0412621	0.554186
ADIPOR1	ADIPOR1	0.429069	9.86158	5.27746	0.0536946	0.594433
UTP20	UTP20	0.428938	9.80523	6.38496	0.0524094	0.591111
LPIN2	LPIN2	0.428413	9.77003	7.70112	0.0525566	0.591111
SELENOS	SELENOS	-0.428409	9.81979	5.68259	0.0609134	0.605075
AKT1S1	AKT1S1	-0.428182	9.77041	6.87634	0.0656508	0.616925
DPH7	DPH7	0.428021	9.75419	8.45846	0.0582325	0.605075
ORAI3	ORAI3	0.427374	9.79273	5.76908	0.0715862	0.639852
ENSCSAG00000001068	ENSCSAG00000001068	-0.4273	10.0207	6.52513	0.0376755	0.536284
CHAF1B	CHAF1B	-0.426774	9.77527	2.65574	0.277938	0.859412
HPF1	HPF1	0.426716	9.7523	9.37626	0.0516267	0.588568
FADS1	FADS1	0.426696	9.94865	5.30234	0.0512551	0.58837
ACTN1	ACTN1	-0.426271	9.936	4.85126	0.0611515	0.605075
SDF2L1	SDF2L1	0.425665	9.94932	4.81901	0.0603586	0.605075
ENSCSAG00000018085	ENSCSAG00000018085	0.425199	9.93933	6.05001	0.0410414	0.554186
SREBF2	SREBF2	0.424946	9.7644	8.59121	0.0462708	0.581308
ENSCSAG00000004698	ENSCSAG00000004698	-0.424844	9.79014	7.72471	0.0409188	0.554186
ANAPC1	ANAPC1	0.424158	9.7942	5.96909	0.0685745	0.626586
TRAP1	TRAP1	-0.423361	9.94068	5.84071	0.0475664	0.587929
XPA	XPA	-0.423233	9.76777	8.09875	0.0505314	0.58806
PHF14	PHF14	0.423102	9.90081	6.67353	0.0237245	0.474236
ENSCSAG00000010119	ENSCSAG00000010119	0.422936	10.0373	5.83678	0.0542936	0.594433
KIF22	KIF22	0.42266	9.81907	8.01497	0.0320289	0.523764
METAP1	METAP1	0.421868	9.79679	5.58377	0.075965	0.649155
AURKA	AURKA	0.421061	9.7805	22.5482	0.00225129	0.133523
COIL	COIL	0.420747	9.77228	8.14726	0.0444965	0.571535
CSDE1	CSDE1	0.42044	9.96314	5.29019	0.0464262	0.581308
TOLLIP	TOLLIP	0.420295	9.77303	6.27619	0.0801251	0.666263
SNX8	SNX8	0.419832	9.86999	4.20715	0.085752	0.669687
SCAF4	SCAF4	0.419603	9.84171	7.184	0.0286752	0.513698
CDKN2C	CDKN2C	0.418962	9.76439	6.77654	0.0766438	0.649387
TRMT10C	TRMT10C	0.418148	9.90218	5.92966	0.0337811	0.529427
ZNF627	ZNF627	0.418063	9.72198	6.92193	0.21088	0.818865
SHARPIN	SHARPIN	0.417858	9.85911	5.01199	0.0643585	0.615421
TRIP13	TRIP13	-0.417794	9.80925	8.45704	0.0331263	0.523992
APOBEC3G	APOBEC3G	-0.41769	9.84457	0.317474	0.657792	0.967114
RGS19	RGS19	0.417277	9.76213	8.03895	0.0564572	0.605075
PMM1	PMM1	-0.416672	9.79051	8.52931	0.0343444	0.530131
ENSCSAG00000018092	ENSCSAG00000018092	0.416492	10.2015	8.76118	0.0311122	0.521889
CIR1	CIR1	-0.415831	9.77713	4.48189	0.133899	0.750292
SERPINE2	SERPINE2	0.415569	9.95527	3.85042	0.0970262	0.686664
UPF3A	UPF3A	0.415293	9.77041	6.22096	0.0837385	0.666263
NSFL1C	NSFL1C	0.414702	9.86298	5.25583	0.0573404	0.605075
SLC7A6OS	SLC7A6OS	0.414391	9.74963	7.07508	0.0947869	0.686664
PPRC1	PPRC1	0.414339	9.77751	7.70946	0.0489767	0.587929
SMAD7	SMAD7	0.414221	9.75153	8.78007	0.0752899	0.647831
ENSCSAG00000007386	ENSCSAG00000007386	-0.413195	9.77826	4.48827	0.136106	0.754268
GABARAPL2	GABARAPL2	0.412622	10.033	6.07165	0.0445114	0.571535
SDF4	SDF4	0.412551	9.91784	5.04883	0.0577272	0.605075
EEF2K	EEF2K	0.412263	9.74506	9.11723	0.0649937	0.616759
NFIC	NFIC	0.412084	9.88496	5.11202	0.0514306	0.588568
NAA30	NAA30	0.411867	9.75911	4.10319	0.190366	0.79774
HDHD3	HDHD3	0.411435	9.76327	14.009	0.0134796	0.374638
OARD1	OARD1	0.411266	9.76289	5.24911	0.123806	0.737801
NTMT1	NTMT1	0.410885	9.84671	4.90993	0.0659533	0.616925
ZNF608	ZNF608	0.40926	9.78235	14.3786	0.00813287	0.294897
GRINA	GRINA	-0.40907	9.76966	6.4365	0.0798992	0.665649
TIA1	TIA1	-0.408996	9.86789	6.61039	0.0301058	0.516226
ABITRAM	ABITRAM	-0.408935	9.74354	9.40968	0.0611763	0.605075
ENSCSAG00000011099	ENSCSAG00000011099	-0.408888	10.0663	0.0103046	0.93547	0.991875
MYO1B	MYO1B	-0.408459	10.0267	5.83088	0.0287463	0.513698
SMNDC1	SMNDC1	-0.407984	9.81834	4.9885	0.0838512	0.666263
PELP1	PELP1	0.407803	9.77826	5.4956	0.0965829	0.686664
PDZD8	PDZD8	0.406386	10.0239	10.1854	0.00193803	0.123455
AHSA1	AHSA1	0.406182	9.85805	5.14391	0.0716079	0.639852
USB1	USB1	0.406052	9.78198	5.73251	0.0857842	0.669687
KIFC3	KIFC3	0.405834	9.74887	5.58828	0.137065	0.755745
ENSCSAG00000000098	ENSCSAG00000000098	0.405539	10.1474	8.27703	0.0444517	0.571535
MRTO4	MRTO4	0.405396	9.79531	4.69404	0.111068	0.707598
SHOC2	SHOC2	-0.405086	9.77377	7.87008	0.0507863	0.58806
PGAM4	PGAM4	0.403332	10.0068	6.48713	0.0389048	0.545969
ENSCSAG00000000498	ENSCSAG00000000498	-0.403312	9.92792	5.01633	0.0484743	0.587929
CREB5	CREB5	0.403173	9.75418	11.5732	0.0431157	0.568631
COL5A2	COL5A2	0.402906	9.81726	4.66295	0.085305	0.669687
TIMM17B	TIMM17B	0.402556	9.84101	5.86781	0.0511696	0.58837
OS9	OS9	0.402097	9.82666	4.03627	0.12037	0.732019
AFF4	AFF4	0.401989	9.91407	7.99407	0.0136202	0.374895
YWHAH	YWHAH	0.400886	9.95295	6.3863	0.0356852	0.532287
ENSCSAG00000017145	ENSCSAG00000017145	0.400862	9.80889	4.9693	0.0879079	0.676904
S100A2	S100A2	0.400619	10.9837	5.32611	0.0211147	0.451474
IPO8	IPO8	0.399975	9.76966	5.28247	0.113289	0.714438
SYNJ1	SYNJ1	0.39929	9.73088	9.32139	0.101328	0.693338
SRSF5	SRSF5	-0.399111	9.86544	4.88175	0.0643026	0.615421
ARHGEF28	ARHGEF28	0.399073	9.86789	7.6726	0.0206794	0.450338
TMEM222	TMEM222	-0.39878	9.79383	4.23002	0.123527	0.737757
RAB8B	RAB8B	-0.398677	9.78792	7.76785	0.0407858	0.554186
ENOPH1	ENOPH1	-0.398145	9.87035	4.79984	0.0661039	0.616925
CA2	CA2	0.39767	9.78718	4.29613	0.127993	0.743196
PHF23	PHF23	0.397254	9.80925	5.16319	0.0779334	0.654746
METTL9	METTL9	0.396825	10.1609	5.42903	0.0504787	0.58806
DDX6	DDX6	0.396709	9.77228	5.99209	0.0877353	0.676621
MRPL3	MRPL3	0.396647	9.86895	2.73285	0.177636	0.789058
ENSCSAG00000018127	ENSCSAG00000018127	0.396469	9.75382	10.7545	0.0459023	0.581308
ENOSF1	ENOSF1	0.396186	9.76891	6.93864	0.0691961	0.627933
ZNF593	ZNF593	0.396135	10.0039	4.75002	0.0603342	0.605075
PARP10	PARP10	-0.39489	9.78309	10.8137	0.0223048	0.465028
NHSL1	NHSL1	0.394727	9.75912	15.2535	0.0093127	0.324447
ENSCSAG00000019636	ENSCSAG00000019636	-0.394381	10.0627	4.55407	0.0997027	0.686745
NCAPD2	NCAPD2	-0.393948	9.79162	3.24206	0.208051	0.813414
SPNS2	SPNS2	0.393867	9.78533	6.80508	0.0529176	0.591111
PPP1R15A	PPP1R15A	0.393815	10.3143	5.51617	0.0189429	0.443862
WDR34	WDR34	0.393464	9.82702	4.47816	0.0920263	0.68366
UACA	UACA	0.392395	9.94931	6.03606	0.027416	0.502216
ZC3HAV1	ZC3HAV1	-0.391985	10.1643	13.7135	0.000218969	0.0311686
PUS7	PUS7	-0.39191	9.80046	5.17002	0.0832819	0.666263
HYI	HYI	0.391839	9.79382	5.12468	0.088682	0.679713
FBXO7	FBXO7	-0.391436	9.88149	4.43641	0.0716655	0.639852
SWSAP1	SWSAP1	-0.391275	9.74201	9.88985	0.0573521	0.605075
BAK1	BAK1	-0.390819	9.77153	3.8592	0.174691	0.783457
PTCD3	PTCD3	-0.390672	9.79568	5.06614	0.0885602	0.679713
CSE1L	CSE1L	0.390083	9.89944	4.21752	0.0888515	0.679966
H2BC18	H2BC18	-0.389894	9.7576	4.17537	0.180244	0.789058
ZFP36L2	ZFP36L2	-0.389768	9.80815	5.48264	0.0630657	0.611417
MTERF4	MTERF4	0.389323	9.74888	6.93986	0.0967131	0.686664
XRN1	XRN1	-0.389027	9.79531	8.86147	0.0272367	0.502216
PBDC1	PBDC1	0.388667	9.78421	5.79617	0.0820227	0.666263
EED	EED	-0.3885	9.8107	2.47091	0.234813	0.835675
FBXO22	FBXO22	0.38821	9.76553	6.48885	0.0833007	0.666263
GTPBP4	GTPBP4	0.388095	9.99174	4.7865	0.0578043	0.605075
PSEN1	PSEN1	-0.387847	9.78384	5.37298	0.0920279	0.68366
MGST3	MGST3	0.387776	10.84	10.5724	0.0123033	0.367895
HRAS	HRAS	-0.387481	9.76138	7.5533	0.0662495	0.616925
PFN1	PFN1	0.387346	12.2476	10.8581	0.00100167	0.0792117
ESF1	ESF1	0.387222	9.8187	6.02978	0.0511071	0.58837
PRMT2	PRMT2	-0.387107	9.78903	6.64436	0.0619205	0.605416
SNX7	SNX7	-0.387075	9.75002	3.61446	0.235087	0.835976
DAPK1	DAPK1	0.386679	9.83993	9.04904	0.0150666	0.388921
TPGS2	TPGS2	0.386482	9.78607	3.67428	0.165871	0.774522
PPP4R2	PPP4R2	0.386231	10.0007	5.81803	0.0292012	0.515267
GIGYF2	GIGYF2	0.385923	9.799	5.76492	0.0670278	0.620897
HEBP2	HEBP2	0.385784	9.88011	4.3729	0.0847739	0.669687
OGT	OGT	0.385346	9.86087	4.37746	0.0695529	0.628532
MACROH2A1	MACROH2A1	-0.385285	10.1867	7.7998	0.039312	0.547193
TCOF1	TCOF1	0.385166	9.80266	4.4474	0.113915	0.71573
SLC39A10	SLC39A10	0.384886	10.0119	4.99258	0.0495433	0.58806
BEX1	BEX1	0.38486	9.87384	4.03578	0.102042	0.694687
ENSCSAG00000009532	ENSCSAG00000009532	0.384827	9.85663	3.35396	0.133616	0.750292
ASH1L	ASH1L	0.384613	9.86822	9.28601	0.0146912	0.386828
TGIF2	TGIF2	-0.384567	9.76778	9.12885	0.0393205	0.547193
ENSCSAG00000009444	ENSCSAG00000009444	-0.384204	9.8721	4.07379	0.0917306	0.68366
PRPF6	PRPF6	0.384009	9.87243	4.71406	0.0648188	0.616759
ABCE1	ABCE1	0.383821	9.88635	2.96813	0.153487	0.766875
ZNF721	ZNF721	0.383666	9.77901	6.69456	0.0613364	0.605105
MAD2L2	MAD2L2	-0.3836	9.84493	4.46509	0.0952551	0.686664
GRWD1	GRWD1	-0.383266	9.7719	5.65369	0.0952759	0.686664
RERE	RERE	-0.383225	9.80229	7.3254	0.0407377	0.554186
C5orf22	C5orf22	-0.383065	9.72855	0.64017	0.674284	0.968165
BNIP3	BNIP3	-0.383028	9.89498	4.8658	0.0622663	0.607066
GLS	GLS	0.382856	9.77003	4.85459	0.123651	0.737757
LIPA	LIPA	-0.38283	9.75381	1.44105	0.452857	0.910707
ACOX1	ACOX1	-0.382785	9.75267	6.23734	0.108769	0.705223
ABT1	ABT1	0.382092	9.78049	5.2325	0.0993578	0.686745
ADI1	ADI1	0.381918	9.83923	5.24308	0.0674885	0.623472
SNX10	SNX10	-0.381702	9.77938	5.7038	0.0863565	0.670781
TTC28	TTC28	0.381663	9.72198	3.98874	0.331351	0.882606
RRM2	RRM2	0.381347	10.6025	8.51429	0.0229041	0.473444
MFF	MFF	-0.381065	9.83026	5.16268	0.0721991	0.640252
RNF20	RNF20	-0.380734	9.78161	5.47008	0.0935974	0.686664
PRDX5	PRDX5	0.38038	10.4164	9.00329	0.0361409	0.533305
PPT1	PPT1	-0.380246	9.75533	3.63199	0.22058	0.825617
TCF12	TCF12	0.380198	9.76891	6.77065	0.0723497	0.640252
MED30	MED30	0.379873	9.81071	3.50884	0.153519	0.766875
PRKDC	PRKDC	0.379794	10.0173	4.44886	0.0950892	0.686664
EXT2	EXT2	0.379688	9.77602	5.41353	0.105166	0.702101
MRPS30	MRPS30	0.379618	9.86051	4.2135	0.0867427	0.670781
RANBP2	RANBP2	0.379391	9.98432	5.1572	0.0425338	0.566508
UGCG	UGCG	0.379235	9.9229	5.50386	0.0350537	0.532201
CCDC22	CCDC22	-0.379006	9.75495	6.90608	0.0903307	0.682714
SMC4	SMC4	0.378732	10.1407	7.23346	0.023812	0.474236
UTP15	UTP15	0.378685	9.76251	8.61257	0.0482562	0.587929
TEX30	TEX30	0.378494	9.86965	4.39616	0.085447	0.669687
EXOC6B	EXOC6B	0.378458	9.76815	5.69437	0.101633	0.693612
SMAD3	SMAD3	-0.378311	9.75116	8.59549	0.0632294	0.611417
SLC35B4	SLC35B4	0.377746	9.80669	4.38129	0.103186	0.697518
PARG	PARG	0.376869	9.78161	5.81906	0.0812049	0.666263
LEO1	LEO1	0.376784	9.80485	4.61576	0.0976223	0.686664
LAT	LAT	0.37672	9.8815	4.1716	0.0834485	0.666263
ENSCSAG00000019148	ENSCSAG00000019148	-0.376529	10.1964	8.1071	0.0167712	0.415403
KTN1	KTN1	-0.3756	10.1393	7.51818	0.0254108	0.485044
VPS72	VPS72	0.375495	9.79162	3.9046	0.148045	0.761518
UTRN	UTRN	0.375229	9.82449	4.58789	0.0852432	0.669687
TMEM50A	TMEM50A	-0.374896	9.96152	2.86263	0.176992	0.789058
TMEM54	TMEM54	-0.374425	9.81871	3.51325	0.154918	0.767197
ENSCSAG00000002775	ENSCSAG00000002775	0.374217	12.0755	13.2398	0.000281346	0.0346454
ALKBH7	ALKBH7	0.374206	9.91238	4.10824	0.080542	0.666263
SLC25A46	SLC25A46	-0.373895	9.75911	4.89406	0.141538	0.759174
RBBP6	RBBP6	0.373853	9.86366	5.13517	0.068882	0.626586
PPIL4	PPIL4	0.373769	9.75911	6.90978	0.0793928	0.662753
PREP	PREP	-0.373651	9.76477	5.46263	0.107267	0.704199
LSM7	LSM7	0.373604	9.95922	4.93859	0.0817323	0.666263
CD44	CD44	-0.373468	9.81798	4.45454	0.0910225	0.682714
N4BP1	N4BP1	0.373216	9.74392	0.112961	0.841012	0.978116
MRPL22	MRPL22	0.373064	9.83493	4.36632	0.0964101	0.686664
BID	BID	0.372809	9.74849	28.1619	0.000563884	0.0550837
RIC1	RIC1	0.372519	9.78272	5.0986	0.120046	0.732019
PNO1	PNO1	-0.372509	9.77564	5.59066	0.0945716	0.686664
SF3B5	SF3B5	-0.372138	9.94433	4.5996	0.0762412	0.649288
PARD3	PARD3	0.371824	9.73586	7.31973	0.120477	0.732019
TMX2	TMX2	0.371455	9.82666	3.53304	0.137248	0.755745
VAMP8	VAMP8	-0.371245	9.946	2.49293	0.205439	0.809628
NCOA4	NCOA4	0.37108	10.0112	4.5895	0.0583207	0.605075
UPP1	UPP1	0.370758	9.84956	4.02085	0.0968331	0.686664
SKIL	SKIL	0.370336	9.81943	5.05547	0.0702334	0.631593
MIA3	MIA3	0.370173	9.79678	4.40255	0.112877	0.714345
VPS35L	VPS35L	-0.37001	9.82088	4.40629	0.0965075	0.686664
EYA4	EYA4	0.369812	9.72625	27.2097	0.00735065	0.281053
PIH1D1	PIH1D1	0.369516	9.89394	4.372	0.0834321	0.666263
SP3	SP3	-0.369159	9.77152	4.49814	0.143393	0.759174
TMEM41A	TMEM41A	0.369147	9.7674	5.43263	0.109164	0.705388
ENSCSAG00000007460	ENSCSAG00000007460	0.368788	10.0688	5.02367	0.0927867	0.684835
MTERF3	MTERF3	-0.368701	9.81907	5.00624	0.0838258	0.666263
FAM83G	FAM83G	-0.368598	9.74506	7.46778	0.105726	0.702101
TJP1	TJP1	-0.368514	9.90935	3.97114	0.0868434	0.670781
MARCHF5	MARCHF5	-0.368134	9.79936	5.5763	0.0721989	0.640252
AKAP17A	AKAP17A	0.368034	9.76251	6.31491	0.0922159	0.68366
POLD2	POLD2	-0.367681	10.0457	6.68762	0.0501172	0.58806
MITD1	MITD1	-0.366148	9.79384	1.1545	0.435793	0.906348
DDX39A	DDX39A	-0.366107	10.0559	4.90047	0.0750326	0.647831
ROCK1	ROCK1	0.365335	9.86473	3.87234	0.0978843	0.686745
PELI1	PELI1	0.36518	10.0623	5.63236	0.0234409	0.474236
TPBG	TPBG	0.365084	9.89186	3.57977	0.0953829	0.686664
ENSCSAG00000003373	ENSCSAG00000003373	-0.364982	9.84137	3.4279	0.128867	0.745665
UNC50	UNC50	-0.364774	9.84387	4.18534	0.103118	0.697518
CEP112	CEP112	0.364534	9.75077	9.64814	0.0487148	0.587929
YIF1A	YIF1A	0.364454	9.88912	2.27467	0.221301	0.825617
UHRF1	UHRF1	-0.364278	9.88947	3.15089	0.167435	0.775968
POLR1A	POLR1A	0.363746	9.79384	4.05982	0.134185	0.750292
TLE1	TLE1	0.36369	9.74735	7.85246	0.0793181	0.662753
RNF145	RNF145	0.363669	9.74391	7.53303	0.0958701	0.686664
SLC31A1	SLC31A1	0.363512	9.8281	2.58864	0.209364	0.81639
MAP4K4	MAP4K4	0.363459	9.79014	3.78304	0.140939	0.758757
OGFR	OGFR	-0.363201	10.4606	19.2816	0.000781313	0.0697402
YME1L1	YME1L1	0.362903	9.79642	4.33463	0.117654	0.726338
COMMD4	COMMD4	0.362757	9.87733	8.05965	0.0229975	0.473444
ADAMTS1	ADAMTS1	0.362569	10.0055	4.57387	0.0325896	0.523992
ANKRD39	ANKRD39	0.362202	9.95097	3.76119	0.101454	0.693338
RILPL1	RILPL1	0.361959	9.75723	5.25182	0.133029	0.750292
TSC22D2	TSC22D2	0.36153	9.79825	2.79094	0.249654	0.842752
PHACTR4	PHACTR4	-0.361404	9.80961	10.592	0.0140517	0.376375
NOCT	NOCT	0.361272	9.74353	1.64039	0.44369	0.90778
USP16	USP16	-0.361234	9.84209	3.92617	0.103495	0.697791
VCAN	VCAN	0.360864	10.1126	4.93678	0.0275201	0.502216
VAPB	VAPB	0.360842	9.82341	4.05587	0.105977	0.702101
PISD	PISD	0.360114	9.7749	3.39285	0.194313	0.79774
HERC4	HERC4	-0.360099	9.7443	2.59926	0.322924	0.882457
MAN1B1	MAN1B1	-0.35985	9.75647	8.27921	0.0601909	0.605075
ABRACL	ABRACL	-0.359636	10.0956	3.86345	0.106837	0.704199
ENSCSAG00000003709	ENSCSAG00000003709	-0.359076	9.89463	4.64738	0.0730429	0.641798
CDK17	CDK17	-0.358944	9.74925	10.406	0.0444432	0.571535
ISCA1	ISCA1	0.358869	9.89429	4.40186	0.0908318	0.682714
FMR1	FMR1	-0.358544	9.82269	6.40812	0.0476145	0.587929
PKIA	PKIA	0.358451	9.7942	3.15096	0.192121	0.79774
MRPL28	MRPL28	0.357912	10.0188	4.13625	0.0933626	0.686664
MRPS12	MRPS12	0.357881	10.0584	6.3794	0.0479093	0.587929
MAT2B	MAT2B	0.357833	9.76815	4.45019	0.145673	0.761518
SRM	SRM	0.357766	9.96742	3.50428	0.116064	0.724366
ACTR1B	ACTR1B	-0.357662	9.95425	4.12077	0.0736852	0.644034
SNAPC3	SNAPC3	0.35761	9.74124	7.12527	0.108616	0.705223
ENSCSAG00000004519	ENSCSAG00000004519	-0.357489	9.78161	5.38523	0.0983749	0.686745
ENSCSAG00000004718	ENSCSAG00000004718	0.357397	10.1082	6.13438	0.0686663	0.626586
HM13	HM13	-0.357278	10.0386	4.56456	0.0756868	0.647927
CDK12	CDK12	0.356496	9.74772	5.92905	0.134673	0.751691
TRPC4AP	TRPC4AP	0.356278	9.76552	5.54094	0.107315	0.704199
MEF2A	MEF2A	0.355915	9.81761	5.64154	0.0584834	0.605075
ENSCSAG00000018530	ENSCSAG00000018530	0.355875	9.76402	12.1631	0.0311016	0.521889
ZCRB1	ZCRB1	-0.355713	9.82377	3.91687	0.116317	0.724366
NDUFS2	NDUFS2	-0.355074	10.059	4.63502	0.0947196	0.686664
HEATR1	HEATR1	0.35488	9.75874	6.78672	0.0838221	0.666263
INTS10	INTS10	0.354308	9.78459	4.42958	0.130685	0.74902
BTG1	BTG1	0.354237	9.77303	4.66534	0.127716	0.743162
TEAD4	TEAD4	-0.35421	9.8317	2.46567	0.211304	0.819738
DRG2	DRG2	-0.354157	9.81252	4.13426	0.114397	0.717788
ENSCSAG00000013007	ENSCSAG00000013007	0.354026	9.90934	3.74647	0.0911194	0.682714
CCNG1	CCNG1	-0.353969	9.90799	3.80053	0.0914714	0.683224
AKR7L	AKR7L	0.353512	9.96709	5.46838	0.0579287	0.605075
ITPRIPL1	ITPRIPL1	0.353499	9.73665	13.3735	0.0355049	0.532287
ZNF24	ZNF24	-0.35348	9.83455	3.51506	0.131073	0.74902
SSR2	SSR2	0.3534	10.1892	6.04673	0.0906532	0.682714
SYNCRIP	SYNCRIP	0.353392	10.1629	5.71593	0.0525656	0.591111
FBL	FBL	-0.353371	10.0611	4.93282	0.0611114	0.605075
RFNG	RFNG	0.353344	9.72159	10.5193	0.117542	0.726338
ENSCSAG00000011825	ENSCSAG00000011825	0.352379	10.0812	5.21533	0.0541513	0.594433
TPP2	TPP2	0.351719	9.78829	4.69126	0.112857	0.714345
RAB7A	RAB7A	0.350964	10.0182	4.23232	0.0858952	0.669687
MRPL4	MRPL4	0.350749	9.97785	3.24671	0.13336	0.750292
NUP107	NUP107	0.350563	9.8023	5.71133	0.0741246	0.646556
WDR54	WDR54	0.34966	9.84209	2.45389	0.220654	0.825617
YARS2	YARS2	0.349317	9.80265	4.31412	0.110504	0.707598
C6orf120	C6orf120	0.349079	9.79421	5.38677	0.0827051	0.666263
TPM4	TPM4	-0.348942	9.90935	3.34755	0.12568	0.740372
SAFB2	SAFB2	-0.348757	9.87104	3.61504	0.108153	0.705223
ENSCSAG00000013178	ENSCSAG00000013178	0.348737	9.83673	3.38869	0.151531	0.762553
ENSCSAG00000016091	ENSCSAG00000016091	-0.348586	9.76891	4.06905	0.170675	0.779405
PLSCR1	PLSCR1	-0.348306	9.97979	4.86142	0.0967255	0.686664
CELF1	CELF1	0.348303	9.80961	4.36049	0.107258	0.704199
ATP5PB	ATP5PB	-0.348028	10.1714	7.26106	0.0528457	0.591111
SYBU	SYBU	0.347967	9.75609	9.25524	0.0461007	0.581308
PHYHIPL	PHYHIPL	0.347025	9.87419	3.75632	0.0990496	0.686745
CLDN10	CLDN10	0.346999	9.81762	3.40725	0.144777	0.761433
PES1	PES1	0.34681	9.85452	2.74371	0.175185	0.783457
TFE3	TFE3	0.346751	9.74392	9.11599	0.0660315	0.616925
PDCD6IP	PDCD6IP	0.346648	9.87	3.51359	0.113846	0.71573
ENSCSAG00000003176	ENSCSAG00000003176	-0.34664	9.79272	0.217271	0.722395	0.970725
ENSCSAG00000011969	ENSCSAG00000011969	0.346561	10.2211	6.40616	0.0742333	0.646556
USP14	USP14	-0.346465	9.90389	3.82495	0.102743	0.697365
CYB561	CYB561	-0.346361	9.77751	7.32127	0.0560211	0.605075
DTNB	DTNB	-0.345996	9.76891	5.90298	0.0971488	0.686664
EIPR1	EIPR1	-0.345775	9.82196	4.24318	0.108698	0.705223
MLYCD	MLYCD	-0.345469	9.74735	4.2731	0.200198	0.805091
PTPN2	PTPN2	0.345406	9.76853	4.93169	0.121965	0.73412
CHCHD4	CHCHD4	0.345161	9.78607	3.77019	0.160318	0.774522
ARHGAP11A	ARHGAP11A	0.345103	9.84707	7.42279	0.0320586	0.523764
RNF11	RNF11	-0.344947	9.84777	3.24506	0.132164	0.750292
B4GALT7	B4GALT7	-0.344671	9.82774	3.17473	0.148995	0.761518
GPC4	GPC4	0.344534	10.2697	5.95417	0.0202058	0.450244
SLC39A1	SLC39A1	-0.344523	10.0957	4.23553	0.123265	0.737757
PCM1	PCM1	0.344243	9.8867	3.20301	0.128494	0.74437
CHTOP	CHTOP	0.344181	9.83601	3.55233	0.126681	0.740372
DNAJC6	DNAJC6	0.344097	9.75305	7.83132	0.0794186	0.662753
TMEM40	TMEM40	0.343904	9.77302	4.75772	0.122009	0.73412
KDM6B	KDM6B	0.343427	9.72508	4.5389	0.275798	0.857159
VPS41	VPS41	-0.342768	9.77564	4.5159	0.133144	0.750292
KAT6A	KAT6A	0.342711	9.73165	8.69488	0.1088	0.705223
UBQLN1	UBQLN1	0.342607	9.8299	3.49229	0.132068	0.750292
AKIRIN1	AKIRIN1	-0.342585	9.81617	3.25912	0.158062	0.7743
SNW1	SNW1	-0.342147	9.84423	3.59693	0.120926	0.732019
DPM2	DPM2	0.342044	9.80119	3.77143	0.143224	0.759174
SCIN	SCIN	-0.341781	9.76703	3.29409	0.221773	0.825617
ENSCSAG00000008555	ENSCSAG00000008555	-0.341235	9.7659	3.74509	0.194394	0.79774
MRPS27	MRPS27	-0.341052	9.75949	5.03553	0.135177	0.752167
WDR46	WDR46	0.340573	9.81508	3.08284	0.180676	0.789058
ENSCSAG00000000076	ENSCSAG00000000076	0.340572	9.78607	3.88856	0.158606	0.774522
IPO11	IPO11	0.340559	9.75457	6.88739	0.0894376	0.681576
ENSCSAG00000006224	ENSCSAG00000006224	0.340449	10.1123	5.19922	0.0764475	0.649387
IPO7	IPO7	-0.339986	9.94898	3.75983	0.089293	0.681576
ENSCSAG00000000413	ENSCSAG00000000413	0.339968	9.77452	6.36357	0.080769	0.666263
PML	PML	0.339939	9.91139	1.5601	0.314368	0.882014
CWC25	CWC25	-0.339513	9.80558	5.9693	0.0689219	0.626586
NIF3L1	NIF3L1	-0.339019	9.79384	5.83818	0.0802411	0.666263
ATP6V1G1	ATP6V1G1	0.338995	10.1001	5.14242	0.0635716	0.611417
PLEKHA1	PLEKHA1	0.33894	9.82558	3.24649	0.150542	0.761518
P4HA1	P4HA1	-0.338911	9.80522	3.46327	0.150032	0.761518
SPAG5	SPAG5	0.338854	9.76364	5.45328	0.141029	0.758757
USP10	USP10	0.338753	9.77826	4.16831	0.143714	0.759955
RBKS	RBKS	-0.338015	9.80596	4.15704	0.117185	0.726141
BLVRA	BLVRA	-0.337673	9.82161	2.85842	0.19179	0.79774
UCHL5	UCHL5	-0.337423	9.84814	3.51766	0.134737	0.751691
PPP1R11	PPP1R11	0.337342	9.77415	3.79092	0.174117	0.783457
BASP1	BASP1	-0.337252	9.8353	3.49357	0.127172	0.741019
ZC3H7B	ZC3H7B	-0.337204	9.7523	5.03888	0.151289	0.762328
MX1	MX1	-0.336748	9.77863	1.93889e-10	0.99999	0.99999
CREB3	CREB3	0.336663	9.80779	3.04681	0.180693	0.789058
RBAK	RBAK	0.336391	9.72624	3.86092	0.330654	0.882606
ENSCSAG00000008330	ENSCSAG00000008330	0.336257	9.77676	2.99636	0.217669	0.825617
ZDHHC12	ZDHHC12	-0.336145	9.76402	4.64602	0.149673	0.761518
MTOR	MTOR	0.335959	9.75911	4.72596	0.147205	0.761518
ENSCSAG00000000205	ENSCSAG00000000205	-0.335715	9.76966	2.06164	0.274658	0.856287
NAA50	NAA50	0.335543	9.89015	3.06357	0.137514	0.755745
BAZ2B	BAZ2B	0.33522	9.76099	5.39799	0.122717	0.737484
SCYL1	SCYL1	-0.334972	9.85026	3.44032	0.121371	0.733821
PORCN	PORCN	0.334446	9.76665	5.78951	0.102083	0.694687
BAX	BAX	0.334156	10.0429	3.50371	0.10437	0.700536
COQ2	COQ2	0.334047	9.76364	13.2965	0.0161476	0.406022
RCN2	RCN2	-0.33396	9.79346	4.02029	0.134016	0.750292
KIRREL1	KIRREL1	0.333758	9.78976	4.01318	0.133404	0.750292
MRPL13	MRPL13	0.333231	10.0432	5.4437	0.0827571	0.666263
CCNK	CCNK	0.332998	9.76628	5.64153	0.102209	0.694687
SRPRB	SRPRB	0.332749	9.80633	3.21209	0.181912	0.78997
UBE2S	UBE2S	0.332744	10.2304	4.90399	0.0331308	0.523992
SLC44A2	SLC44A2	-0.332441	9.76363	5.50689	0.110863	0.707598
TET2	TET2	-0.33225	9.74925	8.17413	0.0959382	0.686664
CCDC85B	CCDC85B	0.331869	9.93599	3.35041	0.111031	0.707598
ENSCSAG00000015718	ENSCSAG00000015718	-0.33186	9.81979	2.62338	0.205561	0.809628
RRN3	RRN3	0.33183	9.75684	4.66019	0.157566	0.7743
ERP44	ERP44	-0.331181	9.80156	7.13633	0.0462668	0.581308
SRSF4	SRSF4	-0.330733	9.95361	3.7249	0.0821844	0.666263
TBCD	TBCD	-0.330642	9.81943	3.18483	0.155313	0.768393
VPS4B	VPS4B	-0.330333	9.76552	4.14229	0.164619	0.774522
RAC1	RAC1	0.329992	10.1043	5.48151	0.0749938	0.647831
FARSB	FARSB	-0.329914	9.79235	4.78011	0.106865	0.704199
MLF1	MLF1	0.329414	9.83457	2.821	0.172988	0.783457
RPL10A	RPL10A	-0.329219	11.1069	15.6084	0.00047423	0.0492212
POLR2D	POLR2D	0.329124	10.0001	3.48113	0.117157	0.726141
ENSCSAG00000014769	ENSCSAG00000014769	-0.329019	10.1448	3.56221	0.0724347	0.640252
PLPPR5	PLPPR5	0.328947	9.74391	15.9843	0.0164876	0.410705
BAIAP2	BAIAP2	0.328922	9.7659	3.23495	0.223191	0.826032
REEP3	REEP3	-0.328841	9.85346	3.51149	0.116501	0.724603
YOD1	YOD1	-0.328516	9.78607	0.384857	0.662224	0.967461
STIP1	STIP1	0.328469	10.0182	2.71652	0.188107	0.796333
ACSS3	ACSS3	0.328334	9.73549	4.63641	0.221643	0.825617
SRPK2	SRPK2	0.32831	9.87453	3.91666	0.0924953	0.684475
NKIRAS2	NKIRAS2	-0.32812	9.81435	3.72325	0.130928	0.74902
ETFA	ETFA	-0.327548	9.97231	3.98865	0.101058	0.693338
ACACA	ACACA	-0.327278	9.76853	4.18994	0.159393	0.774522
TSEN34	TSEN34	0.32697	9.96742	2.58294	0.198186	0.80316
TRIM47	TRIM47	-0.326784	9.74316	6.90205	0.110136	0.707598
ACOT9	ACOT9	0.326755	9.81471	3.0235	0.172422	0.782337
DENR	DENR	0.326685	9.78235	3.86002	0.156028	0.771163
ENSCSAG00000014175	ENSCSAG00000014175	-0.326393	10.2968	4.96847	0.0907173	0.682714
UQCRFS1	UQCRFS1	0.326315	10.0764	3.43536	0.149588	0.761518
FAM104A	FAM104A	0.326251	9.75077	4.95277	0.15363	0.766875
TRAF4	TRAF4	0.325936	9.79752	4.87099	0.0945724	0.686664
RPAP2	RPAP2	-0.325788	9.78901	2.57491	0.241261	0.842047
CRYAB	CRYAB	-0.325727	9.77265	9.40774	0.0301529	0.516226
CRTAP	CRTAP	-0.325712	10.0905	4.6672	0.0546468	0.594433
PPIF	PPIF	0.325679	9.9293	2.34427	0.193346	0.79774
PNKP	PNKP	0.325501	9.80229	3.41209	0.160244	0.774522
ENSCSAG00000002585	ENSCSAG00000002585	0.325379	9.75342	7.72386	0.0777463	0.654746
HOOK3	HOOK3	-0.32536	9.75987	4.89147	0.140403	0.757578
AGO2	AGO2	0.325091	9.72121	4.3239	0.32737	0.882457
CISD2	CISD2	0.324997	9.93199	3.00573	0.151996	0.763349
ENSCSAG00000003521	ENSCSAG00000003521	0.32478	9.79457	1.85201	0.315581	0.882014
MCM4	MCM4	-0.324754	9.8524	4.85698	0.103658	0.697871
ERCC6	ERCC6	0.324715	9.75077	7.25711	0.0868222	0.670781
EMC7	EMC7	0.324558	9.91377	3.01794	0.139545	0.757578
ENSCSAG00000015802	ENSCSAG00000015802	0.324351	9.7674	3.75351	0.179631	0.789058
SPATS2L	SPATS2L	0.324299	9.84315	3.14197	0.145364	0.761518
EIF4G1	EIF4G1	0.324155	10.2151	5.56415	0.0555844	0.602004
SIVA1	SIVA1	0.324131	10.0273	5.17458	0.0825801	0.666263
MAP2K1	MAP2K1	-0.324001	9.77415	4.44695	0.138899	0.757578
PCGF5	PCGF5	-0.323234	9.76326	7.58261	0.0657427	0.616925
ENSCSAG00000003470	ENSCSAG00000003470	0.323114	9.73971	7.5435	0.110498	0.707598
MACF1	MACF1	0.32309	9.91207	3.07626	0.115776	0.723706
POMGNT1	POMGNT1	0.322802	9.74583	5.40426	0.149927	0.761518
UBFD1	UBFD1	-0.322801	9.79014	3.64069	0.159747	0.774522
GET1	GET1	0.322661	9.86227	3.14925	0.137427	0.755745
SMPD4	SMPD4	0.322516	9.75874	5.2648	0.130031	0.74902
ZFP36L1	ZFP36L1	0.32251	10.3648	5.34997	0.0208284	0.450338
RRP1	RRP1	0.322424	9.78496	3.64431	0.167747	0.775968
TIMM44	TIMM44	0.322367	9.78273	4.17968	0.139946	0.757578
RIOX2	RIOX2	0.322325	9.74009	7.09308	0.112824	0.714345
CCDC43	CCDC43	-0.32227	9.75873	5.26381	0.126632	0.740372
SMARCD1	SMARCD1	0.321998	9.78198	3.54793	0.169819	0.778797
ALG2	ALG2	0.321938	9.77078	2.79212	0.24751	0.842752
NTPCR	NTPCR	0.321818	9.8118	2.05235	0.280514	0.859412
ECI2	ECI2	-0.321705	9.78495	3.54836	0.168933	0.777568
CPSF2	CPSF2	0.321685	9.7775	3.80574	0.164069	0.774522
ZBTB7A	ZBTB7A	-0.321139	9.79346	0.686599	0.550982	0.942507
FNBP4	FNBP4	0.32111	9.92523	4.45143	0.0624454	0.607623
TYMS	TYMS	-0.321089	10.1229	3.28784	0.152375	0.764485
R3HDM4	R3HDM4	-0.320944	9.92021	3.04105	0.124844	0.738687
INSIG1	INSIG1	0.320896	9.81652	2.12791	0.245478	0.842502
SLC30A1	SLC30A1	0.320324	9.78049	3.46654	0.178188	0.789058
FNTA	FNTA	-0.320202	9.80815	3.0357	0.183711	0.790608
IAH1	IAH1	-0.320054	10.0806	4.75097	0.0576267	0.605075
RAB18	RAB18	0.319721	9.76327	4.38047	0.161917	0.774522
EPHA7	EPHA7	0.319615	9.93195	2.8859	0.116211	0.724366
HNRNPH2	HNRNPH2	0.319514	9.81653	4.90823	0.0959036	0.686664
PKIG	PKIG	-0.319076	9.76062	7.25796	0.0771201	0.651207
HLTF	HLTF	0.319027	9.87349	3.06637	0.161278	0.774522
SLC7A5	SLC7A5	-0.319022	9.74773	1.61143	0.429016	0.903512
MIF4GD	MIF4GD	-0.318793	9.83744	3.82843	0.117584	0.726338
PAIP1	PAIP1	-0.318776	9.86649	2.77611	0.163942	0.774522
PPP1R3B	PPP1R3B	0.318689	9.74659	7.44033	0.108246	0.705223
DCDC1	DCDC1	-0.318669	9.92324	2.3894	0.163174	0.774522
SVIP	SVIP	0.318601	9.84066	2.3467	0.22967	0.83148
UBE4B	UBE4B	-0.318437	9.74964	4.22435	0.198617	0.803172
AARS1	AARS1	-0.318163	9.78903	3.63397	0.158795	0.774522
FLNC	FLNC	0.318074	9.95889	2.40178	0.176508	0.787962
REPIN1	REPIN1	-0.317576	9.75305	3.36451	0.243368	0.842047
ATRAID	ATRAID	0.317562	9.91309	3.30843	0.138758	0.757578
TRPM7	TRPM7	0.317356	9.73856	3.4417	0.280813	0.859412
SPECC1	SPECC1	-0.31719	9.76778	7.81901	0.0490925	0.587929
MYEF2	MYEF2	0.317159	9.76025	4.40218	0.165667	0.774522
ABCB1	ABCB1	0.317124	9.92761	5.2683	0.0384718	0.542964
NDUFS6	NDUFS6	-0.316893	10.0435	4.13491	0.104767	0.701546
ZMYND11	ZMYND11	-0.316752	9.75192	4.11987	0.1947	0.79774
MSMO1	MSMO1	-0.316722	9.81761	3.05427	0.174277	0.783457
INTS8	INTS8	-0.316701	9.75987	3.29853	0.225927	0.828076
RAB8A	RAB8A	-0.31669	9.81616	2.80169	0.196624	0.801279
ENSCSAG00000007199	ENSCSAG00000007199	0.316538	9.79384	3.76738	0.146424	0.761518
NQO2	NQO2	-0.316122	9.82161	2.54558	0.214281	0.824998
EEF1A2	EEF1A2	-0.315955	9.77378	4.92492	0.127838	0.743162
ENSCSAG00000007701	ENSCSAG00000007701	0.315884	9.87628	6.558	0.0546148	0.594433
HSPA5	HSPA5	0.315644	10.7013	4.30304	0.038178	0.540349
SDC4	SDC4	0.315633	9.83062	2.95472	0.160347	0.774522
CEP57	CEP57	0.315511	9.81507	3.01023	0.167594	0.775968
ENSCSAG00000002311	ENSCSAG00000002311	0.315451	10.1007	5.34771	0.0972086	0.686664
RILP	RILP	-0.314867	9.75723	4.64976	0.154626	0.767197
SLC25A13	SLC25A13	-0.31481	9.8808	2.61798	0.162699	0.774522
CTSB	CTSB	-0.31474	9.87	2.84635	0.15796	0.7743
ARHGAP29	ARHGAP29	0.314666	10.7253	11.8007	0.00164621	0.109352
RHBDD2	RHBDD2	-0.31466	9.82196	3.35323	0.147305	0.761518
ILKAP	ILKAP	0.314218	9.80559	3.1271	0.170456	0.779405
NAE1	NAE1	0.31406	9.85417	2.81221	0.18141	0.78997
ACAD9	ACAD9	0.313796	9.75874	3.26858	0.238552	0.838721
DHCR7	DHCR7	-0.313682	9.76816	5.64998	0.107425	0.704199
FSTL5	FSTL5	-0.313356	9.761	0.80626	0.561234	0.942507
CLDN2	CLDN2	0.313337	9.80193	0.208902	0.725683	0.970725
SNRPC	SNRPC	0.312881	10.0788	3.27874	0.159387	0.774522
H1-4	H1-4	-0.312576	10.2162	2.28676	0.130648	0.74902
C9orf64	C9orf64	-0.312381	9.74773	3.68927	0.23477	0.835675
DST	DST	0.312182	9.99688	2.45386	0.138368	0.757578
NDFIP1	NDFIP1	0.311932	9.97654	3.33342	0.113925	0.71573
SERPINE1	SERPINE1	-0.31178	10.8932	2.63837	0.104476	0.700536
CCDC167	CCDC167	-0.311683	9.78273	6.82114	0.0657706	0.616925
PIN1	PIN1	-0.311506	9.97362	3.99323	0.0995303	0.686745
CEP85L	CEP85L	0.311428	9.74352	5.81574	0.180051	0.789058
TPRA1	TPRA1	-0.311305	9.78718	3.61158	0.163167	0.774522
BCAS2	BCAS2	0.311298	9.86825	1.9129	0.259214	0.846957
GADD45B	GADD45B	-0.311118	10.4834	6.12108	0.0134442	0.374638
TBL2	TBL2	-0.311117	9.8158	2.93329	0.178528	0.789058
PCID2	PCID2	0.311059	9.76402	3.5313	0.20578	0.809628
EPHA2	EPHA2	0.311053	9.79161	5.01503	0.10568	0.702101
SRA1	SRA1	0.310789	9.81907	2.80189	0.193339	0.79774
TOPORS	TOPORS	0.310694	9.80669	2.23938	0.251035	0.843898
ETFB	ETFB	0.310621	10.0096	2.6619	0.187942	0.796333
PAF1	PAF1	-0.310526	9.7704	3.58923	0.187114	0.796333
ENSCSAG00000013566	ENSCSAG00000013566	0.310421	9.81326	2.30122	0.238811	0.839039
SMARCA1	SMARCA1	0.310223	9.81253	2.8737	0.189767	0.79774
TGOLN2	TGOLN2	-0.310103	9.85805	2.76692	0.168382	0.776738
KPNA2	KPNA2	0.309927	10.0501	2.38103	0.186679	0.796264
ABCB7	ABCB7	-0.309798	9.76176	4.1007	0.174186	0.783457
AP1G1	AP1G1	-0.309586	9.75571	1.60888	0.409946	0.901228
RPS6KB2	RPS6KB2	-0.309378	9.79457	3.484	0.163084	0.774522
PRPF8	PRPF8	0.309302	9.92088	2.44637	0.189948	0.79774
MTX1	MTX1	-0.309202	9.82702	3.55973	0.142439	0.759174
LRRC59	LRRC59	-0.309142	10.1566	2.81538	0.168293	0.776738
HS1BP3	HS1BP3	0.309089	9.78495	3.53034	0.171756	0.78145
RSL1D1	RSL1D1	0.308476	10.1179	3.92356	0.0960782	0.686664
PCBD2	PCBD2	-0.308244	9.79125	6.92807	0.0574598	0.605075
TMA16	TMA16	-0.308171	9.73856	6.40631	0.136107	0.754268
RAB24	RAB24	0.307769	9.76364	4.83541	0.139076	0.757578
ENSCSAG00000013485	ENSCSAG00000013485	-0.307722	9.74888	5.45814	0.143334	0.759174
CIZ1	CIZ1	0.307673	9.75154	4.07305	0.199232	0.804325
GSTP1	GSTP1	0.307633	11.4364	7.27412	0.0209712	0.450338
S100A1	S100A1	0.307624	10.5134	3.90842	0.113131	0.714345
CTSA	CTSA	0.307593	9.94201	2.27368	0.215639	0.825617
LYSMD2	LYSMD2	-0.307458	9.74315	0.15906	0.814205	0.972655
TXNL4A	TXNL4A	0.307449	10.046	3.52837	0.141919	0.759174
ENSCSAG00000003804	ENSCSAG00000003804	0.307439	10.0404	3.86862	0.13359	0.750292
ENSCSAG00000000619	ENSCSAG00000000619	0.307351	9.93365	3.00807	0.128145	0.743211
NSMCE1	NSMCE1	-0.306949	9.86474	3.92177	0.105334	0.702101
HYAL1	HYAL1	-0.306915	9.80009	4.5431	0.110436	0.707598
MDP1	MDP1	0.306751	9.8023	10.6147	0.0161754	0.406022
ATAD5	ATAD5	0.306384	9.83458	2.97476	0.164655	0.774522
ACBD6	ACBD6	0.30623	9.8118	2.87209	0.183578	0.790608
CCAR2	CCAR2	0.306206	9.77191	3.37066	0.200805	0.805091
TECR	TECR	0.305991	10.0494	3.34665	0.168951	0.777568
PSMB5	PSMB5	0.30592	10.1833	4.11924	0.14897	0.761518
WDR83	WDR83	-0.305906	9.76289	4.33212	0.162144	0.774522
ENSCSAG00000006627	ENSCSAG00000006627	-0.305293	9.77078	3.39206	0.201427	0.805091
GADD45GIP1	GADD45GIP1	0.305284	10.1165	4.20882	0.130154	0.74902
RB1	RB1	-0.30519	9.81762	2.6213	0.202164	0.805091
RRM1	RRM1	-0.305067	9.84672	0.447882	0.614147	0.956539
GID8	GID8	-0.30505	9.79199	2.88446	0.205875	0.809628
ENSCSAG00000009802	ENSCSAG00000009802	0.304944	10.2962	5.06703	0.119583	0.730843
FKBP10	FKBP10	-0.304871	9.92661	2.90576	0.150697	0.761518
STX17	STX17	-0.304826	9.73817	5.20762	0.180806	0.789058
PDGFA	PDGFA	-0.304757	9.81544	3.18821	0.166165	0.774522
RBM26	RBM26	-0.304738	9.77714	1.37569	0.40883	0.900836
OAZ2	OAZ2	0.304733	9.80046	2.16319	0.26813	0.848731
WARS2	WARS2	0.304568	9.76289	3.8698	0.180405	0.789058
ZC3H13	ZC3H13	0.304547	9.84706	3.31078	0.130433	0.74902
CCDC25	CCDC25	-0.304083	9.81761	2.42577	0.220484	0.825617
TMCO1	TMCO1	0.30403	9.79568	3.38445	0.166406	0.774797
PI4KB	PI4KB	-0.303644	9.74278	4.05826	0.22398	0.826047
YARS1	YARS1	-0.303626	9.76965	3.49347	0.194871	0.79774
ZWILCH	ZWILCH	-0.303614	9.76515	3.21449	0.236387	0.837609
VRK3	VRK3	-0.303145	9.7734	3.87292	0.169922	0.778797
SELENOW	SELENOW	0.302651	10.1844	5.0182	0.0994871	0.686745
GPR108	GPR108	-0.30243	9.77677	4.09643	0.148154	0.761518
KLF3	KLF3	0.302373	9.76627	5.67675	0.115606	0.723554
ENSCSAG00000002022	ENSCSAG00000002022	0.30233	10.0501	5.62381	0.0609087	0.605075
COPS6	COPS6	0.302026	10.0715	3.67192	0.13991	0.757578
COPS2	COPS2	0.301613	9.94099	3.70711	0.0849356	0.669687
PPP1R15B	PPP1R15B	-0.301508	9.73203	1.54969	0.493172	0.927719
IGFBP2	IGFBP2	0.301405	9.7523	2.95713	0.272582	0.855165
THOC5	THOC5	0.301309	9.76966	1.82597	0.350842	0.891532
MED8	MED8	-0.301249	9.8118	3.23278	0.163372	0.774522
TMED10	TMED10	0.30123	10.0201	2.87636	0.170681	0.779405
SLCO4A1	SLCO4A1	-0.301094	9.77677	4.56881	0.13755	0.755745
DCPS	DCPS	-0.301023	9.79678	4.20287	0.126761	0.740372
BLMH	BLMH	0.300936	9.88461	2.57333	0.174751	0.783457
PSMC6	PSMC6	0.300889	9.90047	2.33467	0.202062	0.805091
DDIT3	DDIT3	-0.30055	9.92387	2.27122	0.215624	0.825617
PAK1IP1	PAK1IP1	0.300459	9.77602	3.471	0.184194	0.791081
ZNF428	ZNF428	0.300422	9.79715	2.65556	0.221522	0.825617
YWHAZ	YWHAZ	-0.300377	10.9346	11.1044	0.00777993	0.287108
HMG20B	HMG20B	-0.300309	9.85346	1.73115	0.294393	0.8702
ERLEC1	ERLEC1	0.299988	9.86509	2.27611	0.209699	0.816418
TRMT1	TRMT1	0.299944	9.81034	2.48782	0.219499	0.825617
NFU1	NFU1	0.299875	9.8317	2.45941	0.213783	0.824356
FTSJ1	FTSJ1	0.299747	9.88497	2.09716	0.227225	0.83048
IGDCC4	IGDCC4	0.299545	9.75835	7.3124	0.0818919	0.666263
RAD51C	RAD51C	0.299212	9.84956	2.96549	0.164681	0.774522
ATP1B3	ATP1B3	-0.299101	9.88046	2.58963	0.182063	0.78997
ENSCSAG00000015394	ENSCSAG00000015394	-0.298874	10.3562	2.45858	0.280413	0.859412
NDUFS7	NDUFS7	-0.298657	9.94898	3.9603	0.0999378	0.686745
TNIP2	TNIP2	-0.298576	9.79936	3.65031	0.147322	0.761518
FPGS	FPGS	-0.298327	9.80046	2.85141	0.197594	0.802292
TMEM50B	TMEM50B	0.298202	9.86965	1.47894	0.310304	0.880372
GRPEL1	GRPEL1	-0.298034	9.94831	3.16727	0.135561	0.752917
RNF138	RNF138	-0.298028	9.74506	12.6075	0.032023	0.523764
SHFL	SHFL	0.297842	9.8428	5.21438	0.0894723	0.681576
VPS37A	VPS37A	-0.297819	9.76138	4.39633	0.160387	0.774522
ECHS1	ECHS1	-0.297817	10.0283	3.54536	0.142952	0.759174
ENSCSAG00000019435	ENSCSAG00000019435	-0.297532	9.85239	2.54376	0.185276	0.793676
DENND2B	DENND2B	-0.297376	9.76138	2.88909	0.25358	0.846113
HS3ST3A1	HS3ST3A1	-0.297316	9.72585	0.555571	0.702175	0.970725
SMG7	SMG7	0.297277	9.79752	2.62624	0.220056	0.825617
CAPN2	CAPN2	-0.297165	10.2691	4.95106	0.0921347	0.68366
ENSCSAG00000011848	ENSCSAG00000011848	-0.296951	9.79973	2.19987	0.278106	0.859412
DCAF6	DCAF6	-0.296851	9.80742	2.81217	0.194467	0.79774
HSPA14	HSPA14	0.296792	9.76966	3.62839	0.187735	0.796333
RAB29	RAB29	-0.296769	9.76778	3.78582	0.177706	0.789058
PAIP2	PAIP2	-0.29675	9.95789	3.23824	0.126912	0.740372
ENSA	ENSA	-0.296181	9.87628	2.56787	0.174238	0.783457
SHC1	SHC1	0.296093	9.76965	3.48899	0.193181	0.79774
CAMK2G	CAMK2G	-0.296049	9.75382	8.28939	0.0653681	0.616925
TRNAU1AP	TRNAU1AP	-0.296003	9.79125	4.14349	0.137097	0.755745
UBR5	UBR5	0.295383	9.88323	3.6324	0.0988094	0.686745
PRKCSH	PRKCSH	0.295201	9.87628	2.01939	0.246054	0.842502
SRP68	SRP68	0.294877	9.89187	2.17442	0.21849	0.825617
TSFM	TSFM	-0.294839	9.80706	2.8032	0.21086	0.818865
VRK2	VRK2	-0.294807	9.78792	3.04338	0.199414	0.804325
MEMO1	MEMO1	0.29448	9.79826	2.74185	0.209758	0.816418
MRPS14	MRPS14	0.294458	9.85381	0.276572	0.687758	0.970725
FLNB	FLNB	-0.294458	9.85558	2.06268	0.243245	0.842047
KIF13B	KIF13B	0.29445	9.74926	4.74425	0.170365	0.779405
LSR	LSR	0.294415	9.94134	2.65196	0.150541	0.761518
KNOP1	KNOP1	0.294403	9.84991	2.60809	0.181836	0.78997
ENSCSAG00000011492	ENSCSAG00000011492	-0.294304	9.92054	3.42685	0.132691	0.750292
KHK	KHK	-0.293848	9.76364	3.84218	0.192334	0.79774
WIPI2	WIPI2	0.293745	9.84564	2.05341	0.241891	0.842047
IQCE	IQCE	-0.293689	9.76515	3.87747	0.179843	0.789058
WASL	WASL	-0.293653	9.80522	2.3191	0.238276	0.838342
PTPMT1	PTPMT1	-0.293521	10.0326	3.20842	0.13132	0.749413
TRIM37	TRIM37	-0.293393	9.84778	2.6097	0.183248	0.790608
RANBP6	RANBP6	0.293385	9.79346	3.04862	0.187702	0.796333
HSPH1	HSPH1	-0.293333	9.943	2.78849	0.121752	0.73412
ATXN10	ATXN10	-0.293113	10.0694	3.37489	0.0995479	0.686745
ZNF462	ZNF462	0.29287	9.76025	4.56374	0.161158	0.774522
MAX	MAX	-0.292431	9.77227	2.81763	0.243555	0.842047
METTL5	METTL5	-0.292184	9.82847	2.72437	0.189433	0.79774
ENSCSAG00000013747	ENSCSAG00000013747	0.292134	11.1236	7.67713	0.0300451	0.516226
ENSCSAG00000000427	ENSCSAG00000000427	-0.2912	9.93194	2.94909	0.131029	0.74902
STK16	STK16	0.291156	9.78533	2.86342	0.216546	0.825617
C12orf45	C12orf45	0.291132	9.79604	2.82299	0.202985	0.805091
CDC73	CDC73	-0.291067	9.76589	3.20636	0.218073	0.825617
ENSCSAG00000000395	ENSCSAG00000000395	0.290714	10.9739	3.2729	0.0886271	0.679713
HMGXB3	HMGXB3	-0.290674	9.7443	1.19619	0.509048	0.931125
CEBPG	CEBPG	-0.290461	9.7749	3.04498	0.21806	0.825617
ENSCSAG00000017125	ENSCSAG00000017125	-0.290321	9.77115	4.86485	0.124793	0.738687
TOP2B	TOP2B	0.29017	9.7831	2.8941	0.220335	0.825617
SETD5	SETD5	-0.290084	9.79087	0.915986	0.493776	0.927719
CD2AP	CD2AP	-0.289931	10.0077	2.90404	0.130085	0.74902
ENSCSAG00000008371	ENSCSAG00000008371	0.2897	9.77002	5.06363	0.119705	0.730843
RUVBL2	RUVBL2	-0.289497	9.8905	2.09548	0.235563	0.836661
ENSCSAG00000011738	ENSCSAG00000011738	0.289363	9.77228	3.48697	0.191689	0.79774
GART	GART	0.289361	9.9175	2.48192	0.192832	0.79774
TLK2	TLK2	-0.289286	9.75912	5.71169	0.118944	0.727985
NGRN	NGRN	-0.289279	9.76853	3.76577	0.180509	0.789058
G3BP2	G3BP2	0.289245	9.91579	2.42923	0.183213	0.790608
SLU7	SLU7	0.28921	9.75267	2.63077	0.297641	0.870598
EIF3I	EIF3I	0.289062	10.2293	4.93703	0.125866	0.740372
PYM1	PYM1	0.288977	9.74849	4.06484	0.20817	0.813414
DENND5B	DENND5B	0.28893	9.72893	12.5769	0.0619756	0.605416
DCAF10	DCAF10	-0.288885	9.75229	1.48753	0.439658	0.906348
EMC6	EMC6	0.288818	9.99912	2.47414	0.173302	0.783457
CLDN4	CLDN4	-0.288527	10.3102	2.1358	0.14406	0.76028
UTP14A	UTP14A	-0.288504	9.82449	2.82555	0.181796	0.78997
ENSCSAG00000001924	ENSCSAG00000001924	0.28837	9.85452	2.76678	0.162432	0.774522
STX5	STX5	0.288306	9.76665	3.55276	0.194829	0.79774
AGO3	AGO3	-0.288111	9.75571	3.21353	0.248866	0.842752
KDM1A	KDM1A	0.288044	9.76364	3.15905	0.230454	0.832384
ENSCSAG00000000058	ENSCSAG00000000058	-0.287987	9.77974	4.1513	0.148779	0.761518
CTPS1	CTPS1	0.287955	9.78644	2.90238	0.213152	0.823077
ENSCSAG00000005289	ENSCSAG00000005289	-0.287902	9.76288	2.69605	0.27454	0.856287
KPNA3	KPNA3	-0.287724	9.82774	2.28899	0.225318	0.828076
CNOT7	CNOT7	-0.287592	9.80888	2.90685	0.187257	0.796333
NCF2	NCF2	-0.287577	9.77714	2.45072	0.269403	0.851628
HPRT1	HPRT1	-0.28747	10.1016	3.54614	0.160212	0.774522
PKP4	PKP4	0.287303	9.74086	3.52841	0.264543	0.848731
TSPO	TSPO	0.287182	10.0522	4.78926	0.0838241	0.666263
NCKAP5	NCKAP5	0.286807	9.76061	0.377625	0.687155	0.970725
SLTM	SLTM	0.286717	9.935	3.49271	0.0971361	0.686664
FLCN	FLCN	0.286707	9.73203	16.5782	0.0246512	0.483514
SELENOT	SELENOT	0.286501	9.99431	2.77272	0.150738	0.761518
RBM8A	RBM8A	0.286219	10.137	4.11249	0.113046	0.714345
SORBS3	SORBS3	0.286217	9.97101	2.5438	0.165566	0.774522
PARVA	PARVA	0.28611	9.8034	2.73396	0.204375	0.808733
TMOD3	TMOD3	-0.286044	9.84351	2.41388	0.217064	0.825617
GEN1	GEN1	-0.286033	9.76138	2.64837	0.28684	0.866084
HSBP1L1	HSBP1L1	-0.285632	10.0894	0.993113	0.448472	0.910707
CKAP5	CKAP5	0.285094	9.91003	3.48086	0.121739	0.73412
TPP1	TPP1	-0.285054	9.74124	14.7833	0.0255545	0.48528
RMDN1	RMDN1	-0.284801	9.80815	2.8737	0.196256	0.800777
SPATS2	SPATS2	-0.284712	9.73586	3.57393	0.282418	0.860714
RSL24D1	RSL24D1	0.284616	9.85098	1.67383	0.292858	0.870017
RTF1	RTF1	0.284428	9.81617	2.32581	0.225978	0.828076
GET3	GET3	0.284334	9.83852	2.01421	0.264644	0.848731
ENSCSAG00000007429	ENSCSAG00000007429	-0.28433	9.90115	2.40199	0.190176	0.79774
ENSCSAG00000015908	ENSCSAG00000015908	-0.284221	9.85027	2.12897	0.226762	0.830071
NSD1	NSD1	0.284148	9.82846	3.17483	0.151333	0.762328
ZMYM2	ZMYM2	0.283998	9.77227	6.76258	0.0736628	0.644034
EPS15	EPS15	-0.283957	9.80485	2.74525	0.203131	0.805091
MED1	MED1	0.283933	9.78348	3.35208	0.183493	0.790608
TTF1	TTF1	0.283461	9.86472	3.4121	0.124519	0.738687
LAS1L	LAS1L	-0.28338	9.81544	6.92661	0.0483051	0.587929
KLF6	KLF6	-0.283378	10.5693	3.79335	0.0516031	0.588568
ENSCSAG00000005018	ENSCSAG00000005018	-0.282794	10.5542	7.72901	0.0487714	0.587929
ENO3	ENO3	0.282762	11.194	4.56028	0.0328487	0.523992
SLC35G1	SLC35G1	-0.282723	9.75798	7.47968	0.0765354	0.649387
TUBA1A	TUBA1A	0.282707	9.88809	3.2233	0.142143	0.759174
TUBA1B	TUBA1B	0.282523	10.5051	5.06831	0.0998115	0.686745
CDK2AP2	CDK2AP2	0.282441	9.88601	1.40956	0.316671	0.882329
PBRM1	PBRM1	0.282325	9.77788	1.70778	0.356741	0.892723
SDCCAG8	SDCCAG8	0.282291	9.81143	2.17644	0.247711	0.842752
UBAC2	UBAC2	0.282196	9.86964	2.50607	0.177736	0.789058
PPM1G	PPM1G	0.282183	10.5475	7.82986	0.0296832	0.515267
UIMC1	UIMC1	-0.281837	9.75874	3.50714	0.229076	0.830851
FAM184A	FAM184A	0.281597	9.76477	7.72513	0.0609354	0.605075
PQBP1	PQBP1	0.281432	9.78792	3.30306	0.182191	0.78997
IFNGR1	IFNGR1	-0.281427	9.80046	2.64546	0.221633	0.825617
SCCPDH	SCCPDH	0.281336	9.79125	5.00364	0.103506	0.697791
HEXB	HEXB	-0.28128	9.75836	5.1284	0.139477	0.757578
CDCA3	CDCA3	0.28117	9.8045	9.17837	0.0370589	0.535153
NDUFB2	NDUFB2	0.280857	10.0888	3.1192	0.22173	0.825617
ENSCSAG00000009861	ENSCSAG00000009861	-0.280716	10.4659	7.32937	0.0387402	0.545209
ETV4	ETV4	-0.280695	9.7504	3.84881	0.211598	0.819738
FSD1	FSD1	0.280685	9.75646	2.86598	0.26645	0.848731
ENSCSAG00000009837	ENSCSAG00000009837	0.280644	10.1387	3.87885	0.135275	0.752167
NDUFB3	NDUFB3	-0.280628	10.0036	3.56663	0.149919	0.761518
RASL11A	RASL11A	0.280537	9.79899	3.21769	0.162987	0.774522
CCND3	CCND3	-0.280369	9.78012	3.18007	0.200882	0.805091
CD151	CD151	-0.280366	10.4897	7.64817	0.0411761	0.554186
ENSCSAG00000016314	ENSCSAG00000016314	0.280262	9.761	2.156	0.334613	0.883488
SPHK1	SPHK1	-0.280048	9.75723	4.66282	0.156425	0.77236
COMMD9	COMMD9	-0.279995	9.77826	2.36507	0.271823	0.854398
DNAJC3	DNAJC3	0.279746	9.84065	2.83107	0.157635	0.7743
CTDSPL	CTDSPL	-0.279676	9.74163	2.13784	0.383361	0.896061
ENSCSAG00000006256	ENSCSAG00000006256	-0.279629	11.4507	11.2204	0.00159329	0.108737
TSR3	TSR3	0.279491	9.80888	2.14672	0.260209	0.848731
NDUFB5	NDUFB5	0.279343	9.92224	2.79352	0.178048	0.789058
CPSF4	CPSF4	0.279329	9.74506	6.13407	0.135214	0.752167
CD55	CD55	-0.278896	9.75836	4.45328	0.16553	0.774522
SLC8A1	SLC8A1	0.278876	10.2367	3.98151	0.0461442	0.581308
EIF2B1	EIF2B1	-0.278695	9.79014	2.44695	0.257938	0.846957
CEP295	CEP295	0.278641	9.76213	2.38142	0.30524	0.87603
CENPW	CENPW	0.278509	9.93734	3.20293	0.144702	0.761433
SF3B6	SF3B6	-0.278497	10.0724	3.45616	0.150486	0.761518
AK1	AK1	-0.278461	9.84244	2.16847	0.237876	0.838108
TBCK	TBCK	-0.278398	9.76326	2.92568	0.245929	0.842502
MRPS10	MRPS10	0.278235	9.85911	2.12001	0.233264	0.833879
OSBPL10	OSBPL10	-0.277823	9.74582	1.90263	0.394076	0.898211
UGDH	UGDH	0.277592	10.0039	1.67314	0.267353	0.848731
WAPL	WAPL	0.277549	9.79494	3.6451	0.154877	0.767197
DDOST	DDOST	-0.277439	10.0654	3.63947	0.137587	0.755745
FAM204A	FAM204A	-0.277419	9.8023	2.41397	0.233531	0.833894
EIF4G3	EIF4G3	0.277363	9.77752	3.46505	0.18602	0.795189
ENSCSAG00000016191	ENSCSAG00000016191	-0.277341	9.71888	16.1506	0.0648141	0.616759
CLIP4	CLIP4	-0.277263	9.88358	2.27989	0.191926	0.79774
SRI	SRI	0.277051	10.0519	3.1768	0.175058	0.783457
MRPL17	MRPL17	0.27688	10.0345	3.70601	0.138383	0.757578
PTPN4	PTPN4	0.276509	9.74544	17.6633	0.0133036	0.374638
NDUFB7	NDUFB7	0.276498	10.0176	2.3553	0.21682	0.825617
MAP3K14	MAP3K14	-0.276322	9.76515	3.46704	0.205275	0.809628
TRAPPC8	TRAPPC8	0.276175	9.73856	3.63555	0.263004	0.848731
GSTK1	GSTK1	-0.276018	9.82305	2.54073	0.21149	0.819738
NCLN	NCLN	0.275946	9.78161	4.23849	0.13975	0.757578
PHIP	PHIP	-0.275929	9.89289	1.71006	0.256454	0.846378
RAC3	RAC3	0.275814	9.79457	2.34407	0.25263	0.844989
TPD52L2	TPD52L2	0.275798	9.81289	1.84899	0.295167	0.8702
MET	MET	0.275473	9.94666	2.81726	0.130943	0.74902
ENSCSAG00000015147	ENSCSAG00000015147	0.275422	9.92863	2.61764	0.201326	0.805091
EIF3L	EIF3L	0.275334	9.79125	3.34535	0.175408	0.783749
CCDC58	CCDC58	0.275024	9.77078	2.18992	0.308972	0.880003
ENSCSAG00000017792	ENSCSAG00000017792	0.274878	10.1962	4.55319	0.074785	0.647831
C4orf3	C4orf3	0.27463	9.81907	0.788232	0.504589	0.93067
PRKAG2	PRKAG2	0.274532	10.0339	4.81091	0.034583	0.530131
EXOC2	EXOC2	-0.27447	9.76175	3.23025	0.227542	0.83048
NFYC	NFYC	-0.274342	9.79789	2.32091	0.24997	0.842752
MTA1	MTA1	-0.27421	9.73779	2.16607	0.392598	0.898211
PLOD1	PLOD1	0.274132	9.79899	1.66389	0.34422	0.888091
RPS2	RPS2	-0.273991	9.84884	2.6021	0.194428	0.79774
CYB5B	CYB5B	0.273925	9.80083	1.70647	0.326337	0.882457
ENSCSAG00000016361	ENSCSAG00000016361	0.273738	9.84423	2.87314	0.178552	0.789058
TRIM25	TRIM25	-0.273551	9.98012	0.0557848	0.846946	0.978116
PRPS2	PRPS2	0.273466	9.81216	3.92096	0.126111	0.740372
ADIPOR2	ADIPOR2	0.27346	9.78792	2.8619	0.209423	0.81639
P4HA2	P4HA2	-0.273318	9.76665	4.09209	0.16903	0.777568
NOL7	NOL7	0.273279	9.84529	1.7688	0.280989	0.859412
TRIP10	TRIP10	-0.272979	9.86824	2.46595	0.186108	0.795189
ARRDC3	ARRDC3	0.272861	9.71421	0.014659	0.961439	0.992206
DLG5	DLG5	-0.272837	9.78977	1.9981	0.292497	0.870017
C2orf68	C2orf68	-0.272812	9.78756	2.57298	0.233806	0.833894
EMC4	EMC4	-0.272796	9.91377	2.88408	0.166019	0.774522
LTN1	LTN1	0.272692	9.78791	2.56192	0.236139	0.837326
RRP1B	RRP1B	0.272688	9.85911	1.32815	0.348068	0.890322
G6PC3	G6PC3	0.272224	9.81653	2.52715	0.227707	0.83048
CNOT3	CNOT3	-0.272074	9.75116	2.73412	0.292021	0.870017
CHMP4A	CHMP4A	-0.271812	9.75267	3.07482	0.262735	0.848731
ENSCSAG00000007461	ENSCSAG00000007461	-0.271697	10.6367	8.44634	0.0250831	0.484356
MORF4L2	MORF4L2	-0.271436	9.935	2.51873	0.194325	0.79774
ABCB10	ABCB10	-0.271421	9.75798	3.77846	0.199709	0.804325
DPH3	DPH3	0.271402	9.83457	2.40436	0.207643	0.813248
EIF2B5	EIF2B5	-0.271339	9.80266	2.31209	0.243041	0.842047
PIK3C2A	PIK3C2A	-0.271331	9.81544	2.12054	0.259021	0.846957
SMDT1	SMDT1	-0.271305	9.92389	2.41642	0.174934	0.783457
FUBP3	FUBP3	0.270603	9.76966	2.93569	0.232004	0.833879
C19orf25	C19orf25	0.270242	9.7734	4.14232	0.158795	0.774522
MED27	MED27	0.269786	9.85733	2.06808	0.228692	0.830689
HOXA9	HOXA9	-0.269585	9.98623	3.0496	0.0865606	0.670781
MFSD4B	MFSD4B	0.26947	9.7504	3.35154	0.252077	0.844989
ODF2	ODF2	-0.269406	9.77153	2.64933	0.258405	0.846957
ANKRD18B	ANKRD18B	0.269403	9.78011	5.22461	0.115003	0.720686
PINX1	PINX1	0.26936	9.7805	3.0546	0.212341	0.821339
PLOD3	PLOD3	-0.269352	9.91002	2.26108	0.197084	0.80153
SLC12A7	SLC12A7	-0.269234	9.74583	3.80104	0.237189	0.83801
RRP36	RRP36	0.26915	9.86965	2.04404	0.241172	0.842047
UNC119	UNC119	0.268886	9.82916	2.76316	0.178343	0.789058
SLC25A38	SLC25A38	-0.268769	9.76966	3.02758	0.225982	0.828076
GCSH	GCSH	-0.268619	9.95163	1.20414	0.370733	0.893588
IPO9	IPO9	-0.26849	9.76928	2.66937	0.252445	0.844989
COMMD1	COMMD1	0.268485	9.84457	3.50173	0.133022	0.750292
RHOC	RHOC	-0.268275	10.154	3.42301	0.151853	0.763349
TMEM30A	TMEM30A	-0.268177	9.79236	2.28674	0.257423	0.846524
ENSCSAG00000007000	ENSCSAG00000007000	0.268153	9.9579	2.39392	0.202944	0.805091
TRIM38	TRIM38	-0.268073	9.81906	3.69295	0.134144	0.750292
ELL2	ELL2	-0.26783	9.761	0.903999	0.527722	0.937119
TXNDC9	TXNDC9	-0.267772	9.90422	2.00155	0.231933	0.833879
ZNRD1	ZNRD1	0.267713	9.82557	2.18444	0.237108	0.83801
ENSCSAG00000009229	ENSCSAG00000009229	-0.267417	9.77078	3.71167	0.189327	0.79774
SF3B1	SF3B1	0.267389	10.0553	2.63208	0.157868	0.7743
DIAPH1	DIAPH1	0.267232	9.78049	2.62442	0.24081	0.842047
COL7A1	COL7A1	-0.267197	9.81216	1.26644	0.375808	0.895247
RAB1B	RAB1B	-0.267051	9.86684	2.05118	0.231069	0.832384
NDUFB10	NDUFB10	0.266922	10.2729	3.12874	0.220692	0.825617
NUMA1	NUMA1	0.266851	9.84635	2.14798	0.22605	0.828076
YKT6	YKT6	-0.266803	9.80486	2.23969	0.249504	0.842752
HSP90AB1	HSP90AB1	-0.266555	12.1796	6.06576	0.0138704	0.375985
SF3A2	SF3A2	0.266462	9.92627	2.15283	0.191358	0.79774
ENSCSAG00000003645	ENSCSAG00000003645	0.266431	9.7301	12.3745	0.058835	0.605075
AP3D1	AP3D1	0.266381	9.81398	2.18574	0.245218	0.842502
SUCO	SUCO	0.266365	9.81726	2.21117	0.242486	0.842047
MTMR10	MTMR10	0.266339	9.75796	3.42153	0.248277	0.842752
NUTF2	NUTF2	0.266185	10.3768	4.25614	0.153929	0.766875
SAP30BP	SAP30BP	0.266122	9.8324	2.44004	0.203063	0.805091
PHKG2	PHKG2	-0.266007	9.78681	2.42275	0.249279	0.842752
CCNQ	CCNQ	0.265937	9.85451	2.13025	0.225637	0.828076
NFE2L3	NFE2L3	-0.265829	9.77602	0.455066	0.636934	0.961963
THOC2	THOC2	0.265824	9.82485	2.07236	0.249516	0.842752
ENSCSAG00000008809	ENSCSAG00000008809	-0.265474	10.887	4.53519	0.0762049	0.649288
NAPA	NAPA	-0.265362	9.94268	1.49455	0.299095	0.870598
SRGAP1	SRGAP1	0.265258	9.74124	7.22315	0.108855	0.705223
CKAP2	CKAP2	0.265192	9.80083	4.59663	0.120917	0.732019
AP1B1	AP1B1	-0.264841	9.78087	2.35771	0.270782	0.854087
SPNS1	SPNS1	0.264825	9.78049	1.57439	0.367753	0.893588
RNF213	RNF213	-0.264809	10.6719	1.67156	0.196206	0.800777
DECR2	DECR2	-0.264748	9.78049	2.54232	0.247517	0.842752
PGRMC1	PGRMC1	-0.264718	9.90457	2.19266	0.233326	0.833879
HELQ	HELQ	0.264619	9.74124	4.81233	0.199643	0.804325
TK1	TK1	0.264505	9.83134	5.43576	0.0926006	0.684475
PCCB	PCCB	-0.264432	9.79531	1.35876	0.389064	0.898179
UBE2H	UBE2H	0.264407	9.78347	3.93468	0.148335	0.761518
YDJC	YDJC	0.264389	9.95395	1.98067	0.219533	0.825617
CCDC47	CCDC47	0.26434	9.83242	1.73877	0.2952	0.8702
SPTAN1	SPTAN1	0.264321	9.99399	2.27609	0.189109	0.79774
GOLM1	GOLM1	-0.264169	9.77228	8.28189	0.0504446	0.58806
ZBTB48	ZBTB48	0.264096	9.73895	1.75362	0.439191	0.906348
UBA3	UBA3	-0.264078	9.80193	2.5358	0.223503	0.826032
ELP5	ELP5	0.263906	9.75685	3.4427	0.224978	0.827798
ATP6V1E1	ATP6V1E1	0.263806	9.7659	3.35681	0.212677	0.822
B4GALT4	B4GALT4	-0.263694	9.76175	7.04031	0.0785129	0.658504
PLPP5	PLPP5	-0.263611	9.76741	2.85967	0.243726	0.842054
JMJD8	JMJD8	0.263502	9.75684	1.99832	0.357476	0.892723
BPTF	BPTF	0.263407	9.896	3.2998	0.118502	0.727985
ENSCSAG00000002214	ENSCSAG00000002214	0.263346	9.96315	1.63198	0.29895	0.870598
GNL2	GNL2	0.263318	9.8299	1.5357	0.327132	0.882457
ZYX	ZYX	-0.263015	9.88185	1.95844	0.238042	0.838108
RPS20	RPS20	-0.263001	10.6734	8.22397	0.0147526	0.386828
ENSCSAG00000000483	ENSCSAG00000000483	-0.262665	9.89046	2.14982	0.214035	0.824688
ENSCSAG00000012018	ENSCSAG00000012018	-0.262627	9.77227	2.72487	0.250021	0.842752
TRAF7	TRAF7	0.262332	9.76137	3.31807	0.218781	0.825617
HNRNPA0	HNRNPA0	-0.262322	9.97719	2.54981	0.166706	0.775292
KANSL1L	KANSL1L	0.262216	9.74734	1.56915	0.439894	0.906348
TYW3	TYW3	-0.262055	9.76477	2.30396	0.301003	0.871352
ENSCSAG00000007471	ENSCSAG00000007471	-0.261985	9.86157	1.83587	0.241021	0.842047
LRFN4	LRFN4	0.261923	9.74277	2.60887	0.331179	0.882606
C5orf51	C5orf51	-0.261892	9.75722	2.93134	0.258411	0.846957
NRM	NRM	-0.261848	9.80265	2.61215	0.213286	0.823077
UCK2	UCK2	-0.261828	9.944	1.81338	0.23791	0.838108
MEAF6	MEAF6	-0.261772	9.86824	2.06326	0.221332	0.825617
ENSCSAG00000005073	ENSCSAG00000005073	-0.261709	10.2451	0.453333	0.590001	0.947721
ALG5	ALG5	0.261681	9.80742	2.15794	0.265248	0.848731
TMEM18	TMEM18	0.261615	9.80888	1.15957	0.417194	0.902622
ECPAS	ECPAS	-0.261548	9.8216	1.90925	0.274297	0.856287
SPCS2	SPCS2	-0.261448	9.9015	2.28331	0.217055	0.825617
MYO1C	MYO1C	-0.261345	9.80303	3.01359	0.18743	0.796333
SMPD2	SMPD2	-0.261087	9.77415	2.208	0.293811	0.8702
HEATR3	HEATR3	-0.260772	9.74926	3.01306	0.271552	0.854087
KIN	KIN	0.26058	9.7734	4.86179	0.126581	0.740372
SGMS2	SGMS2	-0.260569	9.73087	11.8925	0.0612119	0.605075
AGPAT2	AGPAT2	0.260553	9.89566	1.68991	0.285677	0.865146
NOL9	NOL9	-0.260508	9.8023	3.75436	0.14296	0.759174
ENY2	ENY2	0.260503	10.4363	4.83108	0.118086	0.7272
CXXC1	CXXC1	0.260491	9.77975	2.08133	0.30402	0.874498
ENSCSAG00000005838	ENSCSAG00000005838	-0.260401	9.77826	1.98488	0.325325	0.882457
ZFP36	ZFP36	0.260394	9.90625	1.87055	0.193791	0.79774
SEC61A1	SEC61A1	-0.260135	9.87768	2.18116	0.218293	0.825617
B4GALT3	B4GALT3	0.259991	9.7674	2.71838	0.254157	0.846113
SAFB	SAFB	0.259806	9.91173	2.0063	0.215397	0.825617
THOC6	THOC6	0.259789	9.82378	3.1112	0.174236	0.783457
ACSL3	ACSL3	0.25977	10.0645	2.83402	0.14749	0.761518
SSB	SSB	-0.259445	10.1595	2.35928	0.240505	0.842047
SUPT4H1	SUPT4H1	0.259357	9.81544	2.75656	0.199025	0.804171
RHOB	RHOB	-0.25933	10.6713	5.60846	0.0179731	0.434669
BEX3	BEX3	0.259298	10.2407	3.25162	0.19023	0.79774
TMEM120A	TMEM120A	0.259106	9.78533	2.10014	0.28974	0.86863
EIF1AX	EIF1AX	0.25908	9.98401	2.08062	0.227616	0.83048
MVB12A	MVB12A	0.25907	9.83241	2.252	0.23097	0.832384
RALY	RALY	-0.259047	9.87941	1.90629	0.249739	0.842752
CAPN1	CAPN1	-0.258979	9.78459	1.96239	0.313725	0.882014
DHX40	DHX40	0.258851	9.779	2.10209	0.29972	0.870939
GPX1	GPX1	0.258653	10.7963	4.26453	0.123385	0.737757
SASS6	SASS6	-0.258146	9.77191	1.60549	0.383694	0.896061
PHF12	PHF12	0.258081	9.7462	8.16647	0.0808513	0.666263
TBC1D2	TBC1D2	0.258062	9.79015	2.27732	0.257156	0.846456
HSD17B10	HSD17B10	-0.257818	10.0423	2.61178	0.205245	0.809628
UBLCP1	UBLCP1	0.257786	9.7857	2.29326	0.271514	0.854087
ERCC5	ERCC5	0.257475	9.84137	1.97548	0.248037	0.842752
OAT	OAT	0.257324	9.85027	4.65022	0.0943936	0.686664
ENSCSAG00000009931	ENSCSAG00000009931	-0.257256	9.77378	3.16433	0.21621	0.825617
ENSCSAG00000000105	ENSCSAG00000000105	-0.257006	9.83887	3.00701	0.169848	0.778797
SUMO3	SUMO3	-0.256975	9.80083	3.09718	0.193444	0.79774
ENSCSAG00000008760	ENSCSAG00000008760	0.256741	9.8428	1.99299	0.242773	0.842047
SLC25A30	SLC25A30	-0.256734	9.92692	1.98701	0.207775	0.813248
JADE1	JADE1	0.256694	9.9222	3.50793	0.0957339	0.686664
MAEA	MAEA	0.256594	9.85593	1.84586	0.264071	0.848731
ATXN2L	ATXN2L	-0.256198	9.76138	3.02339	0.248069	0.842752
STX3	STX3	0.256173	9.82774	3.43921	0.137467	0.755745
WDR18	WDR18	0.256	9.78866	4.227	0.133947	0.750292
ATPAF1	ATPAF1	0.255776	9.78124	3.25311	0.202642	0.805091
CBX5	CBX5	-0.255695	9.86544	1.93904	0.254242	0.846113
ENSCSAG00000006688	ENSCSAG00000006688	0.255657	9.78421	4.98875	0.10305	0.697518
CCDC66	CCDC66	0.255483	9.75077	4.76476	0.164582	0.774522
PFKL	PFKL	-0.255427	9.80157	1.29661	0.393625	0.898211
ELF4	ELF4	-0.255402	9.81979	2.34434	0.221719	0.825617
MYH9	MYH9	0.255157	10.4144	2.14352	0.143337	0.759174
YES1	YES1	-0.255084	9.79752	2.23129	0.260799	0.848731
RPS4X	RPS4X	-0.255061	11.0186	5.41273	0.0249275	0.484356
DNAJC11	DNAJC11	-0.254894	9.78607	2.35608	0.259009	0.846957
PDXK	PDXK	0.254878	9.84422	2.45287	0.21081	0.818865
SYPL1	SYPL1	-0.254779	10.0583	2.14715	0.215099	0.825617
PDGFB	PDGFB	0.254377	9.75836	1.30753	0.460304	0.912264
C9orf78	C9orf78	0.254324	9.86439	1.44635	0.322647	0.882457
ENTPD4	ENTPD4	0.254225	9.77602	2.29817	0.281356	0.859412
HELZ	HELZ	0.254028	9.80375	2.08408	0.263793	0.848731
PLP2	PLP2	-0.253978	10.5688	6.43632	0.0697711	0.62857
SEH1L	SEH1L	-0.253681	9.75647	2.85476	0.271042	0.854087
VEZF1	VEZF1	-0.253502	9.87139	5.02691	0.0576131	0.605075
SGTA	SGTA	-0.253407	9.77078	2.30654	0.288754	0.867134
INF2	INF2	0.253344	9.85346	1.64389	0.290352	0.868873
RDX	RDX	-0.253026	9.78086	2.11466	0.292847	0.870017
TSPAN4	TSPAN4	-0.25296	9.89841	2.42914	0.193262	0.79774
NUP54	NUP54	0.252908	9.77863	2.43392	0.262059	0.848731
ENSCSAG00000009494	ENSCSAG00000009494	0.252823	9.84885	1.19264	0.386982	0.897101
ENSCSAG00000010484	ENSCSAG00000010484	0.252814	9.77938	2.11969	0.298901	0.870598
FADS3	FADS3	0.252788	9.77265	2.41215	0.274984	0.856665
NCBP1	NCBP1	-0.25251	9.78421	2.5999	0.244591	0.842502
GTF2IRD1	GTF2IRD1	0.252502	9.81689	2.8815	0.183283	0.790608
AATF	AATF	0.252463	10.2301	3.5727	0.110774	0.707598
ALMS1	ALMS1	-0.252446	9.75571	2.9539	0.265668	0.848731
SHMT2	SHMT2	0.252188	9.89979	1.92887	0.25569	0.846378
PSMA3	PSMA3	-0.251982	10.1609	1.77406	0.324181	0.882457
NDUFA6	NDUFA6	0.251971	9.84066	0.598458	0.553554	0.942507
IFT43	IFT43	-0.251953	9.76514	3.82628	0.185045	0.79337
PRADC1	PRADC1	0.251827	9.77565	1.55612	0.388987	0.898179
ENSCSAG00000000365	ENSCSAG00000000365	0.251794	9.87279	1.58315	0.296848	0.8702
UHMK1	UHMK1	-0.251735	9.84778	1.46396	0.322242	0.882457
MORC3	MORC3	0.251707	9.75608	2.66216	0.283918	0.863265
HOOK1	HOOK1	0.251703	9.7749	1.95426	0.33235	0.882606
ZNF330	ZNF330	0.251478	9.77115	4.37652	0.148999	0.761518
WDR45	WDR45	0.251251	9.80558	1.92063	0.287859	0.867134
WDR83OS	WDR83OS	0.250833	10.2876	3.45219	0.196744	0.801279
ENSCSAG00000004000	ENSCSAG00000004000	0.250655	9.78495	1.91731	0.311065	0.880527
TUSC3	TUSC3	0.250371	9.82233	1.46941	0.340542	0.887039
POGZ	POGZ	0.250295	9.80741	3.66783	0.146913	0.761518
ENSCSAG00000012347	ENSCSAG00000012347	0.250151	9.90662	1.54025	0.307026	0.87757
SMIM12	SMIM12	0.249908	9.77153	1.77089	0.362264	0.893588
SPAG1	SPAG1	0.249773	9.74277	7.03762	0.108214	0.705223
PRPF31	PRPF31	-0.249655	9.88739	0.969589	0.419789	0.902622
RNF149	RNF149	0.249466	9.89119	1.68569	0.265968	0.848731
LGALS3BP	LGALS3BP	-0.249297	9.98238	0.00690963	0.945665	0.992072
ATP5PF	ATP5PF	0.249263	10.0254	1.32089	0.371207	0.893588
ENSCSAG00000016748	ENSCSAG00000016748	-0.249151	9.80742	1.97105	0.275712	0.857159
COMTD1	COMTD1	0.249116	9.93331	1.96686	0.224236	0.826047
ENSCSAG00000000501	ENSCSAG00000000501	0.249075	9.85346	2.38103	0.212254	0.821339
TSN	TSN	-0.249073	9.83816	1.3669	0.347623	0.890322
PIPOX	PIPOX	0.248993	9.7576	2.76397	0.271335	0.854087
IGFBP6	IGFBP6	0.248637	10.1934	1.62452	0.318335	0.882457
NDUFAF7	NDUFAF7	0.248583	9.79899	2.76237	0.207801	0.813248
STARD3NL	STARD3NL	-0.248546	9.81689	2.15536	0.252374	0.844989
CSNK1D	CSNK1D	-0.24838	9.91377	1.85299	0.233832	0.833894
BCL7C	BCL7C	0.2483	9.76552	2.4482	0.281525	0.859412
CCDC174	CCDC174	-0.248264	9.75494	2.28881	0.332312	0.882606
ENSCSAG00000011311	ENSCSAG00000011311	0.248252	9.75457	1.31391	0.465576	0.914728
SMC2	SMC2	0.248127	9.88393	2.73741	0.185859	0.795189
TPST2	TPST2	-0.248086	9.77565	1.60937	0.368539	0.893588
PHLDB1	PHLDB1	0.248026	9.81435	1.24105	0.383164	0.896061
CLK1	CLK1	-0.247559	9.74621	5.95598	0.175119	0.783457
CUX1	CUX1	0.247439	9.81978	1.84702	0.278601	0.859412
HIKESHI	HIKESHI	0.247167	9.98173	2.34787	0.205901	0.809628
MARCHF6	MARCHF6	0.247104	9.79384	3.04717	0.190659	0.79774
ZNF131	ZNF131	-0.247032	9.76288	2.25184	0.3207	0.882457
RNF19A	RNF19A	-0.247027	9.74392	3.07993	0.285139	0.865143
ENSCSAG00000002455	ENSCSAG00000002455	-0.246859	10.0788	2.77492	0.221831	0.825617
ASPH	ASPH	-0.246777	9.78384	2.15976	0.292336	0.870017
SCD	SCD	-0.246558	9.82378	2.07498	0.255124	0.846378
WASHC4	WASHC4	0.246537	9.97621	2.33006	0.162087	0.774522
DYNLL1	DYNLL1	-0.246289	10.3094	3.4587	0.150867	0.761518
DCTN6	DCTN6	-0.246199	9.76553	2.90088	0.248564	0.842752
TFG	TFG	-0.246087	9.97752	1.26676	0.34594	0.889694
ATE1	ATE1	0.245986	9.75798	2.20096	0.327578	0.882457
MCM10	MCM10	0.245629	9.76665	4.32202	0.172307	0.782337
CD320	CD320	0.245542	9.87629	0.491723	0.577133	0.944154
ENSCSAG00000015676	ENSCSAG00000015676	0.245507	9.88531	1.15106	0.37364	0.89372
PPP6C	PPP6C	-0.245444	9.80997	1.12181	0.408337	0.900836
ENSCSAG00000018274	ENSCSAG00000018274	0.245377	9.8198	2.1394	0.247443	0.842752
ENSCSAG00000009328	ENSCSAG00000009328	-0.245361	9.76326	2.22243	0.312429	0.882014
RPS7	RPS7	-0.245347	11.7672	9.86204	0.00171307	0.110838
RPS6	RPS6	-0.245261	11.5885	7.70506	0.00556032	0.242996
ENSCSAG00000008710	ENSCSAG00000008710	-0.245254	9.79494	1.7707	0.329086	0.882457
PPFIA1	PPFIA1	-0.245242	9.81434	2.43319	0.228765	0.830689
LIMCH1	LIMCH1	0.245205	9.79531	1.86791	0.301989	0.87153
TCF7L1	TCF7L1	0.245129	9.7504	3.12413	0.271053	0.854087
PRDX1	PRDX1	0.2451	11.4988	4.84598	0.0541135	0.594433
FRMD4B	FRMD4B	-0.245013	9.90968	2.1434	0.195942	0.800777
TMEM203	TMEM203	-0.244879	9.76891	3.56123	0.194669	0.79774
ROMO1	ROMO1	0.244739	10.0336	1.76482	0.286356	0.865146
BLOC1S1	BLOC1S1	-0.244653	9.95658	1.92371	0.222065	0.825617
CAPN7	CAPN7	0.244305	9.79236	1.9895	0.290913	0.869946
ENSCSAG00000008322	ENSCSAG00000008322	0.244297	9.78495	2.04522	0.295518	0.8702
TIPARP	TIPARP	-0.24429	9.88978	4.76614	0.0603225	0.605075
MRPL15	MRPL15	0.24427	10.0676	1.49272	0.351681	0.891532
EMX2	EMX2	0.244226	9.79568	3.3928	0.164895	0.774522
ZNF207	ZNF207	-0.244082	9.89807	1.79346	0.247706	0.842752
APBA3	APBA3	0.244063	9.75419	2.4079	0.312817	0.882014
TPR	TPR	0.243994	10.1326	2.83773	0.17764	0.789058
COA1	COA1	-0.243795	9.83242	3.92648	0.124141	0.738687
TOMM70	TOMM70	0.243778	9.83493	1.70003	0.297112	0.8702
ENSCSAG00000012854	ENSCSAG00000012854	-0.243753	9.87733	1.68661	0.266613	0.848731
CHURC1	CHURC1	0.243564	9.91683	2.97514	0.154446	0.767197
LARS1	LARS1	0.243497	9.84743	1.4906	0.32236	0.882457
RILPL2	RILPL2	0.243462	9.74887	2.11679	0.368558	0.893588
ALKBH4	ALKBH4	-0.243297	9.77153	0.492028	0.624533	0.958541
ENSCSAG00000000090	ENSCSAG00000000090	-0.243247	10.2413	0.196162	0.729478	0.970725
ETNK1	ETNK1	0.243242	9.78198	1.25367	0.42341	0.902622
IFT20	IFT20	0.243219	9.77975	2.88842	0.229143	0.830851
RPUSD3	RPUSD3	0.243158	9.8045	1.42347	0.371186	0.893588
OGDHL	OGDHL	0.242894	9.76665	2.48584	0.280168	0.859412
SMCHD1	SMCHD1	0.242748	9.86649	1.65502	0.279909	0.859412
UTP3	UTP3	-0.242637	9.78829	1.906	0.30601	0.877215
RIMKLB	RIMKLB	-0.242635	9.74658	3.02671	0.286225	0.865146
NDUFAB1	NDUFAB1	-0.242581	9.95823	3.12899	0.153805	0.766875
HIP1R	HIP1R	0.242568	9.77228	1.99552	0.318198	0.882457
HP1BP3	HP1BP3	-0.242515	9.84921	1.68622	0.284477	0.864187
FASN	FASN	-0.24212	9.88185	2.14144	0.222037	0.825617
ENSCSAG00000015577	ENSCSAG00000015577	0.242013	9.91035	1.73431	0.25057	0.843402
H1-0	H1-0	-0.241965	9.96053	1.35694	0.244215	0.842502
NAP1L1	NAP1L1	-0.241896	10.3276	4.15034	0.109933	0.707598
HAT1	HAT1	-0.241824	9.8281	1.08028	0.424353	0.90266
IL10RB	IL10RB	0.2418	9.7894	2.15855	0.277612	0.859412
SNRPD1	SNRPD1	0.24178	10.1285	1.98119	0.293412	0.8702
RNF167	RNF167	-0.241726	10.0103	1.08035	0.314329	0.882014
ENSCSAG00000001008	ENSCSAG00000001008	0.24165	10.1672	2.87156	0.20646	0.811186
RAB11A	RAB11A	0.241379	9.947	1.3115	0.341508	0.887039
WFS1	WFS1	0.241287	9.75647	2.63602	0.288268	0.867134
NFKB2	NFKB2	0.241215	9.79972	2.00542	0.285498	0.865146
KMT2E	KMT2E	0.241121	10.0282	3.35585	0.0914349	0.683224
NCAPH	NCAPH	0.241095	9.85062	3.58934	0.148617	0.761518
ENSCSAG00000003289	ENSCSAG00000003289	-0.240785	9.74849	1.81653	0.397039	0.898211
NUCB1	NUCB1	-0.240688	9.86088	1.2512	0.362144	0.893588
SEC13	SEC13	0.240568	9.97068	2.08718	0.234834	0.835675
WDR35	WDR35	-0.24049	9.77826	0.0866611	0.83696	0.977929
MXD1	MXD1	-0.24047	9.72198	4.11349	0.325497	0.882457
CLIC5	CLIC5	0.240315	9.76025	1.48153	0.420966	0.902622
ZNF217	ZNF217	0.240111	9.75721	1.74962	0.39762	0.898211
IFRD2	IFRD2	-0.240033	9.85204	1.44768	0.32946	0.882457
PTPRK	PTPRK	0.239958	9.99622	1.60086	0.244388	0.842502
BMPR2	BMPR2	0.239674	9.80046	1.57333	0.340635	0.887039
PSMD14	PSMD14	-0.239669	9.87349	1.96251	0.241892	0.842047
EPN1	EPN1	-0.239532	10.0522	2.23121	0.182405	0.790212
ENSCSAG00000014516	ENSCSAG00000014516	-0.239458	9.77639	1.80013	0.339464	0.887039
CDK5RAP3	CDK5RAP3	0.23937	9.80742	2.7065	0.219923	0.825617
R3HDM1	R3HDM1	0.239339	9.761	2.16133	0.326326	0.882457
STYX	STYX	-0.239221	9.75759	2.32809	0.309965	0.880372
CCNB1	CCNB1	0.239193	9.98076	3.46408	0.126834	0.740372
INO80E	INO80E	-0.239153	9.79051	3.53679	0.171965	0.781689
RPS5	RPS5	-0.239111	11.8137	7.72418	0.00550197	0.242996
NEURL3	NEURL3	0.238993	9.80595	22.3074	0.000381118	0.043153
FOXJ3	FOXJ3	0.238862	9.75152	2.08642	0.372782	0.89372
SCLT1	SCLT1	-0.238719	9.8034	1.31692	0.383653	0.896061
UQCRB	UQCRB	0.23857	9.8721	1.51777	0.312463	0.882014
TOR1A	TOR1A	-0.238461	9.79641	1.85627	0.310253	0.880372
RNF168	RNF168	0.238357	9.77714	2.22981	0.294201	0.8702
LTBR	LTBR	-0.238259	9.89016	1.64598	0.266119	0.848731
UROD	UROD	0.238206	9.77938	1.64969	0.367294	0.893588
EIF1B	EIF1B	-0.23802	10.0188	1.62506	0.243207	0.842047
CLU	CLU	0.237741	9.91071	2.39341	0.180551	0.789058
MAPT	MAPT	-0.237741	9.76928	2.2502	0.29685	0.8702
BRD3	BRD3	0.237701	9.79014	2.78017	0.217943	0.825617
CKAP2L	CKAP2L	0.23761	9.82051	4.16815	0.120908	0.732019
CLTC	CLTC	0.237433	9.92997	1.45589	0.300433	0.870939
ATAD3A	ATAD3A	0.237179	9.84601	0.799317	0.477175	0.924332
BCL2L13	BCL2L13	-0.237009	9.76251	3.77135	0.190929	0.79774
ZNF638	ZNF638	0.236885	9.90182	2.9167	0.131831	0.750292
TIMM10	TIMM10	0.236857	9.80852	1.22767	0.400546	0.898211
DYNLRB1	DYNLRB1	-0.236851	10.0785	2.7593	0.201008	0.805091
APOE	APOE	0.236837	10.7867	2.29688	0.147692	0.761518
NANS	NANS	-0.236798	9.89119	0.975305	0.414935	0.902622
BCAP29	BCAP29	-0.236705	9.80997	2.05035	0.266952	0.848731
TNPO2	TNPO2	0.236705	9.77676	1.83306	0.332037	0.882606
ARFGAP3	ARFGAP3	-0.236669	9.80376	1.88689	0.293742	0.8702
EXOC3	EXOC3	0.2366	9.80265	1.89634	0.296837	0.8702
RANGRF	RANGRF	0.236542	9.78123	2.13926	0.30204	0.87153
AGTRAP	AGTRAP	-0.236476	9.8905	1.89934	0.268146	0.848731
DERL1	DERL1	0.236266	9.85062	1.91457	0.257206	0.846456
ENSCSAG00000009827	ENSCSAG00000009827	0.2361	9.98335	1.50282	0.289776	0.86863
VTI1B	VTI1B	-0.236043	9.81907	2.6225	0.204757	0.809603
LRRC41	LRRC41	-0.235584	9.79531	2.39482	0.249001	0.842752
PDLIM4	PDLIM4	-0.235539	9.88497	1.53296	0.297064	0.8702
ENSCSAG00000008420	ENSCSAG00000008420	-0.235539	9.75571	2.66624	0.285964	0.865146
ENSCSAG00000012189	ENSCSAG00000012189	-0.235422	9.76402	2.90386	0.253202	0.846045
PLEKHA5	PLEKHA5	0.235347	9.81906	4.48841	0.095735	0.686664
GSS	GSS	0.235278	9.80523	9.24546	0.0257153	0.48528
LITAF	LITAF	-0.235071	9.87941	0.254339	0.677693	0.968352
NOP58	NOP58	-0.235056	9.9956	2.04527	0.207272	0.813248
PDCD10	PDCD10	0.234922	9.9648	1.60082	0.276235	0.857484
C8orf33	C8orf33	-0.234839	9.84884	1.39143	0.331108	0.882606
TWF2	TWF2	-0.234799	9.86614	1.99963	0.259255	0.846957
FNIP1	FNIP1	0.234645	9.76137	7.78432	0.0724813	0.640252
PSMA7	PSMA7	0.234564	10.5783	3.83607	0.164222	0.774522
ADGRG1	ADGRG1	0.234493	9.86087	1.72621	0.2629	0.848731
PMS1	PMS1	0.234477	9.76288	4.86215	0.141394	0.759174
DESI2	DESI2	0.23447	9.88739	1.38325	0.316622	0.882329
ALOXE3	ALOXE3	0.234433	9.73818	6.53216	0.180912	0.789058
AKR1C3	AKR1C3	0.234374	9.78236	0.753715	0.543681	0.940751
TACO1	TACO1	0.234325	9.92962	1.82104	0.232914	0.833879
CWC22	CWC22	0.234308	9.77714	1.92865	0.319989	0.882457
WASHC3	WASHC3	0.234094	9.88601	1.31463	0.339199	0.887039
TOGARAM1	TOGARAM1	0.234064	9.81724	5.93251	0.0649809	0.616759
SEMA6A	SEMA6A	0.233891	9.7328	1.43456	0.503528	0.93067
COQ6	COQ6	-0.233845	9.81034	2.022	0.27535	0.856835
KATNB1	KATNB1	-0.233808	9.76251	3.15762	0.230995	0.832384
CFDP1	CFDP1	-0.233657	9.94764	1.81166	0.240553	0.842047
TXN2	TXN2	0.233648	9.85416	1.3885	0.33308	0.883131
ENSCSAG00000018896	ENSCSAG00000018896	-0.233393	10.6659	4.82951	0.0661961	0.616925
SART1	SART1	-0.23326	9.79236	2.18081	0.273992	0.856287
GET4	GET4	-0.233171	9.99687	2.0063	0.222272	0.825769
TWISTNB	TWISTNB	0.233144	9.7734	2.25428	0.288495	0.867134
TONSL	TONSL	0.233073	9.76025	2.68845	0.277939	0.859412
NUP58	NUP58	0.233042	9.76062	3.9943	0.180575	0.789058
AKR1B1	AKR1B1	0.232938	11.4628	2.74807	0.0975361	0.686664
DYRK1A	DYRK1A	0.232938	9.72431	15.3897	0.0574566	0.605075
UPF3B	UPF3B	-0.232834	9.78198	1.21636	0.420864	0.902622
ENSCSAG00000018742	ENSCSAG00000018742	0.232804	9.85204	0.786795	0.486217	0.925615
CBX1	CBX1	-0.232733	9.89085	1.90298	0.242305	0.842047
ADSS2	ADSS2	-0.232675	9.78866	2.94175	0.214955	0.825617
CCDC51	CCDC51	0.232593	9.75987	2.16197	0.328157	0.882457
CDC27	CDC27	-0.232316	9.92189	2.05651	0.201708	0.805091
ENSCSAG00000000021	ENSCSAG00000000021	0.232273	9.91984	2.10662	0.228679	0.830689
TGFB1	TGFB1	0.232146	9.89291	1.77492	0.246507	0.842752
ITGA6	ITGA6	0.232145	9.78087	5.75335	0.0896201	0.68166
RPL30	RPL30	-0.2321	11.2008	6.81278	0.0134423	0.374638
HSPA9	HSPA9	0.232087	10.2705	2.58916	0.201873	0.805091
BROX	BROX	-0.231981	9.76062	2.17645	0.323237	0.882457
PKP3	PKP3	0.231977	9.75495	2.31166	0.321826	0.882457
ALAS1	ALAS1	0.231876	9.79863	0.761003	0.51456	0.933978
PLIN2	PLIN2	0.231718	9.86893	1.59336	0.279591	0.859412
ENSCSAG00000002658	ENSCSAG00000002658	-0.231716	10.2344	3.26552	0.120734	0.732019
ITGB3BP	ITGB3BP	0.231559	9.75949	5.26486	0.138186	0.757578
CLPB	CLPB	0.231488	9.75609	2.75832	0.279708	0.859412
CASP6	CASP6	0.231447	9.75533	1.07809	0.50052	0.93067
PDZK1	PDZK1	0.231296	9.85205	1.11808	0.382748	0.896061
IVNS1ABP	IVNS1ABP	0.231273	9.83528	0.934658	0.428357	0.903041
PDK2	PDK2	-0.231068	9.78533	4.50265	0.131101	0.74902
COMMD2	COMMD2	-0.230984	9.80046	1.6981	0.318203	0.882457
CCT6A	CCT6A	-0.230962	10.5372	5.53145	0.0665419	0.618492
VPS29	VPS29	-0.230942	9.92426	2.95622	0.1714	0.780546
POLR2K	POLR2K	0.230916	9.94899	1.43736	0.328962	0.882457
NCAPG	NCAPG	0.230838	9.82558	3.47022	0.175069	0.783457
EXOSC4	EXOSC4	-0.230774	9.9256	5.41376	0.0605028	0.605075
FAM50A	FAM50A	0.230756	9.93097	1.68205	0.25417	0.846113
ANXA4	ANXA4	0.230715	10.4432	3.19209	0.140506	0.757578
CDKN1A	CDKN1A	0.230608	10.0654	1.13109	0.287678	0.867134
KANSL1	KANSL1	0.230422	9.81978	1.70893	0.342921	0.887039
MTG1	MTG1	0.230273	9.77527	2.88489	0.229817	0.83148
ERICH1	ERICH1	-0.229805	9.742	1.89735	0.407117	0.899449
JUN	JUN	-0.229782	9.82266	3.66119	0.142476	0.759174
RRP9	RRP9	0.229524	9.78236	1.72121	0.34419	0.888091
FAM161A	FAM161A	-0.229457	9.75987	2.28968	0.310027	0.880372
MNAT1	MNAT1	0.22945	9.77339	1.81409	0.342204	0.887039
PAWR	PAWR	0.229393	10.1046	2.21793	0.166823	0.775292
KIAA2026	KIAA2026	0.229301	9.75494	3.01291	0.300323	0.870939
SMIM1	SMIM1	0.229163	9.9202	0.584753	0.521882	0.936372
CHMP5	CHMP5	-0.22913	9.88393	0.654926	0.506384	0.93067
NME1	NME1	0.229098	10.6327	3.14743	0.198291	0.80316
PRR11	PRR11	0.228971	9.78977	6.26548	0.0818057	0.666263
EMG1	EMG1	0.228941	9.87489	1.27739	0.352309	0.891532
DOCK7	DOCK7	-0.228638	9.75267	2.28164	0.334909	0.883488
MRPL54	MRPL54	0.228549	9.82558	0.413578	0.621264	0.957841
TMEM199	TMEM199	0.228537	9.79384	1.50774	0.359505	0.893588
CHST12	CHST12	0.228429	9.78977	1.63755	0.342558	0.887039
MRPL37	MRPL37	0.228397	10.041	2.11142	0.239971	0.842047
GUCD1	GUCD1	-0.228389	9.75001	2.12649	0.355633	0.892723
ARHGAP24	ARHGAP24	0.228245	9.72585	8.05625	0.144889	0.761433
NEK7	NEK7	0.228197	9.76364	1.6957	0.377024	0.895725
ENSCSAG00000013863	ENSCSAG00000013863	-0.227977	9.96051	1.73782	0.272316	0.854868
FNDC3A	FNDC3A	0.227676	9.78234	2.31784	0.272172	0.854868
DAZAP1	DAZAP1	0.227644	10.0239	1.90798	0.251819	0.844989
GATAD2A	GATAD2A	-0.227584	9.76477	3.87406	0.183766	0.790608
FH	FH	-0.227552	9.86685	2.58679	0.192658	0.79774
DIAPH3	DIAPH3	0.227472	9.80596	2.91275	0.196862	0.801279
TDRD7	TDRD7	-0.227273	9.75002	0.125202	0.836635	0.977929
RGS14	RGS14	-0.227139	9.78607	1.74939	0.333032	0.883131
ENSCSAG00000008738	ENSCSAG00000008738	-0.227069	9.75723	3.00022	0.262471	0.848731
ILK	ILK	-0.226956	9.84422	1.819	0.273135	0.856287
MRPS9	MRPS9	-0.226618	9.91343	1.52076	0.303353	0.874394
EIF2AK3	EIF2AK3	0.226586	9.72895	10.3434	0.0948509	0.686664
ENSCSAG00000005467	ENSCSAG00000005467	-0.226336	11.6611	10.1776	0.00144462	0.101367
NT5C3B	NT5C3B	-0.226325	9.93367	1.74579	0.262876	0.848731
WBP11	WBP11	0.22603	9.83314	1.42545	0.335281	0.883488
SCO2	SCO2	0.22572	9.83601	1.48451	0.32366	0.882457
MORC4	MORC4	-0.225662	9.8023	6.43107	0.0602951	0.605075
SCP2	SCP2	0.225556	9.85098	1.98614	0.267746	0.848731
RLIM	RLIM	-0.225525	9.74163	0.559547	0.655879	0.967114
STAG1	STAG1	-0.225513	9.75987	1.92858	0.35301	0.891532
CCDC90B	CCDC90B	-0.225495	9.79752	1.99581	0.291302	0.870017
GSPT1	GSPT1	0.225483	9.83816	1.28783	0.356558	0.892723
NELFA	NELFA	0.225475	9.7719	1.6378	0.367211	0.893588
NUDCD2	NUDCD2	0.225457	9.90253	1.11727	0.382541	0.896061
SMS	SMS	0.225377	10.1984	1.6128	0.335748	0.883488
TM9SF3	TM9SF3	0.225324	9.75987	2.4452	0.296636	0.8702
TCF25	TCF25	-0.225261	9.81106	1.50039	0.342808	0.887039
WNK1	WNK1	0.225054	9.77974	2.00721	0.306843	0.87755
PHB2	PHB2	-0.22497	10.1022	2.59192	0.201631	0.805091
EXOC5	EXOC5	0.224941	9.77341	3.24885	0.203443	0.805688
ASL	ASL	-0.224827	9.89016	1.91802	0.242938	0.842047
EIF3F	EIF3F	-0.224628	10.2746	3.88569	0.14042	0.757578
MIS18A	MIS18A	0.224397	9.78496	1.70522	0.360898	0.893588
FXN	FXN	-0.224016	9.78421	1.26708	0.4169	0.902622
BUB1	BUB1	0.223823	9.91751	4.97064	0.0819868	0.666263
ENSCSAG00000015239	ENSCSAG00000015239	-0.223822	9.79641	0.205255	0.735669	0.970725
M6PR	M6PR	0.223739	10.0042	1.7674	0.255191	0.846378
GRSF1	GRSF1	0.223582	9.84279	1.32698	0.346091	0.889694
EDN1	EDN1	-0.223577	10.0273	1.40067	0.236758	0.837903
SF3B2	SF3B2	-0.223552	10.1185	2.32144	0.231512	0.833375
SEPTIN2	SEPTIN2	-0.22338	10.0295	1.80976	0.253641	0.846113
ENSCSAG00000015688	ENSCSAG00000015688	0.223287	9.7749	0.818602	0.52593	0.937024
MND1	MND1	-0.223156	9.76289	0.0589463	0.87557	0.982358
RNF216	RNF216	0.223115	10.0001	2.06595	0.18451	0.791757
ARID4B	ARID4B	0.223103	9.98334	2.1553	0.178776	0.789058
GABRA2	GABRA2	0.223103	9.8176	2.96576	0.169704	0.778797
CEBPZ	CEBPZ	0.223063	9.84136	1.99781	0.246031	0.842502
DYNC1LI2	DYNC1LI2	-0.223045	9.84066	1.56646	0.308721	0.87989
EFNA5	EFNA5	-0.223036	9.73472	0.230881	0.786276	0.97259
ZNF644	ZNF644	-0.222677	9.8492	0.750629	0.471582	0.921523
ENSCSAG00000016057	ENSCSAG00000016057	0.222576	9.89049	3.27416	0.139503	0.757578
CCDC107	CCDC107	-0.222461	9.86052	1.72326	0.278869	0.859412
RBM28	RBM28	0.222332	9.78718	1.70221	0.341138	0.887039
PHLDA2	PHLDA2	-0.222304	9.82052	0.910201	0.454871	0.911188
POGLUT2	POGLUT2	0.222165	9.98464	1.03496	0.348285	0.890322
IGBP1	IGBP1	0.222009	9.82738	1.27845	0.3671	0.893588
PAXX	PAXX	0.221712	9.84457	1.7861	0.282425	0.860714
ENSCSAG00000015655	ENSCSAG00000015655	0.221526	9.76063	0.0540074	0.880757	0.982685
RAN	RAN	-0.221463	11.1129	5.70037	0.0506144	0.58806
ZNF267	ZNF267	-0.221313	9.74583	16.1309	0.020605	0.450338
CNST	CNST	0.221224	9.72895	6.15863	0.187935	0.796333
SART3	SART3	-0.221087	9.75986	1.90183	0.359774	0.893588
ENSCSAG00000002402	ENSCSAG00000002402	-0.221053	9.82269	1.37773	0.369539	0.893588
HTATSF1	HTATSF1	-0.221027	9.95691	1.37923	0.328156	0.882457
BZW2	BZW2	-0.22098	9.83923	1.6207	0.303458	0.874394
TSKU	TSKU	-0.220922	9.81071	0.0545629	0.861576	0.980786
CMC2	CMC2	0.220893	9.86474	1.21508	0.37103	0.893588
PFKP	PFKP	0.220873	9.91037	1.43173	0.299015	0.870598
CPNE3	CPNE3	0.220866	9.92257	1.17699	0.368481	0.893588
SERTAD2	SERTAD2	0.220735	9.77227	2.40295	0.298814	0.870598
CDKN2AIP	CDKN2AIP	0.220679	9.73511	7.36887	0.123077	0.737757
ARGLU1	ARGLU1	-0.220485	9.94467	1.58768	0.256733	0.846456
CCT4	CCT4	-0.22048	10.8395	6.31511	0.0595771	0.605075
CDS2	CDS2	0.22044	9.76552	1.90221	0.344108	0.888091
ENSCSAG00000007560	ENSCSAG00000007560	-0.220422	10.3572	3.18846	0.183122	0.790608
SQLE	SQLE	0.220309	9.84885	1.21229	0.376448	0.895637
PNN	PNN	-0.219967	9.9175	1.33414	0.30929	0.880003
HMOX1	HMOX1	-0.219913	9.8335	0.000747108	0.981966	0.9966
MED15	MED15	-0.219889	9.77676	1.90965	0.320678	0.882457
KIAA0232	KIAA0232	0.219693	9.74086	4.20244	0.227598	0.83048
TNRC6A	TNRC6A	0.219628	9.79714	1.50978	0.390551	0.898179
KLHL11	KLHL11	0.219628	9.75457	5.1039	0.143042	0.759174
RUVBL1	RUVBL1	0.219586	9.91174	2.76849	0.186535	0.796264
CCN1	CCN1	0.219479	10.9609	3.72299	0.0538161	0.594433
TTC17	TTC17	0.219477	9.74507	9.70721	0.0638413	0.612827
ENSCSAG00000000403	ENSCSAG00000000403	-0.219438	9.74811	10.2485	0.0499398	0.58806
PLK1	PLK1	0.219178	9.94633	3.29614	0.157437	0.7743
APEX2	APEX2	0.219157	9.75154	2.41744	0.327007	0.882457
DCP1A	DCP1A	0.218932	9.78459	0.554583	0.587589	0.947148
PRCC	PRCC	0.218909	9.79936	1.58729	0.337643	0.886248
SNRNP27	SNRNP27	0.218836	9.77564	1.51186	0.385553	0.896324
ENSCSAG00000006026	ENSCSAG00000006026	0.218756	9.89497	2.03292	0.219334	0.825617
RRM2B	RRM2B	0.218463	9.78791	1.81535	0.315265	0.882014
BCKDK	BCKDK	-0.218455	9.93868	1.20783	0.352686	0.891532
CCNT1	CCNT1	-0.218224	9.75797	5.39066	0.132368	0.750292
DPP7	DPP7	0.218159	9.92391	1.38058	0.311871	0.881804
MVP	MVP	-0.218084	9.87592	0.565107	0.537302	0.939823
SCARB2	SCARB2	-0.218033	9.84422	0.45346	0.594086	0.947721
ENSCSAG00000018600	ENSCSAG00000018600	0.217986	10.4865	2.75374	0.203061	0.805091
ITGB1	ITGB1	-0.217802	10.3802	3.28031	0.142459	0.759174
ENSCSAG00000006701	ENSCSAG00000006701	-0.217799	9.80413	1.73944	0.317015	0.882329
ADAM9	ADAM9	0.21778	9.85275	1.37713	0.327321	0.882457
KXD1	KXD1	-0.217738	9.91003	1.53807	0.294747	0.8702
DECR1	DECR1	0.217735	10.0068	2.05398	0.245139	0.842502
FBXO10	FBXO10	0.2177	9.75381	2.64265	0.295154	0.8702
SERPINH1	SERPINH1	-0.217673	10.0531	2.91531	0.143845	0.759955
COX11	COX11	-0.217644	9.81581	1.13844	0.397622	0.898211
SPART	SPART	0.217514	9.80376	1.769	0.307823	0.877834
ETHE1	ETHE1	-0.217484	9.81107	1.11385	0.413368	0.902622
DHX29	DHX29	0.217472	9.83601	1.31081	0.355433	0.892723
ENSCSAG00000012670	ENSCSAG00000012670	0.21737	9.74925	0.913113	0.549396	0.941228
FBXW5	FBXW5	-0.21736	9.7931	1.59157	0.349515	0.890724
RUNX1	RUNX1	0.217212	9.79751	6.31493	0.0811719	0.666263
BABAM1	BABAM1	0.217137	9.79863	1.79186	0.323982	0.882457
RPIA	RPIA	-0.217047	9.76665	2.8964	0.248455	0.842752
KDELR2	KDELR2	0.216972	10.0821	1.89889	0.257233	0.846456
ENSCSAG00000011466	ENSCSAG00000011466	-0.216881	9.78495	1.63854	0.349532	0.890724
CDCA8	CDCA8	0.216835	9.76815	9.1157	0.0587506	0.605075
PSMB6	PSMB6	-0.21679	10.1929	2.06632	0.313737	0.882014
SNRPD3	SNRPD3	0.216769	10.3755	2.82128	0.242394	0.842047
TUFT1	TUFT1	0.216756	9.79897	0.857385	0.526603	0.937024
SAT1	SAT1	-0.216745	10.5711	2.43521	0.118804	0.727985
ITSN1	ITSN1	0.216647	9.82738	1.5212	0.322317	0.882457
GSPT2	GSPT2	-0.21661	9.7734	4.11654	0.164414	0.774522
B3GNTL1	B3GNTL1	-0.216588	9.74964	3.7414	0.22317	0.826032
JKAMP	JKAMP	0.216549	9.7749	1.46936	0.394771	0.898211
SNRNP35	SNRNP35	-0.216497	9.77789	1.86974	0.335119	0.883488
KDM4C	KDM4C	0.216149	9.73279	0.50568	0.69756	0.970725
DBNDD2	DBNDD2	0.21608	9.88808	1.32001	0.324942	0.882457
MARCHF7	MARCHF7	-0.215998	9.79642	0.737809	0.514393	0.933978
ENSCSAG00000002263	ENSCSAG00000002263	0.215924	10.6071	2.56484	0.254114	0.846113
SNIP1	SNIP1	0.215924	9.72972	2.21235	0.42265	0.902622
SUZ12	SUZ12	0.215905	9.8591	1.77352	0.271099	0.854087
TXNDC17	TXNDC17	-0.215891	10.0273	1.913	0.274398	0.856287
SCPEP1	SCPEP1	0.215846	9.79125	3.93345	0.14835	0.761518
BTF3	BTF3	-0.215819	10.661	4.11077	0.138796	0.757578
TTC21B	TTC21B	0.215778	9.73703	5.71998	0.165235	0.774522
CD58	CD58	0.215763	9.79345	1.68296	0.323932	0.882457
ATP13A3	ATP13A3	0.215713	9.75002	4.9922e-05	0.996549	0.999445
ANKRD12	ANKRD12	0.21566	9.79235	5.09096	0.118645	0.727985
CETN3	CETN3	0.21562	9.79347	5.4838	0.0866272	0.670781
VIRMA	VIRMA	0.215337	9.87069	1.39421	0.315419	0.882014
CHMP2A	CHMP2A	-0.215294	9.94367	1.32816	0.315029	0.882014
ENSCSAG00000007554	ENSCSAG00000007554	-0.215186	9.7831	0.000318692	0.990201	0.997813
ANKRD10	ANKRD10	0.215181	9.74124	5.83041	0.148809	0.761518
XPO1	XPO1	0.215067	9.79088	1.01669	0.452291	0.910707
ENSCSAG00000018642	ENSCSAG00000018642	0.215013	9.79752	1.55384	0.350718	0.891532
MKKS	MKKS	-0.214936	9.82882	2.52482	0.219155	0.825617
RHOD	RHOD	0.214883	9.77751	0.891328	0.510053	0.931225
SMAP1	SMAP1	0.214877	9.84884	1.34027	0.338794	0.887039
UNC93B1	UNC93B1	0.214765	9.85098	1.79994	0.267973	0.848731
FEN1	FEN1	-0.214739	9.83708	2.21497	0.259888	0.848467
YIPF5	YIPF5	0.214641	9.80888	1.58927	0.323448	0.882457
SEC24D	SEC24D	-0.214614	9.76025	2.0543	0.340779	0.887039
BAIAP2L1	BAIAP2L1	-0.214501	9.77415	1.42216	0.402042	0.898211
CTSF	CTSF	0.214468	9.76402	4.66384	0.153781	0.766875
DBNL	DBNL	-0.214419	9.91648	1.26357	0.334276	0.883488
ENSCSAG00000019062	ENSCSAG00000019062	-0.214415	9.80156	2.66303	0.23314	0.833879
MRPS25	MRPS25	-0.214375	9.86825	0.935652	0.430853	0.904784
MBNL2	MBNL2	0.214118	9.75835	6.20916	0.123385	0.737757
NBEAL1	NBEAL1	0.214114	9.76665	1.65384	0.375591	0.895247
MDH1	MDH1	0.213946	10.22	1.8747	0.319974	0.882457
SKP1	SKP1	0.213899	10.4022	2.61007	0.266629	0.848731
RANBP1	RANBP1	-0.213877	10.4774	3.02876	0.157109	0.7743
DCTN3	DCTN3	-0.213856	9.971	1.2345	0.343912	0.888091
PSAP	PSAP	0.213717	10.2162	1.40548	0.292565	0.870017
CTTN	CTTN	-0.213384	9.93266	1.3472	0.335072	0.883488
EWSR1	EWSR1	0.213278	9.82305	1.36853	0.346863	0.890322
ENSCSAG00000000688	ENSCSAG00000000688	-0.213234	9.82378	4.3704	0.1091	0.705388
MICALL2	MICALL2	0.213022	9.74353	3.95413	0.224037	0.826047
RPS16	RPS16	-0.213001	11.7769	9.28181	0.00234609	0.137508
DHRS7	DHRS7	-0.212997	9.742	3.13021	0.288078	0.867134
ARHGAP23	ARHGAP23	-0.212884	9.74354	0.886197	0.57309	0.944154
RPS15	RPS15	-0.21281	11.8244	10.0539	0.00154438	0.106863
ATP6AP1	ATP6AP1	0.21272	9.936	0.825565	0.449616	0.910707
RNF7	RNF7	0.212589	10.0074	1.07713	0.380603	0.896061
SEC23IP	SEC23IP	-0.212585	9.7576	1.68662	0.390627	0.898179
SFSWAP	SFSWAP	0.212524	9.82122	1.7358	0.307614	0.877834
FRA10AC1	FRA10AC1	0.212443	9.7504	2.48815	0.315839	0.882014
ENSCSAG00000006702	ENSCSAG00000006702	0.212408	9.83098	1.5068	0.339093	0.887039
RIC8A	RIC8A	0.212375	9.78681	1.61655	0.35307	0.891532
ENSCSAG00000001830	ENSCSAG00000001830	-0.212266	11.8683	5.34834	0.0325996	0.523992
EHMT2	EHMT2	0.211899	9.85876	0.956267	0.421439	0.902622
ZNF384	ZNF384	0.21179	9.74086	5.9923	0.150609	0.761518
CD70	CD70	0.211788	9.79936	1.79722	0.306688	0.87755
ENSCSAG00000007425	ENSCSAG00000007425	0.211623	9.78421	1.60187	0.353962	0.892723
SLIRP	SLIRP	0.211545	9.88081	1.98494	0.262894	0.848731
ZMYM4	ZMYM4	0.211508	9.79457	1.64692	0.337834	0.886248
ENSCSAG00000018100	ENSCSAG00000018100	-0.211297	9.76138	1.32439	0.438457	0.906348
ACADM	ACADM	0.211182	9.84173	1.01905	0.424742	0.90266
PJA2	PJA2	-0.211171	9.75494	1.75296	0.38501	0.896061
MLX	MLX	-0.211057	9.89944	1.35622	0.320772	0.882457
OVCA2	OVCA2	-0.210873	9.78124	1.17986	0.437974	0.906348
MGMT	MGMT	-0.210761	9.78644	1.2756	0.417984	0.902622
PUM1	PUM1	0.21075	9.84813	2.04037	0.233116	0.833879
CIAPIN1	CIAPIN1	-0.210679	9.80376	2.03527	0.280549	0.859412
WWTR1	WWTR1	0.210639	9.86333	1.67187	0.267959	0.848731
MRPL18	MRPL18	-0.210485	9.7576	0.766009	0.569342	0.944154
DFFA	DFFA	0.210465	9.88116	0.928298	0.420129	0.902622
CHAF1A	CHAF1A	0.210457	9.88877	1.63204	0.274557	0.856287
HNRNPDL	HNRNPDL	-0.210368	10.7527	4.98306	0.0395062	0.548244
BRD9	BRD9	-0.210252	9.74849	1.95544	0.379062	0.896061
ENSCSAG00000016915	ENSCSAG00000016915	-0.210182	9.85027	1.54218	0.307683	0.877834
CISD3	CISD3	0.209989	9.99592	1.29371	0.357554	0.892723
UQCRC1	UQCRC1	0.209869	10.2691	2.48226	0.267211	0.848731
ATP6AP2	ATP6AP2	0.209744	9.91987	1.59707	0.305256	0.87603
PSMC4	PSMC4	-0.209699	9.93065	1.07904	0.390249	0.898179
PLCB3	PLCB3	-0.209341	9.76816	2.45968	0.286329	0.865146
C1orf122	C1orf122	0.209298	9.76025	1.75284	0.383531	0.896061
TAF1D	TAF1D	-0.209201	9.94498	0.959977	0.376104	0.895247
TIAL1	TIAL1	0.20907	9.89084	1.1278	0.357292	0.892723
JMJD1C	JMJD1C	0.209062	9.7719	0.180736	0.769911	0.970822
HADH	HADH	0.20897	9.83026	0.466802	0.592748	0.947721
IMP4	IMP4	0.208893	9.87733	1.01445	0.407895	0.900368
MPHOSPH8	MPHOSPH8	0.208891	9.86544	1.29776	0.338169	0.886248
CD47	CD47	-0.208683	9.81253	0.929041	0.472879	0.922429
PYCR1	PYCR1	-0.208517	9.7659	2.02592	0.332251	0.882606
MAP2K3	MAP2K3	0.208508	9.90287	1.54393	0.280338	0.859412
SNF8	SNF8	-0.208412	10.1937	2.39244	0.24006	0.842047
PRDX4	PRDX4	0.208271	9.94699	1.07161	0.410124	0.901228
ISOC2	ISOC2	0.208251	9.75039	1.66154	0.414613	0.902622
ENSCSAG00000014988	ENSCSAG00000014988	-0.20823	9.75154	3.81657	0.223175	0.826032
SCAMP3	SCAMP3	0.208139	9.80229	1.38628	0.36573	0.893588
REPS1	REPS1	-0.207935	9.74086	1.23725	0.505668	0.93067
SETD2	SETD2	-0.20788	9.95423	1.45038	0.28724	0.866766
ABCC3	ABCC3	0.207877	9.7659	1.68531	0.375416	0.895247
MIDN	MIDN	0.207871	9.75419	4.88243	0.165096	0.774522
GOT2	GOT2	0.20783	9.94766	1.52879	0.296332	0.8702
DHX30	DHX30	0.207615	9.77453	1.7586	0.347205	0.890322
TLCD1	TLCD1	-0.207465	9.79936	3.75208	0.154613	0.767197
ITSN2	ITSN2	0.207456	9.83744	1.95501	0.256263	0.846378
SUCLG1	SUCLG1	-0.207374	10.1114	2.09497	0.244199	0.842502
RNF157	RNF157	0.207323	9.90042	1.56582	0.288271	0.867134
ENSCSAG00000017172	ENSCSAG00000017172	0.207273	10.0797	1.43828	0.365711	0.893588
NCL	NCL	0.207222	11.1837	3.18815	0.0745495	0.647276
TCF4	TCF4	-0.207212	9.75533	4.02607	0.192455	0.79774
JMJD4	JMJD4	0.207179	9.78755	1.35062	0.399941	0.898211
ATP6V0D1	ATP6V0D1	-0.207095	9.9158	1.28306	0.32274	0.882457
EPHB2	EPHB2	0.207072	9.83457	1.28019	0.356146	0.892723
ARFIP2	ARFIP2	0.207064	9.77788	1.54623	0.370779	0.893588
UBE2J2	UBE2J2	0.207017	9.80119	2.14112	0.265646	0.848731
CDH2	CDH2	-0.206994	9.8403	1.25588	0.35539	0.892723
AAR2	AAR2	0.206896	9.76326	3.14971	0.229602	0.83148
SMYD5	SMYD5	-0.206892	9.76213	2.03064	0.338035	0.886248
PTPN13	PTPN13	0.20683	9.8984	1.94344	0.220448	0.825617
MTFMT	MTFMT	-0.206793	9.7931	1.55787	0.352749	0.891532
TMEM141	TMEM141	0.206775	9.84458	0.769895	0.481703	0.924565
HIBADH	HIBADH	0.206611	9.80559	1.37948	0.362058	0.893588
CDC45	CDC45	0.206303	9.75647	2.2297	0.361055	0.893588
SAR1B	SAR1B	0.206269	9.77751	1.50486	0.382518	0.896061
ITPRID2	ITPRID2	-0.206208	9.82594	0.253586	0.698452	0.970725
STK38	STK38	0.206148	9.75306	2.47303	0.316215	0.882329
VCL	VCL	-0.206024	9.91479	0.79947	0.443869	0.90778
ITCH	ITCH	0.205943	9.75912	2.04302	0.345122	0.888919
CHD6	CHD6	0.205885	9.76552	3.15515	0.232194	0.833879
COX7A2	COX7A2	0.20581	10.3512	2.74486	0.243513	0.842047
ARF6	ARF6	-0.205744	9.80998	2.03661	0.265489	0.848731
BSCL2	BSCL2	0.205716	9.75495	0.829774	0.555033	0.942507
DERA	DERA	-0.205564	9.82052	1.37164	0.356527	0.892723
GBF1	GBF1	0.205557	9.76778	1.37057	0.420868	0.902622
ATF2	ATF2	0.205503	9.74506	2.6975	0.313364	0.882014
ZFR	ZFR	-0.205389	10.0553	1.739	0.256125	0.846378
CD9	CD9	0.20522	10.7465	3.26384	0.171019	0.779519
ARL2	ARL2	-0.205215	9.88497	0.299973	0.661379	0.967461
ARL14EP	ARL14EP	0.205094	9.76213	1.34377	0.437011	0.906348
RNF181	RNF181	-0.205089	10.063	2.14081	0.258557	0.846957
ITGB2	ITGB2	-0.205087	9.77974	1.6195	0.360341	0.893588
SNX6	SNX6	-0.205024	9.75647	1.13274	0.48665	0.925732
NUDCD1	NUDCD1	-0.204956	10.0614	1.69934	0.252398	0.844989
UFD1	UFD1	0.204946	9.9073	1.16277	0.35863	0.893588
ENSCSAG00000006108	ENSCSAG00000006108	0.204847	9.9546	1.37227	0.301811	0.87153
MINDY2	MINDY2	-0.204845	9.76401	0.834116	0.540314	0.939823
ENSCSAG00000013302	ENSCSAG00000013302	0.204813	9.82882	1.5968	0.301946	0.87153
ENSCSAG00000005487	ENSCSAG00000005487	-0.204708	10.0513	1.71225	0.251414	0.844601
ENSCSAG00000003344	ENSCSAG00000003344	-0.204685	12.0043	7.82705	0.00519865	0.242996
AP3S1	AP3S1	-0.204616	9.86509	1.07666	0.39328	0.898211
ENSCSAG00000018442	ENSCSAG00000018442	-0.204542	10.1314	1.5564	0.315739	0.882014
NRBP1	NRBP1	0.204402	9.91037	1.30701	0.35454	0.892723
CHMP1A	CHMP1A	-0.204357	9.80193	1.30145	0.385988	0.896917
ENSCSAG00000019086	ENSCSAG00000019086	-0.203919	9.82844	1.06584	0.379365	0.896061
APEH	APEH	0.203886	9.82232	1.5916	0.327696	0.882457
CYB5A	CYB5A	0.203838	10.0023	1.5143	0.329402	0.882457
MCM2	MCM2	-0.203776	9.76891	1.30183	0.450065	0.910707
NR3C1	NR3C1	0.203711	9.75645	1.56365	0.429886	0.90463
RSRC1	RSRC1	-0.203709	9.80118	1.36719	0.370914	0.893588
ENSCSAG00000013731	ENSCSAG00000013731	-0.20352	11.1898	7.03174	0.0108272	0.348008
PARN	PARN	0.203458	9.76627	1.51183	0.398058	0.898211
PSMG2	PSMG2	-0.203273	9.86439	0.828889	0.450371	0.910707
ENSCSAG00000001231	ENSCSAG00000001231	-0.203263	9.93096	1.30094	0.337855	0.886248
BCOR	BCOR	0.203246	9.75078	5.31437	0.144726	0.761433
HMGXB4	HMGXB4	0.203143	9.80413	1.21429	0.395005	0.898211
TMEM35B	TMEM35B	-0.202828	9.75154	5.57584	0.140399	0.757578
EVA1A	EVA1A	0.202775	9.945	1.10719	0.335846	0.883488
STMN1	STMN1	0.202721	10.1575	2.89094	0.179724	0.789058
SDHAF2	SDHAF2	-0.202684	9.79789	1.53181	0.355746	0.892723
MYCBP2	MYCBP2	0.202569	9.79678	0.888725	0.473536	0.922988
SYNE2	SYNE2	0.202501	10.5688	3.32354	0.07782	0.654746
TAPBP	TAPBP	-0.2025	9.8378	0.0198068	0.91184	0.988433
SEPHS1	SEPHS1	0.202465	9.73971	2.96868	0.306198	0.877215
RPL15	RPL15	-0.202334	11.6473	7.48625	0.0122599	0.367895
PPIH	PPIH	-0.202313	9.87315	1.63035	0.310991	0.880527
GRHPR	GRHPR	-0.20202	9.934	1.24342	0.347544	0.890322
MRPL57	MRPL57	0.201985	10.2043	1.56285	0.351892	0.891532
ANXA1	ANXA1	-0.201943	10.6485	1.86866	0.21811	0.825617
DLST	DLST	-0.201922	9.85628	1.44839	0.325736	0.882457
ARSJ	ARSJ	0.201842	9.78347	4.3752	0.12605	0.740372
IP6K3	IP6K3	-0.201836	9.75417	2.99978	0.281311	0.859412
XBP1	XBP1	-0.20173	9.8686	1.05664	0.361315	0.893588
FARSA	FARSA	0.201723	9.8485	0.995532	0.423072	0.902622
KIF2C	KIF2C	0.201544	9.75419	6.25822	0.125688	0.740372
ASAP1	ASAP1	-0.201445	9.82594	1.58942	0.315537	0.882014
ASCC2	ASCC2	0.201421	9.77265	1.53031	0.382429	0.896061
CENPU	CENPU	-0.201337	9.80046	0.949595	0.489888	0.926945
MACO1	MACO1	0.201309	9.75798	1.92725	0.358674	0.893588
LRCH3	LRCH3	-0.201122	9.74962	2.19198	0.34828	0.890322
RPTOR	RPTOR	0.2011	9.74811	4.36303	0.198005	0.80316
NUP153	NUP153	0.200871	9.78607	1.48586	0.373176	0.89372
NUDT22	NUDT22	0.200497	9.84601	1.41245	0.348837	0.890724
ENSCSAG00000002592	ENSCSAG00000002592	0.200419	9.93266	1.18497	0.38366	0.896061
AASDHPPT	AASDHPPT	0.200402	9.85769	0.9416	0.419487	0.902622
CXorf38	CXorf38	-0.200351	9.79458	1.23009	0.403904	0.898219
NDUFAF3	NDUFAF3	0.200326	10.217	2.38286	0.26775	0.848731
DDX41	DDX41	0.200284	9.78495	0.780421	0.524409	0.93674
BMF	BMF	0.200278	9.75382	2.0867	0.359776	0.893588
PCGF1	PCGF1	-0.200233	9.75268	0.944316	0.532474	0.938217
EXOSC10	EXOSC10	0.199935	9.78977	1.59457	0.355233	0.892723
ENSCSAG00000006445	ENSCSAG00000006445	-0.199838	9.87594	0.000546442	0.985409	0.997078
THNSL2	THNSL2	-0.199768	9.79457	1.6115	0.34207	0.887039
BRCA2	BRCA2	-0.199695	9.79051	1.53753	0.36517	0.893588
ATP6V1H	ATP6V1H	0.199599	9.79346	1.6902	0.330151	0.882606
ABHD6	ABHD6	-0.199493	9.74811	1.64179	0.455189	0.911188
ATP2A2	ATP2A2	0.199472	9.7805	1.55948	0.366725	0.893588
CENPF	CENPF	0.199369	10.3256	2.6535	0.167489	0.775968
ENSCSAG00000005255	ENSCSAG00000005255	-0.19935	9.79051	1.33304	0.388585	0.898179
AK3	AK3	0.199329	9.92459	1.53274	0.297773	0.870598
ENSCSAG00000014797	ENSCSAG00000014797	-0.199161	9.82702	1.13561	0.408789	0.900836
PIAS2	PIAS2	0.199158	9.76402	2.90738	0.245524	0.842502
COPB2	COPB2	0.199121	9.90047	1.75813	0.281352	0.859412
CCDC50	CCDC50	-0.199042	9.93667	1.17713	0.341246	0.887039
SURF4	SURF4	0.198842	9.95657	0.699598	0.48597	0.925498
ABCC4	ABCC4	0.198827	9.89875	1.37838	0.299052	0.870598
GMPR2	GMPR2	-0.198733	9.88496	0.514183	0.553841	0.942507
REXO4	REXO4	0.198709	9.73357	4.02992	0.263619	0.848731
BTBD1	BTBD1	-0.198663	9.78495	1.33174	0.396719	0.898211
HSD17B2	HSD17B2	-0.198515	10.5354	1.44973	0.228721	0.830689
CENPN	CENPN	-0.198218	9.78124	1.07623	0.472185	0.921797
POLR2F	POLR2F	0.198193	10.0736	1.3596	0.371023	0.893588
ENSCSAG00000019437	ENSCSAG00000019437	0.19816	9.78422	0.632441	0.579522	0.94472
CHD8	CHD8	0.197995	9.85735	0.920132	0.418048	0.902622
ENSCSAG00000018009	ENSCSAG00000018009	0.19797	9.87105	1.13972	0.38385	0.896061
EIF3D	EIF3D	-0.197954	9.98981	1.75396	0.266635	0.848731
ALG3	ALG3	0.197927	9.81689	1.08773	0.422336	0.902622
H2BC11	H2BC11	-0.197787	9.76477	0.177733	0.772455	0.970822
NELFCD	NELFCD	0.197689	9.86193	1.09489	0.382729	0.896061
ENSCSAG00000000580	ENSCSAG00000000580	-0.19763	9.78607	1.78676	0.340671	0.887039
TLL1	TLL1	0.197578	9.72934	8.36346	0.11796	0.7272
TMEM159	TMEM159	0.197532	9.74925	2.05868	0.364498	0.893588
ORMDL1	ORMDL1	0.197515	9.76928	1.59852	0.378403	0.896061
UBE2A	UBE2A	0.197367	9.83744	1.60081	0.310949	0.880527
C1orf35	C1orf35	0.197257	9.83672	1.46878	0.322695	0.882457
TXNL1	TXNL1	0.197176	10.0087	1.42653	0.295986	0.8702
PGAP2	PGAP2	-0.197094	9.80303	1.41329	0.367854	0.893588
HCFC1R1	HCFC1R1	0.196834	9.90355	0.744053	0.45516	0.911188
ZNF335	ZNF335	0.19675	9.7328	4.78078	0.223064	0.826032
MCRS1	MCRS1	-0.19673	9.80779	0.57247	0.56695	0.944154
RBMS1	RBMS1	-0.196527	9.7894	1.15277	0.426017	0.902772
EEF1A1	EEF1A1	-0.196504	12.4438	3.15851	0.0756911	0.647927
RPS6KC1	RPS6KC1	0.196395	9.76928	4.22176e-06	0.998866	0.999669
MIF	MIF	0.196297	11.3344	2.75555	0.14977	0.761518
PGP	PGP	0.196277	9.76062	1.79772	0.369436	0.893588
CBX3	CBX3	0.196238	10.0301	1.23295	0.364063	0.893588
UTP6	UTP6	0.196159	9.84101	1.20867	0.370952	0.893588
DAAM1	DAAM1	0.196013	9.79935	3.32171	0.16793	0.77609
RNH1	RNH1	0.195914	10.1445	1.85881	0.289301	0.868252
ARNTL2	ARNTL2	-0.195872	9.78866	2.53254	0.247859	0.842752
C4orf48	C4orf48	0.195862	9.80595	0.646342	0.542722	0.940751
DDX42	DDX42	-0.19585	9.7842	0.980994	0.47186	0.921523
EPS8L2	EPS8L2	0.195806	9.78681	1.33038	0.393757	0.898211
ENSCSAG00000008434	ENSCSAG00000008434	-0.19577	10.1749	0.0954291	0.81306	0.972655
REEP4	REEP4	0.195691	9.79421	0.372134	0.661131	0.967461
SETX	SETX	0.195555	9.84671	0.939082	0.423293	0.902622
CMAS	CMAS	0.195527	9.8001	1.92805	0.300351	0.870939
FBXW2	FBXW2	0.195444	9.75268	1.58297	0.41974	0.902622
NDUFB11	NDUFB11	0.195349	10.2123	2.11283	0.295786	0.8702
AKIRIN2	AKIRIN2	-0.19522	9.95823	1.44175	0.279134	0.859412
EIF3M	EIF3M	-0.195196	10.0666	1.58718	0.292833	0.870017
ND5	ND5	0.195142	11.868	3.70479	0.0544047	0.594433
CIAO2B	CIAO2B	0.19511	10.0188	1.59395	0.331223	0.882606
ENSCSAG00000010990	ENSCSAG00000010990	-0.194979	9.81362	1.37659	0.369953	0.893588
NFKBIA	NFKBIA	0.194935	10.2341	0.00349934	0.952835	0.992072
MPV17	MPV17	-0.19493	9.78459	1.82357	0.33278	0.883131
ZSWIM7	ZSWIM7	0.194887	9.75647	0.096609	0.841275	0.978116
MYDGF	MYDGF	0.194568	9.77938	1.34865	0.414874	0.902622
NCOA6	NCOA6	-0.194305	9.74353	0.077774	0.871052	0.982271
CLNS1A	CLNS1A	0.194133	10.0345	1.425	0.352281	0.891532
PAPSS1	PAPSS1	-0.194111	9.81362	1.77124	0.303798	0.874498
ENSCSAG00000007142	ENSCSAG00000007142	0.194063	10.0389	2.26478	0.246036	0.842502
PDIA6	PDIA6	0.193983	10.6069	2.0788	0.240694	0.842047
RSPO3	RSPO3	-0.193952	10.1349	2.86568	0.0906507	0.682714
MSI2	MSI2	-0.193926	9.76853	0.819408	0.532703	0.938217
SAT2	SAT2	-0.193836	9.79824	1.68418	0.327352	0.882457
IFI27L2	IFI27L2	0.193797	9.8787	1.50012	0.298815	0.870598
ALKBH3	ALKBH3	0.193783	9.79051	1.27825	0.40226	0.898211
TRIM44	TRIM44	0.193742	9.99045	1.26834	0.306645	0.87755
ENSCSAG00000002334	ENSCSAG00000002334	-0.19368	9.74239	0.427451	0.694681	0.970725
ENSCSAG00000007406	ENSCSAG00000007406	0.193645	9.96709	1.12697	0.37685	0.895725
SNRPF	SNRPF	0.193616	9.81107	5.07893	0.101233	0.693338
RDH13	RDH13	-0.193567	9.75874	0.122317	0.821197	0.972655
PDCD6	PDCD6	0.193509	10.0093	1.5873	0.299919	0.870939
ENSCSAG00000013590	ENSCSAG00000013590	-0.193506	11.7298	6.00601	0.0143463	0.382211
SERTAD3	SERTAD3	-0.19342	9.76965	1.54195	0.387147	0.897101
AGGF1	AGGF1	0.1932	9.943	1.28133	0.315026	0.882014
PKP2	PKP2	0.193047	9.78049	0.920156	0.488522	0.926902
EXOSC8	EXOSC8	0.192974	9.86263	1.11778	0.387761	0.897688
POLE4	POLE4	-0.19296	10.4166	2.61133	0.252716	0.844989
EPS8	EPS8	-0.192906	9.92963	1.12315	0.349197	0.890724
TMEM230	TMEM230	-0.19272	9.78421	1.35461	0.397877	0.898211
CKLF	CKLF	0.192639	10.0342	4.22202	0.112071	0.712168
NOB1	NOB1	0.192544	9.91139	1.10338	0.363845	0.893588
OTUD6B	OTUD6B	-0.192537	9.75571	0.934145	0.523465	0.93674
PHF3	PHF3	0.192471	9.89116	2.17225	0.191903	0.79774
SCFD1	SCFD1	0.192464	9.74697	1.60628	0.43039	0.90474
SPARC	SPARC	0.19231	9.78124	3.88556	0.164052	0.774522
H2AC7	H2AC7	0.192261	9.74735	7.05153	0.099211	0.686745
COX8A	COX8A	0.192238	10.0333	1.19592	0.40346	0.898211
ENSCSAG00000005123	ENSCSAG00000005123	0.19222	9.75191	1.42477	0.459432	0.912264
PRSS23	PRSS23	-0.1922	10.0351	0.000538796	0.983767	0.9966
GMPPB	GMPPB	0.192164	9.77565	1.10042	0.457674	0.912053
MSL3	MSL3	-0.192071	9.77751	2.03964	0.321176	0.882457
[truncated: 2,983 more rows]

## Sheet: Infected vs Bystander
	genes	logFC	logCPM	F	PValue	FDR
IFIT1	IFIT1	-3.05665	10.7238	90.1553	6.94296e-21	3.45899e-17
IFIT3	IFIT3	-2.22545	10.1276	96.4006	2.16905e-15	3.60207e-12
IFIT2	IFIT2	-2.20795	10.3875	71.5793	5.21859e-17	1.29995e-13
ISG15	ISG15	-2.09254	10.4033	63.58	3.10665e-14	3.86933e-11
OAS1	OAS1	-1.72489	9.86895	19.2178	0.00638025	0.391523
RSAD2	RSAD2	-1.66576	9.99046	13.0492	0.00611516	0.385642
ENSCSAG00000010970	ENSCSAG00000010970	-1.64208	9.8045	-3.97361e-08	1	1
DNAJB1	DNAJB1	-1.63353	9.85098	28.7352	9.30374e-08	5.7939e-05
IFIH1	IFIH1	-1.52734	10.0179	52.8449	3.46524e-10	3.45277e-07
ENSCSAG00000013815	ENSCSAG00000013815	-1.40222	9.80083	27.3756	0.000508937	0.0817911
CMPK2	CMPK2	-1.33036	9.8822	6.8092	0.0995841	0.85627
TAP1	TAP1	-1.25674	9.9988	11.1647	0.0250675	0.707495
WARS1	WARS1	-1.25638	10.3146	7.70349	0.0127459	0.533612
IRF1	IRF1	-1.23145	10.217	31.875	2.91175e-08	2.07233e-05
IL18BP	IL18BP	-1.20033	9.76741	3.90387e-08	0.999902	1
CXCL10	CXCL10	-1.18735	9.94165	14.4068	0.000152289	0.0344865
SNX2	SNX2	-1.18011	9.92324	23.3015	5.24442e-05	0.0139792
ENSCSAG00000011104	ENSCSAG00000011104	-1.17572	10.3136	3.6021	0.105364	0.861682
PSMB8	PSMB8	-1.16092	10.1367	0.0201652	0.915979	0.996692
OASL	OASL	-1.15932	9.81761	30.7865	1.29035e-07	7.14281e-05
IFI6	IFI6	-1.13523	10.6221	12.1051	0.0014539	0.150903
TRIM21	TRIM21	-1.10757	9.77565	29.0107	0.000326008	0.0614488
WDFY1	WDFY1	1.08696	9.84706	25.9841	3.35949e-05	0.00984527
ATF3	ATF3	-1.08679	10.1075	19.637	9.89504e-06	0.00408538
IER3	IER3	1.07381	10.371	34.1906	5.86381e-09	4.86891e-06
SAMHD1	SAMHD1	-1.05323	10.0436	3.29064	0.186404	0.94294
NT5C3A	NT5C3A	-1.02156	9.83493	2.40769	0.275615	0.960364
CYP3A5	CYP3A5	1.02154	10.2705	11.8937	0.000575449	0.0868754
ENSCSAG00000019310	ENSCSAG00000019310	-1.00074	9.90935	16.4008	5.33131e-05	0.0139792
PSMC2	PSMC2	0.998312	9.85735	20.3538	0.000297486	0.059283
ZC3HAV1	ZC3HAV1	-0.994764	10.1643	19.8825	8.71336e-06	0.00394636
ENSCSAG00000006997	ENSCSAG00000006997	-0.980055	9.84243	22.1188	0.000503539	0.0817911
SLC7A5	SLC7A5	-0.973909	9.74773	29.2258	0.000756828	0.101906
UBLCP1	UBLCP1	0.969687	9.7857	20.3383	0.0010582	0.131798
AREG	AREG	0.957903	9.87001	13.3821	0.000260928	0.0565192
ERGIC2	ERGIC2	0.946965	9.84315	16.0144	0.00130447	0.145182
SCG5	SCG5	0.941638	9.87454	15.2298	0.00116962	0.139288
RBBP8	RBBP8	-0.939018	9.83636	17.6321	0.000621286	0.0910367
ISG20	ISG20	-0.936384	9.82341	8.37972	0.0474904	0.819904
TARS1	TARS1	-0.929781	9.88289	19.3177	0.000293979	0.059283
APOL6	APOL6	-0.92857	9.81435	3.61006	0.150054	0.912523
TJAP1	TJAP1	0.908855	9.73779	44.6464	0.000105528	0.0257505
CNN3	CNN3	-0.907535	10.0995	12.5976	0.0024755	0.216836
NOCT	NOCT	0.906868	9.74353	30.5615	0.000945708	0.120808
WDR18	WDR18	0.902769	9.78866	19.4564	0.00130256	0.145182
HSPB1	HSPB1	-0.894527	10.7778	19.4932	1.06604e-05	0.00408538
NAGK	NAGK	-0.892842	9.75306	23.877	0.00199508	0.184065
ENSCSAG00000009895	ENSCSAG00000009895	-0.890808	10.285	24.1911	1.91569e-05	0.00681713
PPP1R10	PPP1R10	0.887503	9.80962	14.625	0.00263444	0.22629
H2BC18	H2BC18	-0.884947	9.7576	26.5458	0.00072812	0.100764
SERPINB1	SERPINB1	-0.860573	9.90116	8.58341	0.016524	0.612266
CITED2	CITED2	0.855191	10.4045	17.4845	3.02761e-05	0.00942721
GDF15	GDF15	0.844537	10.2285	10.5623	0.00117425	0.139288
GNPDA1	GNPDA1	0.840812	9.80376	15.0811	0.00289379	0.240281
MYD88	MYD88	-0.834027	9.78273	8.10034	0.0549013	0.819904
NUB1	NUB1	-0.831069	10.0254	9.07993	0.0149441	0.586232
IDH1	IDH1	-0.830622	9.7523	24.8892	0.00141495	0.149984
RBM42	RBM42	0.82952	9.88843	15.088	0.00137298	0.148699
CDK10	CDK10	-0.825195	9.75836	13.2682	0.0169096	0.612266
GPAT3	GPAT3	0.822375	9.84565	14.3187	0.00189107	0.179877
NFYC	NFYC	-0.820688	9.79789	14.2615	0.00434777	0.338446
LAT	LAT	0.818878	9.8815	12.8186	0.00241026	0.216836
CSRP1	CSRP1	-0.817859	9.93734	10.4125	0.00965749	0.481136
RNF128	RNF128	0.814513	9.88877	9.70118	0.00803644	0.435805
H2AW	H2AW	0.80939	9.80961	8.54765	0.012231	0.525299
TOP2B	TOP2B	0.804636	9.7831	14.7081	0.00572663	0.380407
CASP8	CASP8	-0.790781	9.76251	12.9505	0.0180473	0.615835
ATL3	ATL3	-0.789123	9.80888	11.8268	0.00784106	0.434823
ENSCSAG00000010250	ENSCSAG00000010250	-0.788949	11.4843	27.8328	1.47286e-07	7.33779e-05
ASF1A	ASF1A	0.787563	9.78384	15.0169	0.00465733	0.351558
HELZ2	HELZ2	0.787533	9.93165	1.06729	0.407963	0.969772
NDUFB5	NDUFB5	0.783781	9.92224	9.79415	0.0116762	0.509348
MED13	MED13	0.780121	9.80339	8.63722	0.0309306	0.755105
AP1G1	AP1G1	-0.776638	9.75571	15.4784	0.0105951	0.496976
SEC14L1	SEC14L1	-0.770633	9.83421	11.7553	0.00587944	0.380407
LMO7	LMO7	-0.767342	9.79899	14.348	0.00446088	0.341909
TSNAX	TSNAX	-0.762708	9.79051	13.5329	0.00658901	0.391581
DTX3L	DTX3L	-0.762606	9.81435	0.00886046	0.949278	0.998686
HIF1A	HIF1A	-0.759672	10.0504	13.9178	0.000665369	0.0947105
SERPINA1	SERPINA1	0.758427	10.0336	6.51752	0.0114449	0.509348
CSRNP1	CSRNP1	-0.749883	9.84207	15.5778	0.00166732	0.162875
CST3	CST3	0.742863	12.9542	17.6165	2.82632e-05	0.00938716
ALG5	ALG5	0.742774	9.80742	9.96882	0.0166421	0.612266
NMI	NMI	-0.74273	9.846	1.43913	0.38249	0.969772
CDK17	CDK17	-0.741292	9.74925	21.4379	0.00391611	0.314678
MIA3	MIA3	0.733346	9.79678	11.4182	0.0106737	0.496976
B4GALT4	B4GALT4	-0.728458	9.76175	17.8844	0.0050449	0.359053
ENSCSAG00000010683	ENSCSAG00000010683	0.726715	9.82774	10.895	0.0087512	0.454393
PSMB9	PSMB9	-0.722103	10.1416	0.0357559	0.884495	0.991193
ARHGEF39	ARHGEF39	0.717486	9.76138	34.1083	0.000354998	0.0631643
TOP2A	TOP2A	0.713357	9.9911	18.3054	0.00055067	0.0857325
PHF23	PHF23	0.711578	9.80925	10.192	0.0132601	0.54232
BID	BID	0.700904	9.74849	35.4805	0.000108543	0.0257505
MCL1	MCL1	-0.700506	9.99621	9.72566	0.00273435	0.230891
CLIP4	CLIP4	-0.698538	9.88358	9.30672	0.00837912	0.444093
CHCHD5	CHCHD5	0.697755	9.80596	10.039	0.0161276	0.612266
MTA1	MTA1	-0.697672	9.73779	18.8932	0.0115738	0.509348
ATP1B1	ATP1B1	0.69728	10.1352	13.2679	0.00155754	0.156346
PLAUR	PLAUR	-0.692079	9.8742	4.9054	0.0705051	0.829003
RGS19	RGS19	0.692038	9.76213	12.599	0.0169412	0.612266
KIN	KIN	-0.691397	9.7734	13.6626	0.0104366	0.496976
GLYR1	GLYR1	-0.69033	9.75457	12.9513	0.0192652	0.624084
UHMK1	UHMK1	-0.686592	9.84778	8.43927	0.0174723	0.612266
PROM2	PROM2	0.686232	9.77376	12.6448	0.0172332	0.612266
PRPS2	PRPS2	0.682573	9.81216	10.6364	0.0117573	0.509348
SRSF6	SRSF6	-0.681012	9.84316	10.7864	0.00785509	0.434823
UBE2L6	UBE2L6	-0.679768	9.83027	0.542233	0.61181	0.979312
IFNAR1	IFNAR1	0.676355	9.78569	10.2077	0.0190928	0.624084
MYDGF	MYDGF	0.67485	9.77938	7.16557	0.0601905	0.823816
ZNF394	ZNF394	-0.67447	9.77826	11.7249	0.0151736	0.59043
ALG3	ALG3	0.672783	9.81689	7.26905	0.0380605	0.788246
SMYD2	SMYD2	-0.672308	9.79014	9.91668	0.0199349	0.636638
CRYBG1	CRYBG1	-0.672016	9.84458	8.75977	0.0161165	0.612266
AURKA	AURKA	0.667362	9.7805	26.513	0.000924944	0.120808
RRN3	RRN3	0.667056	9.75684	12.5596	0.0203304	0.643336
ENG	ENG	-0.665959	9.74468	9.93207	0.0561252	0.819904
RNF114	RNF114	-0.664846	9.86964	6.50419	0.0357528	0.782858
STAT4	STAT4	-0.664704	9.86473	8.43206	0.0135059	0.54232
PDZK1	PDZK1	0.662774	9.85205	5.68886	0.0489683	0.819904
ASXL1	ASXL1	0.659503	9.73395	19.21	0.017697	0.612266
CAMK2G	CAMK2G	-0.654551	9.75382	16.7756	0.00875587	0.454393
HLTF	HLTF	0.652946	9.87349	7.09601	0.0330956	0.771805
FBXO30	FBXO30	-0.651689	9.76703	3.60553	0.210937	0.94294
HS3ST3A1	HS3ST3A1	-0.649839	9.72585	14.4581	0.0510953	0.819904
ENSCSAG00000004519	ENSCSAG00000004519	-0.643818	9.78161	9.9112	0.0249476	0.707495
G2E3	G2E3	-0.643411	9.75873	8.37084	0.0683529	0.829003
OSTF1	OSTF1	0.640819	9.75949	11.6552	0.0255126	0.711224
SELENOS	SELENOS	-0.64081	9.81979	8.64785	0.0207798	0.648905
ADI1	ADI1	0.640364	9.83923	8.6006	0.0191922	0.624084
MRPL22	MRPL22	0.639816	9.83493	7.82711	0.0260197	0.711224
STK17A	STK17A	-0.639008	9.76628	9.57613	0.0356646	0.782858
SP100	SP100	-0.63531	10.0112	10.2832	0.0135096	0.54232
ZFAND5	ZFAND5	0.635139	10.0528	10.905	0.00156911	0.156346
PHACTR4	PHACTR4	-0.633643	9.80961	11.6993	0.00984801	0.48577
TMEM40	TMEM40	0.632089	9.77302	9.83353	0.0262034	0.711224
ENSCSAG00000018092	ENSCSAG00000018092	0.63195	10.2015	14.4342	0.00565933	0.380407
MYO9A	MYO9A	0.629837	9.7659	12.0899	0.0179509	0.615835
ENSCSAG00000015001	ENSCSAG00000015001	-0.628385	9.85487	13.5652	0.0047545	0.353536
NIF3L1	NIF3L1	-0.62624	9.79384	9.892	0.022785	0.696411
RNF20	RNF20	-0.62615	9.78161	9.14253	0.0301823	0.755105
ZFAND2A	ZFAND2A	-0.625015	9.76852	4.21824	0.131999	0.894717
DTNB	DTNB	-0.623606	9.76891	12.0784	0.0176526	0.612266
GTF2I	GTF2I	0.622113	9.80376	9.37585	0.0204029	0.643336
TMEM98	TMEM98	0.622095	9.98949	11.8151	0.00644418	0.391523
TGS1	TGS1	-0.621736	9.85203	7.24702	0.0242371	0.707495
GPS2	GPS2	0.621184	9.83672	7.63949	0.0247636	0.707495
ASCC2	ASCC2	0.620872	9.77265	9.27958	0.0314914	0.755105
NDUFB3	NDUFB3	-0.620823	10.0036	8.08519	0.0301716	0.755105
FBXO11	FBXO11	-0.618467	9.74773	12.7504	0.0275469	0.719304
ENSCSAG00000003298	ENSCSAG00000003298	0.616555	9.74277	15.9724	0.016683	0.612266
COLGALT1	COLGALT1	-0.616444	9.76138	10.3798	0.0318444	0.755471
DCPS	DCPS	-0.616048	9.79678	9.11081	0.0245608	0.707495
ENSCSAG00000006004	ENSCSAG00000006004	-0.615484	9.75646	15.9395	0.0115139	0.509348
ERBB2	ERBB2	0.614649	9.7576	17.9505	0.00586928	0.380407
CD68	CD68	-0.614107	9.84243	4.70659	0.0874628	0.84022
RND3	RND3	-0.613747	9.78086	9.48848	0.0262967	0.711224
TMEM67	TMEM67	-0.61372	9.75153	10.2153	0.0408152	0.800557
SEPTIN11	SEPTIN11	-0.611482	9.91071	4.33379	0.0888131	0.842885
CD44	CD44	-0.610648	9.81798	7.56081	0.0276791	0.719304
POP7	POP7	0.6106	9.94566	8.28782	0.0171172	0.612266
PSMA6	PSMA6	-0.610263	10.152	9.84118	0.0182907	0.619893
HMBS	HMBS	-0.608269	9.74811	9.23427	0.0620945	0.825362
PRC1	PRC1	0.607567	9.80852	13.8009	0.0104101	0.496976
TPRA1	TPRA1	-0.607409	9.78718	8.2376	0.0352003	0.782858
CNP	CNP	-0.606609	9.84849	6.18957	0.0501568	0.819904
LRIF1	LRIF1	-0.603484	9.78124	8.80029	0.0311853	0.755105
KRAS	KRAS	0.598979	9.82197	7.6102	0.0296857	0.750733
TCEAL1	TCEAL1	-0.598938	9.7659	8.3234	0.0488055	0.819904
BLVRA	BLVRA	-0.598175	9.82161	6.10639	0.0564119	0.819904
UBE2O	UBE2O	-0.598046	9.78087	8.27463	0.0389444	0.788246
IFI16	IFI16	-0.59639	9.89016	0.0106098	0.939451	0.998686
ENSCSAG00000011427	ENSCSAG00000011427	-0.5914	10.3418	13.3566	0.00555319	0.380407
ATP6AP2	ATP6AP2	0.591219	9.91987	5.52234	0.0565955	0.819904
H2AC14	H2AC14	-0.591219	9.86508	4.85158	0.0340087	0.774079
GOLM1	GOLM1	-0.589012	9.77228	13.4596	0.0126388	0.533612
BNIP1	BNIP1	0.588717	9.76025	9.21153	0.0421739	0.810788
MAD2L2	MAD2L2	-0.587749	9.84493	6.61483	0.0422973	0.810788
IFT20	IFT20	0.58728	9.77975	7.87051	0.0471337	0.819904
SHFL	SHFL	0.58707	9.8428	11.092	0.0132569	0.54232
ENSCSAG00000008426	ENSCSAG00000008426	-0.586709	9.80377	0.260818	0.713708	0.987669
PAPSS1	PAPSS1	-0.586554	9.81362	7.13005	0.0390957	0.788246
ENSCSAG00000016314	ENSCSAG00000016314	0.585827	9.761	6.83612	0.0857793	0.84022
APEX2	APEX2	0.585126	9.75154	8.19408	0.0711464	0.829003
HDHD3	HDHD3	0.584153	9.76327	17.4111	0.00587677	0.380407
SHISA5	SHISA5	-0.583404	10.1167	10.2631	0.00666134	0.391581
XAB2	XAB2	0.58267	9.76665	8.26389	0.0489662	0.819904
ABCB8	ABCB8	0.581119	9.76477	10.1935	0.0331448	0.771805
CUX1	CUX1	0.581073	9.81978	6.61631	0.0403025	0.793625
BCAS2	BCAS2	0.579625	9.86825	4.89094	0.0712171	0.829003
BCAT2	BCAT2	0.57888	9.79457	10.2961	0.0184618	0.621465
ENSCSAG00000004698	ENSCSAG00000004698	-0.577507	9.79014	9.16307	0.025976	0.711224
ENSCSAG00000016003	ENSCSAG00000016003	0.577445	9.82052	7.61627	0.0315259	0.755105
RFC5	RFC5	0.577132	9.7576	11.8093	0.0268955	0.714467
MTIF2	MTIF2	-0.57422	9.78384	7.41666	0.0473446	0.819904
RRAGC	RRAGC	-0.573571	9.82954	6.32742	0.0423133	0.810788
ZBTB48	ZBTB48	0.573516	9.73895	11.8557	0.0442883	0.819373
AKAP17A	AKAP17A	0.572967	9.76251	9.71792	0.036725	0.787652
CSTF1	CSTF1	-0.572599	9.7504	10.7087	0.0373402	0.788246
DIMT1	DIMT1	0.571678	9.80229	6.53958	0.0541086	0.819904
GSTK1	GSTK1	-0.569978	9.82305	6.209	0.050789	0.819904
NDUFA4	NDUFA4	0.568673	10.4851	15.5714	0.00627851	0.390994
SUPT7L	SUPT7L	-0.567908	9.7868	6.85915	0.0531763	0.819904
NAA30	NAA30	0.567205	9.75911	6.55111	0.0979992	0.854865
SMC1A	SMC1A	0.567135	9.82558	6.13915	0.0551662	0.819904
TRAP1	TRAP1	-0.566826	9.94068	7.2788	0.0269844	0.714467
ENSCSAG00000005255	ENSCSAG00000005255	-0.566262	9.79051	6.9668	0.0487206	0.819904
ISOC1	ISOC1	0.565549	9.74811	5.53865	0.150832	0.912523
ENSCSAG00000011848	ENSCSAG00000011848	-0.565271	9.79973	6.30755	0.066281	0.82825
VPS41	VPS41	-0.565224	9.77564	7.75814	0.0490163	0.819904
CCN2	CCN2	-0.564673	9.7523	9.92988	0.046163	0.819904
SLC12A7	SLC12A7	-0.5632	9.74583	13.9714	0.0234387	0.707495
RANBP6	RANBP6	0.562461	9.79346	7.53487	0.0383484	0.788246
ARNTL2	ARNTL2	-0.562347	9.78866	7.67726	0.0442255	0.819373
INCENP	INCENP	0.561813	9.76477	21.7823	0.00426648	0.33739
CIR1	CIR1	-0.559996	9.77713	5.2932	0.103332	0.859432
PHF11	PHF11	-0.558956	9.79236	5.77765	0.0912615	0.842885
MAGOH	MAGOH	0.557324	10.032	7.35908	0.0251358	0.707495
RAB20	RAB20	-0.556915	9.78458	7.18433	0.0503215	0.819904
LONP1	LONP1	0.556191	9.84066	5.66164	0.0538641	0.819904
KPNA3	KPNA3	-0.555487	9.82774	6.17895	0.0463573	0.819904
ENSCSAG00000000498	ENSCSAG00000000498	-0.553973	9.92792	6.36502	0.0262378	0.711224
PPP1R35	PPP1R35	0.553511	9.82846	6.0107	0.048067	0.819904
COQ10B	COQ10B	-0.552781	9.78495	7.29567	0.0511112	0.819904
CMAS	CMAS	0.552417	9.8001	6.13962	0.0645782	0.827552
AKR7L	AKR7L	0.550214	9.96709	7.73581	0.0241103	0.707495
PARP9	PARP9	-0.550091	9.94135	3.90152	0.127767	0.887597
ARHGAP12	ARHGAP12	-0.549405	9.74354	11.0341	0.0431609	0.819373
NEMF	NEMF	-0.549301	9.8492	4.29447	0.0809813	0.84022
TRNAU1AP	TRNAU1AP	-0.549198	9.79125	7.41224	0.0467632	0.819904
ENSCSAG00000000387	ENSCSAG00000000387	-0.54902	9.76663	10.6546	0.029565	0.750733
VAMP5	VAMP5	-0.548837	10.0663	5.29365	0.0551599	0.819904
TSFM	TSFM	-0.548159	9.80706	5.49251	0.0798765	0.84022
VPS13B	VPS13B	0.547711	9.73817	11.0533	0.0544179	0.819904
TNFAIP1	TNFAIP1	0.547515	9.80156	6.77384	0.0469872	0.819904
SCCPDH	SCCPDH	0.547396	9.79125	8.48195	0.0340271	0.774079
ENSCSAG00000019062	ENSCSAG00000019062	-0.547387	9.80156	6.02091	0.0730044	0.830384
NUP42	NUP42	-0.546902	9.75191	8.13925	0.0694237	0.829003
LPCAT4	LPCAT4	0.546889	9.76628	7.22381	0.0644803	0.827552
MAP4K4	MAP4K4	0.546366	9.79014	6.0729	0.0621234	0.825362
CHST12	CHST12	-0.54633	9.78977	5.9256	0.0709976	0.829003
NOL9	NOL9	-0.545965	9.8023	8.89187	0.0241723	0.707495
GJC1	GJC1	-0.544879	9.74086	12.4228	0.0387163	0.788246
UBAP2L	UBAP2L	-0.544551	9.77153	7.4354	0.0568929	0.819904
NCBP1	NCBP1	-0.544389	9.78421	7.16313	0.0534341	0.819904
SART1	SART1	-0.544111	9.79236	6.46573	0.0596213	0.823816
PPIL4	PPIL4	0.5431	9.75911	7.97017	0.0595623	0.823816
ENSCSAG00000008521	ENSCSAG00000008521	0.542912	9.79936	5.22588	0.0904674	0.842885
KDM1A	KDM1A	0.542607	9.76364	8.08017	0.0551261	0.819904
OGDH	OGDH	0.542213	9.79383	6.15972	0.0651954	0.827552
SRP68	SRP68	0.541261	9.89187	5.12817	0.0587899	0.819904
BAD	BAD	0.541092	9.86894	5.35529	0.0584497	0.819904
PREPL	PREPL	-0.541048	9.79826	6.62977	0.0562147	0.819904
NAMPT	NAMPT	-0.540648	9.78086	7.50402	0.052388	0.819904
SLC25A22	SLC25A22	-0.539669	9.76966	7.91236	0.0509656	0.819904
STARD3NL	STARD3NL	-0.539345	9.81689	5.69531	0.0627984	0.826209
CATSPERZ	CATSPERZ	-0.539192	9.76062	9.04577	0.0470215	0.819904
UGGT2	UGGT2	0.538882	9.74697	13.3277	0.0237693	0.707495
NOSIP	NOSIP	0.536715	9.83098	5.60879	0.0589172	0.819904
IGFLR1	IGFLR1	-0.535294	9.76853	1.52919	0.414605	0.969772
SLC5A6	SLC5A6	-0.535044	9.74468	14.1299	0.0244106	0.707495
ATAD2	ATAD2	-0.534677	9.78681	7.97838	0.0513999	0.819904
BANF1	BANF1	0.533444	10.4012	16.8987	0.00598431	0.382228
ASL	ASL	-0.533364	9.89016	5.7881	0.0425126	0.811485
EPB41	EPB41	-0.531911	9.7659	7.14799	0.0683827	0.829003
SCPEP1	SCPEP1	0.531716	9.79125	7.81118	0.0416674	0.807731
IFI30	IFI30	-0.531089	10.0144	3.21003	0.138763	0.902979
TPX2	TPX2	0.530903	9.93065	12.1319	0.00674976	0.391581
RCN2	RCN2	-0.530325	9.79346	6.48025	0.0571137	0.819904
SMIM14	SMIM14	-0.530031	9.78124	6.30512	0.0717766	0.829003
CCNH	CCNH	-0.529896	9.81071	5.74366	0.0600832	0.823816
MAT2A	MAT2A	-0.529637	10.156	7.62444	0.0101476	0.495643
TRIM26	TRIM26	-0.529402	9.75798	6.05973	0.108651	0.861682
ASH1L	ASH1L	0.529399	9.86822	7.77372	0.0255893	0.711224
ZNF281	ZNF281	0.529107	9.81216	6.52131	0.0528853	0.819904
LMNB1	LMNB1	-0.528582	9.89635	4.03848	0.108335	0.861682
PIPOX	PIPOX	0.528406	9.7576	7.45675	0.0708009	0.829003
USP39	USP39	-0.528333	9.81034	5.29764	0.0791881	0.84022
KRR1	KRR1	-0.527834	9.82846	5.29571	0.0641235	0.827552
ENSCSAG00000018085	ENSCSAG00000018085	0.527605	9.93933	6.55245	0.0334812	0.771805
RBM33	RBM33	0.527552	9.80193	5.68153	0.0693504	0.829003
BBX	BBX	-0.527232	9.80595	5.5563	0.068054	0.829003
TRRAP	TRRAP	0.527206	9.77863	6.43571	0.0695627	0.829003
ENSCSAG00000009328	ENSCSAG00000009328	-0.52694	9.76326	7.29822	0.067173	0.829003
MGAT1	MGAT1	-0.526432	9.79051	5.47264	0.0855167	0.84022
BASP1	BASP1	-0.526278	9.8353	5.37603	0.0584642	0.819904
MAP3K14	MAP3K14	-0.526116	9.76515	7.54066	0.0617554	0.825362
TIMM21	TIMM21	0.524304	9.78644	5.71189	0.0794189	0.84022
HOOK1	HOOK1	0.523367	9.7749	4.80029	0.128689	0.88981
RPS6KB2	RPS6KB2	-0.523213	9.79457	6.0945	0.0650761	0.827552
GULP1	GULP1	0.522859	9.75873	6.95275	0.0773858	0.84022
CNOT9	CNOT9	0.522439	9.82305	5.7199	0.0586265	0.819904
JPT2	JPT2	-0.522421	9.78124	5.72884	0.0867655	0.84022
POLR3K	POLR3K	0.521164	9.77789	1.40971	0.414626	0.969772
SHARPIN	SHARPIN	0.520283	9.85911	5.41978	0.054421	0.819904
PAXX	PAXX	0.519707	9.84457	5.24294	0.0655353	0.827552
ANAPC1	ANAPC1	0.51953	9.7942	5.84383	0.0715454	0.829003
PRKDC	PRKDC	0.519204	10.0173	6.03186	0.0519467	0.819904
CYP51A1	CYP51A1	0.518943	9.86333	4.99843	0.0614165	0.825362
COMMD4	COMMD4	0.518311	9.87733	9.30311	0.0145829	0.576602
CCDC22	CCDC22	-0.518074	9.75495	8.45703	0.0609014	0.825265
TRAPPC6A	TRAPPC6A	0.517866	9.83708	5.40961	0.0793165	0.84022
KYAT3	KYAT3	-0.517165	9.78643	6.89531	0.053761	0.819904
H2BC11	H2BC11	-0.516908	9.76477	6.69716	0.0758534	0.839937
RLIM	RLIM	-0.51581	9.74163	7.63378	0.0997809	0.85627
IGDCC4	IGDCC4	0.5154	9.75835	15.0139	0.0126677	0.533612
ATP2A2	ATP2A2	0.515115	9.7805	6.28847	0.0699012	0.829003
CYTH2	CYTH2	0.514768	9.76289	6.823	0.076879	0.839937
MYH10	MYH10	0.513759	9.82377	5.04414	0.0785649	0.84022
GABARAPL1	GABARAPL1	-0.513346	9.79198	6.36749	0.0657419	0.827552
ENSCSAG00000017672	ENSCSAG00000017672	0.512753	10.2907	12.7007	0.00910399	0.462817
FSTL5	FSTL5	-0.512506	9.761	2.75567	0.282763	0.960364
OAT	OAT	0.512348	9.85027	7.12456	0.0384157	0.788246
N4BP1	N4BP1	0.511785	9.74392	1.76659	0.427609	0.969772
RAB22A	RAB22A	0.51153	9.79899	5.99212	0.0621258	0.825362
PELP1	PELP1	0.51123	9.77826	5.57809	0.0941148	0.847884
TTF1	TTF1	0.511194	9.86472	5.84377	0.044406	0.819373
LAS1L	LAS1L	-0.510829	9.81544	9.7254	0.0192912	0.624084
ALDH3A2	ALDH3A2	0.510751	9.76891	3.84615	0.181431	0.94159
ADCK5	ADCK5	0.510487	9.79605	4.38975	0.11764	0.878589
SAR1B	SAR1B	0.510478	9.77751	5.56902	0.0929739	0.843709
WDR83	WDR83	-0.510401	9.76289	7.24994	0.0705452	0.829003
FLNC	FLNC	0.510215	9.95889	4.17525	0.0747435	0.839937
TXNRD1	TXNRD1	-0.509452	9.85098	4.0503	0.108385	0.861682
PELI1	PELI1	0.50904	10.0623	5.72636	0.0223125	0.686178
PKP4	PKP4	0.508065	9.74086	8.78379	0.0783465	0.84022
ENSCSAG00000001068	ENSCSAG00000001068	-0.507646	10.0207	6.69976	0.0352029	0.782858
ORAI3	ORAI3	0.507605	9.79273	5.27812	0.0848205	0.84022
IFI35	IFI35	-0.507192	10.1655	1.4281	0.331952	0.968634
ENSCSAG00000004397	ENSCSAG00000004397	-0.506969	9.73663	12.1895	0.0471088	0.819904
SGTA	SGTA	-0.505839	9.77078	6.16464	0.0828626	0.84022
RSRP1	RSRP1	-0.505755	9.8096	5.69543	0.0617805	0.825362
NAA15	NAA15	-0.505247	9.82594	5.03798	0.0725305	0.829003
KRT10	KRT10	-0.504905	9.99496	7.47624	0.0241258	0.707495
VCAN	VCAN	0.504208	10.1126	5.74547	0.0174225	0.612266
MRPS10	MRPS10	0.503842	9.85911	4.45547	0.0839804	0.84022
NFKBIZ	NFKBIZ	0.503485	10.0859	2.29367	0.130068	0.891333
CCDC47	CCDC47	0.502595	9.83242	4.52917	0.0911316	0.842885
SEPTIN2	SEPTIN2	-0.502299	10.0295	5.67001	0.0433245	0.819373
TRIM38	TRIM38	-0.502093	9.81906	7.1714	0.0368492	0.787652
PGAP2	PGAP2	-0.501578	9.80303	4.86549	0.0947534	0.849031
LRRC42	LRRC42	-0.501264	9.886	4.9886	0.0524062	0.819904
PGAM4	PGAM4	0.501171	10.0068	7.04863	0.0313398	0.755105
ABHD6	ABHD6	-0.500975	9.74811	8.90863	0.0819311	0.84022
RRP1	RRP1	0.500136	9.78496	5.39234	0.0933439	0.845526
PIK3C3	PIK3C3	-0.499266	9.77676	4.88547	0.116996	0.878589
PCM1	PCM1	0.499211	9.8867	4.63061	0.0675955	0.829003
ELP5	ELP5	0.499068	9.75685	6.97554	0.0841299	0.84022
NHLRC2	NHLRC2	-0.49897	9.76025	7.1226	0.0761585	0.839937
ALDH18A1	ALDH18A1	-0.498477	9.76816	6.11155	0.0920321	0.842885
BPTF	BPTF	0.498245	9.896	6.02883	0.0348508	0.782858
RNF185	RNF185	0.497219	9.73396	11.7186	0.0531146	0.819904
FTSJ3	FTSJ3	0.496902	9.86158	6.41196	0.0439784	0.819373
PKN2	PKN2	0.49578	9.83815	4.015	0.0994244	0.85627
MED27	MED27	0.49572	9.85733	4.63741	0.0714588	0.829003
UQCRB	UQCRB	0.495526	9.8721	3.98435	0.101727	0.85627
SPPL2A	SPPL2A	0.495121	9.80559	5.00952	0.0833059	0.84022
CCDC18	CCDC18	-0.495063	9.75305	6.07227	0.121547	0.884014
KAT6A	KAT6A	0.49427	9.73165	10.5999	0.0766278	0.839937
TMCO1	TMCO1	0.494122	9.79568	5.50458	0.0775898	0.84022
TUBA1A	TUBA1A	0.494015	9.88809	5.10032	0.0648294	0.827552
SHROOM3	SHROOM3	-0.493805	9.74009	34.3432	0.000368498	0.0633055
SELENOT	SELENOT	0.493776	9.99431	5.4441	0.0440641	0.819373
PIAS4	PIAS4	0.493543	9.75457	11.2269	0.0293257	0.750733
PLD3	PLD3	0.493458	9.83385	4.44324	0.0923858	0.842885
ENSCSAG00000019292	ENSCSAG00000019292	-0.493132	9.79384	6.97515	0.0535409	0.819904
ENSCSAG00000019146	ENSCSAG00000019146	-0.492908	10.8901	2.68395	0.101529	0.85627
EMC3	EMC3	0.492373	9.83098	3.68685	0.126669	0.887597
ENSCSAG00000019592	ENSCSAG00000019592	0.491649	10.542	16.3216	0.00489027	0.358284
DUS3L	DUS3L	0.491085	9.779	5.03402	0.107241	0.861682
CTPS1	CTPS1	0.490873	9.78644	5.01288	0.101813	0.85627
VPS35L	VPS35L	-0.490425	9.82088	4.68711	0.0864971	0.84022
CCDC59	CCDC59	-0.490207	9.79679	4.25479	0.123818	0.887597
HIKESHI	HIKESHI	0.48999	9.98173	5.43687	0.0542466	0.819904
FADS3	FADS3	0.489901	9.77265	5.61373	0.0958386	0.851102
MMP1	MMP1	0.489853	9.77078	3.4633	0.173093	0.925193
SPECC1	SPECC1	-0.48983	9.76778	9.57103	0.0294731	0.750733
CHAC2	CHAC2	-0.489812	9.76628	6.48498	0.0808151	0.84022
HCFC1	HCFC1	0.489338	9.79125	5.33225	0.0864257	0.84022
PKP2	PKP2	0.489255	9.78049	5.24617	0.0981421	0.854865
DHX8	DHX8	-0.489118	9.77789	6.14327	0.0762063	0.839937
UBA3	UBA3	-0.489095	9.80193	4.99919	0.0874239	0.84022
REV1	REV1	-0.488951	9.7805	4.88399	0.120689	0.884014
RILPL1	RILPL1	0.487617	9.75723	6.2273	0.101871	0.85627
POLR3H	POLR3H	-0.486636	9.85346	5.88763	0.0494767	0.819904
LIMA1	LIMA1	-0.486223	9.75381	3.49612	0.236821	0.954493
SERPINE2	SERPINE2	0.485786	9.95527	4.14192	0.0852286	0.84022
SMARCA1	SMARCA1	0.485522	9.81253	4.58876	0.0975185	0.854865
BAG5	BAG5	0.484691	9.75873	5.82291	0.109841	0.861682
MIEN1	MIEN1	0.484388	9.90731	5.29975	0.052412	0.819904
ENSCSAG00000013007	ENSCSAG00000013007	0.484378	9.90934	4.77486	0.0564733	0.819904
NDUFV3	NDUFV3	0.484029	9.78272	5.47557	0.0911764	0.842885
SH3GLB1	SH3GLB1	-0.483873	9.87033	4.81947	0.0659493	0.827606
CSDE1	CSDE1	0.48379	9.96314	4.72038	0.0599453	0.823816
FADS1	FADS1	0.483623	9.94865	5.2864	0.0516043	0.819904
BTBD10	BTBD10	0.482759	9.7576	7.50846	0.0720449	0.829003
UCHL5	UCHL5	-0.482483	9.84814	4.7691	0.0815908	0.84022
DCTD	DCTD	0.482375	9.78903	5.09753	0.0925297	0.842885
SNX10	SNX10	-0.482327	9.77938	6.09631	0.0762346	0.839937
HOOK3	HOOK3	-0.482263	9.75987	6.8029	0.0820974	0.84022
USB1	USB1	0.482167	9.78198	5.70256	0.0866078	0.84022
FANCD2	FANCD2	-0.481637	9.77228	2.0856	0.325881	0.968634
SETD5	SETD5	-0.481086	9.79087	3.56902	0.176769	0.934873
KTN1	KTN1	-0.480944	10.1393	8.28839	0.0189353	0.624084
ASPH	ASPH	-0.480935	9.78384	4.70492	0.120136	0.884014
ITPRIPL1	ITPRIPL1	0.480685	9.73665	16.1549	0.02084	0.648905
XPO1	XPO1	0.480423	9.79088	4.7412	0.104576	0.861682
FBXO22	FBXO22	0.480386	9.76553	5.28793	0.117958	0.878589
SIVA1	SIVA1	0.479767	10.0273	7.15251	0.0412606	0.806118
ENSCSAG00000009735	ENSCSAG00000009735	-0.479083	9.76927	5.81589	0.092472	0.842885
KBTBD2	KBTBD2	-0.478999	9.74926	6.87386	0.100141	0.85627
OS9	OS9	0.478697	9.82666	4.42232	0.10399	0.861682
SASS6	SASS6	-0.478579	9.77191	5.03084	0.123074	0.887597
GNS	GNS	0.477434	9.78384	4.72515	0.113712	0.870002
ENSCSAG00000007979	ENSCSAG00000007979	-0.477424	9.80267	2.73483	0.205369	0.94294
EP300	EP300	-0.475947	9.79898	3.69764	0.149194	0.912523
NSFL1C	NSFL1C	0.475861	9.86298	4.56585	0.0764695	0.839937
DHX40	DHX40	0.4757	9.779	5.1443	0.104738	0.861682
EMC7	EMC7	0.475561	9.91377	4.38903	0.0747836	0.839937
KIF23	KIF23	0.474647	9.81362	8.67144	0.0399041	0.792041
SYNJ1	SYNJ1	0.474443	9.73088	7.57656	0.139631	0.902979
MFAP1	MFAP1	0.474433	9.81362	5.10744	0.0802768	0.84022
SDF4	SDF4	0.474399	9.91784	4.71407	0.0666877	0.829003
OGT	OGT	0.472653	9.86087	3.5658	0.101437	0.85627
RO60	RO60	-0.472561	9.87245	5.09665	0.056402	0.819904
PHRF1	PHRF1	0.472397	9.77115	5.6175	0.0979994	0.854865
TMEM223	TMEM223	0.472259	9.79715	7.51207	0.044898	0.819904
VRK2	VRK2	-0.471792	9.78792	7.33122	0.0464106	0.819904
PCGF2	PCGF2	-0.471672	10.0235	5.29882	0.0332413	0.771805
FRG1	FRG1	-0.471643	9.79642	4.59587	0.102892	0.857954
SMAD3	SMAD3	-0.471632	9.75116	9.26041	0.0538454	0.819904
MTHFS	MTHFS	-0.471577	9.7931	2.84391	0.219226	0.943979
TMEM106C	TMEM106C	0.471409	9.95725	3.96506	0.110766	0.861948
RANBP3	RANBP3	0.471203	9.7576	5.49366	0.122758	0.887597
PARD3	PARD3	0.471023	9.73586	7.36011	0.119459	0.883867
AFTPH	AFTPH	0.470875	9.76965	6.16769	0.0937003	0.847214
ZNF644	ZNF644	-0.470604	9.8492	3.77075	0.106629	0.861682
TRIM4	TRIM4	0.47056	9.79826	4.74345	0.101921	0.85627
ENSCSAG00000014078	ENSCSAG00000014078	0.470541	9.77303	5.30312	0.102839	0.857954
RBM26	RBM26	-0.47002	9.77714	4.21745	0.148123	0.912523
LIPA	LIPA	-0.468877	9.75381	1.77858	0.404305	0.969772
RAB7A	RAB7A	0.468593	10.0182	5.39073	0.052585	0.819904
ENSCSAG00000000076	ENSCSAG00000000076	0.468509	9.78607	5.06955	0.107465	0.861682
HSPH1	HSPH1	-0.468351	9.943	4.48093	0.049798	0.819904
SUMO3	SUMO3	-0.467899	9.80083	5.1913	0.0922494	0.842885
USP10	USP10	0.467635	9.77826	4.93795	0.111528	0.862842
CCNL1	CCNL1	0.467176	9.91611	4.46274	0.0806492	0.84022
ENSCSAG00000011751	ENSCSAG00000011751	0.466598	9.84278	5.23328	0.0634696	0.827552
LPIN2	LPIN2	0.465597	9.77003	5.37426	0.105358	0.861682
ENSCSAG00000000098	ENSCSAG00000000098	0.465317	10.1474	8.70182	0.0393263	0.788246
KIF2C	KIF2C	0.465035	9.75419	11.2386	0.0401666	0.793625
ENSCSAG00000007502	ENSCSAG00000007502	-0.46415	9.76099	28.9344	0.000333022	0.0614488
EML4	EML4	0.463875	9.86297	3.94541	0.092714	0.842885
A4GALT	A4GALT	-0.462772	9.78681	4.89326	0.101748	0.85627
GPC4	GPC4	0.462478	10.2697	6.10859	0.0186531	0.623691
CEP295	CEP295	0.462283	9.76213	5.08361	0.134144	0.898739
CCDC34	CCDC34	0.461991	9.7749	4.89771	0.11371	0.870002
HM13	HM13	-0.461835	10.0386	5.39337	0.0535033	0.819904
ENSCSAG00000014139	ENSCSAG00000014139	0.461366	9.85133	3.63793	0.122877	0.887597
XPA	XPA	-0.460994	9.76777	5.13174	0.119576	0.883867
ENSCSAG00000007373	ENSCSAG00000007373	0.460298	9.81907	6.04093	0.0630188	0.826209
GRB7	GRB7	0.460059	9.83958	4.1451	0.0923798	0.842885
USF2	USF2	-0.459941	9.7749	5.33691	0.105754	0.861682
PAWR	PAWR	0.45985	10.1046	5.62278	0.0277211	0.719304
JAGN1	JAGN1	0.459494	9.81253	5.92762	0.0618854	0.825362
SRBD1	SRBD1	0.458991	9.77863	4.9356	0.111536	0.862842
DDX58	DDX58	-0.458689	9.82015	2.46441	0.301168	0.961903
MSH6	MSH6	0.458436	9.94667	6.67762	0.0386482	0.788246
RABEP1	RABEP1	-0.458311	9.81326	4.23585	0.106216	0.861682
SCYL1	SCYL1	-0.458025	9.85026	3.95376	0.0967916	0.854467
ENSCSAG00000003709	ENSCSAG00000003709	-0.456751	9.89463	5.01204	0.0626632	0.826209
MYO1C	MYO1C	-0.456233	9.80303	5.24436	0.0820375	0.84022
OST4	OST4	0.456228	10.2037	8.88695	0.0348912	0.782858
GPN1	GPN1	0.456024	9.81034	3.29656	0.16516	0.912523
MTG1	MTG1	0.45594	9.77527	5.80809	0.0884073	0.842885
BAZ1A	BAZ1A	-0.455871	9.89084	4.24848	0.0771232	0.84022
ZFPL1	ZFPL1	0.45466	9.77714	3.85694	0.167398	0.917549
C18orf32	C18orf32	0.454198	9.761	4.43661	0.161823	0.912523
CHURC1	CHURC1	0.453798	9.91683	5.06115	0.063268	0.8273
ENSCSAG00000002022	ENSCSAG00000002022	0.452745	10.0501	7.24234	0.0334347	0.771805
ENSCSAG00000006894	ENSCSAG00000006894	0.451242	9.74697	8.88483	0.0629935	0.826209
THOC6	THOC6	0.451169	9.82378	4.90112	0.0881299	0.842885
ENSCSAG00000000483	ENSCSAG00000000483	-0.451008	9.89046	3.89192	0.0945574	0.848802
CDK13	CDK13	-0.449543	9.74468	8.8809	0.0707456	0.829003
NEDD4	NEDD4	-0.449431	9.7831	4.65583	0.11556	0.876204
HSPA8	HSPA8	-0.449103	11.0935	7.29332	0.00698225	0.399834
SLC41A3	SLC41A3	0.447798	9.7659	4.91959	0.12614	0.887597
GCFC2	GCFC2	0.447322	9.75987	5.04347	0.133003	0.896239
SUZ12	SUZ12	0.447092	9.8591	4.35464	0.0846311	0.84022
ZDHHC16	ZDHHC16	0.446311	9.79642	3.12733	0.186438	0.94294
HIRIP3	HIRIP3	0.446176	9.78533	4.36092	0.138406	0.902979
SQSTM1	SQSTM1	0.445208	11.0537	10.3572	0.00131136	0.145182
IPO9	IPO9	-0.444729	9.76928	4.8292	0.123732	0.887597
FAM177A1	FAM177A1	-0.444694	9.77527	4.64225	0.133078	0.896239
RAB5A	RAB5A	-0.444076	9.86508	3.98045	0.0882078	0.842885
NIT2	NIT2	0.443875	9.77639	4.02669	0.157543	0.912523
SDF2L1	SDF2L1	0.443846	9.94932	4.17425	0.0804597	0.84022
CD2AP	CD2AP	-0.443671	10.0077	4.52588	0.0587916	0.819904
EXOSC9	EXOSC9	-0.443655	9.80742	3.72263	0.14372	0.907449
ENSCSAG00000002616	ENSCSAG00000002616	0.443611	9.75608	6.86082	0.0863846	0.84022
NRDC	NRDC	0.44348	9.82954	3.7839	0.115756	0.876204
KLF3	KLF3	0.443468	9.76627	6.52769	0.0915463	0.842885
CTR9	CTR9	0.443182	9.78347	4.37083	0.125863	0.887597
SNRK	SNRK	-0.442472	9.74162	9.6007	0.0652567	0.827552
SMC2	SMC2	0.44187	9.88393	4.5975	0.0864461	0.84022
CRYAB	CRYAB	-0.441658	9.77265	9.30865	0.0310317	0.755105
TUBA4A	TUBA4A	0.441336	9.75533	7.44506	0.083172	0.84022
CDCA3	CDCA3	0.441318	9.8045	10.7119	0.0242896	0.707495
ACTR1B	ACTR1B	-0.440902	9.95425	4.36081	0.0657789	0.827552
CBX1	CBX1	-0.440835	9.89085	4.14909	0.0842576	0.84022
UBA5	UBA5	0.440616	9.80925	4.4632	0.100782	0.85627
PODXL	PODXL	-0.440056	9.75381	4.11462	0.191661	0.94294
DDX39A	DDX39A	-0.439525	10.0559	5.04783	0.0707849	0.829003
PIK3CB	PIK3CB	-0.43913	9.75154	6.18876	0.111069	0.861948
NELFA	NELFA	0.438988	9.7719	4.74719	0.124744	0.887597
EIF2B4	EIF2B4	0.43896	9.80815	3.9502	0.12584	0.887597
DAZAP1	DAZAP1	0.438772	10.0239	4.56148	0.0764182	0.839937
ITFG1	ITFG1	-0.438292	9.78977	4.07128	0.135462	0.902722
METTL9	METTL9	0.438256	10.1609	5.09545	0.0581088	0.819904
CNOT4	CNOT4	0.438105	9.82738	4.18559	0.110447	0.861682
CDCA7	CDCA7	-0.437984	9.76628	6.18778	0.101207	0.85627
RNF138	RNF138	-0.436873	9.74506	9.62881	0.0609589	0.825265
ECT2	ECT2	-0.436822	9.81835	2.76366	0.238236	0.954493
BST2	BST2	-0.436693	10.1061	0.575547	0.537587	0.97511
BAG1	BAG1	0.436676	9.86157	2.93875	0.15497	0.912523
ENSCSAG00000012472	ENSCSAG00000012472	0.435889	9.78161	4.21815	0.136491	0.902722
ETNK1	ETNK1	0.435481	9.78198	3.73851	0.166855	0.917549
ENSCSAG00000017218	ENSCSAG00000017218	-0.435032	9.82304	4.74998	0.0833411	0.84022
ENSCSAG00000006438	ENSCSAG00000006438	0.434303	9.85381	3.69211	0.109447	0.861682
TRIP12	TRIP12	0.433518	9.85486	3.07747	0.142471	0.903041
ENSCSAG00000002549	ENSCSAG00000002549	0.433478	9.84457	1.9946	0.265261	0.960364
SCD	SCD	-0.433424	9.82378	3.78183	0.124457	0.887597
NOP53	NOP53	-0.433131	9.88528	3.33195	0.11625	0.876204
DOT1L	DOT1L	0.432739	9.75306	7.71232	0.0750561	0.839937
TOR1A	TOR1A	-0.432381	9.79641	3.74232	0.149657	0.912523
HDGF	HDGF	0.432334	9.79051	4.80505	0.105618	0.861682
ENSCSAG00000007460	ENSCSAG00000007460	0.43212	10.0688	5.39517	0.0815201	0.84022
GAR1	GAR1	-0.431891	9.77489	2.06839	0.313418	0.968634
TMEM177	TMEM177	0.431807	9.75344	3.58275	0.223757	0.95352
TEX261	TEX261	0.431784	9.75722	4.60407	0.160935	0.912523
ARHGAP17	ARHGAP17	-0.431543	9.76665	6.18054	0.0939525	0.847884
ENSCSAG00000012220	ENSCSAG00000012220	0.430584	9.96021	6.2438	0.0488423	0.819904
DYNLT1	DYNLT1	-0.430385	9.98852	0.257207	0.695324	0.984077
RB1	RB1	-0.430344	9.81762	3.50696	0.140154	0.902979
STK16	STK16	0.430268	9.78533	4.10488	0.13898	0.902979
COQ2	COQ2	0.429979	9.76364	14.0649	0.0133575	0.54232
MAD1L1	MAD1L1	-0.429774	9.79936	2.79601	0.210494	0.94294
VPS26A	VPS26A	-0.429649	9.80302	2.9088	0.196771	0.94294
FOS	FOS	0.429403	9.9949	7.12676	0.00765853	0.433577
DYNLRB1	DYNLRB1	-0.429053	10.0785	5.44304	0.0725065	0.829003
NCOA2	NCOA2	0.429023	9.75457	6.23718	0.108712	0.861682
MACROH2A1	MACROH2A1	-0.428569	10.1867	7.3193	0.0458869	0.819904
UNC50	UNC50	-0.42835	9.84387	4.29731	0.0986197	0.854865
ENSCSAG00000008166	ENSCSAG00000008166	-0.428233	9.86404	2.90546e-07	0.999664	1
ZNF121	ZNF121	-0.427913	9.74735	4.19155	0.218752	0.943979
OCIAD2	OCIAD2	0.4276	9.83636	3.93006	0.124273	0.887597
H1-0	H1-0	-0.42728	9.96053	2.29129	0.130267	0.891469
STX10	STX10	0.427195	9.81362	3.2398	0.163579	0.912523
TSPAN17	TSPAN17	0.426744	9.79605	3.91408	0.140215	0.902979
PRDX5	PRDX5	0.42671	10.4164	9.06602	0.0354968	0.782858
BICDL1	BICDL1	0.426626	9.7378	5.95805	0.161181	0.912523
MIS18BP1	MIS18BP1	0.42607	9.836	4.26217	0.10025	0.85627
TASOR	TASOR	0.426026	9.7644	2.97372	0.246453	0.960364
TMEM120A	TMEM120A	0.425712	9.78533	3.8012	0.154353	0.912523
ZNF384	ZNF384	0.425007	9.74086	9.8773	0.0649764	0.827552
KANSL1L	KANSL1L	0.424507	9.74734	4.19856	0.206441	0.94294
FGF5	FGF5	-0.424321	10.4702	7.89733	0.00500126	0.359053
NHSL1	NHSL1	0.42432	9.75912	10.5182	0.0308252	0.755105
PSMC6	PSMC6	0.423511	9.90047	3.27004	0.131099	0.893483
MX1	MX1	-0.423237	9.77863	2.60011e-10	0.999988	1
SMC4	SMC4	0.422829	10.1407	6.39241	0.0336174	0.771805
PSMB5	PSMB5	0.42272	10.1833	5.78859	0.0871159	0.84022
ATP6V0A1	ATP6V0A1	-0.422387	9.80706	3.78445	0.130555	0.892216
LYSMD2	LYSMD2	-0.422328	9.74315	0.485341	0.681431	0.984077
ATRN	ATRN	0.422134	9.73203	11.2881	0.0626371	0.826209
DDX18	DDX18	0.421804	9.79014	3.98911	0.141512	0.903041
NFAT5	NFAT5	0.421615	9.78011	3.1835	0.212006	0.94294
ENSCSAG00000019575	ENSCSAG00000019575	-0.421391	9.9232	3.35748	0.106523	0.861682
PRMT2	PRMT2	-0.42107	9.78903	5.97246	0.0767336	0.839937
ENSCSAG00000011969	ENSCSAG00000011969	0.420726	10.2211	7.37564	0.0554269	0.819904
CBX5	CBX5	-0.420619	9.86544	3.34766	0.134118	0.898739
RDH13	RDH13	-0.420189	9.75874	3.47974	0.228027	0.95352
IP6K1	IP6K1	0.420158	9.74354	7.7629	0.0956458	0.850906
HNRNPUL1	HNRNPUL1	-0.41986	9.90763	3.19098	0.118156	0.878589
SBDS	SBDS	0.419418	9.97134	3.94725	0.0894545	0.842885
TXNDC12	TXNDC12	0.419175	9.81871	9.96304	0.0167	0.612266
GCSH	GCSH	-0.418906	9.95163	2.36579	0.209602	0.94294
PPP1R18	PPP1R18	-0.418794	9.80046	4.5936	0.111074	0.861948
POLR1E	POLR1E	0.418755	9.78384	5.68989	0.08753	0.84022
CMTM7	CMTM7	0.418432	9.78681	2.92559	0.213759	0.94294
RGS2	RGS2	0.418267	9.78307	6.5855	0.0375659	0.788246
PRADC1	PRADC1	0.417775	9.77565	2.7655	0.250796	0.960364
STK40	STK40	-0.417593	9.77152	3.59432	0.195647	0.94294
TUBA1B	TUBA1B	0.417571	10.5051	7.59081	0.043997	0.819373
ENTPD4	ENTPD4	0.417476	9.77602	4.08216	0.151071	0.912523
KCTD9	KCTD9	0.417471	9.74316	4.84085	0.182934	0.94294
PDF	PDF	-0.416953	9.80046	5.69999	0.0721806	0.829003
MRPS31	MRPS31	-0.416798	9.78866	3.68818	0.156304	0.912523
ENSCSAG00000000500	ENSCSAG00000000500	-0.416635	9.8245	1.51295	0.362088	0.968634
SERF2	SERF2	0.416171	10.5394	9.24472	0.0271044	0.714467
ENSCSAG00000000205	ENSCSAG00000000205	0.415667	9.76966	2.97375	0.189416	0.94294
DCAF10	DCAF10	-0.41506	9.75229	3.12598	0.262611	0.960364
MED19	MED19	-0.414768	9.86368	3.22934	0.12756	0.887597
STAG2	STAG2	-0.414632	9.79862	3.5841	0.149552	0.912523
ANKFY1	ANKFY1	-0.414406	9.75457	4.74108	0.157571	0.912523
GRB2	GRB2	0.414255	9.93967	3.52639	0.0980423	0.854865
ENSCSAG00000003289	ENSCSAG00000003289	-0.414041	9.74849	4.2767	0.193774	0.94294
NUP153	NUP153	0.413843	9.78607	3.65745	0.162358	0.912523
ZYX	ZYX	-0.413808	9.88185	3.26273	0.127773	0.887597
ZMYND11	ZMYND11	-0.413276	9.75192	4.56057	0.172443	0.925193
CCDC25	CCDC25	-0.412802	9.81761	3.1804	0.160637	0.912523
ARFIP1	ARFIP1	-0.412786	9.76025	5.29174	0.124446	0.887597
DAPK1	DAPK1	0.41253	9.83993	5.40965	0.0601879	0.823816
TMOD3	TMOD3	-0.412388	9.84351	3.30473	0.148656	0.912523
PHYKPL	PHYKPL	-0.412205	9.76439	4.98977	0.126756	0.887597
GPX8	GPX8	0.41211	9.79973	2.09285	0.279644	0.960364
EXOSC4	EXOSC4	-0.411361	9.9256	7.54965	0.026643	0.713632
SKIL	SKIL	0.411043	9.81943	3.41748	0.136622	0.902722
THNSL2	THNSL2	-0.410922	9.79457	3.74492	0.147524	0.912523
CDC73	CDC73	-0.410646	9.76589	4.01906	0.167909	0.917549
ARHGEF28	ARHGEF28	0.41064	9.86789	3.85871	0.100827	0.85627
SRRT	SRRT	-0.410184	9.98819	3.71689	0.0909016	0.842885
EHD4	EHD4	-0.410029	9.84173	2.76101	0.187371	0.94294
PRMT5	PRMT5	0.409837	9.78012	1.57025	0.382688	0.969772
STRN3	STRN3	0.4098	9.73971	7.09628	0.120753	0.884014
ENSCSAG00000001902	ENSCSAG00000001902	0.409626	9.94827	3.95513	0.074245	0.83875
TNFRSF10B	TNFRSF10B	0.409564	9.8612	3.73529	0.104902	0.861682
ENSCSAG00000004290	ENSCSAG00000004290	-0.409359	9.77826	0.0590988	0.871969	0.991193
CRY1	CRY1	-0.408977	9.78234	5.14013	0.10932	0.861682
SMAD7	SMAD7	0.408421	9.75153	3.54167	0.258611	0.960364
HSPD1	HSPD1	-0.408415	11.0317	8.10547	0.00556668	0.380407
PSMC3IP	PSMC3IP	-0.408271	9.75949	5.21741	0.136489	0.902722
SWAP70	SWAP70	-0.407684	9.77938	3.41889	0.18001	0.940051
TBC1D2	TBC1D2	0.407564	9.79015	3.62555	0.152791	0.912523
EEF2K	EEF2K	0.407518	9.74506	5.76936	0.142128	0.903041
KEAP1	KEAP1	-0.407414	9.80376	3.55136	0.147612	0.912523
RUVBL1	RUVBL1	0.407386	9.91174	4.41477	0.0953092	0.84943
AKAP9	AKAP9	0.407174	9.82809	4.66406	0.0853824	0.84022
ATP5PB	ATP5PB	-0.407146	10.1714	7.6253	0.0472363	0.819904
TAPBP	TAPBP	-0.407082	9.8378	1.02402	0.425912	0.969772
PPP2CA	PPP2CA	-0.406513	10.0718	4.51884	0.058122	0.819904
ADSS2	ADSS2	-0.406278	9.78866	4.87486	0.110417	0.861682
RSU1	RSU1	-0.406139	9.78384	2.29668	0.280612	0.960364
ENSCSAG00000018909	ENSCSAG00000018909	0.406118	9.7644	4.41648	0.167829	0.917549
OXR1	OXR1	-0.406105	9.80303	3.66319	0.141758	0.903041
CTSZ	CTSZ	-0.40602	10.0435	4.27834	0.0640809	0.827552
CBX6	CBX6	0.40594	9.79751	3.57062	0.153562	0.912523
ENSCSAG00000014521	ENSCSAG00000014521	0.405163	9.77789	21.3211	0.00384666	0.314165
CLDN10	CLDN10	0.405011	9.81762	3.20077	0.157553	0.912523
IPO5	IPO5	-0.403979	9.97036	3.6688	0.107792	0.861682
PTCD3	PTCD3	-0.40391	9.79568	3.4846	0.157826	0.912523
CFAP97	CFAP97	-0.403906	9.79715	3.50833	0.156325	0.912523
CNOT7	CNOT7	-0.403743	9.80888	3.80026	0.131595	0.894418
GART	GART	0.403741	9.9175	3.31488	0.132324	0.895701
AVL9	AVL9	-0.403605	9.74048	6.12986	0.138862	0.902979
NDUFAF3	NDUFAF3	0.403542	10.217	6.19606	0.0739189	0.837631
FBXL5	FBXL5	0.403386	9.76966	4.25381	0.158061	0.912523
CMC2	CMC2	0.402992	9.86474	2.62451	0.188616	0.94294
ZWILCH	ZWILCH	-0.402911	9.76515	3.93236	0.190316	0.94294
NARS1	NARS1	-0.402302	9.8335	4.65026	0.086139	0.84022
AP3D1	AP3D1	0.401963	9.81398	3.07733	0.167952	0.917549
TM9SF4	TM9SF4	0.401927	9.75229	3.83927	0.208651	0.94294
EIF3F	EIF3F	-0.400617	10.2746	8.37925	0.0303994	0.755105
UQCC2	UQCC2	0.400548	9.94134	3.51651	0.117779	0.878589
ZFP36L1	ZFP36L1	0.400487	10.3648	4.39689	0.0361357	0.785826
ASXL2	ASXL2	0.400452	9.761	6.37797	0.0909731	0.842885
PSMD14	PSMD14	-0.400046	9.87349	3.21125	0.134396	0.898739
ENSCSAG00000016120	ENSCSAG00000016120	0.399889	9.84636	4.85379	0.0811575	0.84022
WASL	WASL	-0.399095	9.80522	2.54043	0.217092	0.94294
RBM17	RBM17	0.399017	9.94034	2.81021	0.159876	0.912523
SNX6	SNX6	-0.398939	9.75647	3.06984	0.252127	0.960364
POLR1C	POLR1C	-0.398753	9.79973	3.40471	0.164835	0.912523
PHF14	PHF14	0.398308	9.90081	3.323	0.110521	0.861682
SLC2A1	SLC2A1	0.397988	9.78273	3.86921	0.151799	0.912523
PIGS	PIGS	-0.39796	9.84173	1.73669	0.296509	0.960374
ATXN2L	ATXN2L	-0.397922	9.76138	4.66521	0.151349	0.912523
SOBP	SOBP	-0.397812	9.85768	3.30974	0.126199	0.887597
ENSCSAG00000012189	ENSCSAG00000012189	-0.397288	9.76402	4.64244	0.148538	0.912523
ARL14EP	ARL14EP	0.397115	9.76213	3.32054	0.221781	0.95169
GDI2	GDI2	-0.39692	10.1164	4.50787	0.0573207	0.819904
TNFAIP6	TNFAIP6	0.396891	9.75798	4.46433	0.16089	0.912523
MRPL28	MRPL28	0.39689	10.0188	3.86332	0.104883	0.861682
MCM5	MCM5	-0.396444	9.81471	1.33153	0.405762	0.969772
NUFIP1	NUFIP1	-0.396359	9.77788	4.11981	0.150475	0.912523
C1D	C1D	0.396115	9.82739	3.64853	0.129646	0.891331
WDR34	WDR34	0.396098	9.82702	3.32975	0.146278	0.912523
MRPL50	MRPL50	0.395931	9.82016	3.48898	0.143895	0.907449
ING2	ING2	0.395669	9.75987	2.46187	0.296518	0.960374
MVB12A	MVB12A	0.395662	9.83241	3.30229	0.146912	0.912523
SDCCAG8	SDCCAG8	0.395384	9.81143	2.61726	0.204945	0.94294
SF3A2	SF3A2	0.395304	9.92627	3.02366	0.121521	0.884014
INO80E	INO80E	-0.395063	9.79051	5.07301	0.101861	0.85627
UQCRFS1	UQCRFS1	0.394871	10.0764	3.96803	0.121455	0.884014
RNFT1	RNFT1	0.394419	9.83564	3.61495	0.121383	0.884014
TPP2	TPP2	0.39415	9.78829	4.13687	0.136523	0.902722
IFT43	IFT43	-0.394037	9.76514	4.9134	0.133123	0.896239
ZNF608	ZNF608	0.393799	9.78235	5.13196	0.113858	0.870002
FAM104A	FAM104A	0.393719	9.75077	4.45649	0.175911	0.932328
ENSCSAG00000009220	ENSCSAG00000009220	-0.393351	9.75836	4.7785	0.146376	0.912523
MFSD5	MFSD5	0.392709	9.7576	8.1599	0.0637362	0.827552
UBAP2	UBAP2	0.392298	9.81107	3.43319	0.150621	0.912523
GFPT1	GFPT1	0.39184	9.80852	2.75921	0.203437	0.94294
PAGR1	PAGR1	0.391384	9.82774	2.58079	0.205335	0.94294
ANKRD11	ANKRD11	0.391235	9.94764	2.97765	0.127507	0.887597
ENSCSAG00000007631	ENSCSAG00000007631	-0.390988	9.80413	3.44745	0.158605	0.912523
GFER	GFER	0.390886	9.78458	3.25063	0.187858	0.94294
MRPS12	MRPS12	0.390466	10.0584	5.91857	0.056729	0.819904
ATP6V1G1	ATP6V1G1	0.390004	10.1001	4.98801	0.0676779	0.829003
PIP5K1A	PIP5K1A	0.389911	9.83276	3.79771	0.127847	0.887597
C6orf136	C6orf136	-0.389312	9.82737	2.30872	0.22773	0.95352
H2AC20	H2AC20	-0.388987	9.79678	3.17829	0.169018	0.917549
PDZD8	PDZD8	0.388923	10.0239	4.20425	0.04644	0.819904
TGIF2	TGIF2	-0.388908	9.76778	4.70049	0.139198	0.902979
ESYT1	ESYT1	0.388891	9.78161	4.19965	0.146809	0.912523
NLE1	NLE1	-0.388244	9.79825	3.28283	0.170014	0.918826
MAGT1	MAGT1	-0.38821	9.76402	3.70381	0.190806	0.94294
PDLIM2	PDLIM2	-0.388193	9.80925	3.23796	0.161756	0.912523
REV3L	REV3L	0.388186	9.78938	1.66565	0.365861	0.968634
JADE1	JADE1	0.38816	9.9222	3.6006	0.0914629	0.842885
ACACA	ACACA	-0.387873	9.76853	3.79804	0.180346	0.940821
ZFYVE16	ZFYVE16	-0.387734	9.75609	3.26539	0.234329	0.954493
CTTNBP2	CTTNBP2	0.387622	9.74886	9.1675	0.0663331	0.82825
MITF	MITF	0.387506	9.83636	4.33201	0.0926687	0.842885
OPTN	OPTN	-0.387379	9.81362	2.75783	0.218601	0.943979
ZC3H13	ZC3H13	0.387344	9.84706	3.10334	0.143126	0.904893
MBD4	MBD4	-0.387298	9.76251	3.79231	0.189079	0.94294
MED8	MED8	-0.387239	9.8118	3.68251	0.136849	0.902841
BABAM2	BABAM2	0.387229	9.85522	2.74587	0.164125	0.912523
CEBPG	CEBPG	-0.387157	9.7749	4.06255	0.154822	0.912523
STX5	STX5	0.386502	9.76665	4.23402	0.156988	0.912523
ABHD11	ABHD11	0.386205	9.79051	1.61301	0.354212	0.968634
CDKN2C	CDKN2C	0.386154	9.76439	3.24507	0.220502	0.948169
SEMA6A	SEMA6A	0.386103	9.7328	4.72665	0.224648	0.95352
ENSCSAG00000012048	ENSCSAG00000012048	0.385792	9.74888	5.54718	0.142452	0.903041
KAT14	KAT14	0.385603	9.77116	3.73311	0.177579	0.9352
KATNB1	KATNB1	-0.385521	9.76251	4.72963	0.142662	0.9031
ENSCSAG00000000403	ENSCSAG00000000403	-0.385487	9.74811	12.4676	0.030592	0.755105
REPIN1	REPIN1	-0.385312	9.75305	3.22287	0.253545	0.960364
BYSL	BYSL	0.385256	9.77303	1.77311	0.354102	0.968634
GLT8D1	GLT8D1	0.385148	9.77003	3.23754	0.21759	0.943524
MALT1	MALT1	-0.385114	9.77265	3.08372	0.218696	0.943979
PHYH	PHYH	0.384592	9.7831	2.1913	0.288327	0.960374
DNAJA3	DNAJA3	-0.384313	9.79456	3.1672	0.183661	0.94294
TMEM51	TMEM51	-0.384153	9.77975	4.17425	0.141126	0.903041
HSPA5	HSPA5	0.383948	10.7013	3.93879	0.0473277	0.819904
PTPN2	PTPN2	0.383468	9.76853	3.65152	0.183254	0.94294
IRF2	IRF2	-0.383132	9.8245	0.837128	0.47917	0.969772
PFN1	PFN1	0.383105	12.2476	9.17904	0.00248086	0.216836
ENO3	ENO3	0.383053	11.194	6.9726	0.00834414	0.444093
HELZ	HELZ	0.382962	9.80375	2.8336	0.192577	0.94294
SCFD1	SCFD1	0.382917	9.74697	2.92929	0.286945	0.960374
SLC35G1	SLC35G1	-0.38273	9.75798	8.63499	0.0570352	0.819904
NDUFS6	NDUFS6	-0.38246	10.0435	4.54485	0.0890004	0.842885
SCP2	SCP2	0.382362	9.85098	3.06866	0.168332	0.917549
HS3ST1	HS3ST1	0.382313	10.1841	4.00333	0.0455517	0.819904
STK3	STK3	0.38227	9.76477	2.88742	0.253268	0.960364
PARP10	PARP10	-0.382159	9.78309	5.32322	0.10887	0.861682
RP9	RP9	-0.382028	9.79715	3.05484	0.185006	0.94294
ENSCSAG00000013802	ENSCSAG00000013802	0.381947	9.86369	2.56313	0.17702	0.934873
RAB29	RAB29	-0.381826	9.76778	4.05876	0.162836	0.912523
WBP1	WBP1	0.381699	9.80376	1.88487	0.297841	0.960374
DHX9	DHX9	-0.381405	9.78977	3.42681	0.16928	0.917549
MAP9	MAP9	-0.381118	9.75685	3.93839	0.193904	0.94294
SYNCRIP	SYNCRIP	0.381061	10.1629	4.9552	0.0710913	0.829003
NEK1	NEK1	0.381012	9.76364	3.60331	0.198268	0.94294
POLD1	POLD1	-0.380968	9.75457	4.87145	0.154233	0.912523
GCHFR	GCHFR	0.380862	9.74773	3.9767	0.219201	0.943979
ENSCSAG00000006702	ENSCSAG00000006702	0.380619	9.83098	2.72016	0.198993	0.94294
POLR2D	POLR2D	0.380615	10.0001	3.42774	0.120001	0.884014
RIC8A	RIC8A	0.380541	9.78681	3.17723	0.192946	0.94294
SUPT20H	SUPT20H	0.380539	9.79678	3.23256	0.173694	0.925504
TRPC1	TRPC1	0.380346	9.72817	16.3989	0.0443029	0.819373
EPHB2	EPHB2	0.380317	9.83457	2.63969	0.185177	0.94294
ENSCSAG00000003470	ENSCSAG00000003470	0.380294	9.73971	6.42343	0.14083	0.902979
COMMD5	COMMD5	0.380233	9.75798	2.73931	0.281169	0.960364
CNTLN	CNTLN	-0.380063	9.74429	3.33571	0.266282	0.960364
CAV2	CAV2	-0.380003	9.93601	3.08445	0.124671	0.887597
ENSCSAG00000000419	ENSCSAG00000000419	-0.379754	9.79307	3.04908	0.192216	0.94294
FAT1	FAT1	-0.37918	9.86755	1.88842	0.239807	0.954493
ALAS1	ALAS1	0.378761	9.79863	1.73001	0.32576	0.968634
ELF3	ELF3	-0.378449	9.86015	2.54951	0.16845	0.917549
ANLN	ANLN	0.378376	9.91952	4.8438	0.0700631	0.829003
ADAM9	ADAM9	0.378148	9.85275	2.70199	0.170044	0.918826
RRS1	RRS1	0.377968	9.77975	2.07403	0.308082	0.96663
WASHC4	WASHC4	0.377728	9.97621	3.06103	0.109063	0.861682
RBM8A	RBM8A	0.377426	10.137	5.01448	0.0801463	0.84022
CDC26	CDC26	-0.377361	9.80669	2.98832	0.198325	0.94294
ENSCSAG00000003134	ENSCSAG00000003134	-0.37727	10.0279	3.21043	0.110033	0.861682
GON4L	GON4L	0.377239	9.8107	3.68507	0.135903	0.902722
ERG28	ERG28	0.377212	9.80596	3.26473	0.173175	0.925193
SON	SON	0.377083	9.87557	3.50963	0.110096	0.861682
PLEKHA1	PLEKHA1	0.376887	9.82558	2.67959	0.191526	0.94294
SPARC	SPARC	0.376668	9.78124	5.73572	0.090889	0.842885
MAP1S	MAP1S	-0.376666	9.74659	5.05632	0.163073	0.912523
SSR2	SSR2	0.376489	10.1892	5.73179	0.0994918	0.85627
CLDN4	CLDN4	-0.376482	10.3102	2.78509	0.0953094	0.84943
MYEF2	MYEF2	0.376085	9.76025	3.91945	0.19086	0.94294
GLTP	GLTP	0.37603	9.75382	3.91378	0.199775	0.94294
OTUD4	OTUD4	-0.375993	9.83707	2.95378	0.164525	0.912523
REPS1	REPS1	-0.37589	9.74086	4.39091	0.209878	0.94294
UBE2A	UBE2A	0.375765	9.83744	3.04989	0.161944	0.912523
VARS2	VARS2	0.375748	9.89498	2.41368	0.186067	0.94294
EIF3L	EIF3L	0.375652	9.79125	3.72964	0.152503	0.912523
HMGB2	HMGB2	0.375634	9.94998	6.99793	0.0369953	0.787652
SMIM19	SMIM19	0.375634	9.77938	0.905293	0.503215	0.969772
NFU1	NFU1	0.375354	9.8317	2.7257	0.1906	0.94294
NUDCD2	NUDCD2	0.375307	9.90253	2.1277	0.22819	0.95352
SLC29A1	SLC29A1	0.375256	9.76853	2.9474	0.23751	0.954493
ISCA1	ISCA1	0.375081	9.89429	4.03498	0.105441	0.861682
RHOD	RHOD	0.375049	9.77751	1.68674	0.364822	0.968634
PRRC2B	PRRC2B	0.374911	9.75305	4.41435	0.176595	0.934873
VTI1B	VTI1B	-0.374832	9.81907	4.17237	0.1097	0.861682
EP400	EP400	0.374351	9.80009	5.1318	0.0871357	0.84022
KHSRP	KHSRP	0.374237	9.75002	3.92516	0.208736	0.94294
SNRNP40	SNRNP40	0.374209	9.82918	2.79579	0.18662	0.94294
SCAF11	SCAF11	0.374054	9.87069	2.63818	0.167793	0.917549
SEPTIN8	SEPTIN8	-0.374038	9.79014	2.95948	0.205961	0.94294
PRMT7	PRMT7	-0.373732	9.75949	7.26555	0.0774121	0.84022
TXNIP	TXNIP	0.373629	9.7655	3.61599	0.205893	0.94294
ABRACL	ABRACL	-0.373024	10.0956	3.26256	0.138373	0.902979
FAM161A	FAM161A	-0.372866	9.75987	3.72427	0.195421	0.94294
CNOT3	CNOT3	-0.372694	9.75116	3.24048	0.251331	0.960364
DRG1	DRG1	0.37248	9.87175	2.00299	0.240605	0.954493
ABHD16A	ABHD16A	-0.372417	9.79531	2.15221	0.272111	0.960364
YIPF4	YIPF4	0.372206	9.76401	3.68554	0.192371	0.94294
RHOT2	RHOT2	-0.371965	9.76853	2.71214	0.257482	0.960364
AHSA1	AHSA1	0.37172	9.85805	3.91397	0.11606	0.876204
PYM1	PYM1	0.371486	9.74849	5.1733	0.155641	0.912523
RNF11	RNF11	-0.371415	9.84777	2.44065	0.191639	0.94294
ENSCSAG00000003373	ENSCSAG00000003373	-0.371316	9.84137	2.96669	0.157731	0.912523
FRYL	FRYL	0.37103	9.73933	1.14021	0.529088	0.971132
SZRD1	SZRD1	0.370987	9.81362	2.54534	0.21037	0.94294
ENSCSAG00000009656	ENSCSAG00000009656	-0.370875	9.75647	3.85296	0.198474	0.94294
ZNF627	ZNF627	0.37073	9.72198	0.793582	0.671835	0.983607
KPNA2	KPNA2	0.370575	10.0501	2.63904	0.164537	0.912523
FAM120A	FAM120A	-0.370457	9.80156	3.60293	0.144346	0.909144
WDR73	WDR73	0.370455	9.76815	2.86672	0.241804	0.954493
ENSCSAG00000010553	ENSCSAG00000010553	0.370076	9.7523	6.1108	0.11535	0.87603
ABCC5	ABCC5	0.369856	9.76213	2.59415	0.278329	0.960364
TRABD	TRABD	-0.369831	9.80559	2.78968	0.196669	0.94294
ENOPH1	ENOPH1	-0.369653	9.87035	3.08582	0.140616	0.902979
COMTD1	COMTD1	0.369329	9.93331	2.95692	0.136182	0.902722
ENSCSAG00000001089	ENSCSAG00000001089	0.36915	9.76214	3.90614	0.201563	0.94294
TEX10	TEX10	0.368812	9.76364	2.71589	0.26402	0.960364
INTS10	INTS10	0.368376	9.78459	3.33574	0.189659	0.94294
ZNF581	ZNF581	-0.368241	9.7931	3.66491	0.153087	0.912523
EPS8L2	EPS8L2	0.368113	9.78681	3.06335	0.195626	0.94294
UROD	UROD	0.368061	9.77938	2.6341	0.254609	0.960364
BPGM	BPGM	-0.367716	9.84101	2.32545	0.215732	0.94294
ZBTB6	ZBTB6	-0.367258	9.75077	2.93175	0.281884	0.960364
LTA4H	LTA4H	-0.366809	9.80558	2.68432	0.210781	0.94294
CNDP2	CNDP2	-0.366789	9.8034	4.83832	0.0978423	0.854865
SEC61A1	SEC61A1	-0.366728	9.87768	2.84776	0.159525	0.912523
IFRD1	IFRD1	0.366532	9.85168	3.49071	0.117164	0.878589
DTL	DTL	0.366051	9.76214	4.24654	0.198658	0.94294
RNF213	RNF213	-0.366	10.6719	1.71012	0.191128	0.94294
NSRP1	NSRP1	0.36589	9.82918	0.707279	0.508382	0.970724
ENSCSAG00000005219	ENSCSAG00000005219	0.365871	9.77153	4.77531	0.129866	0.891331
SMYD5	SMYD5	-0.365535	9.76213	3.78179	0.191065	0.94294
ZNF131	ZNF131	-0.365442	9.76288	3.36906	0.224509	0.95352
CLUH	CLUH	0.365315	9.78607	2.69771	0.230616	0.954493
SAT1	SAT1	-0.365302	10.5711	4.31336	0.0379477	0.788246
LETMD1	LETMD1	0.365295	9.75	5.43335	0.150783	0.912523
EIF3I	EIF3I	0.365157	10.2293	6.02376	0.0908911	0.842885
GRPEL1	GRPEL1	-0.364961	9.94831	3.3064	0.127269	0.887597
MAP2K3	MAP2K3	0.364895	9.90287	2.9355	0.136595	0.902722
IPMK	IPMK	0.364852	9.81725	4.38614	0.102458	0.857954
BRD4	BRD4	0.36475	9.8651	2.45885	0.185232	0.94294
ADAMTS1	ADAMTS1	0.364456	10.0055	2.48212	0.115312	0.87603
MGAT4B	MGAT4B	-0.363914	9.79088	2.87964	0.205561	0.94294
EMC9	EMC9	0.363864	9.83098	2.28052	0.229409	0.95352
C9orf64	C9orf64	-0.363848	9.74773	2.92405	0.290153	0.960374
USP1	USP1	0.363724	9.78903	2.80235	0.239187	0.954493
TJP1	TJP1	-0.363359	9.90935	2.59221	0.166534	0.917549
C6orf89	C6orf89	0.363356	9.75268	3.74287	0.211614	0.94294
KDELR2	KDELR2	0.36331	10.0821	3.81794	0.108158	0.861682
HERPUD2	HERPUD2	0.363223	9.7659	3.29577	0.213412	0.94294
ACTR3	ACTR3	-0.363132	10.0141	2.33095	0.207351	0.94294
TMED10	TMED10	0.362941	10.0201	3.09464	0.155298	0.912523
M6PR	M6PR	0.362829	10.0042	3.16347	0.127934	0.887597
ABCC3	ABCC3	0.362531	9.7659	3.27045	0.216915	0.94294
TOGARAM1	TOGARAM1	-0.362037	9.81724	3.00019	0.189415	0.94294
EXOSC8	EXOSC8	0.361919	9.86263	2.39555	0.206091	0.94294
NFKB2	NFKB2	0.361535	9.79972	2.81937	0.205373	0.94294
ENSCSAG00000003176	ENSCSAG00000003176	-0.361433	9.79272	0.0479689	0.867429	0.991193
ENSCSAG00000013349	ENSCSAG00000013349	-0.361025	9.89601	2.71194	0.163902	0.912523
MCM2	MCM2	-0.360961	9.76891	2.52959	0.292393	0.960374
ENSCSAG00000019636	ENSCSAG00000019636	-0.360633	10.0627	3.49943	0.14898	0.912523
ACOX1	ACOX1	-0.360251	9.75267	2.84969	0.278358	0.960364
CCDC6	CCDC6	-0.360111	9.7775	3.33767	0.190837	0.94294
TNS3	TNS3	0.360008	9.80997	2.08122	0.2651	0.960364
ENSCSAG00000009802	ENSCSAG00000009802	0.35935	10.2962	5.56042	0.102982	0.857954
GNG11	GNG11	0.359162	9.76891	2.5062	0.285477	0.960374
AKIRIN1	AKIRIN1	-0.358922	9.81617	2.94197	0.179865	0.940051
RAB18	RAB18	0.358869	9.76327	4.04545	0.178914	0.937555
PRPF8	PRPF8	0.358594	9.92088	2.476	0.187284	0.94294
SCAND1	SCAND1	-0.358553	10.0128	4.43327	0.0869256	0.84022
BTG1	BTG1	0.358492	9.77303	2.79575	0.238357	0.954493
SKP2	SKP2	0.357773	9.75192	2.73783	0.299356	0.960635
EAF1	EAF1	0.357469	9.73511	2.94562	0.336368	0.968634
UPP1	UPP1	0.357396	9.84956	2.60768	0.181169	0.94159
TEDC1	TEDC1	-0.357337	9.84921	2.5369	0.181329	0.94159
CIZ1	CIZ1	0.357295	9.75154	3.70874	0.22058	0.948169
TSPO	TSPO	0.357118	10.0522	5.11496	0.0739779	0.837631
RHOB	RHOB	-0.357081	10.6713	6.83862	0.00899097	0.461783
TAPBPL	TAPBPL	-0.356179	9.79199	0.750664	0.526164	0.970796
WASF2	WASF2	0.356097	9.8991	2.59404	0.165214	0.912523
DCTN6	DCTN6	-0.356009	9.76553	4.11348	0.169439	0.917549
MECP2	MECP2	-0.355994	9.75495	2.63904	0.291345	0.960374
SEC11A	SEC11A	0.355811	10.1007	3.49423	0.162958	0.912523
NME6	NME6	0.355717	9.80596	2.68135	0.203437	0.94294
SERTAD3	SERTAD3	-0.355271	9.76965	3.04881	0.223968	0.95352
GEMIN5	GEMIN5	0.355271	9.77415	2.30801	0.287463	0.960374
CHAF1A	CHAF1A	-0.354946	9.88877	2.79959	0.152466	0.912523
GNAI3	GNAI3	-0.354558	9.83636	1.9768	0.257698	0.960364
FNTA	FNTA	-0.354544	9.80815	2.69147	0.21065	0.94294
WDYHV1	WDYHV1	-0.354536	9.75874	2.64308	0.283896	0.960374
EIF4EBP2	EIF4EBP2	0.354492	9.77453	3.17749	0.208316	0.94294
RNF145	RNF145	0.354382	9.74391	3.92829	0.229171	0.95352
ARHGAP35	ARHGAP35	-0.35423	9.75458	2.07195	0.353024	0.968634
TUT7	TUT7	-0.353904	9.73319	2.67995	0.365911	0.968634
RALGAPA1	RALGAPA1	0.353791	9.76965	3.95984	0.171472	0.922542
ITGA6	ITGA6	0.353708	9.78087	6.41829	0.0730021	0.830384
PFKM	PFKM	-0.353698	9.80046	3.05683	0.185247	0.94294
ENSCSAG00000011825	ENSCSAG00000011825	0.35351	10.0812	4.21104	0.0835735	0.84022
RIPK2	RIPK2	-0.353147	9.75609	4.80943	0.148949	0.912523
RFK	RFK	-0.352411	9.7931	1.19815	0.416834	0.969772
SEC31A	SEC31A	-0.352138	9.84529	2.38962	0.206225	0.94294
CA2	CA2	0.351481	9.78718	2.58452	0.237782	0.954493
PHLDB2	PHLDB2	0.351441	9.89703	3.05101	0.125779	0.887597
GZF1	GZF1	0.351406	9.75381	3.10895	0.254026	0.960364
DERA	DERA	-0.351283	9.82052	2.46264	0.216668	0.94294
EIPR1	EIPR1	-0.351168	9.82196	3.48567	0.145986	0.912523
ENSCSAG00000015704	ENSCSAG00000015704	0.351123	9.75608	5.06355	0.15966	0.912523
E2F4	E2F4	0.351122	9.8492	2.68185	0.175555	0.931435
RCAN1	RCAN1	-0.350953	9.80778	4.42201	0.0952764	0.84943
SLC26A6	SLC26A6	-0.350903	9.75306	3.79865	0.211497	0.94294
CEBPZ	CEBPZ	0.350646	9.84136	2.6368	0.182624	0.94294
ENSCSAG00000009374	ENSCSAG00000009374	-0.350547	9.75987	4.34325	0.163683	0.912523
EIF2D	EIF2D	0.34986	9.7749	2.82253	0.236378	0.954493
METAP1	METAP1	0.349836	9.79679	2.72675	0.214937	0.94294
EIF2B5	EIF2B5	-0.349655	9.80266	2.72977	0.204622	0.94294
DDB1	DDB1	0.349461	9.90901	2.19958	0.214101	0.94294
APC	APC	0.349172	9.76515	8.80558	0.0461982	0.819904
LLPH	LLPH	0.348856	9.80669	1.76806	0.312062	0.968634
DECR1	DECR1	0.348826	10.0068	3.16837	0.148879	0.912523
LATS1	LATS1	0.348601	9.76778	2.53623	0.277384	0.960364
CAPN1	CAPN1	-0.348441	9.78459	2.64302	0.242333	0.954493
TIPARP	TIPARP	-0.348162	9.88978	3.54655	0.105156	0.861682
ENSCSAG00000007199	ENSCSAG00000007199	0.348096	9.79384	2.6775	0.220829	0.948421
PNN	PNN	-0.347739	9.9175	2.3711	0.175294	0.93104
VAMP8	VAMP8	-0.347363	9.946	1.98717	0.258267	0.960364
GNB1	GNB1	0.347357	9.77228	2.87326	0.233315	0.954493
GADD45A	GADD45A	0.346847	9.81726	3.37934	0.149435	0.912523
ATP6V1E1	ATP6V1E1	0.346791	9.7659	3.79317	0.185249	0.94294
CAMK1	CAMK1	-0.346651	9.76326	5.01932	0.131563	0.894418
TAF12	TAF12	0.346229	9.79052	1.75577	0.340976	0.968634
C5orf22	C5orf22	-0.34615	9.72855	0.37765	0.746847	0.987669
COMMD9	COMMD9	0.34578	9.77826	2.06711	0.304271	0.963735
GTPBP4	GTPBP4	0.345724	9.99174	2.67272	0.156287	0.912523
CCNA2	CCNA2	-0.345575	9.83242	0.754095	0.532143	0.97361
ENSCSAG00000000090	ENSCSAG00000000090	-0.345509	10.2413	0.0129065	0.929358	0.997116
TMBIM1	TMBIM1	-0.345132	9.80303	3.03389	0.183391	0.94294
TBP	TBP	-0.345111	9.81289	2.74503	0.196854	0.94294
SLC25A13	SLC25A13	-0.344672	9.8808	2.17591	0.203111	0.94294
RTF1	RTF1	0.34467	9.81617	2.19449	0.23955	0.954493
ABCE1	ABCE1	0.344638	9.88635	1.59783	0.294982	0.960374
HADHA	HADHA	0.344147	10.0282	2.75614	0.163053	0.912523
ZFHX3	ZFHX3	0.344117	9.78829	4.80074	0.113251	0.870002
FH	FH	-0.343993	9.86685	3.36115	0.137541	0.902841
CLPTM1	CLPTM1	0.343742	9.82377	1.95168	0.264785	0.960364
MYO1B	MYO1B	-0.343588	10.0267	2.8678	0.125098	0.887597
NFIC	NFIC	0.343266	9.88496	2.27135	0.194154	0.94294
PPCS	PPCS	0.343086	9.79421	2.63984	0.231309	0.954493
TSEN34	TSEN34	0.342235	9.96742	2.41105	0.213796	0.94294
PCIF1	PCIF1	0.342141	9.75949	3.67133	0.201929	0.94294
ENSCSAG00000014988	ENSCSAG00000014988	-0.342119	9.75154	5.24617	0.153244	0.912523
ENSCSAG00000015504	ENSCSAG00000015504	-0.341606	9.87105	3.46437	0.140604	0.902979
ENSCSAG00000014391	ENSCSAG00000014391	-0.341418	9.79494	2.61922	0.227938	0.95352
TLK2	TLK2	-0.341086	9.75912	3.69373	0.209882	0.94294
MIER1	MIER1	-0.34099	9.79936	2.78729	0.206572	0.94294
CLNS1A	CLNS1A	0.340715	10.0345	2.82189	0.190547	0.94294
PRKCSH	PRKCSH	0.340612	9.87628	2.05138	0.242346	0.954493
YARS2	YARS2	0.340205	9.80265	2.11907	0.26335	0.960364
DDX17	DDX17	0.34016	9.88601	1.93147	0.245353	0.960364
POLD2	POLD2	-0.340127	10.0457	5.3141	0.0807662	0.84022
GPR108	GPR108	-0.340081	9.77677	3.55051	0.178211	0.936547
ENSCSAG00000006124	ENSCSAG00000006124	0.339946	9.78011	2.35299	0.269744	0.960364
PINX1	PINX1	0.339903	9.7805	3.25607	0.197876	0.94294
YKT6	YKT6	-0.339779	9.80486	2.44535	0.228872	0.95352
SLC8A1	SLC8A1	0.339419	10.2367	3.39127	0.0656976	0.827552
TIMM29	TIMM29	0.339343	9.74315	3.78482	0.244856	0.960364
S100A1	S100A1	0.339306	10.5134	4.03156	0.107609	0.861682
COPE	COPE	0.339289	10.1182	2.6144	0.225199	0.95352
KIF3A	KIF3A	0.339283	9.77527	3.19333	0.204614	0.94294
COQ5	COQ5	0.339136	9.761	2.63929	0.283748	0.960374
TBCD	TBCD	-0.33878	9.81943	2.2273	0.234697	0.954493
NTMT1	NTMT1	0.338735	9.84671	2.00427	0.240072	0.954493
TPBG	TPBG	0.338615	9.89186	2.02168	0.21012	0.94294
PYCR1	PYCR1	-0.338601	9.7659	3.5224	0.201078	0.94294
NOP14	NOP14	0.338334	9.88877	2.14786	0.208606	0.94294
TRIP13	TRIP13	-0.338326	9.80925	6.21264	0.0678365	0.829003
NUP54	NUP54	0.337763	9.77863	2.85762	0.224272	0.95352
THOC2	THOC2	0.337756	9.82485	1.92843	0.26665	0.960364
ENSCSAG00000000369	ENSCSAG00000000369	-0.337639	9.94994	2.49299	0.160676	0.912523
LAP3	LAP3	-0.337553	9.96578	0.474985	0.58084	0.979312
ETFA	ETFA	-0.337483	9.97231	3.33839	0.133575	0.898073
RAB14	RAB14	-0.33728	9.89462	2.14548	0.208607	0.94294
ENSCSAG00000003817	ENSCSAG00000003817	-0.33723	9.88946	2.69389	0.158551	0.912523
METAP2	METAP2	-0.336875	9.82738	2.16721	0.237843	0.954493
CLN6	CLN6	-0.336738	9.79384	2.90685	0.204187	0.94294
PIH1D1	PIH1D1	0.336313	9.89394	2.73134	0.171225	0.922209
MORC4	MORC4	-0.335881	9.8023	7.88976	0.0374517	0.788246
RNMT	RNMT	-0.335684	9.81471	2.15609	0.248465	0.960364
NAV2	NAV2	-0.335547	9.75571	4.22616	0.17853	0.937235
TP53BP2	TP53BP2	0.335546	10.3154	4.27234	0.0460238	0.819904
H1-3	H1-3	0.335236	10.0373	1.61712	0.203649	0.94294
RAB8A	RAB8A	-0.33518	9.81616	2.2654	0.245605	0.960364
CHP1	CHP1	0.334966	9.80412	3.50515	0.150255	0.912523
FARSA	FARSA	0.334569	9.8485	1.89058	0.26961	0.960364
MYNN	MYNN	-0.334402	9.74468	4.53037	0.198872	0.94294
ENSCSAG00000000619	ENSCSAG00000000619	0.333982	9.93365	2.30156	0.183238	0.94294
ENSCSAG00000018642	ENSCSAG00000018642	0.33398	9.79752	2.2535	0.26109	0.960364
VEZF1	VEZF1	-0.333913	9.87139	4.03502	0.0889413	0.842885
EDARADD	EDARADD	-0.333899	9.78829	1.1791	0.43631	0.969772
FKBP15	FKBP15	0.333846	9.82377	2.01306	0.259747	0.960364
TBCK	TBCK	-0.333637	9.76326	2.46152	0.287203	0.960374
PREP	PREP	-0.333622	9.76477	2.94347	0.2371	0.954493
ENSCSAG00000002555	ENSCSAG00000002555	0.333431	9.83923	1.26409	0.381554	0.969772
CORO1B	CORO1B	0.333406	9.92392	1.563	0.297366	0.960374
DST	DST	0.333282	9.99688	1.60345	0.23096	0.954493
CLPB	CLPB	0.33326	9.75609	3.73848	0.208224	0.94294
FOXM1	FOXM1	-0.332855	9.77676	2.81265	0.237805	0.954493
CENPW	CENPW	0.332815	9.93734	3.27002	0.140559	0.902979
SAAL1	SAAL1	-0.332535	9.7504	2.11431	0.36418	0.968634
FNDC3B	FNDC3B	0.332302	9.87697	1.79057	0.251488	0.960364
HAUS6	HAUS6	-0.332296	9.76741	3.35238	0.21097	0.94294
KRT81	KRT81	0.332271	9.85134	0.710303	0.456469	0.969772
UTP4	UTP4	0.332241	9.82846	2.26184	0.232635	0.954493
GALK2	GALK2	0.332223	9.79199	2.45753	0.238268	0.954493
VAV3	VAV3	0.332179	9.75798	2.03944	0.348789	0.968634
EDC3	EDC3	-0.331933	9.73511	3.62714	0.27848	0.960364
ABCB7	ABCB7	-0.33157	9.76176	3.04772	0.241405	0.954493
ENSCSAG00000010990	ENSCSAG00000010990	-0.331128	9.81362	2.29244	0.247281	0.960364
MITD1	MITD1	-0.331018	9.79384	1.18198	0.430378	0.969772
UCP2	UCP2	-0.33082	9.76816	1.98211	0.348149	0.968634
NR3C1	NR3C1	0.330783	9.75645	3.24958	0.255128	0.960364
ARRDC1	ARRDC1	0.330736	9.7719	2.7419	0.245034	0.960364
EXT2	EXT2	0.330552	9.77602	3.49853	0.192724	0.94294
ZFYVE26	ZFYVE26	0.330487	9.7243	6.29722	0.208219	0.94294
CCDC51	CCDC51	0.32996	9.75987	2.79248	0.266434	0.960364
CCDC124	CCDC124	0.329949	9.87663	2.4758	0.202254	0.94294
UNC5D	UNC5D	0.329715	9.79051	4.10814	0.142178	0.903041
CD3EAP	CD3EAP	0.329435	9.78235	2.10192	0.294591	0.960374
GABARAPL2	GABARAPL2	0.329229	10.033	3.32241	0.137197	0.902841
ELL2	ELL2	-0.329226	9.761	1.86233	0.364735	0.968634
HYAL1	HYAL1	-0.329091	9.80009	3.60538	0.155032	0.912523
SMCHD1	SMCHD1	0.329074	9.86649	1.98298	0.236906	0.954493
ENSCSAG00000013985	ENSCSAG00000013985	-0.328886	9.75002	2.74203	0.297565	0.960374
UBE4B	UBE4B	-0.328852	9.74964	2.39659	0.33292	0.968634
ENSCSAG00000000307	ENSCSAG00000000307	0.328785	9.76439	1.76252	0.378733	0.969772
TCEA1	TCEA1	-0.328629	10.0733	3.15894	0.113482	0.870002
ENSCSAG00000017280	ENSCSAG00000017280	0.32857	9.82232	1.98838	0.267441	0.960364
CERS5	CERS5	0.328534	9.75533	4.5902	0.165056	0.912523
ENSCSAG00000006596	ENSCSAG00000006596	-0.328325	9.73511	3.70928	0.289919	0.960374
B3GALNT2	B3GALNT2	0.328123	9.79236	3.55183	0.158901	0.912523
BMS1	BMS1	-0.327394	9.88496	2.09518	0.217605	0.943524
XPO5	XPO5	-0.327368	9.761	3.09638	0.241229	0.954493
HS1BP3	HS1BP3	0.327009	9.78495	2.11267	0.290438	0.960374
CCT6A	CCT6A	-0.326971	10.5372	8.262	0.0249306	0.707495
PSMG3	PSMG3	0.326959	9.87803	2.15117	0.218813	0.943979
NUTF2	NUTF2	0.326798	10.3768	5.03172	0.121073	0.884014
EIF2B3	EIF2B3	0.326654	9.77116	3.45636	0.200687	0.94294
ARID1A	ARID1A	0.326124	9.82087	2.41444	0.230837	0.954493
POLL	POLL	-0.325954	9.74009	5.26758	0.17037	0.919592
ENSCSAG00000006524	ENSCSAG00000006524	0.325938	9.90969	2.31635	0.192258	0.94294
PKIA	PKIA	0.3256	9.7942	1.82168	0.321317	0.968634
TRIB3	TRIB3	-0.325122	9.73856	0.208697	0.79529	0.991193
ARID4B	ARID4B	0.325028	9.98334	2.41603	0.154588	0.912523
TRPC4AP	TRPC4AP	0.324783	9.76552	2.92193	0.242236	0.954493
CHMP1A	CHMP1A	-0.324761	9.80193	2.11031	0.269625	0.960364
H2AJ	H2AJ	-0.324641	10.2715	3.50339	0.0699807	0.829003
ENSCSAG00000002172	ENSCSAG00000002172	0.324516	9.8714	0.95525	0.437226	0.969772
MRPL13	MRPL13	0.32437	10.0432	4.66645	0.10821	0.861682
ENSCSAG00000012584	ENSCSAG00000012584	-0.324236	9.83242	1.73493	0.315164	0.968634
CYFIP1	CYFIP1	0.324066	9.83278	1.86841	0.275474	0.960364
SLCO4A1	SLCO4A1	-0.323893	9.77677	4.256	0.151788	0.912523
BAK1	BAK1	-0.323396	9.77153	1.72313	0.364438	0.968634
FEN1	FEN1	-0.323338	9.83708	3.3056	0.168714	0.917549
ZNF507	ZNF507	0.323325	9.73703	4.8957	0.199401	0.94294
ATP1A1	ATP1A1	-0.322908	9.91987	0.642594	0.516917	0.970724
UTP23	UTP23	0.32285	9.81253	1.73775	0.307217	0.96663
PGM2	PGM2	0.322625	9.80925	1.93287	0.280053	0.960364
RGS14	RGS14	-0.32252	9.78607	2.28053	0.269053	0.960364
HNRNPDL	HNRNPDL	-0.322354	10.7527	8.25529	0.00804778	0.435805
MGST3	MGST3	0.322284	10.84	6.52835	0.0491555	0.819904
PDCD10	PDCD10	0.322152	9.9648	2.08097	0.214455	0.94294
ETFB	ETFB	0.322004	10.0096	2.34022	0.216985	0.94294
AGRN	AGRN	0.321966	9.81471	1.79389	0.295784	0.960374
UHRF1BP1L	UHRF1BP1L	0.321923	9.77825	2.95854	0.214994	0.94294
MRPL46	MRPL46	0.32177	9.85523	1.46198	0.335455	0.968634
SYNGR1	SYNGR1	0.321705	9.89257	1.03084	0.410989	0.969772
C1orf35	C1orf35	0.321392	9.83672	2.18401	0.227849	0.95352
ENSCSAG00000018127	ENSCSAG00000018127	0.321143	9.75382	2.30202	0.355698	0.968634
ISYNA1	ISYNA1	-0.320822	9.85381	1.96335	0.260593	0.960364
FAM174C	FAM174C	0.320808	10.0602	2.68025	0.125913	0.887597
KIAA1217	KIAA1217	-0.320548	9.76439	2.94384	0.249132	0.960364
SEC23IP	SEC23IP	0.320012	9.7576	3.00971	0.251468	0.960364
TBL2	TBL2	-0.319963	9.8158	2.08407	0.25681	0.960364
POLE4	POLE4	-0.319822	10.4166	5.0361	0.112192	0.866573
EIF2B1	EIF2B1	-0.319709	9.79014	2.29157	0.273618	0.960364
ENSCSAG00000019418	ENSCSAG00000019418	0.319704	9.77415	2.59527	0.262542	0.960364
ENSCSAG00000016748	ENSCSAG00000016748	-0.31961	9.80742	2.09681	0.260911	0.960364
LCMT1	LCMT1	0.319576	9.77003	2.26888	0.295498	0.960374
PSIP1	PSIP1	0.319514	10.0691	2.47387	0.209215	0.94294
P4HA1	P4HA1	-0.319253	9.80522	1.95923	0.278965	0.960364
RNF146	RNF146	-0.319206	9.73626	4.89663	0.199269	0.94294
ENSCSAG00000009229	ENSCSAG00000009229	-0.318664	9.77078	3.7155	0.189099	0.94294
PDGFA	PDGFA	-0.318644	9.81544	2.55611	0.215052	0.94294
BNIP2	BNIP2	0.318539	9.77788	2.19731	0.2938	0.960374
METTL22	METTL22	0.318366	9.76251	2.76883	0.25985	0.960364
ENSCSAG00000001053	ENSCSAG00000001053	-0.318324	9.83205	2.38599	0.214777	0.94294
PKIG	PKIG	-0.318313	9.76062	4.84275	0.148771	0.912523
KIF2A	KIF2A	-0.317933	9.90764	2.06077	0.205695	0.94294
ENY2	ENY2	0.317863	10.4363	5.40202	0.0984009	0.854865
PPP1R11	PPP1R11	0.317786	9.77415	2.6969	0.251655	0.960364
NENF	NENF	-0.317657	9.86684	1.49548	0.31185	0.968634
YWHAH	YWHAH	0.317619	9.95295	3.72627	0.108603	0.861682
COX11	COX11	-0.317407	9.81581	1.725	0.29777	0.960374
ENSCSAG00000000058	ENSCSAG00000000058	-0.317345	9.77974	3.68543	0.173694	0.925504
ENSCSAG00000002184	ENSCSAG00000002184	-0.317101	9.76853	0.481089	0.641082	0.979312
TGIF1	TGIF1	-0.317011	10.0376	2.24759	0.165402	0.912551
HEXB	HEXB	-0.316609	9.75836	4.6121	0.161098	0.912523
DNAJC25	DNAJC25	0.316213	9.76477	2.84538	0.252021	0.960364
KIFC1	KIFC1	-0.31593	9.75192	1.73238	0.43442	0.969772
EIF1AX	EIF1AX	0.315882	9.98401	2.28195	0.206395	0.94294
SPG7	SPG7	0.315835	9.8707	1.97068	0.234167	0.954493
GINS1	GINS1	0.315594	9.8492	2.45817	0.226223	0.95352
SPATS2L	SPATS2L	0.315585	9.84315	1.65602	0.290462	0.960374
DLG5	DLG5	-0.315451	9.78977	1.0618	0.442866	0.969772
SLC3A2	SLC3A2	-0.315118	10.0869	2.3487	0.1605	0.912523
RNF141	RNF141	0.314898	9.76213	2.92294	0.25051	0.960364
TECR	TECR	0.31479	10.0494	3.00583	0.192348	0.94294
CCND3	CCND3	-0.314692	9.78012	2.57434	0.249817	0.960364
ENSCSAG00000000395	ENSCSAG00000000395	0.314526	10.9739	3.35474	0.0846747	0.84022
EGR1	EGR1	0.314471	9.75001	6.63499	0.115263	0.87603
EEA1	EEA1	-0.314358	9.88358	2.12234	0.207457	0.94294
NUMA1	NUMA1	0.314205	9.84635	1.89075	0.256041	0.960364
ZNF451	ZNF451	0.314141	9.74392	1.80207	0.421145	0.969772
DUSP1	DUSP1	-0.314118	10.8661	2.44552	0.118026	0.878589
TIAL1	TIAL1	0.314084	9.89084	1.92467	0.229143	0.95352
TOPBP1	TOPBP1	-0.313935	9.80046	0.898497	0.483093	0.969772
EWSR1	EWSR1	0.312893	9.82305	1.91307	0.266049	0.960364
COA4	COA4	-0.312747	9.8335	2.30627	0.227457	0.95352
API5	API5	-0.312739	9.82558	1.60285	0.313881	0.968634
LSM1	LSM1	-0.312683	9.87349	1.85179	0.247116	0.960364
MBD3	MBD3	0.312465	9.73087	2.9771	0.347832	0.968634
MDM2	MDM2	0.312245	9.83957	0.890436	0.390045	0.969772
SERINC2	SERINC2	-0.312229	9.81071	2.77309	0.208724	0.94294
MTMR10	MTMR10	0.311894	9.75796	2.42867	0.330696	0.968634
ARPC5L	ARPC5L	0.311724	9.94101	2.02271	0.22386	0.95352
RHOC	RHOC	-0.311653	10.154	3.38388	0.154208	0.912523
NR1D2	NR1D2	0.311542	9.73855	2.8932	0.343305	0.968634
REXO2	REXO2	0.311503	9.79531	0.0293904	0.901116	0.995051
CHRDL1	CHRDL1	-0.311219	9.97004	2.17923	0.202195	0.94294
ENSCSAG00000018742	ENSCSAG00000018742	0.311212	9.85204	1.12663	0.4047	0.969772
MRTO4	MRTO4	0.310864	9.79531	2.28847	0.265891	0.960364
IGHMBP2	IGHMBP2	0.310614	9.75911	2.45593	0.298612	0.960635
RELN	RELN	0.310598	10.0137	2.28803	0.154108	0.912523
FGFR1	FGFR1	-0.310595	9.85062	1.59045	0.287046	0.960374
EAPP	EAPP	0.310311	9.76853	2.41405	0.283002	0.960374
TXNDC17	TXNDC17	-0.310219	10.0273	2.7493	0.190089	0.94294
C16orf91	C16orf91	0.31011	9.79899	3.9418	0.140786	0.902979
CD46	CD46	-0.30992	9.83565	0.450189	0.598611	0.979312
KIRREL1	KIRREL1	0.30979	9.78976	2.03195	0.285557	0.960374
RDX	RDX	-0.309563	9.78086	2.09172	0.295475	0.960374
ZNF592	ZNF592	0.309525	9.76062	2.82404	0.273877	0.960364
BCL2L2	BCL2L2	0.309411	9.76213	3.60293	0.209477	0.94294
ZBTB38	ZBTB38	-0.309373	9.74124	6.60192	0.125853	0.887597
SF3B4	SF3B4	-0.309323	10.0198	2.54339	0.177329	0.934873
UVRAG	UVRAG	-0.309295	9.76439	2.1551	0.320565	0.968634
COG3	COG3	-0.308723	9.761	2.88064	0.267057	0.960364
ENSCSAG00000010119	ENSCSAG00000010119	0.308665	10.0373	3.08402	0.161835	0.912523
SRSF5	SRSF5	-0.308593	9.86544	1.97856	0.238873	0.954493
ENSCSAG00000016091	ENSCSAG00000016091	-0.308434	9.76891	2.87949	0.249112	0.960364
NDUFAF4	NDUFAF4	0.308044	9.76778	6.42961	0.083474	0.84022
PLP2	PLP2	-0.308017	10.5688	6.99598	0.0586719	0.819904
ENSCSAG00000014518	ENSCSAG00000014518	-0.30796	9.82052	0.372666	0.641041	0.979312
TUBGCP2	TUBGCP2	-0.307852	9.78049	3.04428	0.211963	0.94294
MORC3	MORC3	0.307694	9.75608	2.44573	0.304387	0.963735
SPATS2	SPATS2	-0.307522	9.73586	2.55968	0.362995	0.968634
GPN2	GPN2	0.307428	9.81943	2.47904	0.216273	0.94294
RPIA	RPIA	-0.307283	9.76665	3.57131	0.200001	0.94294
NDUFA2	NDUFA2	-0.307247	9.86825	10.7974	0.0106211	0.496976
FAM216A	FAM216A	0.306994	9.84707	0.672537	0.517442	0.970724
NDUFS7	NDUFS7	-0.30695	9.94898	3.22668	0.137546	0.902841
ENSCSAG00000013302	ENSCSAG00000013302	0.306691	9.82882	2.05978	0.241036	0.954493
RPP25L	RPP25L	0.306394	9.81726	1.58675	0.33669	0.968634
SLC31A1	SLC31A1	0.306357	9.8281	1.55327	0.330854	0.968634
ENSCSAG00000019301	ENSCSAG00000019301	0.306241	9.88147	2.16444	0.214218	0.94294
KANSL1	KANSL1	0.306138	9.81978	1.82666	0.326821	0.968634
NDUFAF7	NDUFAF7	0.305855	9.79899	2.19074	0.261969	0.960364
TCOF1	TCOF1	0.305842	9.80266	2.13315	0.273584	0.960364
CCDC12	CCDC12	0.305662	9.76815	3.06825	0.228595	0.95352
TMED7	TMED7	-0.305604	9.77937	2.28749	0.277083	0.960364
VSIR	VSIR	-0.305509	9.78829	2.39637	0.260283	0.960364
ZNF444	ZNF444	0.305248	9.75268	3.98342	0.198984	0.94294
EXOC4	EXOC4	0.305065	9.76627	1.80288	0.360613	0.968634
ROCK1	ROCK1	0.30489	9.86473	1.88366	0.248327	0.960364
ATP6V1B2	ATP6V1B2	0.304787	9.85204	1.65446	0.287988	0.960374
PXN	PXN	-0.304565	9.80559	1.77612	0.302828	0.962415
TPGS1	TPGS1	0.304548	9.80486	1.46047	0.362964	0.968634
EXOC6B	EXOC6B	0.304425	9.76815	1.56568	0.39069	0.969772
UAP1	UAP1	-0.304322	9.87836	0.860653	0.438835	0.969772
IL15	IL15	0.304179	9.77899	1.55911	0.373984	0.969772
LSM2	LSM2	-0.303875	10.0466	2.44029	0.179225	0.937921
FBXW2	FBXW2	0.303726	9.75268	2.1377	0.34843	0.968634
NPNT	NPNT	-0.303725	9.96317	1.62865	0.231102	0.954493
PSEN1	PSEN1	-0.303601	9.78384	1.86769	0.320549	0.968634
ENSCSAG00000004718	ENSCSAG00000004718	0.303408	10.1082	4.14825	0.13435	0.898739
ATAD2B	ATAD2B	-0.303305	9.76815	2.39442	0.297064	0.960374
ENSCSAG00000014769	ENSCSAG00000014769	-0.303277	10.1448	2.34385	0.145065	0.91252
PSME3	PSME3	-0.30315	9.97589	2.36486	0.190469	0.94294
SFXN4	SFXN4	-0.303134	9.86334	1.38712	0.337165	0.968634
PPIG	PPIG	0.303131	9.78384	2.69232	0.233629	0.954493
SFMBT1	SFMBT1	0.303108	9.74162	2.88532	0.316577	0.968634
TAF3	TAF3	-0.303048	9.74925	3.01176	0.272528	0.960364
PDGFB	PDGFB	0.302534	9.75836	1.70595	0.399025	0.969772
CDC20	CDC20	0.302462	9.94832	1.65842	0.30875	0.96663
TNRC6A	TNRC6A	0.30238	9.79714	1.78358	0.350709	0.968634
TLL1	TLL1	0.302361	9.72934	7.03236	0.151688	0.912523
CNOT10	CNOT10	-0.30225	9.76665	2.37124	0.291616	0.960374
COQ6	COQ6	-0.301869	9.81034	2.24169	0.250739	0.960364
ENSCSAG00000015603	ENSCSAG00000015603	0.301754	9.74316	3.30407	0.269433	0.960364
PRDX4	PRDX4	0.301645	9.94699	1.55584	0.320963	0.968634
CNPPD1	CNPPD1	-0.301596	9.78903	2.03083	0.289858	0.960374
CWC22	CWC22	0.301479	9.77714	2.13737	0.295139	0.960374
NUDT1	NUDT1	-0.301466	9.82774	1.73357	0.28888	0.960374
ENSCSAG00000000413	ENSCSAG00000000413	0.301344	9.77452	4.71416	0.132841	0.896239
NIPSNAP1	NIPSNAP1	-0.301189	9.7523	2.82304	0.285387	0.960374
ERP44	ERP44	-0.301179	9.80156	5.15976	0.0901462	0.842885
ENSCSAG00000000688	ENSCSAG00000000688	-0.301089	9.82378	4.88479	0.0902787	0.842885
ENSCSAG00000008172	ENSCSAG00000008172	-0.300987	10.3406	0.564792	0.546077	0.97511
BAG3	BAG3	-0.300637	9.80596	1.02281	0.400396	0.969772
CYB5A	CYB5A	0.300532	10.0023	2.19139	0.240677	0.954493
EPN1	EPN1	-0.300215	10.0522	2.3273	0.173265	0.925193
APBA3	APBA3	0.300207	9.75419	2.30015	0.323893	0.968634
OGFR	OGFR	-0.300189	10.4606	7.24634	0.03946	0.788246
PES1	PES1	0.300155	9.85452	1.43548	0.326773	0.968634
PPP1R15A	PPP1R15A	0.300118	10.3143	1.36784	0.242329	0.954493
CDC42EP1	CDC42EP1	0.299941	9.92222	1.95326	0.218117	0.943979
DLD	DLD	0.299886	9.85169	0.641387	0.526733	0.970796
CCNG1	CCNG1	-0.299764	9.90799	2.20772	0.198338	0.94294
TGOLN2	TGOLN2	-0.299733	9.85805	1.87026	0.257444	0.960364
PSMA7	PSMA7	0.299535	10.5783	4.98456	0.112816	0.8687
TOPORS	TOPORS	0.299318	9.80669	1.2995	0.381904	0.969772
PLPP1	PLPP1	-0.299229	9.761	2.63911	0.276214	0.960364
NOP56	NOP56	0.298879	10.0463	2.32711	0.152729	0.912523
HACD2	HACD2	-0.298802	9.75419	2.96869	0.266063	0.960364
ORMDL1	ORMDL1	0.298456	9.76928	2.25653	0.295307	0.960374
REEP4	REEP4	0.29837	9.79421	0.654271	0.561098	0.979312
NQO2	NQO2	-0.298272	9.82161	1.84574	0.290289	0.960374
NKAP	NKAP	-0.298124	9.77377	2.03812	0.311722	0.968634
ENSCSAG00000013897	ENSCSAG00000013897	0.298099	9.89085	1.02572	0.410992	0.969772
ENSCSAG00000014775	ENSCSAG00000014775	0.298034	9.87489	1.37427	0.33001	0.968634
KPNA4	KPNA4	-0.297929	9.78236	2.45692	0.259021	0.960364
GNPNAT1	GNPNAT1	-0.297676	9.77751	2.56189	0.254234	0.960364
ENSCSAG00000014706	ENSCSAG00000014706	0.29767	9.79494	1.87895	0.302436	0.962415
RABGAP1	RABGAP1	0.297654	9.7659	3.95551	0.174436	0.927735
ENSCSAG00000018921	ENSCSAG00000018921	0.29726	9.8147	1.88631	0.28093	0.960364
RGL2	RGL2	0.297103	9.75609	3.33921	0.228731	0.95352
SLU7	SLU7	0.296973	9.75267	2.59411	0.301031	0.961903
TWF1	TWF1	-0.296865	9.81071	2.59593	0.217023	0.94294
ENSCSAG00000001898	ENSCSAG00000001898	-0.296753	9.99976	1.71435	0.261947	0.960364
EHD1	EHD1	0.296746	9.76515	2.35563	0.287081	0.960374
VARS1	VARS1	-0.296664	9.8299	1.58662	0.320912	0.968634
CISD3	CISD3	0.296586	9.99592	1.84729	0.27159	0.960364
PDK2	PDK2	-0.296399	9.78533	4.53294	0.129811	0.891331
DCP1A	DCP1A	0.296311	9.78459	1.1183	0.441226	0.969772
TEX30	TEX30	0.296288	9.86965	2.44047	0.200031	0.94294
TPP1	TPP1	-0.296225	9.74124	11.3059	0.0508528	0.819904
MYO1E	MYO1E	0.295912	9.79273	1.89674	0.300993	0.961903
RIPOR1	RIPOR1	-0.295825	9.8299	1.70047	0.296071	0.960374
SLC25A37	SLC25A37	-0.295488	9.89668	1.80319	0.247807	0.960364
PPM1G	PPM1G	0.295451	10.5475	6.46841	0.0481241	0.819904
RRM2	RRM2	0.295368	10.6025	5.08137	0.0788253	0.84022
SNRNP200	SNRNP200	-0.295228	10.0364	1.72033	0.25769	0.960364
ENSCSAG00000017221	ENSCSAG00000017221	0.29496	9.78308	2.06919	0.295289	0.960374
LEPROTL1	LEPROTL1	-0.294678	9.84778	1.75352	0.273601	0.960364
LRPAP1	LRPAP1	0.294673	10.0445	1.73035	0.285461	0.960374
BCL2L13	BCL2L13	-0.294631	9.76251	3.40752	0.213813	0.94294
WAPL	WAPL	0.294613	9.79494	2.36933	0.251436	0.960364
GSTP1	GSTP1	0.294323	11.4364	5.87003	0.0362786	0.785826
MTERF4	MTERF4	0.29383	9.74888	2.45123	0.323564	0.968634
PAFAH1B3	PAFAH1B3	-0.293625	10.0642	2.17762	0.21137	0.94294
STRADB	STRADB	0.293376	9.80303	1.37276	0.37346	0.969772
ENSCSAG00000002247	ENSCSAG00000002247	-0.293098	9.83098	1.81501	0.274692	0.960364
ZFAND6	ZFAND6	0.292692	9.85276	1.3445	0.33764	0.968634
NOP58	NOP58	-0.292561	9.9956	1.9652	0.216396	0.94294
ENSCSAG00000002311	ENSCSAG00000002311	0.29256	10.1007	4.59021	0.12439	0.887597
EDEM2	EDEM2	0.292539	9.78198	0.856562	0.510338	0.970724
TBL3	TBL3	-0.292442	9.78533	2.22775	0.276757	0.960364
SMNDC1	SMNDC1	-0.292428	9.81834	1.04732	0.428293	0.969772
APOBEC3C	APOBEC3C	-0.292347	9.77116	7.51929e-05	0.995346	0.998777
DYNC1I2	DYNC1I2	0.292289	9.79752	1.51384	0.363222	0.968634
OGA	OGA	0.292133	9.74773	3.21906	0.260311	0.960364
ENSCSAG00000013078	ENSCSAG00000013078	0.292101	9.79125	1.14173	0.438752	0.969772
SCRN2	SCRN2	0.292013	9.7644	2.13344	0.320987	0.968634
ENSCSAG00000001924	ENSCSAG00000001924	0.291948	9.85452	1.71269	0.27173	0.960364
TSC22D1	TSC22D1	0.291806	9.78791	1.65476	0.332124	0.968634
ALDH1B1	ALDH1B1	-0.291805	9.76402	0.174312	0.783722	0.991193
RAB24	RAB24	0.291779	9.76364	2.11031	0.328456	0.968634
AACS	AACS	-0.29177	9.76024	2.28364	0.310331	0.967502
UBA2	UBA2	-0.291768	10.0727	2.47754	0.151925	0.912523
MKI67	MKI67	0.291745	10.0185	3.95989	0.0892607	0.842885
ERI3	ERI3	0.291489	9.80156	0.688076	0.53864	0.97511
ZNF721	ZNF721	0.29118	9.77901	1.71545	0.34357	0.968634
RNF8	RNF8	-0.290926	9.78496	1.2919	0.415377	0.969772
ENSCSAG00000008447	ENSCSAG00000008447	0.290886	10.032	6.70257	0.0388119	0.788246
GTF2F2	GTF2F2	-0.29085	9.836	1.66603	0.29162	0.960374
C6orf120	C6orf120	0.290844	9.79421	2.07065	0.282008	0.960364
HNRNPM	HNRNPM	0.290645	10.1566	2.25905	0.228745	0.95352
NUP85	NUP85	0.290149	9.80376	1.83716	0.308994	0.96663
LRRC59	LRRC59	-0.290114	10.1566	2.07157	0.237304	0.954493
ARL8B	ARL8B	-0.29007	9.84706	1.6095	0.294498	0.960374
ZFYVE21	ZFYVE21	0.290022	9.82666	1.79547	0.292018	0.960374
DUSP11	DUSP11	0.289721	9.8158	1.67755	0.30166	0.962145
IKBKG	IKBKG	-0.289709	9.80376	1.84871	0.294219	0.960374
FAM50A	FAM50A	0.289705	9.93097	1.68003	0.254452	0.960364
BRD8	BRD8	0.289252	9.83097	2.4284	0.216987	0.94294
PLSCR1	PLSCR1	-0.289251	9.97979	4.92628	0.0945281	0.848802
MRPS25	MRPS25	-0.289198	9.86825	1.2797	0.356914	0.968634
TMEM222	TMEM222	-0.289161	9.79383	1.20221	0.411616	0.969772
OGFOD1	OGFOD1	0.289097	9.77152	1.43958	0.403576	0.969772
ARHGAP29	ARHGAP29	0.289087	10.7253	6.33321	0.0211173	0.653455
KANSL2	KANSL2	-0.288971	9.80191	1.47545	0.355691	0.968634
ENSCSAG00000000170	ENSCSAG00000000170	-0.288892	9.86087	0.054093	0.856307	0.991193
TMEM134	TMEM134	-0.288761	9.77378	1.23418	0.440264	0.969772
BCAP29	BCAP29	-0.288691	9.80997	1.97065	0.276455	0.960364
C17orf80	C17orf80	0.288457	9.76628	1.95083	0.339936	0.968634
GSS	GSS	0.288394	9.80523	8.93275	0.0283472	0.731739
BABAM1	BABAM1	0.288299	9.79863	2.126	0.28267	0.960364
CRIM1	CRIM1	0.288224	9.79972	0.943717	0.458044	0.969772
NSD3	NSD3	-0.288154	9.9158	1.57034	0.269816	0.960364
SNX8	SNX8	0.288097	9.86999	1.49614	0.305526	0.963985
UBE2R2	UBE2R2	0.288037	9.82738	1.91154	0.264844	0.960364
MAP7D3	MAP7D3	0.287906	9.7704	1.77573	0.353659	0.968634
DCXR	DCXR	-0.28769	10.1147	2.51528	0.231051	0.954493
RFXANK	RFXANK	0.287508	9.78124	1.45143	0.387256	0.969772
TXLNG	TXLNG	-0.287154	9.76665	2.44667	0.290889	0.960374
ENSCSAG00000013271	ENSCSAG00000013271	0.28706	10.1073	2.62106	0.214997	0.94294
ANKRD12	ANKRD12	-0.286988	9.79235	5.13005	0.117236	0.878589
ABT1	ABT1	0.286862	9.78049	2.17549	0.287958	0.960374
TMEM126A	TMEM126A	0.286841	9.79899	1.50068	0.362547	0.968634
TBC1D20	TBC1D20	0.286819	9.77937	2.04258	0.305256	0.963743
ACTL6A	ACTL6A	0.286485	9.76477	1.64742	0.389506	0.969772
TSPAN3	TSPAN3	0.286403	10.1076	1.64644	0.335202	0.968634
CHMP6	CHMP6	0.286248	9.79863	1.45876	0.360608	0.968634
NDUFC1	NDUFC1	0.286214	9.88705	4.04719	0.106856	0.861682
WDR37	WDR37	-0.286086	9.72972	5.34535	0.211438	0.94294
CAPZB	CAPZB	0.28607	10.1276	2.73151	0.209274	0.94294
PARL	PARL	-0.285871	9.82233	4.07336	0.120147	0.884014
SUPT4H1	SUPT4H1	0.285865	9.81544	2.24499	0.246434	0.960364
ADD1	ADD1	-0.285687	9.80852	1.26873	0.388728	0.969772
BLOC1S1	BLOC1S1	-0.285575	9.95658	1.79114	0.238701	0.954493
MED6	MED6	-0.285574	9.7931	1.72441	0.326758	0.968634
VTA1	VTA1	0.285535	9.79973	1.65715	0.327185	0.968634
ENSCSAG00000002775	ENSCSAG00000002775	0.284938	12.0755	6.09974	0.013607	0.54232
AASDHPPT	AASDHPPT	0.28467	9.85769	1.21558	0.358994	0.968634
TFG	TFG	-0.284581	9.97752	1.35345	0.329942	0.968634
ABCC4	ABCC4	0.284475	9.89875	1.64112	0.257164	0.960364
DAAM1	DAAM1	0.28432	9.79935	3.1555	0.178967	0.937555
TRIM56	TRIM56	-0.284286	9.75722	3.10737	0.253358	0.960364
ACAP2	ACAP2	-0.284243	9.78458	1.78233	0.330518	0.968634
MORF4L2	MORF4L2	-0.284191	9.935	2.21923	0.223108	0.95352
LGALS3BP	LGALS3BP	-0.284174	9.98238	0.121348	0.775129	0.991193
MBNL1	MBNL1	-0.284082	9.76477	2.24345	0.308537	0.96663
MRPS5	MRPS5	0.283972	10.1191	2.52947	0.198119	0.94294
WNK1	WNK1	0.283712	9.77974	1.93292	0.315971	0.968634
BCL10	BCL10	0.28369	9.92356	1.16311	0.338052	0.968634
SLC39A1	SLC39A1	-0.283611	10.0957	2.82701	0.207978	0.94294
LEPROT	LEPROT	-0.283574	10.1407	1.74085	0.226284	0.95352
CENPU	CENPU	-0.283521	9.80046	1.47043	0.390219	0.969772
ARHGAP18	ARHGAP18	-0.283439	9.81689	1.06567	0.415057	0.969772
NXT1	NXT1	-0.283368	9.77415	2.17708	0.304279	0.963735
PLK1	PLK1	0.283346	9.94633	3.22983	0.161766	0.912523
BRMS1	BRMS1	-0.283159	9.79162	3.08928	0.193319	0.94294
KHK	KHK	0.283157	9.76364	0.268726	0.730266	0.987669
MRPL52	MRPL52	-0.282825	9.80559	1.48056	0.362242	0.968634
PHAX	PHAX	0.282697	9.89221	1.53163	0.281491	0.960364
ENSCSAG00000016915	ENSCSAG00000016915	-0.282332	9.85027	1.87547	0.260613	0.960364
PIKFYVE	PIKFYVE	0.282248	9.73318	3.8066	0.282325	0.960364
CPSF3	CPSF3	0.281954	9.98464	1.73627	0.244437	0.960364
C4orf3	C4orf3	0.28183	9.81907	0.802347	0.500799	0.969772
COPS5	COPS5	-0.2818	9.93433	3.62296	0.118544	0.880157
ENSCSAG00000018896	ENSCSAG00000018896	-0.281684	10.6659	5.17332	0.0572467	0.819904
HNRNPH2	HNRNPH2	0.281594	9.81653	3.74519	0.145818	0.912523
ALMS1	ALMS1	-0.281586	9.75571	1.94957	0.365848	0.968634
DPM1	DPM1	0.281487	9.81943	1.29143	0.380408	0.969772
MRPL43	MRPL43	-0.281341	9.9661	1.88323	0.244911	0.960364
UQCR10	UQCR10	0.281133	10.0439	1.27185	0.3931	0.969772
MCM3	MCM3	0.28096	9.90492	4.03629	0.127778	0.887597
ENSCSAG00000014396	ENSCSAG00000014396	-0.280621	9.75229	1.83907	0.385849	0.969772
SLC25A30	SLC25A30	-0.280565	9.92692	1.33841	0.301198	0.961903
ENSCSAG00000017125	ENSCSAG00000017125	-0.280526	9.77115	3.86682	0.171157	0.922209
PGRMC2	PGRMC2	-0.280312	9.76289	2.30219	0.309474	0.966645
SMARCC1	SMARCC1	-0.280283	9.94765	1.64401	0.256145	0.960364
RIOX2	RIOX2	0.279551	9.74009	2.61172	0.33597	0.968634
QDPR	QDPR	0.279205	9.95691	1.6611	0.291099	0.960374
TUT4	TUT4	0.279108	9.77041	2.59184	0.264531	0.960364
ENSCSAG00000014913	ENSCSAG00000014913	0.279079	9.80852	1.82321	0.308712	0.96663
FRMD6	FRMD6	-0.279011	9.80961	1.87926	0.274696	0.960364
SERTAD1	SERTAD1	-0.278976	9.85518	1.62758	0.271045	0.960364
HPRT1	HPRT1	-0.278958	10.1016	2.95724	0.199677	0.94294
PLIN2	PLIN2	0.278826	9.86893	1.30547	0.32774	0.968634
DHX32	DHX32	-0.278661	9.75647	2.56373	0.293783	0.960374
BAIAP2	BAIAP2	0.278661	9.7659	1.77472	0.36694	0.968659
PDLIM4	PDLIM4	-0.278653	9.88497	1.53963	0.296011	0.960374
NDUFS2	NDUFS2	-0.278642	10.059	2.71101	0.201259	0.94294
YARS1	YARS1	-0.278429	9.76965	1.93977	0.334074	0.968634
PCDH9	PCDH9	0.278324	9.83278	1.7932	0.26277	0.960364
RAE1	RAE1	0.278266	9.82232	1.19177	0.386008	0.969772
SUCO	SUCO	0.277788	9.81726	1.53762	0.329723	0.968634
OBSL1	OBSL1	-0.277747	9.82341	1.58446	0.32292	0.968634
LIMCH1	LIMCH1	0.277651	9.79531	1.66799	0.329372	0.968634
BEX3	BEX3	0.277554	10.2407	3.0039	0.20802	0.94294
DNAJC1	DNAJC1	-0.277459	9.79199	1.30096	0.394328	0.969772
WDHD1	WDHD1	-0.277408	9.77378	0.710866	0.56572	0.979312
MEF2A	MEF2A	0.277408	9.81761	1.93727	0.267541	0.960364
MTFMT	MTFMT	0.277073	9.7931	1.01061	0.454185	0.969772
RBBP6	RBBP6	0.277	9.86366	0.886622	0.449711	0.969772
ENSCSAG00000002214	ENSCSAG00000002214	0.276984	9.96315	1.49971	0.319389	0.968634
VRK1	VRK1	-0.276868	9.78644	1.38658	0.410186	0.969772
HERC4	HERC4	-0.276837	9.7443	1.11014	0.518286	0.970724
NDUFB7	NDUFB7	0.27669	10.0176	1.92536	0.264149	0.960364
PAF1	PAF1	-0.276563	9.7704	1.99135	0.32581	0.968634
PDCD6IP	PDCD6IP	0.276562	9.87	1.49033	0.303125	0.962415
RAB6A	RAB6A	-0.27619	9.84778	1.25793	0.35527	0.968634
ILK	ILK	-0.276096	9.84422	1.79212	0.276709	0.960364
MFF	MFF	-0.276092	9.83026	2.73493	0.190685	0.94294
HSBP1L1	HSBP1L1	-0.276055	10.0894	0.783597	0.500764	0.969772
PACSIN2	PACSIN2	0.276	9.75153	4.06227	0.200568	0.94294
RFNG	RFNG	0.275929	9.72159	1.60512	0.540937	0.97511
ANXA1	ANXA1	-0.275786	10.6485	2.66536	0.141319	0.903041
MAP2K5	MAP2K5	-0.275606	9.82846	1.35675	0.344202	0.968634
NIFK	NIFK	0.275467	9.87138	1.14079	0.370503	0.969772
LDOC1	LDOC1	0.275138	9.79273	1.94546	0.308688	0.96663
MSN	MSN	0.275102	9.86615	1.54597	0.328036	0.968634
SLC25A17	SLC25A17	-0.275	9.82196	1.71289	0.300746	0.961903
PCK2	PCK2	0.274968	9.77788	2.25034	0.282359	0.960364
ENSCSAG00000010735	ENSCSAG00000010735	0.274923	9.76515	1.00293	0.495827	0.969772
GNAI2	GNAI2	-0.274904	9.79605	1.41577	0.371697	0.969772
KNOP1	KNOP1	0.274857	9.84991	1.37998	0.331455	0.968634
RAB3GAP1	RAB3GAP1	-0.274484	9.8074	1.52382	0.334233	0.968634
ATP5MD	ATP5MD	0.274009	9.86123	1.54673	0.318259	0.968634
HSPBP1	HSPBP1	0.273768	9.80888	1.92847	0.303186	0.962415
CISD2	CISD2	0.273523	9.93199	1.90705	0.253841	0.960364
UBL3	UBL3	0.273473	9.73703	5.51549	0.174486	0.927735
FAM13B	FAM13B	0.273442	9.75949	2.05771	0.335917	0.968634
ARL6IP6	ARL6IP6	-0.27334	9.80814	1.34466	0.375225	0.969772
SPHK1	SPHK1	-0.273281	9.75723	3.73595	0.204599	0.94294
PORCN	PORCN	0.273204	9.76665	2.58625	0.274541	0.960364
TIMM17B	TIMM17B	0.273185	9.84101	3.04119	0.160352	0.912523
ECHS1	ECHS1	-0.273184	10.0283	2.66784	0.203822	0.94294
CSNK1G1	CSNK1G1	0.273152	9.7523	1.05506	0.513991	0.970724
NUDT16	NUDT16	-0.272955	9.83493	0.324417	0.650705	0.980668
PPP1R3B	PPP1R3B	0.272923	9.74659	1.83878	0.424608	0.969772
PITPNB	PITPNB	-0.272874	9.80156	1.70388	0.318951	0.968634
ZNF335	ZNF335	0.272843	9.7328	4.13392	0.257215	0.960364
TMEM203	TMEM203	-0.272776	9.76891	2.81103	0.249231	0.960364
FBXO42	FBXO42	0.272571	9.73779	0.275628	0.758628	0.990691
IL6ST	IL6ST	0.272542	9.93433	1.50559	0.263368	0.960364
MAEA	MAEA	0.272447	9.85593	1.48954	0.31574	0.968634
CEP57	CEP57	0.272285	9.81507	1.37864	0.350352	0.968634
CETN2	CETN2	-0.272271	9.8158	1.44734	0.366494	0.968659
SNAP29	SNAP29	0.272094	9.7842	1.7602	0.331164	0.968634
RNF41	RNF41	0.271885	9.75191	4.55739	0.187843	0.94294
CSKMT	CSKMT	0.271745	9.78309	1.61969	0.359214	0.968634
NPM3	NPM3	0.271731	10.0685	2.15313	0.2613	0.960364
CTSH	CTSH	0.271604	9.76515	1.94993	0.341986	0.968634
CLCN3	CLCN3	0.271308	9.81797	2.27671	0.22948	0.95352
MND1	MND1	-0.271117	9.76289	0.215351	0.764655	0.991193
MAPRE1	MAPRE1	0.271027	9.87069	0.9865	0.409687	0.969772
TRPM7	TRPM7	0.270941	9.73856	1.41539	0.489174	0.969772
SEH1L	SEH1L	-0.270748	9.75647	2.32065	0.321013	0.968634
SLC30A7	SLC30A7	0.270639	9.74887	1.31878	0.471101	0.969772
GLOD4	GLOD4	-0.27048	9.81871	1.10956	0.405843	0.969772
GOT2	GOT2	0.270422	9.94766	1.769	0.26127	0.960364
CDCA2	CDCA2	0.270328	9.8335	3.16439	0.194384	0.94294
IFI44L	IFI44L	-0.27021	9.76364	1.00643	0.566812	0.979312
ITGAV	ITGAV	-0.270161	9.79493	2.39074	0.241257	0.954493
TIMM23	TIMM23	0.270119	9.95954	0.938857	0.420434	0.969772
COL5A2	COL5A2	0.270015	9.81726	1.3788	0.349442	0.968634
PMPCB	PMPCB	-0.269973	9.97816	2.28812	0.208092	0.94294
FNDC3A	FNDC3A	0.269942	9.78234	1.75655	0.339117	0.968634
RCAN3	RCAN3	-0.269933	9.76176	2.04918	0.334551	0.968634
MCFD2	MCFD2	0.269559	10.0046	1.63102	0.274883	0.960364
MARK2	MARK2	0.269311	9.73242	4.33031	0.252722	0.960364
DPH3	DPH3	0.269308	9.83457	1.71752	0.286878	0.960374
YWHAB	YWHAB	-0.269266	10.4278	5.05749	0.099654	0.85627
TMEM179B	TMEM179B	0.269229	9.8707	0.562327	0.541432	0.97511
ENSCSAG00000018298	ENSCSAG00000018298	-0.269055	9.86122	0.676904	0.518228	0.970724
BLOC1S4	BLOC1S4	-0.268938	9.75987	2.13158	0.33304	0.968634
ENSCSAG00000019437	ENSCSAG00000019437	0.268929	9.78422	1.07985	0.469058	0.969772
SERPINH1	SERPINH1	-0.268902	10.0531	2.79416	0.152448	0.912523
H1-4	H1-4	-0.268895	10.2162	1.34298	0.246653	0.960364
SHOC2	SHOC2	-0.268761	9.77377	1.30775	0.425899	0.969772
ZNRD2	ZNRD2	-0.268675	9.89567	1.68295	0.275383	0.960364
MRPL42	MRPL42	0.26867	9.81835	1.16973	0.398377	0.969772
ENSCSAG00000002334	ENSCSAG00000002334	-0.268586	9.74239	1.48748	0.464045	0.969772
CD47	CD47	-0.268565	9.81253	0.387118	0.643112	0.979312
TSC22D2	TSC22D2	0.268515	9.79825	0.289425	0.710852	0.987031
TIMM13	TIMM13	-0.268467	9.84778	0.595237	0.539382	0.97511
TFE3	TFE3	-0.268386	9.74392	3.93929	0.226896	0.95352
KIF11	KIF11	0.268358	9.78049	3.63792	0.205191	0.94294
CELF1	CELF1	0.268243	9.80961	1.30485	0.378276	0.969772
ENSCSAG00000005018	ENSCSAG00000005018	-0.267826	10.5542	5.50021	0.0964339	0.854244
TMX3	TMX3	0.267651	9.78087	1.82297	0.330547	0.968634
RRM2B	RRM2B	0.267635	9.78791	1.54748	0.353832	0.968634
ENSCSAG00000007142	ENSCSAG00000007142	0.267634	10.0389	2.7231	0.203368	0.94294
RSL1D1	RSL1D1	0.267628	10.1179	2.16413	0.21648	0.94294
EPHA7	EPHA7	0.267511	9.93195	1.34236	0.284012	0.960374
ENSCSAG00000003846	ENSCSAG00000003846	0.267449	9.83673	1.35132	0.343682	0.968634
C12orf45	C12orf45	0.267407	9.79604	1.60346	0.337319	0.968634
EIF5	EIF5	0.267367	10.3353	3.23979	0.116253	0.876204
RNF149	RNF149	0.267352	9.89119	1.28911	0.330664	0.968634
NCOA6	NCOA6	-0.267314	9.74353	1.2334	0.518005	0.970724
ENSCSAG00000001830	ENSCSAG00000001830	-0.267305	11.8683	6.63519	0.0152881	0.59043
KDSR	KDSR	-0.267247	9.7734	1.69158	0.362592	0.968634
AKR1C3	AKR1C3	0.267199	9.78236	0.996521	0.485021	0.969772
METTL5	METTL5	-0.266966	9.82847	1.76962	0.290226	0.960374
LUC7L	LUC7L	-0.266939	9.80559	1.4404	0.356056	0.968634
HAUS1	HAUS1	0.266929	9.7659	1.61571	0.396431	0.969772
USP15	USP15	-0.266925	9.8306	3.55829	0.131875	0.894717
APOE	APOE	0.266856	10.7867	2.42052	0.137242	0.902841
COL4A2	COL4A2	0.266504	9.90388	1.11217	0.343242	0.968634
SNAPC3	SNAPC3	0.266147	9.74124	1.75785	0.425497	0.969772
COG4	COG4	-0.266137	9.76891	2.88776	0.247512	0.960364
DPP7	DPP7	0.266069	9.92391	1.39043	0.310149	0.967502
SNRPA1	SNRPA1	0.266058	9.90457	1.18092	0.360927	0.968634
EIF2AK3	EIF2AK3	0.266018	9.72895	7.49385	0.155097	0.912523
USP4	USP4	-0.2659	9.79236	1.5233	0.358352	0.968634
XRCC1	XRCC1	-0.265867	9.80559	1.50583	0.342989	0.968634
ENSCSAG00000012018	ENSCSAG00000012018	-0.265788	9.77227	2.01382	0.322716	0.968634
LSM7	LSM7	0.265767	9.95922	3.2754	0.156301	0.912523
PMF1	PMF1	-0.265751	9.76552	1.97485	0.350513	0.968634
LIG1	LIG1	-0.265609	9.83923	0.145873	0.764816	0.991193
CCPG1	CCPG1	0.265583	9.75571	1.84626	0.374802	0.969772
AMMECR1L	AMMECR1L	0.265533	9.73703	4.2779	0.239577	0.954493
MRPL37	MRPL37	0.265526	10.041	2.09689	0.241592	0.954493
KIF22	KIF22	0.265507	9.81907	2.89054	0.197885	0.94294
PPP1R9A	PPP1R9A	0.265324	9.79124	2.58273	0.233565	0.954493
RIT1	RIT1	-0.265321	9.75077	2.67338	0.296767	0.960374
SLC39A13	SLC39A13	0.265096	9.78977	1.18759	0.416618	0.969772
BRCA2	BRCA2	-0.265057	9.79051	1.7934	0.328079	0.968634
GPRC5B	GPRC5B	-0.264947	9.78347	1.25956	0.414293	0.969772
ENSCSAG00000012670	ENSCSAG00000012670	0.264934	9.74925	1.99306	0.376445	0.969772
HAUS2	HAUS2	-0.26492	9.76138	1.64523	0.390389	0.969772
AJUBA	AJUBA	-0.264903	9.89874	1.1353	0.347268	0.968634
PIAS2	PIAS2	0.264685	9.76402	2.44551	0.286848	0.960374
TMEM35B	TMEM35B	-0.264584	9.75154	5.2033	0.154387	0.912523
ENSCSAG00000007762	ENSCSAG00000007762	-0.264509	9.91749	1.49851	0.287612	0.960374
RPS16	RPS16	-0.264469	11.7769	9.65749	0.00191359	0.179877
UNC93B1	UNC93B1	0.264437	9.85098	1.77799	0.27091	0.960364
RAD51	RAD51	-0.264382	9.74697	0.396732	0.71675	0.987669
CTSL	CTSL	0.26432	12.712	3.9223	0.0477929	0.819904
NAPG	NAPG	0.263988	9.75723	1.77309	0.380976	0.969772
LTN1	LTN1	0.263964	9.78791	1.49672	0.365192	0.968634
IPO4	IPO4	0.263889	9.81034	1.39773	0.358822	0.968634
ENSCSAG00000018530	ENSCSAG00000018530	0.263683	9.76402	6.38976	0.118145	0.878589
TLCD1	TLCD1	-0.263678	9.79936	3.99845	0.14172	0.903041
HEATR1	HEATR1	0.263677	9.75874	2.69738	0.275723	0.960364
NDUFB10	NDUFB10	0.263669	10.2729	2.61605	0.262769	0.960364
TYW3	TYW3	-0.263662	9.76477	1.861	0.352601	0.968634
ENSCSAG00000008809	ENSCSAG00000008809	-0.263599	10.887	3.80449	0.104351	0.861682
MVP	MVP	-0.263324	9.87592	0.818627	0.457786	0.969772
MIF4GD	MIF4GD	-0.263239	9.83744	2.41644	0.21374	0.94294
ARL1	ARL1	0.263236	9.87767	1.30938	0.347523	0.968634
NUDT14	NUDT14	0.262968	9.74926	1.40878	0.460917	0.969772
GLMP	GLMP	0.262883	9.8187	1.28813	0.381267	0.969772
ENSCSAG00000019148	ENSCSAG00000019148	-0.262854	10.1964	2.73516	0.164772	0.912523
DHX15	DHX15	-0.262839	9.86684	0.957338	0.416347	0.969772
ENSCSAG00000011644	ENSCSAG00000011644	0.262796	9.81071	1.7528	0.31888	0.968634
CREG1	CREG1	-0.26264	9.91716	1.19872	0.360545	0.968634
ZNF593	ZNF593	0.262603	10.0039	1.80551	0.246833	0.960364
SS18	SS18	-0.262524	9.78644	1.21448	0.419904	0.969772
FKBP11	FKBP11	-0.262501	9.84172	1.14849	0.39338	0.969772
ENSCSAG00000006224	ENSCSAG00000006224	0.262293	10.1123	2.65549	0.205453	0.94294
CHTOP	CHTOP	0.262287	9.83601	1.24764	0.365391	0.968634
PALM2AKAP2	PALM2AKAP2	-0.262131	9.77789	2.32445	0.271663	0.960364
BAZ2B	BAZ2B	0.262089	9.76099	1.30744	0.447487	0.969772
ENSCSAG00000007461	ENSCSAG00000007461	-0.261996	10.6367	5.5784	0.0686735	0.829003
AP2B1	AP2B1	-0.261885	9.81217	1.39026	0.357403	0.968634
CRK	CRK	-0.261881	9.81833	1.44518	0.341686	0.968634
LRRC41	LRRC41	-0.261864	9.79531	1.88885	0.305938	0.964672
EXOC7	EXOC7	0.261835	9.82304	1.12587	0.398415	0.969772
ENSCSAG00000003645	ENSCSAG00000003645	0.261821	9.7301	4.33447	0.263468	0.960364
RMND5B	RMND5B	0.261813	9.80669	1.40615	0.356817	0.968634
TRUB2	TRUB2	0.261744	9.78902	1.39963	0.382522	0.969772
ENSCSAG00000016057	ENSCSAG00000016057	0.261633	9.89049	3.10246	0.150326	0.912523
ENSCSAG00000006256	ENSCSAG00000006256	-0.261627	11.4507	7.21733	0.0109326	0.504318
KCTD3	KCTD3	0.261489	9.80706	1.4091	0.35819	0.968634
R3HDM1	R3HDM1	0.261437	9.761	1.8763	0.360434	0.968634
MRFAP1	MRFAP1	-0.261407	10.0815	1.65318	0.297306	0.960374
MRPL4	MRPL4	0.261389	9.97785	1.55353	0.299138	0.960635
NCAPG	NCAPG	0.261379	9.82558	3.02933	0.205153	0.94294
ENSCSAG00000005857	ENSCSAG00000005857	0.261342	9.76176	2.09476	0.331785	0.968634
MED23	MED23	0.260971	9.74124	3.28989	0.279473	0.960364
MOSPD3	MOSPD3	-0.260957	9.79715	1.12682	0.427866	0.969772
ITPRID2	ITPRID2	-0.260945	9.82594	0.22438	0.715528	0.987669
MICU1	MICU1	0.260883	9.80486	1.39098	0.362308	0.968634
GEMIN6	GEMIN6	0.26082	9.77676	1.27945	0.424282	0.969772
APEH	APEH	0.260649	9.82232	1.76076	0.303259	0.962415
UBE3C	UBE3C	-0.260605	9.77302	1.46392	0.39775	0.969772
PRCC	PRCC	0.260553	9.79936	1.44615	0.360079	0.968634
ENSCSAG00000011379	ENSCSAG00000011379	-0.2605	9.74773	1.76527	0.405869	0.969772
BMPR1A	BMPR1A	0.260121	9.73818	4.51134	0.212773	0.94294
RRP15	RRP15	0.259578	9.76815	1.7472	0.363521	0.968634
TAZ	TAZ	-0.259553	9.80413	1.44944	0.351233	0.968634
MGST1	MGST1	-0.259533	10.1609	1.83181	0.295176	0.960374
WFS1	WFS1	0.259281	9.75647	2.1677	0.335554	0.968634
EPB41L2	EPB41L2	0.259272	9.80706	1.4979	0.354675	0.968634
RPS20	RPS20	-0.259167	10.6734	5.10046	0.054825	0.819904
MSH2	MSH2	-0.259025	9.79568	2.64425	0.248511	0.960364
DAP	DAP	-0.258977	9.76853	2.12634	0.32474	0.968634
IPO7	IPO7	-0.258683	9.94898	1.96722	0.219044	0.943979
PWP1	PWP1	-0.258626	9.98594	2.03698	0.22734	0.95352
APH1A	APH1A	-0.258404	9.96741	1.48536	0.274814	0.960364
NUP93	NUP93	-0.258391	9.82197	0.459835	0.602119	0.979312
RPL10A	RPL10A	-0.258101	11.1069	6.92238	0.0197583	0.63507
DOCK5	DOCK5	-0.257941	9.78161	0.87926	0.521592	0.970724
NCOR2	NCOR2	-0.257877	9.83241	1.25613	0.362633	0.968634
SRGAP1	SRGAP1	0.257817	9.74124	3.24142	0.282789	0.960364
GLS	GLS	0.257661	9.77003	0.763109	0.54158	0.97511
B3GNT2	B3GNT2	-0.257619	9.76364	2.56108	0.277154	0.960364
RAN	RAN	-0.257514	11.1129	6.14103	0.0416206	0.807731
NSL1	NSL1	-0.257405	9.82052	1.02523	0.427352	0.969772
FBXO32	FBXO32	0.257336	9.8281	1.57099	0.295594	0.960374
G6PC3	G6PC3	0.257307	9.81653	2.0366	0.278853	0.960364
FAF2	FAF2	0.257204	9.90866	1.20679	0.335094	0.968634
HMOX1	HMOX1	-0.257197	9.8335	0.0733318	0.822764	0.991193
ENSCSAG00000013747	ENSCSAG00000013747	0.257073	11.1236	5.25884	0.0715884	0.829003
FXN	FXN	0.25704	9.78421	0.813732	0.515327	0.970724
NECAP2	NECAP2	0.256857	9.76327	1.80931	0.362465	0.968634
ENSCSAG00000007554	ENSCSAG00000007554	-0.256853	9.7831	0.00520248	0.960417	0.998686
OXSR1	OXSR1	-0.256708	9.76966	1.86646	0.341782	0.968634
ENSCSAG00000013493	ENSCSAG00000013493	0.256671	10.0485	1.66517	0.21024	0.94294
NDFIP1	NDFIP1	0.256623	9.97654	1.65696	0.265052	0.960364
ATE1	ATE1	0.256273	9.75798	1.76945	0.380051	0.969772
S100A2	S100A2	0.256212	10.9837	1.99588	0.15789	0.912523
GIPC1	GIPC1	-0.256192	9.77153	1.78474	0.348916	0.968634
PTPMT1	PTPMT1	-0.256166	10.0326	1.86893	0.249472	0.960364
SPP1	SPP1	0.256131	10.9802	0.727449	0.393818	0.969772
PNISR	PNISR	-0.256092	9.78681	1.36316	0.385705	0.969772
C3orf14	C3orf14	0.256018	9.80998	2.01569	0.284939	0.960374
IL10RB	IL10RB	0.255954	9.7894	1.59198	0.351134	0.968634
SLC4A2	SLC4A2	0.25589	9.8034	1.20266	0.40438	0.969772
PAPOLA	PAPOLA	0.255778	9.97427	0.972009	0.412139	0.969772
TMEM59	TMEM59	0.255706	9.91173	0.960165	0.419806	0.969772
ANAPC13	ANAPC13	-0.255638	9.78755	1.54301	0.375907	0.969772
CLIC5	CLIC5	0.255617	9.76025	1.4473	0.426383	0.969772
ORC4	ORC4	-0.255476	9.77714	1.45261	0.388778	0.969772
SPINT2	SPINT2	-0.255469	10.2057	2.87533	0.205164	0.94294
TBRG4	TBRG4	-0.255449	9.82052	1.23795	0.378368	0.969772
RHBDD2	RHBDD2	-0.25542	9.82196	1.69219	0.303276	0.962415
ENSCSAG00000019508	ENSCSAG00000019508	0.25539	9.73549	2.51393	0.362068	0.968634
NEU1	NEU1	0.255379	10.3772	2.39912	0.162677	0.912523
ZMYND8	ZMYND8	0.255207	9.74009	5.27269	0.177177	0.934873
COMMD10	COMMD10	0.255165	9.84885	1.2398	0.353949	0.968634
MED4	MED4	-0.255029	9.78087	1.16656	0.439086	0.969772
BAIAP2L1	BAIAP2L1	-0.254729	9.77415	2.29635	0.286954	0.960374
MRPL9	MRPL9	-0.254676	9.85946	0.807481	0.467138	0.969772
CNST	CNST	0.254675	9.72895	4.1009	0.28262	0.960364
MAPKAPK5	MAPKAPK5	0.254483	9.7659	1.73222	0.363398	0.968634
NAP1L4	NAP1L4	0.254243	10.0408	1.59035	0.289929	0.960374
ARHGAP11A	ARHGAP11A	0.254126	9.84707	2.51844	0.211658	0.94294
MPV17	MPV17	-0.253905	9.78459	2.02406	0.307546	0.96663
MDH1	MDH1	0.253614	10.22	2.07629	0.295273	0.960374
RPS6KA4	RPS6KA4	-0.253554	9.80449	1.30073	0.37898	0.969772
NDUFB6	NDUFB6	-0.253528	10.0401	1.38885	0.367002	0.968659
NAA50	NAA50	0.253489	9.89015	1.31769	0.330062	0.968634
HEBP2	HEBP2	0.253432	9.88011	2.08969	0.233441	0.954493
SLC25A11	SLC25A11	0.253431	9.87035	1.1989	0.36855	0.969772
HDDC3	HDDC3	0.253426	9.76628	1.38554	0.419639	0.969772
DUT	DUT	-0.252917	10.0531	0.942672	0.453902	0.969772
HEATR3	HEATR3	-0.252766	9.74926	2.45901	0.320575	0.968634
RHOBTB1	RHOBTB1	-0.252687	9.73395	2.7776	0.347212	0.968634
CAPNS1	CAPNS1	-0.252655	9.89772	1.15299	0.356347	0.968634
SRSF4	SRSF4	-0.252549	9.95361	1.45516	0.277305	0.960364
KMT5B	KMT5B	0.25254	9.74697	5.03235	0.168544	0.917549
BAP1	BAP1	-0.252492	9.75077	2.71425	0.293598	0.960374
CTNND1	CTNND1	0.252458	9.77863	0.887448	0.504138	0.969772
CALCOCO2	CALCOCO2	0.25241	9.80888	1.63414	0.329868	0.968634
ENSCSAG00000003713	ENSCSAG00000003713	0.252328	9.79715	1.37333	0.372483	0.969772
ENSCSAG00000005123	ENSCSAG00000005123	-0.252277	9.75191	7.78065	0.0838552	0.84022
DCAF6	DCAF6	0.252116	9.80742	1.60946	0.326312	0.968634
ANKRD39	ANKRD39	0.251844	9.95097	1.65705	0.27698	0.960364
TMEM199	TMEM199	0.251839	9.79384	1.26605	0.401097	0.969772
SWSAP1	SWSAP1	-0.251815	9.74201	4.39287	0.205261	0.94294
ZMYM2	ZMYM2	-0.251745	9.77227	2.18941	0.3088	0.96663
ALDH1A1	ALDH1A1	0.251505	10.3264	0.821827	0.364761	0.968634
RPL15	RPL15	-0.251497	11.6473	8.63205	0.00675952	0.391581
NF1	NF1	0.251351	9.81362	1.16299	0.402872	0.969772
PLEKHO1	PLEKHO1	-0.251201	9.74507	2.1581	0.369562	0.969772
MTOR	MTOR	0.251099	9.75911	1.64123	0.393006	0.969772
ENSCSAG00000017145	ENSCSAG00000017145	0.251079	9.80889	2.07719	0.26988	0.960364
MLEC	MLEC	-0.250715	10.0851	2.40033	0.224975	0.95352
CD164	CD164	-0.250626	9.96216	0.67555	0.490984	0.969772
MRPS11	MRPS11	0.250597	9.92964	0.910556	0.427206	0.969772
FOXN2	FOXN2	0.250573	9.76062	2.03534	0.354125	0.968634
MRPL16	MRPL16	0.250566	9.93667	1.06226	0.409144	0.969772
ELF4	ELF4	-0.250565	9.81979	1.30542	0.361846	0.968634
ATAD5	ATAD5	0.250437	9.83458	1.04445	0.410282	0.969772
RRM1	RRM1	-0.250408	9.84672	0.287047	0.686516	0.984077
ZNF267	ZNF267	-0.25038	9.74583	3.71055	0.266841	0.960364
RNF130	RNF130	0.250259	9.8107	1.11859	0.408958	0.969772
ARFGAP3	ARFGAP3	-0.250205	9.80376	1.50003	0.349192	0.968634
IAH1	IAH1	-0.250134	10.0806	1.803	0.242181	0.954493
ENSCSAG00000013046	ENSCSAG00000013046	0.250008	9.82522	1.17526	0.396139	0.969772
COL4A1	COL4A1	-0.249997	10.1349	0.84351	0.358511	0.968634
HKDC1	HKDC1	0.24999	10.3241	1.6726	0.196067	0.94294
ETV4	ETV4	-0.249968	9.7504	2.29947	0.334268	0.968634
CDC6	CDC6	0.249926	9.78459	1.37904	0.4365	0.969772
ENSCSAG00000007678	ENSCSAG00000007678	0.24971	9.74315	1.56563	0.46093	0.969772
PRPF19	PRPF19	-0.249556	9.85805	1.44059	0.32447	0.968634
ZNF326	ZNF326	-0.249471	9.82594	1.3476	0.353897	0.968634
UBE2D4	UBE2D4	-0.249254	9.78086	0.914197	0.491944	0.969772
PML	PML	0.249214	9.91139	1.08291	0.401907	0.969772
WDR36	WDR36	0.249194	9.76063	1.63229	0.389425	0.969772
ENSCSAG00000007471	ENSCSAG00000007471	-0.249101	9.86157	1.09953	0.36422	0.968634
PEG10	PEG10	0.249066	9.82378	0.232839	0.705794	0.986034
TNNT1	TNNT1	0.248942	9.87206	1.18935	0.354582	0.968634
CAST	CAST	-0.248588	10.2372	2.21536	0.20441	0.94294
ENSCSAG00000009861	ENSCSAG00000009861	-0.248355	10.4659	3.95837	0.128774	0.88981
CDH2	CDH2	-0.248262	9.8403	1.20711	0.364901	0.968634
CETN3	CETN3	0.248197	9.79347	4.45702	0.122408	0.887597
COPZ1	COPZ1	0.247789	9.91071	0.561086	0.540125	0.97511
MRPS18A	MRPS18A	-0.247182	9.96512	0.974613	0.39965	0.969772
SLC39A8	SLC39A8	-0.247066	9.8045	1.82717	0.309161	0.96663
ECPAS	ECPAS	-0.246909	9.8216	1.12018	0.402378	0.969772
ZMYM4	ZMYM4	0.246661	9.79457	1.26955	0.400065	0.969772
PITRM1	PITRM1	0.246529	9.7734	1.33913	0.410011	0.969772
FKBP10	FKBP10	-0.246528	9.92661	1.58948	0.28784	0.960374
PRKAA2	PRKAA2	-0.24643	9.75305	1.25029	0.472772	0.969772
COA1	COA1	-0.246335	9.83242	3.31181	0.157905	0.912523
ENSCSAG00000000245	ENSCSAG00000000245	0.246178	10.7491	4.09672	0.129889	0.891331
GNL1	GNL1	0.246002	9.82738	1.08631	0.404248	0.969772
YIF1A	YIF1A	0.245689	9.88912	1.02214	0.412285	0.969772
TWISTNB	TWISTNB	0.245555	9.7734	1.73725	0.351444	0.968634
TIMM22	TIMM22	0.245353	9.7719	1.1525	0.451084	0.969772
MDP1	MDP1	0.245331	9.8023	7.77577	0.0395547	0.788246
PODXL2	PODXL2	-0.244959	9.78384	1.33085	0.39918	0.969772
CXXC1	CXXC1	0.244732	9.77975	1.43417	0.393537	0.969772
EXOSC3	EXOSC3	-0.244704	9.76966	1.01959	0.489374	0.969772
INTS8	INTS8	-0.244671	9.75987	0.962254	0.513093	0.970724
P4HA2	P4HA2	-0.244515	9.76665	2.84657	0.251346	0.960364
ENSCSAG00000006655	ENSCSAG00000006655	-0.244471	9.84707	1.18028	0.380251	0.969772
DYM	DYM	-0.244136	9.75418	1.596	0.414374	0.969772
TTC17	TTC17	-0.243814	9.74507	3.41986	0.271325	0.960364
SNX29	SNX29	0.243752	9.77489	0.657788	0.569956	0.979312
SLC35F5	SLC35F5	-0.243564	9.75873	1.48663	0.420331	0.969772
IRAK1	IRAK1	-0.243497	9.761	1.82326	0.375069	0.969772
CCNK	CCNK	0.243435	9.76628	1.87992	0.345489	0.968634
CSE1L	CSE1L	0.243297	9.89944	1.40344	0.326335	0.968634
LAMTOR5	LAMTOR5	0.243197	9.74773	7.52581	0.0924157	0.842885
CHCHD6	CHCHD6	0.242893	9.78309	0.768562	0.529358	0.971132
ENSCSAG00000010484	ENSCSAG00000010484	0.24289	9.77938	1.18199	0.43792	0.969772
TTC14	TTC14	-0.242855	9.73049	1.10778	0.569811	0.979312
WDR6	WDR6	0.242691	9.77452	1.28965	0.421109	0.969772
RNASEH2C	RNASEH2C	0.242678	10.1425	2.04371	0.290626	0.960374
CBX3	CBX3	0.242571	10.0301	1.39002	0.335183	0.968634
SRFBP1	SRFBP1	0.242442	9.7704	1.81156	0.349711	0.968634
GEM	GEM	0.24242	9.76289	1.57107	0.396011	0.969772
HAT1	HAT1	-0.24236	9.8281	0.920598	0.460823	0.969772
NCKAP5	NCKAP5	0.242237	9.76061	0.114745	0.824306	0.991193
EMC4	EMC4	-0.242186	9.91377	2.07816	0.239687	0.954493
MTRR	MTRR	-0.242113	9.77639	1.31283	0.411864	0.969772
ZFP36L2	ZFP36L2	-0.242027	9.80815	1.23634	0.377426	0.969772
NTHL1	NTHL1	-0.242015	9.74811	0.0556312	0.885824	0.991193
MED17	MED17	0.24199	9.77564	0.120009	0.811332	0.991193
ZNF511	ZNF511	0.241969	9.81034	1.15874	0.401618	0.969772
LRRC47	LRRC47	-0.241885	9.76515	1.57299	0.393655	0.969772
MED15	MED15	0.241843	9.77676	1.80065	0.334885	0.968634
NCAPD2	NCAPD2	0.241809	9.79162	0.724288	0.55164	0.978164
RAC1	RAC1	0.241799	10.1043	2.66343	0.214549	0.94294
ENSCSAG00000007701	ENSCSAG00000007701	0.241794	9.87628	4.22482	0.122892	0.887597
FARSB	FARSB	-0.241783	9.79235	2.57961	0.236206	0.954493
ENSCSAG00000007429	ENSCSAG00000007429	-0.241783	9.90115	1.34547	0.326842	0.968634
RANBP1	RANBP1	-0.241768	10.4774	2.99902	0.159134	0.912523
LUC7L3	LUC7L3	0.241759	9.91581	1.14405	0.347866	0.968634
UBE2E3	UBE2E3	0.241636	9.79568	1.24574	0.398503	0.969772
NQO1	NQO1	0.24147	9.91139	1.14266	0.381037	0.969772
BCAP31	BCAP31	0.241434	10.4067	2.74947	0.264141	0.960364
UBE2Q1	UBE2Q1	-0.241374	9.74047	2.89892	0.309836	0.967169
KRTCAP2	KRTCAP2	0.241315	10.0469	1.41144	0.336031	0.968634
KIFBP	KIFBP	-0.241128	9.79825	0.466985	0.608318	0.979312
CBLB	CBLB	0.241097	9.78309	1.03263	0.455834	0.969772
SF3B5	SF3B5	-0.241087	9.94433	2.36848	0.203288	0.94294
ENSCSAG00000000163	ENSCSAG00000000163	0.241071	9.98077	1.45787	0.339278	0.968634
LTBR	LTBR	-0.240884	9.89016	1.20419	0.341512	0.968634
ENSCSAG00000016348	ENSCSAG00000016348	0.240806	9.89359	1.13417	0.361029	0.968634
ANKRD10	ANKRD10	0.240771	9.74124	3.98959	0.232368	0.954493
RPS19BP1	RPS19BP1	0.240728	9.78977	1.10824	0.435911	0.969772
ARHGAP24	ARHGAP24	0.240612	9.72585	5.26119	0.238761	0.954493
PIN1	PIN1	-0.240369	9.97362	2.32194	0.209112	0.94294
OLA1	OLA1	-0.240128	10.0248	1.47032	0.270784	0.960364
RFC1	RFC1	-0.239894	9.89773	1.16222	0.357481	0.968634
LRRC58	LRRC58	0.239877	9.74201	0.141015	0.825714	0.991193
CTNNBL1	CTNNBL1	-0.23967	9.81253	1.30829	0.379487	0.969772
KLF6	KLF6	-0.23956	10.5693	1.1102	0.292171	0.960374
ACOT7	ACOT7	-0.239518	9.79715	0.803771	0.500933	0.969772
COX5B	COX5B	0.239517	10.5997	3.09773	0.210381	0.94294
NGF	NGF	0.239466	9.934	1.11994	0.327667	0.968634
KLHL21	KLHL21	-0.23946	9.74354	7.61247	0.0986647	0.854865
AKR1B1	AKR1B1	0.239396	11.4628	2.48929	0.114789	0.875773
USP46	USP46	0.239234	9.73357	4.95363	0.210957	0.94294
CDC27	CDC27	-0.239211	9.92189	1.19411	0.330626	0.968634
STX3	STX3	0.239018	9.82774	1.56627	0.316181	0.968634
EPC1	EPC1	0.238887	9.83025	1.40999	0.348534	0.968634
TPM1	TPM1	0.238886	11.2488	3.10026	0.0784399	0.84022
IFI27L2	IFI27L2	0.238781	9.8787	1.45047	0.30695	0.96663
PMPCA	PMPCA	-0.238702	9.86439	1.17859	0.371869	0.969772
ATP6V1A	ATP6V1A	0.238658	9.7689	1.75701	0.356366	0.968634
PACSIN3	PACSIN3	0.238389	9.79458	1.40848	0.373803	0.969772
CSPP1	CSPP1	-0.238365	9.75191	0.652603	0.613199	0.979312
DNAJC30	DNAJC30	0.238321	9.75911	1.74611	0.382491	0.969772
POLR2E	POLR2E	0.238315	10.3381	2.40141	0.28932	0.960374
BTF3	BTF3	-0.238219	10.661	3.95048	0.146728	0.912523
ENSCSAG00000013590	ENSCSAG00000013590	-0.238216	11.7298	6.45027	0.0111722	0.509348
FBXO28	FBXO28	-0.238119	9.72624	4.22617	0.300701	0.961903
TFAM	TFAM	-0.238018	9.79789	2.05233	0.285342	0.960374
KAT8	KAT8	0.238009	9.7857	1.28102	0.406039	0.969772
LEO1	LEO1	0.237717	9.80485	1.00379	0.439829	0.969772
TAF2	TAF2	-0.237573	9.77676	1.29802	0.411817	0.969772
CTSA	CTSA	0.237547	9.94201	1.33856	0.342088	0.968634
DCAF5	DCAF5	0.237529	9.78902	2.20408	0.290308	0.960374
VAPB	VAPB	0.237468	9.82341	0.940866	0.436221	0.969772
ENSCSAG00000016191	ENSCSAG00000016191	-0.237376	9.71888	3.13074	0.416221	0.969772
HSPA9	HSPA9	0.237358	10.2705	2.14142	0.245795	0.960364
UACA	UACA	0.23694	9.94931	1.34389	0.29802	0.960374
NR1D1	NR1D1	0.236624	9.77784	1.48779	0.407054	0.969772
USP48	USP48	0.236618	9.80413	1.04009	0.436073	0.969772
NTPCR	NTPCR	0.236588	9.8118	1.12797	0.423687	0.969772
BAX	BAX	0.236568	10.0429	1.31147	0.320421	0.968634
ABCB1	ABCB1	0.236554	9.92761	1.39898	0.286166	0.960374
ERCC5	ERCC5	0.236434	9.84137	0.980686	0.415719	0.969772
COQ9	COQ9	0.236429	9.91309	1.04202	0.387558	0.969772
PCYT2	PCYT2	0.236312	10.0482	1.40655	0.314103	0.968634
KDM4C	KDM4C	0.236229	9.73279	0.0353094	0.918209	0.996941
AATF	AATF	0.236194	10.2301	2.20482	0.210271	0.94294
LUC7L2	LUC7L2	0.236122	9.86403	1.09803	0.377065	0.969772
PLOD3	PLOD3	-0.236072	9.91002	1.21007	0.345354	0.968634
RSPO3	RSPO3	-0.235974	10.1349	1.78556	0.181627	0.94159
ENSCSAG00000001008	ENSCSAG00000001008	0.235869	10.1672	2.13098	0.276454	0.960364
RBFOX2	RBFOX2	-0.23582	9.78421	0.913967	0.481268	0.969772
TMEM123	TMEM123	0.235653	9.9175	1.02723	0.382506	0.969772
FNBP4	FNBP4	0.235567	9.92523	1.21345	0.330686	0.968634
METTL1	METTL1	-0.235557	9.74811	0.433164	0.682242	0.984077
CNPY2	CNPY2	0.23541	9.95492	1.10716	0.361018	0.968634
SLC25A25	SLC25A25	0.2349	9.71538	4.70819	0.365399	0.968634
ANKLE2	ANKLE2	-0.234614	9.76326	1.23223	0.459097	0.969772
MAN1A2	MAN1A2	-0.23447	9.80266	0.758963	0.505804	0.969772
LRFN4	LRFN4	0.234193	9.74277	1.12641	0.523133	0.970724
MRPL44	MRPL44	-0.234126	9.82088	0.508744	0.57988	0.979312
ENSCSAG00000003804	ENSCSAG00000003804	0.234078	10.0404	2.37811	0.239537	0.954493
TMEM50A	TMEM50A	-0.23392	9.96152	1.31648	0.3599	0.968634
POLDIP3	POLDIP3	0.233852	9.7857	1.13069	0.446227	0.969772
ACBD3	ACBD3	0.233814	9.76364	1.40962	0.418163	0.969772
CPNE1	CPNE1	-0.233784	9.87941	1.16531	0.359346	0.968634
ADNP2	ADNP2	0.233772	9.72276	8.1096	0.16486	0.912523
TM2D2	TM2D2	-0.233743	9.87105	1.39714	0.337507	0.968634
PPM1D	PPM1D	-0.233563	10.1247	1.95265	0.162464	0.912523
CKAP2L	CKAP2L	0.233529	9.82051	2.52095	0.227691	0.95352
XRN1	XRN1	-0.233469	9.79531	2.16617	0.274952	0.960364
ARMC8	ARMC8	0.233367	9.76176	1.67594	0.381233	0.969772
LAMTOR4	LAMTOR4	0.233345	9.94932	1.49597	0.324035	0.968634
MCM4	MCM4	-0.233334	9.8524	3.10316	0.193329	0.94294
TPGS2	TPGS2	0.233318	9.78607	1.26312	0.416559	0.969772
BTF3L4	BTF3L4	-0.232595	9.85734	1.13115	0.377815	0.969772
PQBP1	PQBP1	0.232579	9.78792	1.96675	0.30329	0.962415
RPS4X	RPS4X	-0.232222	11.0186	3.37628	0.0765935	0.839937
Chsa-A	Chsa-A	-0.23219	9.76402	1.04005	0.500589	0.969772
EBP	EBP	-0.232119	9.95097	1.70288	0.270873	0.960364
EGLN2	EGLN2	0.232045	9.8012	0.937051	0.460878	0.969772
TOLLIP	TOLLIP	0.231967	9.77303	0.464085	0.634177	0.979312
ENSCSAG00000003344	ENSCSAG00000003344	-0.231868	12.0043	6.7382	0.00950929	0.478538
ENSCSAG00000000427	ENSCSAG00000000427	-0.231857	9.93194	0.852814	0.416774	0.969772
SEPTIN9	SEPTIN9	-0.231796	9.76062	1.62875	0.391701	0.969772
ATP5MPL	ATP5MPL	0.231747	9.97945	0.85561	0.441635	0.969772
NCL	NCL	0.231534	11.1837	3.17331	0.0750093	0.839937
PRPF4B	PRPF4B	0.231277	9.944	1.54244	0.2584	0.960364
ENSCSAG00000009837	ENSCSAG00000009837	0.231135	10.1387	2.40676	0.239376	0.954493
THOC3	THOC3	-0.231059	9.77901	1.8094	0.342244	0.968634
EHMT1	EHMT1	-0.231001	9.82269	1.19826	0.383676	0.969772
AIG1	AIG1	-0.23093	9.79013	1.02253	0.450966	0.969772
ATAD3A	ATAD3A	-0.230797	9.84601	1.27511	0.369286	0.969772
MAP7D1	MAP7D1	-0.230788	9.84137	1.00613	0.420961	0.969772
EHMT2	EHMT2	0.230783	9.85876	0.832744	0.453127	0.969772
ENSCSAG00000019503	ENSCSAG00000019503	-0.230707	9.75911	1.65001	0.395674	0.969772
MPHOSPH10	MPHOSPH10	-0.230702	9.8867	0.916546	0.41424	0.969772
ADAP2	ADAP2	0.230363	9.76891	1.36515	0.415601	0.969772
G3BP2	G3BP2	0.230336	9.91579	1.13853	0.362209	0.968634
CYB561	CYB561	-0.230316	9.77751	3.36434	0.195199	0.94294
POLE3	POLE3	0.230245	9.78792	1.11265	0.43472	0.969772
RNF168	RNF168	-0.230146	9.77714	0.832037	0.521706	0.970724
RNF13	RNF13	-0.230139	9.78049	1.19182	0.429536	0.969772
SLC25A4	SLC25A4	0.230136	9.84316	1.41	0.340641	0.968634
CKLF	CKLF	0.230015	10.0342	4.21333	0.11244	0.867146
LAMB1	LAMB1	-0.229916	9.82594	1.06829	0.407767	0.969772
KMT2E	KMT2E	0.229828	10.0282	1.38835	0.277646	0.960364
GBF1	GBF1	0.229557	9.76778	0.831869	0.530605	0.97256
AKIRIN2	AKIRIN2	-0.229546	9.95823	1.18224	0.327055	0.968634
TUFT1	TUFT1	0.229513	9.79897	0.0763274	0.85015	0.991193
RPS2	RPS2	-0.229498	9.84884	1.64984	0.301496	0.962145
PCID2	PCID2	-0.229288	9.76402	1.74324	0.374008	0.969772
ASB2	ASB2	0.228912	10.2713	1.18125	0.330866	0.968634
CRNKL1	CRNKL1	0.228911	9.76702	1.31674	0.427846	0.969772
B3GNTL1	B3GNTL1	-0.228886	9.74964	3.20096	0.259854	0.960364
IK	IK	0.228829	9.89841	1.01121	0.393681	0.969772
SNCA	SNCA	-0.228788	9.79346	1.05116	0.439405	0.969772
LPIN1	LPIN1	-0.228785	9.8506	1.01335	0.389883	0.969772
SMPD4	SMPD4	0.228739	9.75874	2.19135	0.32869	0.968634
TGM2	TGM2	-0.228623	9.81689	0.932596	0.45973	0.969772
RHOA	RHOA	-0.228558	10.8604	5.63072	0.0826399	0.84022
RAB3GAP2	RAB3GAP2	-0.228466	9.75646	1.78922	0.379006	0.969772
ULK3	ULK3	0.228309	9.78607	1.00334	0.461641	0.969772
FAM193A	FAM193A	-0.22795	9.73664	6.3547	0.148485	0.912523
TERF1	TERF1	-0.227606	9.83529	0.951976	0.430066	0.969772
DCP2	DCP2	0.227493	9.74811	1.35561	0.465622	0.969772
HIBCH	HIBCH	0.227464	9.75685	1.76092	0.382113	0.969772
MARCHF7	MARCHF7	-0.227406	9.79642	0.476148	0.600428	0.979312
TMEM230	TMEM230	-0.2274	9.78421	1.23034	0.420414	0.969772
ENSCSAG00000018862	ENSCSAG00000018862	0.227342	10.1091	0.8456	0.47494	0.969772
CKAP5	CKAP5	0.227309	9.91003	1.54427	0.302611	0.962415
RRP7A	RRP7A	-0.227178	9.96414	1.17645	0.34593	0.968634
PIK3C2A	PIK3C2A	-0.227056	9.81544	0.637592	0.535975	0.97511
GLA	GLA	-0.226997	9.78607	0.508271	0.610714	0.979312
ENSCSAG00000015723	ENSCSAG00000015723	0.226821	9.78421	0.578184	0.574272	0.979312
ENSCSAG00000005249	ENSCSAG00000005249	0.226811	9.87245	0.568457	0.537969	0.97511
PNKP	PNKP	-0.226659	9.80229	0.59268	0.55838	0.979312
STK25	STK25	0.226582	9.89806	0.997869	0.388202	0.969772
ENSCSAG00000019060	ENSCSAG00000019060	0.226437	9.91953	0.406923	0.601578	0.979312
NUBP2	NUBP2	0.226416	9.80413	0.429499	0.619169	0.979312
MTHFD2	MTHFD2	-0.226259	9.9293	1.19249	0.34564	0.968634
KANSL3	KANSL3	-0.226258	9.75647	0.757566	0.566212	0.979312
BHLHE40	BHLHE40	0.226239	9.94199	0.674544	0.432979	0.969772
YWHAZ	YWHAZ	-0.226221	10.9346	4.77849	0.0808042	0.84022
EIF2AK4	EIF2AK4	-0.225939	9.93232	1.02461	0.365738	0.968634
NDUFS1	NDUFS1	-0.225845	9.84244	1.76204	0.293357	0.960374
DPH7	DPH7	0.225823	9.75419	1.92234	0.366582	0.968659
MRPS33	MRPS33	0.225823	9.87698	0.866008	0.451377	0.969772
FBL	FBL	-0.225616	10.0611	1.59492	0.286944	0.960374
SNCG	SNCG	0.225486	9.81504	2.33105	0.234649	0.954493
DHX16	DHX16	0.225436	9.76289	0.92559	0.518387	0.970724
TTC28	TTC28	0.22537	9.72198	0.397912	0.758986	0.990899
TNFAIP3	TNFAIP3	-0.225326	9.90899	2.10123	0.172811	0.925193
RNF7	RNF7	0.225194	10.0074	0.891545	0.425046	0.969772
PBDC1	PBDC1	0.225169	9.78421	1.68191	0.348862	0.968634
SNW1	SNW1	-0.225139	9.84423	1.31295	0.348754	0.968634
ENOSF1	ENOSF1	0.225107	9.76891	1.69537	0.369065	0.969772
TMX4	TMX4	0.224875	9.77341	1.02612	0.477239	0.969772
RCOR3	RCOR3	0.224805	9.75608	2.57793	0.320715	0.968634
DHFR	DHFR	-0.224687	9.7831	0.00177466	0.976607	0.998686
ENSCSAG00000019600	ENSCSAG00000019600	-0.224464	9.8216	1.60205	0.318132	0.968634
STUB1	STUB1	0.224445	10.0049	0.863295	0.456022	0.969772
DDX3X	DDX3X	-0.224278	9.88842	0.68422	0.483315	0.969772
CDK2	CDK2	0.224211	9.80046	1.87297	0.314693	0.968634
PAK1IP1	PAK1IP1	0.224124	9.77602	1.16848	0.441009	0.969772
CHMP2B	CHMP2B	-0.224108	9.79162	1.13516	0.428183	0.969772
MCAT	MCAT	-0.223899	9.78347	1.09079	0.447945	0.969772
ENSCSAG00000014048	ENSCSAG00000014048	0.223786	10.0974	1.44702	0.263989	0.960364
USP33	USP33	-0.223751	9.79162	1.05919	0.445903	0.969772
MACF1	MACF1	0.223692	9.91207	0.774684	0.429973	0.969772
CHORDC1	CHORDC1	-0.223641	9.7931	1.01164	0.44989	0.969772
SPOCK3	SPOCK3	-0.223594	9.77453	1.45348	0.399698	0.969772
SERTAD2	SERTAD2	0.223071	9.77227	1.09363	0.483353	0.969772
NT5C3B	NT5C3B	-0.222723	9.93367	1.32279	0.329764	0.968634
CCDC88A	CCDC88A	0.222473	9.87907	0.871788	0.431895	0.969772
IL11	IL11	0.222189	10.6578	0.98705	0.32059	0.968634
BNIP3	BNIP3	-0.222113	9.89498	1.66549	0.275375	0.960364
TRIM37	TRIM37	-0.222043	9.84778	1.08458	0.390926	0.969772
ENSCSAG00000013863	ENSCSAG00000013863	-0.2219	9.96051	1.33722	0.335576	0.968634
NDUFA5	NDUFA5	0.221767	9.95097	0.694682	0.487393	0.969772
RPS7	RPS7	-0.221718	11.7672	5.65902	0.0174636	0.612266
TMEM87B	TMEM87B	0.221556	9.77489	1.61197	0.367391	0.968946
CCDC43	CCDC43	0.221475	9.75873	1.88239	0.360996	0.968634
NAF1	NAF1	-0.221408	9.77677	1.17664	0.440008	0.969772
NIPBL	NIPBL	0.221188	9.8499	1.64495	0.309275	0.96663
TBC1D1	TBC1D1	-0.221041	9.88669	0.86716	0.417183	0.969772
SLIRP	SLIRP	0.220928	9.88081	1.84148	0.280871	0.960364
ABHD5	ABHD5	-0.220914	9.78086	0.511947	0.609781	0.979312
RARS1	RARS1	0.220911	9.86965	0.83736	0.449017	0.969772
SRSF1	SRSF1	-0.220776	9.9671	1.08478	0.352722	0.968634
ARHGEF1	ARHGEF1	-0.220761	9.76326	1.28676	0.440531	0.969772
UTP15	UTP15	0.220712	9.76251	1.25263	0.451297	0.969772
HBQ1	HBQ1	-0.220707	9.7504	0.444525	0.67996	0.984077
ENSCSAG00000003541	ENSCSAG00000003541	-0.220629	9.82738	0.871982	0.485056	0.969772
RHOG	RHOG	-0.220619	9.81907	1.00881	0.424689	0.969772
STX7	STX7	0.220436	9.77713	1.65395	0.356974	0.968634
ENSCSAG00000009522	ENSCSAG00000009522	0.220422	9.75457	1.78957	0.387265	0.969772
[truncated: 2,983 more rows]

## Sheet: Bystander vs Mock
	genes	logFC	logCPM	F	PValue	FDR
KIN	KIN	0.951977	9.7734	29.5712	0.000164739	0.679422
IMPDH1	IMPDH1	0.844206	9.77526	25.3161	0.000409126	0.679422
CHST12	CHST12	0.774758	9.78977	17.2871	0.00204357	0.999965
ENSCSAG00000000205	ENSCSAG00000000205	-0.751382	9.76966	15.5388	0.00270443	0.999965
GPS2	GPS2	-0.744314	9.83672	13.9473	0.00241748	0.999965
TJAP1	TJAP1	-0.741299	9.73779	33.8935	0.000728951	0.907909
OSTF1	OSTF1	-0.729529	9.75949	19.5604	0.00380945	0.999965
UBLCP1	UBLCP1	-0.711901	9.7857	14.6938	0.00538054	0.999965
CDCA4	CDCA4	0.675012	9.7523	19.5005	0.0053205	0.999965
DUS3L	DUS3L	-0.671101	9.779	13.8524	0.0075417	0.999965
BARD1	BARD1	0.660434	9.79051	13.3936	0.00866678	0.999965
DHX8	DHX8	0.659606	9.77789	13.3251	0.00901713	0.999965
XAB2	XAB2	-0.656439	9.76665	14.8276	0.0083562	0.999965
SLC7A5	SLC7A5	0.654887	9.74773	19.4241	0.00603575	0.999965
PLEKHH2	PLEKHH2	0.65382	9.93566	10.2364	0.00414326	0.999965
ZNF394	ZNF394	0.652904	9.77826	13.6274	0.00885021	0.999965
WDR18	WDR18	-0.646769	9.78866	12.455	0.0100923	0.999965
PLCE1	PLCE1	-0.646756	9.75836	17.1479	0.00655284	0.999965
NHLRC2	NHLRC2	0.644134	9.76025	16.7744	0.0064977	0.999965
NCAPD2	NCAPD2	-0.635757	9.79162	12.956	0.0118322	0.999965
FANCD2	FANCD2	0.630794	9.77228	13.708	0.011778	0.999965
ENG	ENG	0.629183	9.74468	16.6817	0.0133079	0.999965
COMMD9	COMMD9	-0.625774	9.77826	11.9613	0.0134645	0.999965
GJC1	GJC1	0.623027	9.74086	23.0783	0.00483885	0.999965
FBXO30	FBXO30	0.622441	9.76703	7.79823	0.0658019	0.999965
ENSCSAG00000013451	ENSCSAG00000013451	0.619484	9.75267	16.4531	0.00985291	0.999965
TFE3	TFE3	0.615137	9.74392	18.9324	0.00807078	0.999965
ATAD2	ATAD2	0.614669	9.78681	13.2358	0.0121018	0.999965
TCEAL1	TCEAL1	0.614285	9.7659	12.4713	0.0158752	0.999965
GAR1	GAR1	0.613692	9.77489	11.6934	0.0165337	0.999965
UBE2O	UBE2O	0.603953	9.78087	11.0066	0.0172488	0.999965
ZC3HAV1	ZC3HAV1	0.60278	10.1643	2.38562	0.122622	0.999965
UBTF	UBTF	0.602319	9.80156	10.9479	0.0122009	0.999965
MRM3	MRM3	0.598449	9.78496	11.5676	0.0137682	0.999965
HRAS	HRAS	-0.597798	9.76138	13.0997	0.0155701	0.999965
TOGARAM1	TOGARAM1	0.596101	9.81724	9.0835	0.0224051	0.999965
ENSCSAG00000007502	ENSCSAG00000007502	0.594889	9.76099	28.1689	0.000399561	0.679422
CHCHD5	CHCHD5	-0.592581	9.80596	9.948	0.016616	0.999965
MAD1L1	MAD1L1	0.586141	9.79936	9.74957	0.0193697	0.999965
IFI44L	IFI44L	-0.585351	9.76364	2.40887	0.375563	0.999965
MRPS31	MRPS31	0.584252	9.78866	9.43314	0.0233816	0.999965
DOT1L	DOT1L	-0.582837	9.75306	13.657	0.0178444	0.999965
KHK	KHK	-0.577005	9.76364	11.8562	0.0220128	0.999965
GPX8	GPX8	-0.576881	9.79973	9.69385	0.0199773	0.999965
SPPL2A	SPPL2A	-0.574254	9.80559	8.44487	0.0245422	0.999965
SLC25A22	SLC25A22	0.570228	9.76966	9.42713	0.0331384	0.999965
ENSCSAG00000002549	ENSCSAG00000002549	-0.569787	9.84457	8.90159	0.0185976	0.999965
CHAF1A	CHAF1A	0.565404	9.88877	8.84775	0.0109642	0.999965
VMA21	VMA21	0.563498	9.76628	11.5734	0.025798	0.999965
PPRC1	PPRC1	0.561313	9.77751	10.888	0.0193001	0.999965
GNS	GNS	-0.560643	9.78384	9.29938	0.0264888	0.999965
KIF3C	KIF3C	0.559592	9.8012	8.50513	0.0250924	0.999965
ENSCSAG00000004577	ENSCSAG00000004577	-0.557827	9.75571	11.846	0.0260179	0.999965
PNKP	PNKP	0.552159	9.80229	8.38536	0.0277086	0.999965
ENSCSAG00000004397	ENSCSAG00000004397	0.551825	9.73663	20.8863	0.00935578	0.999965
ENSCSAG00000012472	ENSCSAG00000012472	-0.550276	9.78161	8.54438	0.0340743	0.999965
DCAF6	DCAF6	-0.548968	9.80742	8.28304	0.0259631	0.999965
NFYC	NFYC	0.546346	9.79789	7.61536	0.0371699	0.999965
NOCT	NOCT	-0.545596	9.74353	15.785	0.0174976	0.999965
CCDC43	CCDC43	-0.543745	9.75873	10.9084	0.0278809	0.999965
TNFAIP6	TNFAIP6	-0.542339	9.75798	9.988	0.0359773	0.999965
PIAS4	PIAS4	-0.542145	9.75457	13.0949	0.0186039	0.999965
EPB41	EPB41	0.541774	9.7659	9.7836	0.0329932	0.999965
PCID2	PCID2	0.540347	9.76402	9.52614	0.0376979	0.999965
SEPTIN11	SEPTIN11	0.538333	9.91071	9.15478	0.0133861	0.999965
SNRK	SNRK	0.538213	9.74162	12.776	0.0334531	0.999965
WRAP73	WRAP73	-0.537461	9.76816	9.55774	0.0321021	0.999965
STAT4	STAT4	0.536941	9.86473	6.80511	0.0264818	0.999965
ABHD11	ABHD11	-0.536744	9.79051	8.57012	0.0327239	0.999965
ZMYM2	ZMYM2	0.535744	9.77227	10.4244	0.0263668	0.999965
FBXO11	FBXO11	0.533376	9.74773	13.738	0.0221708	0.999965
SEC23IP	SEC23IP	-0.532597	9.7576	9.35938	0.0431455	0.999965
ALDH18A1	ALDH18A1	0.532031	9.76816	9.41711	0.0364963	0.999965
PODXL	PODXL	0.530145	9.75381	10.6698	0.0355043	0.999965
ING2	ING2	-0.529633	9.75987	9.44562	0.040873	0.999965
PPP1R35	PPP1R35	-0.528835	9.82846	7.30993	0.02926	0.999965
ASXL1	ASXL1	-0.528566	9.73395	22.8598	0.00966974	0.999965
KRAS	KRAS	-0.527376	9.82197	6.87982	0.0387093	0.999965
SLC2A1	SLC2A1	-0.526755	9.78273	8.07282	0.0384356	0.999965
CXCL10	CXCL10	0.523391	9.94165	0.900452	0.342792	0.999965
FOXM1	FOXM1	0.519017	9.77676	8.56623	0.0393795	0.999965
H2AC14	H2AC14	0.518418	9.86508	5.00537	0.0312437	0.999965
STK17A	STK17A	0.518187	9.76628	8.73641	0.0447991	0.999965
STYXL1	STYXL1	-0.516644	9.8428	7.70997	0.0270125	0.999965
STK3	STK3	-0.515818	9.76477	9.16617	0.0417998	0.999965
SHROOM3	SHROOM3	0.515263	9.74009	27.4254	0.00145857	0.999965
BLMH	BLMH	0.514983	9.88461	7.69878	0.0189085	0.999965
ENSCSAG00000002172	ENSCSAG00000002172	-0.514967	9.8714	8.13635	0.0233674	0.999965
TOP2B	TOP2B	-0.514467	9.7831	9.03976	0.0302993	0.999965
RANBP3	RANBP3	-0.513756	9.7576	9.16625	0.0462083	0.999965
NIT2	NIT2	-0.509836	9.77639	8.18227	0.0439282	0.999965
RAB22A	RAB22A	-0.50906	9.79899	7.05114	0.0430187	0.999965
RNFT1	RNFT1	-0.508633	9.83564	6.34232	0.0401962	0.999965
CEP112	CEP112	0.507468	9.75077	11.7933	0.0293168	0.999965
NDUFB5	NDUFB5	-0.504438	9.92224	8.37548	0.0196976	0.999965
POLR3K	POLR3K	-0.50423	9.77789	7.85135	0.0541978	0.999965
ANKRD12	ANKRD12	0.502648	9.79235	10.8775	0.0225485	0.999965
ENSCSAG00000017479	ENSCSAG00000017479	0.501373	9.78755	5.83882	0.0758101	0.999965
MAP9	MAP9	0.500288	9.75685	10.2052	0.0365089	0.999965
CCDC59	CCDC59	0.499831	9.79679	7.10801	0.0466864	0.999965
PBRM1	PBRM1	0.498883	9.77788	7.38695	0.0552676	0.999965
ENSCSAG00000006004	ENSCSAG00000006004	0.498371	9.75646	11.4097	0.0325396	0.999965
ENSCSAG00000001007	ENSCSAG00000001007	-0.49752	9.88773	6.79379	0.0290403	0.999965
H2BC18	H2BC18	0.495054	9.7576	13.8173	0.014783	0.999965
KIF21A	KIF21A	0.493542	9.88768	4.29183	0.0559464	0.999965
SRA1	SRA1	0.492788	9.81907	6.74237	0.0436093	0.999965
OARD1	OARD1	0.492696	9.76289	8.04547	0.0567368	0.999965
DIMT1	DIMT1	-0.491608	9.80229	7.06077	0.045364	0.999965
TGS1	TGS1	0.490371	9.85203	5.99996	0.0403327	0.999965
COLGALT1	COLGALT1	0.488109	9.76138	8.53523	0.0516151	0.999965
TMEM67	TMEM67	0.487852	9.75153	9.8217	0.0448983	0.999965
MCM5	MCM5	0.486735	9.81471	8.16163	0.0395659	0.999965
ENSCSAG00000003298	ENSCSAG00000003298	-0.486455	9.74277	11.8693	0.0390752	0.999965
TMEM51	TMEM51	0.485918	9.77975	7.23194	0.0527451	0.999965
ISOC1	ISOC1	-0.484505	9.74811	8.23405	0.0798367	0.999965
MTFMT	MTFMT	-0.483866	9.7931	6.62812	0.0552659	0.999965
EMC3	EMC3	-0.482494	9.83098	6.38225	0.0444735	0.999965
NUFIP1	NUFIP1	0.482361	9.77788	7.52954	0.0519153	0.999965
UBAP2L	UBAP2L	0.482031	9.77153	7.78456	0.0513754	0.999965
PIGS	PIGS	0.481645	9.84173	6.55884	0.0424783	0.999965
ALG5	ALG5	-0.481094	9.80742	6.35563	0.055881	0.999965
FXN	FXN	-0.481056	9.78421	6.96241	0.0570432	0.999965
ZFPL1	ZFPL1	-0.481034	9.77714	7.58944	0.0527844	0.999965
DDX6	DDX6	0.480877	9.77228	7.1882	0.0614632	0.999965
MYDGF	MYDGF	-0.480282	9.77938	7.28881	0.0580251	0.999965
IRF2	IRF2	0.480171	9.8245	4.80323	0.0900641	0.999965
FRG1	FRG1	0.47962	9.79642	6.31524	0.0558902	0.999965
A4GALT	A4GALT	0.479173	9.78681	6.35354	0.0622241	0.999965
USP21	USP21	-0.478645	9.7301	20.2999	0.0169537	0.999965
USP39	USP39	0.478541	9.81034	6.73469	0.0477863	0.999965
WDFY1	WDFY1	-0.478474	9.84706	4.77733	0.0753357	0.999965
ERGIC2	ERGIC2	-0.477702	9.84315	6.47848	0.0408678	0.999965
RFC5	RFC5	-0.476414	9.7576	8.47104	0.0608855	0.999965
EEA1	EEA1	0.475043	9.88358	5.06024	0.0516	0.999965
PRMT5	PRMT5	-0.474954	9.78012	7.55327	0.0555421	0.999965
ALG3	ALG3	-0.474856	9.81689	6.63208	0.0475644	0.999965
CDK13	CDK13	0.474596	9.74468	10.736	0.0469336	0.999965
GRB7	GRB7	-0.47315	9.83958	5.46912	0.0532153	0.999965
VPS26A	VPS26A	0.472556	9.80302	6.24899	0.0584961	0.999965
ENSCSAG00000000233	ENSCSAG00000000233	-0.470449	9.7481	9.6941	0.0544511	0.999965
TRRAP	TRRAP	-0.469543	9.77863	6.76397	0.0628207	0.999965
HYI	HYI	0.469372	9.79382	6.10014	0.0632605	0.999965
DRG2	DRG2	-0.469075	9.81252	5.88744	0.0595686	0.999965
DLD	DLD	-0.46904	9.85169	6.28633	0.0475061	0.999965
RNF168	RNF168	0.468503	9.77714	6.99277	0.0632361	0.999965
SCG5	SCG5	-0.468147	9.87454	6.06064	0.040576	0.999965
ATAD3A	ATAD3A	0.467976	9.84601	7.1187	0.0338897	0.999965
ABITRAM	ABITRAM	-0.467912	9.74354	9.58286	0.0588412	0.999965
SMIM19	SMIM19	-0.467291	9.77938	7.0333	0.0620476	0.999965
AP1G1	AP1G1	0.467052	9.75571	8.70098	0.055338	0.999965
CSTF1	CSTF1	0.465852	9.7504	9.15371	0.0542373	0.999965
RRAGC	RRAGC	0.465438	9.82954	4.97643	0.0717563	0.999965
B4GALT4	B4GALT4	0.464765	9.76175	7.29831	0.0732395	0.999965
TRAPPC6A	TRAPPC6A	-0.464537	9.83708	6.46214	0.0551336	0.999965
CRY1	CRY1	0.464377	9.78234	7.13934	0.059143	0.999965
DNAJC6	DNAJC6	0.463629	9.75305	11.2616	0.0354306	0.999965
IMP3	IMP3	0.463568	9.81252	7.2071	0.0388471	0.999965
HMBS	HMBS	0.463493	9.74811	8.3673	0.0757497	0.999965
TTC17	TTC17	0.463291	9.74507	14.2154	0.0249156	0.999965
ENSCSAG00000008521	ENSCSAG00000008521	-0.463249	9.79936	6.37444	0.0615194	0.999965
PHF12	PHF12	0.46312	9.7462	11.6328	0.0371988	0.999965
CREB3	CREB3	0.46312	9.80779	6.27368	0.0547446	0.999965
G2E3	G2E3	0.462966	9.75873	8.85667	0.0607874	0.999965
ENSCSAG00000000307	ENSCSAG00000000307	-0.462122	9.76439	8.18377	0.0578628	0.999965
BTBD10	BTBD10	-0.462051	9.7576	5.62186	0.119585	0.999965
WDHD1	WDHD1	0.462035	9.77378	7.57478	0.0608076	0.999965
MED15	MED15	-0.461732	9.77676	6.43669	0.0682729	0.999965
MIER1	MIER1	0.461125	9.79936	5.62962	0.072652	0.999965
UTP20	UTP20	0.460285	9.80523	5.78017	0.0649463	0.999965
RND3	RND3	0.459845	9.78086	6.33066	0.0695541	0.999965
ZDHHC16	ZDHHC16	-0.459638	9.79642	5.96665	0.0680125	0.999965
UPF3A	UPF3A	0.45803	9.77041	6.60312	0.0747951	0.999965
AKAP9	AKAP9	-0.457577	9.82809	5.12829	0.0712579	0.999965
GNG11	GNG11	-0.45721	9.76891	6.78839	0.0787687	0.999965
ENSA	ENSA	-0.456571	9.87628	5.45656	0.0476333	0.999965
RAC3	RAC3	0.456448	9.79457	6.37365	0.0592415	0.999965
OGDH	OGDH	-0.456028	9.79383	6.00136	0.0687477	0.999965
OCIAD2	OCIAD2	-0.454886	9.83636	5.6686	0.0648849	0.999965
CCNA2	CCNA2	0.454744	9.83242	8.03349	0.0412914	0.999965
PPP4R1	PPP4R1	0.454616	9.79125	7.45418	0.042634	0.999965
GPN1	GPN1	-0.45392	9.81034	5.82382	0.0650708	0.999965
BAG1	BAG1	-0.453351	9.86157	5.42763	0.0532607	0.999965
MOSPD3	MOSPD3	0.450907	9.79715	5.54253	0.0786767	0.999965
ISG15	ISG15	-0.450578	10.4033	4.85478	0.0358754	0.999965
TXNIP	TXNIP	-0.450551	9.7655	10.2018	0.0336133	0.999965
TRIM26	TRIM26	0.448656	9.75798	5.9168	0.11291	0.999965
ESYT1	ESYT1	-0.447836	9.78161	6.07735	0.0809171	0.999965
POLR1C	POLR1C	0.446902	9.79973	5.48532	0.077893	0.999965
ENSCSAG00000011738	ENSCSAG00000011738	0.445553	9.77228	7.73039	0.0519042	0.999965
ENSCSAG00000005838	ENSCSAG00000005838	-0.445207	9.77826	6.23885	0.0811953	0.999965
CD55	CD55	-0.444705	9.75836	7.27632	0.0762996	0.999965
ENSCSAG00000005123	ENSCSAG00000005123	0.444498	9.75191	11.2703	0.0374699	0.999965
ZNF462	ZNF462	0.44399	9.76025	8.38097	0.0575899	0.999965
KYAT3	KYAT3	0.443903	9.78643	5.79665	0.0769896	0.999965
TONSL	TONSL	0.443891	9.76025	7.93123	0.062392	0.999965
POLL	POLL	0.443541	9.74009	10.3788	0.0542957	0.999965
LAT	LAT	-0.442159	9.8815	5.06226	0.0565364	0.999965
LONP1	LONP1	-0.441154	9.84066	5.13127	0.0664443	0.999965
CCDC90B	CCDC90B	-0.44103	9.79752	5.627	0.0764177	0.999965
ZC3H18	ZC3H18	0.44061	9.78607	6.68638	0.0577786	0.999965
PGM2	PGM2	-0.440481	9.80925	4.84406	0.0872578	0.999965
DLGAP4	DLGAP4	-0.440191	9.77414	6.95824	0.0644278	0.999965
C1orf131	C1orf131	0.437635	9.79862	5.12794	0.0871848	0.999965
THOC5	THOC5	0.437069	9.76966	6.64332	0.0751478	0.999965
PCGF2	PCGF2	0.435494	10.0235	4.12671	0.0602556	0.999965
UHMK1	UHMK1	0.434857	9.84778	5.52718	0.0544366	0.999965
RIPK2	RIPK2	0.434497	9.75609	6.94865	0.0827792	0.999965
HELZ2	HELZ2	0.434354	9.93165	2.47617	0.20753	0.999965
SP3	SP3	-0.432523	9.77152	6.09315	0.0885587	0.999965
FLCN	FLCN	0.432103	9.73203	16.0423	0.027091	0.999965
PDZK1	PDZK1	-0.431478	9.85205	5.23422	0.0589475	0.999965
TRAF4	TRAF4	0.430941	9.79752	5.58838	0.0733496	0.999965
NTHL1	NTHL1	0.429412	9.74811	7.88167	0.087424	0.999965
ZCCHC7	ZCCHC7	-0.429057	9.77489	5.28627	0.107266	0.999965
LRIF1	LRIF1	0.428923	9.78124	5.48133	0.0890338	0.999965
RHNO1	RHNO1	0.428615	9.82811	5.25524	0.0699721	0.999965
ENSCSAG00000006596	ENSCSAG00000006596	0.428422	9.73511	21.6835	0.0105051	0.999965
ATRN	ATRN	-0.428156	9.73203	11.2083	0.063574	0.999965
AP2B1	AP2B1	0.42782	9.81217	4.6293	0.0930767	0.999965
CDKN2AIP	CDKN2AIP	0.427818	9.73511	12.2536	0.046764	0.999965
PRC1	PRC1	-0.425675	9.80852	5.78763	0.0971542	0.999965
MTA1	MTA1	0.423462	9.73779	9.78259	0.0692439	0.999965
LMNB1	LMNB1	0.423448	9.89635	5.61299	0.0583364	0.999965
PARN	PARN	0.423232	9.76627	5.91086	0.0947194	0.999965
WASF2	WASF2	-0.4232	9.8991	4.55675	0.0658728	0.999965
HOXA9	HOXA9	-0.422513	9.98623	4.12461	0.0462543	0.999965
C5orf15	C5orf15	0.422415	9.82486	5.09267	0.0804641	0.999965
PREPL	PREPL	0.422106	9.79826	3.89009	0.143581	0.999965
PAFAH1B3	PAFAH1B3	0.421454	10.0642	7.16554	0.0233798	0.999965
CLIP4	CLIP4	0.421275	9.88358	4.24744	0.0749086	0.999965
GEN1	GEN1	-0.420707	9.76138	6.79336	0.088009	0.999965
TIMM21	TIMM21	-0.420324	9.78644	5.71371	0.079371	0.999965
DYRK1A	DYRK1A	0.42013	9.72431	31.7846	0.00632821	0.999965
RBM17	RBM17	-0.419605	9.94034	5.77251	0.0439683	0.999965
ASCC2	ASCC2	-0.419452	9.77265	5.36263	0.102043	0.999965
REV1	REV1	0.419187	9.7805	5.95595	0.0865749	0.999965
DIAPH1	DIAPH1	0.419065	9.78049	5.40492	0.0923143	0.999965
AFF4	AFF4	0.418449	9.91407	4.79973	0.0559203	0.999965
PMS1	PMS1	0.417909	9.76288	6.58087	0.0871047	0.999965
CFAP97	CFAP97	0.416914	9.79715	5.12998	0.0865061	0.999965
EPS15	EPS15	-0.416334	9.80485	4.63719	0.0981116	0.999965
ENSCSAG00000015504	ENSCSAG00000015504	0.416206	9.87105	5.57462	0.0615836	0.999965
NEDD4	NEDD4	0.415763	9.7831	5.07223	0.100475	0.999965
MGMT	MGMT	-0.415578	9.78644	5.38383	0.096123	0.999965
AKT1S1	AKT1S1	-0.415413	9.77041	4.50466	0.13625	0.999965
RRP1B	RRP1B	0.414614	9.85911	5.01375	0.06828	0.999965
SUPT7L	SUPT7L	0.414478	9.7868	4.97957	0.0994757	0.999965
HPF1	HPF1	0.413678	9.7523	6.89943	0.0950158	0.999965
USP15	USP15	0.412857	9.8306	4.26037	0.0992096	0.999965
ENSCSAG00000002585	ENSCSAG00000002585	0.412678	9.75342	6.47636	0.106273	0.999965
C18orf32	C18orf32	-0.412269	9.761	5.81983	0.109096	0.999965
DCTD	DCTD	-0.411605	9.78903	4.64597	0.108281	0.999965
AIG1	AIG1	0.411306	9.79013	4.6302	0.1087	0.999965
Chsa-A	Chsa-A	-0.411185	9.76402	4.0879	0.181757	0.999965
ENSCSAG00000013815	ENSCSAG00000013815	0.410588	9.80083	17.9588	0.0048717	0.999965
ENSCSAG00000019418	ENSCSAG00000019418	-0.410193	9.77415	5.44962	0.10447	0.999965
TXNRD1	TXNRD1	0.409637	9.85098	4.84724	0.0790255	0.999965
PRPS2	PRPS2	-0.409107	9.81216	4.7295	0.0929617	0.999965
ZBTB6	ZBTB6	0.408448	9.75077	8.78136	0.0625479	0.999965
STAT3	STAT3	-0.408201	9.8342	3.13524	0.159979	0.999965
TMX3	TMX3	0.407759	9.78087	5.38983	0.0943066	0.999965
ENSCSAG00000012601	ENSCSAG00000012601	-0.407726	9.86755	3.79483	0.087365	0.999965
H2AC20	H2AC20	0.407668	9.79678	4.86663	0.0887738	0.999965
STX7	STX7	-0.406984	9.77713	4.96919	0.110346	0.999965
CCNT1	CCNT1	-0.406731	9.75797	8.56128	0.0579036	0.999965
BYSL	BYSL	-0.40663	9.77303	3.89582	0.16957	0.999965
EDN1	EDN1	-0.406433	10.0273	2.19563	0.138568	0.999965
JPT2	JPT2	0.405801	9.78124	5.06716	0.107231	0.999965
MED6	MED6	0.405683	9.7931	4.4924	0.11346	0.999965
MTERF3	MTERF3	-0.405463	9.81907	4.5801	0.0981898	0.999965
KIFBP	KIFBP	0.405432	9.79825	4.64246	0.106126	0.999965
ENSCSAG00000014775	ENSCSAG00000014775	-0.405086	9.87489	4.42456	0.0804885	0.999965
ENSCSAG00000008322	ENSCSAG00000008322	0.40482	9.78495	4.77717	0.109876	0.999965
NOSIP	NOSIP	-0.404131	9.83098	4.13841	0.104706	0.999965
SYNGR1	SYNGR1	-0.403953	9.89257	5.16124	0.0658132	0.999965
BNIP1	BNIP1	-0.403544	9.76025	5.46436	0.117609	0.999965
MARCHF5	MARCHF5	-0.402566	9.79936	4.65854	0.100327	0.999965
EMC9	EMC9	-0.40245	9.83098	4.40617	0.0947962	0.999965
RAD51	RAD51	0.402272	9.74697	8.13195	0.100478	0.999965
DNAJC25	DNAJC25	-0.402127	9.76477	5.74142	0.103714	0.999965
ACAD9	ACAD9	0.401984	9.75874	5.71751	0.119036	0.999965
VPS13B	VPS13B	-0.400758	9.73817	10.6054	0.0595496	0.999965
ARHGAP12	ARHGAP12	0.400685	9.74354	7.72015	0.0907533	0.999965
DYNC1LI2	DYNC1LI2	-0.400553	9.84066	4.21118	0.0951175	0.999965
ATP6V0A1	ATP6V0A1	0.399948	9.80706	4.1936	0.111491	0.999965
MDM2	MDM2	0.3997	9.83957	3.13899	0.106572	0.999965
BAP1	BAP1	0.398941	9.75077	6.65191	0.100143	0.999965
EHMT1	EHMT1	0.397372	9.82269	4.42834	0.0940039	0.999965
IPO11	IPO11	0.397366	9.75457	6.11631	0.109496	0.999965
MYD88	MYD88	0.396159	9.78273	2.76867	0.261742	0.999965
CDK7	CDK7	-0.396118	9.75646	5.806	0.113401	0.999965
KIF23	KIF23	-0.395867	9.81362	4.57472	0.135851	0.999965
SMC1A	SMC1A	-0.395818	9.82558	4.38414	0.105129	0.999965
ADAR	ADAR	0.394968	9.8085	4.69314	0.0981281	0.999965
ENSCSAG00000000387	ENSCSAG00000000387	0.39458	9.76663	5.33398	0.123676	0.999965
XPO5	XPO5	0.39445	9.761	7.37122	0.0705795	0.999965
RAB20	RAB20	0.39427	9.78458	4.01859	0.143247	0.999965
CDCA7	CDCA7	0.39401	9.76628	6.44388	0.0944013	0.999965
WDR73	WDR73	-0.393803	9.76815	4.40006	0.147024	0.999965
PAPSS1	PAPSS1	0.392444	9.81362	4.26163	0.110696	0.999965
GNAI3	GNAI3	0.392427	9.83636	4.02218	0.106415	0.999965
NENF	NENF	0.392097	9.86684	4.15127	0.0919792	0.999965
MRPL52	MRPL52	0.391963	9.80559	4.66211	0.105924	0.999965
TMEM179B	TMEM179B	-0.391627	9.8707	4.41504	0.0870632	0.999965
APC	APC	-0.390926	9.76515	4.89025	0.13737	0.999965
FAM216A	FAM216A	-0.39045	9.84707	4.48561	0.0945836	0.999965
ANAPC16	ANAPC16	0.390383	9.81544	3.93241	0.127103	0.999965
H1-3	H1-3	-0.390263	10.0373	2.79575	0.0946782	0.999965
BLOC1S4	BLOC1S4	0.389684	9.75987	5.61354	0.116204	0.999965
MGAT1	MGAT1	0.389661	9.79051	3.43942	0.172828	0.999965
OBSL1	OBSL1	0.388557	9.82341	4.29731	0.103544	0.999965
EP400	EP400	-0.388542	9.80009	3.73971	0.144195	0.999965
DAZAP2	DAZAP2	-0.388269	9.98885	5.50865	0.055408	0.999965
SCRN2	SCRN2	-0.387841	9.7644	5.27208	0.118737	0.999965
GNAI2	GNAI2	0.38735	9.79605	4.19546	0.124103	0.999965
UBE2Q1	UBE2Q1	0.386831	9.74047	7.72076	0.0974439	0.999965
DHX32	DHX32	0.385787	9.75647	5.76901	0.115289	0.999965
COMMD5	COMMD5	-0.385278	9.75798	5.33968	0.132415	0.999965
IGHMBP2	IGHMBP2	-0.385169	9.75911	4.2111	0.173493	0.999965
ZFHX3	ZFHX3	-0.385136	9.78829	4.13672	0.141525	0.999965
CHAF1B	CHAF1B	-0.384604	9.77527	4.34837	0.165047	0.999965
WDR45	WDR45	0.384268	9.80558	4.01288	0.124471	0.999965
SPEN	SPEN	0.383936	9.9185	4.44711	0.0601795	0.999965
PIK3CB	PIK3CB	0.38357	9.75154	6.21084	0.110434	0.999965
CCDC18	CCDC18	0.383302	9.75305	6.51294	0.108806	0.999965
CATSPERZ	CATSPERZ	0.383036	9.76062	5.17242	0.133132	0.999965
PLK2	PLK2	0.382999	10.5289	4.05577	0.0441607	0.999965
CDK17	CDK17	0.382348	9.74925	4.48755	0.186873	0.999965
PHLDB1	PHLDB1	0.381935	9.81435	3.82755	0.125637	0.999965
ACOT9	ACOT9	0.381541	9.81471	3.72859	0.12972	0.999965
ATP6AP2	ATP6AP2	-0.381475	9.91987	4.6393	0.0805676	0.999965
WDR54	WDR54	0.381457	9.84209	4.28129	0.105701	0.999965
TGM2	TGM2	-0.381364	9.81689	3.56438	0.14836	0.999965
GON4L	GON4L	-0.381258	9.8107	3.75329	0.132336	0.999965
API5	API5	0.38122	9.82558	3.77377	0.122268	0.999965
GFER	GFER	-0.381156	9.78458	4.27924	0.130787	0.999965
NDUFA6	NDUFA6	0.381028	9.84066	3.83825	0.133513	0.999965
SON	SON	-0.381	9.87557	3.36311	0.117796	0.999965
RNF19A	RNF19A	-0.380835	9.74392	6.72614	0.114216	0.999965
CCNH	CCNH	0.380189	9.81071	3.70279	0.13114	0.999965
NUP58	NUP58	0.379728	9.76062	6.58832	0.085494	0.999965
RFXANK	RFXANK	-0.379256	9.78124	4.40041	0.132205	0.999965
GPAT3	GPAT3	-0.379203	9.84565	2.6072	0.184933	0.999965
UBE2J2	UBE2J2	0.378916	9.80119	4.64338	0.101156	0.999965
ENSCSAG00000000500	ENSCSAG00000000500	0.378551	9.8245	4.99316	0.097646	0.999965
ISOC2	ISOC2	0.378325	9.75039	5.69109	0.131085	0.999965
RNF130	RNF130	-0.377448	9.8107	3.79254	0.128403	0.999965
PKP3	PKP3	0.377338	9.75495	5.61101	0.122707	0.999965
RAB5A	RAB5A	0.376929	9.86508	3.17906	0.127594	0.999965
KRR1	KRR1	0.37685	9.82846	3.61047	0.126357	0.999965
CTSH	CTSH	-0.376638	9.76515	5.08631	0.124849	0.999965
SOBP	SOBP	0.376371	9.85768	3.24739	0.129831	0.999965
LRRC42	LRRC42	0.376256	9.886	3.59647	0.0995526	0.999965
MGAT4B	MGAT4B	0.376193	9.79088	3.79171	0.146344	0.999965
GORASP2	GORASP2	0.375755	9.83959	3.53591	0.129647	0.999965
CNPPD1	CNPPD1	0.375685	9.78903	3.87964	0.143491	0.999965
ACBD6	ACBD6	0.375568	9.8118	3.61253	0.135854	0.999965
BNIP2	BNIP2	-0.375301	9.77788	4.1645	0.148385	0.999965
RRP15	RRP15	-0.375091	9.76815	4.90992	0.127695	0.999965
SNX2	SNX2	0.375033	9.92324	5.14683	0.0573233	0.999965
UBE3C	UBE3C	0.374343	9.77302	5.38793	0.104731	0.999965
NAA15	NAA15	0.373985	9.82594	3.68843	0.124406	0.999965
MYH10	MYH10	-0.373624	9.82377	3.86205	0.123746	0.999965
B3GALNT2	B3GALNT2	-0.373279	9.79236	4.81875	0.100814	0.999965
CHCHD4	CHCHD4	0.373227	9.78607	5.05717	0.103933	0.999965
TMEM54	TMEM54	-0.373165	9.81871	4.30972	0.115159	0.999965
CORO1B	CORO1B	-0.372754	9.92392	4.23293	0.0863516	0.999965
ENSCSAG00000009374	ENSCSAG00000009374	0.372733	9.75987	4.99592	0.135234	0.999965
OVCA2	OVCA2	-0.372721	9.78124	4.09616	0.148404	0.999965
MBD4	MBD4	0.372528	9.76251	4.74659	0.141755	0.999965
PPP1R9A	PPP1R9A	-0.372454	9.79124	3.75081	0.151134	0.999965
ITSN1	ITSN1	0.372382	9.82738	3.28194	0.14602	0.999965
DNAJC30	DNAJC30	0.37226	9.75911	7.86235	0.0638605	0.999965
UBE2D4	UBE2D4	0.372121	9.78086	4.15672	0.142816	0.999965
BMPR1A	BMPR1A	-0.371757	9.73818	8.01613	0.0967378	0.999965
ARL16	ARL16	-0.371176	9.76326	4.77407	0.138541	0.999965
UGGT2	UGGT2	-0.371083	9.74697	7.71309	0.0854484	0.999965
TTC21B	TTC21B	0.370681	9.73703	8.93258	0.0829	0.999965
USP46	USP46	-0.370535	9.73357	9.08098	0.0903206	0.999965
TMEM177	TMEM177	-0.369859	9.75344	5.06596	0.147986	0.999965
PGRMC2	PGRMC2	0.369616	9.76289	5.12186	0.129543	0.999965
IFNGR1	IFNGR1	-0.368831	9.80046	3.72103	0.147194	0.999965
RNF185	RNF185	-0.368769	9.73396	8.96191	0.0907834	0.999965
HERPUD1	HERPUD1	-0.368485	9.91003	2.89333	0.111874	0.999965
GBE1	GBE1	-0.368106	9.8012	3.59344	0.143099	0.999965
ARL6IP6	ARL6IP6	0.36788	9.80814	3.79739	0.136183	0.999965
ALDH3A2	ALDH3A2	-0.367061	9.76891	4.32412	0.156489	0.999965
ENSCSAG00000005255	ENSCSAG00000005255	0.366913	9.79051	3.96219	0.137167	0.999965
ERI3	ERI3	-0.3668	9.80156	4.26149	0.125965	0.999965
FBXO32	FBXO32	-0.366649	9.8281	1.69907	0.276713	0.999965
ARNTL2	ARNTL2	0.366475	9.78866	2.67349	0.235122	0.999965
APEX2	APEX2	-0.365969	9.75154	3.75386	0.221938	0.999965
DHCR7	DHCR7	-0.36585	9.76816	4.32418	0.159014	0.999965
BMS1	BMS1	0.365665	9.88496	3.53698	0.109174	0.999965
UNC119	UNC119	0.365415	9.82916	3.64481	0.122166	0.999965
CNOT4	CNOT4	-0.3652	9.82738	3.59687	0.138962	0.999965
GET3	GET3	0.364853	9.83852	3.47156	0.143069	0.999965
ENSCSAG00000015655	ENSCSAG00000015655	0.364359	9.76063	4.06128	0.193306	0.999965
MLF1	MLF1	0.364082	9.83457	3.75156	0.116085	0.999965
JMJD8	JMJD8	0.363757	9.75684	4.77543	0.154881	0.999965
ITGAV	ITGAV	0.363209	9.79493	3.85814	0.13658	0.999965
MIA3	MIA3	-0.363173	9.79678	3.52457	0.156036	0.999965
USP22	USP22	-0.362829	9.80631	3.50022	0.147355	0.999965
MRPL44	MRPL44	0.362646	9.82088	3.66073	0.137568	0.999965
NAPG	NAPG	-0.362434	9.75723	4.87699	0.146224	0.999965
SLC5A6	SLC5A6	0.362298	9.74468	6.31039	0.132567	0.999965
SLC35B4	SLC35B4	0.361708	9.80669	3.30483	0.156973	0.999965
ATP6V1H	ATP6V1H	0.361409	9.79346	3.49738	0.161273	0.999965
PSMC2	PSMC2	-0.361337	9.85735	3.79739	0.118159	0.999965
MAP1S	MAP1S	0.361129	9.74659	5.96424	0.129807	0.999965
SFMBT1	SFMBT1	-0.360793	9.74162	7.42989	0.108023	0.999965
NLE1	NLE1	0.36058	9.79825	3.89987	0.134769	0.999965
DNAJB1	DNAJB1	0.360376	9.85098	2.16789	0.141084	0.999965
TRAPPC3	TRAPPC3	0.36036	9.84529	3.44325	0.130743	0.999965
MAP7D3	MAP7D3	-0.360108	9.7704	3.64704	0.183772	0.999965
ENSCSAG00000002247	ENSCSAG00000002247	0.359984	9.83098	3.11506	0.152428	0.999965
KLHL21	KLHL21	0.359341	9.74354	7.84776	0.0936041	0.999965
ADCK5	ADCK5	-0.359141	9.79605	4.10197	0.130381	0.999965
MAN1B1	MAN1B1	-0.358799	9.75647	5.17103	0.137466	0.999965
PAGR1	PAGR1	-0.358732	9.82774	3.53551	0.138246	0.999965
CAMK2G	CAMK2G	0.358502	9.75382	4.93175	0.155213	0.999965
ZNF638	ZNF638	0.358234	9.90182	2.82372	0.138167	0.999965
EML4	EML4	-0.358097	9.86297	3.17593	0.131447	0.999965
TRABD	TRABD	0.358047	9.80559	3.41857	0.152938	0.999965
LETMD1	LETMD1	-0.357947	9.75	5.4657	0.149575	0.999965
NRM	NRM	-0.357781	9.80265	3.57673	0.145292	0.999965
GLUL	GLUL	-0.357741	9.80229	3.18043	0.177578	0.999965
USH1C	USH1C	0.357516	9.78421	3.66366	0.168453	0.999965
ENSCSAG00000019301	ENSCSAG00000019301	-0.357249	9.88147	2.80367	0.157482	0.999965
PALM2AKAP2	PALM2AKAP2	0.35695	9.77789	2.68887	0.237097	0.999965
CMAS	CMAS	-0.356889	9.8001	3.66767	0.153155	0.999965
CYP3A5	CYP3A5	-0.356493	10.2705	3.13845	0.0766258	0.999965
CCNL1	CCNL1	-0.356437	9.91611	2.92264	0.157446	0.999965
COPB1	COPB1	-0.355059	9.87559	3.53184	0.120315	0.999965
LRRC24	LRRC24	0.354763	9.81434	3.19651	0.155434	0.999965
CNP	CNP	-0.354757	9.84849	3.93103	0.118539	0.999965
TOPBP1	TOPBP1	0.354726	9.80046	3.77602	0.150507	0.999965
FAM120A	FAM120A	0.354101	9.80156	3.35941	0.158659	0.999965
SAFB2	SAFB2	-0.354071	9.87104	3.09249	0.137303	0.999965
AGRN	AGRN	-0.353867	9.81471	3.69202	0.13364	0.999965
FAM193A	FAM193A	0.353725	9.73664	8.68384	0.0912078	0.999965
MTHFD2	MTHFD2	0.353282	9.9293	4.41101	0.0696796	0.999965
MNAT1	MNAT1	0.352816	9.77339	3.86039	0.165882	0.999965
HS3ST3A1	HS3ST3A1	0.352523	9.72585	15.1992	0.0454954	0.999965
IKBKG	IKBKG	0.352339	9.80376	3.2472	0.164489	0.999965
ENSCSAG00000012220	ENSCSAG00000012220	-0.352145	9.96021	5.0563	0.0762612	0.999965
SEC23A	SEC23A	0.351622	9.76478	4.2419	0.164434	0.999965
GLTP	GLTP	-0.351428	9.75382	4.66828	0.161412	0.999965
CCDC34	CCDC34	-0.35112	9.7749	3.81463	0.162737	0.999965
RALGAPA1	RALGAPA1	-0.350816	9.76965	4.18491	0.159781	0.999965
RING1	RING1	0.350252	9.78903	4.44724	0.119346	0.999965
MAP7D1	MAP7D1	0.350218	9.84137	2.90549	0.171453	0.999965
RSU1	RSU1	0.350136	9.78384	4.13856	0.147516	0.999965
ENSCSAG00000009931	ENSCSAG00000009931	-0.349967	9.77378	3.9203	0.168665	0.999965
AK1	AK1	-0.349796	9.84244	3.27071	0.14717	0.999965
ZMAT2	ZMAT2	0.349462	9.85981	3.32463	0.13307	0.999965
MSMO1	MSMO1	-0.349445	9.81761	3.4246	0.150259	0.999965
NDUFV3	NDUFV3	-0.349394	9.78272	3.69279	0.165368	0.999965
RO60	RO60	0.348918	9.87245	3.33779	0.12259	0.999965
RP9	RP9	0.34876	9.79715	3.40219	0.161865	0.999965
UBE2S	UBE2S	0.348673	10.2304	6.03574	0.0182675	0.999965
ENSCSAG00000008760	ENSCSAG00000008760	0.348532	9.8428	2.96906	0.15395	0.999965
FOXN2	FOXN2	-0.348307	9.76062	5.68973	0.121318	0.999965
TRIP12	TRIP12	-0.347676	9.85486	2.84086	0.158793	0.999965
PNISR	PNISR	0.34754	9.78681	3.43554	0.16849	0.999965
BAG5	BAG5	-0.347162	9.75873	3.65632	0.205154	0.999965
ALG2	ALG2	0.346848	9.77078	4.802	0.129373	0.999965
KPNA4	KPNA4	0.346809	9.78236	3.64573	0.169158	0.999965
KMT5B	KMT5B	-0.346779	9.74697	6.23709	0.125307	0.999965
MBNL2	MBNL2	0.346757	9.75835	7.84311	0.0833437	0.999965
TRIM56	TRIM56	0.34665	9.75722	4.18492	0.184986	0.999965
ENSCSAG00000002184	ENSCSAG00000002184	0.34663	9.76853	4.61341	0.148837	0.999965
ARL8B	ARL8B	0.346623	9.84706	3.0807	0.14698	0.999965
METTL21A	METTL21A	0.346371	9.80523	3.53701	0.152053	0.999965
NXT1	NXT1	0.346369	9.77415	5.04595	0.117822	0.999965
DHX29	DHX29	0.345261	9.83601	2.94737	0.165846	0.999965
ANKRD17	ANKRD17	-0.345149	9.80045	3.35239	0.165263	0.999965
RILPL2	RILPL2	0.344821	9.74887	4.96243	0.168589	0.999965
PRR11	PRR11	0.344786	9.78977	4.56528	0.137523	0.999965
WWC2	WWC2	0.344781	9.80742	3.05486	0.178631	0.999965
OSER1	OSER1	0.344542	9.76288	4.44139	0.149924	0.999965
CHCHD6	CHCHD6	-0.344347	9.78309	3.60711	0.172991	0.999965
IFT20	IFT20	-0.344062	9.77975	3.94375	0.159963	0.999965
MRPL18	MRPL18	-0.343565	9.7576	4.05474	0.190478	0.999965
CYB561D2	CYB561D2	0.3435	9.75268	4.75286	0.167025	0.999965
BROX	BROX	-0.34341	9.76062	4.37433	0.161388	0.999965
CCDC12	CCDC12	-0.343366	9.76815	3.48876	0.1992	0.999965
FBXO7	FBXO7	-0.343298	9.88149	3.35207	0.117415	0.999965
FAM204A	FAM204A	-0.343132	9.8023	3.15563	0.173172	0.999965
TCF12	TCF12	0.343112	9.76891	3.75783	0.180676	0.999965
TNPO2	TNPO2	0.342795	9.77676	3.49766	0.180274	0.999965
SNX7	SNX7	-0.34277	9.75002	4.94781	0.164769	0.999965
HIRIP3	HIRIP3	-0.342593	9.78533	3.39048	0.191368	0.999965
NFKBIA	NFKBIA	0.342369	10.2341	0.404052	0.52508	0.999965
BSCL2	BSCL2	0.342229	9.75495	4.25065	0.181581	0.999965
RGL2	RGL2	-0.342116	9.75609	4.88919	0.145273	0.999965
PPP1R18	PPP1R18	0.341902	9.80046	2.85984	0.208678	0.999965
CTDSPL	CTDSPL	-0.341686	9.74163	6.85335	0.118577	0.999965
HS3ST1	HS3ST1	0.341116	10.1841	3.45973	0.0630343	0.999965
TIPRL	TIPRL	0.340945	9.80925	3.24442	0.167153	0.999965
AKAP12	AKAP12	-0.340911	10.0239	2.74716	0.0999023	0.999965
C20orf27	C20orf27	-0.340464	9.82305	3.2022	0.15264	0.999965
IFI16	IFI16	-0.340429	9.89016	3.58329	0.162749	0.999965
RCE1	RCE1	0.340381	9.80522	3.14313	0.173826	0.999965
ATRAID	ATRAID	0.340322	9.91309	3.72031	0.116432	0.999965
ENSCSAG00000012584	ENSCSAG00000012584	0.340252	9.83242	3.37847	0.161005	0.999965
NDUFB3	NDUFB3	0.340195	10.0036	5.24907	0.0806727	0.999965
LUC7L3	LUC7L3	-0.340049	9.91581	2.97729	0.129924	0.999965
SOCS5	SOCS5	0.339899	9.76213	4.00198	0.175789	0.999965
IGFBP2	IGFBP2	0.3398	9.7523	5.047	0.151766	0.999965
MTX1	MTX1	-0.339675	9.82702	3.29066	0.158461	0.999965
EDEM2	EDEM2	-0.339522	9.78198	3.60092	0.177086	0.999965
PLD3	PLD3	-0.339519	9.83385	2.9929	0.167213	0.999965
ACTR1A	ACTR1A	-0.33944	9.84779	3.14064	0.151202	0.999965
SLC35B1	SLC35B1	0.339056	9.93733	3.01619	0.12645	0.999965
ENSCSAG00000010970	ENSCSAG00000010970	0.338905	9.8045	3.57478	0.177113	0.999965
STX10	STX10	-0.338854	9.81362	3.09246	0.173482	0.999965
ANKRD46	ANKRD46	0.338689	9.74507	4.33623	0.199275	0.999965
SRPK2	SRPK2	0.338645	9.87453	2.62082	0.168765	0.999965
ENSCSAG00000001231	ENSCSAG00000001231	-0.338493	9.93096	3.64339	0.108723	0.999965
STK38	STK38	0.338472	9.75306	4.70153	0.166987	0.999965
ENSCSAG00000014391	ENSCSAG00000014391	0.338411	9.79494	3.47343	0.165002	0.999965
NOL7	NOL7	0.338378	9.84529	3.90717	0.10908	0.999965
RSRP1	RSRP1	0.337437	9.8096	3.19829	0.161598	0.999965
TTLL12	TTLL12	-0.337217	9.75609	3.87232	0.198074	0.999965
CASP8	CASP8	0.336408	9.76251	4.47627	0.164465	0.999965
EXOC7	EXOC7	-0.335983	9.82304	2.93054	0.173068	0.999965
FGF5	FGF5	0.335887	10.4702	4.97611	0.0258154	0.999965
SLC30A7	SLC30A7	-0.335794	9.74887	3.69102	0.227938	0.999965
MYBL2	MYBL2	-0.335791	9.81689	3.17301	0.174361	0.999965
PEG10	PEG10	-0.335695	9.82378	3.22787	0.15984	0.999965
MKRN2	MKRN2	0.335611	9.76477	5.466	0.112364	0.999965
RRN3	RRN3	-0.335226	9.75684	3.48604	0.221569	0.999965
TMX2	TMX2	0.335119	9.82666	3.11176	0.1631	0.999965
SLC30A1	SLC30A1	0.334232	9.78049	3.39362	0.182827	0.999965
C6orf89	C6orf89	-0.334094	9.75268	4.39425	0.175903	0.999965
HLTF	HLTF	-0.333919	9.87349	3.52604	0.13306	0.999965
EXOSC10	EXOSC10	0.333737	9.78977	3.31468	0.182557	0.999965
CUX1	CUX1	-0.333634	9.81978	2.91021	0.173825	0.999965
DNAJC9	DNAJC9	0.333574	9.82738	3.52278	0.143128	0.999965
PCDH9	PCDH9	-0.333033	9.83278	2.51832	0.184472	0.999965
ENSCSAG00000019062	ENSCSAG00000019062	0.332972	9.80156	3.57589	0.167078	0.999965
SLC25A46	SLC25A46	-0.332545	9.75911	4.33079	0.166697	0.999965
NRBP1	NRBP1	0.332301	9.91037	3.51448	0.128984	0.999965
TLE1	TLE1	0.332241	9.74735	4.86875	0.167083	0.999965
CYTH2	CYTH2	-0.332241	9.76289	3.53798	0.202695	0.999965
ENSCSAG00000014739	ENSCSAG00000014739	-0.332214	10.0361	3.60048	0.0930809	0.999965
ENSCSAG00000013985	ENSCSAG00000013985	0.332162	9.75002	5.74422	0.131637	0.999965
DCTN3	DCTN3	-0.33215	9.971	3.5474	0.108619	0.999965
TASOR	TASOR	-0.331966	9.7644	2.82717	0.258444	0.999965
PHYH	PHYH	-0.331771	9.7831	3.34366	0.18965	0.999965
ENSCSAG00000007631	ENSCSAG00000007631	0.331676	9.80413	3.04911	0.184885	0.999965
ENSCSAG00000006655	ENSCSAG00000006655	0.330786	9.84707	3.00415	0.161555	0.999965
NGRN	NGRN	-0.3304	9.76853	3.78824	0.179212	0.999965
TUBA4A	TUBA4A	-0.330353	9.75533	4.12693	0.197065	0.999965
LSR	LSR	0.330212	9.94134	2.79455	0.140003	0.999965
ENSCSAG00000007386	ENSCSAG00000007386	-0.329817	9.77826	3.37388	0.196268	0.999965
H2AC7	H2AC7	0.329193	9.74735	7.69593	0.0850075	0.999965
SART3	SART3	-0.328584	9.75986	3.89388	0.190069	0.999965
SNAPC2	SNAPC2	0.328347	9.79162	3.28834	0.180671	0.999965
ATP6V0D1	ATP6V0D1	-0.328336	9.9158	2.79111	0.14471	0.999965
ZUP1	ZUP1	-0.328292	9.76063	4.28075	0.17028	0.999965
ATP13A3	ATP13A3	0.328233	9.75002	8.21896	0.0785283	0.999965
COIL	COIL	0.328144	9.77228	3.67367	0.177243	0.999965
ID2	ID2	-0.328131	9.79862	2.99217	0.197191	0.999965
BID	BID	-0.328095	9.74849	4.20227	0.182828	0.999965
LMO7	LMO7	-0.328023	9.79899	0.607202	0.558563	0.999965
SAAL1	SAAL1	0.327601	9.7504	4.22939	0.199342	0.999965
NOP14	NOP14	-0.327418	9.88877	2.68169	0.160015	0.999965
NCLN	NCLN	0.327416	9.78161	4.121	0.145363	0.999965
HAVCR1	HAVCR1	-0.326972	9.83493	2.79231	0.17363	0.999965
PPT1	PPT1	-0.326478	9.75533	3.82031	0.208986	0.999965
TMEM106C	TMEM106C	-0.326431	9.95725	4.03257	0.107762	0.999965
IPO8	IPO8	0.32641	9.76966	3.2927	0.211207	0.999965
AJUBA	AJUBA	0.326127	9.89874	2.31904	0.179166	0.999965
PDLIM2	PDLIM2	0.325816	9.80925	2.84211	0.189897	0.999965
ENSCSAG00000009522	ENSCSAG00000009522	-0.325786	9.75457	4.29896	0.180236	0.999965
RAB14	RAB14	0.325724	9.89462	2.58551	0.167482	0.999965
BCL10	BCL10	-0.325635	9.92356	2.55805	0.155398	0.999965
RIT1	RIT1	0.325596	9.75077	4.31382	0.185042	0.999965
ERICH1	ERICH1	-0.325549	9.742	5.13018	0.172846	0.999965
TM9SF3	TM9SF3	0.325489	9.75987	3.7318	0.19728	0.999965
EXOC5	EXOC5	0.325269	9.77341	3.2221	0.205319	0.999965
TUT7	TUT7	0.325119	9.73319	13.341	0.0436621	0.999965
PAIP2	PAIP2	-0.324958	9.95789	3.32297	0.122045	0.999965
GOLM1	GOLM1	0.324842	9.77228	3.61012	0.196517	0.999965
NSL1	NSL1	0.324784	9.82052	2.80887	0.1889	0.999965
SCAF4	SCAF4	0.324503	9.84171	2.49355	0.197397	0.999965
ENSCSAG00000005289	ENSCSAG00000005289	-0.323808	9.76288	4.42756	0.161432	0.999965
ENSCSAG00000012866	ENSCSAG00000012866	0.323601	9.74963	6.01675	0.120347	0.999965
CDKN1A	CDKN1A	0.323429	10.0654	1.58535	0.208145	0.999965
CFDP1	CFDP1	-0.323351	9.94764	2.90911	0.136965	0.999965
ENSCSAG00000019536	ENSCSAG00000019536	0.32314	9.78161	3.03119	0.217128	0.999965
ENSCSAG00000018921	ENSCSAG00000018921	-0.323042	9.8147	2.62026	0.203796	0.999965
AARS1	AARS1	-0.322886	9.78903	3.00214	0.200269	0.999965
COA4	COA4	0.32277	9.8335	3.17614	0.156661	0.999965
ENSCSAG00000017221	ENSCSAG00000017221	-0.322689	9.78308	3.05852	0.203226	0.999965
ENSCSAG00000018037	ENSCSAG00000018037	0.322488	9.77526	3.3294	0.198942	0.999965
HARS1	HARS1	-0.322333	9.85876	2.97152	0.158685	0.999965
USF2	USF2	0.322285	9.7749	3.02004	0.223677	0.999965
BCL2L2	BCL2L2	-0.322221	9.76213	3.78667	0.198225	0.999965
CHP1	CHP1	-0.322039	9.80412	3.20299	0.16906	0.999965
ENSCSAG00000018274	ENSCSAG00000018274	0.321932	9.8198	3.31977	0.149648	0.999965
TRAPPC13	TRAPPC13	0.321699	9.73395	9.35166	0.0873663	0.999965
PRPF6	PRPF6	0.321577	9.87243	2.37297	0.190177	0.999965
KIFC3	KIFC3	0.32129	9.74887	4.37258	0.188448	0.999965
REX1BD	REX1BD	-0.320784	9.80998	2.98294	0.192922	0.999965
ERG28	ERG28	-0.32065	9.80596	2.87951	0.200825	0.999965
KRT81	KRT81	-0.320647	9.85134	2.6012	0.154136	0.999965
TMEM87B	TMEM87B	-0.320593	9.77489	3.07748	0.21297	0.999965
ENSCSAG00000008330	ENSCSAG00000008330	0.320261	9.77676	3.08751	0.210802	0.999965
MRPL54	MRPL54	0.320119	9.82558	3.30285	0.162655	0.999965
TMA16	TMA16	-0.320032	9.73856	4.8368	0.195296	0.999965
NKAP	NKAP	0.319992	9.77377	3.30183	0.197891	0.999965
MRPL3	MRPL3	0.319471	9.86895	3.21307	0.143806	0.999965
H2BC11	H2BC11	0.319121	9.76477	4.02816	0.168567	0.999965
CALCOCO2	CALCOCO2	-0.31879	9.80888	3.0069	0.186264	0.999965
DUSP11	DUSP11	-0.318668	9.8158	2.51191	0.206264	0.999965
COQ5	COQ5	-0.318554	9.761	3.63365	0.208479	0.999965
ANKRD11	ANKRD11	-0.318166	9.94764	2.12472	0.197974	0.999965
KMT2C	KMT2C	0.31805	9.89221	2.15133	0.217445	0.999965
EPC1	EPC1	-0.317896	9.83025	2.58105	0.204688	0.999965
SLC39A13	SLC39A13	-0.317888	9.78977	2.76268	0.215362	0.999965
ZFYVE16	ZFYVE16	-0.317734	9.75609	4.32179	0.171255	0.999965
FRMD6	FRMD6	0.317592	9.80961	2.37929	0.21905	0.999965
WDYHV1	WDYHV1	0.317434	9.75874	3.31518	0.230082	0.999965
DOCK10	DOCK10	0.31717	9.76175	3.66093	0.201482	0.999965
ARSJ	ARSJ	0.317062	9.78347	3.5301	0.169388	0.999965
ITCH	ITCH	0.3168	9.75912	3.80212	0.19777	0.999965
VRK3	VRK3	-0.316584	9.7734	3.24731	0.20885	0.999965
SLC26A6	SLC26A6	0.31622	9.75306	3.85023	0.208422	0.999965
DRG1	DRG1	-0.316187	9.87175	2.71199	0.172102	0.999965
INSIG1	INSIG1	0.316052	9.81652	2.1572	0.24226	0.999965
SCPEP1	SCPEP1	-0.31587	9.79125	2.77254	0.224944	0.999965
ATP2A2	ATP2A2	-0.315643	9.7805	2.56834	0.246718	0.999965
PHRF1	PHRF1	-0.315374	9.77115	3.05371	0.222482	0.999965
BRD4	BRD4	-0.315063	9.8651	2.36868	0.193502	0.999965
BMF	BMF	0.315051	9.75382	4.92442	0.159477	0.999965
RANGAP1	RANGAP1	-0.315036	9.86719	2.10407	0.227635	0.999965
DCPS	DCPS	0.315025	9.79678	2.86657	0.207279	0.999965
ENSCSAG00000008710	ENSCSAG00000008710	-0.314899	9.79494	2.94686	0.208015	0.999965
HERPUD2	HERPUD2	-0.314546	9.7659	3.41361	0.20541	0.999965
PHF23	PHF23	-0.314324	9.80925	2.05584	0.265992	0.999965
DYNC1I2	DYNC1I2	-0.314246	9.79752	2.90424	0.207884	0.999965
ECI1	ECI1	0.314168	9.78161	3.11142	0.207999	0.999965
ENSCSAG00000012138	ENSCSAG00000012138	-0.314087	9.87871	2.79803	0.162286	0.999965
MRPL50	MRPL50	0.313988	9.82016	2.44524	0.221149	0.999965
INF2	INF2	0.313707	9.85346	2.49315	0.192865	0.999965
RABGAP1	RABGAP1	-0.313335	9.7659	3.75756	0.185613	0.999965
PIP5K1A	PIP5K1A	-0.313202	9.83276	2.33416	0.232592	0.999965
CBLB	CBLB	-0.313146	9.78309	2.33425	0.262206	0.999965
ZNF121	ZNF121	0.313142	9.74735	7.23305	0.106189	0.999965
PAX6	PAX6	0.313037	9.74506	4.05451	0.220351	0.999965
PIK3C3	PIK3C3	0.312789	9.77676	3.05259	0.215328	0.999965
RRP9	RRP9	0.312788	9.78236	2.95437	0.215234	0.999965
ITFG1	ITFG1	0.312651	9.78977	2.86796	0.210205	0.999965
EDC3	EDC3	0.312324	9.73511	5.37993	0.186882	0.999965
APOBEC3G	APOBEC3G	-0.311635	9.84457	2.10287	0.254263	0.999965
ZC3H14	ZC3H14	0.311485	9.82377	2.68272	0.190582	0.999965
MAGT1	MAGT1	0.311445	9.76402	4.15998	0.165618	0.999965
NUDT22	NUDT22	0.311404	9.84601	2.82577	0.185129	0.999965
BZW2	BZW2	-0.311351	9.83923	2.51769	0.199632	0.999965
NUBP2	NUBP2	-0.311258	9.80413	2.8582	0.199779	0.999965
C19orf25	C19orf25	0.311173	9.7734	3.17909	0.217025	0.999965
ENSCSAG00000014048	ENSCSAG00000014048	-0.311162	10.0974	2.81953	0.11897	0.999965
NCOA4	NCOA4	0.311058	10.0112	2.95048	0.129001	0.999965
GRINA	GRINA	-0.311036	9.76966	3.62463	0.188774	0.999965
SART1	SART1	0.310851	9.79236	2.79912	0.21522	0.999965
YME1L1	YME1L1	0.310377	9.79642	2.56521	0.228703	0.999965
TMEM41A	TMEM41A	0.310315	9.7674	3.25941	0.214662	0.999965
CSRNP1	CSRNP1	0.309996	9.84207	1.25216	0.372756	0.999965
MRPL43	MRPL43	0.309749	9.9661	3.38884	0.118791	0.999965
MRGBP	MRGBP	0.309659	9.79162	2.59508	0.232177	0.999965
NDUFS1	NDUFS1	0.309588	9.84244	2.58103	0.203457	0.999965
MED23	MED23	-0.309502	9.74124	5.12235	0.177179	0.999965
ENSCSAG00000000301	ENSCSAG00000000301	0.309462	9.76739	3.12654	0.225759	0.999965
ZBTB48	ZBTB48	-0.30942	9.73895	6.11819	0.148488	0.999965
POLR1E	POLR1E	-0.309318	9.78384	2.38644	0.268508	0.999965
IFRD2	IFRD2	-0.308932	9.85204	2.62545	0.189085	0.999965
PLA2R1	PLA2R1	0.308678	9.7674	3.46227	0.203725	0.999965
ASL	ASL	0.308537	9.89016	2.61658	0.172607	0.999965
SMAP1	SMAP1	0.30841	9.84884	2.26997	0.213179	0.999965
EMP2	EMP2	0.307669	9.78458	3.0162	0.21495	0.999965
PCGF5	PCGF5	-0.307121	9.76326	3.50704	0.210767	0.999965
ATP1B3	ATP1B3	-0.30708	9.88046	2.69756	0.173203	0.999965
EPCAM	EPCAM	0.306724	9.97688	3.51917	0.130666	0.999965
FAM177A1	FAM177A1	0.306617	9.77527	2.90777	0.234517	0.999965
TSNAX	TSNAX	0.306087	9.79051	2.36339	0.256207	0.999965
FAM168B	FAM168B	0.306072	9.76025	3.20647	0.23281	0.999965
CNIH1	CNIH1	0.305825	9.97978	3.48987	0.11477	0.999965
IQCE	IQCE	-0.305818	9.76515	2.94406	0.242525	0.999965
HAUS1	HAUS1	-0.305751	9.7659	3.26917	0.227716	0.999965
ENSCSAG00000016314	ENSCSAG00000016314	-0.305565	9.761	4.22144	0.176975	0.999965
CLN6	CLN6	0.30556	9.79384	3.11658	0.188605	0.999965
TMEM216	TMEM216	0.305504	9.75419	3.88814	0.201786	0.999965
ENSCSAG00000001902	ENSCSAG00000001902	-0.3054	9.94827	2.18871	0.184214	0.999965
TCF25	TCF25	-0.305379	9.81106	2.44189	0.226204	0.999965
PUS7	PUS7	-0.304922	9.80046	2.56919	0.222112	0.999965
SLC29A1	SLC29A1	-0.304896	9.76853	3.03229	0.230867	0.999965
CHAC2	CHAC2	0.304793	9.76628	3.10293	0.22715	0.999965
EFNA5	EFNA5	-0.304593	9.73472	6.97061	0.136262	0.999965
PGAP2	PGAP2	0.304484	9.80303	2.5735	0.224301	0.999965
REXO2	REXO2	-0.30436	9.79531	3.40868	0.180855	0.999965
SAR1B	SAR1B	-0.304209	9.77751	2.58975	0.251968	0.999965
TAP1	TAP1	0.30366	9.9988	4.94192	0.136077	0.999965
ASAH1	ASAH1	-0.303558	9.78977	2.74127	0.227457	0.999965
TIA1	TIA1	-0.303153	9.86789	1.80329	0.257345	0.999965
FAM3C	FAM3C	-0.303129	9.77863	2.87689	0.231936	0.999965
FGFR1OP2	FGFR1OP2	0.303018	9.79493	2.77662	0.207448	0.999965
CD320	CD320	0.302635	9.87629	3.1011	0.161432	0.999965
TXLNG	TXLNG	0.302328	9.76665	3.23839	0.224327	0.999965
PEA15	PEA15	-0.302067	9.76665	2.54104	0.275889	0.999965
ENSCSAG00000000170	ENSCSAG00000000170	-0.301967	9.86087	2.63652	0.206186	0.999965
DUSP1	DUSP1	0.301857	10.8661	1.92424	0.165552	0.999965
OGFOD1	OGFOD1	-0.301785	9.77152	2.64246	0.257794	0.999965
RBBP8	RBBP8	0.301678	9.83636	2.1375	0.233455	0.999965
MACO1	MACO1	0.30163	9.75798	3.54747	0.213012	0.999965
ABHD6	ABHD6	0.301481	9.74811	5.4461	0.173784	0.999965
SKP2	SKP2	-0.301082	9.75192	3.4776	0.242141	0.999965
HBQ1	HBQ1	0.301003	9.7504	3.75776	0.230372	0.999965
SPART	SPART	0.300838	9.80376	2.12468	0.263726	0.999965
MED19	MED19	0.300682	9.86368	2.15571	0.213141	0.999965
CLCF1	CLCF1	-0.300372	9.75798	3.36865	0.236572	0.999965
FGFR1	FGFR1	0.299961	9.85062	1.89678	0.24497	0.999965
NGLY1	NGLY1	0.299915	9.76815	3.04523	0.227228	0.999965
SNX1	SNX1	0.299583	9.81544	2.42355	0.221936	0.999965
ATF4	ATF4	-0.29825	9.96836	2.12662	0.171729	0.999965
DHX9	DHX9	0.29825	9.78977	2.48706	0.241608	0.999965
TRAPPC2L	TRAPPC2L	-0.298134	9.82954	2.38273	0.217105	0.999965
PAXX	PAXX	-0.297995	9.84457	2.29275	0.223293	0.999965
TUT4	TUT4	-0.297908	9.77041	2.98218	0.231371	0.999965
COA7	COA7	-0.297877	9.7659	2.37385	0.292666	0.999965
SREBF2	SREBF2	0.297427	9.7644	2.99258	0.239513	0.999965
TRIM25	TRIM25	-0.297152	9.98012	2.93323	0.161719	0.999965
PHF20L1	PHF20L1	0.29689	9.80412	2.32411	0.242431	0.999965
IRF9	IRF9	0.296742	9.87139	0.639847	0.549715	0.999965
PKP2	PKP2	-0.296208	9.78049	2.68712	0.236533	0.999965
TMED1	TMED1	0.296204	9.7719	3.01729	0.237178	0.999965
TIMM22	TIMM22	-0.296156	9.7719	2.66522	0.251789	0.999965
TPRA1	TPRA1	0.296104	9.78718	2.57443	0.239054	0.999965
HMCES	HMCES	-0.295736	9.76327	3.07262	0.242327	0.999965
SRRT	SRRT	0.295608	9.98819	2.57999	0.158961	0.999965
EXOSC5	EXOSC5	-0.295533	9.84065	2.60547	0.215959	0.999965
EZH2	EZH2	0.29516	9.82703	3.24513	0.160124	0.999965
MTF2	MTF2	0.295077	9.80924	2.46443	0.229647	0.999965
HSF1	HSF1	0.294915	9.88114	2.23255	0.204587	0.999965
DPM2	DPM2	0.294718	9.80119	2.48885	0.234357	0.999965
SFXN4	SFXN4	0.294233	9.86334	2.49003	0.198456	0.999965
NDUFAB1	NDUFAB1	-0.294094	9.95823	3.22073	0.147887	0.999965
SLC12A7	SLC12A7	0.293966	9.74583	5.24691	0.164903	0.999965
GSTK1	GSTK1	0.29396	9.82305	2.55652	0.210074	0.999965
NAA25	NAA25	0.293868	9.76627	2.297	0.299638	0.999965
SNRNP27	SNRNP27	0.293473	9.77564	2.79801	0.237829	0.999965
FBXO42	FBXO42	0.293372	9.73779	4.74189	0.202479	0.999965
SEPHS1	SEPHS1	0.293347	9.73971	2.84355	0.316617	0.999965
PAFAH1B2	PAFAH1B2	-0.293087	9.75722	3.10439	0.246749	0.999965
SMARCC2	SMARCC2	-0.292975	9.78866	2.99592	0.207728	0.999965
NANS	NANS	-0.292709	9.89119	2.48514	0.193138	0.999965
VTA1	VTA1	-0.292539	9.79973	2.43054	0.23538	0.999965
SLC25A38	SLC25A38	-0.29188	9.76966	2.86759	0.23866	0.999965
NCBP1	NCBP1	0.291879	9.78421	2.5179	0.252174	0.999965
ENSCSAG00000006524	ENSCSAG00000006524	-0.291593	9.90969	2.26434	0.197322	0.999965
KIF2A	KIF2A	0.291298	9.90764	2.46848	0.166048	0.999965
PAIP1	PAIP1	-0.291002	9.86649	2.29053	0.206105	0.999965
NME6	NME6	-0.290973	9.80596	2.23479	0.245604	0.999965
STARD3NL	STARD3NL	0.290799	9.81689	2.375	0.229545	0.999965
TAF12	TAF12	-0.290632	9.79052	2.59503	0.246994	0.999965
SLC20A1	SLC20A1	0.290609	9.85346	2.89813	0.149017	0.999965
CCDC6	CCDC6	0.290561	9.7775	2.63152	0.245431	0.999965
SEPTIN8	SEPTIN8	0.290533	9.79014	2.30877	0.263962	0.999965
POGZ	POGZ	0.290405	9.80741	2.92379	0.195304	0.999965
DHX15	DHX15	0.290338	9.86684	2.32224	0.205556	0.999965
RLIM	RLIM	0.290285	9.74163	4.4244	0.210192	0.999965
ARF4	ARF4	0.289828	10.107	4.52677	0.1059	0.999965
STAG2	STAG2	0.289506	9.79862	2.4405	0.234365	0.999965
SLC4A1AP	SLC4A1AP	0.289466	9.92492	2.31863	0.185398	0.999965
UBAP1	UBAP1	-0.289384	9.78495	2.42559	0.250223	0.999965
RRS1	RRS1	-0.289302	9.77975	2.30638	0.282445	0.999965
JMJD4	JMJD4	0.289269	9.78755	2.80516	0.225101	0.999965
SHFL	SHFL	-0.289227	9.8428	3.2315	0.181267	0.999965
ENSCSAG00000019600	ENSCSAG00000019600	-0.289085	9.8216	2.15921	0.246462	0.999965
CHD1	CHD1	0.288894	9.91512	1.98413	0.211582	0.999965
SMARCD1	SMARCD1	0.288818	9.78198	2.45937	0.253061	0.999965
UBQLN1	UBQLN1	0.288775	9.8299	2.14872	0.237485	0.999965
ARL2	ARL2	-0.288645	9.88497	2.49987	0.206049	0.999965
METAP2	METAP2	0.288583	9.82738	2.08893	0.246507	0.999965
CTR9	CTR9	-0.288491	9.78347	2.31598	0.265205	0.999965
VRK1	VRK1	0.288425	9.78644	2.74736	0.246337	0.999965
MRM1	MRM1	0.288351	9.76966	2.81931	0.250079	0.999965
TMEM40	TMEM40	-0.288185	9.77302	2.47338	0.264861	0.999965
RNF115	RNF115	-0.287975	9.8205	2.15088	0.248179	0.999965
JMJD1C	JMJD1C	0.287923	9.7719	3.52662	0.19639	0.999965
ENSCSAG00000011860	ENSCSAG00000011860	0.287776	9.8378	2.15363	0.247091	0.999965
SPG7	SPG7	-0.287609	9.8707	1.96962	0.234293	0.999965
IL15	IL15	-0.287584	9.77899	1.91776	0.324132	0.999965
YIPF4	YIPF4	-0.287447	9.76401	2.9028	0.247307	0.999965
NIF3L1	NIF3L1	0.287221	9.79384	2.50913	0.251456	0.999965
ANLN	ANLN	0.28671	9.91952	2.2935	0.2133	0.999965
C16orf91	C16orf91	0.28669	9.79899	2.24257	0.266593	0.999965
SPTAN1	SPTAN1	0.286603	9.99399	2.57676	0.162312	0.999965
LTA4H	LTA4H	0.286372	9.80558	2.28192	0.248574	0.999965
ENSCSAG00000004519	ENSCSAG00000004519	0.286329	9.78161	2.29944	0.280141	0.999965
ATAD2B	ATAD2B	0.28628	9.76815	3.09242	0.236004	0.999965
TMEM141	TMEM141	0.286075	9.84458	2.1873	0.235667	0.999965
MPHOSPH8	MPHOSPH8	0.286027	9.86544	2.36076	0.196423	0.999965
TET2	TET2	-0.285845	9.74925	6.67261	0.132528	0.999965
SNRNP200	SNRNP200	0.285683	10.0364	2.94896	0.138357	0.999965
TMEM50B	TMEM50B	0.28557	9.86965	1.99464	0.238685	0.999965
RPP21	RPP21	-0.285564	9.88011	2.32602	0.207453	0.999965
ARHGAP17	ARHGAP17	0.285511	9.76665	1.84695	0.359881	0.999965
NOL9	NOL9	0.285457	9.8023	2.71107	0.213199	0.999965
KANSL2	KANSL2	0.285264	9.80191	2.59188	0.220903	0.999965
HEXIM1	HEXIM1	0.285256	9.73818	4.86931	0.199046	0.999965
ENSCSAG00000014139	ENSCSAG00000014139	-0.285201	9.85133	2.25475	0.22451	0.999965
SMARCC1	SMARCC1	0.285047	9.94765	2.20445	0.188525	0.999965
GNL2	GNL2	0.28488	9.8299	2.22798	0.237869	0.999965
ZMYND8	ZMYND8	-0.284825	9.74009	4.35537	0.220008	0.999965
SEC11A	SEC11A	-0.284572	10.1007	4.87477	0.0993611	0.999965
SRPRA	SRPRA	-0.284474	9.77228	2.3824	0.287017	0.999965
MARCHF6	MARCHF6	0.284445	9.79384	2.80096	0.209608	0.999965
CLUH	CLUH	-0.284272	9.78607	2.02478	0.299018	0.999965
TRMT10C	TRMT10C	0.28426	9.90218	2.23249	0.192758	0.999965
ZFP36	ZFP36	0.284118	9.90625	1.47358	0.248762	0.999965
ZBTB38	ZBTB38	0.283897	9.74124	5.77184	0.152373	0.999965
TSPAN17	TSPAN17	-0.283282	9.79605	2.00548	0.291057	0.999965
CTNND1	CTNND1	-0.282874	9.77863	2.32722	0.279364	0.999965
SZRD1	SZRD1	-0.282617	9.81362	2.09567	0.255732	0.999965
ACTN1	ACTN1	-0.282471	9.936	2.30393	0.196925	0.999965
ENSCSAG00000009444	ENSCSAG00000009444	-0.282257	9.8721	2.17821	0.217545	0.999965
TRIM44	TRIM44	0.282185	9.99045	2.15884	0.182297	0.999965
EIF2D	EIF2D	-0.281976	9.7749	2.42467	0.272444	0.999965
PGS1	PGS1	0.28172	9.76063	2.62051	0.277721	0.999965
DHX30	DHX30	0.281646	9.77453	2.68165	0.245724	0.999965
GMPR2	GMPR2	-0.281616	9.88496	2.23423	0.217171	0.999965
ENSCSAG00000009328	ENSCSAG00000009328	0.281579	9.76326	2.468	0.287115	0.999965
HACD2	HACD2	0.281559	9.75419	3.00809	0.262913	0.999965
NAP1L4	NAP1L4	-0.281394	10.0408	3.3145	0.126557	0.999965
NRDC	NRDC	-0.28136	9.82954	1.99174	0.253821	0.999965
PSMC3IP	PSMC3IP	0.281203	9.75949	3.73677	0.207622	0.999965
ENSCSAG00000000189	ENSCSAG00000000189	-0.280914	9.74506	3.65285	0.238321	0.999965
NAGK	NAGK	0.280823	9.75306	3.39629	0.243713	0.999965
SNX29	SNX29	0.2807	9.77489	2.49174	0.268848	0.999965
NUDT21	NUDT21	0.28062	9.90731	2.11578	0.210866	0.999965
PPP1R10	PPP1R10	-0.280522	9.80962	2.04546	0.260703	0.999965
USP1	USP1	-0.280416	9.78903	2.43825	0.272247	0.999965
LPCAT3	LPCAT3	0.280347	9.7894	2.43216	0.2533	0.999965
WHAMM	WHAMM	-0.280209	9.74277	3.47971	0.260161	0.999965
CETN2	CETN2	0.280194	9.8158	2.27213	0.257843	0.999965
SRRD	SRRD	0.280132	9.75949	3.20628	0.228688	0.999965
ODF2	ODF2	-0.280027	9.77153	2.53332	0.269088	0.999965
APOL6	APOL6	-0.279825	9.81435	5.21615e-10	0.999987	1
IRAK1	IRAK1	0.279641	9.761	3.37689	0.227369	0.999965
C17orf80	C17orf80	-0.279606	9.76628	3.1976	0.221794	0.999965
ACSS3	ACSS3	0.279551	9.73549	4.63842	0.221545	0.999965
C9orf78	C9orf78	0.279444	9.86439	2.10406	0.232905	0.999965
PIPOX	PIPOX	-0.279413	9.7576	2.89656	0.260134	0.999965
KIF3A	KIF3A	0.279247	9.77527	2.57599	0.254568	0.999965
TIMP2	TIMP2	0.279168	9.84458	2.68982	0.18694	0.999965
STK40	STK40	0.279163	9.77152	2.81635	0.252014	0.999965
TRIM21	TRIM21	0.279034	9.77565	3.01933	0.246309	0.999965
CDK2AP2	CDK2AP2	0.279011	9.88601	2.08085	0.223749	0.999965
SEPTIN2	SEPTIN2	0.278919	10.0295	2.85679	0.1515	0.999965
UPF2	UPF2	0.27876	9.74238	4.16906	0.222142	0.999965
FNIP1	FNIP1	0.278645	9.76137	3.44578	0.232103	0.999965
WDR35	WDR35	-0.278637	9.77826	2.82196	0.240279	0.999965
BFAR	BFAR	0.278336	9.78644	2.30384	0.264362	0.999965
ENSCSAG00000002555	ENSCSAG00000002555	-0.278264	9.83923	2.28076	0.239833	0.999965
SS18	SS18	0.278239	9.78644	2.28449	0.268619	0.999965
ENSCSAG00000017280	ENSCSAG00000017280	-0.278162	9.82232	2.03996	0.261321	0.999965
DTNB	DTNB	0.277609	9.76891	3.46279	0.203912	0.999965
GID8	GID8	-0.277325	9.79199	2.11301	0.278949	0.999965
EHD1	EHD1	-0.277324	9.76515	2.67421	0.256688	0.999965
FRYL	FRYL	0.277105	9.73933	4.17007	0.228722	0.999965
KIF20A	KIF20A	0.277046	9.80486	2.41242	0.272694	0.999965
EIF5	EIF5	-0.276993	10.3353	4.48249	0.0646795	0.999965
LPIN1	LPIN1	0.275947	9.8506	1.70716	0.264418	0.999965
SERPINA1	SERPINA1	-0.275832	10.0336	2.30125	0.132896	0.999965
ENSCSAG00000005249	ENSCSAG00000005249	-0.275765	9.87245	2.21817	0.223749	0.999965
RANBP2	RANBP2	0.275689	9.98432	2.31937	0.173763	0.999965
AP1B1	AP1B1	-0.27554	9.78087	2.23463	0.283662	0.999965
ALOXE3	ALOXE3	0.275501	9.73818	12.2937	0.0664328	0.999965
ENSCSAG00000018909	ENSCSAG00000018909	-0.27549	9.7644	2.77059	0.274656	0.999965
ENSCSAG00000018997	ENSCSAG00000018997	0.275477	9.86825	2.00558	0.240585	0.999965
MMP16	MMP16	-0.275389	9.74773	11.3485	0.0413723	0.999965
RERE	RERE	-0.27512	9.80229	2.3933	0.242173	0.999965
IDH1	IDH1	0.274787	9.7523	4.52779	0.173424	0.999965
RGS19	RGS19	-0.27476	9.76213	1.5063	0.408979	0.999965
MAP2K5	MAP2K5	0.274209	9.82846	1.69925	0.289797	0.999965
CEP350	CEP350	-0.274141	9.79936	2.07073	0.276416	0.999965
RNF41	RNF41	-0.274004	9.75191	2.62931	0.317149	0.999965
IFT27	IFT27	-0.273971	9.75722	2.96253	0.264493	0.999965
PLOD1	PLOD1	0.273869	9.79899	2.36459	0.259494	0.999965
ATF3	ATF3	0.273849	10.1075	0.915272	0.33884	0.999965
IFIT3	IFIT3	-0.273764	10.1276	1.73078	0.287912	0.999965
CLSTN1	CLSTN1	0.273682	9.78198	2.21583	0.273782	0.999965
PLRG1	PLRG1	0.273243	9.82377	1.93722	0.265212	0.999965
DAP	DAP	0.2728	9.76853	4.17172	0.167787	0.999965
RAB9A	RAB9A	0.272582	9.77078	2.10292	0.309286	0.999965
ENSCSAG00000008475	ENSCSAG00000008475	-0.272525	9.80706	1.36934	0.380067	0.999965
APPBP2	APPBP2	-0.272501	9.92861	1.8824	0.226721	0.999965
KIF20B	KIF20B	-0.272359	9.92559	2.22997	0.218527	0.999965
PHACTR4	PHACTR4	0.272239	9.80961	0.683706	0.532649	0.999965
NGF	NGF	-0.272164	9.934	2.16005	0.174024	0.999965
EHD4	EHD4	-0.272029	9.84173	2.52609	0.207271	0.999965
MECP2	MECP2	-0.271883	9.75495	2.71275	0.28471	0.999965
HOOK1	HOOK1	-0.271665	9.7749	1.67441	0.369557	0.999965
HIBADH	HIBADH	0.27157	9.80559	1.9571	0.277644	0.999965
MIS18BP1	MIS18BP1	-0.271342	9.836	1.61797	0.311292	0.999965
ELAVL1	ELAVL1	-0.271298	9.81724	1.70407	0.306166	0.999965
SH3RF1	SH3RF1	0.27111	9.81434	2.36693	0.242526	0.999965
ADAP2	ADAP2	-0.271045	9.76891	2.36071	0.284381	0.999965
ENSCSAG00000006108	ENSCSAG00000006108	0.271035	9.9546	2.17238	0.193901	0.999965
ARMC8	ARMC8	0.271014	9.76176	2.77193	0.26012	0.999965
PTAR1	PTAR1	0.27098	9.75382	2.98884	0.263367	0.999965
GPBP1	GPBP1	0.270834	9.74735	2.95074	0.290448	0.999965
FBXO28	FBXO28	0.270775	9.72624	7.85188	0.158343	0.999965
CFAP36	CFAP36	-0.270715	9.94167	2.18898	0.204825	0.999965
RAB3GAP2	RAB3GAP2	0.270376	9.75646	2.85644	0.266333	0.999965
ELF3	ELF3	-0.269906	9.86015	0.945615	0.40161	0.999965
NAA35	NAA35	0.269716	9.79272	2.00871	0.286754	0.999965
LLPH	LLPH	-0.269619	9.80669	2.14221	0.26582	0.999965
NEK1	NEK1	-0.269614	9.76364	2.21384	0.313264	0.999965
SLC25A17	SLC25A17	0.269599	9.82196	2.28435	0.232063	0.999965
KHSRP	KHSRP	-0.269563	9.75002	2.54236	0.311693	0.999965
CFAP20	CFAP20	0.269423	9.76741	2.42575	0.285374	0.999965
CWC15	CWC15	-0.269303	9.95063	2.0951	0.204623	0.999965
CYSTM1	CYSTM1	-0.269099	9.93666	2.19809	0.211538	0.999965
RANBP6	RANBP6	-0.269075	9.79346	2.3936	0.243081	0.999965
PRRC2B	PRRC2B	-0.269005	9.75305	2.81922	0.280189	0.999965
CSNK1D	CSNK1D	-0.268958	9.91377	1.92415	0.225055	0.999965
NCKAP5L	NCKAP5L	0.268945	9.72856	7.3712	0.151095	0.999965
CHMP4A	CHMP4A	-0.268898	9.75267	2.50607	0.311974	0.999965
GIGYF2	GIGYF2	0.268895	9.799	1.89888	0.293202	0.999965
TLCD3A	TLCD3A	-0.268611	9.75381	2.55648	0.303374	0.999965
SCLT1	SCLT1	-0.26859	9.8034	1.84288	0.302728	0.999965
SCAND1	SCAND1	0.268464	10.0128	2.66061	0.184781	0.999965
TGFB1	TGFB1	0.268432	9.89291	1.94607	0.224951	0.999965
RTF2	RTF2	-0.268388	9.87733	2.02711	0.234259	0.999965
AMMECR1L	AMMECR1L	-0.268377	9.73703	5.03468	0.202018	0.999965
BCAS2	BCAS2	-0.268328	9.86825	2.16538	0.229973	0.999965
ENSCSAG00000011848	ENSCSAG00000011848	0.268319	9.79973	3.80948	0.153507	0.999965
SERPINE1	SERPINE1	-0.268313	10.8932	3.0802	0.079411	0.999965
CASP3	CASP3	-0.268205	9.77714	2.32175	0.288158	0.999965
DAP3	DAP3	-0.268172	9.82883	2.10021	0.26353	0.999965
VAMP5	VAMP5	-0.268153	10.0663	2.79167	0.16374	0.999965
LAMB1	LAMB1	0.268136	9.82594	1.84605	0.2765	0.999965
TNNT1	TNNT1	-0.268014	9.87206	1.7617	0.259889	0.999965
ATP1A1	ATP1A1	0.267834	9.91987	2.45379	0.205327	0.999965
TRAF7	TRAF7	0.267766	9.76137	2.75513	0.262454	0.999965
KPNA3	KPNA3	0.267762	9.82774	1.82637	0.278788	0.999965
NAV2	NAV2	0.267554	9.75571	2.39234	0.311454	0.999965
ENSCSAG00000015718	ENSCSAG00000015718	-0.267478	9.81979	2.20053	0.246297	0.999965
SCIN	SCIN	-0.267257	9.76703	2.17305	0.321008	0.999965
AGO2	AGO2	0.26705	9.72121	12.4431	0.0966171	0.999965
GET1	GET1	0.266836	9.86227	2.02363	0.233752	0.999965
MRPL22	MRPL22	-0.266753	9.83493	2.00219	0.260244	0.999965
RABEP1	RABEP1	0.266631	9.81326	1.81699	0.290044	0.999965
IL11	IL11	-0.266623	10.6578	0.386511	0.534213	0.999965
RPP25L	RPP25L	0.26643	9.81726	2.51275	0.226659	0.999965
ZFAND6	ZFAND6	-0.266407	9.85276	1.87479	0.257531	0.999965
CDCA8	CDCA8	0.266103	9.76815	3.69714	0.228988	0.999965
SCCPDH	SCCPDH	-0.26606	9.79125	2.17354	0.283241	0.999965
ENSCSAG00000018647	ENSCSAG00000018647	-0.265981	10.0675	2.96343	0.143231	0.999965
PRPF31	PRPF31	-0.265977	9.88739	1.87692	0.261632	0.999965
MYNN	MYNN	0.265775	9.74468	3.40261	0.265523	0.999965
DUSP14	DUSP14	0.265407	9.85628	2.65331	0.187746	0.999965
UGCG	UGCG	0.265387	9.9229	1.95757	0.208748	0.999965
XPO1	XPO1	-0.265356	9.79088	1.91783	0.301944	0.999965
NFE2L3	NFE2L3	-0.26522	9.77602	3.41584	0.195948	0.999965
TSR1	TSR1	0.264925	9.86158	2.43428	0.203691	0.999965
GNPNAT1	GNPNAT1	0.264862	9.77751	2.28384	0.281713	0.999965
CSPP1	CSPP1	0.264653	9.75191	4.70467	0.174692	0.999965
SNCG	SNCG	-0.264644	9.81504	1.67885	0.313159	0.999965
RSAD2	RSAD2	0.26462	9.99046	2.92924	0.193969	0.999965
THTPA	THTPA	-0.264373	9.77639	3.2858	0.215507	0.999965
ATF5	ATF5	0.264306	9.78198	2.0291	0.301589	0.999965
H2AC6	H2AC6	0.264282	10.0017	0.951183	0.329542	0.999965
RBM42	RBM42	-0.264167	9.88843	2.04777	0.238398	0.999965
TRMT1	TRMT1	0.264071	9.81034	2.28343	0.239457	0.999965
KEAP1	KEAP1	0.263855	9.80376	1.95787	0.282304	0.999965
ARFIP1	ARFIP1	0.263754	9.76025	2.43511	0.297311	0.999965
MFN1	MFN1	0.26362	9.761	2.47009	0.297223	0.999965
NSD3	NSD3	0.263608	9.9158	1.68273	0.253342	0.999965
FLOT1	FLOT1	-0.263521	9.7674	1.16829	0.461696	0.999965
KIF2C	KIF2C	-0.263491	9.75419	2.41732	0.341294	0.999965
DALRD3	DALRD3	0.263447	9.77602	2.1311	0.298985	0.999965
RFK	RFK	0.263334	9.7931	1.02143	0.453455	0.999965
AKAP13	AKAP13	0.26325	9.89669	1.51253	0.278521	0.999965
ENSCSAG00000010553	ENSCSAG00000010553	-0.263117	9.7523	2.27132	0.337074	0.999965
CZIB	CZIB	0.262997	9.7659	2.99943	0.24609	0.999965
RILP	RILP	-0.262642	9.75723	2.1554	0.332493	0.999965
PPP1CC	PPP1CC	0.26258	9.88393	2.14232	0.226013	0.999965
UBE2H	UBE2H	0.26243	9.78347	1.84678	0.322045	0.999965
ENSCSAG00000011492	ENSCSAG00000011492	-0.262182	9.92054	2.20262	0.228017	0.999965
CTSF	CTSF	0.261866	9.76402	2.6293	0.284198	0.999965
ZNF24	ZNF24	-0.261679	9.83455	1.68137	0.296371	0.999965
NAPRT	NAPRT	-0.260896	9.95856	2.05894	0.21526	0.999965
ANXA7	ANXA7	0.260873	10.0074	2.59306	0.183598	0.999965
ACTR3	ACTR3	0.260774	10.0141	2.67064	0.177116	0.999965
DHFR	DHFR	0.260765	9.7831	2.28408	0.292833	0.999965
BLVRA	BLVRA	0.260502	9.82161	2.34492	0.237096	0.999965
DCXR	DCXR	0.260477	10.1147	3.74207	0.144045	0.999965
HDDC3	HDDC3	-0.260477	9.76628	2.14161	0.315684	0.999965
BICDL1	BICDL1	-0.260441	9.7378	4.51212	0.222731	0.999965
SRGAP2	SRGAP2	0.260405	9.7538	2.01452	0.357665	0.999965
CLPTM1	CLPTM1	-0.260079	9.82377	1.694	0.298834	0.999965
FAM83G	FAM83G	-0.259978	9.74506	4.43847	0.212347	0.999965
HMG20B	HMG20B	-0.25958	9.85346	1.81259	0.283305	0.999965
RBCK1	RBCK1	0.259538	9.82377	1.41846	0.345484	0.999965
TM2D1	TM2D1	-0.25917	9.77153	2.06368	0.316743	0.999965
MKKS	MKKS	-0.259146	9.82882	2.16927	0.254703	0.999965
PDCD6	PDCD6	0.258944	10.0093	2.59853	0.184722	0.999965
LCMT1	LCMT1	-0.258865	9.77003	2.27662	0.294674	0.999965
ENSCSAG00000013802	ENSCSAG00000013802	-0.25886	9.86369	1.76487	0.262621	0.999965
ENSCSAG00000014797	ENSCSAG00000014797	-0.258799	9.82702	1.88364	0.287392	0.999965
HMGCS1	HMGCS1	0.25862	9.86964	1.85256	0.240435	0.999965
MIS18A	MIS18A	0.258483	9.78496	2.02421	0.319516	0.999965
ADI1	ADI1	-0.258446	9.83923	1.86003	0.276133	0.999965
RNMT	RNMT	0.258268	9.81471	1.67056	0.309695	0.999965
SDF2	SDF2	0.258068	9.82594	1.88763	0.282703	0.999965
DKC1	DKC1	0.258045	9.97167	2.88537	0.164357	0.999965
BEX2	BEX2	0.258034	9.82847	1.81326	0.289428	0.999965
MAX	MAX	-0.257888	9.77227	2.47993	0.273935	0.999965
PRPF19	PRPF19	0.25769	9.85805	1.65877	0.290368	0.999965
ARFGAP2	ARFGAP2	0.257647	9.77676	2.02848	0.30939	0.999965
TMEM18	TMEM18	0.257632	9.80888	1.87414	0.302339	0.999965
DENND2B	DENND2B	-0.257592	9.76138	1.56207	0.401189	0.999965
MICU1	MICU1	-0.257184	9.80486	1.76244	0.305163	0.999965
UQCRB	UQCRB	-0.256955	9.8721	1.86994	0.262221	0.999965
TEX261	TEX261	-0.256921	9.75722	2.25251	0.32679	0.999965
HAUS6	HAUS6	0.256718	9.76741	2.15038	0.316409	0.999965
ENSCSAG00000019455	ENSCSAG00000019455	-0.256706	9.82666	1.77613	0.29276	0.999965
GNL1	GNL1	-0.256382	9.82738	1.73315	0.292104	0.999965
DIDO1	DIDO1	0.2562	9.78272	2.24417	0.273029	0.999965
INTS1	INTS1	0.256076	9.80522	1.75522	0.310608	0.999965
AAR2	AAR2	0.255986	9.76326	3.10107	0.233232	0.999965
KLHL11	KLHL11	0.255921	9.75457	2.46154	0.309112	0.999965
USP38	USP38	-0.255838	9.75533	2.7835	0.281056	0.999965
OAT	OAT	-0.255024	9.85027	1.96199	0.277254	0.999965
DCDC1	DCDC1	-0.25493	9.92324	2.03541	0.198081	0.999965
NUFIP2	NUFIP2	0.254571	9.79162	1.99403	0.294651	0.999965
KDM1A	KDM1A	-0.254563	9.76364	2.94509	0.246914	0.999965
ENSCSAG00000003713	ENSCSAG00000003713	-0.25454	9.79715	1.76754	0.311649	0.999965
ERCC2	ERCC2	0.254477	9.77153	2.08261	0.313856	0.999965
PEF1	PEF1	-0.254421	9.7764	1.97118	0.318646	0.999965
LSM1	LSM1	0.254417	9.87349	1.60775	0.280847	0.999965
GLT8D1	GLT8D1	-0.254384	9.77003	2.32629	0.295956	0.999965
CBX6	CBX6	-0.254361	9.79751	1.35473	0.379393	0.999965
PMM1	PMM1	-0.254327	9.79051	1.10164	0.44698	0.999965
TNS3	TNS3	0.25429	9.80997	1.68058	0.316616	0.999965
ANKFY1	ANKFY1	0.254277	9.75457	1.80856	0.382725	0.999965
ENSCSAG00000003134	ENSCSAG00000003134	0.254205	10.0279	2.07429	0.198958	0.999965
RBAK	RBAK	0.254198	9.72624	7.38249	0.178571	0.999965
MEGF9	MEGF9	0.254025	9.72702	11.5927	0.0874413	0.999965
ENSCSAG00000015239	ENSCSAG00000015239	-0.253687	9.79641	2.18395	0.270797	0.999965
TSFM	TSFM	0.253321	9.80706	1.94533	0.297264	0.999965
ZNF511	ZNF511	-0.253225	9.81034	1.78188	0.298297	0.999965
TRNAU1AP	TRNAU1AP	0.253195	9.79125	1.93398	0.309772	0.999965
SLC38A10	SLC38A10	0.252947	9.77414	1.58701	0.371458	0.999965
CTSZ	CTSZ	0.252942	10.0435	2.04218	0.200807	0.999965
MRPL55	MRPL55	-0.252807	9.88462	1.87369	0.26129	0.999965
NIPBL	NIPBL	-0.252543	9.8499	1.34088	0.358632	0.999965
SGTA	SGTA	0.252433	9.77078	2.01809	0.321053	0.999965
PLPP1	PLPP1	0.25233	9.761	2.22092	0.317861	0.999965
TRPC1	TRPC1	-0.252192	9.72817	9.83382	0.119366	0.999965
CLTCL1	CLTCL1	-0.252049	9.78866	1.85608	0.311347	0.999965
KDELR3	KDELR3	-0.251704	9.75533	2.02987	0.36269	0.999965
RPAP3	RPAP3	-0.251624	9.77228	1.84392	0.353091	0.999965
MRRF	MRRF	0.251593	9.82774	1.65995	0.303471	0.999965
CDCA2	CDCA2	0.251547	9.8335	1.60217	0.356605	0.999965
CMTM7	CMTM7	-0.251461	9.78681	1.7807	0.332054	0.999965
PPCDC	PPCDC	0.251399	9.73703	5.3275	0.185226	0.999965
ARHGAP35	ARHGAP35	0.251319	9.75458	3.06778	0.258436	0.999965
CCDC88A	CCDC88A	-0.251234	9.87907	1.61538	0.284676	0.999965
SLC4A2	SLC4A2	-0.251209	9.8034	1.80942	0.30642	0.999965
ZDHHC12	ZDHHC12	-0.251132	9.76402	2.40868	0.299576	0.999965
SEC63	SEC63	0.251089	9.8707	1.67971	0.277434	0.999965
IP6K1	IP6K1	-0.251022	9.74354	2.09623	0.386543	0.999965
EGR1	EGR1	-0.250966	9.75001	4.35833	0.201787	0.999965
RFC1	RFC1	0.25089	9.89773	1.80629	0.251306	0.999965
AGGF1	AGGF1	0.250889	9.943	1.66087	0.25267	0.999965
CKAP2	CKAP2	0.2508	9.80083	1.8834	0.32108	0.999965
USP4	USP4	0.250739	9.79236	1.82653	0.314526	0.999965
NOB1	NOB1	0.25047	9.91139	2.18699	0.201098	0.999965
AVL9	AVL9	0.250325	9.74048	3.35629	0.273447	0.999965
DOCK5	DOCK5	0.25022	9.78161	3.36084	0.21021	0.999965
USO1	USO1	-0.25013	9.80925	1.69659	0.315213	0.999965
PATL1	PATL1	0.250079	9.75647	2.52393	0.300724	0.999965
NPNT	NPNT	0.249998	9.96317	1.37568	0.271062	0.999965
ENSCSAG00000013078	ENSCSAG00000013078	-0.249984	9.79125	1.99248	0.30636	0.999965
ARID5B	ARID5B	-0.249957	10.0128	0.970247	0.328876	0.999965
GRWD1	GRWD1	-0.249898	9.7719	1.94836	0.327428	0.999965
BEX1	BEX1	0.249885	9.87384	1.74126	0.282838	0.999965
MAP3K14	MAP3K14	0.249794	9.76515	1.55664	0.396026	0.999965
CCPG1	CCPG1	-0.249645	9.75571	2.31405	0.320413	0.999965
GEMIN4	GEMIN4	-0.249586	9.75154	1.56374	0.425198	0.999965
NBEAL1	NBEAL1	0.249574	9.76665	2.15963	0.311296	0.999965
PRKAG2	PRKAG2	0.249318	10.0339	1.7048	0.208423	0.999965
GTF2B	GTF2B	-0.249307	9.85628	1.5161	0.298971	0.999965
GLYR1	GLYR1	0.249075	9.75457	2.35228	0.318571	0.999965
CAPNS1	CAPNS1	0.249028	9.89772	1.54789	0.285204	0.999965
NR1D2	NR1D2	-0.249016	9.73855	6.06837	0.169926	0.999965
GPAA1	GPAA1	-0.248991	9.9762	1.96505	0.226093	0.999965
ZNF592	ZNF592	-0.248686	9.76062	2.42329	0.310789	0.999965
ND5	ND5	0.248667	11.868	2.93408	0.0868902	0.999965
UBXN1	UBXN1	-0.248576	10.0026	2.04832	0.214409	0.999965
AGO3	AGO3	-0.248462	9.75571	2.48422	0.310656	0.999965
ENSCSAG00000010735	ENSCSAG00000010735	0.248418	9.76515	2.20513	0.312551	0.999965
PPP4R3A	PPP4R3A	0.248288	9.79826	1.66732	0.327182	0.999965
WDR46	WDR46	0.248154	9.81508	1.99556	0.28145	0.999965
LUC7L	LUC7L	-0.248136	9.80559	2.15355	0.259117	0.999965
TMEM167A	TMEM167A	0.248107	9.94766	2.07127	0.230382	0.999965
ZNF644	ZNF644	0.247928	9.8492	1.5243	0.304951	0.999965
UCK2	UCK2	-0.247915	9.944	2.05282	0.209206	0.999965
ENSCSAG00000005487	ENSCSAG00000005487	-0.247657	10.0513	2.06153	0.20822	0.999965
ECT2	ECT2	0.247151	9.81835	2.18228	0.294411	0.999965
ZNF451	ZNF451	0.247	9.74392	3.90247	0.236497	0.999965
FRS2	FRS2	0.246984	9.72392	6.60649	0.213715	0.999965
TRIM52	TRIM52	-0.246841	9.72624	6.79845	0.186802	0.999965
ZBTB8OS	ZBTB8OS	-0.246793	9.74964	2.968	0.278387	0.999965
ENSCSAG00000010683	ENSCSAG00000010683	0.246741	9.82774	1.78862	0.288133	0.999965
SRP68	SRP68	-0.246384	9.89187	1.73305	0.271955	0.999965
AURKA	AURKA	-0.246301	9.7805	1.86201	0.380203	0.999965
FOSL2	FOSL2	0.246297	10.083	1.46888	0.231498	0.999965
ENSCSAG00000007762	ENSCSAG00000007762	0.246165	9.91749	1.73529	0.252487	0.999965
ANAPC13	ANAPC13	0.246114	9.78755	1.90498	0.32518	0.999965
STIP1	STIP1	0.24607	10.0182	2.62505	0.195696	0.999965
GRB2	GRB2	-0.245913	9.93967	1.67857	0.253687	0.999965
RNF128	RNF128	-0.245507	9.88877	1.87019	0.244509	0.999965
NARS1	NARS1	0.245427	9.8335	1.67661	0.302794	0.999965
RNF20	RNF20	0.245416	9.78161	1.9951	0.31124	0.999965
DOCK7	DOCK7	-0.245208	9.75267	2.69378	0.294753	0.999965
ENSCSAG00000001379	ENSCSAG00000001379	0.245199	9.75571	2.75573	0.270661	0.999965
UBTD1	UBTD1	0.244944	9.74697	2.85324	0.294764	0.999965
CREG1	CREG1	0.244723	9.91716	1.86471	0.25412	0.999965
PNPT1	PNPT1	0.244655	9.84494	1.69658	0.297435	0.999965
PPP1CB	PPP1CB	-0.244344	10.066	1.68903	0.225783	0.999965
MRPS27	MRPS27	-0.244169	9.75949	2.18968	0.324533	0.999965
ASPM	ASPM	-0.244054	9.7659	2.70103	0.309469	0.999965
EXOSC3	EXOSC3	0.243773	9.76966	1.98426	0.334854	0.999965
PFKFB3	PFKFB3	-0.243756	9.78792	1.19128	0.422973	0.999965
KDM5A	KDM5A	-0.243248	9.77751	2.01456	0.312012	0.999965
PSME3	PSME3	0.243199	9.97589	2.18577	0.208151	0.999965
EAPP	EAPP	-0.243157	9.76853	1.98182	0.330676	0.999965
SND1	SND1	-0.24309	9.87942	1.5123	0.301577	0.999965
HIKESHI	HIKESHI	-0.242823	9.98173	2.16424	0.224569	0.999965
NUP93	NUP93	0.24254	9.82197	1.72757	0.312247	0.999965
PPCS	PPCS	-0.242486	9.79421	1.73798	0.331426	0.999965
ENSCSAG00000018298	ENSCSAG00000018298	0.242133	9.86122	1.91369	0.277323	0.999965
BAG2	BAG2	0.24196	9.78532	2.41756	0.259772	0.999965
CDC26	CDC26	0.241885	9.80669	1.78106	0.320671	0.999965
PSMG2	PSMG2	-0.241866	9.86439	1.75152	0.272541	0.999965
ULK3	ULK3	-0.241187	9.78607	1.65716	0.344107	0.999965
PHYHIPL	PHYHIPL	0.241152	9.87419	1.49137	0.298644	0.999965
GOLGA3	GOLGA3	-0.240979	9.74925	2.43452	0.321904	0.999965
TRIM27	TRIM27	-0.240946	9.80486	1.60153	0.331655	0.999965
ZNF830	ZNF830	0.240629	9.7749	2.30443	0.286328	0.999965
TBC1D20	TBC1D20	-0.240579	9.77937	1.84279	0.330158	0.999965
VARS1	VARS1	0.240385	9.8299	1.57063	0.323377	0.999965
GADD45A	GADD45A	-0.240222	9.81726	1.02238	0.427839	0.999965
CD58	CD58	0.24011	9.79345	1.58538	0.338372	0.999965
MEN1	MEN1	0.239901	9.76891	2.10975	0.316191	0.999965
ENSCSAG00000015723	ENSCSAG00000015723	0.239838	9.78421	1.54447	0.35854	0.999965
CDHR2	CDHR2	-0.239695	9.77378	1.92739	0.326434	0.999965
LAMP1	LAMP1	0.23965	9.81508	1.63476	0.317996	0.999965
DTL	DTL	-0.239621	9.76214	2.23323	0.351253	0.999965
ID1	ID1	0.239503	10.2287	1.15823	0.281969	0.999965
TIMM13	TIMM13	0.239494	9.84778	1.66082	0.305253	0.999965
LRPAP1	LRPAP1	-0.239359	10.0445	2.26067	0.222116	0.999965
EXOC2	EXOC2	-0.239258	9.76175	1.68165	0.383937	0.999965
ENSCSAG00000006627	ENSCSAG00000006627	-0.239099	9.77078	2.54016	0.268943	0.999965
POR	POR	-0.238782	9.86087	1.65671	0.302817	0.999965
C8orf33	C8orf33	-0.23865	9.84884	1.50854	0.311559	0.999965
CCDC47	CCDC47	-0.238256	9.83242	1.82902	0.282991	0.999965
LRRC58	LRRC58	0.238197	9.74201	3.28143	0.28812	0.999965
KARS1	KARS1	0.237898	9.85699	1.45398	0.31436	0.999965
TACO1	TACO1	0.237741	9.92962	1.86556	0.227286	0.999965
SECISBP2L	SECISBP2L	-0.237566	9.79899	1.8646	0.301515	0.999965
RHOBTB1	RHOBTB1	0.237348	9.73395	3.59678	0.284761	0.999965
MRPL9	MRPL9	0.23721	9.85946	1.60424	0.305386	0.999965
CD44	CD44	0.23718	9.81798	1.44787	0.335284	0.999965
ENSCSAG00000000580	ENSCSAG00000000580	-0.237175	9.78607	1.76945	0.343011	0.999965
FADS3	FADS3	-0.237113	9.77265	1.35997	0.412392	0.999965
GDI2	GDI2	0.236495	10.1164	2.32484	0.172212	0.999965
GNPDA1	GNPDA1	-0.236258	9.80376	1.21819	0.397208	0.999965
ACBD3	ACBD3	-0.236244	9.76364	1.91683	0.34512	0.999965
CARS2	CARS2	0.236228	9.78569	1.5017	0.349528	0.999965
PIAS1	PIAS1	0.23608	9.75267	2.30155	0.324652	0.999965
DDX24	DDX24	0.23593	10.0488	1.85023	0.226079	0.999965
LAP3	LAP3	-0.235929	9.96578	2.14924	0.240163	0.999965
IDH3G	IDH3G	-0.235918	9.94334	1.77682	0.268186	0.999965
ALKBH7	ALKBH7	0.23539	9.91238	1.35676	0.315244	0.999965
GSPT1	GSPT1	0.235374	9.83816	1.37619	0.340569	0.999965
GCHFR	GCHFR	-0.235247	9.74773	2.64219	0.316583	0.999965
ELP5	ELP5	-0.235162	9.75685	1.9555	0.360449	0.999965
ZNF444	ZNF444	-0.23495	9.75268	2.88751	0.274139	0.999965
ZNF581	ZNF581	0.234888	9.7931	1.91473	0.30175	0.999965
FAM13B	FAM13B	-0.23485	9.75949	1.99144	0.343824	0.999965
BPTF	BPTF	-0.234838	9.896	1.03081	0.382932	0.999965
RPAIN	RPAIN	0.234811	9.78829	1.93188	0.301892	0.999965
ELP4	ELP4	0.234795	9.73703	3.5011	0.280523	0.999965
MAPRE1	MAPRE1	-0.234793	9.87069	1.58597	0.295857	0.999965
DIAPH3	DIAPH3	0.234578	9.80596	1.60658	0.337995	0.999965
CHMP6	CHMP6	-0.234562	9.79863	1.5066	0.352846	0.999965
GYG1	GYG1	-0.23445	9.75647	1.78833	0.381253	0.999965
MALT1	MALT1	0.234425	9.77265	1.71569	0.358903	0.999965
ENSCSAG00000004189	ENSCSAG00000004189	0.23431	10.0782	1.72824	0.214326	0.999965
ASPH	ASPH	0.234158	9.78384	1.66029	0.355869	0.999965
TNFRSF10B	TNFRSF10B	-0.234067	9.8612	1.04179	0.391809	0.999965
TRIM38	TRIM38	0.23402	9.81906	1.9235	0.279666	0.999965
COPS2	COPS2	0.234005	9.94099	1.59523	0.258438	0.999965
MCRS1	MCRS1	-0.233976	9.80779	1.53764	0.348055	0.999965
RIC1	RIC1	0.233814	9.78272	2.22819	0.3041	0.999965
ENSCSAG00000007000	ENSCSAG00000007000	0.233719	9.9579	1.94926	0.250585	0.999965
PGP	PGP	0.233665	9.76062	2.10716	0.331193	0.999965
EED	EED	-0.233632	9.8107	2.3055	0.251115	0.999965
SNRPB2	SNRPB2	-0.233606	9.91445	1.62334	0.282544	0.999965
TEDC1	TEDC1	0.233432	9.84921	1.26686	0.344876	0.999965
MRPL16	MRPL16	-0.233354	9.93667	1.93567	0.26518	0.999965
OXSR1	OXSR1	0.232945	9.76966	1.59792	0.379073	0.999965
RBFA	RBFA	0.232917	9.90321	1.80508	0.279478	0.999965
CD164	CD164	-0.232849	9.96216	1.86575	0.252383	0.999965
ADIPOR1	ADIPOR1	0.232663	9.86158	1.41752	0.317373	0.999965
SVIP	SVIP	0.232582	9.84066	1.57051	0.325763	0.999965
RAB8B	RAB8B	-0.232499	9.78792	2.70857	0.227056	0.999965
ENSCSAG00000001699	ENSCSAG00000001699	-0.232381	9.7485	2.60304	0.323388	0.999965
PHGDH	PHGDH	0.232111	9.82666	1.44689	0.349917	0.999965
UCP2	UCP2	0.231994	9.76816	2.07645	0.33692	0.999965
SNRPA1	SNRPA1	-0.231838	9.90457	1.56484	0.292949	0.999965
ANKRD26	ANKRD26	0.231705	9.78532	1.81477	0.335865	0.999965
IPO5	IPO5	0.231663	9.97036	1.81304	0.258254	0.999965
PWP1	PWP1	0.231357	9.98594	2.02199	0.229045	0.999965
SUZ12	SUZ12	-0.231187	9.8591	1.11101	0.383764	0.999965
TRIO	TRIO	0.231154	9.74277	3.73493	0.249561	0.999965
ETAA1	ETAA1	0.230703	9.75116	3.39914	0.244463	0.999965
MRPS30	MRPS30	0.230677	9.86051	1.25593	0.349713	0.999965
PPP2CA	PPP2CA	0.230665	10.0718	1.75298	0.237955	0.999965
TMUB1	TMUB1	-0.230634	9.7831	1.62209	0.357524	0.999965
ZMPSTE24	ZMPSTE24	0.230583	9.81471	1.46608	0.353791	0.999965
PDLIM7	PDLIM7	-0.230488	9.89635	1.53761	0.30035	0.999965
PAWR	PAWR	-0.230457	10.1046	1.63787	0.234827	0.999965
FKBP11	FKBP11	0.230327	9.84172	1.50579	0.328416	0.999965
EDARADD	EDARADD	0.229997	9.78829	1.72405	0.34655	0.999965
TWF2	TWF2	-0.229892	9.86614	1.55468	0.319829	0.999965
DDB1	DDB1	-0.229793	9.90901	1.52185	0.301409	0.999965
KPNA6	KPNA6	-0.229766	9.77602	1.67474	0.356964	0.999965
GLB1	GLB1	0.229534	9.77751	1.73595	0.353709	0.999965
STYX	STYX	-0.229402	9.75759	1.55128	0.407229	0.999965
MED1	MED1	0.229121	9.78348	1.86832	0.320716	0.999965
RIOK3	RIOK3	-0.228979	9.83636	1.1618	0.377453	0.999965
SNRNP40	SNRNP40	-0.228883	9.82918	1.43637	0.343838	0.999965
PLCB3	PLCB3	-0.228756	9.76816	1.96339	0.340796	0.999965
TWF1	TWF1	0.228708	9.81071	1.45799	0.354872	0.999965
MARK2	MARK2	-0.228551	9.73242	3.3584	0.31381	0.999965
STBD1	STBD1	-0.228515	9.76289	2.60267	0.277966	0.999965
ASF1A	ASF1A	-0.228388	9.78384	1.53557	0.365511	0.999965
C2orf68	C2orf68	-0.228242	9.78756	1.5776	0.351184	0.999965
CRYL1	CRYL1	-0.228203	9.78347	1.5061	0.372487	0.999965
FNBP1L	FNBP1L	0.227944	9.77116	1.65923	0.371222	0.999965
TSG101	TSG101	0.227851	9.779	1.73591	0.345455	0.999965
KRTCAP2	KRTCAP2	-0.22776	10.0469	2.24589	0.224912	0.999965
TTF1	TTF1	-0.227733	9.86472	1.02227	0.400472	0.999965
STK25	STK25	-0.227633	9.89806	1.33754	0.317791	0.999965
LAS1L	LAS1L	0.227449	9.81544	1.50314	0.357629	0.999965
ORMDL2	ORMDL2	0.227337	9.77191	1.52998	0.395156	0.999965
ACER3	ACER3	0.227332	9.76477	1.93964	0.343177	0.999965
ZNF574	ZNF574	0.227118	9.75305	1.20269	0.487159	0.999965
ACOT13	ACOT13	-0.226901	9.78124	1.48321	0.397087	0.999965
NEDD1	NEDD1	0.226863	9.73549	2.53662	0.358651	0.999965
RAB11A	RAB11A	0.226798	9.947	1.6131	0.291455	0.999965
KDSR	KDSR	0.226733	9.7734	1.65247	0.3682	0.999965
RDH13	RDH13	0.226622	9.75874	2.30903	0.326122	0.999965
CAPZA2	CAPZA2	-0.226251	10.0267	1.75177	0.252851	0.999965
UTP4	UTP4	-0.226157	9.82846	1.36878	0.353129	0.999965
GEMIN5	GEMIN5	-0.226155	9.77415	1.36903	0.412652	0.999965
NUP107	NUP107	0.226041	9.8023	1.47843	0.363554	0.999965
ABHD5	ABHD5	-0.226023	9.78086	2.6293	0.247396	0.999965
UTP23	UTP23	-0.225954	9.81253	1.36172	0.366055	0.999965
MED27	MED27	-0.225934	9.85733	1.24951	0.349445	0.999965
SPAG9	SPAG9	0.225815	9.82233	1.27795	0.365195	0.999965
RBKS	RBKS	-0.225798	9.80596	1.4055	0.362298	0.999965
ENSCSAG00000013178	ENSCSAG00000013178	0.225725	9.83673	1.60601	0.323482	0.999965
MTG1	MTG1	-0.225667	9.77527	1.59012	0.372649	0.999965
MRPS10	MRPS10	-0.225607	9.85911	1.4096	0.331055	0.999965
RIMKLB	RIMKLB	-0.225561	9.74658	2.54865	0.32778	0.999965
USP5	USP5	0.225323	9.79273	1.28909	0.406387	0.999965
UBA3	UBA3	0.225017	9.80193	1.35959	0.372756	0.999965
DTX3L	DTX3L	-0.22493	9.81435	1.16856	0.464995	0.999965
SLC7A6OS	SLC7A6OS	0.224775	9.74963	2.30868	0.339912	0.999965
TMX4	TMX4	-0.224743	9.77341	1.62319	0.37136	0.999965
PDXK	PDXK	0.224532	9.84422	1.42	0.341044	0.999965
JTB	JTB	0.22442	9.97459	1.89376	0.257511	0.999965
PTGES2	PTGES2	-0.224393	9.89566	1.46948	0.313306	0.999965
CNDP2	CNDP2	0.224117	9.8034	1.32915	0.385581	0.999965
UQCC2	UQCC2	-0.224012	9.94134	1.67635	0.280145	0.999965
LOXL1	LOXL1	-0.223924	9.93634	1.49816	0.294001	0.999965
MYO6	MYO6	0.223685	9.80596	1.2668	0.385308	0.999965
ENSCSAG00000013485	ENSCSAG00000013485	-0.223441	9.74888	2.14053	0.359401	0.999965
C6orf136	C6orf136	0.223183	9.82737	1.45963	0.337506	0.999965
PHIP	PHIP	-0.223135	9.89289	0.961386	0.394858	0.999965
BCL7C	BCL7C	0.223125	9.76552	1.63464	0.378882	0.999965
TMEM59	TMEM59	-0.223116	9.91173	1.44233	0.322757	0.999965
TPM4	TPM4	-0.223052	9.90935	1.56288	0.295396	0.999965
OLA1	OLA1	0.222889	10.0248	1.56923	0.255251	0.999965
ENSCSAG00000000419	ENSCSAG00000000419	0.22279	9.79307	1.44509	0.369315	0.999965
ENSCSAG00000015577	ENSCSAG00000015577	0.222765	9.91035	1.28509	0.322643	0.999965
ENSCSAG00000019582	ENSCSAG00000019582	-0.22271	9.88184	1.39018	0.344301	0.999965
H1-2	H1-2	-0.222635	9.93834	1.03116	0.323666	0.999965
VPS41	VPS41	0.222456	9.77564	1.66041	0.362478	0.999965
ACBD5	ACBD5	-0.222399	9.76928	1.61301	0.379413	0.999965
RAE1	RAE1	-0.222388	9.82232	1.17707	0.388952	0.999965
NCF2	NCF2	-0.222385	9.77714	1.10533	0.458255	0.999965
ATP5MPL	ATP5MPL	-0.222342	9.97945	1.72859	0.274095	0.999965
BRD9	BRD9	-0.222077	9.74849	1.58867	0.427868	0.999965
AHCTF1	AHCTF1	0.222037	9.76853	3.10137	0.22467	0.999965
TNIP1	TNIP1	0.221916	9.87487	1.13846	0.345313	0.999965
POGK	POGK	0.221862	9.77975	1.4174	0.392357	0.999965
PSMB8	PSMB8	0.22184	10.1367	4.21348	0.127565	0.999965
UBE2K	UBE2K	0.221824	9.89566	1.34936	0.317079	0.999965
PAPOLA	PAPOLA	-0.221758	9.97427	1.73517	0.273154	0.999965
FLOT2	FLOT2	0.221644	9.87035	1.34518	0.343234	0.999965
OGA	OGA	-0.221598	9.74773	1.85014	0.393449	0.999965
TIMM29	TIMM29	0.22159	9.74315	4.2308	0.218868	0.999965
MTX2	MTX2	0.22155	9.85841	1.30333	0.346371	0.999965
HSPE1-MOB4	HSPE1-MOB4	0.22142	9.86192	1.32565	0.33769	0.999965
PPIE	PPIE	0.221409	9.78607	1.40585	0.387028	0.999965
ENSCSAG00000011099	ENSCSAG00000011099	-0.220838	10.0663	1.88672	0.273673	0.999965
WBP1	WBP1	-0.220821	9.80376	1.31957	0.383706	0.999965
PKP4	PKP4	-0.220762	9.74086	2.08305	0.391308	0.999965
STRN3	STRN3	-0.220699	9.73971	1.61544	0.459115	0.999965
STAG1	STAG1	-0.22063	9.75987	1.64534	0.39097	0.999965
SASS6	SASS6	0.220433	9.77191	1.71199	0.368378	0.999965
FAF2	FAF2	0.219962	9.90866	1.08125	0.361568	0.999965
RNF166	RNF166	-0.219958	9.73971	2.15242	0.384199	0.999965
HMGXB3	HMGXB3	-0.219329	9.7443	1.01128	0.543762	0.999965
CHD6	CHD6	0.219275	9.76552	2.09059	0.330803	0.999965
NIFK	NIFK	-0.219274	9.87138	0.923239	0.420459	0.999965
SEC62	SEC62	0.218867	9.83636	1.10283	0.38923	0.999965
RGS10	RGS10	-0.218815	9.83922	1.32911	0.346469	0.999965
ENSCSAG00000008172	ENSCSAG00000008172	0.21852	10.3406	3.29015	0.145018	0.999965
YLPM1	YLPM1	-0.218454	9.8012	1.12149	0.420047	0.999965
ENSCSAG00000017292	ENSCSAG00000017292	0.218361	9.76327	1.71053	0.376352	0.999965
GLOD4	GLOD4	0.218221	9.81871	1.29733	0.368744	0.999965
RNF157	RNF157	0.218119	9.90042	1.11925	0.369299	0.999965
TARS1	TARS1	0.21808	9.88289	1.38153	0.332928	0.999965
C3orf14	C3orf14	-0.218053	9.80998	1.34731	0.381994	0.999965
ERCC6	ERCC6	0.218008	9.75077	2.09808	0.357188	0.999965
CTNNBL1	CTNNBL1	-0.217958	9.81253	1.4979	0.347018	0.999965
PCIF1	PCIF1	0.217797	9.75949	1.52094	0.411453	0.999965
ENSCSAG00000004290	ENSCSAG00000004290	-0.217572	9.77826	0.271676	0.729682	0.999965
MSN	MSN	-0.217531	9.86615	1.3798	0.355461	0.999965
ENSCSAG00000014518	ENSCSAG00000014518	-0.217408	9.82052	1.55611	0.340714	0.999965
YTHDC1	YTHDC1	0.217401	9.86964	1.3385	0.329689	0.999965
EIF4EBP2	EIF4EBP2	-0.216945	9.77453	1.50495	0.386541	0.999965
DHX40	DHX40	-0.216849	9.779	1.39591	0.398063	0.999965
JKAMP	JKAMP	0.216409	9.7749	1.58554	0.376692	0.999965
ENSCSAG00000018796	ENSCSAG00000018796	0.216212	9.95921	1.64401	0.306056	0.999965
GZF1	GZF1	-0.216202	9.75381	2.00154	0.360087	0.999965
THRB	THRB	0.216122	9.75682	2.91549	0.289216	0.999965
EEF1AKMT1	EEF1AKMT1	-0.216093	9.77527	1.43617	0.393797	0.999965
ATP6V1B2	ATP6V1B2	-0.216068	9.85204	1.10361	0.385495	0.999965
ENSCSAG00000006688	ENSCSAG00000006688	0.21599	9.78421	2.41697	0.256488	0.999965
ENSCSAG00000001089	ENSCSAG00000001089	-0.215931	9.76214	1.35883	0.451292	0.999965
IGDCC4	IGDCC4	-0.215856	9.75835	4.97484	0.151278	0.999965
ZCRB1	ZCRB1	-0.215777	9.82377	1.19541	0.385625	0.999965
MAT2B	MAT2B	0.215643	9.76815	1.32088	0.427959	0.999965
ENSCSAG00000018092	ENSCSAG00000018092	-0.215458	10.2015	3.39979	0.179307	0.999965
DAD1	DAD1	-0.215378	10.1592	3.50032	0.19414	0.999965
CTTNBP2	CTTNBP2	-0.215327	9.74886	0.85849	0.574189	0.999965
PCGF1	PCGF1	-0.215158	9.75268	1.11167	0.498221	0.999965
SPRY2	SPRY2	-0.215152	9.74659	2.70477	0.352041	0.999965
DDX41	DDX41	0.21514	9.78495	1.46179	0.383645	0.999965
SUPV3L1	SUPV3L1	0.214733	9.85097	1.87226	0.260196	0.999965
GLA	GLA	-0.214685	9.78607	1.0432	0.46582	0.999965
COL8A1	COL8A1	0.214591	9.77639	1.88038	0.329464	0.999965
SH3GLB1	SH3GLB1	-0.214532	9.87033	2.01115	0.234906	0.999965
HSDL2	HSDL2	-0.214402	9.89256	1.22496	0.35297	0.999965
ENSCSAG00000015802	ENSCSAG00000015802	0.214232	9.7674	1.7086	0.36528	0.999965
HADH	HADH	0.21416	9.83026	1.8348	0.288929	0.999965
ENSCSAG00000008447	ENSCSAG00000008447	-0.214041	10.032	1.62655	0.308742	0.999965
ZFAND5	ZFAND5	0.213999	10.0528	2.32647	0.144223	0.999965
RHOG	RHOG	0.213933	9.81907	1.02471	0.421063	0.999965
AHCY	AHCY	0.21385	9.98012	1.9089	0.277667	0.999965
RPS6KB2	RPS6KB2	0.213835	9.79457	1.28494	0.396968	0.999965
USP9X	USP9X	-0.213779	9.82303	1.28762	0.366598	0.999965
FBXL5	FBXL5	-0.213544	9.76966	1.59923	0.386744	0.999965
NELFA	NELFA	-0.213512	9.7719	1.39082	0.406007	0.999965
ASXL2	ASXL2	-0.213405	9.761	1.63804	0.391667	0.999965
MKLN1	MKLN1	-0.213397	9.76175	1.65844	0.384314	0.999965
PID1	PID1	0.213274	9.82738	0.979384	0.419863	0.999965
ZNF384	ZNF384	-0.213216	9.74086	1.1041	0.537239	0.999965
DHRS1	DHRS1	0.213182	9.79642	1.17996	0.417821	0.999965
RPA2	RPA2	-0.213138	9.8045	1.31749	0.403587	0.999965
MFSD4B	MFSD4B	0.213129	9.7504	1.96735	0.380209	0.999965
FBXO10	FBXO10	0.213125	9.75381	1.73753	0.395947	0.999965
EYA4	EYA4	0.213045	9.72625	7.45319	0.160645	0.999965
SNCA	SNCA	0.213001	9.79346	1.11237	0.426383	0.999965
NUP153	NUP153	-0.212972	9.78607	0.893474	0.48984	0.999965
UBAC2	UBAC2	0.212932	9.86964	1.22388	0.346269	0.999965
FNDC3B	FNDC3B	0.212928	9.87697	0.933022	0.40779	0.999965
PI4KB	PI4KB	-0.212912	9.74278	2.18164	0.372623	0.999965
MIEN1	MIEN1	0.21248	9.90731	1.09601	0.377716	0.999965
SELENOS	SELENOS	0.212401	9.81979	1.05487	0.419395	0.999965
SLC25A4	SLC25A4	0.212393	9.84316	1.20126	0.379107	0.999965
CSKMT	CSKMT	0.212364	9.78309	1.67344	0.35136	0.999965
B4GALT7	B4GALT7	-0.212244	9.82774	1.03116	0.410827	0.999965
MRPL42	MRPL42	-0.212219	9.81835	1.28936	0.375259	0.999965
AKR1A1	AKR1A1	-0.211941	9.86683	1.17205	0.377114	0.999965
METTL1	METTL1	0.211918	9.74811	1.73342	0.412795	0.999965
SCAF11	SCAF11	-0.211898	9.87069	1.17398	0.357505	0.999965
ENSCSAG00000011379	ENSCSAG00000011379	-0.211658	9.74773	3.28261	0.257023	0.999965
ENSCSAG00000003817	ENSCSAG00000003817	0.211648	9.88946	1.06355	0.375667	0.999965
DNASE1L1	DNASE1L1	0.211601	9.7625	2.02034	0.341481	0.999965
TUBA1A	TUBA1A	-0.211307	9.88809	1.32962	0.345795	0.999965
ENSCSAG00000004503	ENSCSAG00000004503	0.211154	9.76327	1.51877	0.401125	0.999965
THNSL2	THNSL2	0.211154	9.79457	1.30979	0.391697	0.999965
DAZAP1	DAZAP1	-0.211128	10.0239	1.75227	0.272116	0.999965
CCDC66	CCDC66	0.211055	9.75077	2.24593	0.339986	0.999965
SUMO3	SUMO3	0.210924	9.80083	1.40176	0.381634	0.999965
GPRC5B	GPRC5B	0.210622	9.78347	1.17278	0.430849	0.999965
MRPS34	MRPS34	0.210616	10.1273	2.60086	0.198077	0.999965
CHID1	CHID1	-0.210542	9.77078	1.41568	0.410799	0.999965
MYO1E	MYO1E	-0.210344	9.79273	1.26038	0.399157	0.999965
CHURC1	CHURC1	-0.210234	9.91683	1.33227	0.340623	0.999965
ENSCSAG00000009532	ENSCSAG00000009532	0.210196	9.85663	1.54669	0.308379	0.999965
AKAP1	AKAP1	0.210164	9.81108	1.85806	0.281561	0.999965
UBR2	UBR2	-0.210154	9.79972	1.20215	0.404308	0.999965
EIF2B2	EIF2B2	-0.210114	9.76778	1.4557	0.401359	0.999965
DERL1	DERL1	0.210038	9.85062	1.12642	0.384803	0.999965
IVD	IVD	-0.209951	9.76289	1.39389	0.421989	0.999965
UBXN6	UBXN6	0.209923	9.81107	1.11911	0.409641	0.999965
MAPKAPK5	MAPKAPK5	-0.209893	9.7659	1.49659	0.398203	0.999965
CPSF2	CPSF2	0.209717	9.7775	1.54332	0.375545	0.999965
POLD1	POLD1	0.209626	9.75457	1.70187	0.399728	0.999965
CHRDL1	CHRDL1	0.209563	9.97004	1.29133	0.326233	0.999965
NOC3L	NOC3L	0.209502	9.78421	1.34836	0.398792	0.999965
RAB6A	RAB6A	-0.209387	9.84778	1.08041	0.391618	0.999965
DDIT3	DDIT3	-0.209294	9.92387	1.22237	0.363676	0.999965
MAP4K5	MAP4K5	0.209158	9.83206	1.00873	0.410485	0.999965
COPS7A	COPS7A	0.209055	9.76628	1.46811	0.405664	0.999965
CHRNB1	CHRNB1	0.209011	9.78124	1.26109	0.418883	0.999965
TCERG1	TCERG1	-0.208972	9.87593	0.992621	0.391786	0.999965
CDC20	CDC20	-0.208879	9.94832	1.44439	0.34235	0.999965
ITFG2	ITFG2	0.208566	9.76061	2.98958	0.253908	0.999965
PTPN13	PTPN13	0.208528	9.8984	0.775076	0.439045	0.999965
ORC4	ORC4	0.208142	9.77714	1.25788	0.422564	0.999965
CS	CS	-0.20811	10.0553	1.70315	0.269129	0.999965
CBX1	CBX1	0.208102	9.89085	1.1886	0.355444	0.999965
LEPROTL1	LEPROTL1	0.208009	9.84778	1.11208	0.383282	0.999965
MLF2	MLF2	-0.207698	10.231	3.38412	0.185543	0.999965
PISD	PISD	0.207598	9.7749	1.26957	0.427224	0.999965
SNRPD1	SNRPD1	0.207581	10.1285	2.79794	0.211772	0.999965
GIT2	GIT2	0.207331	9.76025	1.80172	0.370641	0.999965
SLC3A2	SLC3A2	0.207284	10.0869	1.23353	0.309141	0.999965
SELENOT	SELENOT	-0.207276	9.99431	1.44309	0.299895	0.999965
CREB5	CREB5	0.207184	9.75418	5.80372	0.152064	0.999965
CDIP1	CDIP1	0.206944	9.77975	1.28302	0.416757	0.999965
IPO4	IPO4	-0.206921	9.81034	1.18652	0.397853	0.999965
TFAM	TFAM	0.20668	9.79789	1.29519	0.396021	0.999965
WDR33	WDR33	-0.206582	9.84422	1.06782	0.393933	0.999965
MED30	MED30	0.20653	9.81071	1.38888	0.369216	0.999965
SRSF9	SRSF9	-0.206502	9.8263	0.967467	0.429811	0.999965
RALBP1	RALBP1	0.206351	9.82124	1.15463	0.402265	0.999965
ENSCSAG00000000105	ENSCSAG00000000105	-0.206254	9.83887	1.01997	0.424003	0.999965
ENSCSAG00000001898	ENSCSAG00000001898	0.206229	9.99976	1.47647	0.297837	0.999965
FAT1	FAT1	0.206147	9.86755	1.2353	0.341759	0.999965
ENSCSAG00000014706	ENSCSAG00000014706	0.205978	9.79494	1.33666	0.384422	0.999965
MCRIP1	MCRIP1	-0.20597	9.75684	1.47763	0.424185	0.999965
ENSCSAG00000011644	ENSCSAG00000011644	-0.205944	9.81071	1.2379	0.402207	0.999965
PSMD9	PSMD9	0.205668	9.76439	1.51165	0.409927	0.999965
PLGRKT	PLGRKT	0.205601	9.761	1.54933	0.418482	0.999965
MTRR	MTRR	0.205399	9.77639	1.22864	0.427271	0.999965
PPFIA1	PPFIA1	-0.205217	9.81434	1.30407	0.378269	0.999965
PSMG3	PSMG3	0.205092	9.87803	1.64248	0.282589	0.999965
WASHC5	WASHC5	-0.205015	9.80413	1.17797	0.409845	0.999965
AKAP17A	AKAP17A	-0.204933	9.76251	1.57308	0.400683	0.999965
TAPBP	TAPBP	0.204583	9.8378	1.52005	0.332001	0.999965
WDR83	WDR83	0.204496	9.76289	1.34808	0.435505	0.999965
ENSCSAG00000009220	ENSCSAG00000009220	0.204469	9.75836	1.53581	0.410263	0.999965
TMEM208	TMEM208	-0.204398	9.946	1.47308	0.31843	0.999965
RAB3GAP1	RAB3GAP1	0.204328	9.8074	1.07173	0.418047	0.999965
PCK2	PCK2	-0.204313	9.77788	1.68052	0.352886	0.999965
MAD2L2	MAD2L2	0.204149	9.84493	1.34665	0.359558	0.999965
DHX16	DHX16	-0.204068	9.76289	1.43343	0.421562	0.999965
RASSF8	RASSF8	0.203841	9.7301	3.74361	0.301815	0.999965
RBFOX2	RBFOX2	-0.203582	9.78421	1.18265	0.42306	0.999965
POLR2L	POLR2L	-0.203446	10.2062	3.04655	0.212513	0.999965
NDUFAF3	NDUFAF3	-0.203216	10.217	3.27509	0.193818	0.999965
EPB41L2	EPB41L2	-0.203182	9.80706	1.16461	0.414429	0.999965
NUDT14	NUDT14	-0.203052	9.74926	1.74676	0.411626	0.999965
IFRD1	IFRD1	-0.203012	9.85168	0.827453	0.445578	0.999965
CTPS1	CTPS1	-0.202919	9.78644	0.808462	0.511145	0.999965
CRNKL1	CRNKL1	-0.202902	9.76702	1.37119	0.418454	0.999965
ENSCSAG00000000206	ENSCSAG00000000206	0.202898	9.8187	0.832591	0.430461	0.999965
BCAR3	BCAR3	-0.202805	9.75116	3.26635	0.254104	0.999965
OAZ2	OAZ2	0.202416	9.80046	1.0546	0.439402	0.999965
TTC14	TTC14	0.20236	9.73049	5.33235	0.212427	0.999965
DPH7	DPH7	0.202199	9.75419	1.70935	0.394541	0.999965
DNMT1	DNMT1	0.20215	9.96578	1.58556	0.291804	0.999965
KAT14	KAT14	-0.201979	9.77116	1.12155	0.459909	0.999965
ISYNA1	ISYNA1	0.201929	9.85381	1.13197	0.392979	0.999965
LIG1	LIG1	0.201826	9.83923	1.2418	0.382701	0.999965
SNAP29	SNAP29	-0.201777	9.7842	1.05144	0.452618	0.999965
XBP1	XBP1	-0.201684	9.8686	0.869986	0.407487	0.999965
MITF	MITF	-0.201636	9.83636	0.139971	0.762464	0.999965
OCIAD1	OCIAD1	-0.201613	9.93632	1.04669	0.363368	0.999965
MAN1A2	MAN1A2	0.201473	9.80266	1.03597	0.43693	0.999965
TSPAN3	TSPAN3	-0.201345	10.1076	2.39062	0.245527	0.999965
MTA2	MTA2	-0.201181	9.76966	1.34574	0.422237	0.999965
COPE	COPE	-0.201179	10.1182	2.432	0.242083	0.999965
CHTF8	CHTF8	-0.201107	9.79199	1.24443	0.406264	0.999965
SDC1	SDC1	-0.201096	9.77564	1.31822	0.422149	0.999965
ZNF622	ZNF622	-0.200929	9.83134	0.994525	0.419909	0.999965
SLTM	SLTM	0.200702	9.935	1.06499	0.359659	0.999965
P3H4	P3H4	0.200445	9.87837	1.06539	0.376039	0.999965
ENSCSAG00000013792	ENSCSAG00000013792	0.200398	9.86052	0.985642	0.403215	0.999965
ZC3H7B	ZC3H7B	-0.200271	9.7523	1.80405	0.390544	0.999965
SLC27A5	SLC27A5	0.200271	9.77228	1.27925	0.434234	0.999965
MSH2	MSH2	0.20023	9.79568	1.2636	0.425014	0.999965
ALKBH3	ALKBH3	0.200085	9.79051	1.15057	0.426805	0.999965
TSPAN6	TSPAN6	0.200031	9.79826	1.24685	0.420227	0.999965
E2F4	E2F4	-0.2	9.8492	0.729394	0.479926	0.999965
NRBF2	NRBF2	0.199865	9.80741	1.05775	0.42953	0.999965
VAPA	VAPA	-0.199844	10.0414	1.32897	0.309483	0.999965
ARFRP1	ARFRP1	-0.199823	9.77789	1.22855	0.427548	0.999965
AAGAB	AAGAB	-0.19982	9.78459	1.13417	0.437637	0.999965
HADHA	HADHA	-0.199751	10.0282	1.48459	0.305952	0.999965
FLNB	FLNB	-0.199641	9.85558	1.14765	0.384074	0.999965
SETX	SETX	0.199619	9.84671	0.888433	0.436084	0.999965
DPM1	DPM1	-0.199603	9.81943	1.00911	0.43813	0.999965
SDHAF2	SDHAF2	-0.19946	9.79789	1.1511	0.423384	0.999965
VARS2	VARS2	-0.199431	9.89498	1.09589	0.372926	0.999965
HUWE1	HUWE1	0.199388	9.83098	0.994114	0.4192	0.999965
EXOSC9	EXOSC9	-0.199328	9.80742	2.59302	0.222371	0.999965
CTSB	CTSB	-0.199242	9.87	1.05616	0.389739	0.999965
FSTL5	FSTL5	0.199151	9.761	1.29536	0.461461	0.999965
LATS1	LATS1	-0.198985	9.76778	1.43435	0.414007	0.999965
ENSCSAG00000006043	ENSCSAG00000006043	-0.19891	9.75798	1.67258	0.39113	0.999965
ENSCSAG00000019475	ENSCSAG00000019475	-0.198709	9.87768	1.17824	0.380247	0.999965
COPS5	COPS5	-0.198621	9.93433	1.30889	0.348112	0.999965
ARID1A	ARID1A	-0.198536	9.82087	0.829392	0.482515	0.999965
TMEM69	TMEM69	0.198325	9.78458	1.01724	0.476883	0.999965
BRD2	BRD2	0.198189	9.83816	0.911355	0.441504	0.999965
ARRDC1	ARRDC1	0.197906	9.7719	1.11475	0.458553	0.999965
EMD	EMD	-0.197534	10.1028	2.02076	0.255283	0.999965
FTSJ1	FTSJ1	0.19742	9.88497	0.941134	0.418543	0.999965
NDUFAF4	NDUFAF4	0.19734	9.76778	1.37988	0.422637	0.999965
HMGN3	HMGN3	-0.197123	9.99174	1.46323	0.318215	0.999965
STARD13	STARD13	-0.196977	9.76965	1.76114	0.371525	0.999965
MXD1	MXD1	-0.196928	9.72198	6.32666	0.222705	0.999965
PSME1	PSME1	0.196916	10.092	1.92993	0.270994	0.999965
ITGA3	ITGA3	0.196865	9.99142	1.2816	0.310994	0.999965
ARPC5L	ARPC5L	-0.196849	9.94101	1.19548	0.349753	0.999965
AKR7L	AKR7L	-0.196702	9.96709	1.36564	0.343312	0.999965
ANKLE2	ANKLE2	-0.196679	9.76326	1.99254	0.34649	0.999965
GATAD2A	GATAD2A	-0.196592	9.76477	1.7882	0.366479	0.999965
QDPR	QDPR	-0.196575	9.95691	1.3569	0.339994	0.999965
YTHDF1	YTHDF1	-0.196534	9.72392	6.67584	0.203228	0.999965
IL6ST	IL6ST	-0.196506	9.93433	0.922185	0.381386	0.999965
RCN2	RCN2	0.196365	9.79346	1.07255	0.438948	0.999965
PARG	PARG	0.196326	9.78161	1.35618	0.399896	0.999965
ISCA2	ISCA2	-0.196107	9.81216	1.1031	0.418379	0.999965
ENSCSAG00000005219	ENSCSAG00000005219	0.196038	9.77153	1.54163	0.38947	0.999965
MCUB	MCUB	-0.196009	9.82413	1.17516	0.399492	0.999965
GFM1	GFM1	-0.195934	9.83744	1.07022	0.409735	0.999965
HSPA14	HSPA14	0.195927	9.76966	1.26653	0.436398	0.999965
SUPT20H	SUPT20H	-0.195906	9.79678	0.960067	0.458452	0.999965
ENSCSAG00000015276	ENSCSAG00000015276	-0.195733	9.84635	1.04288	0.408567	0.999965
ILF3	ILF3	0.195634	10.1055	1.62332	0.272312	0.999965
CYB5B	CYB5B	0.195626	9.80083	0.879559	0.481019	0.999965
SGMS2	SGMS2	-0.195558	9.73087	5.60252	0.198846	0.999965
PDRG1	PDRG1	0.195473	9.79236	1.03766	0.445637	0.999965
LYPD1	LYPD1	0.195404	10.1105	1.47029	0.271698	0.999965
ENSCSAG00000002303	ENSCSAG00000002303	-0.195345	9.77489	1.22134	0.434228	0.999965
ANKRD28	ANKRD28	0.19533	9.75457	2.01667	0.36648	0.999965
PFDN5	PFDN5	-0.195238	10.2409	1.98725	0.240014	0.999965
SEC31A	SEC31A	0.195009	9.84529	0.963864	0.422106	0.999965
ITPA	ITPA	0.194911	9.8686	1.10146	0.394158	0.999965
CLK1	CLK1	-0.194891	9.74621	4.1877	0.255553	0.999965
MYO1C	MYO1C	0.194888	9.80303	1.08895	0.42811	0.999965
HSD17B11	HSD17B11	-0.194793	9.76476	1.14809	0.475362	0.999965
KDM6B	KDM6B	0.194746	9.72508	4.63185	0.270937	0.999965
H2AJ	H2AJ	0.194624	10.2715	1.52475	0.231947	0.999965
ESF1	ESF1	0.194525	9.8187	1.15965	0.392324	0.999965
GOLT1B	GOLT1B	0.19443	9.75911	1.41888	0.431505	0.999965
MYOF	MYOF	-0.194413	9.88808	0.879703	0.414349	0.999965
CD46	CD46	0.194356	9.83565	1.29641	0.371695	0.999965
LRCH3	LRCH3	-0.194339	9.74962	1.6279	0.418926	0.999965
GINS1	GINS1	-0.194219	9.8492	1.173	0.403177	0.999965
SESTD1	SESTD1	0.193968	9.76965	3.16015	0.217905	0.999965
SERINC2	SERINC2	0.193951	9.81071	1.10416	0.427639	0.999965
TOR1A	TOR1A	0.19392	9.79641	1.15655	0.423163	0.999965
SNX6	SNX6	0.193915	9.75647	1.20707	0.47269	0.999965
RNF146	RNF146	0.193843	9.73626	1.92063	0.421437	0.999965
ENSCSAG00000012048	ENSCSAG00000012048	-0.193781	9.74888	1.42314	0.457535	0.999965
ARGLU1	ARGLU1	-0.193766	9.94467	0.947836	0.380871	0.999965
SMC2	SMC2	-0.193743	9.88393	1.15805	0.389539	0.999965
LEPROT	LEPROT	0.193716	10.1407	1.03619	0.350561	0.999965
WARS2	WARS2	0.193661	9.76289	1.32156	0.433752	0.999965
TYMS	TYMS	-0.193581	10.1229	2.04992	0.258379	0.999965
TMEM126A	TMEM126A	-0.193523	9.79899	1.10171	0.435295	0.999965
ROCK2	ROCK2	-0.193501	9.78792	0.829245	0.508943	0.999965
VPS51	VPS51	-0.193187	9.78123	0.96796	0.476025	0.999965
RAD23A	RAD23A	-0.193128	10.0694	1.49644	0.298412	0.999965
CHMP4B	CHMP4B	0.19304	9.85805	0.96406	0.413101	0.999965
FBXW7	FBXW7	0.192812	9.72469	5.48453	0.23389	0.999965
ERC1	ERC1	0.192812	9.76477	1.32739	0.436502	0.999965
JAK1	JAK1	-0.192619	9.78235	1.85375	0.327095	0.999965
ENSCSAG00000008738	ENSCSAG00000008738	-0.192451	9.75723	1.48556	0.4304	0.999965
COMMD2	COMMD2	-0.192414	9.80046	0.952195	0.454792	0.999965
PLS3	PLS3	-0.19234	9.74811	1.68616	0.42244	0.999965
ETNK1	ETNK1	-0.192239	9.78198	1.15514	0.442246	0.999965
DYNLRB1	DYNLRB1	0.192202	10.0785	1.91556	0.286671	0.999965
FLNC	FLNC	-0.192141	9.95889	1.18805	0.341807	0.999965
PPIF	PPIF	0.192109	9.9293	1.62881	0.278223	0.999965
NSD1	NSD1	0.192057	9.82846	0.93401	0.436422	0.999965
FUBP1	FUBP1	-0.192039	9.82522	1.09843	0.415871	0.999965
ARL14EP	ARL14EP	-0.192021	9.76213	1.16932	0.468425	0.999965
AP2A2	AP2A2	0.191982	9.7931	1.12406	0.425355	0.999965
SF3B4	SF3B4	0.191865	10.0198	1.45824	0.307022	0.999965
ENSCSAG00000015603	ENSCSAG00000015603	-0.191667	9.74316	1.3738	0.476392	0.999965
SRRM1	SRRM1	0.191556	9.79899	1.02177	0.446522	0.999965
CCAR2	CCAR2	0.191504	9.77191	1.16969	0.451095	0.999965
TPM1	TPM1	-0.191415	11.2488	4.21494	0.0402055	0.999965
THOC6	THOC6	-0.191381	9.82378	1.05671	0.428445	0.999965
VPS13C	VPS13C	-0.191219	9.8158	1.03519	0.422749	0.999965
SETD5	SETD5	0.191002	9.79087	1.23136	0.427541	0.999965
HMGXB4	HMGXB4	0.190759	9.80413	1.02708	0.434072	0.999965
C1orf174	C1orf174	0.190758	9.76289	1.18213	0.464026	0.999965
VSIR	VSIR	0.190756	9.78829	1.10619	0.444364	0.999965
CXXC5	CXXC5	0.190687	9.94632	0.961157	0.3735	0.999965
IP6K3	IP6K3	-0.190677	9.75417	1.96814	0.382846	0.999965
GSDMD	GSDMD	0.190554	9.91104	1.1792	0.362232	0.999965
RCAN1	RCAN1	0.190532	9.80778	0.859921	0.461943	0.999965
TOM1	TOM1	0.190491	9.77303	1.13259	0.450265	0.999965
SCFD1	SCFD1	-0.190453	9.74697	0.469552	0.669866	0.999965
NRAS	NRAS	0.19043	9.77528	1.12779	0.450011	0.999965
GINS4	GINS4	-0.190246	9.7734	1.10697	0.463947	0.999965
TMCO1	TMCO1	-0.190092	9.79568	1.01133	0.449366	0.999965
ENSCSAG00000013182	ENSCSAG00000013182	0.189976	9.7659	1.30839	0.43995	0.999965
CTNNAL1	CTNNAL1	0.189668	9.91545	1.08111	0.360395	0.999965
UHRF1	UHRF1	-0.189588	9.88947	1.00185	0.436222	0.999965
DHRS7	DHRS7	-0.189425	9.742	1.76958	0.424427	0.999965
TRPM5	TRPM5	0.189416	9.77452	1.0489	0.467338	0.999965
ENSCSAG00000013897	ENSCSAG00000013897	-0.189138	9.89085	1.1074	0.392953	0.999965
OTUD4	OTUD4	0.189126	9.83707	0.785371	0.473529	0.999965
BASP1	BASP1	0.189025	9.8353	0.89025	0.441294	0.999965
SEC13	SEC13	0.188982	9.97068	1.3141	0.34584	0.999965
CDKN1B	CDKN1B	-0.18887	9.81762	0.944091	0.450898	0.999965
TANK	TANK	-0.188789	9.75949	1.15599	0.473178	0.999965
PFDN2	PFDN2	0.188649	9.84458	0.973809	0.424428	0.999965
MICU2	MICU2	0.188621	9.80229	1.06764	0.430425	0.999965
RCOR3	RCOR3	-0.188595	9.75608	1.09675	0.517193	0.999965
UTP3	UTP3	-0.188465	9.78829	1.04192	0.449154	0.999965
RNASEH2A	RNASEH2A	0.188377	9.89257	1.03091	0.41817	0.999965
ENSCSAG00000009656	ENSCSAG00000009656	0.188348	9.75647	1.02407	0.507371	0.999965
ENSCSAG00000000483	ENSCSAG00000000483	0.188343	9.89046	0.947996	0.409308	0.999965
TOLLIP	TOLLIP	0.188328	9.77303	1.25176	0.434497	0.999965
PODXL2	PODXL2	0.188294	9.78384	1.00345	0.464122	0.999965
ENSCSAG00000015299	ENSCSAG00000015299	-0.188159	9.84101	0.976221	0.430909	0.999965
MARCKS	MARCKS	0.188105	9.79457	0.884408	0.476351	0.999965
RWDD4	RWDD4	0.188094	9.76628	1.24243	0.449165	0.999965
ZNF507	ZNF507	-0.188052	9.73703	1.6618	0.454672	0.999965
VPS4B	VPS4B	-0.188042	9.76552	0.918136	0.512936	0.999965
WIPI2	WIPI2	0.187992	9.84564	0.961624	0.423217	0.999965
GIPC1	GIPC1	0.187922	9.77153	1.1273	0.45661	0.999965
ACAA1	ACAA1	-0.187899	9.79789	0.685621	0.544816	0.999965
RUVBL1	RUVBL1	-0.187801	9.91174	1.20153	0.384176	0.999965
EMP3	EMP3	-0.187633	10.0945	1.83862	0.297749	0.999965
NEK6	NEK6	0.187625	9.78792	1.23444	0.407477	0.999965
PSENEN	PSENEN	-0.187308	10.0112	1.44379	0.352218	0.999965
TM9SF4	TM9SF4	0.187295	9.75229	0.9326	0.535478	0.999965
ENSCSAG00000016048	ENSCSAG00000016048	-0.18728	9.85133	0.84888	0.443028	0.999965
CRK	CRK	0.187067	9.81833	0.847996	0.466397	0.999965
POMGNT1	POMGNT1	0.187041	9.74583	1.94236	0.388049	0.999965
SCD	SCD	0.186866	9.82378	0.959596	0.43899	0.999965
HGS	HGS	0.186721	9.80961	0.901555	0.46021	0.999965
NUP85	NUP85	-0.186707	9.80376	1.04362	0.443221	0.999965
LACTB2	LACTB2	-0.186538	9.90183	1.03128	0.389696	0.999965
ATP6V1C1	ATP6V1C1	-0.186434	9.78049	1.06077	0.458229	0.999965
MFSD3	MFSD3	-0.186362	9.82052	1.05533	0.423628	0.999965
SGO2	SGO2	0.186047	9.79531	1.20224	0.441933	0.999965
AHNAK	AHNAK	0.18603	10.1273	1.01134	0.314709	0.999965
FYTTD1	FYTTD1	-0.186006	9.86754	0.893979	0.427371	0.999965
MLYCD	MLYCD	-0.185995	9.74735	1.53617	0.442451	0.999965
IDE	IDE	-0.185705	9.82233	0.940801	0.440571	0.999965
LDOC1	LDOC1	-0.185624	9.79273	0.896347	0.489577	0.999965
MPST	MPST	-0.185565	9.7557	1.0838	0.497221	0.999965
NUCB1	NUCB1	-0.185553	9.86088	0.844061	0.45416	0.999965
TUBGCP2	TUBGCP2	0.185413	9.78049	0.985797	0.477524	0.999965
LSM8	LSM8	0.185353	9.75419	1.30897	0.460911	0.999965
H1-0	H1-0	0.185315	9.96053	0.393728	0.530421	0.999965
TAPBPL	TAPBPL	0.185277	9.79199	1.06354	0.450547	0.999965
PTPRK	PTPRK	0.185204	9.99622	0.830218	0.401856	0.999965
AGPAT2	AGPAT2	0.18519	9.89566	0.99214	0.413303	0.999965
ZNF428	ZNF428	0.18518	9.79715	0.871438	0.483741	0.999965
ENSCSAG00000015676	ENSCSAG00000015676	0.185098	9.88531	0.926233	0.424815	0.999965
CAST	CAST	0.185062	10.2372	1.76961	0.256695	0.999965
SIGMAR1	SIGMAR1	0.185042	9.82341	1.03984	0.43842	0.999965
ENSCSAG00000008555	ENSCSAG00000008555	-0.185	9.7659	1.09597	0.482678	0.999965
NDUFA2	NDUFA2	-0.184978	9.86825	1.02136	0.431982	0.999965
ARFGEF1	ARFGEF1	0.184775	9.81978	0.994883	0.429898	0.999965
WDR37	WDR37	0.184768	9.72972	2.29099	0.413306	0.999965
ENSCSAG00000014396	ENSCSAG00000014396	0.184727	9.75229	2.01546	0.363981	0.999965
SRFBP1	SRFBP1	-0.184657	9.7704	1.07445	0.47141	0.999965
BAG3	BAG3	-0.184617	9.80596	0.722223	0.479826	0.999965
UBE3A	UBE3A	0.184526	9.74621	0.677209	0.612249	0.999965
TCEA1	TCEA1	0.184488	10.0733	1.16858	0.335739	0.999965
ENSCSAG00000019608	ENSCSAG00000019608	-0.184463	9.9473	1.07645	0.383031	0.999965
SPARC	SPARC	-0.184358	9.78124	1.03771	0.472048	0.999965
SPNS2	SPNS2	0.184126	9.78533	0.890537	0.483804	0.999965
THOC3	THOC3	0.184085	9.77901	0.998546	0.480472	0.999965
CAPN7	CAPN7	0.184081	9.79236	0.925967	0.471201	0.999965
SLC35F5	SLC35F5	0.184017	9.75873	1.29208	0.452489	0.999965
PPARG	PPARG	-0.184003	10.2315	1.24597	0.266928	0.999965
MFSD5	MFSD5	0.183932	9.7576	1.82763	0.380249	0.999965
ABCF1	ABCF1	0.183916	9.95427	0.866739	0.402421	0.999965
PNO1	PNO1	-0.183689	9.77564	1.02827	0.473397	0.999965
CEP295	CEP295	-0.183642	9.76213	1.21152	0.464617	0.999965
PHLDA2	PHLDA2	-0.183584	9.82052	1.04036	0.424303	0.999965
PPP4R2	PPP4R2	0.183538	10.0007	1.02609	0.359759	0.999965
ENSCSAG00000000734	ENSCSAG00000000734	0.183445	9.92893	0.864677	0.409625	0.999965
MBD1	MBD1	0.18338	9.75457	1.06779	0.504323	0.999965
GEMIN6	GEMIN6	-0.183303	9.77676	0.882713	0.506908	0.999965
SLC9A3R1	SLC9A3R1	-0.183132	9.79162	0.928859	0.480389	0.999965
EPS8	EPS8	-0.183024	9.92963	0.812329	0.425938	0.999965
MAP4K4	MAP4K4	-0.182907	9.79014	0.93803	0.463475	0.999965
ENSCSAG00000016426	ENSCSAG00000016426	-0.182884	9.74926	3.26613	0.256287	0.999965
SRSF6	SRSF6	0.182764	9.84316	1.00274	0.417674	0.999965
VPS37B	VPS37B	0.182764	9.77265	1.57211	0.37984	0.999965
GPNMB	GPNMB	-0.182569	9.95262	1.12788	0.351402	0.999965
AP2M1	AP2M1	0.182533	9.761	1.50858	0.417064	0.999965
NF1	NF1	-0.182498	9.81362	0.921403	0.456532	0.999965
IQGAP1	IQGAP1	-0.182478	10.1117	1.44224	0.310988	0.999965
ELF1	ELF1	-0.182283	9.80119	0.985298	0.446675	0.999965
ENSCSAG00000016348	ENSCSAG00000016348	-0.182244	9.89359	0.871569	0.423292	0.999965
CMC2	CMC2	-0.1821	9.86474	0.867123	0.449843	0.999965
LMTK2	LMTK2	0.181852	9.79788	1.04881	0.446373	0.999965
NDUFV1	NDUFV1	0.18184	9.99366	1.33672	0.35181	0.999965
RIPOR1	RIPOR1	-0.1818	9.8299	1.07971	0.40507	0.999965
RBM5	RBM5	0.18173	9.80266	0.931734	0.470949	0.999965
DYNLT1	DYNLT1	-0.181428	9.98852	1.20051	0.397421	0.999965
CHORDC1	CHORDC1	0.181375	9.7931	0.952062	0.463555	0.999965
ENSCSAG00000001053	ENSCSAG00000001053	0.181313	9.83205	0.827587	0.465018	0.999965
POLE3	POLE3	-0.181244	9.78792	0.889099	0.48501	0.999965
HIP1R	HIP1R	0.181214	9.77228	1.13111	0.452352	0.999965
RIF1	RIF1	-0.181186	9.86825	0.819014	0.443368	0.999965
B4GALT3	B4GALT3	0.180931	9.7674	1.30478	0.429518	0.999965
AEN	AEN	-0.18086	9.74695	1.76967	0.42817	0.999965
ZNRD1	ZNRD1	0.180707	9.82557	0.894888	0.44923	0.999965
ABHD16A	ABHD16A	0.180632	9.79531	0.853701	0.489143	0.999965
EXOSC4	EXOSC4	0.180587	9.9256	1.14006	0.388987	0.999965
EGLN2	EGLN2	-0.180568	9.8012	0.880982	0.474605	0.999965
CNIH4	CNIH4	-0.180496	9.933	1.19398	0.389936	0.999965
HIBCH	HIBCH	-0.180414	9.75685	1.79024	0.378177	0.999965
PMS2	PMS2	0.180369	9.73856	4.8279	0.203488	0.999965
DDX17	DDX17	-0.180215	9.88601	0.895189	0.429006	0.999965
PHF11	PHF11	-0.180213	9.79236	0.67418	0.564023	0.999965
C15orf40	C15orf40	0.1802	9.79421	1.29644	0.393063	0.999965
RAB34	RAB34	-0.180186	9.86929	0.805802	0.446287	0.999965
ENSCSAG00000005841	ENSCSAG00000005841	0.180014	9.79347	0.85834	0.493781	0.999965
HNRNPL	HNRNPL	0.179999	9.99656	1.17176	0.36285	0.999965
PPP2R2A	PPP2R2A	-0.179766	9.88184	0.798654	0.439201	0.999965
NKAPD1	NKAPD1	-0.179736	9.74238	1.99187	0.400361	0.999965
CRYBG1	CRYBG1	0.179586	9.84458	0.502854	0.564256	0.999965
ARHGAP18	ARHGAP18	0.179544	9.81689	0.598693	0.541273	0.999965
KLF7	KLF7	0.179501	9.75494	2.25554	0.363074	0.999965
RPS19BP1	RPS19BP1	-0.179309	9.78977	0.888234	0.48549	0.999965
PMF1	PMF1	0.179197	9.76552	1.19657	0.467399	0.999965
TMEM183A	TMEM183A	0.179114	9.82124	0.886756	0.453865	0.999965
BPGM	BPGM	0.179041	9.84101	0.940666	0.43106	0.999965
CNOT8	CNOT8	-0.17901	9.75116	1.33484	0.461739	0.999965
ZMAT3	ZMAT3	0.17873	9.7297	3.37551	0.327453	0.999965
SLC39A8	SLC39A8	0.178648	9.8045	1.03347	0.444348	0.999965
ZFC3H1	ZFC3H1	-0.178496	9.78012	0.951178	0.48864	0.999965
ADIPOR2	ADIPOR2	0.178478	9.78792	1.17418	0.421416	0.999965
UBE2A	UBE2A	-0.178398	9.83744	0.851772	0.459844	0.999965
PARL	PARL	-0.178313	9.82233	0.898536	0.465427	0.999965
MISP	MISP	-0.178283	9.85522	0.839412	0.444833	0.999965
ENSCSAG00000002230	ENSCSAG00000002230	-0.178246	9.83385	0.851492	0.473539	0.999965
COPG1	COPG1	0.178229	9.82088	0.932678	0.462696	0.999965
ATF2	ATF2	0.17816	9.74506	1.60108	0.437325	0.999965
NIPSNAP1	NIPSNAP1	0.17815	9.7523	2.37268	0.32739	0.999965
ENSCSAG00000000369	ENSCSAG00000000369	0.178105	9.94994	0.805479	0.425237	0.999965
CDK12	CDK12	0.178058	9.74772	1.58952	0.438599	0.999965
NDUFC1	NDUFC1	0.177989	9.88705	1.01204	0.420038	0.999965
NGDN	NGDN	-0.177825	9.78792	0.902575	0.484816	0.999965
RRP1	RRP1	-0.177712	9.78496	0.619602	0.569488	0.999965
EXPH5	EXPH5	0.177508	9.74124	2.87989	0.314558	0.999965
XPNPEP1	XPNPEP1	0.177478	9.76364	1.02027	0.495219	0.999965
GNAI1	GNAI1	-0.177426	9.95327	0.789837	0.420442	0.999965
ENSCSAG00000017901	ENSCSAG00000017901	-0.177262	10.4302	2.48985	0.170721	0.999965
PHF5A	PHF5A	0.177244	10.0534	1.80378	0.309116	0.999965
ENSCSAG00000015403	ENSCSAG00000015403	-0.177223	9.78718	1.0183	0.469482	0.999965
ZSWIM7	ZSWIM7	0.177068	9.75647	0.99826	0.519748	0.999965
EPDR1	EPDR1	0.177055	9.76665	0.976841	0.506071	0.999965
ENSCSAG00000009551	ENSCSAG00000009551	0.176988	9.94367	1.02814	0.385758	0.999965
VRK2	VRK2	0.176985	9.78792	2.77796	0.220204	0.999965
FHL2	FHL2	0.17671	10.1569	1.36869	0.263336	0.999965
ALDH1B1	ALDH1B1	0.176541	9.76402	1.06505	0.497471	0.999965
AP3S1	AP3S1	-0.176397	9.86509	0.879949	0.440249	0.999965
NEU1	NEU1	-0.176345	10.3772	1.61177	0.25246	0.999965
H2AX	H2AX	-0.176292	9.76628	1.02897	0.514784	0.999965
IPO9	IPO9	0.176238	9.76928	0.929834	0.499396	0.999965
ATG3	ATG3	-0.176227	9.83242	0.790495	0.477184	0.999965
PEPD	PEPD	0.176191	9.85981	0.809141	0.457563	0.999965
UTRN	UTRN	0.176131	9.82449	0.695401	0.502833	0.999965
VPS72	VPS72	0.176033	9.79162	1.12937	0.436608	0.999965
EIF3F	EIF3F	0.175989	10.2746	2.41296	0.245356	0.999965
ATL3	ATL3	0.175941	9.80888	0.712317	0.514066	0.999965
ERCC1	ERCC1	-0.175796	9.76515	1.03971	0.490415	0.999965
PHACTR2	PHACTR2	-0.175786	9.74009	1.69584	0.440429	0.999965
NUDT1	NUDT1	0.175722	9.82774	0.761167	0.482196	0.999965
NUCKS1	NUCKS1	-0.175664	10.2448	2.04271	0.257579	0.999965
NQO1	NQO1	-0.175439	9.91139	0.977138	0.417893	0.999965
SMARCA1	SMARCA1	-0.175299	9.81253	0.814933	0.484985	0.999965
ENSCSAG00000009827	ENSCSAG00000009827	0.175201	9.98335	1.12469	0.359764	0.999965
ZFYVE26	ZFYVE26	-0.175069	9.7243	3.14758	0.373611	0.999965
MRPL46	MRPL46	-0.175063	9.85523	0.919324	0.444984	0.999965
HSPH1	HSPH1	0.175017	9.943	0.760747	0.418897	0.999965
BCAM	BCAM	-0.174996	9.80815	0.795857	0.485734	0.999965
IFIT1	IFIT1	0.174968	10.7238	0.841935	0.35897	0.999965
TM7SF3	TM7SF3	0.17488	9.93732	0.777128	0.435369	0.999965
SCARB2	SCARB2	-0.174563	9.84422	0.802554	0.478319	0.999965
REEP3	REEP3	-0.174475	9.85346	0.645424	0.500996	0.999965
PLEC	PLEC	0.174371	10.5051	1.20726	0.272014	0.999965
FKBP15	FKBP15	-0.174356	9.82377	0.81066	0.474501	0.999965
TRIM47	TRIM47	-0.17431	9.74316	1.09126	0.525275	0.999965
ENSCSAG00000013566	ENSCSAG00000013566	0.174103	9.81326	0.760507	0.498289	0.999965
RPAP2	RPAP2	-0.173933	9.78901	0.863274	0.497445	0.999965
POLR1A	POLR1A	0.173762	9.79384	0.752463	0.519034	0.999965
OAS3	OAS3	0.173721	9.93768	1.25421	0.384517	0.999965
TST	TST	-0.173687	9.77453	1.00397	0.482335	0.999965
GALK2	GALK2	-0.173683	9.79199	0.995293	0.452945	0.999965
SDC4	SDC4	0.173651	9.83062	0.786334	0.468914	0.999965
C12orf57	C12orf57	-0.173644	10.0314	1.06186	0.368431	0.999965
CD70	CD70	0.173628	9.79936	0.811104	0.492262	0.999965
ADSS2	ADSS2	0.173603	9.78866	0.924032	0.487051	0.999965
CWC25	CWC25	-0.173289	9.80558	0.955532	0.466775	0.999965
ENSCSAG00000003289	ENSCSAG00000003289	0.173256	9.74849	1.27078	0.478721	0.999965
EPHB2	EPHB2	-0.173245	9.83457	0.729871	0.485985	0.999965
ATP5PF	ATP5PF	0.172978	10.0254	1.31937	0.371463	0.999965
ADNP2	ADNP2	-0.172845	9.72276	4.22002	0.316384	0.999965
HDHD3	HDHD3	-0.172718	9.76327	1.16935	0.47531	0.999965
SPECC1	SPECC1	0.172641	9.76778	1.5946	0.374201	0.999965
LUZP1	LUZP1	0.172604	9.90457	0.676517	0.463848	0.999965
FOXJ3	FOXJ3	0.172591	9.75152	1.44825	0.457749	0.999965
DERL2	DERL2	0.172529	9.83815	0.758836	0.477155	0.999965
STRAP	STRAP	-0.172404	9.86122	0.722283	0.48177	0.999965
EPS8L2	EPS8L2	-0.172308	9.78681	0.891305	0.485143	0.999965
CLCN3	CLCN3	-0.172294	9.81797	0.739162	0.493523	0.999965
KIFC1	KIFC1	-0.172201	9.75192	1.51928	0.464071	0.999965
PMPCB	PMPCB	-0.172179	9.97816	1.01531	0.40171	0.999965
CDC25B	CDC25B	0.172118	9.75836	1.21207	0.47824	0.999965
B3GNT2	B3GNT2	0.172076	9.76364	0.776448	0.549596	0.999965
PICALM	PICALM	0.172055	9.97524	0.870189	0.395414	0.999965
IGFBP3	IGFBP3	-0.172044	12.9607	2.37446	0.1235	0.999965
TAF3	TAF3	0.171947	9.74925	1.08916	0.509349	0.999965
IST1	IST1	0.17178	9.78532	1.01443	0.462007	0.999965
TMEM134	TMEM134	0.171656	9.77378	1.10359	0.465524	0.999965
ZNRD2	ZNRD2	0.171565	9.89567	0.881594	0.42984	0.999965
CDC42EP3	CDC42EP3	0.1715	10.0815	1.00352	0.316588	0.999965
ENOSF1	ENOSF1	0.171079	9.76891	1.00526	0.489158	0.999965
BAZ1A	BAZ1A	-0.171041	9.89084	0.867608	0.424412	0.999965
ENSCSAG00000007425	ENSCSAG00000007425	0.170992	9.78421	0.899709	0.487261	0.999965
ZNF7	ZNF7	-0.170799	9.74926	1.54033	0.449063	0.999965
CAPRIN1	CAPRIN1	-0.17074	9.95064	0.840783	0.424646	0.999965
NKIRAS2	NKIRAS2	-0.170574	9.81435	0.838377	0.473534	0.999965
STXBP2	STXBP2	0.170548	9.83923	0.771422	0.482532	0.999965
RHOT1	RHOT1	0.170542	9.76778	1.31413	0.42949	0.999965
SLC39A10	SLC39A10	0.170351	10.0119	0.90181	0.403905	0.999965
DNAJC1	DNAJC1	-0.170053	9.79199	0.845954	0.492166	0.999965
ALPK2	ALPK2	-0.169998	10.1468	0.808769	0.368598	0.999965
ENSCSAG00000010048	ENSCSAG00000010048	0.169945	9.79604	0.853729	0.514919	0.999965
ENSCSAG00000011368	ENSCSAG00000011368	-0.169812	10.0248	1.094	0.373436	0.999965
ATG5	ATG5	-0.169759	9.88843	0.789933	0.453999	0.999965
CRTAP	CRTAP	-0.169686	10.0905	0.961606	0.383074	0.999965
RBMS2	RBMS2	0.169579	9.7749	0.517717	0.620146	0.999965
IFIT2	IFIT2	0.169428	10.3875	0.605908	0.436429	0.999965
ENSCSAG00000014029	ENSCSAG00000014029	-0.169372	9.74506	1.05592	0.528331	0.999965
COA6	COA6	-0.169345	9.76289	0.646061	0.59792	0.999965
PPIL4	PPIL4	-0.169331	9.75911	0.367169	0.685939	0.999965
NAF1	NAF1	0.169139	9.77677	0.81545	0.520333	0.999965
HTATSF1	HTATSF1	-0.169135	9.95691	0.979602	0.40987	0.999965
GCC2	GCC2	-0.168992	9.85661	0.642256	0.50361	0.999965
EXOSC8	EXOSC8	-0.168945	9.86263	0.723339	0.48719	0.999965
TNPO1	TNPO1	0.168875	9.8679	0.738071	0.474534	0.999965
ENSCSAG00000006297	ENSCSAG00000006297	-0.168695	10.1099	1.29961	0.338524	0.999965
GTF2F2	GTF2F2	0.1686	9.836	0.700749	0.494015	0.999965
FAM98C	FAM98C	-0.168588	9.8118	0.676793	0.519474	0.999965
RRP36	RRP36	0.168563	9.86965	0.824577	0.456607	0.999965
METTL22	METTL22	-0.168274	9.76251	1.19484	0.459197	0.999965
PFKM	PFKM	0.168257	9.80046	0.824445	0.491449	0.999965
PMAIP1	PMAIP1	-0.168257	9.77527	0.708475	0.542518	0.999965
ENSCSAG00000006702	ENSCSAG00000006702	-0.168211	9.83098	0.81299	0.482553	0.999965
RIC8A	RIC8A	-0.168166	9.78681	0.707223	0.53906	0.999965
BIRC6	BIRC6	-0.168121	9.88635	0.534228	0.531013	0.999965
LMF2	LMF2	-0.168098	9.83815	0.755754	0.483897	0.999965
OAS1	OAS1	-0.168083	9.86895	0.176041	0.794052	0.999965
PTPN4	PTPN4	0.16804	9.74544	2.43501	0.358028	0.999965
DAB1	DAB1	0.167997	9.78012	0.937361	0.47775	0.999965
ITGB3BP	ITGB3BP	0.167993	9.75949	1.08474	0.500968	0.999965
REPS1	REPS1	0.167954	9.74086	1.53115	0.459026	0.999965
SNRPC	SNRPC	0.16794	10.0788	1.46566	0.346785	0.999965
ENSCSAG00000000553	ENSCSAG00000000553	0.167784	9.88114	0.79669	0.45998	0.999965
SPR	SPR	0.167729	9.76289	0.98523	0.508925	0.999965
NUDT16L1	NUDT16L1	-0.167631	9.77639	0.892271	0.503657	0.999965
WDR75	WDR75	-0.167211	9.78198	0.662224	0.560377	0.999965
TMEM189-UBE2V1	TMEM189-UBE2V1	0.167045	9.93333	0.820576	0.442702	0.999965
PIKFYVE	PIKFYVE	-0.166901	9.73318	1.83295	0.455648	0.999965
MED13	MED13	-0.166687	9.80339	0.776886	0.517506	0.999965
CAD	CAD	0.166632	9.81725	0.899721	0.463633	0.999965
TMEM120A	TMEM120A	-0.166606	9.78533	0.914853	0.484703	0.999965
RPA1	RPA1	0.166198	9.81617	0.905817	0.463662	0.999965
ENSCSAG00000017081	ENSCSAG00000017081	0.166161	9.87594	0.79211	0.462914	0.999965
ENSCSAG00000000403	ENSCSAG00000000403	0.166049	9.74811	1.25515	0.492652	0.999965
TBL1X	TBL1X	0.166046	9.78383	0.866589	0.502287	0.999965
PRADC1	PRADC1	-0.165948	9.77565	0.860429	0.521793	0.999965
TPST2	TPST2	-0.165718	9.77565	0.611782	0.579294	0.999965
TEX10	TEX10	0.165496	9.76364	1.37663	0.426487	0.999965
ENSCSAG00000004121	ENSCSAG00000004121	-0.165464	9.8686	0.641657	0.503701	0.999965
ARMC10	ARMC10	0.165401	9.76477	0.889076	0.52021	0.999965
RBM26	RBM26	0.165282	9.77714	1.0548	0.469527	0.999965
FAHD1	FAHD1	-0.165233	9.82124	0.819741	0.482729	0.999965
LUC7L2	LUC7L2	-0.165207	9.86403	0.657139	0.494384	0.999965
OTUD7B	OTUD7B	0.165182	9.78755	0.701228	0.535588	0.999965
COPS6	COPS6	0.164987	10.0715	1.32362	0.375458	0.999965
CBX5	CBX5	0.164924	9.86544	0.75527	0.476723	0.999965
LITAF	LITAF	-0.164749	9.87941	0.743487	0.477307	0.999965
TADA3	TADA3	0.164573	9.86789	0.621757	0.502475	0.999965
PACSIN2	PACSIN2	0.164444	9.75153	0.912075	0.54419	0.999965
DENND1A	DENND1A	0.164305	9.74124	1.48648	0.474521	0.999965
MIDN	MIDN	0.164028	9.75419	1.99385	0.375044	0.999965
TP53I13	TP53I13	-0.16402	9.80851	0.738462	0.505469	0.999965
RC3H1	RC3H1	-0.163998	9.73434	1.73775	0.456187	0.999965
COL4A2	COL4A2	-0.16372	9.90388	0.453	0.545256	0.999965
PRPF4B	PRPF4B	-0.163665	9.944	0.462334	0.536066	0.999965
PRMT1	PRMT1	0.163628	10.0314	1.01835	0.409234	0.999965
DCP2	DCP2	-0.163561	9.74811	0.487354	0.661764	0.999965
PBDC1	PBDC1	0.163497	9.78421	0.668336	0.554832	0.999965
PCBD2	PCBD2	-0.163455	9.79125	0.850501	0.505632	0.999965
SEC61G	SEC61G	-0.163371	9.95163	0.930356	0.432414	0.999965
ENTPD4	ENTPD4	-0.163251	9.77602	0.696144	0.553245	0.999965
UBE2E3	UBE2E3	-0.163172	9.79568	0.696928	0.527712	0.999965
AACS	AACS	0.163139	9.76024	0.926627	0.518112	0.999965
RALY	RALY	-0.163121	9.87941	0.755783	0.468611	0.999965
ATPAF1	ATPAF1	0.163053	9.78124	0.87754	0.508141	0.999965
ENSCSAG00000014175	ENSCSAG00000014175	-0.162819	10.2968	2.0538	0.276707	0.999965
SCO2	SCO2	0.162766	9.83601	0.650927	0.513389	0.999965
DNAJC3	DNAJC3	0.162642	9.84065	0.741544	0.469563	0.999965
FN3KRP	FN3KRP	0.162495	9.79863	0.732185	0.517226	0.999965
FSTL3	FSTL3	-0.162424	9.97134	0.76776	0.424235	0.999965
ZNF410	ZNF410	0.162383	9.75419	1.11795	0.491055	0.999965
EBP	EBP	0.162382	9.95097	0.902403	0.422817	0.999965
ENSCSAG00000015704	ENSCSAG00000015704	-0.162337	9.75608	1.04437	0.523061	0.999965
INTS11	INTS11	-0.162331	9.85735	0.749412	0.485255	0.999965
KANSL1L	KANSL1L	-0.162291	9.74734	1.24383	0.491667	0.999965
ENSCSAG00000015959	ENSCSAG00000015959	0.162244	10.2673	1.25282	0.29692	0.999965
NOC4L	NOC4L	0.162126	9.83887	0.815029	0.476899	0.999965
CRIP2	CRIP2	0.161964	10.1906	2.05993	0.310553	0.999965
ENSCSAG00000012189	ENSCSAG00000012189	0.161866	9.76402	1.00681	0.501078	0.999965
SERTAD3	SERTAD3	0.161851	9.76965	0.630305	0.580319	0.999965
VGF	VGF	0.161756	11.4012	1.15004	0.283677	0.999965
DMAC1	DMAC1	0.161544	9.91547	0.952821	0.446923	0.999965
TPGS1	TPGS1	-0.161482	9.80486	0.799613	0.500856	0.999965
ENSCSAG00000005572	ENSCSAG00000005572	0.161456	10.3248	2.32909	0.279622	0.999965
GLMP	GLMP	-0.161392	9.8187	0.699563	0.518765	0.999965
PIGF	PIGF	-0.161345	9.86965	0.768893	0.480728	0.999965
BNIP3	BNIP3	-0.160915	9.89498	0.724938	0.471741	0.999965
TSC22D1	TSC22D1	-0.160837	9.78791	0.670532	0.536966	0.999965
PSMD14	PSMD14	0.160377	9.87349	0.66959	0.494241	0.999965
ADAM9	ADAM9	-0.160367	9.85275	0.612433	0.513606	0.999965
SWI5	SWI5	-0.160361	9.85629	0.774427	0.489457	0.999965
CD3EAP	CD3EAP	-0.160283	9.78235	0.351296	0.668299	0.999965
CAPZA1	CAPZA1	-0.16017	9.8485	0.724707	0.494534	0.999965
RHOD	RHOD	-0.160166	9.77751	0.483005	0.627718	0.999965
PUM3	PUM3	0.160154	9.78644	0.805739	0.50987	0.999965
CDCA3	CDCA3	-0.160149	9.8045	0.778934	0.543646	0.999965
RBM19	RBM19	-0.160117	9.78012	0.801955	0.519695	0.999965
MYH9	MYH9	0.160116	10.4144	1.23244	0.267073	0.999965
NDUFAF5	NDUFAF5	0.160113	9.7462	1.26493	0.487501	0.999965
POLR2E	POLR2E	-0.160031	10.3381	2.76114	0.25582	0.999965
ARID4A	ARID4A	0.15996	9.74811	1.38222	0.467124	0.999965
PPP1R37	PPP1R37	0.159829	9.75192	1.03772	0.51438	0.999965
USP16	USP16	-0.15947	9.84209	0.641266	0.510539	0.999965
SF3A1	SF3A1	0.159406	9.90765	0.738702	0.467629	0.999965
CCDC127	CCDC127	0.159359	9.75268	1.15649	0.490348	0.999965
MED4	MED4	0.159265	9.78087	0.6597	0.560669	0.999965
VIRMA	VIRMA	0.158984	9.87069	0.626035	0.501115	0.999965
ADGRG1	ADGRG1	0.158712	9.86087	0.470185	0.559021	0.999965
OXSM	OXSM	-0.15868	9.75268	1.13155	0.499984	0.999965
ENSCSAG00000010328	ENSCSAG00000010328	0.158664	9.88357	0.59868	0.507869	0.999965
SMYD5	SMYD5	0.158643	9.76213	0.874622	0.529511	0.999965
BTBD1	BTBD1	-0.158596	9.78495	0.723242	0.532268	0.999965
NHP2	NHP2	0.158469	10.1073	1.62401	0.360603	0.999965
ESCO1	ESCO1	-0.158417	9.74315	1.04037	0.538176	0.999965
COL4A1	COL4A1	0.158382	10.1349	0.764085	0.382163	0.999965
ENSCSAG00000010742	ENSCSAG00000010742	0.158206	9.88497	0.773736	0.45669	0.999965
RB1CC1	RB1CC1	0.158189	9.89119	0.639332	0.484912	0.999965
[truncated: 2,983 more rows]
