# Supplementary material for: SARS-CoV-2 Orf6 hijacks Nup98 to block STAT nuclear import and antagonize interferon signaling
Source: Proc Natl Acad Sci U S A. 2020 Oct 23;117(45):28344–54. doi: 10.1073/pnas.2016650117 (PMC7668094; doi:10.1073/pnas.2016650117)
Supplement: Supplementary File [file pnas.2016650117.sd07.xlsx]

## Sheet: Infected vs Mock
	genes	logFC	logCPM	F	PValue	FDR
IRF1	IRF1	-1.53593	10.4641	95.2656	1.59439e-19	7.98949e-16
LMCD1	LMCD1	-1.47165	10.0084	43.4008	5.89353e-11	7.38312e-08
DNAJB1	DNAJB1	-1.46302	9.85077	29.0227	8.13032e-08	4.52678e-05
IL18BP	IL18BP	-1.3521	9.76437	0.284322	0.750411	0.975982
IFIT3	IFIT3	-1.30409	9.83611	112.99	6.90014e-18	1.72883e-14
HSPB1	HSPB1	-1.3005	10.8238	33.896	6.90968e-09	5.77074e-06
FCER2	FCER2	-1.2473	9.771	6.11318	0.145209	0.789569
WARS1	WARS1	-1.1398	10.4755	5.9689	0.0221534	0.480817
UBE2L6	UBE2L6	-1.12456	9.7952	1.35019	0.445346	0.936737
NFKBIA	NFKBIA	1.11704	10.2068	9.06493	0.00264312	0.159993
AREG	AREG	1.08939	9.85926	34.1469	6.08873e-09	5.77074e-06
ENSCSAG00000011104	ENSCSAG00000011104	-1.06231	9.98403	4.76131	0.0677554	0.67702
PARP9	PARP9	-1.06073	9.89385	20.9091	0.000563526	0.0564766
TGM2	TGM2	-1.03675	9.87511	7.50042	0.0293613	0.52769
SERPINB1	SERPINB1	-1.03379	9.93983	11.4857	0.00696128	0.295619
CRYAB	CRYAB	-1.0263	9.79439	30.0382	2.59519e-05	0.00565414
ZC3HAV1	ZC3HAV1	1.00359	10.0046	5.89724	0.0152655	0.427349
ANXA3	ANXA3	-1.00104	9.76644	14.7642	0.0133151	0.407278
ELF3	ELF3	-0.994796	9.88508	19.2702	0.00015113	0.0205391
IFI35	IFI35	-0.990878	10.0021	13.7049	0.00265006	0.159993
SEC14L1	SEC14L1	-0.976173	9.83373	22.9502	0.000118863	0.0180704
TP53BP2	TP53BP2	0.973597	10.308	52.9453	7.02407e-12	1.17325e-08
RASGRP3	RASGRP3	0.972135	9.76021	37.9971	4.54194e-05	0.00910387
PSMB8	PSMB8	-0.970371	10.1061	1.03919	0.460277	0.936737
C1orf131	C1orf131	0.93036	9.79804	23.1464	0.000259327	0.0333202
ADAMTS1	ADAMTS1	0.913885	9.98261	24.3586	8.76213e-07	0.000337746
HS3ST1	HS3ST1	0.910754	10.1382	32.3372	1.5174e-08	1.08624e-05
ENSCSAG00000019310	ENSCSAG00000019310	-0.910343	9.8813	15.3428	0.000100124	0.016724
STAT3	STAT3	-0.894988	9.85144	14.6393	0.00249355	0.159993
BPGM	BPGM	-0.881771	9.85222	15.5834	0.00143155	0.112816
AKAP12	AKAP12	-0.876282	10.053	21.1278	1.10352e-05	0.00263321
FADS1	FADS1	0.875895	9.96572	21.5103	6.9826e-05	0.0129592
ENSCSAG00000010250	ENSCSAG00000010250	-0.8708	11.5208	30.7498	3.3868e-08	2.12141e-05
APOL6	APOL6	-0.867119	9.7776	7.30254	0.0470684	0.609456
LMO7	LMO7	-0.865387	9.79398	26.297	0.000116317	0.0180704
ENSCSAG00000006997	ENSCSAG00000006997	-0.84163	9.75853	30.0441	0.000354075	0.0417605
ID1	ID1	0.838051	10.1855	22.0393	2.8806e-06	0.0008491
GDF15	GDF15	0.83411	10.2277	15.6999	7.72278e-05	0.013821
INHBA	INHBA	0.815786	10.2144	27.3643	1.88914e-07	9.46647e-05
ANAPC16	ANAPC16	0.806093	9.823	16.2	0.00156739	0.120834
VAMP5	VAMP5	-0.805557	10.0165	13.9126	0.00195207	0.13659
VCAN	VCAN	0.796911	10.0849	19.1279	1.32789e-05	0.00302456
CNN3	CNN3	-0.790197	10.1123	9.6626	0.00799217	0.3256
GAB1	GAB1	0.789217	9.74386	40.1244	0.000119003	0.0180704
ZFAND5	ZFAND5	0.786568	10.0482	23.9165	2.5197e-06	0.00078914
RNF213	RNF213	-0.785535	10.3405	15.3405	0.000270232	0.0338534
MAPK8IP3	MAPK8IP3	-0.784974	9.73116	42.0264	0.000358352	0.0417605
EIF4EBP2	EIF4EBP2	0.77691	9.77183	18.9103	0.00231814	0.154247
F2RL1	F2RL1	-0.776145	9.85339	16.869	0.000932163	0.0791706
RBM33	RBM33	0.7753	9.80129	18.222	0.00125364	0.10215
GTF2I	GTF2I	0.774972	9.80856	17.7323	0.00126387	0.10215
ACSL1	ACSL1	-0.77161	9.77472	15.6182	0.00545641	0.248696
TM9SF4	TM9SF4	0.767925	9.75603	22.0057	0.00196167	0.13659
ZFAND2A	ZFAND2A	-0.759949	9.76897	14.8045	0.00415016	0.221239
ANLN	ANLN	0.75946	9.92355	21.4075	0.000131098	0.0193215
CITED2	CITED2	0.759366	10.4061	22.7841	1.96442e-06	0.000656249
NAMPT	NAMPT	-0.757839	9.77307	23.7486	0.000759227	0.0686911
GLO1	GLO1	-0.756231	10.028	14.8354	0.00233941	0.154247
PTK2	PTK2	-0.751588	9.7813	14.3968	0.0057936	0.256918
UTP14A	UTP14A	-0.748825	9.83055	14.1339	0.0026978	0.160937
ATE1	ATE1	0.746105	9.76186	19.7782	0.0026393	0.159993
TAP1	TAP1	-0.73035	10.0014	1.52486	0.39801	0.925153
PSMB9	PSMB9	-0.730108	10.0949	0.0658536	0.846192	0.985022
ZFP36	ZFP36	-0.726516	9.97507	20.6252	7.68416e-06	0.0020266
MID1	MID1	0.726456	9.75101	10.6406	0.0407039	0.58416
FLNB	FLNB	-0.724444	9.88431	7.46428	0.0232205	0.493042
ICE1	ICE1	0.723704	9.73498	29.3859	0.00198984	0.13659
ATL3	ATL3	-0.723242	9.79235	14.0076	0.00517094	0.242742
TCOF1	TCOF1	0.720424	9.81339	15.274	0.00253369	0.159993
MITD1	MITD1	-0.719381	9.8025	6.15764	0.0681813	0.67702
ESF1	ESF1	0.716122	9.8202	15.4674	0.00174662	0.130632
CLIC5	CLIC5	0.711098	9.75854	17.9177	0.00523172	0.242742
IFI16	IFI16	-0.710481	9.77059	7.52043	0.0631166	0.67702
ENSCSAG00000000233	ENSCSAG00000000233	-0.707356	9.75183	20.1843	0.00424016	0.223591
ENSCSAG00000009895	ENSCSAG00000009895	-0.706593	10.277	16.4408	0.000435011	0.0484409
TMEM258	TMEM258	-0.706561	9.8428	19.8271	0.000512778	0.0524394
XBP1	XBP1	0.704799	9.87395	12.3119	0.00144088	0.112816
GNB1	GNB1	0.704619	9.78089	14.765	0.00518442	0.242742
CARS2	CARS2	0.702365	9.80088	10.2014	0.00878017	0.335858
ENSCSAG00000007325	ENSCSAG00000007325	-0.701998	9.75143	19.4583	0.00454113	0.224666
ENSCSAG00000019600	ENSCSAG00000019600	-0.69833	9.8194	13.3765	0.00400913	0.219019
CLDN2	CLDN2	0.697159	9.79804	3.18469	0.170897	0.818916
GUCY1B1	GUCY1B1	-0.695365	9.75896	1.27435	0.490858	0.943649
PARD3	PARD3	0.693863	9.73625	19.8377	0.010385	0.361384
RAC1	RAC1	0.689622	10.1064	19.1224	0.000767651	0.0686911
CA2	CA2	0.684777	9.77636	12.3191	0.013389	0.407278
LDLR	LDLR	0.681411	9.76187	17.7368	0.00451191	0.224666
GPC4	GPC4	0.677367	10.2126	16.4298	8.90204e-05	0.0153821
SELENOS	SELENOS	-0.67607	9.82499	10.8879	0.0086376	0.335858
FOS	FOS	0.675113	9.97219	25.1644	5.80246e-07	0.000264329
UAP1	UAP1	-0.67481	9.88508	6.52342	0.0344491	0.548785
CXCL10	CXCL10	-0.669604	9.90029	21.607	3.62497e-06	0.00100915
HSPD1	HSPD1	-0.66661	11.06	17.2971	4.86808e-05	0.00938228
ZBTB48	ZBTB48	0.663599	9.7371	18.0301	0.0142595	0.408311
GALNT2	GALNT2	-0.662446	9.77843	13.485	0.00877975	0.335858
KIF21A	KIF21A	0.659854	9.88393	13.1725	0.000720898	0.0668967
IER3	IER3	0.65622	10.4172	19.6055	1.01117e-05	0.00253348
TRIP11	TRIP11	0.654314	9.79561	14.1973	0.00455782	0.224666
BARD1	BARD1	0.652555	9.78704	12.8247	0.0106309	0.362973
DTX3L	DTX3L	-0.651931	9.76478	0.0320373	0.9111	0.988327
RRS1	RRS1	0.651229	9.78048	13.4135	0.00868175	0.335858
COL27A1	COL27A1	0.646497	9.7286	0.0578409	0.900187	0.988327
CDKN2C	CDKN2C	0.646232	9.76187	13.2229	0.0136503	0.407278
BRI3	BRI3	-0.645175	9.83887	8.68744	0.0177089	0.454916
EWSR1	EWSR1	0.641022	9.8182	11.2516	0.00784408	0.322186
IRF9	IRF9	-0.639804	9.83491	4.7886	0.118189	0.749074
ABHD5	ABHD5	-0.639102	9.79723	7.19841	0.0498235	0.621059
RPAP2	RPAP2	-0.636051	9.78866	12.977	0.00818751	0.329645
MAP4K5	MAP4K5	0.634443	9.83413	11.5039	0.0054593	0.248696
RPA2	RPA2	0.634038	9.80533	15.1344	0.0040211	0.219019
CSRP1	CSRP1	-0.632602	9.96753	3.18053	0.150968	0.798993
SPECC1	SPECC1	0.630987	9.77431	3.84998	0.151747	0.799796
GUCD1	GUCD1	-0.630461	9.74975	15.8128	0.0117247	0.385955
PPP1R15A	PPP1R15A	0.629013	10.3055	12.339	0.000454922	0.0495568
UCHL5	UCHL5	-0.628976	9.85574	8.00828	0.023471	0.496258
H2AC7	H2AC7	0.627638	9.75059	13.2207	0.020033	0.467375
STBD1	STBD1	-0.627034	9.75603	13.2275	0.0167934	0.445071
HIF1A	HIF1A	-0.626268	10.0557	12.7891	0.00106739	0.0891449
SMIM14	SMIM14	-0.62536	9.77307	11.2284	0.0183713	0.45719
AASDHPPT	AASDHPPT	0.622263	9.85963	9.31559	0.0102999	0.360929
JMJD1C	JMJD1C	0.620317	9.76396	8.52892	0.0539879	0.641626
WDR35	WDR35	-0.620092	9.78541	8.73926	0.0300383	0.52769
LGALS3BP	LGALS3BP	-0.619244	9.89726	5.31312	0.0585901	0.657407
ENSCSAG00000006043	ENSCSAG00000006043	0.618718	9.75477	19.2721	0.00473264	0.227958
CD46	CD46	-0.61789	9.8534	3.1586	0.160712	0.807109
BABAM1	BABAM1	0.616864	9.79357	8.45333	0.0329804	0.536573
GABARAPL1	GABARAPL1	-0.612765	9.8194	10.1965	0.0175221	0.453753
DMXL2	DMXL2	0.610144	9.74555	18.5519	0.00676724	0.292333
SERPINH1	SERPINH1	-0.609133	10.0736	11.7662	0.00351851	0.202658
ZNF7	ZNF7	-0.608341	9.74428	12.7752	0.0292292	0.52769
PLEKHA1	PLEKHA1	0.607483	9.80977	9.6873	0.0160353	0.436502
EIF2AK2	EIF2AK2	-0.606924	9.82379	8.1929	0.02527	0.50779
PNPT1	PNPT1	0.605769	9.821	9.8356	0.0137036	0.407278
CCN1	CCN1	0.605635	10.8813	24.9137	6.5958e-07	0.00027543
MRPL17	MRPL17	0.599614	10.0074	8.56866	0.0206585	0.472692
DDX6	DDX6	0.598669	9.7602	11.131	0.0272971	0.513694
ENSCSAG00000003157	ENSCSAG00000003157	0.597354	10.3582	17.236	0.00428352	0.223591
ATPAF1	ATPAF1	0.594961	9.77802	13.5016	0.00925002	0.340786
LAT	LAT	0.594502	9.88125	8.97604	0.0117225	0.385955
SNX10	SNX10	-0.593758	9.79642	7.1287	0.0445669	0.592077
KRAS	KRAS	0.593374	9.83294	8.58764	0.0182545	0.45719
MGST3	MGST3	0.591823	10.847	20.4261	0.000611738	0.0589504
ABCB10	ABCB10	-0.591193	9.75854	14.5582	0.0116182	0.385955
TPM4	TPM4	-0.589546	9.91721	6.74536	0.0300551	0.52769
RHOG	RHOG	-0.585655	9.8178	8.53971	0.0205232	0.471999
CRYBG1	CRYBG1	-0.585588	9.83096	8.52292	0.018647	0.460296
AKAP1	AKAP1	0.58237	9.82658	8.60224	0.0117843	0.385955
PDCD6IP	PDCD6IP	0.582328	9.87395	8.73094	0.0119303	0.386658
DTNB	DTNB	-0.582019	9.77389	12.7304	0.0130658	0.407278
SMIM1	SMIM1	0.581772	9.91196	5.10529	0.0573037	0.657091
CTNNBL1	CTNNBL1	-0.581532	9.8194	5.43075	0.0700401	0.67975
GLOD4	GLOD4	-0.581277	9.82579	7.0531	0.0355653	0.558677
MED30	MED30	0.581181	9.8154	9.06484	0.0195953	0.462792
SDC1	SDC1	-0.580903	9.7776	11.2908	0.0188723	0.462792
RANBP2	RANBP2	0.577066	9.9776	10.5994	0.00391974	0.218243
RNF128	RNF128	0.576818	9.88661	4.37478	0.0796494	0.6922
CNPY2	CNPY2	-0.576619	9.96173	8.16541	0.0147848	0.418568
RPP25L	RPP25L	0.57577	9.8214	5.58439	0.067962	0.67702
PROM2	PROM2	0.575504	9.76644	17.5009	0.00609194	0.267778
TCF7L1	TCF7L1	-0.573643	9.74512	15.6003	0.0136448	0.407278
DENND4C	DENND4C	0.572893	9.75644	13.1518	0.017567	0.453753
ENSCSAG00000000170	ENSCSAG00000000170	-0.570105	9.80735	5.1717	0.0887323	0.705312
ARID5B	ARID5B	-0.569299	10.0324	17.6571	3.27389e-05	0.00683561
CCDC90B	CCDC90B	0.568771	9.79316	9.54739	0.0212136	0.478835
TLK2	TLK2	-0.568708	9.74386	8.56744	0.0753782	0.688
PIK3R4	PIK3R4	0.567251	9.75352	13.5578	0.0166027	0.442533
TSFM	TSFM	-0.566957	9.81459	6.26368	0.0572184	0.657091
ACER3	ACER3	-0.566077	9.76561	9.12074	0.0408143	0.58416
SYF2	SYF2	-0.565506	9.79031	8.98246	0.0261025	0.50779
LIMD2	LIMD2	-0.565434	9.9067	8.82223	0.0134663	0.407278
PML	PML	-0.5644	9.83413	5.1355	0.0871111	0.703834
ENSCSAG00000011893	ENSCSAG00000011893	-0.564336	9.82419	7.84212	0.0254332	0.50779
MTFMT	MTFMT	0.562611	9.78745	9.77841	0.0220603	0.480817
DDOST	DDOST	-0.562345	10.0672	11.0009	0.0094647	0.343678
UBR4	UBR4	0.561451	9.87395	8.10992	0.0154656	0.428233
SLC35B4	SLC35B4	0.561077	9.7952	8.07652	0.03169	0.531099
SPTLC1	SPTLC1	-0.560012	9.80452	8.14561	0.0281347	0.52216
ENSCSAG00000013493	ENSCSAG00000013493	0.559596	10.0486	9.91453	0.00196421	0.13659
RNFT1	RNFT1	-0.559435	9.83609	9.99245	0.00982252	0.351576
GNG10	GNG10	-0.559184	10.314	11.4357	0.0160982	0.436502
ERICH1	ERICH1	-0.558585	9.74048	11.4746	0.0434332	0.58596
SGMS2	SGMS2	-0.557464	9.73837	37.4312	0.000340269	0.0415875
TNKS1BP1	TNKS1BP1	0.557019	9.74891	14.1194	0.0169644	0.445071
SNX8	SNX8	0.556818	9.8824	7.15699	0.0239245	0.499493
HMGCS1	HMGCS1	0.555305	9.85535	5.93173	0.0408575	0.58416
CCNB1	CCNB1	0.554693	9.9908	10.9992	0.00630101	0.27456
FDXR	FDXR	-0.554362	9.7813	12.2371	0.0125185	0.40095
CKLF	CKLF	-0.553975	10.0479	3.79275	0.146076	0.78963
SIPA1	SIPA1	-0.55385	9.75854	11.4984	0.024204	0.499493
CPNE3	CPNE3	0.553285	9.93319	7.77231	0.0195149	0.462792
MACF1	MACF1	0.552886	9.9254	8.11229	0.0112303	0.380238
SNX17	SNX17	-0.552462	9.96065	7.57867	0.0214883	0.480705
SP100	SP100	-0.552136	9.84123	11.0425	0.00891854	0.336021
KIFC1	KIFC1	-0.551857	9.75561	2.84522	0.316571	0.913023
ADGRG1	ADGRG1	0.551809	9.87087	7.90531	0.0157021	0.432325
UACA	UACA	0.550744	9.94717	10.0226	0.00477661	0.227958
ACAD9	ACAD9	0.550176	9.76354	14.0127	0.0117159	0.385955
G6PC3	G6PC3	0.549874	9.82499	9.46923	0.016921	0.445071
NF2	NF2	0.549621	9.7531	11.857	0.0257485	0.50779
POP7	POP7	0.548953	9.96137	8.23829	0.0178378	0.454916
DUSP1	DUSP1	0.547488	10.8109	12.6258	0.000390619	0.0444862
SH3GLB1	SH3GLB1	-0.547024	9.85183	8.82234	0.014006	0.408046
GABRA2	GABRA2	0.54497	9.81538	12.3053	0.00564144	0.254678
GULP1	GULP1	0.543368	9.75143	13.9421	0.0163288	0.437559
KDM6A	KDM6A	0.54286	9.72006	11.1397	0.113932	0.744878
GPR37	GPR37	0.542568	9.74555	3.53816	0.263753	0.89475
PIN1	PIN1	-0.541403	9.98902	7.35155	0.0263928	0.50779
ZC3H14	ZC3H14	0.541262	9.82976	8.21661	0.0214707	0.480705
ENSCSAG00000005289	ENSCSAG00000005289	-0.540507	9.7577	10.6508	0.0322907	0.53412
SUCO	SUCO	0.540263	9.81218	7.75444	0.0291401	0.52769
ENSCSAG00000000878	ENSCSAG00000000878	-0.537673	9.93097	7.99366	0.0193119	0.462792
SBNO1	SBNO1	0.537452	9.73922	10.1722	0.0568656	0.655296
KLHL21	KLHL21	0.53716	9.75101	1.36471	0.463286	0.936737
MRPS25	MRPS25	-0.537078	9.8701	6.56919	0.0376181	0.578235
INF2	INF2	-0.536308	9.85691	7.15423	0.0278358	0.518533
ZCCHC7	ZCCHC7	-0.536144	9.78171	8.35689	0.0362495	0.565876
ATP6V0D1	ATP6V0D1	-0.536024	9.92837	6.85583	0.0231162	0.493042
RCN2	RCN2	-0.535499	9.79438	7.89907	0.035854	0.561452
ISCA2	ISCA2	-0.532703	9.8226	6.83226	0.0421169	0.58596
PCNT	PCNT	0.532457	9.79561	8.2956	0.0298939	0.52769
CLDN1	CLDN1	0.53238	10.029	7.38691	0.00822303	0.329645
PITPNB	PITPNB	-0.532281	9.81379	6.63484	0.0445701	0.592077
IGFLR1	IGFLR1	-0.532172	9.77348	0.566933	0.61722	0.963064
CASP8	CASP8	-0.532152	9.7577	5.69951	0.121631	0.756195
RHBDD2	RHBDD2	-0.531475	9.82976	7.2346	0.0306742	0.52786
BRMS1	BRMS1	-0.52999	9.79642	9.65631	0.0196717	0.462792
ENSCSAG00000010683	ENSCSAG00000010683	0.528789	9.8218	6.67495	0.0408211	0.58416
CTH	CTH	-0.527571	9.7627	9.80996	0.0342207	0.547859
COMTD1	COMTD1	0.526548	9.92577	6.73134	0.0246185	0.505588
CLDN10	CLDN10	0.526197	9.79886	3.51514	0.156307	0.805185
FGF5	FGF5	0.525923	10.3072	14.4229	0.000151038	0.0205391
SLC16A3	SLC16A3	-0.525343	9.96572	4.55832	0.068882	0.67975
ERBB2	ERBB2	0.524903	9.75937	19.2221	0.00408804	0.220271
CKAP5	CKAP5	0.524353	9.92281	9.37506	0.010648	0.362973
SPAG9	SPAG9	0.523786	9.8242	7.58205	0.0264485	0.50779
IPMK	IPMK	0.523403	9.80573	20.1467	0.000707524	0.0668944
PRSS23	PRSS23	-0.522017	10.0224	2.15216	0.187983	0.825163
GET1	GET1	-0.521484	9.86157	6.75992	0.0299485	0.52769
SMPD4	SMPD4	0.520962	9.75895	10.3476	0.0322966	0.53412
ITGB2	ITGB2	-0.520959	9.78212	8.08148	0.0411362	0.58416
ENSCSAG00000019146	ENSCSAG00000019146	-0.520922	10.8389	3.15775	0.075742	0.688826
TIMM17B	TIMM17B	0.520905	9.83412	7.46512	0.030013	0.52769
PPARG	PPARG	0.520611	10.164	12.6067	0.000578401	0.0568307
GHITM	GHITM	0.519653	10.4396	14.6361	0.00885837	0.336021
RAP2C	RAP2C	-0.518547	9.74975	11.542	0.0297089	0.52769
UBTF	UBTF	0.518171	9.80977	7.17209	0.0378991	0.580532
NANS	NANS	-0.517947	9.89271	5.15674	0.0610865	0.665444
TLN1	TLN1	-0.517104	9.91384	6.81461	0.0297571	0.52769
ANKRD17	ANKRD17	-0.516463	9.79844	8.61642	0.0271953	0.513694
NARF	NARF	-0.515255	9.78745	8.32078	0.0337362	0.545329
SMCHD1	SMCHD1	0.515162	9.85613	6.80997	0.0286287	0.52769
GLUL	GLUL	-0.514972	9.81298	1.97613	0.274262	0.900144
BUD31	BUD31	0.514374	10.0435	7.78021	0.023194	0.493042
FUBP1	FUBP1	0.514078	9.821	6.12455	0.0544846	0.645442
AGA	AGA	-0.513729	9.75519	9.99312	0.0392006	0.58416
BBX	BBX	-0.513712	9.80654	7.85989	0.0297557	0.52769
CRNKL1	CRNKL1	-0.512809	9.76935	8.45237	0.0411511	0.58416
ENSCSAG00000000124	ENSCSAG00000000124	0.512308	9.76478	8.96214	0.0395544	0.58416
PKIA	PKIA	0.512301	9.78622	5.83974	0.0819489	0.696766
LRRC58	LRRC58	0.51186	9.73286	19.5817	0.0133612	0.407278
DLG2	DLG2	0.511734	10.1312	6.05508	0.013963	0.408046
CEBPG	CEBPG	-0.511568	9.78377	7.29307	0.0478538	0.61348
PUM2	PUM2	-0.511043	9.7903	6.82318	0.0517809	0.627414
G6PD	G6PD	0.510375	9.97149	6.46032	0.0295777	0.52769
CAV2	CAV2	-0.509582	9.93134	5.75002	0.0366461	0.57029
FNDC3A	FNDC3A	0.508955	9.77637	12.6923	0.0119601	0.386658
ENSCSAG00000017901	ENSCSAG00000017901	0.508865	10.4349	7.1223	0.022165	0.480817
AKR1C3	AKR1C3	0.508796	9.78171	5.52436	0.0961642	0.715367
MCL1	MCL1	-0.508122	9.99081	9.37002	0.00345154	0.201112
DYNLT1	DYNLT1	-0.507396	9.95411	1.93473	0.274951	0.900144
CCNK	CCNK	0.506541	9.76146	10.3881	0.0295439	0.52769
SETD2	SETD2	-0.506325	9.93502	8.05306	0.0132704	0.407278
ENSCSAG00000013451	ENSCSAG00000013451	0.503654	9.75269	12.3531	0.023188	0.493042
ENSCSAG00000005219	ENSCSAG00000005219	0.503189	9.77224	9.04811	0.0351444	0.553801
TMEM54	TMEM54	-0.502767	9.82459	4.04372	0.122303	0.756556
RSRC1	RSRC1	-0.502736	9.79845	7.02964	0.0429324	0.58596
PPP1R18	PPP1R18	-0.502561	9.7956	9.02604	0.0254915	0.50779
RCL1	RCL1	-0.501978	9.80453	6.38063	0.0520798	0.628848
RBM5	RBM5	0.500921	9.79967	10.8473	0.0144694	0.411967
PPP4R3A	PPP4R3A	0.500876	9.79398	7.85106	0.0368735	0.572053
YES1	YES1	-0.500651	9.80169	6.7548	0.0478146	0.61348
SMC4	SMC4	0.500049	10.1414	10.8384	0.00703223	0.296122
ABITRAM	ABITRAM	-0.499977	9.74259	12.5298	0.0308916	0.52832
SOCS5	SOCS5	0.499394	9.75394	11.0116	0.0303914	0.527764
IL11	IL11	0.499	10.7065	5.37576	0.020534	0.471999
PTPRK	PTPRK	0.498352	9.97256	7.2833	0.0138171	0.407278
BASP1	BASP1	-0.497027	9.85184	5.69943	0.0478688	0.61348
COBLL1	COBLL1	0.495739	9.7577	9.30596	0.0422286	0.58596
RDH13	RDH13	-0.494809	9.75352	4.3697	0.183862	0.825163
PCIF1	PCIF1	0.494736	9.75603	8.99391	0.0490415	0.619771
ENSCSAG00000008441	ENSCSAG00000008441	-0.494189	10.3732	12.0182	0.0224579	0.485071
ISG15	ISG15	-0.49365	9.79723	18.268	0.000490512	0.0512074
ILKAP	ILKAP	0.493639	9.81218	6.17953	0.0507125	0.622843
DHX8	DHX8	-0.493389	9.77472	7.16034	0.0565986	0.655002
MAF1	MAF1	0.492788	9.8608	6.43849	0.0411029	0.58416
BEX1	BEX1	0.492678	9.88011	6.27851	0.040231	0.58416
IQGAP1	IQGAP1	0.492607	10.1247	9.36793	0.0106245	0.362973
DDX18	DDX18	0.492367	9.78868	5.72351	0.0774207	0.6922
YIPF5	YIPF5	-0.492359	9.80614	6.27706	0.0518358	0.627414
RALBP1	RALBP1	0.492313	9.8182	6.23427	0.0503205	0.622843
BHLHE40	BHLHE40	-0.492109	9.91794	6.35862	0.020053	0.467375
TRIM4	TRIM4	0.491921	9.7956	7.37481	0.0416508	0.58596
MSL3	MSL3	0.491558	9.77265	6.89871	0.067356	0.67702
FAM120A	FAM120A	-0.491476	9.79723	6.86548	0.0450592	0.594189
DAPK1	DAPK1	0.49076	9.83412	12.1305	0.00571469	0.255681
EDEM2	EDEM2	0.490546	9.77966	7.02757	0.0583031	0.657407
SUPT20H	SUPT20H	0.490013	9.78868	8.36541	0.0328691	0.536505
KYAT3	KYAT3	-0.487553	9.7776	6.86856	0.058902	0.657407
PARK7	PARK7	-0.486705	10.0756	7.81684	0.0304378	0.527764
ANKRD28	ANKRD28	0.486599	9.75184	14.9726	0.01624	0.43752
TRIM25	TRIM25	-0.486169	9.87742	1.49381	0.330059	0.913023
ZFP36L1	ZFP36L1	0.485873	10.3145	11.2621	0.000808083	0.0710404
PODXL2	PODXL2	-0.485704	9.7817	6.7544	0.0585574	0.657407
CENPF	CENPF	0.485538	10.346	13.0839	0.00251778	0.159993
NOL11	NOL11	-0.484355	9.83848	5.82422	0.0522163	0.628981
ENSCSAG00000003176	ENSCSAG00000003176	-0.483532	9.7899	0.00864888	0.943903	0.994001
PARG	PARG	0.483346	9.78458	6.411	0.0617588	0.669547
EXOSC9	EXOSC9	-0.483108	9.75937	6.36196	0.0960586	0.715367
CSDE1	CSDE1	0.482584	9.97652	6.60431	0.0272248	0.513694
UTP6	UTP6	-0.482123	9.82738	6.13317	0.0494728	0.619771
CYB5B	CYB5B	0.48196	9.80048	4.73222	0.10094	0.717394
HSD17B12	HSD17B12	-0.481806	9.80007	6.45026	0.0540294	0.641626
DHX36	DHX36	0.481767	9.82179	7.33034	0.0314206	0.530987
RC3H1	RC3H1	0.481348	9.73456	7.24965	0.129291	0.763108
ID2	ID2	0.481118	9.7956	10.8394	0.0137723	0.407278
FKBP15	FKBP15	0.481094	9.8222	5.81781	0.0568856	0.655296
SLC25A4	SLC25A4	0.480575	9.84399	4.4718	0.0888149	0.705312
ATF2	ATF2	0.480569	9.74933	6.22	0.114481	0.744878
CRYBG3	CRYBG3	-0.480205	9.73074	11.6916	0.0588524	0.657407
PTPN14	PTPN14	0.479513	9.84084	9.84984	0.00978187	0.351576
TMED2	TMED2	-0.479203	10.0235	6.62834	0.0351269	0.553801
SYAP1	SYAP1	0.478571	9.75811	7.16837	0.0769282	0.691631
IFI30	IFI30	-0.478045	10.0293	2.07756	0.236628	0.868717
SNX29	SNX29	0.47722	9.76685	10.6433	0.0260433	0.50779
DOCK7	DOCK7	-0.476778	9.74849	7.67449	0.0808918	0.694642
AP1G1	AP1G1	-0.476716	9.76021	7.16128	0.0725328	0.684486
TEX10	TEX10	0.476117	9.75435	9.43262	0.0428508	0.58596
BAIAP2	BAIAP2	0.476058	9.76603	6.39789	0.0860473	0.701345
EXOSC5	EXOSC5	-0.47568	9.84909	6.68807	0.0430077	0.58596
MITF	MITF	0.475062	9.84202	9.16933	0.0132301	0.407278
SAMM50	SAMM50	0.474708	9.91084	5.60476	0.0477424	0.61348
ENSCSAG00000012866	ENSCSAG00000012866	0.474518	9.74975	11.3625	0.0316866	0.531099
RBM28	RBM28	0.474193	9.78622	7.15589	0.0505631	0.622843
PHLDB2	PHLDB2	0.473822	9.88889	9.04513	0.00918195	0.340786
RRP1B	RRP1B	0.473074	9.87396	5.78544	0.0455656	0.597721
ENSCSAG00000000058	ENSCSAG00000000058	-0.472956	9.77553	9.91446	0.0274736	0.513694
PXN	PXN	-0.472734	9.81539	5.46929	0.066086	0.67702
NKAPD1	NKAPD1	-0.471221	9.73752	12.1572	0.0400702	0.58416
TMX2	TMX2	0.471126	9.82499	5.08903	0.0741368	0.688
BCL10	BCL10	0.471098	9.91308	4.17798	0.0748807	0.688
TXNDC12	TXNDC12	0.47071	9.83452	15.3813	0.00233075	0.154247
RRP15	RRP15	-0.470041	9.75895	7.481	0.0696653	0.67975
RBKS	RBKS	-0.469814	9.81218	5.84509	0.0592846	0.657407
CHMP6	CHMP6	0.469245	9.79479	5.94443	0.0663166	0.67702
LEO1	LEO1	0.468681	9.8025	6.18014	0.0553325	0.64911
POLD2	POLD2	-0.468228	10.0523	8.82522	0.0247213	0.505625
NEMF	NEMF	-0.468124	9.85534	4.89623	0.060703	0.66288
ERAP1	ERAP1	-0.467592	9.75017	4.70109	0.173733	0.823604
NUCKS1	NUCKS1	0.467046	10.2409	9.17735	0.0161151	0.436502
ENSCSAG00000004000	ENSCSAG00000004000	0.466955	9.78539	5.92179	0.073476	0.688
ARHGEF39	ARHGEF39	0.4666	9.75896	12.5361	0.032651	0.534686
TBCB	TBCB	-0.466148	10.0417	6.42301	0.0434998	0.58596
C18orf32	C18orf32	-0.465905	9.76437	7.47797	0.065967	0.67702
CLIP1	CLIP1	0.465006	9.82977	7.19239	0.0305897	0.52786
OSBPL10	OSBPL10	-0.464939	9.7447	6.09905	0.127593	0.761407
PIGG	PIGG	-0.46481	9.75603	7.65248	0.067516	0.67702
JMJD8	JMJD8	0.464773	9.75687	7.90456	0.0644992	0.67702
HDGF	HDGF	0.464244	9.78909	6.84814	0.0524757	0.629169
ZNF22	ZNF22	-0.463155	9.8824	5.02181	0.0583066	0.657407
ERGIC2	ERGIC2	0.46227	9.84517	4.14788	0.10179	0.717394
RELA	RELA	-0.461617	9.77801	5.02857	0.114978	0.744878
PLEKHH2	PLEKHH2	0.461221	9.90594	19.6225	0.000166482	0.0219537
SUPT16H	SUPT16H	-0.461094	10.1133	8.5174	0.0242221	0.499493
CTCF	CTCF	0.460909	9.79723	8.13629	0.0314276	0.530987
SEC61G	SEC61G	-0.460734	9.95666	5.25053	0.065004	0.67702
FNDC3B	FNDC3B	0.46073	9.84987	7.3846	0.0253986	0.50779
ENSCSAG00000008807	ENSCSAG00000008807	0.460568	10.1665	7.99495	0.0208034	0.473844
LEPROT	LEPROT	0.460552	10.1331	9.37335	0.00453904	0.224666
PAWR	PAWR	0.460525	10.1064	8.17081	0.00832449	0.331064
GNAI1	GNAI1	-0.460094	9.97256	6.8697	0.0184299	0.45719
YARS2	YARS2	0.459283	9.79194	8.44257	0.0314714	0.530987
PPP1R10	PPP1R10	0.459206	9.80856	5.48322	0.0669626	0.67702
HSBP1L1	HSBP1L1	-0.459185	10.1513	1.68245	0.326444	0.913023
EYA3	EYA3	-0.458868	9.7577	5.6793	0.112161	0.744878
BAZ2A	BAZ2A	-0.45881	9.817	5.07562	0.0755139	0.688
POLR2D	POLR2D	0.458797	10.0049	5.78155	0.043498	0.58596
DNAJC10	DNAJC10	-0.458472	9.85574	6.34807	0.0411351	0.58416
GOLPH3	GOLPH3	0.458299	9.83214	6.39355	0.0397251	0.58416
ENSCSAG00000007319	ENSCSAG00000007319	0.458153	9.94351	8.4866	0.0193928	0.462792
CYP3A5	CYP3A5	0.45812	10.2652	1.65082	0.199018	0.832307
GLMP	GLMP	0.457971	9.82419	6.35846	0.0487183	0.618045
CSRNP1	CSRNP1	0.45715	9.82378	5.02976	0.0975945	0.717394
TPX2	TPX2	0.456809	9.92875	8.99538	0.0211253	0.478835
P4HA2	P4HA2	-0.456662	9.77266	6.45141	0.0753369	0.688
FAM234A	FAM234A	0.456049	9.80088	5.35295	0.0771546	0.691631
SAMHD1	SAMHD1	-0.455502	9.82897	0.0861844	0.824157	0.984439
LSG1	LSG1	-0.455204	9.75561	6.37316	0.09965	0.717394
GOLGA2	GOLGA2	0.454611	9.75728	7.64331	0.0674738	0.67702
ZEB1	ZEB1	0.454447	9.84045	5.21426	0.0671362	0.67702
CCDC22	CCDC22	-0.454036	9.75645	7.09655	0.0799808	0.6922
GPN2	GPN2	0.453675	9.8166	5.47342	0.0644111	0.67702
MLLT10	MLLT10	-0.453669	9.79357	6.28684	0.069532	0.67975
NT5C3B	NT5C3B	-0.45325	9.9343	5.18209	0.052483	0.629169
PRR13	PRR13	-0.452814	9.99612	7.59953	0.0263952	0.50779
ENSCSAG00000008710	ENSCSAG00000008710	0.452338	9.79764	6.71191	0.0513858	0.626507
ENSCSAG00000001379	ENSCSAG00000001379	0.452168	9.75101	10.7611	0.0335429	0.543959
CHAF1A	CHAF1A	0.452163	9.87703	6.38089	0.0324337	0.534623
FNBP1L	FNBP1L	0.451667	9.76976	6.61497	0.0720722	0.68271
TRIAP1	TRIAP1	-0.451593	9.79926	8.12962	0.0344975	0.548785
ENSCSAG00000012670	ENSCSAG00000012670	0.451463	9.75729	6.65192	0.0884993	0.70504
ENSCSAG00000019744	ENSCSAG00000019744	-0.451307	10.6772	11.7426	0.0100705	0.355374
HCFC1	HCFC1	0.451213	9.79723	6.03497	0.0639397	0.67702
ASF1A	ASF1A	0.451134	9.77224	6.56685	0.0718816	0.68271
C11orf68	C11orf68	-0.450286	9.73371	13.7635	0.0401321	0.58416
NSMCE2	NSMCE2	-0.450196	9.77306	5.0261	0.113076	0.744878
RARS1	RARS1	0.44961	9.86701	3.99825	0.0965053	0.715367
RHNO1	RHNO1	0.449357	9.82499	4.53767	0.0925232	0.711095
ENSCSAG00000003208	ENSCSAG00000003208	-0.449357	9.8206	5.44127	0.0691572	0.67975
TNFRSF10B	TNFRSF10B	0.448753	9.85846	6.03081	0.039429	0.58416
C16orf87	C16orf87	-0.448476	9.74259	9.14332	0.068229	0.67702
KIAA1191	KIAA1191	-0.44802	9.78582	5.49976	0.0842392	0.701345
CPEB4	CPEB4	-0.447718	9.72605	14.38	0.0494407	0.619771
TMEM179B	TMEM179B	-0.447674	9.8755	4.91705	0.0718303	0.68271
ATP6AP1	ATP6AP1	0.447228	9.94863	4.80563	0.0659265	0.67702
SMDT1	SMDT1	-0.446995	9.92278	5.16076	0.050185	0.622843
METTL21A	METTL21A	0.446359	9.81339	5.22427	0.0731344	0.686285
AXL	AXL	0.446108	10.0196	6.45083	0.0240726	0.499493
SLC25A22	SLC25A22	-0.445983	9.76187	6.58075	0.0822671	0.696766
PIK3C2A	PIK3C2A	-0.445851	9.81097	4.93173	0.0845536	0.701345
PPM1G	PPM1G	0.444339	10.5405	17.8941	0.0016576	0.125852
NDUFA4	NDUFA4	0.444257	10.5002	9.06625	0.0443619	0.592077
C8orf33	C8orf33	-0.444242	9.84948	4.10072	0.0960292	0.715367
EIF2B3	EIF2B3	0.443899	9.77513	6.85783	0.0653291	0.67702
UBAC1	UBAC1	-0.443111	9.92948	5.58736	0.0370893	0.573624
DESI2	DESI2	0.443075	9.89499	4.95988	0.0561402	0.652712
PPP3CA	PPP3CA	0.443028	9.73583	5.22242	0.184149	0.825163
PHRF1	PHRF1	-0.442357	9.7681	5.93745	0.0901745	0.705475
OXSM	OXSM	0.44147	9.75269	7.58699	0.0752674	0.688
ENSCSAG00000003373	ENSCSAG00000003373	-0.441417	9.84831	4.69737	0.0709774	0.682664
LTA4H	LTA4H	-0.440476	9.80451	6.40661	0.0540343	0.641626
NSD3	NSD3	-0.439851	9.91084	4.68598	0.0576452	0.657407
VARS2	VARS2	0.439299	9.89726	4.33759	0.0770513	0.691631
B4GALT3	B4GALT3	0.439243	9.76353	7.1375	0.0679023	0.67702
ADI1	ADI1	0.438099	9.83452	4.85187	0.0797336	0.6922
SNRPD1	SNRPD1	0.437902	10.1334	6.2927	0.0667386	0.67702
ZNF721	ZNF721	0.43729	9.77266	8.26188	0.0427505	0.58596
HGS	HGS	-0.437098	9.80372	5.21169	0.0791919	0.6922
TMEM51	TMEM51	0.437078	9.7813	4.70993	0.114744	0.744878
CENPM	CENPM	-0.436855	9.97975	4.61757	0.0799646	0.6922
SCRN2	SCRN2	-0.436811	9.76644	6.67288	0.0776437	0.6922
ENSCSAG00000000734	ENSCSAG00000000734	-0.436228	9.93169	4.92637	0.0516865	0.627414
WDR33	WDR33	0.436218	9.83452	5.32517	0.0598901	0.661034
KPNA6	KPNA6	0.436134	9.77884	5.80592	0.082316	0.696766
ORC2	ORC2	0.435698	9.74933	9.01457	0.0559541	0.65206
MGST1	MGST1	-0.435425	10.1914	4.81515	0.0922425	0.710027
ENSCSAG00000017727	ENSCSAG00000017727	0.435361	9.84595	4.71003	0.075478	0.688
DOCK10	DOCK10	0.435341	9.77636	3.63879	0.169931	0.818773
OPTN	OPTN	-0.435228	9.77183	7.47623	0.0606134	0.66288
PPP6R3	PPP6R3	0.435145	9.76644	7.40638	0.0601497	0.66244
AFTPH	AFTPH	0.435104	9.77224	7.93331	0.0512756	0.626507
DYNLL1	DYNLL1	-0.43509	10.3338	8.01997	0.0318387	0.531265
COMMD4	COMMD4	0.434793	9.87241	6.44981	0.0413302	0.585045
ARHGAP29	ARHGAP29	0.433972	10.6614	17.5545	0.000151656	0.0205391
HMGB2	HMGB2	0.433127	9.94387	6.99582	0.0387489	0.58416
NTPCR	NTPCR	0.433124	9.821	5.9943	0.0584324	0.657407
EIF5A2	EIF5A2	-0.43275	9.74133	6.15092	0.134321	0.778475
ENSCSAG00000017479	ENSCSAG00000017479	0.432395	9.78212	6.26076	0.0727126	0.684893
PLAUR	PLAUR	0.43157	9.80088	4.89412	0.0859863	0.701345
ENSCSAG00000011751	ENSCSAG00000011751	0.431482	9.84281	5.00028	0.0704032	0.67975
TSPYL1	TSPYL1	-0.431108	9.80534	5.11846	0.0832092	0.700974
COMMD5	COMMD5	-0.430807	9.75687	9.07885	0.0512488	0.626507
MALT1	MALT1	-0.430433	9.76395	4.18933	0.165227	0.809641
SUPT5H	SUPT5H	-0.429042	9.8369	5.25281	0.0670134	0.67702
TBC1D10B	TBC1D10B	0.428691	9.72006	14.3904	0.0657996	0.67702
ARHGAP24	ARHGAP24	0.428527	9.72477	14.675	0.0505411	0.622843
METTL22	METTL22	0.428431	9.75812	7.39891	0.0699599	0.67975
LMF2	LMF2	-0.428427	9.83847	4.54401	0.087779	0.703834
ENSCSAG00000009494	ENSCSAG00000009494	0.428334	9.85613	4.06482	0.104465	0.726038
WRAP73	WRAP73	-0.427974	9.76603	5.8089	0.0950017	0.715367
ATP1B3	ATP1B3	-0.427865	9.88049	4.55547	0.0771394	0.691631
SFXN4	SFXN4	0.427811	9.85496	4.07584	0.0991281	0.717394
FOXJ3	FOXJ3	0.427551	9.7447	7.61044	0.108398	0.733041
HEATR3	HEATR3	-0.427155	9.74681	7.19699	0.0909665	0.705624
PRR11	PRR11	0.426962	9.80169	10.1198	0.0255075	0.50779
DUS3L	DUS3L	0.426906	9.77595	5.82497	0.088147	0.704473
GALNT11	GALNT11	0.426421	9.7577	6.48027	0.0867108	0.701951
ENSCSAG00000008447	ENSCSAG00000008447	0.426342	9.98046	8.91929	0.0151987	0.427349
PCM1	PCM1	0.426336	9.89537	4.41906	0.0709635	0.682664
XPO5	XPO5	-0.426073	9.76353	5.54429	0.112223	0.744878
CDC5L	CDC5L	0.425946	9.98475	5.15506	0.0506509	0.622843
TRAP1	TRAP1	-0.425902	9.949	3.99836	0.100124	0.717394
RACGAP1	RACGAP1	-0.42525	9.74554	8.29276	0.0958876	0.715367
ABCB1	ABCB1	0.425133	9.91421	8.7313	0.00910471	0.340475
USP1	USP1	0.424832	9.79154	7.11808	0.0589867	0.657407
ENSCSAG00000014396	ENSCSAG00000014396	0.424236	9.75853	4.53213	0.16234	0.807109
TPST2	TPST2	-0.422806	9.77843	4.61846	0.120083	0.753111
CCAR2	CCAR2	0.422521	9.76851	5.71345	0.0985598	0.717394
BCAT2	BCAT2	0.422518	9.79967	7.21009	0.0447265	0.592077
EXPH5	EXPH5	0.422411	9.74048	6.95654	0.12459	0.756556
BLOC1S4	BLOC1S4	-0.421873	9.76976	6.02249	0.0894278	0.705475
COL5A2	COL5A2	0.421447	9.8158	4.26396	0.100815	0.717394
FAM50A	FAM50A	0.421385	9.92353	4.79036	0.0553935	0.64911
SPEN	SPEN	0.421148	9.91496	7.18131	0.0191426	0.462792
HADHB	HADHB	0.420833	9.84909	3.44379	0.133533	0.77626
PFKM	PFKM	-0.420821	9.80372	4.74579	0.0953167	0.715367
ENSCSAG00000014797	ENSCSAG00000014797	-0.419168	9.83531	3.45204	0.145308	0.789569
ZNRD2	ZNRD2	-0.418758	9.90444	4.3312	0.0788443	0.6922
KDM6B	KDM6B	0.418429	9.7269	1.18901	0.565204	0.961711
PKIG	PKIG	-0.418153	9.76353	8.75117	0.0481333	0.615296
EIF3M	EIF3M	-0.418091	10.0692	5.61769	0.049355	0.619771
RGS9	RGS9	-0.417822	9.74133	9.92207	0.0592991	0.657407
SCG5	SCG5	0.417707	9.87048	3.46517	0.123467	0.756556
PRMT2	PRMT2	-0.417663	9.78868	5.0974	0.0993175	0.717394
MYO9A	MYO9A	0.41757	9.77183	6.20648	0.0781993	0.6922
CAPN7	CAPN7	0.417465	9.78007	5.77714	0.0832327	0.700974
CIZ1	CIZ1	0.41709	9.74849	7.36682	0.0866445	0.701951
STT3A	STT3A	-0.416178	9.82976	5.43159	0.0725296	0.684486
LETM1	LETM1	0.415995	9.85729	4.67532	0.074464	0.688
THEM4	THEM4	0.41591	9.8226	4.21045	0.104942	0.72725
NUFIP1	NUFIP1	-0.415597	9.77802	3.99597	0.152205	0.799796
ENSCSAG00000010328	ENSCSAG00000010328	0.414754	9.89422	4.5501	0.0645953	0.67702
RAB7A	RAB7A	0.414313	10.0175	4.80963	0.0692361	0.67975
PUS1	PUS1	-0.413173	9.76312	5.91942	0.102204	0.717948
TMUB1	TMUB1	-0.412721	9.79885	4.1165	0.124522	0.756556
NFU1	NFU1	0.412664	9.83293	4.33703	0.096198	0.715367
HERPUD2	HERPUD2	0.412656	9.7577	6.32887	0.0943276	0.715367
RTL1	RTL1	0.412563	9.77678	5.2935	0.100227	0.717394
ENSCSAG00000011427	ENSCSAG00000011427	-0.41238	10.3549	6.19612	0.0554418	0.64911
TXNDC15	TXNDC15	0.41191	9.82579	9.14697	0.0183298	0.45719
UBE2S	UBE2S	0.411383	10.2487	6.92459	0.0131563	0.407278
ENSCSAG00000013007	ENSCSAG00000013007	0.410953	9.90254	4.29428	0.0744323	0.688
MRPL48	MRPL48	-0.410911	9.8487	3.6937	0.128595	0.76169
PPHLN1	PPHLN1	-0.410895	9.75561	12.4134	0.0217057	0.480817
HSPH1	HSPH1	-0.410841	9.95596	4.05889	0.0581831	0.657407
PHF23	PHF23	0.410648	9.817	4.40631	0.0952715	0.715367
RELN	RELN	0.41016	10.0028	6.41242	0.0179986	0.45551
MRS2	MRS2	0.410093	9.77017	4.9192	0.124159	0.756556
PAFAH1B2	PAFAH1B2	0.409506	9.75812	6.46314	0.0912658	0.706851
RAB8B	RAB8B	-0.409192	9.75478	6.47594	0.0928688	0.711167
DNTTIP1	DNTTIP1	-0.409142	9.82976	4.01945	0.10492	0.72725
CD2BP2	CD2BP2	-0.408858	9.90142	4.04319	0.0895705	0.705475
DIAPH3	DIAPH3	0.407603	9.80897	5.90306	0.061864	0.669547
SELENOW	SELENOW	0.407402	10.1886	7.02279	0.0528369	0.631899
YY1AP1	YY1AP1	0.407139	9.74639	7.2714	0.0944066	0.715367
CTNNA1	CTNNA1	-0.406834	9.88508	3.10968	0.149098	0.7984
CDC20	CDC20	0.406692	9.95666	3.79326	0.118393	0.749074
FAM13B	FAM13B	0.406124	9.75478	7.03457	0.0812745	0.696182
TOP2A	TOP2A	0.406086	10.0077	8.05006	0.0219624	0.480817
DDX52	DDX52	-0.405736	9.80896	4.1609	0.111954	0.744878
NECAP2	NECAP2	-0.405364	9.76395	5.62438	0.107833	0.733041
CD70	CD70	0.404828	9.79072	4.8008	0.100025	0.717394
VAT1	VAT1	-0.404722	9.87972	5.06744	0.0667012	0.67702
KAT8	KAT8	0.404328	9.78704	4.54944	0.113364	0.744878
ERCC2	ERCC2	0.404282	9.771	5.58612	0.0983001	0.717394
GADD45A	GADD45A	0.403182	9.81178	6.83945	0.0439911	0.59099
FNIP1	FNIP1	0.402787	9.75937	12.4693	0.0249812	0.50779
ENSCSAG00000003817	ENSCSAG00000003817	0.402754	9.89118	3.64991	0.0988393	0.717394
NLN	NLN	-0.401902	9.74639	7.93752	0.0796642	0.6922
AFF4	AFF4	0.4018	9.92055	5.52155	0.0391412	0.58416
PIBF1	PIBF1	-0.401486	9.79152	3.31471	0.175347	0.825144
SNX4	SNX4	-0.401117	9.9082	3.87224	0.0863559	0.701345
PGRMC1	PGRMC1	-0.400934	9.91683	3.11777	0.153223	0.80203
ENSCSAG00000014521	ENSCSAG00000014521	0.400883	9.78459	21.2498	0.00362378	0.206349
ARFRP1	ARFRP1	0.400616	9.78048	4.89951	0.109435	0.738063
NSFL1C	NSFL1C	0.40061	9.86157	3.9952	0.0956659	0.715367
TMOD3	TMOD3	-0.399666	9.84792	3.39518	0.138935	0.786671
CTPS1	CTPS1	0.399616	9.7854	4.80153	0.105365	0.72725
SH3BGRL	SH3BGRL	0.399555	9.81178	4.67073	0.095473	0.715367
MCM6	MCM6	-0.399012	9.81419	4.34278	0.133381	0.77626
ABCC4	ABCC4	0.398975	9.89384	4.51755	0.0618016	0.669547
SLC20A1	SLC20A1	0.398804	9.8608	4.03914	0.0877499	0.703834
SPART	SPART	0.398332	9.79804	5.19729	0.0830766	0.700974
UBE2H	UBE2H	-0.398064	9.78007	3.85982	0.152652	0.800981
CLCF1	CLCF1	-0.397664	9.75352	2.26233	0.34483	0.913023
RHEB	RHEB	0.397337	10.4286	11.2036	0.00994474	0.353426
SHC1	SHC1	0.3971	9.77017	4.88267	0.119274	0.751201
ENSCSAG00000007940	ENSCSAG00000007940	-0.396952	10.6666	8.11285	0.0399803	0.58416
SND1	SND1	-0.396476	9.88775	2.74159	0.165015	0.809641
NAA16	NAA16	-0.396322	9.77555	3.56057	0.181032	0.825144
TMEM199	TMEM199	0.396118	9.79235	4.33567	0.121304	0.756195
TPBG	TPBG	0.395863	9.86854	3.34377	0.122301	0.756556
BRD3	BRD3	-0.395175	9.79601	4.02948	0.130784	0.769199
COX8A	COX8A	0.395143	10.0448	4.21283	0.111978	0.744878
SRR	SRR	-0.394753	9.79886	4.19095	0.127459	0.761407
NDUFAF7	NDUFAF7	0.394743	9.80169	5.20413	0.0802888	0.693667
RNF8	RNF8	-0.394659	9.77183	4.14099	0.15779	0.805185
LONP1	LONP1	0.394233	9.84438	4.06441	0.0986367	0.717394
BAD	BAD	0.394125	9.8728	2.54602	0.191374	0.825874
POLDIP3	POLDIP3	0.394097	9.79113	5.54261	0.0839216	0.701345
AP1M1	AP1M1	0.393485	9.81218	4.85599	0.0861452	0.701345
EIF4G3	EIF4G3	0.393309	9.77348	5.88698	0.085862	0.701345
ENSCSAG00000007502	ENSCSAG00000007502	0.392728	9.75603	3.44504	0.229796	0.865143
TPR	TPR	0.392578	10.1366	6.42301	0.0428267	0.58596
WAPL	WAPL	-0.391842	9.8017	3.99697	0.123957	0.756556
OGFOD1	OGFOD1	-0.391419	9.77801	3.49508	0.182782	0.825163
ZFC3H1	ZFC3H1	0.391289	9.78704	2.22675	0.282425	0.903793
NEK1	NEK1	0.391084	9.76062	5.72099	0.108182	0.733041
KANSL1L	KANSL1L	0.391073	9.73541	9.72965	0.0766533	0.691631
ENSCSAG00000002311	ENSCSAG00000002311	0.390785	10.1114	6.60351	0.0671954	0.67702
NMI	NMI	-0.390633	9.78459	0.0764497	0.847158	0.985022
PSMD14	PSMD14	-0.390512	9.88584	3.35121	0.123333	0.756556
ENSCSAG00000004397	ENSCSAG00000004397	-0.39013	9.73157	2.48407	0.38046	0.919197
NOCT	NOCT	0.390115	9.7447	1.13868	0.508224	0.946826
HBS1L	HBS1L	0.38999	9.8178	4.12675	0.101033	0.717394
PPP5C	PPP5C	0.389581	9.80776	3.63398	0.145063	0.789569
SECISBP2L	SECISBP2L	-0.389539	9.7813	3.8226	0.158984	0.805378
SH3RF1	SH3RF1	-0.389535	9.81017	3.6176	0.145703	0.789569
R3HDM1	R3HDM1	0.389478	9.76561	5.16286	0.118906	0.751201
TSTA3	TSTA3	0.389361	9.84988	3.67926	0.118295	0.749074
ZNF622	ZNF622	-0.389321	9.82778	3.7596	0.116843	0.747337
ABHD11	ABHD11	-0.389141	9.79723	3.57283	0.158113	0.805185
ENSCSAG00000008574	ENSCSAG00000008574	-0.388954	9.77224	4.14834	0.157029	0.805185
ENSCSAG00000000427	ENSCSAG00000000427	-0.388748	9.92612	4.82424	0.0553124	0.64911
ENSCSAG00000012062	ENSCSAG00000012062	0.388593	10.8981	5.08777	0.0629478	0.67702
DPH2	DPH2	-0.388515	9.75394	6.59791	0.096456	0.715367
PPP1R3B	PPP1R3B	0.388466	9.74513	2.43965	0.358268	0.913321
DALRD3	DALRD3	0.388048	9.77141	4.48489	0.134536	0.778475
SMNDC1	SMNDC1	-0.387931	9.8154	3.70916	0.136963	0.784912
MKKS	MKKS	0.387902	9.8365	3.07338	0.161471	0.807109
HIRIP3	HIRIP3	-0.387839	9.7813	8.40325	0.0447809	0.592077
WDR55	WDR55	0.387766	9.76229	5.46178	0.113047	0.744878
PPP1R8	PPP1R8	0.387525	9.74765	7.56958	0.0861478	0.701345
SURF1	SURF1	0.387033	9.88851	3.7467	0.0955885	0.715367
PRPF31	PRPF31	-0.387031	9.88928	2.4102	0.200692	0.832761
ENSCSAG00000006438	ENSCSAG00000006438	0.386842	9.86158	3.77571	0.102829	0.720667
BICDL1	BICDL1	0.386515	9.73116	6.90885	0.152025	0.799796
DENND2B	DENND2B	-0.386505	9.76146	3.97472	0.180032	0.825144
ADIPOR1	ADIPOR1	0.3865	9.86041	3.73502	0.10393	0.72433
TM2D2	TM2D2	0.386297	9.87242	3.49025	0.123405	0.756556
CIAPIN1	CIAPIN1	-0.38615	9.8025	5.14979	0.0861448	0.701345
ENSCSAG00000013008	ENSCSAG00000013008	-0.386017	10.2244	6.09486	0.0964807	0.715367
PLPP5	PLPP5	-0.385365	9.76769	5.32107	0.111508	0.744878
RABL6	RABL6	0.385276	9.93909	4.12125	0.0819098	0.696766
DOT1L	DOT1L	-0.385078	9.75478	4.7924	0.154132	0.80203
NFYC	NFYC	-0.384912	9.79235	4.2331	0.122603	0.756556
RNF130	RNF130	-0.384835	9.82379	3.03536	0.165289	0.809641
IGFBP6	IGFBP6	0.384602	10.2105	3.36778	0.150997	0.798993
SYNJ1	SYNJ1	0.384557	9.73371	0.69094	0.644742	0.966646
LASP1	LASP1	-0.384381	9.96065	3.85121	0.0788377	0.6922
KARS1	KARS1	0.384266	9.85652	3.77282	0.104398	0.726038
ENSCSAG00000013485	ENSCSAG00000013485	-0.383827	9.7447	5.04421	0.164565	0.809434
SLC39A3	SLC39A3	-0.383762	9.78418	14.8324	0.004616	0.224666
KMT2E	KMT2E	0.383561	10.0245	6.16276	0.0235965	0.496816
VPS41	VPS41	-0.383355	9.76934	5.12214	0.114491	0.744878
SWI5	SWI5	0.383282	9.84988	1.85108	0.280272	0.903793
ANAPC1	ANAPC1	0.383277	9.79479	4.41011	0.117178	0.747337
KPNA2	KPNA2	0.383246	10.1051	5.49618	0.0414538	0.585141
REPIN1	REPIN1	-0.38317	9.75268	5.05303	0.151166	0.799044
PHYHIPL	PHYHIPL	0.383097	9.86119	3.98685	0.0944105	0.715367
SCP2	SCP2	0.382924	9.85496	4.46374	0.0922145	0.710027
MTFR1	MTFR1	0.382881	9.74807	10.4696	0.0452599	0.595269
SEC61B	SEC61B	-0.382675	10.2253	6.97227	0.055777	0.651512
CDK7	CDK7	0.38247	9.7652	3.54571	0.195739	0.828141
PLAAT3	PLAAT3	0.381931	9.91421	4.47947	0.0775528	0.6922
ADGRL2	ADGRL2	0.381928	9.72434	18.4095	0.0263714	0.50779
MYO1B	MYO1B	0.381865	10.0262	4.59697	0.0498112	0.621059
MAP4K4	MAP4K4	0.381692	9.78254	4.01981	0.136662	0.784912
ENSCSAG00000005214	ENSCSAG00000005214	-0.381605	9.74259	7.67206	0.0902433	0.705475
MB21D2	MB21D2	0.381532	9.73837	13.4576	0.0339334	0.546754
VCP	VCP	0.381504	10.2168	6.09362	0.0590387	0.657407
USP14	USP14	-0.381368	9.90745	3.69909	0.106692	0.731239
CASC4	CASC4	0.381217	9.76893	4.98112	0.119824	0.752426
KANSL1	KANSL1	0.380254	9.81418	2.50212	0.260448	0.893487
PDCD11	PDCD11	0.380092	9.78336	4.59388	0.117468	0.74749
CDIP1	CDIP1	0.380087	9.785	4.33654	0.126314	0.759825
PPCS	PPCS	-0.379777	9.78909	10.8372	0.0178843	0.454916
MRPL50	MRPL50	0.379758	9.81339	3.68758	0.139871	0.786807
ANXA11	ANXA11	0.379752	10.0193	3.21768	0.131548	0.771088
SUGT1	SUGT1	-0.379146	9.9457	3.635	0.102087	0.717948
NIFK	NIFK	-0.37906	9.88009	3.44205	0.11943	0.751201
RBBP6	RBBP6	0.378989	9.86118	3.10328	0.15482	0.802849
SP3	SP3	-0.378704	9.76768	3.00482	0.238301	0.868717
ODF2	ODF2	-0.378682	9.77224	4.04534	0.163272	0.807109
ECHDC1	ECHDC1	0.378553	9.87588	3.20766	0.137639	0.784912
MYH9	MYH9	0.378491	10.4755	4.89895	0.0270024	0.513694
SRSF7	SRSF7	-0.378313	10.2391	6.54442	0.0269449	0.513694
ENSCSAG00000003289	ENSCSAG00000003289	-0.378304	9.75937	5.37816	0.122562	0.756556
ABTB2	ABTB2	0.378252	9.73328	32.0105	0.00191985	0.13659
RMND5B	RMND5B	0.378054	9.81057	3.5402	0.138658	0.785992
CCDC107	CCDC107	-0.377557	9.85808	4.00942	0.0995248	0.717394
ENSCSAG00000012018	ENSCSAG00000012018	-0.377228	9.76976	5.10516	0.117546	0.74749
ING2	ING2	0.377132	9.76104	5.07254	0.127717	0.761407
POR	POR	0.376892	9.81299	4.14517	0.115359	0.744926
TBC1D14	TBC1D14	0.376514	9.7776	4.20445	0.139129	0.786807
KCTD3	KCTD3	-0.376089	9.81178	3.49534	0.14434	0.789569
TARS1	TARS1	-0.375519	9.88699	3.45137	0.119142	0.751201
TNIP1	TNIP1	0.375345	9.86855	3.73785	0.0896569	0.705475
SPOCK3	SPOCK3	0.375263	9.77554	4.34112	0.138303	0.784912
GORASP2	GORASP2	0.375141	9.84242	2.48604	0.200723	0.832761
CRTAP	CRTAP	-0.375113	10.083	5.24348	0.0422398	0.58596
RCAN1	RCAN1	-0.374965	9.78704	5.81371	0.0703222	0.67975
KRTCAP2	KRTCAP2	-0.374957	10.0482	4.10469	0.106513	0.731239
P4HA1	P4HA1	-0.374581	9.80977	3.52585	0.141535	0.789569
URGCP	URGCP	0.374569	9.72946	4.37119	0.259532	0.893487
ENSCSAG00000009532	ENSCSAG00000009532	0.374511	9.87279	3.15662	0.138213	0.784912
ENSCSAG00000016729	ENSCSAG00000016729	-0.374373	9.95702	3.59629	0.126431	0.759825
TUBB2A	TUBB2A	-0.374212	9.84399	0.458473	0.596605	0.962162
ACO2	ACO2	0.373827	9.94019	3.66318	0.101726	0.717394
RESF1	RESF1	0.373686	9.72562	7.74824	0.145272	0.789569
PCF11	PCF11	0.373651	9.8222	4.76424	0.0779801	0.6922
MEF2A	MEF2A	0.373512	9.8146	5.69363	0.0603596	0.66288
PTPMT1	PTPMT1	-0.37347	10.0335	4.16014	0.0862799	0.701345
CIAO2B	CIAO2B	0.373394	10.029	4.96997	0.0836969	0.701345
RGS2	RGS2	0.372961	9.78089	12.452	0.00461795	0.224666
ENSCSAG00000007256	ENSCSAG00000007256	-0.37227	9.80896	4.18229	0.117189	0.747337
NDUFAF4	NDUFAF4	0.372208	9.75436	2.95247	0.269543	0.896766
ACSL3	ACSL3	0.372192	10.038	4.13311	0.0787481	0.6922
CZIB	CZIB	0.372052	9.76062	5.66704	0.116222	0.747337
SPCS1	SPCS1	0.371984	10.1315	4.82947	0.100305	0.717394
PDLIM4	PDLIM4	-0.371831	9.91008	2.20904	0.20215	0.834526
MORC3	MORC3	0.371712	9.75979	3.87801	0.184792	0.825163
HSF1	HSF1	0.371567	9.88354	3.72049	0.101641	0.717394
SMC2	SMC2	-0.371515	9.88699	4.68875	0.0889642	0.705379
SRSF4	SRSF4	-0.371295	9.95156	3.913	0.0796699	0.6922
HAX1	HAX1	0.371052	9.89042	3.6561	0.108123	0.733041
ENSCSAG00000011379	ENSCSAG00000011379	0.370784	9.74849	2.02115	0.380959	0.919197
MRPL3	MRPL3	0.370623	9.88011	2.83126	0.167744	0.813331
NARS1	NARS1	-0.370354	9.84674	3.43284	0.132856	0.77626
ENSCSAG00000003521	ENSCSAG00000003521	0.370352	9.80291	3.17926	0.176563	0.825144
METTL9	METTL9	0.370331	10.1665	3.52848	0.11183	0.744878
RAB1B	RAB1B	-0.369787	9.85535	3.40262	0.126923	0.760782
HSPA8	HSPA8	-0.36955	11.1289	4.19305	0.04074	0.58416
FBXO38	FBXO38	-0.369541	9.74512	8.81528	0.0666806	0.67702
MTHFD2	MTHFD2	-0.36902	9.93356	3.18495	0.125011	0.756556
ELAVL1	ELAVL1	-0.368665	9.81579	3.43727	0.144668	0.789569
POGLUT2	POGLUT2	0.36857	9.97437	2.34007	0.162985	0.807109
IAH1	IAH1	-0.368556	10.0756	5.17865	0.0457548	0.598635
TSG101	TSG101	0.368539	9.77678	4.62048	0.12476	0.756556
ARFGAP2	ARFGAP2	0.368192	9.77678	4.27415	0.138122	0.784912
DNM2	DNM2	0.367611	9.74807	5.33072	0.144834	0.789569
MRPS34	MRPS34	-0.367585	10.1369	5.58241	0.0661307	0.67702
HOOK1	HOOK1	0.367302	9.78212	3.9999	0.150611	0.798993
CDK5RAP3	CDK5RAP3	0.367131	9.81258	4.78583	0.0969401	0.717394
SPP1	SPP1	0.367112	11.0449	1.63364	0.201371	0.834526
ENSCSAG00000009364	ENSCSAG00000009364	0.366372	9.90179	3.00812	0.144072	0.789569
IPO8	IPO8	0.366195	9.76852	4.04796	0.167828	0.813331
MRPS10	MRPS10	0.366038	9.86158	3.04683	0.149971	0.798774
SHARPIN	SHARPIN	0.365702	9.85963	3.38802	0.128586	0.76169
ENSCSAG00000001007	ENSCSAG00000001007	-0.365399	9.90217	2.96605	0.145907	0.789569
RNF19A	RNF19A	-0.365209	9.74259	5.9243	0.138311	0.784912
SLC31A1	SLC31A1	0.365163	9.83016	2.60312	0.204628	0.83631
IDH3A	IDH3A	-0.364942	9.82579	4.25479	0.106925	0.731239
SLC25A37	SLC25A37	-0.364798	9.89876	5.46601	0.0431946	0.58596
TRAPPC4	TRAPPC4	0.364597	9.80412	3.61128	0.150423	0.798993
DNASE1L1	DNASE1L1	0.364557	9.76311	3.69831	0.199149	0.832307
GABARAPL2	GABARAPL2	0.364369	10.0328	3.66135	0.117119	0.747337
BST2	BST2	-0.364218	9.95046	0.96838	0.413375	0.930329
RB1	RB1	-0.364217	9.81299	3.05095	0.172747	0.821288
RPP21	RPP21	-0.363837	9.88623	3.86654	0.103094	0.721512
PIKFYVE	PIKFYVE	0.363564	9.7354	1.6875	0.46332	0.936737
PRKRIP1	PRKRIP1	-0.363218	9.84712	2.94503	0.15678	0.805185
TRIM27	TRIM27	-0.362949	9.80088	3.63422	0.146587	0.789838
COMMD1	COMMD1	0.36202	9.84831	4.95542	0.0714961	0.68271
MRPS12	MRPS12	0.361688	10.0311	3.66434	0.125854	0.759825
MAP7D3	MAP7D3	-0.361511	9.77389	3.96931	0.159209	0.805378
CUL1	CUL1	0.361489	9.89232	3.4105	0.113395	0.744878
CHID1	CHID1	-0.361474	9.77884	2.90018	0.22525	0.862941
ENSCSAG00000006004	ENSCSAG00000006004	0.361418	9.75142	9.12136	0.0685939	0.679297
SCAF11	SCAF11	0.361371	9.86352	3.53635	0.111803	0.744878
ABCB8	ABCB8	0.359983	9.76437	2.31832	0.309913	0.913023
SPG21	SPG21	-0.359779	9.93688	3.4428	0.107425	0.732389
DDX23	DDX23	-0.35971	9.85613	2.65163	0.182366	0.825163
CKAP2	CKAP2	0.359606	9.81218	6.08797	0.0669065	0.67702
ENSCSAG00000006861	ENSCSAG00000006861	0.358922	10.0503	4.28769	0.0785148	0.6922
BCL2L1	BCL2L1	0.358886	9.94644	3.62433	0.0881057	0.704473
FNTA	FNTA	-0.358873	9.80534	3.7938	0.139996	0.786807
FANCD2	FANCD2	0.358497	9.77059	4.98366	0.127788	0.761407
TPI1	TPI1	-0.358414	11.1298	4.55594	0.084647	0.701345
ZCCHC14	ZCCHC14	0.357913	9.72178	7.21924	0.197573	0.830229
ENSCSAG00000019608	ENSCSAG00000019608	-0.357727	9.94971	2.98052	0.146304	0.789838
HADHA	HADHA	0.357653	10.0369	4.10825	0.0900818	0.705475
CEP95	CEP95	-0.35758	9.74723	5.50335	0.146554	0.789838
RHOD	RHOD	0.357431	9.7899	5.3819	0.0907793	0.705624
TWISTNB	TWISTNB	0.35741	9.77472	4.25095	0.143382	0.789569
MAN1B1	MAN1B1	-0.35725	9.76104	4.66643	0.144351	0.789569
SSBP1	SSBP1	-0.35712	10.0307	5.52731	0.0747063	0.688
OSTF1	OSTF1	-0.35699	9.76354	0.655006	0.591402	0.962162
LUZP1	LUZP1	0.356868	9.91084	3.57816	0.090446	0.705624
ETHE1	ETHE1	-0.356734	9.81459	2.11041	0.255471	0.892964
TTC14	TTC14	-0.356691	9.73031	4.63773	0.233713	0.868017
SULF2	SULF2	0.356665	9.76229	3.50318	0.206121	0.83631
MRPL9	MRPL9	-0.356169	9.86235	3.07079	0.155243	0.802849
NOP53	NOP53	-0.355975	9.89192	3.34951	0.114665	0.744878
BICC1	BICC1	0.355892	9.86001	6.75559	0.0302306	0.527764
TMEM50B	TMEM50B	0.355654	9.87895	2.37537	0.192035	0.826062
HADH	HADH	-0.355507	9.83808	4.23558	0.10381	0.72433
AP3D1	AP3D1	-0.355429	9.80977	3.24462	0.158977	0.805378
WBP2	WBP2	0.355005	9.867	3.0682	0.142887	0.789569
C5orf22	C5orf22	-0.354505	9.72945	2.35479	0.406785	0.930329
MTERF3	MTERF3	-0.354486	9.82579	2.90441	0.177992	0.825144
CCNT1	CCNT1	-0.353974	9.751	8.92887	0.0607188	0.66288
MRPL57	MRPL57	0.353852	10.2208	5.04197	0.105105	0.72725
TRAF4	TRAF4	0.353658	9.79398	5.21109	0.0862725	0.701345
PSMD13	PSMD13	0.353631	9.95338	3.49653	0.129994	0.766351
RAD51	RAD51	0.353594	9.74933	11.9552	0.0434271	0.58596
TTLL7	TTLL7	0.353453	9.74891	0.0855819	0.857816	0.985022
DENND5B	DENND5B	0.352981	9.72902	9.04426	0.106816	0.731239
UTP4	UTP4	0.352457	9.83689	4.51	0.0883572	0.705029
HNRNPUL1	HNRNPUL1	-0.351838	9.91308	3.13012	0.120621	0.754657
GCHFR	GCHFR	0.351771	9.75603	7.6935	0.0720044	0.68271
NAF1	NAF1	0.351499	9.77017	4.01956	0.162683	0.807109
NIT1	NIT1	0.351483	9.7531	3.11737	0.254403	0.892893
ZNF593	ZNF593	0.351274	10.0084	3.5684	0.107127	0.731352
TASP1	TASP1	-0.351274	9.73541	5.68574	0.167243	0.812854
RLF	RLF	0.351016	9.78089	6.94949	0.0716477	0.68271
NHLRC2	NHLRC2	0.350919	9.75687	6.2507	0.0981357	0.717394
TRIM24	TRIM24	-0.35049	9.74555	4.13566	0.210166	0.839017
CNOT11	CNOT11	-0.350302	9.86585	2.86849	0.155251	0.802849
ELF2	ELF2	0.350145	9.79561	4.17662	0.124641	0.756556
XPA	XPA	0.35002	9.76394	5.55701	0.114805	0.744878
CDK10	CDK10	-0.349951	9.76229	3.53667	0.203265	0.83557
ENSCSAG00000019607	ENSCSAG00000019607	0.349754	9.97653	3.80056	0.112334	0.744878
DFFA	DFFA	0.349729	9.88317	2.54086	0.179736	0.825144
TRIO	TRIO	0.349715	9.74301	3.25258	0.274089	0.900144
ENSCSAG00000018425	ENSCSAG00000018425	-0.349703	9.98724	4.81148	0.0809561	0.694642
IP6K3	IP6K3	-0.34968	9.75226	8.78184	0.0674205	0.67702
UTP20	UTP20	-0.34964	9.8021	3.18697	0.177937	0.825144
UHRF1	UHRF1	-0.349171	9.90708	1.33368	0.366304	0.915029
SLC25A25	SLC25A25	0.349151	9.71448	0.462348	0.769523	0.977508
TINAGL1	TINAGL1	0.349095	9.74597	13.3641	0.0255372	0.50779
EZR	EZR	0.348912	10.3391	5.30906	0.0445175	0.592077
SNAP29	SNAP29	0.348581	9.78212	4.33023	0.129282	0.763108
EIF3L	EIF3L	0.347885	9.78581	3.76102	0.154309	0.80212
AKR1B1	AKR1B1	0.347753	11.4778	4.98537	0.0256894	0.50779
CHMP2A	CHMP2A	-0.347526	9.93945	2.93283	0.138084	0.784912
LSM7	LSM7	0.347513	9.96427	2.99233	0.174732	0.825144
SERPINE2	SERPINE2	0.347325	9.95302	1.70506	0.270901	0.896766
WASHC5	WASHC5	0.347095	9.80088	4.26406	0.116333	0.747337
MRPS31	MRPS31	0.346768	9.78868	2.72526	0.22272	0.857516
SLC39A8	SLC39A8	0.346741	9.79724	2.80589	0.208843	0.839017
TOMM70	TOMM70	0.34667	9.83848	3.26713	0.142933	0.789569
SRRT	SRRT	-0.346622	9.99185	3.38016	0.111027	0.744878
LPCAT3	LPCAT3	0.346567	9.80129	3.31761	0.164203	0.809069
MEMO1	MEMO1	-0.346123	9.79561	3.76568	0.145693	0.789569
RIN1	RIN1	0.346056	9.7447	5.81575	0.134384	0.778475
NDUFB7	NDUFB7	0.345681	10.0172	2.54101	0.196434	0.828562
CDCA2	CDCA2	0.345529	9.82857	8.69387	0.0341941	0.547859
IFI6	IFI6	-0.34543	9.8194	4.70542	0.084844	0.701345
H1-3	H1-3	0.345376	10.0404	3.03934	0.0814457	0.696458
MAP1B	MAP1B	0.345299	10.3521	7.11833	0.0192234	0.462792
EHMT2	EHMT2	0.34529	9.86429	2.48578	0.188858	0.825163
SF3B2	SF3B2	-0.34513	10.1208	4.57036	0.0947267	0.715367
HNRNPA0	HNRNPA0	-0.345116	9.99824	3.31464	0.115098	0.744878
PLK2	PLK2	0.344842	10.464	6.0316	0.0141492	0.408063
C5orf51	C5orf51	0.344547	9.75937	3.15737	0.24176	0.874069
SMC1A	SMC1A	0.344524	9.82778	3.85923	0.125975	0.759825
PDXK	PDXK	0.344355	9.83254	2.34834	0.225187	0.862941
ENSCSAG00000010553	ENSCSAG00000010553	0.344201	9.74933	7.50142	0.0877862	0.703834
ENSCSAG00000016003	ENSCSAG00000016003	0.343977	9.83294	4.80064	0.0818116	0.696766
NKTR	NKTR	-0.343904	9.82816	2.51808	0.215651	0.849551
GLS	GLS	0.343769	9.75937	4.4019	0.155495	0.80285
PBK	PBK	-0.343462	9.77678	14.5923	0.00863783	0.335858
ENSCSAG00000011848	ENSCSAG00000011848	0.343245	9.79194	3.77153	0.154733	0.802849
OS9	OS9	0.343138	9.83254	1.9869	0.271063	0.896766
LIMS1	LIMS1	0.342871	10.1279	4.68915	0.0469227	0.609144
COMMD9	COMMD9	0.342603	9.771	3.71639	0.173892	0.823604
UGDH	UGDH	0.342547	10.04	3.9152	0.0908498	0.705624
MCTS1	MCTS1	0.342432	9.8361	2.60343	0.190898	0.825359
ZNF292	ZNF292	0.342351	9.76062	2.36063	0.338615	0.913023
ENSCSAG00000006688	ENSCSAG00000006688	0.34215	9.78294	6.13152	0.0716026	0.68271
ENSCSAG00000000238	ENSCSAG00000000238	-0.341965	9.77882	2.65218	0.240164	0.872073
TRIM37	TRIM37	-0.341955	9.85222	2.62429	0.179704	0.825144
FAM107B	FAM107B	0.341811	9.84163	3.58241	0.1147	0.744878
NR2F2	NR2F2	-0.341636	9.73116	1.90713	0.442567	0.936737
YKT6	YKT6	-0.341396	9.80088	2.96761	0.188661	0.825163
RMDN3	RMDN3	-0.341377	9.87511	3.36491	0.116329	0.747337
BCAS2	BCAS2	0.341298	9.86584	1.23526	0.367647	0.916118
MFSD5	MFSD5	0.341295	9.7531	3.33735	0.242376	0.874757
JUNB	JUNB	0.341067	10.2534	3.99039	0.045916	0.599179
TXNL4A	TXNL4A	0.341054	10.0689	5.05236	0.0797046	0.6922
NDUFV3	NDUFV3	-0.341051	9.77966	3.47483	0.183209	0.825163
RPN2	RPN2	0.340876	10.2335	5.06408	0.112026	0.744878
ENSCSAG00000015001	ENSCSAG00000015001	-0.340674	9.78581	18.1982	0.00262201	0.159993
RRAS2	RRAS2	-0.340629	9.75854	4.09181	0.177086	0.825144
ENSCSAG00000015690	ENSCSAG00000015690	0.340475	10.4375	6.27164	0.0978643	0.717394
EEF1AKMT1	EEF1AKMT1	0.340269	9.77307	3.58228	0.178441	0.825144
BECN1	BECN1	0.339876	9.9343	3.05102	0.137546	0.784912
IGDCC4	IGDCC4	0.339814	9.75896	7.13088	0.0792589	0.6922
CHAF1B	CHAF1B	-0.33974	9.78622	0.1149	0.8128	0.983962
QARS1	QARS1	-0.339382	9.88584	2.3252	0.202306	0.834526
WWC2	WWC2	-0.339303	9.79804	2.3117	0.249869	0.885499
MRM1	MRM1	0.339279	9.77719	2.98778	0.218614	0.855838
C9orf78	C9orf78	0.33881	9.87126	2.58082	0.184543	0.825163
PNKP	PNKP	0.338778	9.79886	3.1171	0.178968	0.825144
EPHA7	EPHA7	0.338678	9.91717	2.48085	0.153743	0.80203
ALG5	ALG5	0.338437	9.80775	2.98852	0.188798	0.825163
YOD1	YOD1	-0.338436	9.79602	2.67299	0.221571	0.857516
GPATCH4	GPATCH4	-0.338399	9.78459	3.0659	0.196325	0.828562
CAMK1	CAMK1	-0.338349	9.76353	3.70414	0.189148	0.825163
KIRREL1	KIRREL1	0.338257	9.7899	3.52047	0.157959	0.805185
RASA1	RASA1	0.337648	9.8162	2.7564	0.188339	0.825163
SNRPF	SNRPF	0.337611	9.80896	4.85767	0.108356	0.733041
RAB3GAP2	RAB3GAP2	0.337478	9.75853	3.58699	0.207456	0.836332
ENSA	ENSA	-0.337386	9.87472	2.72121	0.161576	0.807109
ENSCSAG00000000098	ENSCSAG00000000098	0.337363	10.1542	4.27819	0.150983	0.798993
PRKCSH	PRKCSH	-0.337182	9.89156	2.84143	0.169689	0.818773
ZNF330	ZNF330	0.33698	9.77348	4.76231	0.12288	0.756556
GCSH	GCSH	-0.336753	9.97077	0.985626	0.416811	0.930329
NDFIP1	NDFIP1	0.33673	9.9776	3.4474	0.105748	0.727945
MISP	MISP	0.33653	9.8569	2.73851	0.161609	0.807109
TMEM40	TMEM40	0.336514	9.77348	4.03715	0.153232	0.80203
SCAMP4	SCAMP4	0.336512	9.77678	3.53729	0.177416	0.825144
ARHGAP18	ARHGAP18	0.336385	9.79194	3.29421	0.170972	0.818916
DENR	DENR	0.336311	9.78048	3.8535	0.158626	0.805378
UTRN	UTRN	0.336225	9.82937	2.80095	0.175656	0.825144
RTCB	RTCB	-0.336048	10.0039	3.11592	0.137408	0.784912
TMBIM1	TMBIM1	-0.335983	9.8166	2.59879	0.205114	0.83631
ENSCSAG00000001866	ENSCSAG00000001866	-0.335915	9.78949	5.98686	0.0793477	0.6922
PGP	PGP	0.335888	9.75687	5.03936	0.139605	0.786807
EGLN2	EGLN2	-0.335512	9.81339	2.12564	0.255467	0.892964
SDC4	SDC4	0.335437	9.8365	2.70444	0.173643	0.823604
SH2D4A	SH2D4A	0.335166	9.76561	4.01929	0.168104	0.813886
TM9SF3	TM9SF3	-0.334991	9.75101	4.85687	0.157996	0.805185
MTOR	MTOR	0.334887	9.75895	4.04424	0.177278	0.825144
WFS1	WFS1	0.334764	9.76312	5.04703	0.126797	0.760782
HNRNPH3	HNRNPH3	0.334556	10.0766	3.54523	0.105756	0.727945
GATAD2A	GATAD2A	-0.334356	9.76353	6.71994	0.0806072	0.694429
CCNH	CCNH	-0.334245	9.80574	2.95541	0.183021	0.825163
BCAM	BCAM	-0.334209	9.80614	3.00453	0.176295	0.825144
MGAT4B	MGAT4B	0.334106	9.79031	3.20655	0.180818	0.825144
SNRPA1	SNRPA1	-0.334029	9.90218	2.89333	0.156914	0.805185
ATG12	ATG12	-0.33394	9.84478	2.27483	0.221916	0.857516
ZUP1	ZUP1	-0.333866	9.76354	3.22433	0.224289	0.861896
SERTAD3	SERTAD3	-0.333483	9.7681	3.86071	0.17218	0.819366
DHX9	DHX9	0.33318	9.78745	3.42162	0.171381	0.818916
LAMTOR1	LAMTOR1	-0.332971	10.0349	3.59055	0.101387	0.717394
SRBD1	SRBD1	0.332783	9.78745	3.55586	0.161952	0.807109
JADE1	JADE1	0.332646	9.91495	4.22468	0.066426	0.67702
NPC2	NPC2	-0.332473	11.1759	3.16472	0.0754203	0.688
NDUFB2	NDUFB2	0.332259	10.0995	3.77832	0.176789	0.825144
TMEM98	TMEM98	0.332255	10.006	5.49693	0.0673151	0.67702
MAP2K1	MAP2K1	-0.332234	9.77843	3.06242	0.21071	0.839992
AIFM1	AIFM1	0.332143	9.86585	3.28273	0.139999	0.786807
MED21	MED21	0.332112	9.76893	3.64322	0.182378	0.825163
ENSCSAG00000006183	ENSCSAG00000006183	0.332046	9.7681	3.38679	0.209747	0.839017
PRMT1	PRMT1	0.331964	10.0393	2.89316	0.161528	0.807109
SNIP1	SNIP1	0.33189	9.72562	7.1117	0.162107	0.807109
INTS10	INTS10	-0.331351	9.78459	2.42034	0.264142	0.89475
DLGAP4	DLGAP4	-0.331254	9.77883	5.54262	0.0929583	0.711167
MKRN2	MKRN2	0.331161	9.77059	3.48833	0.190796	0.825359
ENSCSAG00000018548	ENSCSAG00000018548	-0.330647	10.1195	3.90171	0.142743	0.789569
CTDSPL	CTDSPL	-0.330221	9.73964	2.55843	0.343307	0.913023
GID8	GID8	-0.329685	9.79153	2.85001	0.207028	0.83631
UQCRFS1	UQCRFS1	0.329504	10.0926	3.65425	0.145151	0.789569
SCD	SCD	-0.329092	9.8186	3.50867	0.143886	0.789569
MACO1	MACO1	0.329029	9.75853	3.41034	0.218293	0.855838
ENSCSAG00000000553	ENSCSAG00000000553	-0.329007	9.88316	2.26518	0.215643	0.849551
PLEKHA5	PLEKHA5	0.32875	9.82259	4.66452	0.0874647	0.703834
ASRGL1	ASRGL1	-0.328677	10.1162	3.9056	0.0985175	0.717394
ENSCSAG00000012601	ENSCSAG00000012601	-0.328563	9.88546	3.2396	0.107607	0.732633
KIF3C	KIF3C	0.32849	9.79235	3.12377	0.185567	0.825163
EIF2B5	EIF2B5	-0.328429	9.8025	2.77726	0.200674	0.832761
ENSCSAG00000010742	ENSCSAG00000010742	0.328334	9.87972	2.49227	0.182541	0.825163
ENSCSAG00000013233	ENSCSAG00000013233	0.328298	10.0332	2.91183	0.144112	0.789569
RSBN1	RSBN1	0.328242	9.74133	2.32675	0.372063	0.917072
ITGAV	ITGAV	0.328029	9.78785	3.28053	0.175401	0.825144
EXOSC1	EXOSC1	0.327983	9.81379	2.88464	0.18933	0.825163
PTPN13	PTPN13	0.327963	9.89421	3.93353	0.0850779	0.701345
ENSCSAG00000009522	ENSCSAG00000009522	0.327457	9.75686	1.80612	0.382644	0.919516
ERCC3	ERCC3	0.327351	9.771	3.64234	0.185709	0.825163
UROD	UROD	-0.326904	9.79642	0.901081	0.487886	0.943649
EPS15	EPS15	-0.326894	9.80371	2.90882	0.18924	0.825163
CNOT4	CNOT4	0.326197	9.81017	3.70124	0.149999	0.798774
ENSCSAG00000011368	ENSCSAG00000011368	-0.326129	10.0335	2.60213	0.171595	0.818916
AHSA1	AHSA1	0.325946	9.85925	2.62159	0.195839	0.828141
SQSTM1	SQSTM1	0.325927	11.02	8.12165	0.00442553	0.224666
VPS36	VPS36	0.325897	9.79235	3.39657	0.164601	0.809434
PES1	PES1	0.325874	9.86545	2.45149	0.195041	0.828141
ISCA1	ISCA1	0.325519	9.8984	3.74862	0.117175	0.747337
ARMC8	ARMC8	0.325189	9.75937	3.81334	0.188812	0.825163
SNRNP48	SNRNP48	-0.325112	9.74554	2.81285	0.299878	0.91048
ALPK2	ALPK2	0.325001	10.1253	4.46397	0.0347591	0.551196
HIKESHI	HIKESHI	0.324995	9.99186	3.51829	0.12493	0.756556
RAC3	RAC3	0.324938	9.79967	3.03478	0.183372	0.825163
CASP8AP2	CASP8AP2	0.324881	9.77843	3.82529	0.171845	0.819331
EXOC3	EXOC3	0.324856	9.79276	3.29766	0.177922	0.825144
ARHGEF28	ARHGEF28	0.324794	9.85378	6.82934	0.0326382	0.534686
CWC27	CWC27	0.324641	9.76478	3.47559	0.202781	0.834526
ACAA1	ACAA1	0.324565	9.79072	8.06024	0.0384384	0.583681
KPNA3	KPNA3	-0.324196	9.8162	1.9311	0.275731	0.900144
ENSCSAG00000012472	ENSCSAG00000012472	0.324178	9.78295	3.93649	0.148535	0.796904
ENSCSAG00000013747	ENSCSAG00000013747	0.324108	11.1286	6.9373	0.0384245	0.583681
ENSCSAG00000011825	ENSCSAG00000011825	0.324032	10.0853	3.70798	0.106964	0.731239
TEAD4	TEAD4	-0.324023	9.85301	1.22033	0.374142	0.918109
NDUFS3	NDUFS3	-0.324008	10.0116	3.30987	0.144245	0.789569
RNF168	RNF168	0.32389	9.76852	3.24792	0.21415	0.846519
RHOBTB1	RHOBTB1	-0.32371	9.73922	6.66055	0.123728	0.756556
HDHD3	HDHD3	0.323518	9.76187	10.7132	0.0310652	0.529483
YWHAG	YWHAG	-0.323485	9.99541	2.09763	0.195374	0.828141
ENSCSAG00000014089	ENSCSAG00000014089	0.323394	10.2211	5.38759	0.0652919	0.67702
SNX1	SNX1	-0.323035	9.8226	2.16126	0.243965	0.877122
RPA1	RPA1	0.322722	9.8158	2.82008	0.194246	0.828141
HYAL1	HYAL1	-0.322637	9.80533	2.86648	0.19499	0.828141
EGR1	EGR1	-0.322513	9.73752	0.217484	0.79126	0.98395
VARS1	VARS1	0.322022	9.82976	3.07747	0.163721	0.808282
ENOSF1	ENOSF1	0.321984	9.76769	3.98266	0.16986	0.818773
FLNA	FLNA	0.321909	10.2952	3.71914	0.079429	0.6922
ENSCSAG00000002172	ENSCSAG00000002172	-0.32182	9.88737	0.982949	0.426474	0.933664
ZNF608	ZNF608	0.32174	9.76976	13.106	0.0125622	0.40095
DOHH	DOHH	0.321471	9.77884	3.02132	0.211124	0.840302
MDP1	MDP1	0.321366	9.79845	8.05206	0.0372641	0.574556
PLEKHO1	PLEKHO1	-0.321336	9.73626	3.92474	0.249832	0.885499
ENSCSAG00000000395	ENSCSAG00000000395	0.321033	11.0253	3.78499	0.0764653	0.691631
EXOC7	EXOC7	0.320735	9.8222	2.62522	0.195444	0.828141
ATF1	ATF1	0.320555	9.76686	3.70598	0.181627	0.825144
TSR1	TSR1	-0.320387	9.86662	2.55164	0.189586	0.825163
WDR36	WDR36	0.320333	9.75895	3.88633	0.186459	0.825163
MED15	MED15	0.320316	9.78089	2.30132	0.268111	0.89567
LGMN	LGMN	-0.319386	10.1551	2.74743	0.180232	0.825144
NELFA	NELFA	0.319262	9.76893	3.17287	0.215329	0.849551
EIF2B4	EIF2B4	0.319253	9.80977	2.1188	0.259421	0.893487
DNAJC9	DNAJC9	0.319161	9.8186	1.85357	0.289237	0.904332
PGRMC2	PGRMC2	0.318968	9.76312	3.61202	0.197824	0.830229
CHD2	CHD2	0.318919	9.76478	0.736195	0.580498	0.962162
CDCA8	CDCA8	-0.318787	9.76686	0.990279	0.542486	0.953155
ECH1	ECH1	-0.318736	9.8206	5.5432	0.0701778	0.67975
YLPM1	YLPM1	0.318616	9.7952	4.07852	0.131007	0.769611
KDM5B	KDM5B	0.318438	9.73541	5.30968	0.185701	0.825163
EIF4E	EIF4E	-0.31826	9.8946	2.99847	0.144737	0.789569
LSM1	LSM1	-0.318207	9.86933	2.35619	0.193499	0.828141
IPO7	IPO7	0.3181	9.95374	2.83619	0.137972	0.784912
RDX	RDX	-0.318007	9.785	2.95662	0.205466	0.83631
CYRIB	CYRIB	-0.317898	9.86507	2.83912	0.161471	0.807109
SLC66A1	SLC66A1	0.317476	9.76893	3.23484	0.209297	0.839017
SAFB	SAFB	0.317305	9.92875	2.79183	0.144508	0.789569
ITPA	ITPA	-0.317256	9.87087	3.17614	0.148066	0.796904
ARHGAP11A	ARHGAP11A	0.317116	9.84752	5.35666	0.0681886	0.67702
GATAD2B	GATAD2B	-0.317072	9.75394	4.77714	0.156721	0.805185
STARD3NL	STARD3NL	-0.316922	9.81459	2.77057	0.193564	0.828141
RPAP3	RPAP3	-0.316801	9.78007	3.49878	0.187278	0.825163
CCDC115	CCDC115	0.316011	9.85769	3.98962	0.115103	0.744878
MED1	MED1	0.315883	9.7809	3.28065	0.188457	0.825163
ZFYVE26	ZFYVE26	0.315853	9.72733	0.326107	0.761735	0.975982
RAB4A	RAB4A	0.315811	9.80291	2.6566	0.212154	0.841895
CPSF2	CPSF2	0.315529	9.77801	3.25033	0.194792	0.828141
GLYR1	GLYR1	0.315336	9.75561	5.0373	0.14088	0.789031
PSMA6	PSMA6	-0.315251	10.1363	2.60543	0.22108	0.857516
ENSCSAG00000005140	ENSCSAG00000005140	-0.315244	10.0472	2.28139	0.225475	0.863142
ACOX1	ACOX1	-0.315137	9.75227	3.60936	0.222592	0.857516
ENSCSAG00000004023	ENSCSAG00000004023	0.315033	9.78459	7.69929	0.0643522	0.67702
SUMO3	SUMO3	-0.314558	9.80007	5.22725	0.0908373	0.705624
TSC22D2	TSC22D2	0.314551	9.7854	2.21614	0.329053	0.913023
COQ7	COQ7	-0.314528	9.76644	2.99983	0.232526	0.868017
CUX1	CUX1	0.31452	9.81539	2.5666	0.20472	0.83631
ADGRG6	ADGRG6	0.314445	9.90481	2.79875	0.145889	0.789569
ENSCSAG00000019455	ENSCSAG00000019455	-0.314154	9.8154	4.57845	0.0981787	0.717394
ARGLU1	ARGLU1	-0.313933	9.94643	2.61312	0.148533	0.796904
AIMP2	AIMP2	-0.313898	10.083	2.72954	0.190439	0.825359
ATP6V1E1	ATP6V1E1	0.313474	9.76478	3.71625	0.1897	0.825163
ENSCSAG00000015688	ENSCSAG00000015688	-0.313271	9.77884	5.84993	0.0859139	0.701345
DLG5	DLG5	0.313019	9.79072	4.45628	0.115203	0.744878
ENSCSAG00000012327	ENSCSAG00000012327	-0.313018	9.9343	3.31948	0.126461	0.759825
ZNF335	ZNF335	0.312824	9.72946	10.2377	0.0821433	0.696766
UQCRC2	UQCRC2	0.312287	10.0773	3.57131	0.128271	0.76169
ARPC5L	ARPC5L	-0.311971	9.95155	1.98146	0.235587	0.868717
PMF1	PMF1	0.311861	9.77141	4.7591	0.133185	0.77626
CHMP1A	CHMP1A	-0.311781	9.80088	2.52482	0.227292	0.864307
BNIP2	BNIP2	0.311361	9.77348	3.52821	0.191512	0.825874
TJP1	TJP1	-0.311317	9.9018	2.31486	0.192751	0.827658
ATP5MC1	ATP5MC1	0.311162	10.5734	4.62974	0.128292	0.76169
PTPN1	PTPN1	-0.310979	9.84399	2.22202	0.219468	0.857516
NAV2	NAV2	-0.310841	9.75478	4.72707	0.153873	0.80203
BTG1	BTG1	0.310687	9.77636	3.39192	0.189442	0.825163
RPL22L1	RPL22L1	-0.310595	11.2219	13.5423	0.000478651	0.0510324
TMX1	TMX1	-0.310455	9.80331	1.49627	0.356938	0.913023
SPAG5	SPAG5	0.310449	9.76769	5.50277	0.12805	0.76169
DIDO1	DIDO1	0.31039	9.78622	2.77971	0.216533	0.852355
TPM1	TPM1	-0.310327	11.3112	5.45784	0.0195938	0.462792
KIAA1143	KIAA1143	0.310206	9.74344	5.85074	0.140466	0.788216
TUBGCP2	TUBGCP2	-0.310092	9.7899	2.77241	0.220134	0.857516
BTF3	BTF3	-0.310075	10.6843	6.72006	0.0654087	0.67702
PDE6D	PDE6D	0.309819	9.76727	4.33051	0.158363	0.805378
GNPDA1	GNPDA1	0.309517	9.81017	2.97309	0.180176	0.825144
ENSCSAG00000016091	ENSCSAG00000016091	-0.309485	9.77265	1.76269	0.360343	0.913321
PSMC2	PSMC2	-0.308926	9.87087	2.03694	0.258015	0.892964
TAX1BP1	TAX1BP1	-0.308923	9.88737	1.23773	0.351905	0.913023
H2BC11	H2BC11	-0.308682	9.76353	4.5664	0.140926	0.789031
ARPC4	ARPC4	-0.308565	9.91982	2.26721	0.195815	0.828141
TMEM167A	TMEM167A	0.308446	9.94019	1.06838	0.389819	0.922672
LRRC24	LRRC24	0.308389	9.81538	2.83087	0.181378	0.825144
FERMT1	FERMT1	0.308272	9.7371	5.32964	0.173354	0.823392
PTPN2	PTPN2	-0.308206	9.7652	3.06842	0.227676	0.864307
CNPPD1	CNPPD1	0.308175	9.78827	2.48625	0.24081	0.872523
LRWD1	LRWD1	0.308169	9.81259	3.58611	0.142431	0.789569
PUM3	PUM3	0.308116	9.78376	3.06074	0.204631	0.83631
LUC7L	LUC7L	-0.307934	9.79519	2.91688	0.197616	0.830229
TAFA4	TAFA4	-0.307739	9.77884	2.37803	0.266689	0.894915
CYSTM1	CYSTM1	-0.307499	9.91832	3.18984	0.135817	0.783176
DYNC2LI1	DYNC2LI1	0.307251	9.83015	4.12703	0.10148	0.717394
PLGRKT	PLGRKT	0.307134	9.75854	9.16208	0.0491208	0.619771
THOC1	THOC1	-0.307121	9.75729	4.10854	0.182294	0.825163
IARS2	IARS2	-0.307083	9.76644	6.17345	0.0922362	0.710027
PIPOX	PIPOX	0.307055	9.76395	3.99877	0.171574	0.818916
NBEAL1	NBEAL1	0.306992	9.76478	2.82775	0.250309	0.886429
PGAM4	PGAM4	0.306869	10.0039	2.45189	0.207171	0.83631
BNIP3L	BNIP3L	0.306739	9.8927	1.40696	0.323092	0.913023
MED13L	MED13L	0.306543	9.72434	1.0146	0.605636	0.962162
MESD	MESD	0.306483	9.87934	1.33545	0.343718	0.913023
EAF1	EAF1	0.306465	9.73116	5.1059	0.209139	0.839017
B9D1	B9D1	-0.306312	9.78786	2.57862	0.234411	0.868017
ENSCSAG00000019006	ENSCSAG00000019006	0.30622	9.78827	3.3928	0.170755	0.818916
MBIP	MBIP	0.30605	9.75101	3.44414	0.232546	0.868017
NUBP2	NUBP2	0.306024	9.80735	2.43024	0.2297	0.865143
AKIRIN1	AKIRIN1	-0.306004	9.8162	2.28664	0.23175	0.867938
DNAJC6	DNAJC6	0.305953	9.74807	5.10255	0.166469	0.811455
TACO1	TACO1	0.305718	9.92948	2.5699	0.156738	0.805185
ANXA4	ANXA4	0.305712	10.4199	4.05915	0.0955377	0.715367
DLD	DLD	-0.305434	9.86119	2.63435	0.198066	0.83055
SLC25A30	SLC25A30	0.305386	9.91156	3.7013	0.0898128	0.705475
ETFA	ETFA	-0.305274	9.98082	2.62941	0.179785	0.825144
HM13	HM13	-0.305072	10.0513	2.53237	0.18563	0.825163
MAD1L1	MAD1L1	0.305035	9.80089	2.85476	0.202833	0.834526
POLR1E	POLR1E	-0.304981	9.77802	1.73332	0.347136	0.913023
ARF1	ARF1	0.304934	10.215	4.49707	0.123276	0.756556
ENSCSAG00000016120	ENSCSAG00000016120	0.304806	9.86274	4.47168	0.0900376	0.705475
SPRYD7	SPRYD7	0.304747	9.76893	2.4756	0.28103	0.903793
DYM	DYM	0.304319	9.75477	2.93327	0.267299	0.895346
RNF139	RNF139	0.3039	9.75185	2.60906	0.297894	0.91048
WDR34	WDR34	0.303807	9.83333	2.81648	0.178072	0.825144
MAX	MAX	-0.303805	9.76187	4.06377	0.174743	0.825144
VKORC1	VKORC1	0.303675	9.84044	2.0394	0.260099	0.893487
MRPL16	MRPL16	0.303658	9.93983	2.4163	0.20682	0.83631
METAP1	METAP1	0.303631	9.79764	2.41753	0.242474	0.874757
KRT10	KRT10	-0.303555	9.9908	2.96552	0.149922	0.798774
CFAP20	CFAP20	0.303398	9.76561	3.23923	0.216807	0.852765
ACD	ACD	-0.303358	9.75227	3.26659	0.244401	0.877122
LZTS2	LZTS2	-0.30327	9.77678	2.80598	0.228517	0.865143
LGALS3	LGALS3	0.302919	11.7465	3.56995	0.0590005	0.657407
HSPA14	HSPA14	0.302766	9.75937	1.89288	0.359369	0.913321
NAA15	NAA15	-0.302665	9.82976	2.10793	0.240016	0.872073
CRIM1	CRIM1	0.302563	9.78868	3.42285	0.170551	0.818916
RUFY1	RUFY1	-0.302245	9.7813	3.91329	0.152266	0.799796
CYBA	CYBA	0.302196	10.4064	3.62798	0.144729	0.789569
DCPS	DCPS	-0.302129	9.79682	3.11637	0.185273	0.825163
ENSCSAG00000001068	ENSCSAG00000001068	-0.302121	10.0383	2.18448	0.224824	0.862941
SMAP1	SMAP1	-0.302005	9.83965	2.41751	0.201899	0.834526
SHMT2	SHMT2	0.30184	9.91046	2.72794	0.171189	0.818916
IP6K1	IP6K1	0.301425	9.74681	1.50663	0.449898	0.936737
ZMAT3	ZMAT3	-0.301219	9.73073	9.72953	0.0876553	0.703834
EIF4G1	EIF4G1	0.301036	10.2241	4.53581	0.093413	0.713556
NGRN	NGRN	-0.300669	9.75896	2.82249	0.258082	0.892964
LTBR	LTBR	-0.3005	9.88393	2.64096	0.162802	0.807109
NSDHL	NSDHL	0.299523	9.8889	1.62517	0.298606	0.91048
ITFG1	ITFG1	0.299376	9.78335	2.69508	0.230495	0.866475
USP5	USP5	-0.299341	9.79316	7.89702	0.0393738	0.58416
ARCN1	ARCN1	-0.299272	9.75937	2.42517	0.299273	0.91048
ARF6	ARF6	-0.299146	9.80007	2.6568	0.218406	0.855838
PTRHD1	PTRHD1	0.298627	9.78581	2.38065	0.265975	0.894915
TRPC4AP	TRPC4AP	0.298504	9.76353	3.0672	0.234471	0.868017
AIP	AIP	0.298432	9.86312	3.64083	0.105254	0.72725
GPNMB	GPNMB	-0.298364	9.965	3.09814	0.118165	0.749074
UBA3	UBA3	-0.298256	9.80007	2.68329	0.210298	0.839017
ADNP	ADNP	0.298091	9.73583	5.28083	0.185266	0.825163
REEP5	REEP5	0.297887	9.98546	3.22749	0.13394	0.777719
SRSF3	SRSF3	-0.297791	10.3086	4.58315	0.099695	0.717394
AHCTF1	AHCTF1	0.297751	9.77554	3.66427	0.17065	0.818916
NFKB2	NFKB2	-0.297668	9.78744	2.10994	0.280605	0.903793
AKAP13	AKAP13	0.297646	9.87048	3.0545	0.134848	0.779382
NRIP1	NRIP1	0.297534	9.82937	6.4746	0.0485579	0.617573
TOMM7	TOMM7	-0.297399	9.88125	1.78737	0.277407	0.902069
CD68	CD68	-0.297231	9.7956	2.57829	0.231926	0.867948
NCAPG2	NCAPG2	-0.297217	9.79317	1.31559	0.415399	0.930329
GIPC1	GIPC1	0.297215	9.77224	2.61703	0.250736	0.886891
TTC27	TTC27	-0.297192	9.77595	2.63341	0.253522	0.892832
CPNE8	CPNE8	0.297154	9.82578	3.67241	0.123678	0.756556
BRAT1	BRAT1	0.296959	9.7371	5.52365	0.165847	0.810361
BAG4	BAG4	0.296781	9.75184	3.04992	0.259993	0.893487
ENSCSAG00000007903	ENSCSAG00000007903	0.296697	9.80695	2.8418	0.192076	0.826062
ENSCSAG00000015704	ENSCSAG00000015704	0.296683	9.75017	5.63204	0.14554	0.789569
EIF4E2	EIF4E2	0.296527	9.84478	2.64925	0.189415	0.825163
ENSCSAG00000010083	ENSCSAG00000010083	0.29646	9.97437	2.12093	0.221233	0.857516
C1orf50	C1orf50	-0.296215	9.74428	4.37628	0.194875	0.828141
UVRAG	UVRAG	0.295677	9.77059	1.72554	0.354662	0.913023
TMEM50A	TMEM50A	-0.295655	9.94973	2.29697	0.219772	0.857516
TMEM177	TMEM177	-0.295565	9.7531	6.58432	0.0998499	0.717394
MCM7	MCM7	0.29507	10.2144	3.17755	0.176211	0.825144
SRI	SRI	0.295034	10.0612	2.64744	0.219754	0.857516
BAK1	BAK1	-0.294688	9.76146	2.12993	0.324922	0.913023
ENSCSAG00000017792	ENSCSAG00000017792	0.294637	10.1923	4.63076	0.0762831	0.69153
CBFB	CBFB	0.294569	9.7426	4.54229	0.193384	0.828141
THNSL2	THNSL2	0.294375	9.78868	2.18743	0.271185	0.896766
TUFT1	TUFT1	0.294147	9.78908	0.0789546	0.846656	0.985022
MDM4	MDM4	-0.29404	9.73201	2.82819	0.351282	0.913023
PCNA	PCNA	0.294008	9.93541	2.4793	0.208058	0.837414
DYNC1I2	DYNC1I2	0.294001	9.79154	2.11406	0.284858	0.903793
ENSCSAG00000000498	ENSCSAG00000000498	-0.293923	9.92909	2.20262	0.188501	0.825163
ENSCSAG00000018461	ENSCSAG00000018461	0.293904	9.8025	1.98997	0.290154	0.904769
TYW3	TYW3	-0.293901	9.76062	2.56442	0.280536	0.903793
PGAP2	PGAP2	0.29386	9.79926	2.52384	0.22684	0.864307
EEA1	EEA1	0.293846	9.88317	2.39036	0.181225	0.825144
RWDD1	RWDD1	-0.293159	10.1414	3.67901	0.100958	0.717394
SPATA20	SPATA20	0.293134	9.77842	2.59125	0.244284	0.877122
RRP7A	RRP7A	-0.293118	9.95666	2.32961	0.187995	0.825163
SAR1B	SAR1B	0.293067	9.78541	2.69804	0.226977	0.864307
SLC39A13	SLC39A13	0.293067	9.79154	2.57343	0.227016	0.864307
CTSZ	CTSZ	-0.292959	10.0489	2.8495	0.130398	0.767832
SORBS3	SORBS3	0.292904	9.96355	1.92995	0.227268	0.864307
SLC39A1	SLC39A1	-0.292786	10.0976	3.14711	0.189627	0.825163
PREPL	PREPL	0.292737	9.80048	1.37574	0.375798	0.918109
MRPS5	MRPS5	-0.292526	10.1295	3.30358	0.14954	0.798774
STARD7	STARD7	-0.292513	9.91309	2.21589	0.209323	0.839017
CDCA7	CDCA7	-0.292469	9.76561	5.80675	0.119479	0.751201
ENSCSAG00000006988	ENSCSAG00000006988	0.292278	9.74765	5.13325	0.150616	0.798993
SBDS	SBDS	0.292088	9.97329	1.98055	0.23306	0.868017
CENPU	CENPU	0.292046	9.79845	3.95635	0.155571	0.80285
MEN1	MEN1	-0.292007	9.76976	3.09562	0.220319	0.857516
TM7SF3	TM7SF3	-0.291499	9.93169	2.21279	0.191374	0.825874
STAMBP	STAMBP	0.29142	9.80048	2.24642	0.246443	0.881248
CDK12	CDK12	0.291344	9.74175	4.81819	0.187511	0.825163
EIPR1	EIPR1	0.291178	9.8154	1.86791	0.284876	0.903793
UTP3	UTP3	-0.291135	9.79317	2.20731	0.262181	0.893709
ENSCSAG00000000476	ENSCSAG00000000476	-0.29107	12.2102	11.0349	0.000912657	0.0788504
DDX27	DDX27	-0.291041	9.80937	3.05298	0.183887	0.825163
NUB1	NUB1	-0.290849	9.95265	1.0701	0.3882	0.922672
TTF1	TTF1	0.2905	9.867	1.61612	0.287253	0.904162
ENSCSAG00000019282	ENSCSAG00000019282	0.29039	9.81138	2.49561	0.233658	0.868017
APPBP2	APPBP2	-0.289961	9.91346	3.24655	0.11453	0.744878
MRFAP1	MRFAP1	0.289892	10.0716	2.8942	0.165641	0.810361
SERP1	SERP1	-0.289471	9.90142	2.51434	0.189112	0.825163
ALG3	ALG3	0.289219	9.81459	1.51954	0.341684	0.913023
COQ2	COQ2	0.289119	9.75937	6.99712	0.0847984	0.701345
C12orf57	C12orf57	0.289083	10.0383	2.63273	0.160785	0.807109
UCP2	UCP2	-0.288851	9.77843	1.74345	0.360233	0.913321
SDF2L1	SDF2L1	0.288493	9.95411	1.97592	0.231739	0.867938
ARMC1	ARMC1	-0.28837	9.79642	1.81371	0.313702	0.913023
JUN	JUN	-0.288256	9.81738	7.27818	0.0429257	0.58596
ARFGEF1	ARFGEF1	-0.287848	9.81499	1.88769	0.27665	0.901946
THOC6	THOC6	0.287633	9.82619	2.1818	0.25097	0.886891
USH1C	USH1C	0.287601	9.78622	2.70371	0.227573	0.864307
C4orf3	C4orf3	0.287376	9.821	0.965813	0.455773	0.936737
SAR1A	SAR1A	0.287295	9.86817	3.55293	0.124205	0.756556
FAM32A	FAM32A	0.287178	9.85963	1.74571	0.280976	0.903793
ELAC2	ELAC2	-0.287043	9.76312	3.6355	0.20193	0.834526
CCT7	CCT7	-0.286633	10.3601	5.12825	0.114889	0.744878
SEC61A1	SEC61A1	-0.28646	9.88355	1.7966	0.262392	0.893709
BMF	BMF	0.286418	9.74639	6.21306	0.126134	0.759825
TRPC1	TRPC1	-0.285817	9.72434	4.26731	0.295584	0.909039
SLC41A3	SLC41A3	0.285767	9.76436	2.75136	0.254413	0.892893
KDSR	KDSR	-0.28566	9.78212	1.41674	0.389886	0.922672
GSS	GSS	0.285511	9.80655	9.80606	0.0203657	0.471999
RGS3	RGS3	-0.285118	9.7952	2.12435	0.268017	0.89567
NXF1	NXF1	0.285098	9.76893	2.53144	0.264324	0.89475
ENSCSAG00000006943	ENSCSAG00000006943	-0.285039	9.92838	1.93335	0.227649	0.864307
SMG6	SMG6	0.284789	9.75394	3.83544	0.200384	0.832761
NCOA4	NCOA4	0.284754	10.0021	2.16897	0.194359	0.828141
MICU1	MICU1	0.284676	9.80574	2.11123	0.257085	0.892964
PERP	PERP	0.28437	9.90369	1.63227	0.284416	0.903793
BEX4	BEX4	-0.284356	9.89953	1.68115	0.273364	0.900144
MRM3	MRM3	0.284162	9.78212	1.88136	0.321014	0.913023
ECHS1	ECHS1	-0.284075	10.0335	2.65191	0.200524	0.832761
EIF4A1	EIF4A1	0.284028	11.0534	5.80075	0.0666397	0.67702
MYNN	MYNN	-0.283811	9.73879	1.96003	0.40584	0.930313
MAD2L2	MAD2L2	-0.283365	9.85417	1.32722	0.355606	0.913023
METAP2	METAP2	-0.283168	9.8202	1.97141	0.265058	0.89475
SPG7	SPG7	0.282623	9.86584	2.24703	0.206831	0.83631
KHDRBS1	KHDRBS1	0.282561	10.0876	2.80172	0.181191	0.825144
ENSCSAG00000017672	ENSCSAG00000017672	0.282464	10.3061	3.85336	0.161053	0.807109
TPGS1	TPGS1	-0.282228	9.81259	2.07299	0.27132	0.896766
PAGR1	PAGR1	0.282049	9.82737	1.80786	0.286994	0.904162
ST3GAL1	ST3GAL1	0.282045	9.72903	0.0482272	0.90573	0.988327
PINX1	PINX1	0.281948	9.78007	3.21485	0.200753	0.832761
LAP3	LAP3	-0.281936	9.96427	0.023861	0.90008	0.988327
ST6GALNAC4	ST6GALNAC4	-0.281861	9.80412	1.95368	0.281589	0.903793
PDZD8	PDZD8	0.281598	10.0039	5.46053	0.024185	0.499493
RANBP6	RANBP6	0.281465	9.78459	3.78146	0.154067	0.80203
KXD1	KXD1	-0.281143	9.91046	2.11406	0.21721	0.853679
PSMC4	PSMC4	0.281088	9.93541	2.43495	0.190591	0.825359
IPO5	IPO5	-0.281053	9.98511	1.79369	0.2593	0.893487
PYCR3	PYCR3	0.280958	9.77141	2.55452	0.268945	0.896766
DUSP12	DUSP12	-0.280876	9.78949	2.60719	0.234543	0.868017
HBEGF	HBEGF	-0.280802	9.78827	1.9896	0.298458	0.91048
HAVCR1	HAVCR1	0.280782	9.821	0.760283	0.483666	0.94239
MGA	MGA	0.280157	9.75519	2.09797	0.345008	0.913023
ENSCSAG00000009837	ENSCSAG00000009837	0.280134	10.1449	3.34664	0.170646	0.818916
TMEM205	TMEM205	0.280016	9.93023	1.27566	0.345857	0.913023
ZNF3	ZNF3	0.280013	9.72263	12.6522	0.0743143	0.688
ENSCSAG00000017207	ENSCSAG00000017207	-0.279841	10.3426	5.57187	0.0564413	0.654693
TMCO1	TMCO1	0.279718	9.79235	1.95108	0.297576	0.91048
CTNNAL1	CTNNAL1	0.279702	9.91383	2.06575	0.206001	0.83631
RBM8A	RBM8A	0.279611	10.1459	3.36967	0.157973	0.805185
PPRC1	PPRC1	0.279454	9.77966	2.44009	0.261212	0.893487
EXOSC3	EXOSC3	-0.279272	9.76852	2.33821	0.292585	0.907555
RSRP1	RSRP1	-0.278631	9.80937	2.0817	0.2558	0.892964
APEX2	APEX2	0.278488	9.7447	2.33285	0.353385	0.913023
CCHCR1	CCHCR1	0.278358	9.74344	7.83552	0.100375	0.717394
ENSCSAG00000008371	ENSCSAG00000008371	0.277938	9.77182	3.67263	0.179109	0.825144
ERP44	ERP44	-0.27781	9.80614	2.5151	0.228819	0.865143
ENSCSAG00000002022	ENSCSAG00000002022	0.277807	10.0551	3.66272	0.137194	0.784912
FUBP3	FUBP3	-0.277715	9.76603	3.35051	0.206988	0.83631
GIGYF2	GIGYF2	0.277523	9.80129	2.08145	0.265895	0.894915
CLDN4	CLDN4	-0.277423	10.3909	1.46902	0.225666	0.863214
FBXW11	FBXW11	-0.277395	9.80534	1.45556	0.353429	0.913023
ENSCSAG00000017280	ENSCSAG00000017280	0.277262	9.8178	1.60732	0.320083	0.913023
ENSCSAG00000007187	ENSCSAG00000007187	-0.277213	10.0335	2.34506	0.204597	0.83631
USP10	USP10	0.27718	9.77884	2.49356	0.257796	0.892964
ENSCSAG00000014518	ENSCSAG00000014518	-0.277129	9.79967	0.557944	0.57714	0.962162
KIF22	KIF22	-0.276944	9.8222	1.05192	0.439758	0.936153
GEMIN7	GEMIN7	0.276863	9.74723	2.2001	0.354146	0.913023
TMEM165	TMEM165	0.276767	9.77265	3.68964	0.181458	0.825144
ENSCSAG00000013815	ENSCSAG00000013815	-0.276721	9.76395	0.0519691	0.884479	0.988327
PHF12	PHF12	0.276657	9.74301	7.83288	0.0894328	0.705475
ENSCSAG00000003134	ENSCSAG00000003134	-0.276388	10.0537	2.18803	0.190514	0.825359
MAGOH	MAGOH	0.276255	10.0369	1.59304	0.308032	0.913023
RIF1	RIF1	0.27625	9.86042	1.95499	0.241558	0.873969
ATP6AP2	ATP6AP2	0.276245	9.92131	0.92731	0.43277	0.934185
CD151	CD151	-0.276164	10.5094	5.79855	0.0702601	0.67975
WDFY1	WDFY1	0.275981	9.84319	2.67483	0.180352	0.825144
STX7	STX7	-0.27593	9.7776	2.10479	0.297629	0.91048
HAUS7	HAUS7	0.275825	9.83175	2.31775	0.231006	0.867096
TRAPPC2L	TRAPPC2L	0.275773	9.82937	1.97596	0.258453	0.892964
ENSCSAG00000019292	ENSCSAG00000019292	-0.275459	9.79845	1.64799	0.336942	0.913023
TIMM23	TIMM23	0.275059	9.96969	1.58578	0.294565	0.908907
OAS3	OAS3	0.274941	9.7552	4.08617	0.18786	0.825163
ENSCSAG00000007460	ENSCSAG00000007460	0.274617	10.0823	2.57618	0.233241	0.868017
COL6A2	COL6A2	-0.274551	9.8984	0.93376	0.406718	0.930329
CHM	CHM	0.273618	9.7409	3.09595	0.2881	0.904162
LAMTOR4	LAMTOR4	0.273533	9.9501	1.9462	0.256087	0.892964
NFKBIE	NFKBIE	0.273392	9.73752	3.75606	0.256106	0.892964
ZWINT	ZWINT	0.273374	9.84399	3.7122	0.135007	0.7794
VRK3	VRK3	0.273317	9.77596	2.23845	0.284536	0.903793
ITFG2	ITFG2	-0.27327	9.75602	0.293216	0.722652	0.975636
UBL3	UBL3	0.273009	9.73583	5.87086	0.161619	0.807109
MRPS2	MRPS2	0.272956	10.0591	2.53582	0.179828	0.825144
UQCRC1	UQCRC1	-0.272901	10.2723	3.74167	0.196791	0.82937
CCNA2	CCNA2	0.272894	9.83689	4.70819	0.112956	0.744878
HSP90AB1	HSP90AB1	-0.272842	12.2365	4.71029	0.0301176	0.52769
TCEAL9	TCEAL9	0.27283	9.7899	2.12016	0.281256	0.903793
SEC24D	SEC24D	-0.272818	9.771	2.01623	0.321823	0.913023
RAB8A	RAB8A	-0.272625	9.81339	2.20163	0.254239	0.892893
YEATS2	YEATS2	-0.27257	9.74891	3.3448	0.245965	0.880379
SMARCB1	SMARCB1	-0.272509	9.97652	1.80187	0.250815	0.886891
GSTP1	GSTP1	0.272444	11.4721	4.83727	0.0730868	0.686285
KATNB1	KATNB1	-0.272435	9.76312	2.88592	0.248218	0.883396
CPSF1	CPSF1	0.272387	9.88126	2.0125	0.232859	0.868017
MAIP1	MAIP1	-0.272176	9.78581	2.14451	0.27733	0.902069
CRB3	CRB3	0.271616	9.75519	3.23777	0.237818	0.868717
TWF2	TWF2	0.271603	9.86623	1.9319	0.258569	0.892964
APOO	APOO	-0.271535	9.74975	2.39134	0.331719	0.913023
NOTCH2	NOTCH2	-0.271081	9.81057	1.74421	0.301548	0.911374
CPNE1	CPNE1	-0.271043	9.89498	1.77051	0.251886	0.888872
GFER	GFER	0.271015	9.77883	2.21598	0.284534	0.903793
FTSJ1	FTSJ1	0.270985	9.88202	0.926041	0.423557	0.931714
ENSCSAG00000018060	ENSCSAG00000018060	-0.270841	9.76354	1.95824	0.340505	0.913023
KPNA1	KPNA1	0.270296	9.75603	2.49416	0.300165	0.91048
CTTN	CTTN	-0.270289	9.93983	1.40984	0.322286	0.913023
PTTG1IP	PTTG1IP	-0.270277	10.3377	3.01594	0.117223	0.747337
DEPDC1	DEPDC1	0.270212	9.75226	8.77063	0.0738783	0.688
FAF2	FAF2	0.270076	9.90632	2.10898	0.202475	0.834526
CFAP36	CFAP36	-0.269771	9.94387	1.86572	0.239917	0.872073
DNM1L	DNM1L	-0.269771	9.77884	2.13813	0.290608	0.90562
VIRMA	VIRMA	0.269712	9.85807	2.11931	0.222518	0.857516
TRIP10	TRIP10	-0.269711	9.87318	2.49186	0.17906	0.825144
IFT52	IFT52	0.269664	9.76561	2.94426	0.236493	0.868717
RXYLT1	RXYLT1	0.26946	9.75394	3.24318	0.23762	0.868717
UTP18	UTP18	-0.269452	9.86894	1.64072	0.285332	0.903793
PTBP3	PTBP3	-0.269229	9.87434	1.69155	0.264525	0.89475
AATF	AATF	0.268951	10.2226	3.29386	0.124758	0.756556
PRKDC	PRKDC	0.268936	10.0228	1.73213	0.306944	0.913023
TCF12	TCF12	0.268776	9.76603	2.87896	0.244011	0.877122
SRM	SRM	0.268578	9.97221	1.63799	0.282173	0.903793
EHD1	EHD1	0.268435	9.77389	2.16937	0.29273	0.907555
WASHC1	WASHC1	0.268421	9.74975	3.09363	0.261172	0.893487
PRDM2	PRDM2	-0.268402	9.73328	4.40374	0.233445	0.868017
ENSCSAG00000008426	ENSCSAG00000008426	-0.268306	9.76561	0.0650377	0.863728	0.9858
HERC2	HERC2	-0.268276	9.80735	1.46992	0.346925	0.913023
LHX1	LHX1	0.268233	10.2897	4.15038	0.0417764	0.58596
WDR83	WDR83	-0.268006	9.76271	1.96087	0.343987	0.913023
CEP350	CEP350	0.267929	9.80331	1.12838	0.412519	0.930329
AKAP17A	AKAP17A	0.267883	9.7552	5.13358	0.136183	0.784382
IMPDH1	IMPDH1	0.267775	9.78048	2.09944	0.293416	0.907555
ENSCSAG00000001089	ENSCSAG00000001089	0.267636	9.76021	3.57519	0.222658	0.857516
ALMS1	ALMS1	0.267441	9.75143	4.26801	0.195376	0.828141
DMAC1	DMAC1	0.267358	9.91234	2.07665	0.255058	0.892964
MSANTD3-TMEFF1	MSANTD3-TMEFF1	-0.267342	9.72562	3.17138	0.34954	0.913023
BLMH	BLMH	0.267323	9.88585	1.74179	0.261064	0.893487
COPS5	COPS5	-0.267302	9.93356	2.47618	0.190661	0.825359
TK1	TK1	0.267172	9.83056	3.68488	0.165215	0.809641
CNOT7	CNOT7	-0.26707	9.81017	1.90943	0.282533	0.903793
PCMT1	PCMT1	-0.266779	9.94644	1.63677	0.286704	0.904162
ZDHHC12	ZDHHC12	0.266712	9.76437	3.22576	0.221708	0.857516
STX10	STX10	-0.266678	9.8154	1.79135	0.298918	0.91048
EMD	EMD	0.266523	10.1344	3.28712	0.149143	0.7984
APEH	APEH	0.266452	9.82299	2.07713	0.261404	0.893487
TIMM44	TIMM44	0.266423	9.78459	2.13591	0.283344	0.903793
TNS3	TNS3	0.266177	9.79723	2.50324	0.229046	0.865143
WDR45B	WDR45B	-0.26613	9.92578	2.01882	0.211033	0.840302
TMEM59	TMEM59	-0.265856	9.90708	2.83336	0.167091	0.812854
NDUFS6	NDUFS6	-0.265778	10.0496	2.26914	0.228681	0.865143
MPST	MPST	-0.265743	9.75853	1.79025	0.373975	0.918109
MLYCD	MLYCD	-0.265607	9.7447	2.51861	0.332334	0.913023
IL10RB	IL10RB	-0.265597	9.79235	1.39727	0.380106	0.919197
C19orf25	C19orf25	0.265431	9.76852	2.35218	0.29213	0.907555
DROSHA	DROSHA	0.265426	9.75269	3.03453	0.257985	0.892964
ORAI3	ORAI3	0.265201	9.79683	1.76845	0.314829	0.913023
PACSIN3	PACSIN3	0.265198	9.80007	2.58762	0.222649	0.857516
ATP5F1D	ATP5F1D	0.265069	10.2534	4.17122	0.12162	0.756195
RABL3	RABL3	-0.264993	9.75436	4.08568	0.194162	0.828141
PPP1CB	PPP1CB	0.264963	10.0595	2.19684	0.167775	0.813331
ENSCSAG00000004975	ENSCSAG00000004975	-0.26474	9.77513	2.02394	0.311609	0.913023
CCND3	CCND3	-0.264582	9.77265	3.37445	0.200208	0.832761
EMP2	EMP2	0.264181	9.78336	2.37502	0.269643	0.896766
NGF	NGF	-0.263893	9.9228	2.31164	0.16104	0.807109
BABAM2	BABAM2	0.263822	9.86235	1.73555	0.268402	0.896043
SLC25A46	SLC25A46	-0.263753	9.75937	1.96249	0.347385	0.913023
WDR5	WDR5	-0.263552	9.76935	2.01129	0.32187	0.913023
ENSCSAG00000015908	ENSCSAG00000015908	-0.263326	9.84556	1.81616	0.271046	0.896766
MED19	MED19	-0.2633	9.84947	1.4839	0.307985	0.913023
PDLIM2	PDLIM2	0.263265	9.81379	1.61349	0.313461	0.913023
CACYBP	CACYBP	0.263156	10.2661	1.92507	0.303139	0.911781
ZC3H13	ZC3H13	0.263006	9.84516	2.04845	0.234379	0.868017
MND1	MND1	-0.262822	9.75101	3.83534	0.230039	0.865408
PDCD10	PDCD10	0.262775	9.96861	1.58562	0.282562	0.903793
PRKAG2	PRKAG2	0.262755	10.0042	5.39612	0.0307594	0.52786
NABP2	NABP2	-0.262688	9.79316	2.09954	0.285127	0.903793
NDUFB11	NDUFB11	0.262684	10.2265	3.19583	0.201661	0.834526
PPFIA1	PPFIA1	-0.262632	9.81057	3.14094	0.176615	0.825144
AP3B1	AP3B1	-0.262623	9.77513	2.02768	0.30684	0.913023
DCP1A	DCP1A	0.261969	9.76354	3.47703	0.209976	0.839017
BLVRA	BLVRA	-0.261914	9.80936	3.30918	0.167178	0.812854
ISOC2	ISOC2	-0.261914	9.75184	2.91352	0.275486	0.900144
PAFAH1B1	PAFAH1B1	-0.261833	9.75017	2.46617	0.314665	0.913023
ITPRIPL1	ITPRIPL1	0.261814	9.73922	9.55645	0.0702987	0.67975
ENSCSAG00000011466	ENSCSAG00000011466	-0.261701	9.77966	2.23217	0.280753	0.903793
FXN	FXN	-0.261661	9.78745	1.72559	0.33778	0.913023
FRS2	FRS2	0.261538	9.7192	3.52038	0.380333	0.919197
VRK1	VRK1	0.261534	9.79276	2.30646	0.268105	0.89567
ERCC6	ERCC6	0.261488	9.75226	3.491	0.22785	0.864312
TUBGCP4	TUBGCP4	-0.261369	9.76395	3.20634	0.222076	0.857516
EIF1	EIF1	0.261199	11.0178	4.81524	0.0738686	0.688
TBC1D17	TBC1D17	-0.261111	9.75394	1.97461	0.363491	0.913321
ORC6	ORC6	0.261016	9.80896	1.9906	0.295683	0.909039
LPIN2	LPIN2	0.26073	9.76976	2.23103	0.293549	0.907555
PARL	PARL	-0.260576	9.8369	1.16523	0.39084	0.922873
SLC7A5	SLC7A5	-0.260503	9.75436	2.66773	0.288087	0.904162
ZNF410	ZNF410	0.260423	9.75687	1.82692	0.371827	0.917072
SNX7	SNX7	-0.26038	9.75101	0.96007	0.532734	0.949427
EIF3I	EIF3I	0.260143	10.2457	3.5899	0.190106	0.825359
ARFGAP3	ARFGAP3	-0.260024	9.81299	1.421	0.350247	0.913023
BRD2	BRD2	0.259472	9.82937	1.42644	0.333751	0.913023
ACE	ACE	0.259453	9.80533	2.52236	0.222102	0.857516
GRSF1	GRSF1	0.259439	9.84084	1.66389	0.293101	0.907555
MDH1	MDH1	0.259409	10.24	2.62935	0.251266	0.887311
ENSCSAG00000015577	ENSCSAG00000015577	-0.25927	9.9033	1.62413	0.270042	0.896766
ATP5F1A	ATP5F1A	0.259229	10.543	4.6795	0.131567	0.771088
CWC25	CWC25	-0.259223	9.80331	3.75757	0.148471	0.796904
PHLDB1	PHLDB1	0.259141	9.8218	1.4266	0.341685	0.913023
DHFR	DHFR	-0.258726	9.77596	1.74313	0.378379	0.919194
TSPAN3	TSPAN3	-0.258524	10.1253	2.46407	0.253542	0.892832
ENSCSAG00000018127	ENSCSAG00000018127	0.25848	9.75645	0.636414	0.611884	0.962162
PEA15	PEA15	-0.258375	9.76935	1.85348	0.342139	0.913023
PSMB3	PSMB3	-0.258366	10.3494	1.83718	0.353496	0.913023
MSH6	MSH6	0.258306	9.93688	0.333548	0.647482	0.966693
FPGS	FPGS	-0.258231	9.79967	1.73909	0.314106	0.913023
IQCE	IQCE	-0.257983	9.76187	2.33312	0.300381	0.91048
TMEM243	TMEM243	0.257972	9.7627	2.97449	0.248611	0.883539
RAB14	RAB14	-0.257962	9.88851	1.7317	0.26193	0.893487
PEPD	PEPD	-0.257763	9.85574	2.0687	0.239994	0.872073
NDUFA9	NDUFA9	0.257763	9.88584	1.02754	0.398541	0.925153
PHF1	PHF1	0.257232	9.73583	3.10183	0.304956	0.913023
CCDC88A	CCDC88A	0.257011	9.87703	1.7789	0.263372	0.89475
MIF4GD	MIF4GD	-0.256685	9.84595	1.64665	0.299035	0.91048
ENSCSAG00000015959	ENSCSAG00000015959	0.256658	10.2772	2.81524	0.120631	0.754657
ENSCSAG00000008330	ENSCSAG00000008330	0.256628	9.77842	1.33331	0.407362	0.930329
TXNDC17	TXNDC17	-0.256616	10.0472	1.27054	0.370295	0.917072
DNAAF2	DNAAF2	-0.256568	9.7577	3.15358	0.238169	0.868717
CXorf38	CXorf38	-0.256527	9.78581	1.76839	0.327454	0.913023
AJUBA	AJUBA	-0.25627	9.90141	1.45801	0.287089	0.904162
CCDC34	CCDC34	-0.255984	9.76644	2.04766	0.319202	0.913023
PPP1CA	PPP1CA	0.255804	10.2534	2.7903	0.238178	0.868717
CAPZA2	CAPZA2	-0.255793	10.0273	1.89167	0.23716	0.868717
LRRC47	LRRC47	-0.255551	9.76436	2.24616	0.305284	0.913023
NELFCD	NELFCD	0.255535	9.85885	1.50111	0.305481	0.913023
RCC1L	RCC1L	0.255447	9.82658	2.12464	0.245541	0.879489
ENSCSAG00000001986	ENSCSAG00000001986	-0.255415	12.1699	9.62154	0.00195401	0.13659
ZYX	ZYX	-0.255369	9.88737	1.38152	0.319726	0.913023
ACADVL	ACADVL	0.255345	9.8194	1.5689	0.329855	0.913023
THOP1	THOP1	0.25534	9.78418	2.57591	0.240549	0.872209
STYXL1	STYXL1	-0.255262	9.84044	1.86031	0.273838	0.900144
JAGN1	JAGN1	-0.25523	9.81459	3.43626	0.159276	0.805378
NPNT	NPNT	-0.255056	9.9668	1.63016	0.236794	0.868717
SUGP2	SUGP2	0.255029	9.76354	2.55293	0.277791	0.902154
MAN1A2	MAN1A2	-0.254974	9.81097	1.34658	0.36284	0.913321
UBE2E3	UBE2E3	-0.254705	9.79601	1.85556	0.301062	0.911002
CCNT2	CCNT2	-0.25445	9.78786	1.46688	0.38296	0.919516
SF3B3	SF3B3	0.25438	9.89802	1.76039	0.247355	0.881577
MAPT	MAPT	0.254355	9.7681	2.37984	0.283926	0.903793
ENSCSAG00000005841	ENSCSAG00000005841	0.254083	9.80695	2.46832	0.228217	0.86505
ORC5	ORC5	0.254006	9.74639	3.22089	0.256789	0.892964
ENSCSAG00000018578	ENSCSAG00000018578	-0.253834	9.98756	1.86219	0.220061	0.857516
ARSJ	ARSJ	0.253739	9.77925	5.70367	0.0842272	0.701345
ENSCSAG00000009551	ENSCSAG00000009551	0.253379	9.94863	1.57336	0.285115	0.903793
CDC73	CDC73	0.253322	9.77059	2.2611	0.288255	0.904162
MRE11	MRE11	-0.253226	9.74681	3.63109	0.236799	0.868717
PBRM1	PBRM1	0.253157	9.78417	1.68127	0.347775	0.913023
NSUN2	NSUN2	0.252658	9.819	1.75457	0.291806	0.907555
ACADM	ACADM	0.252657	9.85027	1.65124	0.302915	0.911723
ZNF24	ZNF24	-0.252429	9.83253	1.44306	0.332256	0.913023
TRA2A	TRA2A	-0.252324	9.80169	1.45037	0.358206	0.913321
CD3EAP	CD3EAP	-0.252263	9.78622	1.62692	0.351996	0.913023
ENSCSAG00000002719	ENSCSAG00000002719	-0.2522	9.75017	2.30568	0.330269	0.913023
TAPBPL	TAPBPL	-0.251894	9.7899	0.20008	0.744093	0.975982
PHF6	PHF6	0.251728	9.83966	1.26062	0.367903	0.916118
MCFD2	MCFD2	0.251628	9.9908	1.38442	0.316478	0.913023
CTSA	CTSA	0.251592	9.94497	0.914569	0.432403	0.934185
LSM10	LSM10	-0.251578	9.85417	3.45608	0.132715	0.77626
ENSCSAG00000010759	ENSCSAG00000010759	-0.251533	9.85807	2.09065	0.248569	0.883539
CRYZL1	CRYZL1	0.251375	9.79398	1.47392	0.365361	0.914648
PTAR1	PTAR1	0.251231	9.74639	5.27344	0.1521	0.799796
G3BP1	G3BP1	-0.251093	10.1305	2.39833	0.226287	0.864307
LINS1	LINS1	0.250955	9.72988	1.27351	0.541181	0.952689
PDLIM7	PDLIM7	-0.250867	9.9254	0.900512	0.422445	0.931311
HECTD1	HECTD1	0.25085	9.96247	2.41545	0.163204	0.807109
OPA1	OPA1	0.250807	9.81419	1.58793	0.325702	0.913023
NAXE	NAXE	0.250763	10.2746	3.80351	0.189476	0.825163
MRPL53	MRPL53	-0.250691	9.87626	1.94569	0.246625	0.881248
ENSCSAG00000002230	ENSCSAG00000002230	-0.250466	9.84202	1.29688	0.375954	0.918109
ENSCSAG00000006832	ENSCSAG00000006832	0.250442	10.0011	1.70624	0.286049	0.904162
ENSCSAG00000005360	ENSCSAG00000005360	-0.250327	10.2871	1.9529	0.342023	0.913023
DAP3	DAP3	0.249968	9.82937	1.39903	0.354633	0.913023
MRPL36	MRPL36	-0.249954	9.78254	0.97556	0.477382	0.941581
BUD23	BUD23	0.249942	10.0962	2.18172	0.271801	0.897231
ENSCSAG00000015718	ENSCSAG00000015718	0.249896	9.81178	1.75532	0.299755	0.91048
AQR	AQR	0.249688	9.77843	1.5568	0.370164	0.917072
ENSCSAG00000015403	ENSCSAG00000015403	0.249548	9.78336	4.69691	0.121421	0.756195
TPD52L2	TPD52L2	0.249533	9.8218	2.09212	0.25842	0.892964
ERCC1	ERCC1	-0.249434	9.77678	0.504354	0.615262	0.96226
MET	MET	0.249433	9.95884	1.80374	0.229327	0.865143
NEDD4	NEDD4	-0.249401	9.78418	1.80664	0.323576	0.913023
ENSCSAG00000014175	ENSCSAG00000014175	-0.249003	10.318	2.38274	0.240503	0.872209
REEP3	REEP3	-0.248963	9.84241	1.28564	0.346691	0.913023
KMT5B	KMT5B	0.24894	9.75059	1.43404	0.448548	0.936737
ENSCSAG00000007461	ENSCSAG00000007461	-0.248417	10.6441	5.88529	0.0647084	0.67702
FNBP4	FNBP4	0.24841	9.9239	2.11666	0.199023	0.832307
NUDT5	NUDT5	-0.248348	9.84044	1.99938	0.257373	0.892964
NSMCE4A	NSMCE4A	0.24821	9.86739	1.4661	0.32498	0.913023
BAX	BAX	0.248202	10.0404	1.308	0.323005	0.913023
RNF149	RNF149	0.247949	9.90066	1.52389	0.288336	0.904162
MYOF	MYOF	-0.247686	9.87203	1.66542	0.267124	0.895346
SLC39A10	SLC39A10	0.247669	9.99929	1.34855	0.306691	0.913023
CCDC43	CCDC43	0.247594	9.75812	1.16106	0.476977	0.941581
ENSCSAG00000009229	ENSCSAG00000009229	-0.247499	9.76976	2.59824	0.265015	0.89475
TMEM208	TMEM208	-0.247482	9.94973	1.33364	0.345202	0.913023
STX5	STX5	0.24739	9.7552	1.87724	0.36904	0.917072
NFX1	NFX1	-0.247346	9.77802	1.2688	0.421532	0.930526
BCAR3	BCAR3	0.247312	9.75352	1.55193	0.425044	0.932486
ENSCSAG00000006445	ENSCSAG00000006445	-0.247228	9.85574	1.68599	0.315159	0.913023
SART1	SART1	-0.247166	9.79764	1.5493	0.347237	0.913023
ATP6V1H	ATP6V1H	0.247121	9.79682	1.99208	0.284429	0.903793
NOC3L	NOC3L	0.247118	9.78664	2.04486	0.293514	0.907555
APOBEC3G	APOBEC3G	-0.246856	9.80654	0.396149	0.633089	0.965527
COPS7A	COPS7A	0.246639	9.76104	1.64786	0.386757	0.922672
UPF3B	UPF3B	-0.246608	9.77842	0.800618	0.519894	0.946826
DERA	DERA	0.246477	9.81379	1.45806	0.344881	0.913023
ERI3	ERI3	-0.246456	9.80856	3.07715	0.185543	0.825163
PHIP	PHIP	0.246429	9.90367	1.50706	0.285312	0.903793
RHOT1	RHOT1	-0.246429	9.76187	1.99853	0.338775	0.913023
ENSCSAG00000016048	ENSCSAG00000016048	0.246298	9.85808	1.41269	0.317249	0.913023
ENSCSAG00000004519	ENSCSAG00000004519	-0.246276	9.77141	2.5217	0.270286	0.896766
XRN1	XRN1	-0.246134	9.77966	3.8449	0.161504	0.807109
CHAC2	CHAC2	-0.246055	9.76603	2.06357	0.320032	0.913023
TMEM41A	TMEM41A	0.24605	9.7652	2.04892	0.326402	0.913023
GTF2H1	GTF2H1	-0.245942	9.80087	0.828681	0.481365	0.94239
ENSCSAG00000000541	ENSCSAG00000000541	0.24592	10.6678	2.59571	0.222116	0.857516
MFSD3	MFSD3	-0.245806	9.82619	2.59901	0.204434	0.83631
ENSCSAG00000015504	ENSCSAG00000015504	0.245647	9.88928	1.52455	0.312566	0.913023
BNIP3	BNIP3	-0.245455	9.90444	1.4395	0.305672	0.913023
STK35	STK35	0.245401	9.76893	1.51292	0.385761	0.921377
RCAN3	RCAN3	0.245397	9.76644	2.00727	0.326163	0.913023
ENSCSAG00000009374	ENSCSAG00000009374	0.245354	9.75394	2.38307	0.313447	0.913023
CRK	CRK	-0.245331	9.8162	1.65578	0.310181	0.913023
ESD	ESD	0.245326	10.0049	1.61852	0.285941	0.904162
ABRACL	ABRACL	-0.245249	10.081	1.69176	0.288776	0.904332
CCDC6	CCDC6	-0.245241	9.7813	1.86795	0.318949	0.913023
RANBP3	RANBP3	-0.245237	9.7577	2.34401	0.308402	0.913023
RFK	RFK	0.245233	9.76893	1.94609	0.327445	0.913023
CD58	CD58	0.245213	9.79683	2.01429	0.277793	0.902154
MARCHF7	MARCHF7	0.245172	9.79601	3.34721	0.169832	0.818773
FAM120B	FAM120B	-0.244832	9.78089	1.52624	0.374883	0.918109
EIF1B	EIF1B	-0.244801	10.0168	1.49441	0.266501	0.894915
CPPED1	CPPED1	-0.244578	9.7743	4.39196	0.144329	0.789569
DPP3	DPP3	-0.244293	9.77348	2.33912	0.293764	0.907555
RAB29	RAB29	-0.244254	9.76852	2.05794	0.317323	0.913023
ENSCSAG00000005089	ENSCSAG00000005089	-0.244241	10.2508	0.648264	0.475614	0.941115
MAPKAPK5	MAPKAPK5	0.24412	9.76145	2.53834	0.279661	0.903793
LBR	LBR	-0.244009	9.74849	2.15315	0.359429	0.913321
ZNF107	ZNF107	-0.243978	9.71921	5.47611	0.283237	0.903793
LRPAP1	LRPAP1	0.243909	10.0527	1.8018	0.274362	0.900144
GTF3A	GTF3A	0.243891	10.0102	1.87788	0.224166	0.861896
TNFRSF21	TNFRSF21	0.243778	9.82777	2.44895	0.205726	0.83631
PRPSAP1	PRPSAP1	0.24364	9.79764	2.31555	0.252452	0.890246
GFM1	GFM1	-0.243638	9.83966	1.78452	0.289459	0.904332
FKBP10	FKBP10	-0.243508	9.92726	1.37916	0.319849	0.913023
SELENOT	SELENOT	0.243344	9.99363	1.61727	0.283231	0.903793
BCL7B	BCL7B	0.243274	9.80129	2.48397	0.230813	0.867019
CAV1	CAV1	-0.243177	9.76062	0.706002	0.571195	0.962162
PSIP1	PSIP1	0.242928	10.0676	1.34952	0.35065	0.913023
TOR1AIP1	TOR1AIP1	-0.242865	9.76603	1.79541	0.354885	0.913023
WDHD1	WDHD1	0.242705	9.77183	3.00563	0.236102	0.868717
TM4SF1	TM4SF1	0.242599	10.6874	2.40407	0.121202	0.756195
PSMD12	PSMD12	-0.242575	10.1908	2.57663	0.213068	0.844018
POGK	POGK	-0.242551	9.77017	1.36203	0.418081	0.930329
PLD3	PLD3	0.242504	9.82976	1.50308	0.329841	0.913023
TOR1A	TOR1A	-0.242489	9.7899	1.90146	0.309386	0.913023
PDGFA	PDGFA	-0.242421	9.82937	1.22735	0.375739	0.918109
TUBG1	TUBG1	-0.242394	9.87434	1.59393	0.306316	0.913023
ZDHHC4	ZDHHC4	0.242244	9.75227	2.44065	0.313508	0.913023
H2AX	H2AX	-0.242222	9.76769	0.405949	0.679833	0.973246
SMARCC2	SMARCC2	0.242205	9.79357	1.43542	0.371668	0.917072
XPO1	XPO1	0.242025	9.79153	0.906406	0.476984	0.941581
TAGLN	TAGLN	-0.241964	9.75227	6.12113e-06	0.998753	0.999544
PPP4R1	PPP4R1	0.241942	9.8025	1.63841	0.324478	0.913023
KIAA1217	KIAA1217	-0.241913	9.76644	4.27555	0.157596	0.805185
VPS72	VPS72	0.241885	9.79153	1.02907	0.455351	0.936737
ENSCSAG00000008760	ENSCSAG00000008760	0.241853	9.84123	1.48043	0.313977	0.913023
VPS29	VPS29	-0.241808	9.93873	1.39374	0.344286	0.913023
DNAJC1	DNAJC1	-0.241801	9.78704	2.20978	0.269553	0.896766
ZNF800	ZNF800	0.241624	9.72945	8.24605	0.116311	0.747337
EMC6	EMC6	0.241532	10.0035	1.52152	0.288319	0.904162
SEC62	SEC62	0.241458	9.84909	1.39459	0.323019	0.913023
PARP3	PARP3	0.241239	9.78663	1.64464	0.344278	0.913023
WASHC4	WASHC4	0.241233	9.95883	2.26701	0.180456	0.825144
HAGH	HAGH	-0.241228	9.8824	1.32282	0.323439	0.913023
UBR5	UBR5	0.241074	9.89612	1.51955	0.281891	0.903793
AGRN	AGRN	-0.240948	9.79235	1.74827	0.330137	0.913023
HSPBP1	HSPBP1	0.240834	9.80816	2.98257	0.19643	0.828562
AP2A2	AP2A2	-0.24081	9.79723	1.39264	0.367499	0.916118
VTA1	VTA1	-0.240714	9.79439	1.46725	0.361507	0.913321
ENSCSAG00000003930	ENSCSAG00000003930	0.240591	9.75728	2.37168	0.306908	0.913023
ENSCSAG00000007560	ENSCSAG00000007560	0.240558	10.3741	3.57704	0.152065	0.799796
PDF	PDF	-0.240529	9.80453	1.40503	0.360417	0.913321
MVB12A	MVB12A	0.240391	9.83254	1.58679	0.312544	0.913023
FBXW2	FBXW2	0.240377	9.75436	2.30915	0.319398	0.913023
RNF13	RNF13	0.24035	9.77595	2.02347	0.312685	0.913023
RRP1	RRP1	0.240146	9.78377	1.61279	0.361019	0.913321
DNAJC25	DNAJC25	0.24014	9.7602	1.65365	0.392756	0.924338
POGZ	POGZ	0.240079	9.79966	3.42166	0.168677	0.815868
ACTL6A	ACTL6A	0.240034	9.75979	0.6248	0.600527	0.962162
PBDC1	PBDC1	0.240016	9.78499	1.86898	0.321011	0.913023
CLTCL1	CLTCL1	-0.239775	9.77801	1.80368	0.332831	0.913023
QDPR	QDPR	0.239719	9.96246	1.87135	0.256543	0.892964
PTPN4	PTPN4	-0.239388	9.74681	0.683885	0.611272	0.962162
PABPN1	PABPN1	-0.239304	9.8162	2.03829	0.265336	0.89475
ENSCSAG00000019536	ENSCSAG00000019536	0.239218	9.78213	0.475873	0.621751	0.963539
MCUR1	MCUR1	0.239052	9.96932	1.51994	0.275738	0.900144
FBXO7	FBXO7	-0.239033	9.86971	1.45938	0.307776	0.913023
MOSPD3	MOSPD3	-0.239029	9.80452	1.41564	0.368019	0.916118
ADAM17	ADAM17	0.23874	9.7899	1.91019	0.311777	0.913023
MTHFD1	MTHFD1	0.238674	9.88966	1.71956	0.28909	0.904332
HPRT1	HPRT1	0.238633	10.1198	2.66693	0.21779	0.855287
EPCAM	EPCAM	0.238584	9.98725	0.527884	0.558529	0.957925
MED17	MED17	-0.238579	9.74765	2.5745	0.31044	0.913023
HP1BP3	HP1BP3	-0.238448	9.8436	1.41056	0.333305	0.913023
YME1L1	YME1L1	0.238427	9.80816	2.49719	0.225194	0.862941
TMEM134	TMEM134	0.238405	9.7627	1.44086	0.41693	0.930329
NEURL3	NEURL3	0.23813	9.76229	15.8364	0.00776622	0.321624
FBL	FBL	-0.238123	10.0642	1.94162	0.242732	0.875057
GPR108	GPR108	0.238084	9.77842	1.72675	0.339736	0.913023
BAIAP2L1	BAIAP2L1	0.237977	9.77513	2.26831	0.287756	0.904162
RBM19	RBM19	-0.237685	9.78295	1.71159	0.339924	0.913023
MGAT1	MGAT1	-0.237639	9.78541	1.58175	0.357301	0.913023
SRP68	SRP68	0.237619	9.89877	1.08205	0.382963	0.919516
TMEM87A	TMEM87A	0.237592	9.75729	1.80409	0.369268	0.917072
APH1A	APH1A	-0.237462	9.97615	1.73231	0.236662	0.868717
ENSCSAG00000019503	ENSCSAG00000019503	-0.237311	9.75518	2.94294	0.261839	0.893487
ENSCSAG00000000206	ENSCSAG00000000206	0.237253	9.81177	1.12694	0.379721	0.919197
HOXA9	HOXA9	-0.237155	9.98545	2.99117	0.0938809	0.715367
TMEM222	TMEM222	-0.237139	9.79519	1.24099	0.399477	0.926321
HKDC1	HKDC1	0.237131	10.3208	2.309	0.128808	0.762053
COMMD10	COMMD10	0.236946	9.84399	1.47579	0.313215	0.913023
PELP1	PELP1	0.236811	9.79235	1.65318	0.340334	0.913023
DCTN3	DCTN3	-0.236798	9.96788	1.32953	0.328421	0.913023
NDUFS7	NDUFS7	-0.236726	9.95592	2.03399	0.235596	0.868717
DDX20	DDX20	0.236598	9.75979	1.82149	0.364988	0.914478
ENSCSAG00000019437	ENSCSAG00000019437	0.236571	9.79072	1.25214	0.422334	0.931311
UGCG	UGCG	0.236291	9.89612	2.78922	0.149292	0.7984
RAB9A	RAB9A	-0.236097	9.76852	1.35151	0.421307	0.930455
ENSCSAG00000002334	ENSCSAG00000002334	-0.235915	9.74218	1.59005	0.444426	0.936737
MED8	MED8	-0.235864	9.8174	1.31803	0.366209	0.915029
GALE	GALE	0.235825	9.90105	0.695435	0.485282	0.94239
RIPOR1	RIPOR1	-0.235824	9.82419	1.75839	0.291848	0.907555
ATP6V1G1	ATP6V1G1	0.235712	10.0949	2.00126	0.244714	0.877154
RER1	RER1	-0.235707	10.0032	1.36029	0.345753	0.913023
SLC4A4	SLC4A4	0.235688	9.8487	2.26325	0.207839	0.837204
ENSCSAG00000016314	ENSCSAG00000016314	-0.235684	9.76561	6.13262	0.0985424	0.717394
CRCP	CRCP	-0.235553	9.81419	1.80888	0.292098	0.907555
TMCC1	TMCC1	-0.235497	9.79275	1.07701	0.435143	0.934233
PISD	PISD	0.235385	9.76769	1.13541	0.46401	0.936737
AHI1	AHI1	-0.235324	9.75436	0.759039	0.582656	0.962162
ENSCSAG00000006256	ENSCSAG00000006256	-0.235269	11.4739	6.74342	0.0174035	0.453753
SRGAP1	SRGAP1	0.235241	9.74849	1.71037	0.407538	0.930329
ENSCSAG00000006746	ENSCSAG00000006746	-0.235175	9.77513	5.70164	0.0988756	0.717394
RNF114	RNF114	-0.235011	9.821	1.06427	0.409809	0.930329
IER2	IER2	0.234914	10.3434	2.97497	0.0847393	0.701345
ENSCSAG00000013566	ENSCSAG00000013566	-0.234861	9.8025	7.28812	0.043147	0.58596
ZKSCAN1	ZKSCAN1	-0.234481	9.77513	1.16289	0.444976	0.936737
LGALS1	LGALS1	0.234401	11.8204	3.05523	0.0806541	0.694429
DAZAP2	DAZAP2	-0.234286	9.99115	1.5198	0.307018	0.913023
AFF1	AFF1	0.234284	9.73795	0.0801801	0.868336	0.986898
NPTN	NPTN	-0.234221	9.77224	1.1136	0.458771	0.936737
ENSCSAG00000000307	ENSCSAG00000000307	-0.233774	9.76062	7.27714	0.0763154	0.69153
CDHR2	CDHR2	0.233749	9.77596	1.84584	0.328889	0.913023
AP1S1	AP1S1	-0.233735	10.5101	2.95461	0.212427	0.842144
ENSCSAG00000019422	ENSCSAG00000019422	-0.233697	9.82538	1.41291	0.352543	0.913023
ANXA6	ANXA6	-0.233695	9.79072	2.26071	0.264922	0.89475
ENSCSAG00000013649	ENSCSAG00000013649	-0.233552	10.1453	1.92327	0.296187	0.909433
SLU7	SLU7	0.233336	9.76312	2.1988	0.314158	0.913023
USE1	USE1	-0.233297	9.75101	1.01553	0.519864	0.946826
USP39	USP39	0.233173	9.8162	1.53029	0.333104	0.913023
RAB11FIP2	RAB11FIP2	0.233156	9.83055	9.64741	0.0141694	0.408063
BLOC1S2	BLOC1S2	-0.233127	9.85495	1.12928	0.374081	0.918109
UQCC3	UQCC3	-0.233092	9.8234	2.07336	0.269197	0.896766
UBE2I	UBE2I	0.232934	10.1812	1.84159	0.340483	0.913023
CUEDC2	CUEDC2	-0.232887	9.91758	1.55623	0.29952	0.91048
IARS1	IARS1	0.232642	9.86158	1.18633	0.367275	0.916118
HIBCH	HIBCH	0.232537	9.76146	1.85623	0.353418	0.913023
ENSCSAG00000013792	ENSCSAG00000013792	0.232503	9.85613	1.38279	0.324367	0.913023
ENSCSAG00000018600	ENSCSAG00000018600	0.232493	10.4982	2.37754	0.242316	0.874757
VTI1B	VTI1B	0.232466	9.82539	1.29802	0.361993	0.913321
PMPCA	PMPCA	-0.232444	9.86662	1.30472	0.346011	0.913023
ENSCSAG00000017081	ENSCSAG00000017081	0.232433	9.87434	1.52829	0.306418	0.913023
PRADC1	PRADC1	0.23243	9.785	2.29878	0.276964	0.902069
MIA3	MIA3	-0.232343	9.79276	1.49107	0.36057	0.913321
RGL1	RGL1	0.232267	9.77142	4.03338	0.163233	0.807109
ZMYM2	ZMYM2	0.23216	9.77471	1.71701	0.358504	0.913321
PPIF	PPIF	0.232143	9.93799	1.3206	0.327982	0.913023
NOL7	NOL7	0.232059	9.84281	1.06616	0.399302	0.926321
UTP23	UTP23	0.231661	9.81258	1.30983	0.373071	0.918007
ENSCSAG00000005547	ENSCSAG00000005547	-0.231658	9.8984	1.05314	0.385596	0.921377
CCNQ	CCNQ	0.231271	9.85105	1.42364	0.320068	0.913023
RPL30	RPL30	-0.230878	11.2223	5.80457	0.0274692	0.513694
TUSC2	TUSC2	0.230769	9.78868	2.19026	0.277399	0.902069
DNAJC2	DNAJC2	-0.230653	9.87472	1.22766	0.344387	0.913023
TIMELESS	TIMELESS	0.230626	9.74681	1.60927	0.429875	0.934185
TERF2IP	TERF2IP	0.230572	9.83254	1.81467	0.273927	0.900144
CD55	CD55	-0.230426	9.76312	2.09573	0.327848	0.913023
APOE	APOE	0.230285	10.8166	1.82487	0.197045	0.82974
ENSCSAG00000010332	ENSCSAG00000010332	-0.230004	9.75728	0.00711518	0.956527	0.997002
MGMT	MGMT	0.229989	9.78826	2.18779	0.279174	0.903793
ABCB7	ABCB7	0.229912	9.7627	1.46831	0.41122	0.930329
NTHL1	NTHL1	0.229832	9.74597	0.033989	0.911069	0.988327
ME2	ME2	-0.229715	10.038	1.5983	0.259665	0.893487
POMP	POMP	-0.229711	10.169	0.980683	0.480651	0.94239
MTX2	MTX2	0.229691	9.85534	1.30953	0.344176	0.913023
ACBD5	ACBD5	0.229668	9.76354	1.76834	0.36374	0.913321
CCDC59	CCDC59	0.229646	9.79683	1.6907	0.325162	0.913023
REV3L	REV3L	0.229353	9.78417	0.346091	0.682186	0.973246
CMAS	CMAS	0.229265	9.79845	1.5504	0.355477	0.913023
GINS1	GINS1	0.229194	9.84045	0.210732	0.727828	0.975982
SMS	SMS	0.229086	10.2238	1.6693	0.328247	0.913023
ZNF462	ZNF462	0.229076	9.76686	0.478689	0.63777	0.965873
TRAPPC3	TRAPPC3	0.229068	9.83966	1.38737	0.342754	0.913023
ENSCSAG00000004698	ENSCSAG00000004698	-0.228929	9.79235	1.55178	0.351585	0.913023
NUAK2	NUAK2	0.228802	9.9339	1.97726	0.203751	0.83631
SEC11A	SEC11A	-0.228573	10.114	1.00571	0.465793	0.936737
BYSL	BYSL	-0.22851	9.77513	2.05777	0.310943	0.913023
PLS3	PLS3	-0.228499	9.76021	0.395689	0.679123	0.973246
ENSCSAG00000000619	ENSCSAG00000000619	0.228452	9.9172	1.22319	0.339997	0.913023
CDC40	CDC40	-0.228392	9.79561	1.38039	0.373292	0.918007
ASAH1	ASAH1	-0.228312	9.79561	0.890002	0.482857	0.94239
NOP58	NOP58	-0.228297	10.0014	1.54009	0.270475	0.896766
TXN2	TXN2	0.228199	9.8608	1.41784	0.325475	0.913023
ECT2	ECT2	-0.228152	9.83175	0.17379	0.762996	0.975982
POLR3H	POLR3H	-0.227981	9.86002	1.1519	0.376674	0.918109
RBM26	RBM26	-0.227957	9.77389	0.54767	0.605125	0.962162
B2M	B2M	0.227951	10.6671	4.08231	0.0928238	0.711167
ENSCSAG00000012494	ENSCSAG00000012494	0.227804	9.91421	2.10078	0.261388	0.893487
REST	REST	0.227542	9.78048	1.6484	0.361738	0.913321
COIL	COIL	0.227319	9.77265	1.98013	0.317177	0.913023
HIP1R	HIP1R	0.22719	9.77141	1.64105	0.365604	0.914648
KAT2A	KAT2A	0.227114	9.75394	2.09009	0.349454	0.913023
TYMS	TYMS	-0.227088	10.1224	1.70072	0.302321	0.911723
DDX1	DDX1	0.227072	9.89004	1.51491	0.3073	0.913023
EMX2	EMX2	0.227045	9.79316	2.7473	0.212196	0.841895
FUS	FUS	0.227016	10.1927	1.96919	0.220056	0.857516
IFI27L2	IFI27L2	0.227001	9.86932	1.36725	0.323098	0.913023
OLA1	OLA1	-0.22693	10.0217	1.61893	0.260191	0.893487
ENSCSAG00000003541	ENSCSAG00000003541	-0.226906	9.83095	0.658365	0.541989	0.953155
ATG101	ATG101	0.22665	9.86739	1.63702	0.279307	0.903793
ENSCSAG00000008475	ENSCSAG00000008475	0.226641	9.78254	2.6733	0.240055	0.872073
NGDN	NGDN	0.226378	9.78868	1.64264	0.343076	0.913023
GADD45GIP1	GADD45GIP1	0.226307	10.1143	1.52986	0.367368	0.916118
EMC2	EMC2	0.226296	9.75686	1.94456	0.356348	0.913023
YIF1A	YIF1A	0.226264	9.89802	0.272119	0.670749	0.972038
NCAPD2	NCAPD2	0.226209	9.78704	3.16552	0.218518	0.855838
SEC13	SEC13	0.226133	9.96536	1.21189	0.364294	0.913651
COLGALT1	COLGALT1	-0.225806	9.76021	2.14436	0.328322	0.913023
DECR2	DECR2	-0.225755	9.77183	1.53902	0.381405	0.919197
COA4	COA4	0.225595	9.83135	0.896001	0.448261	0.936737
DDX54	DDX54	0.225543	9.81579	1.20076	0.391266	0.923085
USO1	USO1	-0.225523	9.81138	1.19908	0.395258	0.924486
NUDT16L1	NUDT16L1	-0.225512	9.77224	2.22917	0.296986	0.91048
PIAS4	PIAS4	0.225379	9.76478	2.01924	0.329234	0.913023
SGO2	SGO2	0.225338	9.79561	4.02127	0.159477	0.805585
PSMB6	PSMB6	-0.225306	10.2074	1.98594	0.333103	0.913023
LSM2	LSM2	-0.225254	10.022	1.63194	0.272368	0.898509
SEPTIN10	SEPTIN10	-0.225178	9.97832	1.13361	0.36309	0.913321
NET1	NET1	0.225173	9.83095	1.1557	0.38031	0.919197
BID	BID	0.225011	9.74723	13.022	0.0190565	0.462792
RAB6A	RAB6A	-0.225002	9.86041	1.26501	0.343213	0.913023
PPDPF	PPDPF	-0.224838	10.8244	4.35353	0.13336	0.77626
C6orf136	C6orf136	0.224545	9.82578	2.83396	0.181555	0.825144
ADAP2	ADAP2	0.224504	9.77058	1.68654	0.362945	0.913321
ID3	ID3	0.224355	9.87817	1.309	0.289473	0.904332
LSR	LSR	0.224213	9.93688	1.40895	0.300707	0.91048
FARSA	FARSA	0.22419	9.85144	1.12984	0.392602	0.924338
GOLT1B	GOLT1B	0.224135	9.75895	2.11161	0.332128	0.913023
AKIP1	AKIP1	-0.224134	9.77884	1.59213	0.362294	0.913321
TXNDC9	TXNDC9	0.224064	9.90481	1.14935	0.362697	0.913321
GSPT1	GSPT1	0.224038	9.84909	1.40406	0.330784	0.913023
GADD45B	GADD45B	-0.223983	10.4847	3.59524	0.0581111	0.657407
SEC31A	SEC31A	-0.223542	9.84202	1.32842	0.349019	0.913023
CETN3	CETN3	0.223401	9.77595	1.20013	0.446729	0.936737
RPN1	RPN1	-0.223226	10.074	1.42691	0.346062	0.913023
PSMG4	PSMG4	-0.223213	9.80291	1.13774	0.416803	0.930329
ENSCSAG00000000791	ENSCSAG00000000791	-0.223176	9.74932	1.79166	0.393272	0.924486
TSPAN2	TSPAN2	-0.22297	9.8361	1.07625	0.393628	0.924486
NOLC1	NOLC1	-0.222947	9.96283	2.08432	0.238153	0.868717
EBAG9	EBAG9	0.222886	9.76145	1.39994	0.424231	0.932119
CS	CS	-0.222869	10.0452	1.44555	0.304004	0.912672
CAPN2	CAPN2	-0.22276	10.2923	1.97008	0.281921	0.903793
ATP10D	ATP10D	0.222702	9.79031	0.548074	0.583654	0.962162
SF3A2	SF3A2	-0.222625	9.93356	1.46598	0.282455	0.903793
CHCHD6	CHCHD6	-0.22251	9.77924	3.35429	0.193726	0.828141
GLRX3	GLRX3	0.222506	9.9993	1.2955	0.348686	0.913023
INTS2	INTS2	-0.222501	9.75853	2.09868	0.331275	0.913023
PMS2	PMS2	-0.222477	9.74723	2.38766	0.335148	0.913023
TADA2A	TADA2A	0.222311	9.78623	1.46888	0.370538	0.917072
TARBP2	TARBP2	0.222289	9.77472	1.51249	0.381178	0.919197
ENSCSAG00000015723	ENSCSAG00000015723	0.22223	9.78048	1.22416	0.424728	0.932486
CKAP2L	CKAP2L	0.222082	9.817	3.20276	0.176792	0.825144
MYEF2	MYEF2	0.222074	9.75729	2.12972	0.336255	0.913023
DDX47	DDX47	-0.221851	9.77307	1.52396	0.381566	0.919197
INSIG1	INSIG1	0.221685	9.81259	0.427308	0.606121	0.962162
STRAP	STRAP	-0.221571	9.88623	1.03755	0.388084	0.922672
PSMA3	PSMA3	-0.221501	10.1573	1.26813	0.40471	0.92958
TEDC1	TEDC1	-0.221422	9.84281	1.26286	0.352787	0.913023
YWHAH	YWHAH	0.221343	9.96246	2.55146	0.192013	0.826062
SRSF10	SRSF10	-0.221146	9.78745	1.33984	0.390166	0.922672
GTF2H4	GTF2H4	-0.220912	9.86621	1.19154	0.353853	0.913023
UBA5	UBA5	0.220839	9.80936	1.52369	0.336498	0.913023
ENSCSAG00000012347	ENSCSAG00000012347	0.22061	9.91496	1.54016	0.302937	0.911723
TM7SF2	TM7SF2	-0.220532	9.82817	1.30656	0.363797	0.913321
TMEM141	TMEM141	-0.220523	9.85457	1.03286	0.413261	0.930329
PCID2	PCID2	0.220522	9.76146	1.39642	0.425111	0.932486
TMEM123	TMEM123	0.220471	9.90595	0.908958	0.414505	0.930329
PNRC1	PNRC1	-0.220462	9.98972	1.30856	0.287077	0.904162
HAUS2	HAUS2	-0.220444	9.76104	1.51562	0.409356	0.930329
PPM1D	PPM1D	-0.220415	10.0723	3.37399	0.0717806	0.68271
DDX55	DDX55	-0.22041	9.73244	6.22398	0.163322	0.807109
RPS8	RPS8	-0.220283	12.2842	7.33048	0.00684588	0.293203
CSNK2B	CSNK2B	-0.220037	10.447	4.94556	0.101091	0.717394
LMAN2	LMAN2	-0.219931	10.2187	1.80664	0.371932	0.917072
ZNF267	ZNF267	-0.219885	9.74428	25.3694	0.00367	0.206633
TIMM13	TIMM13	0.219806	9.84753	1.40979	0.340303	0.913023
AKIRIN2	AKIRIN2	-0.219789	10	2.17229	0.18138	0.825144
HYI	HYI	0.219678	9.78212	1.39872	0.388321	0.922672
BAG2	BAG2	-0.219514	9.79642	1.4753	0.363151	0.913321
NCKAP5	NCKAP5	0.219441	9.76643	0.631076	0.59419	0.962162
ZNF511	ZNF511	0.219372	9.80412	1.26627	0.385739	0.921377
CHCHD10	CHCHD10	-0.219182	10.7529	4.66762	0.103563	0.723783
HSD17B10	HSD17B10	-0.219125	10.054	1.30846	0.3645	0.913712
IBTK	IBTK	0.218967	9.80411	1.7937	0.304345	0.912672
ENSCSAG00000000708	ENSCSAG00000000708	-0.21895	9.77719	1.38764	0.403942	0.92958
ANO10	ANO10	-0.218946	9.75394	1.95148	0.361416	0.913321
RPTOR	RPTOR	-0.218931	9.74639	1.90683	0.391545	0.923308
FAM136A	FAM136A	-0.21884	10.09	1.69267	0.296054	0.909433
RIC8A	RIC8A	-0.218764	9.78868	1.42945	0.381914	0.919197
FLII	FLII	-0.218724	9.99471	1.26138	0.324802	0.913023
ABL2	ABL2	0.218684	9.771	1.60549	0.419586	0.930329
LRBA	LRBA	-0.218579	9.76893	2.40446	0.280507	0.903793
PATL1	PATL1	-0.218363	9.74006	1.50767	0.459708	0.936737
ENSCSAG00000008322	ENSCSAG00000008322	-0.218225	9.78212	1.37254	0.395748	0.924486
SLAIN2	SLAIN2	0.218138	9.74175	3.36569	0.263292	0.89475
CINP	CINP	-0.218054	9.87779	0.709465	0.493623	0.943649
HIBADH	HIBADH	-0.217824	9.80452	1.02987	0.433968	0.934185
GPATCH8	GPATCH8	-0.21777	9.91535	0.983039	0.379078	0.919197
OAT	OAT	0.217547	9.84753	1.10295	0.415875	0.930329
ASXL2	ASXL2	-0.217533	9.7627	0.865092	0.524683	0.946826
USP46	USP46	-0.217451	9.73116	2.7757	0.352228	0.913023
NIPBL	NIPBL	-0.217434	9.84988	2.53569	0.197698	0.830229
S100A13	S100A13	0.217355	10.3716	3.07648	0.209237	0.839017
PPP2CA	PPP2CA	-0.217267	10.0813	1.99124	0.214762	0.848047
OBSL1	OBSL1	-0.217189	9.83412	1.10629	0.40046	0.927312
TES	TES	0.217171	9.79886	1.01963	0.447637	0.936737
TACC3	TACC3	-0.217063	9.76478	0.00174506	0.979074	0.998222
EFTUD2	EFTUD2	0.216784	10.0414	1.27288	0.358091	0.913321
MED13	MED13	0.216636	9.78253	1.54155	0.377315	0.918274
MPG	MPG	0.216208	9.77761	2.37914	0.278816	0.903793
APH1B	APH1B	-0.216135	9.75142	2.48188	0.309678	0.913023
BUB3	BUB3	0.215865	9.9228	1.31967	0.340662	0.913023
HELZ	HELZ	0.215593	9.79723	1.49545	0.35315	0.913023
COA1	COA1	-0.215582	9.83769	1.47642	0.338166	0.913023
ZMYND11	ZMYND11	-0.215453	9.7531	1.83346	0.381414	0.919197
VAV3	VAV3	0.215379	9.74974	2.81305	0.28335	0.903793
SUPV3L1	SUPV3L1	0.215375	9.85418	1.9618	0.248051	0.883396
PID1	PID1	0.215345	9.8218	0.910437	0.435639	0.934899
EZH2	EZH2	0.215253	9.83294	1.46483	0.338312	0.913023
CXXC1	CXXC1	0.215184	9.78459	1.52063	0.370562	0.917072
SNX9	SNX9	0.215126	9.77141	1.49445	0.390442	0.922672
ERCC5	ERCC5	-0.21501	9.83096	1.32089	0.354197	0.913023
TOP1	TOP1	-0.214998	9.97221	1.58868	0.260813	0.893487
PSMD11	PSMD11	0.214718	10.1627	2.21687	0.266814	0.894915
SMARCA1	SMARCA1	0.214707	9.8234	1.92629	0.273783	0.900144
ATP6V0C	ATP6V0C	-0.214554	10.5514	3.8393	0.115176	0.744878
OCIAD2	OCIAD2	-0.21435	9.83373	0.755459	0.501777	0.946331
FAM204A	FAM204A	-0.21431	9.79967	1.22055	0.397781	0.925153
CHURC1	CHURC1	0.214264	9.91159	1.4586	0.321561	0.913023
POLR2I	POLR2I	-0.214215	9.83215	0.732449	0.4958	0.943649
MED25	MED25	-0.21416	9.78417	1.28825	0.403889	0.92958
ENSCSAG00000005068	ENSCSAG00000005068	-0.214154	9.96428	0.149069	0.737187	0.975982
PTRH2	PTRH2	-0.213989	9.8534	1.85554	0.271482	0.896766
CHORDC1	CHORDC1	-0.213952	9.79683	1.06374	0.434013	0.934185
ENSCSAG00000010119	ENSCSAG00000010119	0.213876	10.0321	0.781128	0.477672	0.941581
KLHDC3	KLHDC3	0.213619	9.7577	2.30188	0.315664	0.913023
ANAPC7	ANAPC7	-0.213527	9.78581	0.813713	0.510718	0.946826
TXNL1	TXNL1	-0.213419	10.0028	1.418	0.304295	0.912672
EIF3D	EIF3D	-0.213417	10.0056	1.35277	0.329789	0.913023
SETX	SETX	0.213313	9.83728	0.888566	0.43744	0.935734
MKI67	MKI67	0.213307	10.0311	2.80797	0.157414	0.805185
COX16	COX16	0.213183	9.87511	0.974293	0.417959	0.930329
ARL8B	ARL8B	0.213041	9.83966	1.27197	0.356504	0.913023
ENSCSAG00000005116	ENSCSAG00000005116	-0.212764	9.71405	0.843647	0.690054	0.973246
MRPL15	MRPL15	0.212635	10.074	0.740761	0.516627	0.946826
IRS2	IRS2	-0.212521	9.75561	0.737804	0.583341	0.962162
NKAP	NKAP	-0.21245	9.76976	1.06354	0.469994	0.93877
ARFIP1	ARFIP1	0.212365	9.76685	1.50762	0.39407	0.924486
SLC66A3	SLC66A3	-0.212345	9.8436	1.94673	0.264481	0.89475
EML4	EML4	0.212285	9.85769	1.12759	0.375927	0.918109
IREB2	IREB2	-0.212225	9.79764	0.868774	0.480452	0.94239
POC1A	POC1A	-0.212188	9.84005	0.95104	0.431365	0.934185
COQ9	COQ9	0.211983	9.91459	1.29051	0.333804	0.913023
ARIH2	ARIH2	0.211924	9.79926	1.45959	0.357204	0.913023
ABCF1	ABCF1	0.211819	9.93946	1.37359	0.300466	0.91048
CDC26	CDC26	0.211739	9.80412	0.869579	0.485027	0.94239
ENSCSAG00000009444	ENSCSAG00000009444	-0.21161	9.87088	0.837241	0.448127	0.936737
MTPAP	MTPAP	0.211251	9.75645	1.63378	0.397172	0.925153
ENSCSAG00000003183	ENSCSAG00000003183	-0.211175	9.77058	1.97534	0.324961	0.913023
ENSCSAG00000007142	ENSCSAG00000007142	0.21109	10.0318	1.42679	0.352749	0.913023
TRPM5	TRPM5	-0.211002	9.77924	1.27955	0.410239	0.930329
RRM2B	RRM2B	-0.210839	9.77677	0.692689	0.547769	0.9564
COX11	COX11	-0.210762	9.817	0.904368	0.450248	0.936737
EIF2AK3	EIF2AK3	0.210556	9.73879	0.0738058	0.87441	0.988327
MCM3	MCM3	0.210528	9.90595	0.42202	0.629257	0.965527
TRIP13	TRIP13	-0.210394	9.81419	1.01074	0.449335	0.936737
EIF6	EIF6	-0.210333	10.2585	1.72842	0.361504	0.913321
PLK1	PLK1	0.210284	9.95593	2.07898	0.265942	0.894915
RBAK	RBAK	0.209986	9.72134	0.0930783	0.885189	0.988327
DAG1	DAG1	-0.20998	9.7899	1.47323	0.369283	0.917072
RPLP2	RPLP2	-0.20946	11.237	8.28749	0.015468	0.428233
IDH2	IDH2	-0.209354	9.89991	1.17617	0.379934	0.919197
MMP1	MMP1	0.20882	9.77183	2.53594	0.229503	0.865143
PIK3CB	PIK3CB	-0.208817	9.74555	1.00662	0.533455	0.949427
ENSCSAG00000011738	ENSCSAG00000011738	-0.208704	9.77843	1.27648	0.415154	0.930329
PDZK1	PDZK1	0.208656	9.8432	0.00066898	0.983229	0.998222
GSTK1	GSTK1	-0.208525	9.8226	1.0935	0.410065	0.930329
GNPTG	GNPTG	-0.208435	9.75729	1.06516	0.495902	0.943649
SRA1	SRA1	0.208426	9.82618	1.97987	0.267852	0.89567
ENSCSAG00000002455	ENSCSAG00000002455	-0.208342	10.086	1.82463	0.322868	0.913023
PSME2	PSME2	-0.208231	10.416	0.0325475	0.898507	0.988327
DDA1	DDA1	0.208192	9.77678	1.66252	0.355534	0.913023
ENSCSAG00000010990	ENSCSAG00000010990	0.208073	9.80089	0.804803	0.498314	0.944779
PFKFB3	PFKFB3	0.208042	9.79031	1.80456	0.324927	0.913023
ARL14EP	ARL14EP	0.207998	9.76146	0.795144	0.548652	0.956752
PIGF	PIGF	0.207779	9.87396	0.983097	0.418617	0.930329
PELO	PELO	0.207735	9.86971	1.83493	0.255933	0.892964
UTP15	UTP15	0.207663	9.76686	1.49714	0.39547	0.924486
ACAP2	ACAP2	-0.20759	9.77925	1.21975	0.425837	0.933451
CDKN1B	CDKN1B	-0.207564	9.81057	1.12413	0.413891	0.930329
SLIRP	SLIRP	0.207545	9.88164	1.39489	0.347282	0.913023
OAZ2	OAZ2	0.207534	9.80493	0.696383	0.524412	0.946826
ATG3	ATG3	0.207513	9.8436	1.14041	0.380663	0.919197
ORC4	ORC4	-0.207492	9.77554	1.24594	0.424299	0.932119
UNC93B1	UNC93B1	0.2074	9.821	1.12508	0.400044	0.926778
CHRDL1	CHRDL1	-0.207378	9.97617	1.33151	0.321668	0.913023
LRRC41	LRRC41	0.207374	9.79967	0.924618	0.466775	0.936737
TNIP2	TNIP2	0.20736	9.79683	0.583208	0.561235	0.960174
CTSH	CTSH	-0.207315	9.75896	1.25651	0.456882	0.936737
IFIT2	IFIT2	-0.207309	9.89574	23.8606	1.13078e-06	0.000404738
ENSCSAG00000004121	ENSCSAG00000004121	0.207266	9.86623	1.12399	0.372536	0.917335
LMTK2	LMTK2	-0.20723	9.79154	1.69621	0.339168	0.913023
CLPX	CLPX	-0.207149	9.80048	1.10746	0.421054	0.930455
PPP1R9A	PPP1R9A	-0.206997	9.78867	0.973587	0.466751	0.936737
INCENP	INCENP	0.206984	9.77761	9.99047	0.0408001	0.58416
OXR1	OXR1	-0.206963	9.79154	1.79908	0.319399	0.913023
RAB34	RAB34	-0.206938	9.86623	1.04115	0.389185	0.922672
TMEM189-UBE2V1	TMEM189-UBE2V1	0.20679	9.94461	1.32021	0.330747	0.913023
CAPG	CAPG	0.206705	10.1068	1.29293	0.37649	0.918109
CBX5	CBX5	0.206385	9.85574	0.762787	0.472892	0.940327
ITSN2	ITSN2	0.206115	9.83254	1.52433	0.315449	0.913023
ENSCSAG00000014399	ENSCSAG00000014399	-0.205796	9.79072	0.826696	0.512686	0.946826
GLT8D1	GLT8D1	0.205656	9.76478	0.761241	0.553126	0.956752
UPP1	UPP1	-0.205577	9.8487	0.874404	0.442861	0.936737
BDP1	BDP1	0.205449	9.83492	1.05753	0.400811	0.927696
BSG	BSG	0.205395	10.3432	2.07778	0.321879	0.913023
NEK9	NEK9	0.205356	9.74975	1.20009	0.486264	0.94275
UGP2	UGP2	-0.205083	9.76104	0.784371	0.552858	0.956752
AP3S1	AP3S1	-0.204959	9.86855	0.614659	0.518247	0.946826
MRPS26	MRPS26	-0.204844	10.1071	1.54842	0.323794	0.913023
SRP14	SRP14	0.204765	10.308	1.90705	0.321808	0.913023
[truncated: 3,012 more rows]

## Sheet: Infected vs Bystander
	genes	logFC	logCPM	F	PValue	FDR
DNAJB1	DNAJB1	-1.97746	9.85077	32.5897	1.33568e-08	2.50556e-05
FCER2	FCER2	-1.67255	9.771	7.59884	0.104364	0.87364
LMCD1	LMCD1	-1.6537	10.0084	32.36	1.50003e-08	2.50556e-05
IL18BP	IL18BP	-1.56688	9.76437	6.36712e-08	0.99988	0.999973
IFIT3	IFIT3	-1.36617	9.83611	46.3908	3.36698e-08	4.21798e-05
PSMB8	PSMB8	-1.32231	10.1061	0.0829189	0.834784	0.998941
IRF1	IRF1	-1.32134	10.4641	40.4657	3.84988e-09	1.92917e-05
HSPB1	HSPB1	-1.26498	10.8238	26.8483	2.45703e-07	0.000175888
SEC14L1	SEC14L1	-1.18413	9.83373	22.2637	0.000150367	0.0470929
ENSCSAG00000011104	ENSCSAG00000011104	-1.16579	9.98403	6.36854	0.0346334	0.718929
ANXA3	ANXA3	-1.1436	9.76644	22.8147	0.00209145	0.268724
ZFAND5	ZFAND5	1.09254	10.0482	24.1218	2.28238e-06	0.00127078
WARS1	WARS1	-1.0925	10.4755	3.97845	0.0617961	0.830007
NUFIP1	NUFIP1	-1.06691	9.77802	22.1111	0.000757083	0.164945
NFKBIA	NFKBIA	1.06297	10.2068	4.07542	0.0436646	0.775826
PARP9	PARP9	-1.05172	9.89385	12.9177	0.0067157	0.456811
ENSCSAG00000006997	ENSCSAG00000006997	-1.03651	9.75853	26.4538	0.000802555	0.167567
MTFMT	MTFMT	1.03004	9.78745	19.3732	0.00127142	0.212369
MITD1	MITD1	-1.00165	9.8025	10.3519	0.0180429	0.627868
SCG5	SCG5	0.999023	9.87048	11.8491	0.00439299	0.423255
H1-3	H1-3	0.9979	10.0404	13.8138	0.000208236	0.0579707
ING2	ING2	0.991982	9.76104	21.0956	0.001895	0.263773
FADS1	FADS1	0.99023	9.96572	20.5814	0.000100206	0.0386256
SERPINB1	SERPINB1	-0.970195	9.93983	8.95243	0.0171919	0.618926
UBE2L6	UBE2L6	-0.969588	9.7952	0.403311	0.676589	0.993576
DTNB	DTNB	-0.966422	9.77389	21.5845	0.00123014	0.212369
RPA2	RPA2	0.9552	9.80533	19.92	0.000966426	0.179362
RASGRP3	RASGRP3	0.942257	9.76021	16.5842	0.00705701	0.461611
ENSCSAG00000013815	ENSCSAG00000013815	-0.940904	9.76395	17.7961	0.00717155	0.461611
CNN3	CNN3	-0.93494	10.1123	11.0003	0.00465371	0.423255
TGM2	TGM2	-0.933389	9.87511	4.56798	0.0890938	0.87364
HSPH1	HSPH1	-0.931155	9.95596	13.2829	0.0006105	0.139055
IL11	IL11	0.927455	10.7065	8.99434	0.00274663	0.325411
GDF15	GDF15	0.915375	10.2277	9.88793	0.00169179	0.242216
ZFP36	ZFP36	-0.913108	9.97507	15.6324	9.82243e-05	0.0386256
IFIT2	IFIT2	-0.910463	9.89574	25.5583	4.74454e-07	0.000297186
MID1	MID1	0.910302	9.75101	10.8616	0.0386709	0.734153
ELF3	ELF3	-0.899906	9.88508	10.8326	0.00449634	0.423255
ENSCSAG00000019310	ENSCSAG00000019310	-0.899465	9.8813	10.0164	0.00167053	0.242216
ENSCSAG00000010250	ENSCSAG00000010250	-0.898521	11.5208	27.7335	1.5655e-07	0.000156895
APOL6	APOL6	-0.897053	9.7776	3.76897	0.153712	0.911494
ASF1A	ASF1A	0.883737	9.77224	15.1102	0.00632933	0.440504
ZC3HAV1	ZC3HAV1	0.879029	10.0046	1.76591	0.184064	0.939756
TAP1	TAP1	-0.877835	10.0014	5.24569	0.11697	0.886498
PLEKHA1	PLEKHA1	0.876106	9.80977	12.4613	0.00631002	0.440504
SIPA1	SIPA1	-0.867795	9.75854	17.272	0.00573829	0.435675
IFI35	IFI35	-0.867489	10.0021	8.17405	0.0202721	0.647027
PTK2	PTK2	-0.862054	9.7813	12.2561	0.0109014	0.537809
LAT	LAT	0.859678	9.88125	12.4825	0.00295665	0.32924
RGS9	RGS9	-0.859432	9.74133	18.8986	0.00924528	0.494551
SERPINH1	SERPINH1	-0.854423	10.0736	15.2284	0.000899765	0.173412
PXN	PXN	-0.852987	9.81539	11.3866	0.00800657	0.482744
CITED2	CITED2	0.847974	10.4061	14.5767	0.000139286	0.0468655
ATL3	ATL3	-0.83953	9.79235	12.708	0.00773757	0.482744
SRBD1	SRBD1	0.838768	9.78745	12.5574	0.00858484	0.494551
TMEM258	TMEM258	-0.835575	9.8428	19.9705	0.000489311	0.116759
ZNF608	ZNF608	0.8354	9.76976	38.7221	1.78528e-05	0.00894605
UTP4	UTP4	0.827574	9.83689	11.6059	0.00626243	0.440504
TLK2	TLK2	-0.821846	9.74386	15.5908	0.0164527	0.610698
SRPRA	SRPRA	0.821192	9.7681	9.70177	0.0325977	0.694388
LGALS3BP	LGALS3BP	-0.816835	9.89726	7.27539	0.0268902	0.678646
SUPT20H	SUPT20H	0.814645	9.78868	12.8474	0.00818864	0.482744
LMO7	LMO7	-0.812767	9.79398	14.1571	0.00469014	0.423255
AASDHPPT	AASDHPPT	0.810992	9.85963	10.2266	0.00718533	0.461611
AREG	AREG	0.810189	9.85926	8.13077	0.00440344	0.423255
NUAK2	NUAK2	0.808518	9.9339	11.634	0.00205092	0.268724
UTP6	UTP6	-0.808209	9.82738	10.5943	0.0098246	0.502358
CCDC90B	CCDC90B	0.807619	9.79316	11.6106	0.0110546	0.537809
GPN2	GPN2	0.803782	9.8166	10.7771	0.00945936	0.494551
PKIA	PKIA	0.80176	9.78622	9.01777	0.0306491	0.684228
ILKAP	ILKAP	0.799883	9.81218	10.2309	0.0119335	0.548573
PPP1R3B	PPP1R3B	0.794375	9.74513	21.2021	0.00676485	0.456811
CLIC5	CLIC5	0.792932	9.75854	15.4794	0.00944612	0.494551
BPGM	BPGM	-0.792569	9.85222	9.71379	0.0118304	0.548573
ERBB2	ERBB2	0.790423	9.75937	22.3114	0.00197855	0.267959
ENSCSAG00000003289	ENSCSAG00000003289	-0.790023	9.75937	14.5941	0.0109712	0.537809
OGA	OGA	0.788331	9.75227	16.7377	0.00794101	0.482744
SUCO	SUCO	0.787891	9.81218	10.2891	0.0119717	0.548573
SYF2	SYF2	-0.785161	9.79031	10.9509	0.0140345	0.582835
GTF2I	GTF2I	0.784398	9.80856	13.1572	0.00548365	0.435675
PPARG	PPARG	0.780382	10.164	14.9588	0.000177653	0.0523659
CNOT4	CNOT4	0.777574	9.81017	12.7654	0.00750814	0.476244
STAT3	STAT3	-0.775752	9.85144	7.48345	0.0306045	0.684228
ENSCSAG00000000205	ENSCSAG00000000205	0.772188	9.75812	11.3287	0.0195108	0.639011
CUX1	CUX1	0.771503	9.81539	9.5436	0.0144642	0.58927
RBM33	RBM33	0.770851	9.80129	8.62072	0.0264762	0.678646
HADHB	HADHB	0.768707	9.84909	7.59137	0.0259113	0.678646
WBP11	WBP11	0.767554	9.83966	8.74897	0.0156018	0.604652
SBNO1	SBNO1	0.765261	9.73922	13.3526	0.0291226	0.684228
IFI6	IFI6	-0.762845	9.8194	7.81852	0.0263296	0.678646
ENSCSAG00000010553	ENSCSAG00000010553	0.761858	9.74933	19.9019	0.00542393	0.435675
SRSF10	SRSF10	-0.761096	9.78745	10.4402	0.0164522	0.610698
ENSCSAG00000002585	ENSCSAG00000002585	-0.760684	9.75352	18.9423	0.00526076	0.435675
CASC4	CASC4	0.7587	9.76893	12.3814	0.01419	0.582835
OPA1	OPA1	0.758314	9.81419	9.01191	0.0192157	0.639011
PLPP5	PLPP5	-0.757165	9.76769	11.8669	0.0174712	0.618926
DHX32	DHX32	-0.754317	9.75269	13.2252	0.0184026	0.631612
THUMPD3	THUMPD3	-0.754252	9.75812	11.8189	0.0227498	0.678646
IP6K1	IP6K1	0.752946	9.74681	14.3986	0.0195004	0.639011
IGFLR1	IGFLR1	-0.752863	9.77348	2.23844	0.320657	0.988397
KANSL1L	KANSL1L	0.752778	9.73541	26.8701	0.00325933	0.3475
PDCD6IP	PDCD6IP	0.751827	9.87395	8.54181	0.0128893	0.552035
ENSCSAG00000013493	ENSCSAG00000013493	0.750186	10.0486	11.04	0.00108858	0.194817
SQSTM1	SQSTM1	0.750062	11.02	27.0593	2.20656e-07	0.000175888
DIMT1	DIMT1	0.749902	9.80816	10.9768	0.0116158	0.548573
MITF	MITF	0.74925	9.84202	10.5217	0.00795584	0.482744
TMEM67	TMEM67	-0.747441	9.74849	13.4224	0.0201644	0.647027
ENSCSAG00000009522	ENSCSAG00000009522	0.746124	9.75686	11.3997	0.0282842	0.683253
FNTA	FNTA	-0.743888	9.80534	8.92836	0.0235734	0.678646
GABARAPL1	GABARAPL1	-0.740473	9.8194	9.78418	0.0199627	0.647027
ID2	ID2	0.739071	9.7956	11.1771	0.0123769	0.549589
MCL1	MCL1	-0.737415	9.99081	9.9824	0.00254109	0.314908
TXNDC15	TXNDC15	0.736581	9.82579	13.321	0.00441784	0.423255
TARS1	TARS1	-0.736557	9.88699	8.01753	0.0175389	0.618926
MAP2K3	MAP2K3	0.735239	9.89613	9.17019	0.00866772	0.494551
GFER	GFER	0.732964	9.77883	9.92367	0.0235305	0.678646
FLNB	FLNB	-0.732848	9.88431	5.66372	0.0480209	0.783229
PDZD8	PDZD8	0.732835	10.0039	10.8949	0.00145225	0.227414
AP1G1	AP1G1	-0.731148	9.76021	10.9874	0.0261263	0.678646
SH3BGRL	SH3BGRL	0.72914	9.81178	8.7437	0.0225432	0.678646
NAMPT	NAMPT	-0.727818	9.77307	10.9174	0.0224275	0.678646
BAIAP2L1	BAIAP2L1	0.726498	9.77513	11.3665	0.017328	0.618926
ANLN	ANLN	0.725717	9.92355	11.7017	0.00468818	0.423255
UTP14A	UTP14A	-0.724804	9.83055	10.3417	0.0102766	0.515487
HIF1A	HIF1A	-0.724254	10.0557	10.5814	0.00291698	0.32924
BCL10	BCL10	0.723938	9.91308	7.05557	0.0206308	0.654308
VAMP5	VAMP5	-0.723096	10.0165	8.73554	0.0141109	0.582835
CXCL10	CXCL10	-0.722889	9.90029	13.0601	0.000311128	0.0820559
TLN1	TLN1	-0.721955	9.91384	8.83583	0.0133333	0.561455
UGGT2	UGGT2	0.721498	9.74681	19.8833	0.00566084	0.435675
PSMB9	PSMB9	-0.72002	10.0949	0.020451	0.913918	0.998941
CCDC43	CCDC43	0.719612	9.75812	11.4429	0.0255748	0.678646
ENSCSAG00000007325	ENSCSAG00000007325	-0.718778	9.75143	16.3617	0.00925979	0.494551
NGDN	NGDN	0.716704	9.78868	8.97381	0.0266895	0.678646
UCP2	UCP2	-0.716375	9.77843	5.05221	0.119357	0.886498
ARFRP1	ARFRP1	0.716168	9.78048	9.60692	0.0249947	0.678646
DAPK1	DAPK1	0.715989	9.83412	12.6441	0.00477899	0.423255
FADS3	FADS3	0.715639	9.77265	9.64159	0.0284176	0.683253
MED19	MED19	-0.71401	9.84947	7.42956	0.0225417	0.678646
SYNJ1	SYNJ1	0.713366	9.73371	11.4426	0.0606069	0.823069
UBA3	UBA3	-0.711144	9.80007	8.46201	0.0261027	0.678646
SNCA	SNCA	-0.704394	9.78129	8.89666	0.0308548	0.684228
MISP	MISP	0.703222	9.8569	7.65699	0.0192598	0.639011
RNF20	RNF20	-0.702402	9.78007	7.64861	0.0478375	0.783229
CLDN1	CLDN1	0.701292	10.029	7.73707	0.00683713	0.456811
WDR34	WDR34	0.701008	9.83333	7.79439	0.0250684	0.678646
PAWR	PAWR	0.696127	10.1064	10.6628	0.00257658	0.314908
ADI1	ADI1	0.695203	9.83452	7.56856	0.0286336	0.683253
PHF23	PHF23	0.694018	9.817	7.75506	0.026888	0.678646
AKAP12	AKAP12	-0.691143	10.053	8.30613	0.00584721	0.437319
KANSL1	KANSL1	0.689883	9.81418	8.23278	0.0412249	0.753934
CRYAB	CRYAB	-0.688748	9.79439	16.7907	0.00166158	0.242216
DNAJC10	DNAJC10	-0.688648	9.85574	8.8055	0.016164	0.610698
CYP3A5	CYP3A5	0.687751	10.2652	3.13998	0.0765698	0.856407
COBLL1	COBLL1	0.686394	9.7577	10.4894	0.0310406	0.684228
BTBD1	BTBD1	0.685329	9.78786	8.91132	0.0273571	0.678646
TP53BP2	TP53BP2	0.685057	10.308	14.409	0.000347433	0.0870494
NFU1	NFU1	0.684912	9.83293	7.30859	0.0308078	0.684228
WDR35	WDR35	-0.68458	9.78541	6.52795	0.0607779	0.823069
TOGARAM1	TOGARAM1	-0.682866	9.81578	8.63645	0.0246909	0.678646
ATPAF1	ATPAF1	0.682366	9.77802	12.5073	0.0122448	0.549589
GTF3C6	GTF3C6	0.681827	9.89232	7.09768	0.0278865	0.683253
ENSCSAG00000019600	ENSCSAG00000019600	-0.67994	9.8194	9.9126	0.0132484	0.561455
ABCC4	ABCC4	0.679931	9.89384	7.37212	0.0170377	0.618926
SP100	SP100	-0.678919	9.84123	8.81013	0.0194962	0.639011
ENSCSAG00000013451	ENSCSAG00000013451	0.676267	9.75269	13.4748	0.0177324	0.62138
GTF2H1	GTF2H1	-0.67455	9.80087	7.44715	0.0347904	0.718929
RSRP1	RSRP1	-0.67452	9.80937	8.02785	0.0256421	0.678646
EDN1	EDN1	0.674351	9.98045	7.66394	0.00569333	0.435675
CCN1	CCN1	0.674089	10.8813	16.6449	4.71112e-05	0.0214613
RPS6KB1	RPS6KB1	0.673771	9.79154	8.03044	0.0336014	0.704504
UBLCP1	UBLCP1	0.672962	9.78048	5.82265	0.0853279	0.865543
ZFP36L1	ZFP36L1	0.672786	10.3145	10.3033	0.00135217	0.218571
GNA13	GNA13	0.672527	9.74512	11.1173	0.0445979	0.781398
COMMD9	COMMD9	0.671914	9.771	8.63854	0.0381558	0.729767
MAN1A2	MAN1A2	-0.6715	9.81097	7.19791	0.0353916	0.72054
IRF9	IRF9	-0.671145	9.83491	3.16371	0.204097	0.955276
GBE1	GBE1	0.671068	9.80331	7.88643	0.0304523	0.684228
AKAP1	AKAP1	0.670797	9.82658	6.27516	0.0314718	0.684228
PPP3CA	PPP3CA	0.670297	9.73583	9.93037	0.0670477	0.850243
VCAN	VCAN	0.66921	10.0849	7.83236	0.00531983	0.435675
MRPS25	MRPS25	-0.668529	9.8701	7.2616	0.0288288	0.684228
GPC4	GPC4	0.668076	10.2126	9.36441	0.00309248	0.336879
MED30	MED30	0.667968	9.8154	8.38803	0.0247558	0.678646
FOXJ3	FOXJ3	0.667347	9.7447	13.9306	0.029852	0.684228
ENSCSAG00000014396	ENSCSAG00000014396	0.665692	9.75853	8.51531	0.0554634	0.807053
RNF213	RNF213	-0.665248	10.3405	6.85667	0.0148903	0.595609
HSPD1	HSPD1	-0.665055	11.06	15.1774	0.000140288	0.0468655
GLOD4	GLOD4	-0.662918	9.82579	6.72894	0.0400727	0.746484
FAM120A	FAM120A	-0.66198	9.79723	7.49275	0.0362911	0.721645
INHBA	INHBA	0.660864	10.2144	8.21764	0.00419847	0.423255
SCAP	SCAP	-0.660384	9.75017	10.7324	0.0357202	0.72054
MIER1	MIER1	-0.660268	9.79885	8.56209	0.0271281	0.678646
SPEN	SPEN	0.660067	9.91496	7.74523	0.0149764	0.595609
SLC30A5	SLC30A5	-0.65992	9.74302	13.4923	0.0239553	0.678646
CEP350	CEP350	0.658946	9.80331	6.41885	0.0506403	0.783229
SRRT	SRRT	-0.658766	9.99185	7.79114	0.0155453	0.604652
POP7	POP7	0.658307	9.96137	8.7445	0.0146595	0.592407
EYA3	EYA3	-0.658042	9.7577	8.16171	0.0568651	0.81349
CSRP1	CSRP1	-0.657637	9.96753	3.08575	0.157195	0.911494
MAD2L2	MAD2L2	-0.656845	9.85417	4.7268	0.0812758	0.856407
XBP1	XBP1	0.654456	9.87395	5.64985	0.030891	0.684228
SUMO3	SUMO3	-0.653359	9.80007	8.90265	0.0273266	0.678646
RGS2	RGS2	0.652776	9.78089	12.0259	0.00537489	0.435675
GNPDA1	GNPDA1	0.649985	9.81017	7.54927	0.0327099	0.694388
ENSCSAG00000006861	ENSCSAG00000006861	0.649908	10.0503	8.79582	0.0117388	0.548573
RABL3	RABL3	-0.648992	9.75436	10.5301	0.0371236	0.723172
KPNA3	KPNA3	-0.647982	9.8162	6.66603	0.0428603	0.767046
KPNA6	KPNA6	0.647797	9.77884	7.50251	0.0482691	0.783229
GLO1	GLO1	-0.647469	10.028	10.2897	0.0112575	0.542418
ENSCSAG00000003298	ENSCSAG00000003298	0.647398	9.74512	10.4386	0.0466346	0.783229
PCIF1	PCIF1	0.64628	9.75603	10.423	0.0341036	0.712054
GPR37	GPR37	0.645212	9.74555	3.03967	0.300279	0.988397
KYAT3	KYAT3	-0.643224	9.7776	7.07524	0.0552219	0.806755
NEK1	NEK1	0.642615	9.76062	8.99548	0.0439714	0.775848
MED21	MED21	0.64244	9.76893	8.07297	0.0471466	0.783229
ID1	ID1	0.642032	10.1855	6.23205	0.0126378	0.549589
COLGALT1	COLGALT1	-0.641703	9.76021	9.03435	0.0448123	0.782419
LMNB1	LMNB1	-0.640753	9.89991	4.96963	0.0781802	0.856407
CDKN2C	CDKN2C	0.640584	9.76187	7.09241	0.0708741	0.856407
PRSS23	PRSS23	-0.640493	10.0224	2.72801	0.138261	0.88894
COL27A1	COL27A1	0.638066	9.7286	1.95233	0.466193	0.988397
PTPRK	PTPRK	0.63773	9.97256	6.07066	0.0245991	0.678646
ENSCSAG00000003176	ENSCSAG00000003176	-0.637132	9.7899	1.23225	0.400975	0.988397
RAC1	RAC1	0.636575	10.1064	12.6658	0.0061816	0.440504
KDM6A	KDM6A	0.635532	9.72006	12.1386	0.0989177	0.87364
DENND4C	DENND4C	0.635331	9.75644	8.35184	0.0584505	0.818428
H2AC7	H2AC7	0.634939	9.75059	5.31419	0.140344	0.892348
MRPL17	MRPL17	0.633651	10.0074	7.91419	0.0261454	0.678646
WASHC5	WASHC5	0.630921	9.80088	7.62104	0.0357826	0.72054
GALNT2	GALNT2	-0.629618	9.77843	9.24282	0.0300432	0.684228
RCN2	RCN2	-0.629371	9.79438	7.45082	0.0415329	0.756804
CARD10	CARD10	0.629027	9.78213	8.22321	0.0366835	0.723172
RBM17	RBM17	0.628536	9.95046	6.81454	0.0281354	0.683253
R3HCC1	R3HCC1	0.625155	9.76478	11.0514	0.0225535	0.678646
PKP4	PKP4	0.624447	9.74133	12.2184	0.0353079	0.72054
TINAGL1	TINAGL1	0.624194	9.74597	17.6447	0.0102871	0.515487
FBXW2	FBXW2	0.623935	9.75436	8.74937	0.0526047	0.789477
BTG1	BTG1	0.623875	9.77636	6.67921	0.0655648	0.848954
PELO	PELO	0.622883	9.86971	7.14704	0.0249565	0.678646
RFK	RFK	0.622527	9.76893	7.64457	0.0522722	0.789477
PRR13	PRR13	-0.622376	9.99612	9.08531	0.0151933	0.599479
ISCA1	ISCA1	0.622342	9.8984	6.7126	0.0360321	0.72054
MED13L	MED13L	0.622034	9.72434	14.7046	0.0493459	0.783229
EED	EED	0.619822	9.78581	7.0336	0.0542007	0.802252
DPH2	DPH2	-0.619599	9.75394	10.3664	0.0371949	0.723172
RAC3	RAC3	0.619527	9.79967	6.42596	0.0528692	0.789477
RRS1	RRS1	0.61898	9.78048	9.14633	0.0302296	0.684228
HAUS1	HAUS1	0.616913	9.75854	4.92951	0.148582	0.901063
TMEM40	TMEM40	0.615705	9.77348	7.77164	0.0475269	0.783229
COQ9	COQ9	0.615189	9.91459	6.38914	0.031516	0.684228
ZNF511	ZNF511	0.614374	9.80412	6.29647	0.053094	0.789477
ENSCSAG00000009895	ENSCSAG00000009895	-0.612815	10.277	9.29284	0.00817289	0.482744
PINX1	PINX1	0.612452	9.78007	7.62095	0.048857	0.783229
PCGF2	PCGF2	-0.612444	9.9975	6.57265	0.0191027	0.639011
ZFAND2A	ZFAND2A	-0.607923	9.76897	2.75926	0.215893	0.960124
PML	PML	-0.60741	9.83413	3.03401	0.188509	0.939756
SLC39A13	SLC39A13	0.606923	9.79154	6.53178	0.0542733	0.802252
FAM199X	FAM199X	0.6069	9.73922	12.1194	0.0379136	0.727912
NSL1	NSL1	-0.606792	9.81499	5.24601	0.0759799	0.856407
PIPOX	PIPOX	0.606686	9.76395	8.33305	0.048427	0.783229
TTF1	TTF1	0.606479	9.867	5.36736	0.0524605	0.789477
AJUBA	AJUBA	-0.605719	9.90141	5.72775	0.0348633	0.718929
ZNF827	ZNF827	0.604399	9.75853	7.89361	0.0702099	0.856407
TTC27	TTC27	-0.604075	9.77595	6.00821	0.084577	0.864555
RHBDD2	RHBDD2	-0.603638	9.82976	6.48791	0.0406865	0.752672
HSD17B12	HSD17B12	-0.602177	9.80007	6.76715	0.0484542	0.783229
ATE1	ATE1	0.601981	9.76186	7.60342	0.0622714	0.830007
RNF128	RNF128	0.601584	9.88661	3.78394	0.103084	0.87364
ENSCSAG00000015704	ENSCSAG00000015704	0.601568	9.75017	15.0829	0.0172272	0.618926
KAT8	KAT8	0.599973	9.78704	6.55564	0.0573608	0.814264
KRAS	KRAS	0.598759	9.83294	6.43977	0.0409517	0.753699
DCAF6	DCAF6	0.598145	9.817	6.01837	0.0515523	0.789477
UBR4	UBR4	0.597932	9.87395	5.0631	0.0557321	0.807053
BRD4	BRD4	0.597279	9.853	6.03063	0.0407053	0.752672
ZNF721	ZNF721	0.596833	9.77266	7.93449	0.0470805	0.783229
PRPSAP1	PRPSAP1	0.596831	9.79764	6.94095	0.0475503	0.783229
SMIM14	SMIM14	-0.596463	9.77307	7.13135	0.0602149	0.823069
TCOF1	TCOF1	0.596396	9.81339	7.81255	0.0308216	0.684228
ENSCSAG00000013485	ENSCSAG00000013485	-0.59576	9.7447	8.77416	0.0667885	0.850243
IARS2	IARS2	-0.595743	9.76644	9.98368	0.0322607	0.693813
ENSCSAG00000004397	ENSCSAG00000004397	-0.594672	9.73157	3.26004	0.315025	0.988397
TRIM4	TRIM4	0.593984	9.7956	6.35101	0.058715	0.818428
ADGRG1	ADGRG1	0.593198	9.87087	4.03848	0.0842354	0.864555
GADD45A	GADD45A	0.593142	9.81178	6.67144	0.0466698	0.783229
SHARPIN	SHARPIN	0.592766	9.85963	5.61835	0.0503467	0.783229
EIF2AK2	EIF2AK2	-0.592462	9.82379	4.64923	0.091923	0.87364
RASSF8	RASSF8	-0.59218	9.72562	18.1018	0.0282703	0.683253
SPTLC1	SPTLC1	-0.591853	9.80452	6.01061	0.0593126	0.818428
UIMC1	UIMC1	0.591042	9.76229	6.92944	0.0889813	0.87364
LPIN2	LPIN2	0.590928	9.76976	7.20895	0.0590133	0.818428
CHMP6	CHMP6	0.590248	9.79479	6.12255	0.0623792	0.830007
CHORDC1	CHORDC1	-0.589755	9.79683	5.83066	0.0670037	0.850243
ENSCSAG00000016003	ENSCSAG00000016003	0.589317	9.83294	7.37967	0.0309528	0.684228
BLVRA	BLVRA	-0.588271	9.80936	6.76845	0.0482088	0.783229
RMND5B	RMND5B	0.587512	9.81057	5.61896	0.0621006	0.830007
PLEC	PLEC	-0.58729	10.55	6.73882	0.00951315	0.494551
ITSN1	ITSN1	-0.585948	9.83254	5.2743	0.0627281	0.831513
NSD3	NSD3	-0.585278	9.91084	5.02773	0.0492535	0.783229
DUS3L	DUS3L	0.584921	9.77595	7.13786	0.0590687	0.818428
SMCHD1	SMCHD1	0.584786	9.85613	5.25418	0.0545596	0.803028
ZBTB48	ZBTB48	0.584673	9.7371	5.60311	0.171892	0.926717
BLOC1S4	BLOC1S4	-0.584604	9.76976	7.47345	0.0584918	0.818428
ERAP1	ERAP1	-0.583564	9.75017	6.7884	0.102127	0.87364
KLHL21	KLHL21	0.582394	9.75101	0.05823	0.879581	0.998941
TEX10	TEX10	0.582091	9.75435	7.70283	0.0672389	0.850243
SLC38A10	SLC38A10	-0.580858	9.77348	6.48961	0.0713383	0.856407
UHMK1	UHMK1	-0.580012	9.83571	5.28978	0.0634239	0.836361
NEMF	NEMF	-0.578739	9.85534	4.39436	0.0755817	0.856407
IFI30	IFI30	-0.578664	10.0293	2.99765	0.155148	0.911494
MPG	MPG	0.578638	9.77761	6.90566	0.0650267	0.844168
ENSCSAG00000000734	ENSCSAG00000000734	-0.578326	9.93169	5.50723	0.0396623	0.744373
ALPK2	ALPK2	0.577352	10.1253	6.75659	0.00941928	0.494551
ENSCSAG00000005140	ENSCSAG00000005140	-0.577092	10.0472	4.94496	0.0743382	0.856407
PROM2	PROM2	0.576902	9.76644	7.51954	0.0721992	0.856407
ENSCSAG00000000403	ENSCSAG00000000403	-0.576473	9.74512	10.6548	0.0460163	0.783229
WWC2	WWC2	-0.576036	9.79804	4.52856	0.107284	0.874386
SLC25A22	SLC25A22	-0.575876	9.76187	6.83184	0.0766406	0.856407
BRI3	BRI3	-0.57539	9.83887	4.88834	0.0752349	0.856407
HDHD3	HDHD3	0.575384	9.76187	15.5388	0.00940825	0.494551
RDH13	RDH13	-0.574803	9.75352	4.35273	0.184715	0.939756
PTPN1	PTPN1	-0.57473	9.84399	4.82327	0.0704263	0.856407
APEX2	APEX2	0.57465	9.7447	4.42749	0.201071	0.953367
LRIF1	LRIF1	-0.574545	9.76603	6.70717	0.074128	0.856407
SLC31A1	SLC31A1	0.573913	9.83016	4.41122	0.0986851	0.87364
YES1	YES1	-0.573503	9.80169	6.59987	0.0504425	0.783229
ALG3	ALG3	0.573271	9.81459	4.03366	0.121339	0.886498
ARHGEF1	ARHGEF1	-0.572486	9.76104	6.72157	0.0811147	0.856407
SERPINA1	SERPINA1	0.57068	10.053	1.34616	0.246111	0.985841
CDK7	CDK7	0.569747	9.7652	5.88032	0.0956846	0.87364
ALG5	ALG5	0.569646	9.80775	5.09368	0.0862227	0.867594
ZNF593	ZNF593	0.566933	10.0084	6.45882	0.0301794	0.684228
SAMHD1	SAMHD1	-0.565694	9.82897	0.84635	0.486199	0.988397
ANO10	ANO10	-0.565296	9.75394	8.02752	0.0641592	0.83943
ALDH18A1	ALDH18A1	-0.564827	9.77141	6.70208	0.0729953	0.856407
NARF	NARF	-0.564509	9.78745	7.15105	0.0490308	0.783229
ANKRD17	ANKRD17	-0.56385	9.79844	5.39075	0.080634	0.856407
TRPM5	TRPM5	-0.563315	9.77924	5.77327	0.0802608	0.856407
DOHH	DOHH	0.563254	9.77884	5.89942	0.0805738	0.856407
CCDC22	CCDC22	-0.562119	9.75645	7.0853	0.0802202	0.856407
AGO3	AGO3	0.560688	9.75436	11.7654	0.0285501	0.683253
TNIP2	TNIP2	0.560581	9.79683	4.77722	0.09634	0.87364
SLC16A3	SLC16A3	-0.560541	9.96572	3.94861	0.0904237	0.87364
ENSCSAG00000019744	ENSCSAG00000019744	-0.56034	10.6772	14.0921	0.00481451	0.423255
BAG5	BAG5	0.560243	9.75687	6.16214	0.100074	0.87364
VKORC1	VKORC1	0.560202	9.84044	4.19433	0.106304	0.87364
GUCD1	GUCD1	-0.560103	9.74975	9.53086	0.0503855	0.783229
EXOC3	EXOC3	0.559015	9.79276	5.76245	0.074939	0.856407
AP3D1	AP3D1	-0.558644	9.80977	5.03169	0.0794242	0.856407
NAA15	NAA15	-0.557377	9.82976	4.77887	0.0768767	0.856407
MALT1	MALT1	-0.556224	9.76395	4.27168	0.161131	0.912073
SPG7	SPG7	0.556113	9.86584	5.08195	0.0576465	0.816007
ENSCSAG00000015403	ENSCSAG00000015403	0.555809	9.78336	8.43925	0.0378839	0.727912
VPS41	VPS41	-0.554943	9.76934	6.47023	0.076078	0.856407
HSPBP1	HSPBP1	0.554162	9.80816	5.53833	0.078357	0.856407
ITM2C	ITM2C	0.553833	9.78171	4.11422	0.147865	0.901063
JADE1	JADE1	0.553446	9.91495	5.23354	0.0410616	0.753699
FAM120B	FAM120B	-0.552998	9.78089	4.87305	0.112825	0.880243
KRR1	KRR1	-0.552717	9.8234	4.71126	0.0814263	0.856407
ACAD9	ACAD9	0.552084	9.76354	9.57379	0.0372099	0.723172
CD46	CD46	-0.552063	9.8534	2.44721	0.216955	0.960124
ENSCSAG00000005255	ENSCSAG00000005255	-0.551203	9.78909	5.47981	0.0814366	0.856407
ENSCSAG00000011379	ENSCSAG00000011379	0.551135	9.74849	6.1543	0.126306	0.886498
MRPS12	MRPS12	0.550417	10.0311	5.86631	0.0527801	0.789477
ENSCSAG00000003134	ENSCSAG00000003134	-0.549107	10.0537	5.80538	0.0329803	0.694388
FAM107B	FAM107B	0.548805	9.84163	5.54409	0.0497248	0.783229
CCND3	CCND3	-0.548329	9.77265	6.79952	0.0690142	0.851143
BCL2L1	BCL2L1	0.546716	9.94644	4.99727	0.0452176	0.783229
UAP1	UAP1	-0.546686	9.88508	3.38873	0.127454	0.886498
SMDT1	SMDT1	-0.546434	9.92278	5.13505	0.0507603	0.783229
ANKRD10	ANKRD10	-0.546383	9.74891	7.40184	0.0815541	0.856407
ACP2	ACP2	-0.546259	9.75603	5.21028	0.137367	0.88894
NSUN2	NSUN2	0.545733	9.819	4.9263	0.0773372	0.856407
DTX3L	DTX3L	-0.545362	9.76478	0.126559	0.824394	0.998941
TPX2	TPX2	0.544966	9.92875	8.76978	0.0228123	0.678646
TK1	TK1	0.543901	9.83056	5.73839	0.0833166	0.864555
POLD1	POLD1	-0.543652	9.74975	8.20751	0.0714187	0.856407
BBX	BBX	-0.541805	9.80654	5.09378	0.0801895	0.856407
ESF1	ESF1	0.541146	9.8202	4.23196	0.101559	0.87364
EIF4EBP2	EIF4EBP2	0.540908	9.77183	6.32962	0.0780131	0.856407
PARD3	PARD3	0.54077	9.73625	4.23044	0.236629	0.97821
MKRN2	MKRN2	0.539567	9.77059	5.82113	0.091035	0.87364
F2RL1	F2RL1	-0.539548	9.85339	5.32568	0.0628903	0.831513
STK35	STK35	0.539242	9.76893	5.54913	0.0966998	0.87364
MEN1	MEN1	-0.539242	9.76976	6.41998	0.0775467	0.856407
TWF2	TWF2	0.538293	9.86623	4.2071	0.0954677	0.87364
CRYBG3	CRYBG3	-0.538134	9.73074	7.93796	0.119532	0.886498
SMARCA1	SMARCA1	0.536916	9.8234	5.33115	0.0686598	0.850243
ENSCSAG00000019433	ENSCSAG00000019433	-0.536715	9.7681	7.56447	0.0586852	0.818428
PNRC1	PNRC1	-0.536704	9.98972	4.93638	0.0386782	0.734153
BUD31	BUD31	0.535943	10.0435	6.38903	0.0396588	0.744373
TXNRD1	TXNRD1	-0.534758	9.84517	4.55214	0.0890985	0.87364
FBXL5	FBXL5	0.534707	9.76145	6.58436	0.0877706	0.873399
ENSCSAG00000007319	ENSCSAG00000007319	0.533593	9.94351	8.14079	0.0220399	0.678646
BICDL1	BICDL1	0.532302	9.73116	8.34713	0.115378	0.886498
GPATCH1	GPATCH1	0.531928	9.75394	8.22782	0.0675839	0.850243
STAG1	STAG1	0.53141	9.75394	8.41547	0.0596141	0.818428
SLC39A8	SLC39A8	0.531026	9.79724	4.30384	0.119596	0.886498
RIN1	RIN1	0.530228	9.7447	7.10774	0.0979261	0.87364
ENSCSAG00000000124	ENSCSAG00000000124	0.529582	9.76478	6.62003	0.0768799	0.856407
PFKM	PFKM	-0.529574	9.80372	5.06024	0.0850014	0.864555
DNAJC9	DNAJC9	0.529063	9.8186	3.54534	0.142727	0.892348
DAAM1	DAAM1	0.528736	9.8033	6.67877	0.0462161	0.783229
VAT1	VAT1	-0.528506	9.87972	5.7869	0.0500499	0.783229
ENSCSAG00000001089	ENSCSAG00000001089	0.527408	9.76021	6.59536	0.0976504	0.87364
JMJD1C	JMJD1C	0.527358	9.76396	0.849929	0.542999	0.988397
PCNT	PCNT	0.527186	9.79561	4.71296	0.101685	0.87364
SLC25A25	SLC25A25	0.527092	9.71448	18.0151	0.0674106	0.850243
DHX8	DHX8	-0.526914	9.77472	4.54395	0.128848	0.886498
ENSCSAG00000000238	ENSCSAG00000000238	-0.52689	9.77882	4.74835	0.116035	0.886498
ZCCHC14	ZCCHC14	0.525756	9.72178	11.8255	0.0991282	0.87364
EXOC7	EXOC7	0.525537	9.8222	4.37864	0.0945237	0.87364
H1-4	H1-4	0.524815	10.2001	4.32517	0.0376989	0.727912
BNIP1	BNIP1	0.5239	9.75812	6.013	0.102258	0.87364
HCFC1	HCFC1	0.523718	9.79723	5.36466	0.0806928	0.856407
TMEM98	TMEM98	0.523439	10.006	7.54118	0.0321177	0.693715
ISOC1	ISOC1	0.52343	9.7447	1.94449	0.399512	0.988397
FBXO11	FBXO11	-0.523379	9.74933	9.12223	0.0569816	0.81349
HACD2	HACD2	-0.523162	9.75352	6.81853	0.090682	0.87364
ATRN	ATRN	0.523087	9.72818	16.6682	0.0271593	0.678646
CAPN7	CAPN7	0.523051	9.78007	5.42847	0.0931238	0.87364
TSPYL1	TSPYL1	-0.522618	9.80534	5.1572	0.0820507	0.856575
MTG1	MTG1	0.522485	9.77966	6.3075	0.071053	0.856407
RAB29	RAB29	-0.521981	9.76852	5.40957	0.104961	0.87364
LAMA4	LAMA4	0.521483	10.0151	3.75838	0.0561384	0.808361
HERPUD2	HERPUD2	0.52075	9.7577	5.83238	0.108264	0.875416
ENSCSAG00000002184	ENSCSAG00000002184	-0.518622	9.77141	2.12519	0.32232	0.988397
NDFIP1	NDFIP1	0.517982	9.9776	5.06126	0.0499958	0.783229
GABRA2	GABRA2	0.517298	9.81538	7.78303	0.0277152	0.683253
CA2	CA2	0.516976	9.77636	5.09024	0.111875	0.880243
NTPCR	NTPCR	0.516159	9.821	5.80999	0.0624451	0.830007
ZNF451	ZNF451	0.516096	9.73583	9.60575	0.0697368	0.856407
SNX10	SNX10	-0.515774	9.79642	3.9138	0.13665	0.88894
ACO2	ACO2	0.515084	9.94019	4.37847	0.0735815	0.856407
UBAP2L	UBAP2L	-0.514947	9.77348	5.49285	0.0976443	0.87364
PHF14	PHF14	0.51491	9.89954	4.66581	0.0612682	0.825309
ZNF107	ZNF107	-0.514753	9.71921	10.9503	0.129158	0.886498
CNTLN	CNTLN	-0.514386	9.74723	6.81606	0.106996	0.874386
NIT1	NIT1	0.514285	9.7531	5.18818	0.141475	0.892348
MGST1	MGST1	-0.51362	10.1914	5.39824	0.0746287	0.856407
MRS2	MRS2	0.5136	9.77017	4.85512	0.126636	0.886498
THEM4	THEM4	0.512168	9.8226	4.30829	0.100988	0.87364
CDCA7	CDCA7	-0.510557	9.76561	8.9706	0.0529645	0.789477
ENSCSAG00000013566	ENSCSAG00000013566	-0.510491	9.8025	10.4033	0.0156864	0.604652
CCNL1	CCNL1	0.509904	9.8946	5.39541	0.0558865	0.807053
ENSCSAG00000014797	ENSCSAG00000014797	-0.509659	9.83531	3.67636	0.132867	0.886498
PRKDC	PRKDC	0.508758	10.0228	4.06791	0.117426	0.886498
A4GALT	A4GALT	-0.508667	9.78622	4.66028	0.108313	0.875416
MRPS10	MRPS10	0.508479	9.86158	3.97461	0.100116	0.87364
LRRC47	LRRC47	-0.50828	9.76436	5.34327	0.113838	0.883038
CNP	CNP	0.507755	9.80614	4.31604	0.107668	0.874386
SERPINE2	SERPINE2	0.507404	9.95302	2.80324	0.158034	0.911494
DLGAP4	DLGAP4	0.507187	9.77883	4.73525	0.120463	0.886498
ENSCSAG00000007256	ENSCSAG00000007256	-0.507021	9.80896	5.16457	0.0816869	0.856407
SDF2L1	SDF2L1	0.506827	9.95411	3.81203	0.096696	0.87364
CAPNS1	CAPNS1	-0.506753	9.90331	3.73143	0.0959878	0.87364
IER3	IER3	0.506127	10.4172	7.47664	0.00631391	0.440504
SEC31A	SEC31A	-0.505717	9.84202	3.88132	0.109428	0.876032
ANXA6	ANXA6	-0.505385	9.79072	4.93728	0.0994492	0.87364
TMEM87B	TMEM87B	0.505346	9.77718	5.13272	0.105329	0.87364
SELENOS	SELENOS	-0.505253	9.82499	4.38643	0.0955485	0.87364
USP5	USP5	-0.504342	9.79316	9.40984	0.0245148	0.678646
ACSL1	ACSL1	-0.504159	9.77472	5.23423	0.107692	0.874386
BTF3L4	BTF3L4	-0.504145	9.86234	3.87541	0.0994141	0.87364
GPAT3	GPAT3	0.503319	9.83016	4.32921	0.097797	0.87364
RAB7A	RAB7A	0.502902	10.0175	5.13483	0.0604769	0.823069
SMAGP	SMAGP	0.502032	9.74807	2.87205	0.289284	0.985841
WASL	WASL	-0.501806	9.81218	5.21751	0.0718142	0.856407
TUBA4A	TUBA4A	0.501199	9.7531	2.70367	0.299753	0.988397
CEP112	CEP112	-0.501169	9.74428	6.67941	0.112179	0.880243
DESI2	DESI2	0.500992	9.89499	4.5136	0.0684553	0.850243
NSFL1C	NSFL1C	0.500978	9.86157	3.97756	0.0964024	0.87364
GEMIN5	GEMIN5	0.500697	9.77266	3.39322	0.197076	0.946836
DPM2	DPM2	-0.50064	9.80088	3.04476	0.190614	0.939756
TP53RK	TP53RK	0.499597	9.76893	4.50294	0.140698	0.892348
PARK7	PARK7	-0.499451	10.0756	6.49649	0.0484808	0.783229
ENSCSAG00000000878	ENSCSAG00000000878	-0.499435	9.93097	5.99863	0.0427019	0.766951
MAGT1	MAGT1	-0.498862	9.76437	4.73953	0.13688	0.88894
DDX23	DDX23	-0.498417	9.85613	3.29598	0.137089	0.88894
CTPS1	CTPS1	0.498185	9.7854	4.30508	0.125182	0.886498
TOP2A	TOP2A	0.497834	10.0077	8.05546	0.0219443	0.678646
RIPK2	RIPK2	-0.497767	9.75101	6.85776	0.0916155	0.87364
TSFM	TSFM	-0.497315	9.81459	4.50769	0.106699	0.87364
CTSZ	CTSZ	-0.497111	10.0489	5.2554	0.0399637	0.746484
ACOT9	ACOT9	-0.496753	9.82219	3.78103	0.121557	0.886498
PYCR3	PYCR3	0.496413	9.77141	4.58806	0.138459	0.88894
MED15	MED15	0.496323	9.78089	4.11339	0.138725	0.88894
PLD3	PLD3	0.496298	9.82976	3.58779	0.132207	0.886498
CHERP	CHERP	0.496092	9.75979	5.91268	0.10581	0.87364
GNB1	GNB1	0.496008	9.78089	4.03646	0.143861	0.893314
ENSCSAG00000005214	ENSCSAG00000005214	-0.495781	9.74259	8.21111	0.079666	0.856407
PIK3C2A	PIK3C2A	-0.495593	9.81097	3.31156	0.157538	0.911494
NFX1	NFX1	-0.495407	9.77802	4.59829	0.125981	0.886498
DR1	DR1	0.495358	9.77925	4.82554	0.115892	0.886498
RNF13	RNF13	0.495263	9.77595	5.72393	0.0895016	0.87364
RAB1B	RAB1B	-0.495132	9.85535	3.97711	0.0989066	0.87364
SCD	SCD	-0.494565	9.8186	4.63137	0.0931319	0.87364
LRRC41	LRRC41	-0.494322	9.79967	3.07795	0.18425	0.939756
ENSCSAG00000015718	ENSCSAG00000015718	0.49426	9.81178	4.17089	0.109943	0.87867
PHF1	PHF1	0.494206	9.73583	7.79004	0.104006	0.87364
NRM	NRM	0.494201	9.79315	4.93704	0.0960456	0.87364
TPST2	TPST2	-0.494134	9.77843	4.76977	0.114177	0.884298
CENPS	CENPS	0.494074	9.76644	5.14043	0.125685	0.886498
PKIG	PKIG	-0.493453	9.76353	7.95639	0.059522	0.818428
DNAAF2	DNAAF2	-0.493335	9.7577	6.63487	0.0870862	0.872777
NAV2	NAV2	-0.492887	9.75478	6.4888	0.0947795	0.87364
IGHMBP2	IGHMBP2	0.49228	9.76478	5.04978	0.122674	0.886498
EWSR1	EWSR1	0.49228	9.8182	3.83175	0.120773	0.886498
GUCY1B1	GUCY1B1	-0.491865	9.75896	1.48226	0.457468	0.988397
YARS2	YARS2	0.491659	9.79194	4.59725	0.112443	0.880243
TPBG	TPBG	0.491435	9.86854	3.51526	0.113126	0.880243
DIAPH1	DIAPH1	-0.490961	9.7813	4.20736	0.137586	0.88894
TMUB1	TMUB1	-0.490707	9.79885	3.90002	0.13488	0.886498
NUP153	NUP153	0.49034	9.78909	4.35438	0.124698	0.886498
ENSCSAG00000008807	ENSCSAG00000008807	0.490195	10.1665	6.58209	0.0359597	0.72054
GET1	GET1	-0.490151	9.86157	4.2755	0.0842779	0.864555
SDHAF2	SDHAF2	0.489667	9.80735	4.0193	0.123371	0.886498
TM2D2	TM2D2	0.489486	9.87242	3.90418	0.10322	0.87364
IPMK	IPMK	0.489195	9.80573	8.14116	0.0313328	0.684228
CRNKL1	CRNKL1	-0.489072	9.76935	4.67974	0.128656	0.886498
RAB8A	RAB8A	-0.488933	9.81339	3.92875	0.127755	0.886498
TRPC1	TRPC1	-0.488871	9.72434	9.66433	0.115474	0.886498
AKR1C3	AKR1C3	0.488442	9.78171	4.76647	0.122247	0.886498
ASXL2	ASXL2	-0.487802	9.7627	4.77421	0.13506	0.886498
SLC5A6	SLC5A6	-0.487245	9.74597	6.11719	0.129568	0.886498
SART1	SART1	-0.487226	9.79764	3.69572	0.14657	0.901063
MINDY2	MINDY2	0.486695	9.77182	4.43085	0.143732	0.893314
ENSCSAG00000011751	ENSCSAG00000011751	0.486562	9.84281	4.57613	0.0834743	0.864555
PIM1	PIM1	0.486508	9.82339	2.08301	0.249106	0.985841
GLMP	GLMP	0.486175	9.82419	5.17068	0.075494	0.856407
GNS	GNS	0.486124	9.78171	4.31404	0.130016	0.886498
LACTB	LACTB	0.485685	9.77265	5.34995	0.103732	0.87364
RHEB	RHEB	0.485372	10.4286	11.479	0.00907379	0.494551
POLDIP3	POLDIP3	0.484584	9.79113	5.41482	0.0875762	0.873399
C20orf27	C20orf27	0.483042	9.8218	3.79303	0.118657	0.886498
ATP6V1E1	ATP6V1E1	0.482816	9.76478	5.32788	0.116345	0.886498
WDFY1	WDFY1	0.482619	9.84319	4.24106	0.0916264	0.87364
DCTD	DCTD	0.4825	9.79112	4.008	0.132903	0.886498
CLK4	CLK4	0.482169	9.74849	6.79594	0.118616	0.886498
ISCA2	ISCA2	-0.481749	9.8226	4.66235	0.0931726	0.87364
SDC4	SDC4	0.481587	9.8365	3.35143	0.129872	0.886498
MYNN	MYNN	-0.481177	9.73879	5.68454	0.156893	0.911494
CHAF1A	CHAF1A	0.481129	9.87703	3.78568	0.0994357	0.87364
TJP1	TJP1	-0.480893	9.9018	3.62063	0.103328	0.87364
ACOX1	ACOX1	-0.48084	9.75227	5.3201	0.13867	0.88894
DCPS	DCPS	-0.480745	9.79682	4.55483	0.109267	0.876032
POLR1A	POLR1A	-0.48055	9.78786	5.11822	0.0995978	0.87364
TBC1D10B	TBC1D10B	0.480204	9.72006	8.36225	0.160777	0.912073
MTFR1L	MTFR1L	-0.479838	9.75352	4.76822	0.156371	0.911494
SUPT5H	SUPT5H	-0.479031	9.8369	4.40668	0.0934243	0.87364
GHITM	GHITM	0.47878	10.4396	11.0941	0.0226745	0.678646
RAI14	RAI14	0.478632	9.81499	3.73874	0.130949	0.886498
MCUB	MCUB	0.478498	9.821	3.79717	0.130641	0.886498
JMJD6	JMJD6	-0.477644	9.75937	4.4651	0.157282	0.911494
MGST3	MGST3	0.476995	10.847	11.8743	0.00898977	0.494551
CAP1	CAP1	-0.476562	10.0042	3.6981	0.117661	0.886498
IFI16	IFI16	-0.476145	9.77059	2.79426	0.257306	0.985841
OSBPL3	OSBPL3	0.475621	9.78295	5.37048	0.0890604	0.87364
PRPF6	PRPF6	-0.475565	9.8751	3.63026	0.105353	0.87364
ZFYVE16	ZFYVE16	0.475353	9.75728	6.57405	0.090564	0.87364
SRRM2	SRRM2	0.474209	10.0356	4.80848	0.0507982	0.783229
C1orf122	C1orf122	0.473294	9.76146	4.46572	0.158747	0.911494
ALAD	ALAD	-0.473145	9.74891	5.31537	0.14335	0.893314
SETX	SETX	0.472947	9.83728	3.16992	0.142466	0.892348
LTA4H	LTA4H	-0.472686	9.80451	4.86617	0.0931434	0.87364
CEBPZ	CEBPZ	0.472367	9.84713	3.71532	0.108684	0.875591
CPNE3	CPNE3	0.472132	9.93319	4.82014	0.065876	0.849109
PREPL	PREPL	-0.472124	9.80048	3.72887	0.144804	0.896925
UBE2O	UBE2O	-0.471709	9.77142	4.74705	0.126836	0.886498
SFT2D1	SFT2D1	0.471599	9.80614	3.07314	0.183907	0.939756
CKAP2L	CKAP2L	0.471388	9.817	5.8451	0.0681061	0.850243
TIMM23	TIMM23	0.470765	9.96969	3.26813	0.132393	0.886498
POLD2	POLD2	-0.470557	10.0523	7.68679	0.0360917	0.72054
FGF5	FGF5	0.470514	10.3072	6.72755	0.00957323	0.494551
UCHL5	UCHL5	-0.470458	9.85574	4.37689	0.0939355	0.87364
KIF2C	KIF2C	0.470292	9.75268	7.9638	0.0849731	0.864555
ADAMTS1	ADAMTS1	0.469848	9.98261	3.43268	0.0640879	0.83943
KMT2E	KMT2E	0.46979	10.0245	3.8791	0.0725205	0.856407
IFT57	IFT57	-0.469748	9.80047	3.26735	0.169287	0.926717
PNPT1	PNPT1	0.469462	9.821	4.5418	0.0939279	0.87364
ENSCSAG00000003157	ENSCSAG00000003157	0.469367	10.3582	10.7912	0.0238064	0.678646
DYM	DYM	0.469339	9.75477	4.47472	0.170653	0.926717
PIP5K1A	PIP5K1A	0.469234	9.82337	4.77799	0.090317	0.87364
CDKN2AIP	CDKN2AIP	-0.469188	9.73583	9.53975	0.0741113	0.856407
PPP1R10	PPP1R10	0.469049	9.80856	3.67668	0.13359	0.886498
IQGAP1	IQGAP1	0.468789	10.1247	5.92975	0.0420903	0.764184
ENSCSAG00000000498	ENSCSAG00000000498	-0.468512	9.92909	3.6396	0.0909506	0.87364
POLR1B	POLR1B	-0.468344	9.78213	2.80605	0.235088	0.97821
EEF1AKMT1	EEF1AKMT1	0.468342	9.77307	4.23966	0.143239	0.893314
CSDE1	CSDE1	0.467881	9.97652	4.14859	0.0800803	0.856407
ADAM9	ADAM9	0.467194	9.85379	3.26099	0.135565	0.887993
RPIA	RPIA	-0.467031	9.771	3.7361	0.178099	0.939756
TCEAL1	TCEAL1	-0.466844	9.75603	5.43061	0.124465	0.886498
UBE2S	UBE2S	0.466231	10.2487	6.21789	0.0188152	0.639011
RFXANK	RFXANK	-0.466165	9.77719	5.3613	0.100392	0.87364
ENSCSAG00000008585	ENSCSAG00000008585	-0.466014	9.85104	2.99688	0.154798	0.911494
ENSCSAG00000019753	ENSCSAG00000019753	-0.465229	9.85337	3.47606	0.115582	0.886498
KIAA0232	KIAA0232	0.465038	9.73625	9.53271	0.0753439	0.856407
IPO5	IPO5	-0.464975	9.98511	3.34386	0.123504	0.886498
ENSCSAG00000008441	ENSCSAG00000008441	-0.464946	10.3732	9.3736	0.0438154	0.775826
ENSCSAG00000007940	ENSCSAG00000007940	-0.464454	10.6666	9.11863	0.0294339	0.684228
HAVCR1	HAVCR1	0.464237	9.821	1.77857	0.284038	0.985841
ANAPC1	ANAPC1	0.464185	9.79479	4.07467	0.13208	0.886498
PQBP1	PQBP1	-0.463782	9.78622	3.28101	0.189994	0.939756
NPNT	NPNT	-0.463766	9.9668	3.07986	0.103925	0.87364
GTF3A	GTF3A	0.463474	10.0102	4.23606	0.067905	0.850243
ORC4	ORC4	-0.46345	9.77554	3.88215	0.158439	0.911494
PHIP	PHIP	0.463387	9.90367	3.45844	0.10554	0.87364
ENSCSAG00000006183	ENSCSAG00000006183	0.463254	9.7681	4.10326	0.167407	0.926717
TRAP1	TRAP1	-0.462806	9.949	3.64507	0.116428	0.886498
RTF1	RTF1	0.462347	9.80533	3.65252	0.138421	0.88894
CACUL1	CACUL1	0.462341	9.82498	3.42106	0.135048	0.886498
CTDSP1	CTDSP1	-0.462109	9.74765	7.4767	0.0848651	0.864555
TXNDC12	TXNDC12	0.462025	9.83452	12.6855	0.00569472	0.435675
NOP53	NOP53	-0.461859	9.89192	3.42492	0.110662	0.879882
GEM	GEM	0.461705	9.76852	4.54715	0.137374	0.88894
ENSCSAG00000016120	ENSCSAG00000016120	0.46154	9.86274	5.58832	0.0580817	0.818428
UCK2	UCK2	0.461409	9.91945	3.58428	0.0968401	0.87364
ENSCSAG00000008710	ENSCSAG00000008710	0.461158	9.79764	5.21518	0.0859172	0.867376
TTLL7	TTLL7	0.460858	9.74891	0.0562471	0.884523	0.998941
GGNBP2	GGNBP2	-0.460676	9.89498	3.54099	0.103018	0.87364
ABCB10	ABCB10	-0.460662	9.75854	8.36353	0.0557846	0.807053
SHROOM3	SHROOM3	-0.460603	9.73964	30.0539	0.000840651	0.1685
ENSCSAG00000010885	ENSCSAG00000010885	0.460143	9.77925	5.24701	0.102787	0.87364
BNIP2	BNIP2	0.45886	9.77348	4.44788	0.142512	0.892348
SPAG5	SPAG5	0.458437	9.76769	6.79061	0.0909156	0.87364
MYO6	MYO6	0.458288	9.79357	3.63046	0.150624	0.906735
ENSCSAG00000015001	ENSCSAG00000015001	-0.458183	9.78581	7.5419	0.0527419	0.789477
PPIL4	PPIL4	0.457976	9.76146	4.30949	0.158937	0.911494
SMAD7	SMAD7	0.457928	9.74217	13.3477	0.0354521	0.72054
PSMC6	PSMC6	0.457826	9.90029	2.60538	0.178311	0.939756
ENSCSAG00000017145	ENSCSAG00000017145	0.456767	9.81419	3.97947	0.123235	0.886498
PCM1	PCM1	0.456511	9.89537	3.24763	0.121625	0.886498
ENSCSAG00000001068	ENSCSAG00000001068	-0.456013	10.0383	3.52906	0.12288	0.886498
PGM1	PGM1	0.455989	9.79561	3.34313	0.168001	0.926717
NKTR	NKTR	-0.455634	9.82816	2.87499	0.185829	0.939756
NFKBIE	NFKBIE	0.455552	9.73752	6.52588	0.134419	0.886498
DDX1	DDX1	0.455445	9.89004	3.26832	0.133735	0.886498
MIS18BP1	MIS18BP1	0.455202	9.83965	4.18839	0.104433	0.87364
SULF2	SULF2	0.454737	9.76229	3.81488	0.187053	0.939756
UBE2H	UBE2H	-0.454522	9.78007	2.58252	0.242049	0.984397
TAF12	TAF12	0.454155	9.79194	3.87282	0.152433	0.910418
GAB1	GAB1	0.453854	9.74386	2.70967	0.317304	0.988397
FNDC3B	FNDC3B	0.453846	9.84987	4.28366	0.0886725	0.87364
NUP85	NUP85	-0.453669	9.8178	1.52468	0.343419	0.988397
DHX40	DHX40	0.453667	9.77141	3.99758	0.160073	0.911508
DUSP12	DUSP12	-0.45364	9.78949	3.99209	0.1413	0.892348
ENSCSAG00000004121	ENSCSAG00000004121	0.453605	9.86623	3.21595	0.131454	0.886498
ENSCSAG00000007903	ENSCSAG00000007903	0.45343	9.80695	3.6761	0.137905	0.88894
SMC1A	SMC1A	0.453323	9.82778	4.48391	0.0990652	0.87364
TBRG4	TBRG4	-0.453304	9.8162	3.19117	0.159575	0.911494
RFC5	RFC5	0.45286	9.75812	7.84175	0.0691309	0.851143
ENSCSAG00000000170	ENSCSAG00000000170	-0.452852	9.80735	3.20319	0.180384	0.939756
LBR	LBR	-0.452263	9.74849	4.82441	0.17012	0.926717
RPP25L	RPP25L	0.452092	9.8214	3.13466	0.171463	0.926717
HERPUD1	HERPUD1	0.452076	9.92353	2.93352	0.109438	0.876032
HIKESHI	HIKESHI	0.451617	9.99186	4.58659	0.0797828	0.856407
ENSCSAG00000003594	ENSCSAG00000003594	0.45152	9.74006	7.35011	0.110982	0.879882
IFNGR1	IFNGR1	0.451421	9.80372	3.36683	0.159707	0.911494
GNL2	GNL2	-0.451415	9.83926	2.72968	0.192833	0.942022
HMOX1	HMOX1	0.450653	9.86507	4.71177	0.0593433	0.818428
TRIM25	TRIM25	-0.450478	9.87742	0.440432	0.596901	0.988397
PARG	PARG	0.450081	9.78458	2.75702	0.220574	0.96329
ENSCSAG00000016729	ENSCSAG00000016729	-0.449766	9.95702	3.92444	0.110369	0.879882
PLAUR	PLAUR	0.44956	9.80088	3.7206	0.134386	0.886498
TBCB	TBCB	-0.449534	10.0417	4.79462	0.0811045	0.856407
PPP1R18	PPP1R18	-0.449467	9.7956	3.39987	0.170374	0.926717
ARHGAP24	ARHGAP24	0.449194	9.72477	8.89254	0.12798	0.886498
ALDH1B1	ALDH1B1	-0.448692	9.77059	0.152338	0.791413	0.997585
NIT2	NIT2	0.448248	9.77183	4.12382	0.157735	0.911494
CHPF	CHPF	0.448096	9.89346	2.23716	0.216125	0.960124
DYNLL1	DYNLL1	-0.447973	10.3338	6.89175	0.0466141	0.783229
ERI3	ERI3	-0.447103	9.80856	4.58474	0.1061	0.87364
SUPT16H	SUPT16H	-0.447001	10.1133	6.19312	0.0546463	0.803028
DICER1	DICER1	-0.446935	9.74807	4.3949	0.181652	0.939756
NCAPG2	NCAPG2	-0.446535	9.79317	2.29756	0.281802	0.985841
KPNA2	KPNA2	0.446523	10.1051	5.44276	0.0424653	0.765444
RBMX2	RBMX2	0.44606	9.80048	3.24504	0.169066	0.926717
CUL1	CUL1	0.445572	9.89232	3.61033	0.103345	0.87364
ZC3H13	ZC3H13	0.445341	9.84516	3.28333	0.132193	0.886498
WASHC4	WASHC4	0.445155	9.95883	3.83042	0.0816928	0.856407
RILPL1	RILPL1	0.445026	9.75101	5.01063	0.149858	0.904917
UQCRFS1	UQCRFS1	0.444785	10.0926	4.9566	0.0897454	0.87364
PDE6D	PDE6D	0.444248	9.76727	5.45382	0.113418	0.88114
MEMO1	MEMO1	-0.444216	9.79561	4.21405	0.123781	0.886498
PGM2	PGM2	0.444204	9.8162	3.16411	0.158104	0.911494
NDUFAF7	NDUFAF7	0.443917	9.80169	3.54784	0.148709	0.901063
ECE1	ECE1	-0.443876	9.75854	3.94551	0.185915	0.939756
HSPA8	HSPA8	-0.443697	11.1289	5.22699	0.0223589	0.678646
ENSCSAG00000016091	ENSCSAG00000016091	-0.443471	9.77265	2.6174	0.265014	0.985841
WTAP	WTAP	0.443185	9.75059	5.21081	0.139791	0.891564
EIF3L	EIF3L	0.443071	9.78581	3.90062	0.146871	0.901063
LSG1	LSG1	-0.44296	9.75561	3.27933	0.237558	0.97821
IVNS1ABP	IVNS1ABP	0.442723	9.84752	1.10385	0.374665	0.988397
TRIM38	TRIM38	-0.442687	9.78704	4.86899	0.10584	0.87364
SHC1	SHC1	0.442454	9.77017	3.59864	0.181095	0.939756
RACGAP1	RACGAP1	-0.442249	9.74554	7.30309	0.118138	0.886498
TNFRSF10B	TNFRSF10B	0.442236	9.85846	2.74257	0.164845	0.920892
SLC30A1	SLC30A1	-0.442232	9.76934	4.52728	0.135066	0.886498
ENSCSAG00000006043	ENSCSAG00000006043	0.441843	9.75477	3.36607	0.237801	0.97821
ENSCSAG00000006438	ENSCSAG00000006438	0.441657	9.86158	3.22363	0.131728	0.886498
NR2F2	NR2F2	-0.441629	9.73116	2.8881	0.344693	0.988397
SCAMP4	SCAMP4	0.441426	9.77678	3.58344	0.174617	0.933942
ENSCSAG00000012018	ENSCSAG00000012018	-0.441056	9.76976	4.84102	0.127475	0.886498
SNRPA	SNRPA	0.440741	9.98117	2.66121	0.180995	0.939756
ENSCSAG00000000387	ENSCSAG00000000387	-0.440417	9.7631	6.04136	0.104898	0.87364
TMEM35B	TMEM35B	-0.439369	9.75436	4.50249	0.171829	0.926717
TIMM22	TIMM22	0.439074	9.76395	3.38143	0.21027	0.957328
SLC7A5	SLC7A5	-0.438986	9.75436	5.44504	0.129087	0.886498
ATP6V1G1	ATP6V1G1	0.438341	10.0949	4.60476	0.0776328	0.856407
BASP1	BASP1	-0.438118	9.85184	2.84258	0.162331	0.912073
SZRD1	SZRD1	0.4381	9.8206	3.00445	0.167833	0.926717
ENSCSAG00000019607	ENSCSAG00000019607	0.437939	9.97653	4.29263	0.0915152	0.87364
SAR1B	SAR1B	0.437883	9.78541	3.86353	0.148239	0.901063
ENSCSAG00000018673	ENSCSAG00000018673	-0.437094	9.80816	1.19941	0.408648	0.988397
ARL6IP6	ARL6IP6	-0.436589	9.80695	3.7852	0.136819	0.88894
NMI	NMI	-0.435961	9.78459	0.46546	0.634356	0.988397
ENSCSAG00000007460	ENSCSAG00000007460	0.435682	10.0823	4.26579	0.125044	0.886498
PTPN4	PTPN4	-0.4355	9.74681	3.62562	0.241895	0.984397
RNF166	RNF166	0.43546	9.73583	9.87558	0.0685791	0.850243
REPIN1	REPIN1	-0.434974	9.75268	3.7493	0.216291	0.960124
RNF139	RNF139	0.434587	9.75185	4.13917	0.189809	0.939756
RHOD	RHOD	0.434149	9.7899	5.8369	0.0781796	0.856407
PSMD14	PSMD14	-0.433939	9.88584	2.86372	0.154315	0.911494
LSM12	LSM12	0.433321	9.8866	3.58918	0.107837	0.874386
PABPN1	PABPN1	-0.433247	9.8162	3.79182	0.128698	0.886498
EEA1	EEA1	0.432627	9.88317	2.54656	0.167599	0.926717
SLC20A1	SLC20A1	0.432518	9.8608	3.09652	0.134929	0.886498
USP1	USP1	0.432097	9.79154	5.42322	0.0993005	0.87364
MIS18A	MIS18A	-0.431893	9.79317	1.833	0.336171	0.988397
CTNNAL1	CTNNAL1	0.431153	9.91383	2.9669	0.129624	0.886498
PSMG1	PSMG1	0.431045	9.87549	2.26336	0.216736	0.960124
FAHD2A	FAHD2A	0.430949	9.77058	2.04945	0.318689	0.988397
E2F4	E2F4	0.430766	9.84713	3.47099	0.127086	0.886498
RRP9	RRP9	-0.430372	9.77554	4.21767	0.147103	0.901063
TRAPPC2L	TRAPPC2L	0.430018	9.82937	3.07502	0.15862	0.911494
SF3B2	SF3B2	-0.42995	10.1208	5.08687	0.0779168	0.856407
CHMP1A	CHMP1A	-0.429747	9.80088	3.12326	0.17932	0.939756
FUBP3	FUBP3	-0.42969	9.76603	5.16388	0.11721	0.886498
TOMM40	TOMM40	0.429615	9.95593	3.03037	0.134542	0.886498
HOXA9	HOXA9	0.428685	9.98545	3.24111	0.0811971	0.856407
ENSCSAG00000019575	ENSCSAG00000019575	-0.428512	9.93463	3.21816	0.113036	0.880243
PAF1	PAF1	-0.4275	9.77554	2.89147	0.22567	0.966125
ENSCSAG00000018796	ENSCSAG00000018796	-0.427385	9.96825	2.78414	0.194225	0.944413
ENSCSAG00000001699	ENSCSAG00000001699	-0.427335	9.75101	4.33985	0.193742	0.943478
RBKS	RBKS	-0.427282	9.81218	3.82193	0.127227	0.886498
ABCC3	ABCC3	0.42728	9.7627	4.32237	0.159468	0.911494
UPF3B	UPF3B	-0.426954	9.77842	2.9341	0.217978	0.960215
MICU2	MICU2	-0.426768	9.80331	2.29325	0.247889	0.985841
TM9SF4	TM9SF4	0.426747	9.75603	1.90563	0.362264	0.988397
RUFY1	RUFY1	-0.426741	9.7813	4.30692	0.133137	0.886498
DCP1A	DCP1A	0.426626	9.76354	4.68489	0.145623	0.898691
SSBP1	SSBP1	-0.426202	10.0307	5.81886	0.0674483	0.850243
MRE11	MRE11	-0.425521	9.74681	5.96874	0.129324	0.886498
C1orf50	C1orf50	-0.425442	9.74428	4.90613	0.169901	0.926717
UBR5	UBR5	0.425277	9.89612	2.6138	0.158155	0.911494
NDUFA4	NDUFA4	0.424011	10.5002	7.6978	0.0639237	0.83943
KAT6A	KAT6A	0.423421	9.72903	6.71241	0.157781	0.911494
ATF6	ATF6	0.423385	9.76145	4.07077	0.173002	0.930163
BCAS2	BCAS2	0.423239	9.86584	1.56091	0.311197	0.988397
SNAP23	SNAP23	-0.423224	9.75729	4.33282	0.166813	0.925691
TRRAP	TRRAP	0.423221	9.77224	3.54735	0.185337	0.939756
ENSCSAG00000017901	ENSCSAG00000017901	0.423076	10.4349	4.63884	0.0648732	0.844168
SCP2	SCP2	0.422551	9.85496	4.17273	0.10352	0.87364
GSS	GSS	0.421872	9.80655	10.5061	0.0163541	0.610698
ATP6V1H	ATP6V1H	-0.421864	9.79682	3.74814	0.142028	0.892348
NCAPD2	NCAPD2	0.421657	9.78704	4.88633	0.126345	0.886498
RIF1	RIF1	0.421078	9.86042	2.79947	0.161097	0.912073
CNPY2	CNPY2	-0.420207	9.96173	3.59925	0.105578	0.87364
SMC2	SMC2	-0.419981	9.88699	4.63448	0.0908294	0.87364
AFF1	AFF1	0.41969	9.73795	2.55374	0.349496	0.988397
KIDINS220	KIDINS220	0.419465	9.75895	3.929	0.184406	0.939756
BTF3	BTF3	-0.419345	10.6843	9.37269	0.0295568	0.684228
ADIPOR1	ADIPOR1	0.419297	9.86041	2.8047	0.158805	0.911494
SRSF6	SRSF6	-0.418968	9.85963	2.70984	0.175941	0.937424
SPTAN1	SPTAN1	-0.418918	10.0231	1.70067	0.254988	0.985841
HMG20B	HMG20B	0.418881	9.8573	3.28845	0.140956	0.892348
ITPA	ITPA	-0.418825	9.87087	3.6142	0.122848	0.886498
ARID5B	ARID5B	-0.418699	10.0324	4.18474	0.0431788	0.769996
RELCH	RELCH	0.418231	9.771	4.44097	0.142818	0.892348
CNOT10	CNOT10	-0.418075	9.76686	3.61283	0.189914	0.939756
ZNF131	ZNF131	-0.41803	9.75937	4.06734	0.185245	0.939756
CLPTM1	CLPTM1	0.41746	9.83215	2.29073	0.222591	0.965807
POR	POR	0.416972	9.81299	3.71955	0.13582	0.888501
DDIT4	DDIT4	0.416804	9.76726	4.14486	0.1599	0.911508
GRINA	GRINA	0.416668	9.76146	3.74473	0.191514	0.941207
RPA1	RPA1	0.416621	9.8158	3.08804	0.174338	0.933942
SLC39A1	SLC39A1	-0.416611	10.0976	4.2977	0.125317	0.886498
STK38	STK38	-0.416263	9.75227	5.02378	0.149495	0.904732
MAP4K4	MAP4K4	0.415743	9.78254	3.16111	0.186891	0.939756
ENSCSAG00000008447	ENSCSAG00000008447	0.415721	9.98046	6.99706	0.031542	0.684228
DIDO1	DIDO1	0.415361	9.78622	2.93753	0.203946	0.955276
NCKAP5	NCKAP5	0.415325	9.76643	0.0130575	0.938912	0.998941
PRMT7	PRMT7	-0.415079	9.75729	5.02486	0.14128	0.892348
KDM5A	KDM5A	-0.414325	9.78048	3.72794	0.167107	0.926299
ANXA11	ANXA11	0.414282	10.0193	2.86048	0.155064	0.911494
C5orf51	C5orf51	0.414277	9.75937	2.89739	0.262132	0.985841
HSD17B2	HSD17B2	0.414073	10.5481	2.88136	0.0897892	0.87364
PSMG3	PSMG3	0.413697	9.87781	2.37968	0.196393	0.946836
RNF5	RNF5	-0.413679	9.85691	3.43092	0.144334	0.895121
B4GALT3	B4GALT3	0.413658	9.76353	3.69646	0.188904	0.939756
C12orf57	C12orf57	0.412711	10.0383	3.48441	0.106656	0.87364
SIGMAR1	SIGMAR1	-0.412462	9.8206	5.42795	0.0775196	0.856407
ITGB2	ITGB2	-0.412185	9.78212	4.05488	0.148021	0.901063
TXNL4A	TXNL4A	0.41215	10.0689	5.45125	0.0687185	0.850243
NTHL1	NTHL1	-0.411923	9.74597	1.51678	0.455598	0.988397
GNG10	GNG10	-0.411722	10.314	4.7571	0.120598	0.886498
HELQ	HELQ	-0.411636	9.73158	3.427	0.302393	0.988397
PTRH2	PTRH2	-0.411609	9.8534	3.42518	0.13516	0.886498
GEMIN6	GEMIN6	0.411146	9.77141	2.44104	0.275098	0.985841
MRPS34	MRPS34	-0.411041	10.1369	5.33705	0.0723806	0.856407
FAM184A	FAM184A	0.410851	9.77472	3.27807	0.200533	0.952953
NAXE	NAXE	0.410786	10.2746	6.62114	0.0834109	0.864555
ADK	ADK	-0.410658	9.75853	3.2288	0.2297	0.97408
SEC23IP	SEC23IP	0.410552	9.75394	4.07795	0.189458	0.939756
ROCK1	ROCK1	0.410123	9.86157	2.74764	0.162575	0.912276
LONP1	LONP1	0.410035	9.84438	2.9994	0.155978	0.911494
ENSCSAG00000012347	ENSCSAG00000012347	0.409872	9.91496	2.84554	0.161441	0.912073
C6orf120	C6orf120	0.409868	9.79479	3.34959	0.16653	0.925149
CBX6	CBX6	0.409744	9.79235	3.03185	0.191585	0.941207
GCN1	GCN1	-0.409661	9.76644	3.40499	0.203635	0.955276
UTP20	UTP20	-0.409509	9.8021	2.63545	0.220561	0.96329
SOCS5	SOCS5	0.409456	9.75394	2.34524	0.317741	0.988397
DNAJC25	DNAJC25	0.409324	9.7602	3.4554	0.216684	0.960124
NABP2	NABP2	-0.409308	9.79316	3.03803	0.198526	0.949351
PCID2	PCID2	-0.409265	9.76146	3.6869	0.194965	0.94632
SNRNP200	SNRNP200	-0.409219	10.0482	2.26136	0.194311	0.944413
CEBPG	CEBPG	-0.409117	9.78377	3.153	0.193255	0.942022
EMC3	EMC3	0.408926	9.82738	1.41631	0.34679	0.988397
BRMS1	BRMS1	-0.408912	9.79642	5.16812	0.0879253	0.873399
NOP58	NOP58	-0.408684	10.0014	3.01301	0.123233	0.886498
ANKRD12	ANKRD12	-0.408598	9.78786	6.3428	0.0777084	0.856407
DDOST	DDOST	-0.408323	10.0672	6.31736	0.0492581	0.783229
TMCC1	TMCC1	-0.408121	9.79275	2.62229	0.223321	0.965807
UNC50	UNC50	0.408103	9.84202	2.41548	0.209962	0.957328
PPM1G	PPM1G	0.407792	10.5405	11.2255	0.0127225	0.549589
RASSF1	RASSF1	-0.40772	9.74807	4.64024	0.171991	0.926717
ENSCSAG00000001902	ENSCSAG00000001902	0.40771	9.94715	3.11247	0.111106	0.879882
CTCF	CTCF	0.407336	9.79723	3.16359	0.17971	0.939756
ASCC3	ASCC3	-0.407276	9.75561	4.33388	0.168948	0.926717
EDC3	EDC3	-0.40716	9.73795	5.77088	0.156125	0.911494
PIAS2	PIAS2	-0.40685	9.76354	3.36432	0.210126	0.957328
ANKRD11	ANKRD11	0.406281	9.93357	2.60142	0.151363	0.906735
TMOD3	TMOD3	-0.404675	9.84792	2.77753	0.180759	0.939756
ATP6V1C1	ATP6V1C1	0.404482	9.785	2.91537	0.209415	0.957328
TMEM223	TMEM223	0.404112	9.79764	1.26799	0.410196	0.988397
DPP3	DPP3	-0.40399	9.77348	3.33916	0.209691	0.957328
RHOT2	RHOT2	-0.403308	9.77017	3.12277	0.217633	0.960215
ENSCSAG00000003930	ENSCSAG00000003930	0.403086	9.75728	3.88708	0.190861	0.939756
HPRT1	HPRT1	0.40281	10.1198	4.77503	0.0991266	0.87364
COMMD4	COMMD4	0.402805	9.87241	5.22046	0.0664311	0.850243
MYO9A	MYO9A	0.402692	9.77183	3.15283	0.209375	0.957328
ENSCSAG00000011427	ENSCSAG00000011427	-0.402594	10.3549	5.18247	0.0798161	0.856407
DLD	DLD	-0.402473	9.86119	3.01641	0.168431	0.926717
SEC61B	SEC61B	-0.402446	10.2253	5.84795	0.0798083	0.856407
ZNF394	ZNF394	-0.402168	9.76768	2.71877	0.265098	0.985841
TMA16	TMA16	0.401976	9.73541	4.35295	0.225166	0.965807
DNAJB4	DNAJB4	0.401845	9.73964	7.70041	0.108896	0.875886
IFT22	IFT22	-0.401502	9.86079	2.48465	0.189754	0.939756
ENSCSAG00000001379	ENSCSAG00000001379	0.40123	9.75101	4.1713	0.185719	0.939756
ZYX	ZYX	-0.400884	9.88737	2.24776	0.204362	0.955276
MND1	MND1	-0.400801	9.75101	5.20665	0.161966	0.912073
GON4L	GON4L	0.400771	9.80815	2.9603	0.181818	0.939756
LATS1	LATS1	0.400598	9.7627	2.95861	0.24781	0.985841
DNTTIP1	DNTTIP1	-0.400537	9.82976	2.77028	0.178262	0.939756
ENSCSAG00000014175	ENSCSAG00000014175	-0.400515	10.318	4.36373	0.112185	0.880243
CHURC1	CHURC1	0.400371	9.91159	2.70865	0.176754	0.939251
CCNB1	CCNB1	0.400327	9.9908	5.32228	0.0573365	0.814264
REEP3	REEP3	-0.400068	9.84241	2.17802	0.220644	0.96329
BAG2	BAG2	-0.399687	9.79642	2.83754	0.207248	0.957328
HP1BP3	HP1BP3	-0.399687	9.8436	2.34683	0.212057	0.960124
CDKN1A	CDKN1A	0.399333	10.0739	1.74521	0.186654	0.939756
SS18	SS18	-0.399069	9.78048	3.03851	0.210532	0.957328
CFAP298	CFAP298	-0.39858	9.83689	2.32398	0.217753	0.960215
ARHGAP18	ARHGAP18	0.398324	9.79194	2.81366	0.205765	0.957328
ENSCSAG00000007979	ENSCSAG00000007979	-0.397938	9.81017	3.01464	0.172515	0.928541
PIKFYVE	PIKFYVE	0.397759	9.7354	2.06944	0.416701	0.988397
POLR2C	POLR2C	-0.397728	9.8218	2.47265	0.214964	0.960124
ABHD5	ABHD5	-0.39768	9.79723	1.10316	0.442566	0.988397
PDCD11	PDCD11	0.397239	9.78336	3.27214	0.186427	0.939756
STT3A	STT3A	-0.397184	9.82976	4.58056	0.0991255	0.87364
FGFR1	FGFR1	-0.396932	9.83254	1.3556	0.33955	0.988397
VPS13C	VPS13C	0.396791	9.81178	2.55661	0.210091	0.957328
PDZK1	PDZK1	0.396732	9.8432	0.33207	0.639645	0.988397
NUBP2	NUBP2	0.396526	9.80735	2.72151	0.203701	0.955276
MAF1	MAF1	0.396215	9.8608	4.00203	0.107331	0.874386
EMD	EMD	0.396147	10.1344	5.05017	0.0737637	0.856407
XRN1	XRN1	-0.395902	9.77966	3.97156	0.154761	0.911494
ME1	ME1	-0.395784	9.77307	3.63101	0.178518	0.939756
TIAL1	TIAL1	0.395727	9.88661	2.67125	0.161582	0.912073
ORAI2	ORAI2	0.394959	9.75812	3.79523	0.196692	0.946836
NAP1L4	NAP1L4	0.394922	10.0325	3.15015	0.132591	0.886498
SNX17	SNX17	-0.394819	9.96065	3.60571	0.112746	0.880243
HS3ST1	HS3ST1	0.394421	10.1382	3.63694	0.0566755	0.81349
BHLHE40	BHLHE40	-0.394047	9.91794	1.61679	0.240978	0.982958
C2orf68	C2orf68	0.39392	9.78254	2.83596	0.218065	0.960215
MRTO4	MRTO4	0.393302	9.7952	2.38072	0.254962	0.985841
SEPTIN8	SEPTIN8	-0.392898	9.79194	2.10978	0.279297	0.985841
AP1B1	AP1B1	-0.392866	9.77843	2.53765	0.254832	0.985841
BRD3	BRD3	-0.392635	9.79601	2.71449	0.214902	0.960124
DSN1	DSN1	0.39233	9.79113	3.1208	0.195081	0.94632
RHOG	RHOG	-0.392121	9.8178	2.46212	0.21353	0.960124
CHCHD6	CHCHD6	-0.391861	9.77924	4.90962	0.115872	0.886498
GET3	GET3	-0.39184	9.8487	0.875682	0.457742	0.988397
ENSCSAG00000019292	ENSCSAG00000019292	-0.391631	9.79845	2.26831	0.259941	0.985841
ENSCSAG00000018159	ENSCSAG00000018159	0.391296	9.80331	2.76636	0.201275	0.953367
STBD1	STBD1	-0.391175	9.75603	4.02857	0.186957	0.939756
CIAO2B	CIAO2B	0.391029	10.029	4.49897	0.0998381	0.87364
SRSF3	SRSF3	-0.390785	10.3086	5.42375	0.0732919	0.856407
ENSCSAG00000010683	ENSCSAG00000010683	0.390521	9.8218	2.71046	0.192454	0.942022
CCDC107	CCDC107	-0.390003	9.85808	3.32317	0.13372	0.886498
TMX4	TMX4	-0.389716	9.77472	2.14964	0.302664	0.988397
KANSL2	KANSL2	-0.389455	9.80007	2.82928	0.204171	0.955276
NAA16	NAA16	-0.389418	9.77555	2.00382	0.31565	0.988397
MRPS23	MRPS23	-0.388896	9.96753	2.39404	0.199124	0.950298
ETFA	ETFA	-0.388859	9.98082	3.0053	0.151542	0.906735
CKLF	CKLF	-0.388643	10.0479	2.1372	0.275218	0.985841
BLOC1S6	BLOC1S6	-0.388572	9.77224	2.8258	0.236811	0.97821
ABCC5	ABCC5	-0.388198	9.7577	3.17984	0.236144	0.97821
CENPF	CENPF	0.388023	10.346	5.90649	0.0423032	0.765276
YLPM1	YLPM1	0.387582	9.7952	2.83672	0.207878	0.957328
COL4A1	COL4A1	-0.387534	10.1554	1.59137	0.2073	0.957328
GCSH	GCSH	-0.387302	9.97077	1.17012	0.37631	0.988397
APOBEC3C	APOBEC3C	-0.387266	9.77017	0.0558698	0.873193	0.998941
ZNF335	ZNF335	0.387187	9.72946	6.32049	0.171968	0.926717
PGAP2	PGAP2	0.387033	9.79926	2.65912	0.214788	0.960124
SMIM1	SMIM1	0.3869	9.91196	1.8567	0.251626	0.985841
AIFM2	AIFM2	-0.38672	9.78581	2.12494	0.290276	0.985841
ERCC5	ERCC5	-0.386601	9.83096	2.36178	0.215396	0.960124
OSBPL9	OSBPL9	0.386477	9.78541	2.37503	0.259608	0.985841
DYNLT1	DYNLT1	-0.386159	9.95411	1.13881	0.402262	0.988397
FN1	FN1	0.385536	11.1711	2.96046	0.0855018	0.865554
TSR3	TSR3	-0.385219	9.81058	1.86987	0.290947	0.985841
FKBP11	FKBP11	-0.385137	9.85613	1.0271	0.411614	0.988397
NOL7	NOL7	0.385054	9.84281	1.90306	0.260126	0.985841
MAT2A	MAT2A	-0.384758	10.0939	2.9703	0.111869	0.880243
MED17	MED17	-0.384323	9.74765	3.76814	0.219781	0.96329
SFMBT1	SFMBT1	0.384025	9.73583	3.96968	0.250697	0.985841
HNRNPH3	HNRNPH3	0.383972	10.0766	3.19631	0.124556	0.886498
TMEM203	TMEM203	-0.383917	9.77596	2.31866	0.279177	0.985841
IFT43	IFT43	-0.383559	9.76644	3.05964	0.228141	0.971815
COMTD1	COMTD1	0.383483	9.92577	2.7816	0.148553	0.901063
PLCB3	PLCB3	-0.383209	9.7681	3.27497	0.213306	0.960124
USP14	USP14	-0.383209	9.90745	2.8556	0.156356	0.911494
CPSF1	CPSF1	0.383062	9.88126	2.50322	0.183333	0.939756
RC3H1	RC3H1	0.382966	9.73456	1.44405	0.498404	0.988397
ENSCSAG00000017479	ENSCSAG00000017479	0.382856	9.78212	4.3077	0.13659	0.88894
NUDT22	NUDT22	-0.382437	9.84752	1.9899	0.267868	0.985841
ARGLU1	ARGLU1	-0.382129	9.94643	2.43165	0.16342	0.914972
UQCC3	UQCC3	-0.381968	9.8234	2.92468	0.18942	0.939756
CLDND1	CLDND1	-0.381723	9.87933	2.45697	0.190914	0.939756
KRT10	KRT10	-0.38132	9.9908	3.26763	0.130692	0.886498
TAF15	TAF15	-0.381084	10.2138	3.68193	0.0749816	0.856407
SNX2	SNX2	-0.381065	9.89042	2.02689	0.224974	0.965807
OARD1	OARD1	-0.38094	9.76353	2.82992	0.256317	0.985841
FSTL5	FSTL5	-0.380799	9.75728	0.684364	0.596435	0.988397
PITPNB	PITPNB	-0.380539	9.81379	2.29812	0.23713	0.97821
CHMP2B	CHMP2B	-0.380526	9.78336	2.67486	0.232201	0.97628
WDR18	WDR18	0.380452	9.78172	2.79601	0.232122	0.97628
MRPL55	MRPL55	0.38002	9.89346	2.16697	0.219862	0.96329
GNPNAT1	GNPNAT1	-0.379887	9.78048	2.87211	0.2211	0.963464
ZBTB43	ZBTB43	0.37976	9.79235	2.79474	0.241081	0.982958
ENSCSAG00000005360	ENSCSAG00000005360	-0.379715	10.2871	3.31154	0.215963	0.960124
FDXR	FDXR	-0.379305	9.7813	6.34589	0.0721321	0.856407
LIMD2	LIMD2	-0.379121	9.9067	3.85955	0.102151	0.87364
VRK2	VRK2	-0.37892	9.77224	5.27398	0.106656	0.87364
ENSCSAG00000012327	ENSCSAG00000012327	-0.378853	9.9343	3.25178	0.130392	0.886498
RPP21	RPP21	-0.378702	9.88623	3.34451	0.129513	0.886498
KMT5B	KMT5B	0.378086	9.75059	2.73358	0.295417	0.985841
TPD52L1	TPD52L1	0.37758	9.73625	2.47285	0.357943	0.988397
NKAP	NKAP	-0.377407	9.76976	2.41712	0.276073	0.985841
GPX8	GPX8	0.377385	9.79764	2.39755	0.246034	0.985841
IFT52	IFT52	0.377133	9.76561	3.2135	0.216184	0.960124
ENSCSAG00000004698	ENSCSAG00000004698	-0.3769	9.79235	2.5415	0.233211	0.977107
USP42	USP42	0.376829	9.78867	2.30841	0.270293	0.985841
UNC5D	UNC5D	0.376498	9.7899	4.11643	0.139599	0.891564
EEFSEC	EEFSEC	0.376065	9.80937	2.42156	0.224944	0.965807
MCM2	MCM2	-0.375842	9.76603	0.965484	0.514958	0.988397
STARD3NL	STARD3NL	-0.375614	9.81459	2.52662	0.2144	0.960124
LIMS1	LIMS1	0.375541	10.1279	3.50043	0.0860279	0.867376
NXF1	NXF1	0.375343	9.76893	2.73192	0.246219	0.985841
SMNDC1	SMNDC1	-0.375051	9.8154	1.84711	0.293961	0.985841
SNRNP35	SNRNP35	-0.375039	9.77348	2.55989	0.263466	0.985841
PUM3	PUM3	-0.375002	9.78376	2.09442	0.29403	0.985841
APLP2	APLP2	0.374989	9.91159	3.56279	0.119328	0.886498
ENSCSAG00000004975	ENSCSAG00000004975	-0.374628	9.77513	2.56624	0.254544	0.985841
NOTCH2	NOTCH2	-0.374535	9.81057	2.11398	0.255384	0.985841
TUBGCP4	TUBGCP4	-0.374507	9.76395	3.42049	0.207256	0.957328
ENSCSAG00000011893	ENSCSAG00000011893	-0.374302	9.82419	2.41454	0.214965	0.960124
TMEM165	TMEM165	0.374055	9.77265	3.99572	0.164347	0.91913
INTS10	INTS10	0.373922	9.78459	0.854495	0.507003	0.988397
RANBP6	RANBP6	0.373713	9.78459	3.23108	0.187669	0.939756
RND3	RND3	-0.373655	9.77223	2.39293	0.281962	0.985841
NUCKS1	NUCKS1	0.373307	10.2409	4.61248	0.0880197	0.873399
ELL2	ELL2	0.372428	9.76727	2.94703	0.23741	0.97821
C4orf3	C4orf3	0.372398	9.821	1.35973	0.376185	0.988397
TIMM17B	TIMM17B	0.372378	9.83412	3.88324	0.117576	0.886498
BAG3	BAG3	-0.372318	9.80416	1.63913	0.286671	0.985841
ENSCSAG00000018997	ENSCSAG00000018997	-0.372282	9.88049	1.81825	0.259189	0.985841
CCT7	CCT7	-0.372055	10.3601	6.4	0.0781811	0.856407
TYMP	TYMP	-0.371801	9.78377	1.31079	0.415607	0.988397
UQCRC1	UQCRC1	-0.371512	10.2723	4.89501	0.139846	0.891564
ZNRD2	ZNRD2	-0.371478	9.90444	2.72607	0.163239	0.914972
DPM1	DPM1	0.371376	9.8186	1.44247	0.352554	0.988397
RNF130	RNF130	-0.371058	9.82379	1.94075	0.267228	0.985841
DHX58	DHX58	0.370991	9.74301	1.16729	0.511242	0.988397
CRB3	CRB3	0.3705	9.75519	3.78247	0.201991	0.953367
HMGB2	HMGB2	0.370197	9.94387	4.55065	0.0954831	0.87364
SELENOW	SELENOW	0.370193	10.1886	5.30895	0.0922794	0.87364
CD44	CD44	-0.370022	9.82539	1.7635	0.274153	0.985841
LETM1	LETM1	0.369727	9.85729	2.63878	0.18022	0.939756
USP10	USP10	0.369708	9.77884	2.69939	0.239038	0.979411
EIF2AK3	EIF2AK3	0.369494	9.73879	0.736567	0.617554	0.988397
COL8A1	COL8A1	0.369227	9.76769	2.36959	0.286041	0.985841
NET1	NET1	0.368717	9.83095	1.92161	0.257936	0.985841
KCTD3	KCTD3	-0.368457	9.81178	2.17546	0.24945	0.985841
HDDC2	HDDC2	0.367951	10.1211	3.19222	0.150904	0.906735
GNL3	GNL3	0.36771	9.81339	2.3337	0.23256	0.97628
GRPEL1	GRPEL1	-0.367684	9.94863	2.40196	0.18997	0.939756
MARCHF5	MARCHF5	0.367296	9.79357	2.18677	0.262082	0.985841
MAP3K14	MAP3K14	-0.367226	9.75979	3.5571	0.208633	0.957328
DNM1L	DNM1L	-0.367117	9.77884	2.5486	0.248589	0.985841
NDUFS2	NDUFS2	-0.366705	10.0635	2.89098	0.187394	0.939756
PSMA6	PSMA6	-0.366263	10.1363	2.77199	0.206882	0.957328
MCM6	MCM6	-0.366194	9.81419	3.55847	0.174271	0.933942
SLC39A7	SLC39A7	0.365692	9.78212	2.01795	0.301728	0.988397
ENSCSAG00000013182	ENSCSAG00000013182	-0.365686	9.76478	3.24051	0.22502	0.965807
ENSCSAG00000014399	ENSCSAG00000014399	-0.365234	9.79072	1.61865	0.359623	0.988397
IARS1	IARS1	0.365215	9.86158	1.9359	0.249432	0.985841
ALDH3A2	ALDH3A2	0.365214	9.77389	2.20575	0.301622	0.988397
UGDH	UGDH	0.364955	10.04	3.11663	0.131388	0.886498
ZFHX3	ZFHX3	0.364708	9.79479	2.24894	0.263845	0.985841
PSMD11	PSMD11	0.364662	10.1627	4.18868	0.126915	0.886498
ERICH1	ERICH1	-0.364624	9.74048	2.31301	0.364564	0.988397
COG3	COG3	-0.364146	9.75561	4.16501	0.193179	0.942022
FAHD1	FAHD1	0.363583	9.82659	1.33584	0.364179	0.988397
BCL7B	BCL7B	0.363312	9.80129	2.56602	0.223264	0.965807
KIAA0753	KIAA0753	0.363162	9.72988	9.05134	0.10024	0.87364
ME2	ME2	-0.362908	10.038	2.59903	0.150603	0.906735
POGLUT2	POGLUT2	0.362852	9.97437	1.69813	0.234669	0.97821
CRIM1	CRIM1	0.362514	9.78868	2.46736	0.244616	0.985841
UPF3A	UPF3A	-0.36242	9.76686	2.37014	0.291389	0.985841
MNAT1	MNAT1	-0.362296	9.76478	2.98849	0.232624	0.97628
ZFC3H1	ZFC3H1	0.362286	9.78704	0.784391	0.523503	0.988397
EIF5A2	EIF5A2	-0.362257	9.74133	2.46678	0.343031	0.988397
HAUS7	HAUS7	0.362187	9.83175	2.64589	0.200632	0.952953
TIMM10	TIMM10	0.361244	9.80856	1.34566	0.376508	0.988397
NCOR1	NCOR1	0.361224	9.94533	2.21482	0.184822	0.939756
EIF3M	EIF3M	-0.360854	10.0692	3.2826	0.132969	0.886498
ENSCSAG00000011969	ENSCSAG00000011969	0.360687	10.2325	4.00318	0.162357	0.912073
ENSCSAG00000006491	ENSCSAG00000006491	-0.360652	10.3029	2.98349	0.173246	0.930475
HADHA	HADHA	0.360649	10.0369	2.9033	0.154189	0.911494
SEH1L	SEH1L	-0.36016	9.75352	3.0263	0.258681	0.985841
UQCRC2	UQCRC2	0.360019	10.0773	3.48382	0.133042	0.886498
ENSCSAG00000007471	ENSCSAG00000007471	-0.35969	9.85652	1.77498	0.249917	0.985841
PTPMT1	PTPMT1	-0.359491	10.0335	2.86158	0.154831	0.911494
WBP2	WBP2	0.359269	9.867	2.17761	0.217087	0.960124
ENSCSAG00000012189	ENSCSAG00000012189	-0.359187	9.76353	2.18908	0.317141	0.988397
CCNT2	CCNT2	-0.358656	9.78786	2.12811	0.293324	0.985841
ENSCSAG00000019011	ENSCSAG00000019011	-0.358645	9.76561	2.40178	0.297331	0.98709
ENSCSAG00000011895	ENSCSAG00000011895	0.358637	9.75017	4.3548	0.188113	0.939756
ACTL6A	ACTL6A	0.358577	9.75979	1.33266	0.444416	0.988397
ENSCSAG00000000206	ENSCSAG00000000206	0.358508	9.81177	1.55538	0.302091	0.988397
CNOT3	CNOT3	-0.358334	9.75478	3.37904	0.227809	0.971815
DAZAP1	DAZAP1	0.358308	10.0266	2.4738	0.200305	0.952953
SARAF	SARAF	-0.358267	9.93615	2.20402	0.205978	0.957328
ANXA4	ANXA4	0.3581	10.4199	4.09529	0.09407	0.87364
MTX1	MTX1	0.357818	9.83373	1.91998	0.27005	0.985841
RO60	RO60	-0.357639	9.84163	2.32655	0.207354	0.957328
RRP7A	RRP7A	-0.357491	9.95666	2.37316	0.183916	0.939756
GRSF1	GRSF1	0.357473	9.84084	1.97785	0.251693	0.985841
RBBP7	RBBP7	0.357378	9.88508	3.03768	0.153828	0.911494
EHD4	EHD4	0.357063	9.79601	2.22528	0.257191	0.985841
BCAP29	BCAP29	0.357026	9.8194	2.01657	0.259642	0.985841
PRCC	PRCC	0.356998	9.79276	2.20717	0.265096	0.985841
P4HA2	P4HA2	-0.356767	9.77266	3.46843	0.19224	0.942022
SH3GLB1	SH3GLB1	-0.356706	9.85183	2.09866	0.23076	0.974168
SUGT1	SUGT1	-0.356608	9.9457	2.48778	0.176226	0.93744
IPO7	IPO7	0.356602	9.95374	2.42791	0.169916	0.926717
POLG2	POLG2	-0.356464	9.74006	3.91546	0.235767	0.97821
ENSCSAG00000016048	ENSCSAG00000016048	0.356309	9.85808	1.89552	0.246661	0.985841
STAT4	STAT4	-0.356086	9.85339	1.84667	0.252991	0.985841
DDX52	DDX52	-0.355825	9.80896	2.51172	0.216852	0.960124
CCDC25	CCDC25	-0.355824	9.82019	1.84275	0.280361	0.985841
MGA	MGA	0.355799	9.75519	1.55747	0.41586	0.988397
SART3	SART3	0.355664	9.75853	4.2038	0.178662	0.939756
GLT8D1	GLT8D1	0.355659	9.76478	1.82447	0.358531	0.988397
TACO1	TACO1	0.355603	9.92948	2.20618	0.189486	0.939756
ARMC8	ARMC8	0.35555	9.75937	2.89105	0.252537	0.985841
ROCK2	ROCK2	-0.355299	9.77966	1.10697	0.453942	0.988397
DENND2B	DENND2B	-0.355081	9.76146	2.35607	0.301983	0.988397
ERBIN	ERBIN	0.354721	9.72135	13.4404	0.0716839	0.856407
ENSCSAG00000017218	ENSCSAG00000017218	-0.354546	9.82697	2.05027	0.247583	0.985841
CTNND1	CTNND1	0.354305	9.78213	2.80451	0.227025	0.969838
ATF2	ATF2	0.353024	9.74933	0.770041	0.578654	0.988397
JUNB	JUNB	0.353013	10.2534	2.23532	0.13507	0.886498
EIF1B	EIF1B	-0.352922	10.0168	2.28324	0.169603	0.926717
EXOSC7	EXOSC7	0.352832	9.79683	1.34362	0.384556	0.988397
PHYH	PHYH	0.352753	9.77925	0.777178	0.530246	0.988397
BZW1	BZW1	-0.352618	10.3003	4.32984	0.111149	0.879882
MAP1LC3A	MAP1LC3A	0.352494	9.80977	2.02727	0.268301	0.985841
TFB1M	TFB1M	0.352342	9.74807	2.0185	0.370751	0.988397
NPTN	NPTN	0.352305	9.77224	1.94135	0.327975	0.988397
PPP1R21	PPP1R21	0.351993	9.75937	2.78555	0.262011	0.985841
EIF2B3	EIF2B3	0.351798	9.77513	3.77327	0.171603	0.926717
IWS1	IWS1	0.351487	9.83887	2.1769	0.22577	0.966125
ZNF22	ZNF22	-0.351341	9.8824	2.27412	0.202614	0.953367
USB1	USB1	0.351321	9.78254	2.10368	0.298401	0.98709
CAV2	CAV2	-0.351149	9.93134	2.17332	0.198889	0.950078
ECH1	ECH1	-0.351143	9.8206	5.11613	0.0819263	0.856575
SKP2	SKP2	0.351018	9.75227	3.49527	0.240318	0.982357
CNOT9	CNOT9	0.350957	9.8166	1.39344	0.356895	0.988397
GPATCH8	GPATCH8	0.350912	9.91535	3.6335	0.090833	0.87364
RRAS2	RRAS2	-0.350818	9.75854	2.49582	0.291802	0.985841
ENSCSAG00000018060	ENSCSAG00000018060	-0.350763	9.76354	2.47183	0.284215	0.985841
B9D1	B9D1	-0.350613	9.78786	2.26134	0.265486	0.985841
ZC3H15	ZC3H15	0.350497	10.028	2.74381	0.141844	0.892348
PGLS	PGLS	0.350337	10.2064	3.82124	0.0838066	0.864555
ADAR	ADAR	-0.350106	9.77141	3.19749	0.207719	0.957328
JAGN1	JAGN1	-0.350007	9.81459	3.83044	0.137265	0.88894
MGMT	MGMT	0.349983	9.78826	2.95657	0.208381	0.957328
EIF3I	EIF3I	0.349948	10.2457	4.76739	0.131056	0.886498
ATP13A3	ATP13A3	-0.349735	9.74175	14.2792	0.0264799	0.678646
RNF41	RNF41	0.349386	9.75352	2.826	0.295208	0.985841
HNRNPU	HNRNPU	-0.349351	10.6911	3.90617	0.074326	0.856407
UNC93B1	UNC93B1	0.349108	9.821	1.96876	0.265614	0.985841
PHLDB2	PHLDB2	0.348945	9.88889	2.64947	0.15855	0.911494
TOPBP1	TOPBP1	0.348922	9.79723	1.73528	0.327158	0.988397
COMMD2	COMMD2	-0.348803	9.81178	1.88891	0.281216	0.985841
BUB3	BUB3	0.348785	9.9228	2.14718	0.224202	0.965807
PSME2	PSME2	-0.348703	10.416	0.711704	0.550795	0.988397
BEX1	BEX1	0.348626	9.88011	3.13473	0.147196	0.901063
ABRACL	ABRACL	-0.348385	10.081	2.44046	0.202621	0.953367
ENSCSAG00000009229	ENSCSAG00000009229	-0.34837	9.76976	3.13106	0.22111	0.963464
ACBD3	ACBD3	0.348185	9.75603	2.79621	0.268015	0.985841
CMC2	CMC2	0.34792	9.87087	1.1822	0.375864	0.988397
ENSCSAG00000005219	ENSCSAG00000005219	0.347779	9.77224	4.11419	0.155438	0.911494
MCRIP2	MCRIP2	0.347545	9.87472	1.83085	0.248747	0.985841
ENSCSAG00000000619	ENSCSAG00000000619	0.347049	9.9172	1.94471	0.228932	0.97301
CHRDL1	CHRDL1	-0.347045	9.97617	2.05417	0.21834	0.960582
PDE8A	PDE8A	0.347018	9.73073	7.3971	0.130712	0.886498
SLC35B1	SLC35B1	-0.347004	9.93281	2.05647	0.205479	0.957328
SMC4	SMC4	0.346978	10.1414	4.09651	0.0974704	0.87364
ANAPC16	ANAPC16	0.346974	9.823	3.38044	0.148635	0.901063
RER1	RER1	-0.346928	10.0032	2.07155	0.244606	0.985841
ANP32A	ANP32A	-0.346821	10.1731	3.42169	0.159601	0.911494
TBC1D14	TBC1D14	0.346802	9.7776	2.27638	0.276465	0.985841
PRKCSH	PRKCSH	-0.346644	9.89156	2.4684	0.200581	0.952953
PIGT	PIGT	0.346382	9.7899	0.606478	0.569934	0.988397
FBL	FBL	-0.346333	10.0642	2.74136	0.165114	0.921365
ST3GAL1	ST3GAL1	0.346322	9.72903	0.932349	0.602573	0.988397
SMYD2	SMYD2	-0.346274	9.79112	2.03811	0.285903	0.985841
PRDX5	PRDX5	-0.346208	10.4315	3.85519	0.185064	0.939756
TES	TES	0.346196	9.79886	1.84222	0.307395	0.988397
CLIP1	CLIP1	0.346165	9.82977	2.00636	0.253416	0.985841
CAPN1	CAPN1	-0.346112	9.78582	1.2345	0.417066	0.988397
BCAT2	BCAT2	0.346086	9.79967	4.80912	0.101151	0.87364
HSBP1L1	HSBP1L1	-0.346062	10.1513	0.571314	0.567429	0.988397
GPATCH4	GPATCH4	-0.345954	9.78459	1.82033	0.31944	0.988397
SNRNP27	SNRNP27	0.345854	9.78458	2.52402	0.246183	0.985841
PTRHD1	PTRHD1	0.345651	9.78581	2.40043	0.263997	0.985841
XPO1	XPO1	0.345622	9.79153	1.67811	0.333222	0.988397
AKR1A1	AKR1A1	0.34562	9.86777	2.27599	0.21277	0.960124
AAR2	AAR2	0.345449	9.771	2.22345	0.294345	0.985841
PUS1	PUS1	-0.34542	9.76312	2.49507	0.288679	0.985841
C15orf40	C15orf40	0.345401	9.79723	1.96566	0.282789	0.985841
CHCHD7	CHCHD7	0.34539	9.90482	0.820504	0.456233	0.988397
PDCD6	PDCD6	-0.345143	10.0042	1.62185	0.299661	0.988397
UTP23	UTP23	0.345134	9.81258	1.86652	0.287646	0.985841
CTTN	CTTN	-0.344932	9.93983	1.64054	0.285668	0.985841
AEBP2	AEBP2	0.344714	9.76353	2.96433	0.244687	0.985841
TMED2	TMED2	-0.344507	10.0235	3.15896	0.145806	0.898691
COPS4	COPS4	0.34441	9.80735	1.96011	0.280104	0.985841
MRFAP1	MRFAP1	0.344404	10.0716	2.98905	0.158866	0.911494
SEPTIN11	SEPTIN11	-0.344398	9.90331	0.889896	0.435022	0.988397
TRAPPC4	TRAPPC4	0.34416	9.80412	2.71881	0.212119	0.960124
ANXA7	ANXA7	-0.3441	10.0134	1.47682	0.314001	0.988397
CPSF2	CPSF2	0.34407	9.77801	2.34378	0.270907	0.985841
OAS3	OAS3	-0.343979	9.7552	0.650517	0.599262	0.988397
STX5	STX5	0.343977	9.7552	1.96722	0.357808	0.988397
ESCO1	ESCO1	0.343481	9.7447	4.64774	0.187549	0.939756
BIRC6	BIRC6	0.343365	9.88507	2.36643	0.186735	0.939756
MFSD3	MFSD3	-0.343208	9.82619	2.95465	0.176036	0.937424
KNOP1	KNOP1	0.343206	9.84831	1.61344	0.298153	0.98709
CASP8	CASP8	-0.343075	9.7577	2.36322	0.318881	0.988397
RBM19	RBM19	-0.342987	9.78295	2.27496	0.271234	0.985841
TPI1	TPI1	-0.342965	11.1298	3.88521	0.110634	0.879882
RNASEH2A	RNASEH2A	-0.342725	9.90746	0.826679	0.460904	0.988397
BTBD10	BTBD10	0.342696	9.76187	2.52656	0.280189	0.985841
ARHGAP29	ARHGAP29	0.34247	10.6614	6.61246	0.0200669	0.647027
RB1	RB1	-0.342363	9.81299	1.80473	0.29435	0.985841
SNAPC2	SNAPC2	0.342251	9.7952	2.01712	0.284909	0.985841
MYDGF	MYDGF	0.341848	9.78541	1.75304	0.340877	0.988397
RELN	RELN	0.341314	10.0028	2.15743	0.170026	0.926717
CPSF4	CPSF4	0.341258	9.74344	3.57242	0.254394	0.985841
NAXD	NAXD	-0.341214	9.74807	3.29328	0.250946	0.985841
ZNF581	ZNF581	-0.341169	9.80735	1.86213	0.288864	0.985841
ERRFI1	ERRFI1	-0.341094	9.78295	2.04416	0.293472	0.985841
CPNE8	CPNE8	0.341091	9.82578	2.27807	0.22531	0.965807
NMD3	NMD3	0.340871	9.81138	2.0444	0.265674	0.985841
LRP1	LRP1	0.34087	9.77719	2.32689	0.273096	0.985841
CATSPERZ	CATSPERZ	-0.34054	9.76686	1.85152	0.350836	0.988397
CYBC1	CYBC1	0.340424	9.80654	1.87222	0.284723	0.985841
HELZ	HELZ	0.340325	9.79723	2.12906	0.267926	0.985841
TUBB2A	TUBB2A	-0.340186	9.84399	0.323271	0.656716	0.99031
SLC29A1	SLC29A1	0.340175	9.77017	1.39753	0.410454	0.988397
MKI67	MKI67	0.339983	10.0311	3.69593	0.104896	0.87364
CBFB	CBFB	0.339637	9.7426	3.95165	0.225082	0.965807
PSMB10	PSMB10	0.339547	9.9993	4.22406	0.103491	0.87364
SRFBP1	SRFBP1	0.339344	9.77141	2.22654	0.297261	0.98709
CSPP1	CSPP1	-0.339253	9.75351	2.72332	0.294935	0.985841
SCAND1	SCAND1	-0.338721	10.0325	2.26561	0.217809	0.960215
ENSCSAG00000002303	ENSCSAG00000002303	-0.3382	9.77264	2.21983	0.29221	0.985841
APC	APC	0.337944	9.76976	4.40975	0.143864	0.893314
HLTF	HLTF	0.337926	9.87626	1.25213	0.3708	0.988397
CXXC5	CXXC5	-0.337693	9.96426	1.93638	0.205605	0.957328
PSMC4	PSMC4	0.337671	9.93541	2.49696	0.185038	0.939756
C1orf35	C1orf35	0.337612	9.8369	2.08663	0.235934	0.97821
PCF11	PCF11	0.337221	9.8222	1.96321	0.257882	0.985841
PFKL	PFKL	0.337046	9.79683	1.82409	0.312777	0.988397
RBM8A	RBM8A	0.336974	10.1459	3.53491	0.148138	0.901063
ORC6	ORC6	0.336534	9.80896	2.03438	0.29043	0.985841
KIF21A	KIF21A	0.336494	9.88393	1.04437	0.341029	0.988397
RAE1	RAE1	0.335658	9.83254	1.60215	0.305716	0.988397
BFAR	BFAR	-0.33503	9.79031	2.08024	0.282581	0.985841
CLNS1A	CLNS1A	0.334854	10.0472	2.57718	0.207464	0.957328
ENSCSAG00000007762	ENSCSAG00000007762	-0.334087	9.91533	1.8786	0.234583	0.97821
CD320	CD320	-0.333745	9.88355	3.37492	0.142207	0.892348
PAFAH1B2	PAFAH1B2	0.33373	9.75812	3.26107	0.230306	0.97408
SETD2	SETD2	-0.333706	9.93502	1.22438	0.334244	0.988397
ARID1A	ARID1A	0.333699	9.81017	2.74329	0.207276	0.957328
ACTR10	ACTR10	0.333399	9.85378	1.72981	0.275705	0.985841
ENSCSAG00000009551	ENSCSAG00000009551	0.33334	9.94863	1.87008	0.243882	0.985841
FOXM1	FOXM1	-0.333092	9.77801	2.21425	0.288634	0.985841
TTI2	TTI2	-0.333034	9.74554	2.74879	0.302079	0.988397
TEX261	TEX261	0.332623	9.76312	2.82301	0.256105	0.985841
SPRED2	SPRED2	-0.332613	9.78171	2.60782	0.250449	0.985841
KRTCAP2	KRTCAP2	-0.332576	10.0482	2.78437	0.183722	0.939756
SON	SON	0.332489	9.87125	2.08485	0.221959	0.965807
GTF2F2	GTF2F2	0.332336	9.82976	1.72006	0.288136	0.985841
ZNF326	ZNF326	-0.332197	9.83492	1.662	0.294409	0.985841
MED8	MED8	-0.331953	9.8174	1.73079	0.300447	0.988397
EMP2	EMP2	0.331953	9.78336	2.54479	0.253181	0.985841
DHRS1	DHRS1	-0.331553	9.80331	1.69628	0.321247	0.988397
RAB14	RAB14	-0.331529	9.88851	1.53488	0.290892	0.985841
PAXX	PAXX	0.331461	9.84635	1.68186	0.297751	0.98709
CTSB	CTSB	0.331415	9.86274	1.76868	0.266634	0.985841
LRFN4	LRFN4	0.331273	9.73922	3.73821	0.249893	0.985841
SLC25A38	SLC25A38	0.331039	9.77059	1.91724	0.332339	0.988397
TAFA4	TAFA4	-0.331002	9.77884	1.92211	0.317996	0.988397
AKIP1	AKIP1	-0.330806	9.77884	2.14257	0.290597	0.985841
NUDT14	NUDT14	0.33056	9.75979	3.34745	0.229604	0.97408
UBA5	UBA5	0.330417	9.80936	2.06747	0.262905	0.985841
TMEM150A	TMEM150A	0.330403	9.74849	3.40507	0.252981	0.985841
EDEM2	EDEM2	0.330362	9.77966	3.28367	0.195573	0.946836
PARL	PARL	-0.330215	9.8369	1.34772	0.356085	0.988397
LACTB2	LACTB2	0.330145	9.90933	1.50914	0.2917	0.985841
GALNT11	GALNT11	0.330139	9.7577	2.31047	0.306378	0.988397
CWC27	CWC27	0.330122	9.76478	2.78056	0.254611	0.985841
PRKAG2	PRKAG2	0.330042	10.0042	3.14658	0.0990407	0.87364
UBE2G1	UBE2G1	0.329887	9.79276	1.82619	0.308099	0.988397
METTL5	METTL5	0.329682	9.83333	1.78006	0.279192	0.985841
MAGOH	MAGOH	0.329626	10.0369	1.77421	0.282032	0.985841
DERL2	DERL2	-0.329526	9.83926	1.5556	0.308586	0.988397
ENSCSAG00000012584	ENSCSAG00000012584	-0.329441	9.84005	0.638013	0.5356	0.988397
NUDT21	NUDT21	-0.329355	9.90821	1.53865	0.288772	0.985841
MED23	MED23	-0.329338	9.73879	2.95577	0.306789	0.988397
CALU	CALU	-0.329268	9.99682	1.36152	0.327671	0.988397
ATP6V0A1	ATP6V0A1	0.329265	9.79966	3.11359	0.182458	0.939756
PYURF	PYURF	0.329254	9.90218	1.34726	0.330598	0.988397
RLIM	RLIM	-0.329132	9.74386	3.0253	0.286272	0.985841
GAR1	GAR1	-0.329055	9.76769	2.30931	0.297551	0.98709
ZNF292	ZNF292	0.328592	9.76062	0.611794	0.626158	0.988397
WDR33	WDR33	0.328587	9.83452	1.72334	0.284441	0.985841
PRR11	PRR11	0.328524	9.80169	3.73045	0.175014	0.934965
KDM1A	KDM1A	-0.328482	9.76229	2.83007	0.256831	0.985841
ENSCSAG00000013302	ENSCSAG00000013302	0.328356	9.83492	1.78981	0.271927	0.985841
EIF4ENIF1	EIF4ENIF1	0.328305	9.75352	2.64673	0.292389	0.985841
COQ2	COQ2	0.328124	9.75937	6.88737	0.0872787	0.872962
POLDIP2	POLDIP2	-0.328044	10.0021	2.10199	0.224945	0.965807
TIMP2	TIMP2	-0.327914	9.84202	0.912005	0.443739	0.988397
MYO1B	MYO1B	0.327905	10.0262	2.12664	0.182146	0.939756
TNFAIP1	TNFAIP1	0.327703	9.8238	2.6296	0.198454	0.949351
HILPDA	HILPDA	0.327299	9.75352	3.63303	0.228263	0.971815
API5	API5	-0.327013	9.82379	1.27681	0.369419	0.988397
ATAD5	ATAD5	0.326985	9.83413	1.86249	0.280565	0.985841
RNMT	RNMT	-0.32698	9.8198	2.07984	0.24828	0.985841
C1orf131	C1orf131	0.32666	9.79804	2.24145	0.255649	0.985841
WDR73	WDR73	0.326584	9.77058	1.66954	0.36269	0.988397
FUS	FUS	0.326511	10.1927	2.77041	0.145749	0.898691
KIFBP	KIFBP	-0.326456	9.79764	0.958518	0.461509	0.988397
ENSCSAG00000013008	ENSCSAG00000013008	-0.326419	10.2244	4.13999	0.17071	0.926717
MRPS31	MRPS31	-0.326361	9.78868	1.71152	0.333895	0.988397
EFNA5	EFNA5	0.326272	9.7337	10.2763	0.0742471	0.856407
PRDX4	PRDX4	0.326194	9.965	0.553804	0.55613	0.988397
KDM6B	KDM6B	0.326134	9.7269	0.424355	0.73116	0.995626
UBE2I	UBE2I	0.325843	10.1812	2.77336	0.242093	0.984397
LRWD1	LRWD1	0.325828	9.81259	2.93335	0.184639	0.939756
ENSCSAG00000012494	ENSCSAG00000012494	0.325366	9.91421	2.57687	0.213542	0.960124
ADGRL2	ADGRL2	0.325122	9.72434	5.10546	0.242219	0.984397
MVB12A	MVB12A	0.324627	9.83254	1.89473	0.26979	0.985841
LRPAP1	LRPAP1	0.324588	10.0527	2.13094	0.234552	0.97821
LEPROTL1	LEPROTL1	-0.324322	9.85495	1.64147	0.285763	0.985841
USP34	USP34	0.324167	9.83293	1.4653	0.329679	0.988397
DPP7	DPP7	0.324164	9.93133	1.7608	0.253079	0.985841
WWC1	WWC1	-0.3241	9.75143	2.25319	0.332394	0.988397
AP2B1	AP2B1	-0.324034	9.80493	1.68348	0.317899	0.988397
NIPBL	NIPBL	0.323924	9.84988	2.26579	0.223371	0.965807
INF2	INF2	-0.323801	9.85691	1.93012	0.253249	0.985841
E2F6	E2F6	-0.3238	9.75394	2.38075	0.311325	0.988397
ENSCSAG00000012472	ENSCSAG00000012472	0.323427	9.78295	1.87425	0.318819	0.988397
SBDS	SBDS	0.323415	9.97329	1.76004	0.260939	0.985841
GTF2IRD1	GTF2IRD1	-0.32291	9.80533	1.44869	0.351898	0.988397
RAB4A	RAB4A	0.322792	9.80291	2.08689	0.268803	0.985841
ZCCHC10	ZCCHC10	-0.322724	9.73583	3.82544	0.255184	0.985841
ATF3	ATF3	-0.322711	10.0693	3.83225	0.0504353	0.783229
THOC7	THOC7	-0.322651	9.93503	1.73358	0.260751	0.985841
RPS6KB2	RPS6KB2	-0.322571	9.79071	1.72604	0.325939	0.988397
OSBPL10	OSBPL10	-0.322539	9.7447	1.49768	0.450228	0.988397
THOC1	THOC1	-0.322532	9.75729	3.65692	0.208284	0.957328
ENSCSAG00000007678	ENSCSAG00000007678	0.3222	9.73625	3.78701	0.271051	0.985841
RRP1B	RRP1B	0.322173	9.87396	2.17725	0.219994	0.96329
ARL8B	ARL8B	0.321875	9.83966	1.7	0.286441	0.985841
SSR4	SSR4	0.32176	10.2421	3.15102	0.178974	0.939756
FAM92A	FAM92A	0.321662	9.82897	1.52764	0.321264	0.988397
GRN	GRN	-0.321619	10.1257	2.30907	0.198223	0.949351
EPDR1	EPDR1	-0.321543	9.76852	1.37366	0.421627	0.988397
RRP12	RRP12	-0.321466	9.75352	2.03683	0.356416	0.988397
ENSCSAG00000019525	ENSCSAG00000019525	-0.32098	9.74639	10.6738	0.0372338	0.723172
LETMD1	LETMD1	0.320932	9.74428	4.65802	0.196753	0.946836
BSDC1	BSDC1	0.32088	9.75854	1.97288	0.347138	0.988397
LPCAT3	LPCAT3	0.32071	9.80129	2.04041	0.275304	0.985841
PDRG1	PDRG1	0.320672	9.78786	1.83374	0.314046	0.988397
TTC17	TTC17	0.320574	9.74217	15.4613	0.0161898	0.610698
MAP2K5	MAP2K5	-0.320514	9.82259	1.32341	0.353146	0.988397
ZNF384	ZNF384	0.320298	9.73498	7.99409	0.108631	0.875591
SLC25A37	SLC25A37	-0.320136	9.89876	1.92565	0.230132	0.97408
HOOK1	HOOK1	0.319984	9.78212	2.44025	0.261564	0.985841
NOVA1	NOVA1	0.319863	9.72263	16.0032	0.0466901	0.783229
CD2BP2	CD2BP2	-0.319487	9.90142	2.13959	0.216841	0.960124
ENSCSAG00000003979	ENSCSAG00000003979	0.319377	9.73837	8.3799	0.0973001	0.87364
METTL9	METTL9	0.319267	10.1665	2.15339	0.214185	0.960124
GOLGA5	GOLGA5	0.319119	9.74681	1.83815	0.39786	0.988397
ENSCSAG00000017727	ENSCSAG00000017727	0.318677	9.84595	1.92246	0.256109	0.985841
ENSCSAG00000000476	ENSCSAG00000000476	-0.318577	12.2102	8.96399	0.00279239	0.325411
KIN	KIN	-0.318316	9.76769	2.83992	0.246633	0.985841
UTRN	UTRN	0.31822	9.82937	1.13188	0.389301	0.988397
TAPBPL	TAPBPL	-0.317942	9.7899	0.465138	0.618679	0.988397
ELP2	ELP2	0.317774	9.76021	2.25725	0.312921	0.988397
ENSCSAG00000017792	ENSCSAG00000017792	0.317588	10.1923	3.49945	0.123322	0.886498
MRPL48	MRPL48	-0.31748	9.8487	2.53404	0.208135	0.957328
PPP1R15A	PPP1R15A	0.317376	10.3055	1.05093	0.305437	0.988397
ATRAID	ATRAID	-0.317248	9.90218	1.88304	0.270088	0.985841
ABCB1	ABCB1	0.317132	9.91421	2.10812	0.200013	0.952953
CWC25	CWC25	-0.317116	9.80331	2.25495	0.262992	0.985841
NPC2	NPC2	-0.317061	11.1759	2.36441	0.124312	0.886498
SCO2	SCO2	-0.31704	9.83689	0.850481	0.457731	0.988397
TBC1D2	TBC1D2	-0.31661	9.78007	1.84416	0.323671	0.988397
RRM1	RRM1	-0.316565	9.84674	0.0134287	0.929843	0.998941
PSMA3	PSMA3	-0.3162	10.1573	2.06714	0.287393	0.985841
LDOC1	LDOC1	-0.316188	9.79072	1.36451	0.396384	0.988397
ENSCSAG00000007560	ENSCSAG00000007560	0.316165	10.3741	4.3412	0.114587	0.886104
ENSCSAG00000017980	ENSCSAG00000017980	0.316039	9.8218	1.73644	0.292276	0.985841
TPR	TPR	0.315534	10.1366	2.97329	0.168196	0.926717
STAM	STAM	0.315506	9.80694	2.86308	0.1908	0.939756
PIAS1	PIAS1	-0.315434	9.74891	3.13725	0.255218	0.985841
TMF1	TMF1	-0.31538	9.81659	1.71632	0.298821	0.987726
ENSCSAG00000003709	ENSCSAG00000003709	-0.315379	9.90934	1.22403	0.349568	0.988397
CHCHD1	CHCHD1	0.31518	9.76062	2.0606	0.341593	0.988397
RNF149	RNF149	0.315037	9.90066	1.58185	0.279345	0.985841
UBAC1	UBAC1	-0.315009	9.92948	1.58019	0.267563	0.985841
SCAF1	SCAF1	-0.314952	9.77389	1.7156	0.353569	0.988397
MRPL9	MRPL9	-0.314936	9.86235	2.15332	0.233987	0.97821
SDF4	SDF4	0.314906	9.92317	1.53145	0.298432	0.98709
ZKSCAN1	ZKSCAN1	-0.314869	9.77513	1.65064	0.362818	0.988397
ID3	ID3	0.314612	9.87817	1.31044	0.289218	0.985841
ENSCSAG00000011544	ENSCSAG00000011544	0.314338	9.97473	1.41806	0.311781	0.988397
CD164	CD164	0.314286	9.91009	1.71843	0.263039	0.985841
CMTM3	CMTM3	0.314152	10.0692	2.23232	0.186798	0.939756
NRBF2	NRBF2	-0.314095	9.80088	1.62007	0.329646	0.988397
AP1S1	AP1S1	-0.313755	10.5101	4.00233	0.146689	0.901063
EMC6	EMC6	0.313657	10.0035	1.78091	0.25065	0.985841
ENSCSAG00000010990	ENSCSAG00000010990	0.313645	9.80089	1.30434	0.388656	0.988397
CREBBP	CREBBP	0.31353	9.77513	1.26628	0.429223	0.988397
BST2	BST2	-0.31336	9.95046	0.416309	0.591736	0.988397
MAP1B	MAP1B	0.313123	10.3521	3.66769	0.0928585	0.87364
NLE1	NLE1	-0.313087	9.79966	1.6485	0.328428	0.988397
ENSCSAG00000012062	ENSCSAG00000012062	0.312678	10.8981	3.3335	0.132269	0.886498
DOCK7	DOCK7	-0.311674	9.74849	0.937725	0.541761	0.988397
MLST8	MLST8	-0.311518	9.76976	1.54008	0.385813	0.988397
SELENOT	SELENOT	0.311492	9.99363	1.86235	0.249509	0.985841
SRGAP1	SRGAP1	0.311447	9.74849	1.88751	0.384262	0.988397
KIFC1	KIFC1	-0.311175	9.75561	0.288934	0.749733	0.996331
ZNRD1	ZNRD1	-0.311144	9.82139	1.55687	0.31941	0.988397
NSUN5	NSUN5	0.310755	9.85963	1.15821	0.379745	0.988397
ZBTB6	ZBTB6	0.310722	9.75645	3.43387	0.226087	0.966656
ENSCSAG00000002311	ENSCSAG00000002311	0.310666	10.1114	4.95579	0.112817	0.880243
GIT2	GIT2	-0.310635	9.76561	1.929	0.339015	0.988397
FRG1	FRG1	-0.310286	9.80007	1.61015	0.329069	0.988397
ENSCSAG00000015690	ENSCSAG00000015690	0.310223	10.4375	4.98421	0.140036	0.891643
ENSCSAG00000019086	ENSCSAG00000019086	0.309606	9.82418	1.85567	0.250318	0.985841
ZNF330	ZNF330	0.309471	9.77348	2.00271	0.317077	0.988397
POFUT1	POFUT1	-0.309263	9.73328	2.74705	0.347637	0.988397
HSP90AB1	HSP90AB1	-0.309174	12.2365	4.94443	0.026303	0.678646
MAPK8IP3	MAPK8IP3	-0.309066	9.73116	0.110284	0.854932	0.998941
TRMT61A	TRMT61A	0.308835	9.80412	1.25123	0.389948	0.988397
ENSCSAG00000003794	ENSCSAG00000003794	0.308776	9.81859	3.78059	0.127275	0.886498
DCDC1	DCDC1	-0.308255	9.90179	0.493308	0.540495	0.988397
DAP3	DAP3	0.308137	9.82937	1.56782	0.327139	0.988397
CLPP	CLPP	0.308056	9.93319	0.991372	0.403337	0.988397
TIPRL	TIPRL	-0.308033	9.80775	1.27893	0.3917	0.988397
MTHFD1	MTHFD1	0.307777	9.88966	1.96824	0.256714	0.985841
GOLGA7	GOLGA7	0.307709	9.77513	1.13834	0.451689	0.988397
PALM2AKAP2	PALM2AKAP2	-0.30721	9.77925	2.55125	0.246019	0.985841
RTF2	RTF2	-0.307111	9.88279	1.73421	0.269946	0.985841
COL6A2	COL6A2	-0.306947	9.8984	0.884979	0.419229	0.988397
MANEA	MANEA	-0.306787	9.78663	1.58529	0.353539	0.988397
APIP	APIP	0.306515	9.78048	1.66763	0.352348	0.988397
EZR	EZR	0.306448	10.3391	3.05629	0.127395	0.886498
DMXL2	DMXL2	0.306294	9.74555	0.978813	0.533918	0.988397
WDR77	WDR77	-0.306282	9.8182	1.21798	0.391685	0.988397
TMX3	TMX3	-0.306261	9.77513	1.99356	0.316513	0.988397
TMEM30A	TMEM30A	0.306193	9.785	1.70149	0.337216	0.988397
ENSCSAG00000000301	ENSCSAG00000000301	0.305883	9.76602	2.078	0.325125	0.988397
RAB20	RAB20	-0.305797	9.79398	2.33384	0.250833	0.985841
TAPBP	TAPBP	-0.305653	9.82539	0.385168	0.625593	0.988397
PMAIP1	PMAIP1	-0.305495	9.78664	5.32976	0.0866538	0.870184
ENSCSAG00000019536	ENSCSAG00000019536	-0.305364	9.78213	1.20469	0.432454	0.988397
VMA21	VMA21	-0.305331	9.77389	0.00100009	0.982944	0.998941
AKAP8	AKAP8	-0.305286	9.75728	1.88074	0.365642	0.988397
LOXL1	LOXL1	0.305143	9.94899	1.54995	0.28614	0.985841
VPS37A	VPS37A	0.305077	9.75687	1.99731	0.352459	0.988397
KLHDC4	KLHDC4	0.305075	9.76354	1.88306	0.348533	0.988397
ZFYVE26	ZFYVE26	0.305042	9.72733	0.679804	0.66155	0.991115
SYBU	SYBU	0.304822	9.75352	3.32634	0.237182	0.97821
ENSCSAG00000012138	ENSCSAG00000012138	0.30482	9.87857	1.47474	0.309111	0.988397
ARHGAP12	ARHGAP12	-0.304777	9.73879	2.90385	0.308631	0.988397
CRLF3	CRLF3	0.304569	9.8021	1.10665	0.42161	0.988397
PPP6R3	PPP6R3	0.304174	9.76644	1.70075	0.367723	0.988397
RMDN1	RMDN1	-0.303958	9.80775	2.0277	0.275937	0.985841
PIBF1	PIBF1	-0.303906	9.79152	0.772859	0.512858	0.988397
NFAT5	NFAT5	0.303695	9.77719	1.49132	0.388951	0.988397
SEC16A	SEC16A	0.303692	9.74217	4.04338	0.223895	0.965807
NRIP1	NRIP1	0.303146	9.82937	2.5131	0.219127	0.963199
TWF1	TWF1	-0.303127	9.8194	1.40008	0.353179	0.988397
SPARC	SPARC	0.303125	9.7776	2.03134	0.319177	0.988397
HM13	HM13	-0.303037	10.0513	1.76976	0.268507	0.985841
ENSCSAG00000015276	ENSCSAG00000015276	0.303027	9.853	1.52107	0.313729	0.988397
NOCT	NOCT	0.302708	9.7447	0.998984	0.535456	0.988397
ANXA5	ANXA5	0.302622	10.5296	3.56634	0.201803	0.953367
PBK	PBK	-0.302613	9.77678	13.2196	0.0124367	0.549589
PMPCA	PMPCA	-0.302591	9.86662	1.47082	0.317046	0.988397
ENSCSAG00000007373	ENSCSAG00000007373	0.302581	9.8186	1.00342	0.453156	0.988397
SLC30A9	SLC30A9	0.30222	9.81339	1.52919	0.329008	0.988397
NBN	NBN	-0.301928	9.9018	0.947769	0.409801	0.988397
ENSCSAG00000013985	ENSCSAG00000013985	0.301883	9.75394	2.4166	0.316943	0.988397
BDP1	BDP1	0.301137	9.83492	1.31308	0.349174	0.988397
SGO2	SGO2	-0.30094	9.79561	0.596608	0.588327	0.988397
KAT2A	KAT2A	0.300859	9.75394	1.95352	0.365699	0.988397
AXL	AXL	0.300409	10.0196	1.73018	0.242672	0.985439
ATP6V0D1	ATP6V0D1	-0.300334	9.92837	1.53928	0.281783	0.985841
RAB5A	RAB5A	-0.300284	9.85962	1.96489	0.238305	0.978587
UBE2D4	UBE2D4	-0.300276	9.77265	2.0908	0.310034	0.988397
YWHAG	YWHAG	-0.300225	9.99541	1.32699	0.30306	0.988397
SEPTIN10	SEPTIN10	-0.300096	9.97832	1.43684	0.305862	0.988397
TXNIP	TXNIP	0.299888	9.75602	2.41275	0.324882	0.988397
ATP6V1B2	ATP6V1B2	0.29983	9.86236	1.27939	0.344532	0.988397
HES1	HES1	-0.299675	9.83527	0.813839	0.447486	0.988397
FAM50A	FAM50A	0.299673	9.92353	1.493	0.284828	0.985841
MMP1	MMP1	0.299642	9.77183	2.20248	0.262775	0.985841
NOC4L	NOC4L	-0.299626	9.84713	1.20814	0.38324	0.988397
NEURL3	NEURL3	0.299594	9.76229	1.38551	0.431055	0.988397
NBR1	NBR1	0.299528	9.77142	1.96629	0.32167	0.988397
TLL1	TLL1	0.29901	9.72306	13.8241	0.0609032	0.823069
RPS2	RPS2	-0.298938	9.85495	0.922331	0.431173	0.988397
ENSCSAG00000019418	ENSCSAG00000019418	0.298794	9.76644	1.38313	0.423464	0.988397
NCKAP1	NCKAP1	0.298763	9.80896	1.45774	0.348544	0.988397
FAF2	FAF2	-0.298754	9.90632	1.46331	0.288403	0.985841
RALBP1	RALBP1	0.298349	9.8182	1.97892	0.270148	0.985841
PES1	PES1	0.298302	9.86545	1.58293	0.297753	0.98709
GTF2B	GTF2B	-0.298298	9.85417	1.35393	0.327734	0.988397
ZNF106	ZNF106	0.298152	9.81339	1.71499	0.304616	0.988397
MIF4GD	MIF4GD	-0.298144	9.84595	1.58546	0.308189	0.988397
PSMB3	PSMB3	-0.29792	10.3494	2.11041	0.320003	0.988397
SPCS1	SPCS1	0.297862	10.1315	2.73217	0.21643	0.960124
ICE1	ICE1	0.297845	9.73498	0.561592	0.66908	0.993576
NSMCE2	NSMCE2	-0.297819	9.77306	0.783043	0.531693	0.988397
CNOT1	CNOT1	-0.297595	9.76603	1.71004	0.367093	0.988397
SAC3D1	SAC3D1	-0.297573	9.78786	1.10142	0.442799	0.988397
DHX35	DHX35	-0.297556	9.73753	1.99639	0.40592	0.988397
CRK	CRK	-0.29741	9.8162	1.44766	0.342658	0.988397
USP11	USP11	-0.297053	9.78908	1.04394	0.449292	0.988397
TPM1	TPM1	-0.297052	11.3112	3.95088	0.0470035	0.783229
SNX8	SNX8	0.296863	9.8824	1.67995	0.273895	0.985841
SSB	SSB	-0.296545	10.1488	2.05463	0.265578	0.985841
ENSCSAG00000001924	ENSCSAG00000001924	0.296422	9.84555	1.63997	0.290738	0.985841
LUZP1	LUZP1	0.296311	9.91084	1.1332	0.340711	0.988397
EXOSC3	EXOSC3	-0.296222	9.76852	1.91189	0.341254	0.988397
METAP2	METAP2	-0.296144	9.8202	1.37456	0.352048	0.988397
SNAP29	SNAP29	0.295975	9.78212	1.62856	0.352225	0.988397
DDA1	DDA1	0.295787	9.77678	2.00507	0.310279	0.988397
KATNBL1	KATNBL1	0.295759	9.7577	2.29903	0.313122	0.988397
MCRS1	MCRS1	0.295412	9.81098	2.1773	0.257176	0.985841
CHCHD4	CHCHD4	0.295329	9.78253	0.711163	0.541996	0.988397
EXOSC1	EXOSC1	0.295186	9.81379	1.94378	0.281278	0.985841
GULP1	GULP1	0.295155	9.75143	1.99727	0.363383	0.988397
ARL6IP5	ARL6IP5	-0.294743	10.1532	2.30201	0.215612	0.960124
LCMT1	LCMT1	0.294732	9.76934	1.65088	0.372203	0.988397
CRCP	CRCP	0.294703	9.81419	2.12428	0.253588	0.985841
TMEM126A	TMEM126A	0.294569	9.7952	0.632917	0.555536	0.988397
TSNAX	TSNAX	-0.294513	9.78172	1.58149	0.363232	0.988397
TSC22D2	TSC22D2	0.294498	9.7854	0.656752	0.595192	0.988397
HCCS	HCCS	0.294411	9.74974	1.84171	0.385676	0.988397
ENSCSAG00000005841	ENSCSAG00000005841	0.294359	9.80695	2.01011	0.276867	0.985841
PLGRKT	PLGRKT	0.294341	9.75854	7.62407	0.0726831	0.856407
MTRR	MTRR	-0.294252	9.78089	1.57301	0.360463	0.988397
CCT8	CCT8	0.294216	10.4372	4.49013	0.123751	0.886498
ENSCSAG00000011738	ENSCSAG00000011738	-0.293783	9.77843	1.63971	0.355724	0.988397
FAM207A	FAM207A	-0.293678	9.77554	1.62163	0.366043	0.988397
ENSCSAG00000000395	ENSCSAG00000000395	0.293586	11.0253	3.05287	0.111594	0.880243
HDGFL2	HDGFL2	0.293281	9.853	1.4074	0.327005	0.988397
EIF4G1	EIF4G1	0.293198	10.2241	2.96969	0.174636	0.933942
GSDMD	GSDMD	-0.293159	9.89041	0.321991	0.637224	0.988397
PORCN	PORCN	-0.293129	9.76437	2.42739	0.294321	0.985841
OAT	OAT	0.292912	9.84753	1.3868	0.361609	0.988397
VCP	VCP	0.292908	10.2168	3.13544	0.175659	0.937408
ENSCSAG00000012616	ENSCSAG00000012616	0.292786	10.1276	1.93408	0.291225	0.985841
DIAPH3	DIAPH3	0.292733	9.80897	1.53604	0.340823	0.988397
QDPR	QDPR	0.292454	9.96246	2.01624	0.238912	0.979411
CCNK	CCNK	0.292289	9.76146	2.4332	0.292249	0.985841
RBM6	RBM6	0.292209	9.74006	2.36355	0.354946	0.988397
TRIM56	TRIM56	-0.291943	9.75101	2.27322	0.337279	0.988397
ASXL1	ASXL1	0.291894	9.73116	2.19753	0.422415	0.988397
NLN	NLN	-0.291417	9.74639	4.44388	0.189727	0.939756
SMARCE1	SMARCE1	0.291364	10.0979	1.98462	0.257257	0.985841
POLR3H	POLR3H	-0.291289	9.86002	1.25934	0.355305	0.988397
H2BC18	H2BC18	-0.291079	9.7531	3.50737	0.237001	0.97821
DCXR	DCXR	-0.290943	10.1324	1.81379	0.315873	0.988397
SRR	SRR	-0.290901	9.79886	2.21816	0.267487	0.985841
STK4	STK4	0.290812	9.77554	1.77881	0.335038	0.988397
TXN2	TXN2	0.290405	9.8608	1.5324	0.306673	0.988397
USP33	USP33	-0.290167	9.79316	1.49417	0.359891	0.988397
CHAC2	CHAC2	-0.290123	9.76603	1.86463	0.344534	0.988397
EIF3F	EIF3F	-0.290117	10.2856	3.56387	0.160474	0.912073
YOD1	YOD1	-0.289926	9.79602	0.914699	0.474572	0.988397
ARHGEF39	ARHGEF39	0.289825	9.75896	8.38045	0.080686	0.856407
MESD	MESD	0.289078	9.87934	0.979696	0.417374	0.988397
GSTK1	GSTK1	-0.288889	9.8226	1.34487	0.36094	0.988397
PIAS4	PIAS4	-0.288458	9.76478	1.58877	0.386802	0.988397
TERF1	TERF1	-0.288368	9.83571	1.26475	0.361011	0.988397
PRRC2B	PRRC2B	0.288248	9.7531	1.97779	0.360238	0.988397
SDC1	SDC1	-0.288168	9.7776	5.45937	0.102523	0.87364
ABL2	ABL2	0.287891	9.771	1.60788	0.419242	0.988397
ESD	ESD	0.287769	10.0049	1.63916	0.282885	0.985841
HMGCS1	HMGCS1	0.287608	9.85535	1.19393	0.358899	0.988397
SPP1	SPP1	-0.287294	11.0449	0.781764	0.376724	0.988397
METTL22	METTL22	0.287151	9.75812	1.28517	0.450094	0.988397
UQCRQ	UQCRQ	-0.287117	10.0438	0.989215	0.460053	0.988397
ZNF689	ZNF689	0.287103	9.73074	3.23346	0.322543	0.988397
PEPD	PEPD	-0.287099	9.85574	1.6835	0.289156	0.985841
ENSCSAG00000014029	ENSCSAG00000014029	0.28699	9.74597	0.777383	0.584566	0.988397
CHTF8	CHTF8	0.286672	9.78294	0.973075	0.472569	0.988397
ENSA	ENSA	-0.286597	9.87472	1.39794	0.315721	0.988397
CIZ1	CIZ1	0.286515	9.74849	2.29076	0.339356	0.988397
MTX2	MTX2	0.286491	9.85534	1.31242	0.343645	0.988397
ACAA2	ACAA2	-0.286472	9.92057	1.86025	0.26792	0.985841
RBM25	RBM25	0.286467	10.0533	1.74187	0.236137	0.97821
SYPL1	SYPL1	0.286368	10.0527	1.88557	0.240847	0.982958
MFSD5	MFSD5	0.286271	9.7531	2.07656	0.356439	0.988397
JKAMP	JKAMP	0.286206	9.77966	1.36087	0.403792	0.988397
KIF13B	KIF13B	-0.286168	9.74933	1.99693	0.367852	0.988397
ENSCSAG00000000541	ENSCSAG00000000541	0.286135	10.6678	2.91175	0.195986	0.946836
ITGA6	ITGA6	-0.286078	9.80129	1.04794	0.447781	0.988397
NRDC	NRDC	-0.28566	9.82618	1.17351	0.384869	0.988397
ATXN2L	ATXN2L	-0.285591	9.75937	3.21312	0.237758	0.97821
ENSCSAG00000005572	ENSCSAG00000005572	-0.285468	10.351	2.61905	0.261423	0.985841
EIF2D	EIF2D	0.285423	9.76768	1.30578	0.429064	0.988397
NCOA6	NCOA6	-0.285372	9.74344	2.52618	0.351394	0.988397
CHD4	CHD4	0.285301	10.0696	1.84503	0.232975	0.976935
REX1BD	REX1BD	0.285237	9.81017	0.983819	0.449887	0.988397
KDELR2	KDELR2	0.285186	10.0689	1.4231	0.329206	0.988397
PFKFB3	PFKFB3	0.285163	9.79031	1.56107	0.359894	0.988397
MRPS26	MRPS26	-0.284926	10.1071	2.14467	0.245536	0.985841
RCL1	RCL1	-0.284919	9.80453	1.41969	0.359527	0.988397
CEP170	CEP170	0.284612	9.95373	1.55308	0.267117	0.985841
ENSCSAG00000007199	ENSCSAG00000007199	0.284273	9.80331	1.45683	0.356442	0.988397
TNFRSF12A	TNFRSF12A	0.284221	10.5217	4.33047	0.0850111	0.864555
ENSCSAG00000018578	ENSCSAG00000018578	-0.284209	9.98756	1.39382	0.288698	0.985841
KLF10	KLF10	-0.284017	9.9398	1.53603	0.240345	0.982357
AKAP9	AKAP9	0.283886	9.82618	1.99792	0.255977	0.985841
ENSCSAG00000006832	ENSCSAG00000006832	0.283746	10.0011	1.68911	0.288484	0.985841
MRPL52	MRPL52	-0.283522	9.81459	0.348726	0.65152	0.989183
LUC7L	LUC7L	0.283488	9.79519	1.99284	0.286906	0.985841
PARP3	PARP3	0.283484	9.78663	1.33163	0.394778	0.988397
TASOR	TASOR	0.283374	9.77141	0.917848	0.50444	0.988397
SSRP1	SSRP1	0.283287	10.1655	2.44309	0.211314	0.959146
MYH10	MYH10	0.283239	9.8361	2.05532	0.25093	0.985841
NDUFAF4	NDUFAF4	0.283201	9.75436	1.47632	0.434947	0.988397
GABARAPL2	GABARAPL2	0.283086	10.0328	1.93955	0.254076	0.985841
CDCA2	CDCA2	0.283017	9.82857	3.34735	0.188726	0.939756
CNOT7	CNOT7	-0.282754	9.81017	1.49374	0.341855	0.988397
ISG15	ISG15	-0.282653	9.79723	2.56033	0.191882	0.941745
IRAK1	IRAK1	-0.282606	9.75895	1.78162	0.378112	0.988397
ENSCSAG00000013007	ENSCSAG00000013007	0.282603	9.90254	1.47353	0.296021	0.986455
TIMM44	TIMM44	0.282538	9.78459	1.53185	0.363584	0.988397
CANX	CANX	-0.282493	10.4641	2.75956	0.183962	0.939756
NRAS	NRAS	-0.282295	9.77389	1.28268	0.421404	0.988397
TMX2	TMX2	0.282141	9.82499	1.77065	0.292175	0.985841
GOLIM4	GOLIM4	0.281743	9.95993	0.871147	0.408429	0.988397
ENSCSAG00000000098	ENSCSAG00000000098	0.281575	10.1542	3.05992	0.224551	0.965807
TBCD	TBCD	-0.281564	9.8202	1.18298	0.384446	0.988397
ECT2	ECT2	-0.281389	9.83175	0.386916	0.652595	0.989183
TNFRSF1A	TNFRSF1A	0.281173	10.0362	1.40855	0.272088	0.985841
ENSCSAG00000007955	ENSCSAG00000007955	-0.281048	10.7668	6.17442	0.0523928	0.789477
COPS2	COPS2	-0.280939	9.94056	1.33567	0.306056	0.988397
AEN	AEN	0.280917	9.74596	3.39253	0.273862	0.985841
HDGF	HDGF	0.280648	9.78909	2.22028	0.269512	0.985841
FLOT1	FLOT1	-0.280561	9.76104	1.65217	0.385724	0.988397
SURF1	SURF1	0.280439	9.88851	1.21332	0.342911	0.988397
ERGIC2	ERGIC2	0.280234	9.84517	1.39119	0.343329	0.988397
ENSCSAG00000002022	ENSCSAG00000002022	0.280087	10.0551	3.40831	0.151635	0.906735
MRPL38	MRPL38	0.279996	9.91046	1.22773	0.342864	0.988397
TIPARP	TIPARP	-0.279876	9.87702	2.97033	0.151348	0.906735
MORC3	MORC3	0.279807	9.75979	1.10065	0.47988	0.988397
CNOT11	CNOT11	-0.279543	9.86585	1.33726	0.33185	0.988397
ZDHHC3	ZDHHC3	0.279486	9.83254	1.12652	0.390489	0.988397
CIAPIN1	CIAPIN1	-0.27948	9.8025	2.91037	0.197017	0.946836
HEATR3	HEATR3	-0.279405	9.74681	2.67813	0.302483	0.988397
PSIP1	PSIP1	0.279376	10.0676	1.40659	0.340652	0.988397
DDX18	DDX18	0.279289	9.78868	1.45661	0.373016	0.988397
XPO5	XPO5	-0.279246	9.76353	1.56414	0.398887	0.988397
RIC8A	RIC8A	-0.279237	9.78868	1.61347	0.352906	0.988397
ENO3	ENO3	0.279225	11.1929	2.53961	0.121397	0.886498
TTLL12	TTLL12	0.279141	9.76437	1.91077	0.345015	0.988397
MTOR	MTOR	0.279018	9.75895	1.64295	0.389826	0.988397
RPS5	RPS5	-0.278885	11.8395	6.24187	0.0125682	0.549589
TMEM123	TMEM123	0.27871	9.90595	1.03135	0.384746	0.988397
EP400	EP400	0.278705	9.80089	2.1786	0.260543	0.985841
ACD	ACD	-0.278421	9.75227	1.91374	0.372949	0.988397
RPL30	RPL30	-0.278224	11.2223	5.89443	0.026381	0.678646
ORC1	ORC1	-0.278151	9.75352	3.66841	0.224973	0.965807
UBQLN1	UBQLN1	-0.278112	9.8361	1.13699	0.389421	0.988397
TRMT1	TRMT1	0.278088	9.80775	1.01025	0.436066	0.988397
NCAPH2	NCAPH2	-0.27779	9.77182	1.8551	0.339938	0.988397
CS	CS	-0.277479	10.0452	1.59132	0.280814	0.985841
ATF4	ATF4	0.277437	9.96062	1.55617	0.252353	0.985841
ENSCSAG00000014775	ENSCSAG00000014775	0.277231	9.8778	1.2681	0.348835	0.988397
CHD2	CHD2	0.277158	9.76478	0.0134658	0.940425	0.998941
PBRM1	PBRM1	-0.276945	9.78417	0.7728	0.524393	0.988397
OLA1	OLA1	-0.2766	10.0217	1.58171	0.265738	0.985841
MRPL13	MRPL13	0.276551	10.0517	2.06718	0.29392	0.985841
PDGFA	PDGFA	-0.276456	9.82937	0.900255	0.448086	0.988397
TIMM21	TIMM21	0.276339	9.79479	1.34809	0.385909	0.988397
GARS1	GARS1	0.276175	9.92169	1.29829	0.335094	0.988397
CAD	CAD	-0.27596	9.82857	0.98128	0.43603	0.988397
AGRN	AGRN	0.275877	9.79235	2.65195	0.230368	0.97408
SLC35B2	SLC35B2	-0.275661	9.82339	1.12354	0.404108	0.988397
BEX2	BEX2	-0.275628	9.84242	0.64714	0.518578	0.988397
ATP6AP1	ATP6AP1	0.275623	9.94863	1.68006	0.276902	0.985841
RTL8B	RTL8B	-0.275477	9.77183	1.18251	0.445374	0.988397
EIF5	EIF5	0.275464	10.3441	2.99258	0.141592	0.892348
MED25	MED25	-0.275415	9.78417	1.35599	0.391799	0.988397
ENSCSAG00000015959	ENSCSAG00000015959	0.275289	10.2772	2.12404	0.177604	0.939756
AFF4	AFF4	0.275251	9.92055	1.18286	0.339724	0.988397
SERPINE1	SERPINE1	0.275162	10.7807	1.77736	0.182649	0.939756
RCAN1	RCAN1	-0.275119	9.78704	1.74301	0.321708	0.988397
NUDCD2	NUDCD2	0.274927	9.89953	0.205956	0.708348	0.993576
CMAS	CMAS	0.274787	9.79845	1.6323	0.343072	0.988397
DNM2	DNM2	0.274606	9.74807	2.16988	0.352252	0.988397
AIG1	AIG1	-0.274573	9.7956	1.13954	0.418252	0.988397
GLUL	GLUL	-0.274569	9.81298	0.287103	0.676876	0.993576
CPNE1	CPNE1	-0.2745	9.89498	1.14435	0.356969	0.988397
TMX1	TMX1	-0.274468	9.80331	0.966905	0.458973	0.988397
CCT2	CCT2	-0.274467	10.7735	4.28064	0.123346	0.886498
PIGG	PIGG	-0.274372	9.75603	1.21654	0.466045	0.988397
ARHGAP5	ARHGAP5	-0.2743	9.77554	2.04091	0.316646	0.988397
ENSCSAG00000006746	ENSCSAG00000006746	-0.27407	9.77513	5.57515	0.102696	0.87364
UXT	UXT	-0.274006	9.97184	1.29428	0.323942	0.988397
UBE2R2	UBE2R2	0.273714	9.82936	1.2596	0.363743	0.988397
UBE2T	UBE2T	0.273469	9.77389	0.925068	0.520199	0.988397
ARFIP2	ARFIP2	-0.273461	9.7776	1.35853	0.403261	0.988397
STOM	STOM	-0.273455	9.77719	0.130488	0.800694	0.997585
USP21	USP21	-0.273401	9.73074	1.31684	0.537484	0.988397
GFM1	GFM1	-0.273243	9.83966	1.59093	0.317217	0.988397
ANKLE2	ANKLE2	0.273157	9.76021	1.88701	0.367613	0.988397
FRS2	FRS2	0.272995	9.7192	1.68064	0.544413	0.988397
SAMM50	SAMM50	0.272893	9.91084	2.05021	0.231183	0.975132
EXOSC5	EXOSC5	-0.272769	9.84909	3.92578	0.121044	0.886498
SPPL2A	SPPL2A	-0.272541	9.80169	1.1845	0.402055	0.988397
NUP93	NUP93	-0.272491	9.80977	1.14356	0.419728	0.988397
REEP5	REEP5	0.272391	9.98546	2.15512	0.220686	0.96329
RPAP3	RPAP3	-0.27235	9.78007	2.4673	0.268139	0.985841
ZNF638	ZNF638	-0.272239	9.89345	0.818026	0.430642	0.988397
CHD7	CHD7	-0.272113	9.85379	1.15313	0.375561	0.988397
ENSCSAG00000007461	ENSCSAG00000007461	-0.272106	10.6441	4.89762	0.0919515	0.87364
ASPM	ASPM	-0.272081	9.76851	0.177911	0.788661	0.997585
FGFR1OP2	FGFR1OP2	-0.272058	9.79071	0.884363	0.480914	0.988397
SNW1	SNW1	0.271891	9.84005	1.02348	0.406786	0.988397
POLR2D	POLR2D	0.271831	10.0049	1.7527	0.266311	0.985841
PPP2CB	PPP2CB	0.27183	9.74723	1.7207	0.409324	0.988397
PDLIM7	PDLIM7	-0.271823	9.9254	0.817789	0.444594	0.988397
SFXN4	SFXN4	0.271469	9.85496	1.47566	0.321064	0.988397
CEP85L	CEP85L	-0.271383	9.73244	4.28359	0.28121	0.985841
SEC61G	SEC61G	-0.271317	9.95666	2.61242	0.193058	0.942022
HSPE1-MOB4	HSPE1-MOB4	0.271121	9.85535	1.10983	0.382541	0.988397
BATF2	BATF2	-0.271046	9.75017	0.315042	0.755612	0.996406
RBAK	RBAK	0.271044	9.72134	0.243837	0.815221	0.998478
BUD23	BUD23	0.270979	10.0962	2.03939	0.28801	0.985841
HSPA5	HSPA5	0.270954	10.6959	1.58612	0.20805	0.957328
IL6ST	IL6ST	0.270737	9.95229	1.25996	0.309296	0.988397
ENSCSAG00000004023	ENSCSAG00000004023	0.270723	9.78459	3.13316	0.237964	0.97821
SSNA1	SSNA1	0.270649	10.0193	1.20218	0.376779	0.988397
TYW3	TYW3	0.270556	9.76062	2.49875	0.286793	0.985841
EPHB2	EPHB2	0.270374	9.83096	1.11976	0.388336	0.988397
EAF1	EAF1	0.270069	9.73116	1.58881	0.483554	0.988397
ERC1	ERC1	-0.270063	9.75979	1.70147	0.38622	0.988397
OGDHL	OGDHL	0.270036	9.7602	1.86649	0.359411	0.988397
ENSCSAG00000013178	ENSCSAG00000013178	0.269912	9.83927	1.22236	0.387036	0.988397
DCAF13	DCAF13	-0.269797	9.90482	1.02838	0.394713	0.988397
DUT	DUT	-0.269796	10.0605	0.722359	0.505878	0.988397
HEBP2	HEBP2	0.269676	9.88279	1.3021	0.346127	0.988397
UBR2	UBR2	0.269606	9.80129	1.05533	0.433663	0.988397
MRPL53	MRPL53	-0.269549	9.87626	1.65964	0.284601	0.985841
MAP4K5	MAP4K5	0.269451	9.83413	0.472459	0.57337	0.988397
ENSCSAG00000019293	ENSCSAG00000019293	-0.269352	9.88776	0.00347605	0.962587	0.998941
RANBP2	RANBP2	0.269035	9.9776	1.39555	0.295263	0.985841
ENSCSAG00000019475	ENSCSAG00000019475	-0.268678	9.87819	1.74787	0.283671	0.985841
EMC10	EMC10	-0.268604	9.88737	0.274405	0.670225	0.993576
ZBTB7A	ZBTB7A	-0.268502	9.8025	1.09936	0.439813	0.988397
CEP57	CEP57	0.268472	9.81218	1.18933	0.39251	0.988397
PCNA	PCNA	0.268428	9.93541	1.61957	0.3089	0.988397
MARCHF6	MARCHF6	-0.268332	9.79439	1.26854	0.395254	0.988397
P4HA1	P4HA1	-0.268253	9.80977	1.0604	0.420118	0.988397
ENSCSAG00000005838	ENSCSAG00000005838	0.268151	9.77348	0.917534	0.504191	0.988397
FAT1	FAT1	0.268038	9.86002	2.53622	0.179835	0.939756
CDCA8	CDCA8	-0.267907	9.76686	0.550194	0.649894	0.989183
ENSCSAG00000015676	ENSCSAG00000015676	-0.267795	9.89688	1.1837	0.364708	0.988397
SLC35B4	SLC35B4	0.267691	9.7952	1.18709	0.410159	0.988397
PLAG1	PLAG1	0.267673	9.73456	6.54249	0.159004	0.911494
YARS1	YARS1	0.267657	9.77719	1.35033	0.404431	0.988397
KIF3A	KIF3A	-0.267383	9.77719	1.19573	0.436738	0.988397
NDUFB11	NDUFB11	0.267209	10.2265	2.79683	0.232287	0.97628
B3GALNT2	B3GALNT2	0.267112	9.80452	1.15243	0.403295	0.988397
STK17A	STK17A	-0.266912	9.77017	1.14274	0.453332	0.988397
GOLPH3	GOLPH3	0.266899	9.83214	0.862454	0.450043	0.988397
TRMT10C	TRMT10C	-0.266706	9.91196	1.17177	0.344397	0.988397
YIF1A	YIF1A	-0.266683	9.89802	0.680607	0.501375	0.988397
ENSCSAG00000007142	ENSCSAG00000007142	0.2666	10.0318	1.65533	0.316858	0.988397
LGMN	LGMN	-0.266597	10.1551	1.55431	0.313486	0.988397
ATP5F1A	ATP5F1A	0.266569	10.543	3.8506	0.171338	0.926717
TMED4	TMED4	0.266473	9.91197	1.0014	0.410057	0.988397
DNAJC3	DNAJC3	0.266405	9.82857	1.54865	0.309817	0.988397
RPAP2	RPAP2	-0.266375	9.78866	0.350376	0.663937	0.991355
MIDEAS	MIDEAS	-0.266329	9.7426	2.40302	0.342877	0.988397
PCGF5	PCGF5	-0.266171	9.74765	1.94074	0.379327	0.988397
MED1	MED1	0.26595	9.7809	1.21942	0.422662	0.988397
RWDD1	RWDD1	-0.26584	10.1414	2.02635	0.223483	0.965807
DHRS7	DHRS7	0.265835	9.73922	2.04241	0.391748	0.988397
DONSON	DONSON	-0.265488	9.78213	0.512923	0.612255	0.988397
FBXO7	FBXO7	0.265405	9.86971	1.15002	0.36526	0.988397
ALAS1	ALAS1	0.265256	9.80614	0.228991	0.715579	0.994664
ACTN1	ACTN1	-0.265177	9.94387	0.961603	0.403614	0.988397
S100A13	S100A13	0.265172	10.3716	3.18116	0.201643	0.953367
LITAF	LITAF	0.265001	9.86157	1.38913	0.334642	0.988397
EIF4G3	EIF4G3	0.264908	9.77348	1.04187	0.469931	0.988397
ENSCSAG00000010759	ENSCSAG00000010759	-0.264907	9.85807	1.87667	0.274306	0.985841
MTHFD2	MTHFD2	-0.264841	9.93356	1.52431	0.288545	0.985841
ARL2BP	ARL2BP	0.264791	9.8573	0.932246	0.422684	0.988397
SAT1	SAT1	-0.264732	10.5452	1.79062	0.181026	0.939756
SLC2A1	SLC2A1	0.264689	9.78868	1.1735	0.417669	0.988397
EEF1A1	EEF1A1	-0.26423	12.4939	3.85836	0.0496578	0.783229
ENSCSAG00000011825	ENSCSAG00000011825	0.264085	10.0853	2.38316	0.196239	0.946836
COA5	COA5	0.264035	9.75561	1.55069	0.416773	0.988397
SCAMP2	SCAMP2	-0.263916	9.85144	1.05308	0.388345	0.988397
ENSCSAG00000004661	ENSCSAG00000004661	-0.263883	9.96897	0.677755	0.502477	0.988397
ECHS1	ECHS1	-0.263857	10.0335	1.99404	0.266995	0.985841
ENSCSAG00000009861	ENSCSAG00000009861	-0.263844	10.4782	3.65086	0.151483	0.906735
CRY1	CRY1	-0.263534	9.76975	0.454736	0.652899	0.989183
PRDX3	PRDX3	0.263454	10.1602	0.722277	0.528634	0.988397
C6orf89	C6orf89	0.263425	9.74723	1.3022	0.471205	0.988397
CD68	CD68	-0.263412	9.7956	1.60752	0.345209	0.988397
DRG2	DRG2	0.263108	9.81979	1.09812	0.406365	0.988397
UTP15	UTP15	0.263089	9.76686	1.35788	0.418371	0.988397
AIMP2	AIMP2	-0.263075	10.083	1.55926	0.322372	0.988397
TOLLIP	TOLLIP	-0.262926	9.77472	1.80661	0.339506	0.988397
ENSCSAG00000008906	ENSCSAG00000008906	-0.262728	9.74891	1.89083	0.394979	0.988397
MSL3	MSL3	0.262543	9.77265	2.19906	0.301698	0.988397
HMGCL	HMGCL	0.26246	9.7627	1.91063	0.350708	0.988397
LDLR	LDLR	-0.26243	9.76187	1.25825	0.449422	0.988397
SEMA3C	SEMA3C	-0.262314	10.1793	1.68741	0.230545	0.97408
NIF3L1	NIF3L1	-0.262133	9.79602	0.68118	0.541141	0.988397
CCDC124	CCDC124	0.262087	9.88508	1.81437	0.271854	0.985841
ACSL3	ACSL3	0.261994	10.038	1.51162	0.287708	0.985841
INCENP	INCENP	0.261978	9.77761	7.95641	0.0679295	0.850243
ND1	ND1	0.261794	11.1148	4.41329	0.0457986	0.783229
IMPDH2	IMPDH2	-0.261545	10.1516	1.01713	0.444653	0.988397
RSPRY1	RSPRY1	-0.26153	9.74217	3.30634	0.269553	0.985841
LMNA	LMNA	-0.26151	10.8589	2.73088	0.193156	0.942022
ND5	ND5	0.261461	11.7912	2.98537	0.0841977	0.864555
CMSS1	CMSS1	-0.261213	9.73668	1.35249	0.496217	0.988397
SERPINB6	SERPINB6	-0.261141	9.89308	0.626807	0.51192	0.988397
EXOC4	EXOC4	0.26097	9.76478	0.806572	0.538881	0.988397
CALM1	CALM1	-0.260885	10.8878	2.22567	0.178899	0.939756
ATP5MC1	ATP5MC1	0.260799	10.5734	3.25095	0.202506	0.953367
ZNF473	ZNF473	0.260321	9.73329	4.48451	0.22801	0.971815
PRPS2	PRPS2	0.260069	9.79805	0.415032	0.629906	0.988397
LCLAT1	LCLAT1	-0.260047	9.76478	1.48666	0.408144	0.988397
PMEPA1	PMEPA1	-0.260016	9.8728	1.73941	0.254957	0.985841
PSMB6	PSMB6	-0.259925	10.2074	2.09557	0.320101	0.988397
LYPLA2	LYPLA2	0.259902	9.81579	0.553278	0.563856	0.988397
HMGN4	HMGN4	0.259613	9.83571	1.09848	0.403965	0.988397
PSMD12	PSMD12	-0.259527	10.1908	2.10113	0.260826	0.985841
ENSCSAG00000018793	ENSCSAG00000018793	-0.259439	9.8487	0.866788	0.454052	0.988397
FPGS	FPGS	-0.259404	9.79967	1.23845	0.395615	0.988397
OBSL1	OBSL1	-0.25916	9.83412	1.12152	0.397233	0.988397
APH1B	APH1B	-0.259097	9.75142	2.63182	0.295496	0.985841
ZNF503	ZNF503	0.258683	9.98937	0.754182	0.396027	0.988397
BAZ2B	BAZ2B	0.25854	9.75184	2.86571	0.279536	0.985841
FBXW7	FBXW7	0.258518	9.72775	2.16142	0.429285	0.988397
ENSCSAG00000016572	ENSCSAG00000016572	-0.258437	10.3078	1.54771	0.400157	0.988397
ENSCSAG00000015802	ENSCSAG00000015802	-0.258203	9.76145	1.55918	0.394805	0.988397
NELFA	NELFA	0.258183	9.76893	1.57067	0.38333	0.988397
APEH	APEH	0.25811	9.82299	1.62118	0.321104	0.988397
ENSCSAG00000014074	ENSCSAG00000014074	-0.257591	10.0363	0.860574	0.446823	0.988397
TM7SF3	TM7SF3	-0.257512	9.93169	1.01642	0.375893	0.988397
ENSCSAG00000007406	ENSCSAG00000007406	-0.257256	9.96463	1.22864	0.358674	0.988397
ENSCSAG00000007187	ENSCSAG00000007187	-0.257211	10.0335	1.47109	0.315017	0.988397
DENND5B	DENND5B	0.257112	9.72902	1.03686	0.585046	0.988397
HBS1L	HBS1L	0.257018	9.8178	0.861558	0.453689	0.988397
SEPTIN2	SEPTIN2	-0.25689	10.0387	1.15003	0.374648	0.988397
SETD3	SETD3	-0.256885	9.78212	1.48073	0.37836	0.988397
RPL22L1	RPL22L1	-0.256639	11.2219	5.68648	0.0237414	0.678646
CDH16	CDH16	-0.256595	9.75059	1.83487	0.395691	0.988397
COX16	COX16	0.256587	9.87511	1.0113	0.409254	0.988397
NDUFB3	NDUFB3	-0.256398	10.0116	0.614402	0.542356	0.988397
ASF1B	ASF1B	0.256386	9.74891	1.34978	0.479387	0.988397
CENPM	CENPM	-0.256384	9.97975	1.90753	0.260441	0.985841
PHF3	PHF3	0.256229	9.87741	1.67976	0.261318	0.985841
ENSCSAG00000009494	ENSCSAG00000009494	0.256097	9.85613	1.7721	0.283716	0.985841
CSNK1D	CSNK1D	0.256059	9.92763	1.09825	0.357325	0.988397
TCF7L1	TCF7L1	-0.256024	9.74512	0.233448	0.762869	0.99666
EMG1	EMG1	0.256022	9.87203	0.39799	0.605605	0.988397
AIMP1	AIMP1	-0.255995	9.99894	1.40279	0.312155	0.988397
MBTD1	MBTD1	0.255952	9.73328	6.31305	0.162223	0.912073
MPV17	MPV17	0.255862	9.78459	0.871484	0.497629	0.988397
EIF4H	EIF4H	-0.255824	10.0134	0.955696	0.418128	0.988397
PSMC3	PSMC3	0.255818	9.81098	0.976074	0.44716	0.988397
ENSCSAG00000008426	ENSCSAG00000008426	-0.255713	9.76561	0.0300318	0.907155	0.998941
CCDC66	CCDC66	-0.255523	9.74681	1.33442	0.468578	0.988397
CABIN1	CABIN1	-0.255436	9.75478	1.48207	0.419868	0.988397
TOM1L1	TOM1L1	-0.255164	9.80371	1.0357	0.433677	0.988397
NT5C3B	NT5C3B	-0.255052	9.9343	1.61967	0.278316	0.985841
AP3S1	AP3S1	0.254613	9.86855	0.739671	0.478504	0.988397
AHCTF1	AHCTF1	0.254562	9.77554	1.32352	0.41026	0.988397
ENTPD4	ENTPD4	0.25447	9.77389	1.25682	0.425268	0.988397
SRSF9	SRSF9	0.254412	9.819	0.921207	0.446337	0.988397
IDH2	IDH2	-0.254304	9.89991	1.2497	0.365439	0.988397
PLEKHA5	PLEKHA5	0.25422	9.82259	1.27861	0.370937	0.988397
CFAP20	CFAP20	0.254097	9.76561	1.62529	0.381656	0.988397
PERP	PERP	0.254093	9.90369	1.07957	0.383996	0.988397
NR1D2	NR1D2	0.253814	9.73371	0.712566	0.649304	0.989183
PMS1	PMS1	-0.253814	9.76644	1.91556	0.339721	0.988397
NF2	NF2	0.253808	9.7531	1.49204	0.428914	0.988397
ERCC3	ERCC3	0.253696	9.771	1.24324	0.43942	0.988397
STAU1	STAU1	0.25363	10.082	1.59656	0.274576	0.985841
MRPS6	MRPS6	0.253542	9.99612	1.8974	0.266177	0.985841
APOE	APOE	0.253532	10.8166	1.81267	0.198547	0.949351
USP36	USP36	0.253274	9.86855	1.78359	0.251189	0.985841
NDUFS6	NDUFS6	-0.253223	10.0496	1.73109	0.293071	0.985841
C16orf91	C16orf91	-0.253185	9.79723	0.581432	0.575894	0.988397
ULK3	ULK3	0.253051	9.79072	1.10972	0.430866	0.988397
ENSCSAG00000019062	ENSCSAG00000019062	-0.252983	9.81218	0.260952	0.700535	0.993576
PSMA4	PSMA4	-0.252978	10.0786	0.295242	0.678067	0.993576
ASAP1	ASAP1	0.252753	9.82698	0.958156	0.43524	0.988397
KIF2A	KIF2A	-0.252682	9.91534	1.04514	0.36251	0.988397
ENSCSAG00000018092	ENSCSAG00000018092	0.252598	10.2074	1.28824	0.418104	0.988397
DAXX	DAXX	-0.2525	9.81259	0.410058	0.620382	0.988397
XPNPEP1	XPNPEP1	-0.252485	9.75937	1.18586	0.469458	0.988397
SF3B1	SF3B1	-0.252334	10.0652	1.36969	0.32329	0.988397
ATF1	ATF1	0.252284	9.76686	1.25443	0.437073	0.988397
ENSCSAG00000014089	ENSCSAG00000014089	0.252166	10.2211	2.19246	0.239646	0.981101
PLCE1	PLCE1	0.252161	9.75812	3.30689	0.228723	0.972945
RAP1A	RAP1A	0.252154	9.8214	1.02205	0.421345	0.988397
MPZL1	MPZL1	0.252	9.86119	0.791077	0.447669	0.988397
FAM13B	FAM13B	0.251717	9.75478	1.12171	0.486331	0.988397
PLEKHH2	PLEKHH2	0.251397	9.90594	3.26211	0.124755	0.886498
PUM2	PUM2	-0.251362	9.7903	0.440392	0.621225	0.988397
ZNF592	ZNF592	0.251335	9.75059	3.07188	0.270368	0.985841
ENSCSAG00000015603	ENSCSAG00000015603	0.251295	9.74344	2.14664	0.368479	0.988397
PAIP1	PAIP1	0.251282	9.84909	0.928937	0.425024	0.988397
DHX29	DHX29	-0.251282	9.83492	0.969136	0.425659	0.988397
AURKA	AURKA	0.251164	9.785	4.94238	0.153906	0.911494
PPHLN1	PPHLN1	-0.251103	9.75561	5.62533	0.122283	0.886498
ENSCSAG00000013747	ENSCSAG00000013747	0.251094	11.1286	3.78642	0.126221	0.886498
PIGF	PIGF	0.251034	9.87396	1.08601	0.395262	0.988397
HOOK3	HOOK3	-0.250883	9.75854	1.30006	0.446321	0.988397
ENSCSAG00000010442	ENSCSAG00000010442	-0.250789	9.76562	1.15027	0.463341	0.988397
PPP1R37	PPP1R37	-0.250757	9.75184	1.33794	0.453324	0.988397
DOT1L	DOT1L	-0.250704	9.75478	1.48902	0.426988	0.988397
SCLT1	SCLT1	0.250703	9.79764	1.89392	0.30141	0.988397
PLEKHO1	PLEKHO1	-0.25044	9.73626	1.04465	0.552716	0.988397
ENSCSAG00000010742	ENSCSAG00000010742	0.25041	9.87972	0.945467	0.411643	0.988397
KLHL11	KLHL11	-0.250243	9.75687	0.941364	0.520826	0.988397
ACAA1	ACAA1	0.250022	9.79072	5.23362	0.0952897	0.87364
ZC3H14	ZC3H14	0.250014	9.82976	0.987544	0.425328	0.988397
PRKAR1A	PRKAR1A	-0.250002	10.1123	1.30009	0.334745	0.988397
PARP10	PARP10	0.249919	9.74302	0.0966868	0.850636	0.998941
BCAR1	BCAR1	-0.249898	9.80694	1.09022	0.425217	0.988397
RNF7	RNF7	0.249847	10.0193	0.934723	0.415568	0.988397
SFXN2	SFXN2	0.249777	9.79398	1.07307	0.440488	0.988397
SLIRP	SLIRP	0.249777	9.88164	1.52653	0.325499	0.988397
ENSCSAG00000000365	ENSCSAG00000000365	-0.249689	9.87588	0.78018	0.465057	0.988397
OTUD4	OTUD4	-0.249443	9.83886	1.15454	0.380147	0.988397
POP5	POP5	0.24931	10.0063	0.761323	0.46802	0.988397
DDX39A	DDX39A	-0.24928	10.0645	1.14202	0.388696	0.988397
EIF2B1	EIF2B1	0.249244	9.78007	0.762629	0.534065	0.988397
DNASE1L1	DNASE1L1	0.249188	9.76311	0.117151	0.819242	0.998478
CDC45	CDC45	0.249185	9.75896	2.38632	0.33815	0.988397
USE1	USE1	-0.249171	9.75101	0.798694	0.568182	0.988397
NBL1	NBL1	-0.249121	9.85378	0.977013	0.412697	0.988397
OTUD7B	OTUD7B	-0.24904	9.77059	0.960079	0.495303	0.988397
ENSCSAG00000001008	ENSCSAG00000001008	-0.248979	10.1809	1.37613	0.390431	0.988397
PITHD1	PITHD1	0.248945	9.7577	1.15898	0.476242	0.988397
ENSCSAG00000009369	ENSCSAG00000009369	-0.248879	10.0557	0.593192	0.52482	0.988397
CUL4A	CUL4A	-0.248819	9.85807	0.884926	0.435764	0.988397
POLR2H	POLR2H	0.248756	9.83492	1.38095	0.347565	0.988397
SMIM19	SMIM19	0.248698	9.78745	1.07132	0.451061	0.988397
ENSCSAG00000009837	ENSCSAG00000009837	0.24851	10.1449	2.31695	0.254273	0.985841
PPP4R3A	PPP4R3A	0.248447	9.79398	0.501056	0.598008	0.988397
DCAF5	DCAF5	0.247996	9.78458	2.23305	0.283078	0.985841
ENSCSAG00000018647	ENSCSAG00000018647	0.247856	10.0608	1.20648	0.34614	0.988397
COPG1	COPG1	0.247842	9.821	0.616251	0.546925	0.988397
RASL11A	RASL11A	-0.247682	9.80412	1.26286	0.377449	0.988397
POLR1C	POLR1C	-0.247644	9.80655	0.937011	0.452191	0.988397
RWDD4	RWDD4	-0.247635	9.77389	0.944414	0.495178	0.988397
SPRY2	SPRY2	0.247608	9.73795	13.5224	0.0530194	0.789477
SNX29	SNX29	0.247447	9.76685	1.0279	0.489165	0.988397
C17orf80	C17orf80	0.247282	9.75394	1.58989	0.414587	0.988397
LPIN1	LPIN1	-0.247139	9.85574	1.19215	0.349541	0.988397
ABCF1	ABCF1	0.247063	9.93946	1.04841	0.365682	0.988397
TEX30	TEX30	0.247036	9.86933	0.872524	0.446823	0.988397
SNRPD1	SNRPD1	0.246837	10.1334	2.14055	0.284924	0.985841
PCCB	PCCB	0.246808	9.78048	0.59821	0.578866	0.988397
ENSCSAG00000002334	ENSCSAG00000002334	-0.246695	9.74218	1.09029	0.526565	0.988397
CETN2	CETN2	0.246639	9.8226	1.08603	0.424922	0.988397
ITFG1	ITFG1	-0.246638	9.78335	1.11107	0.441354	0.988397
EEF2K	EEF2K	0.246604	9.75059	2.01706	0.366266	0.988397
PPP2R2A	PPP2R2A	0.246465	9.87164	1.0108	0.39039	0.988397
NUP107	NUP107	0.246353	9.79723	1.79058	0.327033	0.988397
EIF1	EIF1	0.246346	11.0178	3.42145	0.131881	0.886498
CAPRIN1	CAPRIN1	0.246207	9.965	1.15669	0.348366	0.988397
PFDN4	PFDN4	-0.24616	9.87473	1.07503	0.392157	0.988397
CAPZA1	CAPZA1	0.246117	9.86003	0.834408	0.453466	0.988397
ABITRAM	ABITRAM	-0.246086	9.74259	4.36836	0.202493	0.953367
FAM210A	FAM210A	0.245492	9.76187	1.24867	0.448175	0.988397
TMCO6	TMCO6	-0.245396	9.74975	0.292469	0.732115	0.995626
CCNT1	CCNT1	0.24537	9.751	2.21436	0.350295	0.988397
CCDC12	CCDC12	0.245297	9.76851	1.54644	0.387827	0.988397
CDK10	CDK10	-0.245251	9.76229	0.465679	0.644319	0.989183
CASC3	CASC3	-0.245128	9.79926	0.781609	0.504817	0.988397
ENSCSAG00000002641	ENSCSAG00000002641	-0.244998	9.74933	5.23734	0.153998	0.911494
DCTN3	DCTN3	0.244838	9.96788	0.660122	0.491048	0.988397
SUZ12	SUZ12	0.244758	9.85301	1.07387	0.394574	0.988397
UTP3	UTP3	-0.244706	9.79317	1.02937	0.443858	0.988397
MRPL44	MRPL44	-0.244535	9.8174	0.452424	0.600896	0.988397
BAZ2A	BAZ2A	-0.244385	9.817	1.02748	0.423902	0.988397
USP15	USP15	-0.244376	9.80613	1.74259	0.308207	0.988397
DNTTIP2	DNTTIP2	0.244161	9.9581	1.10618	0.343216	0.988397
SH3RF1	SH3RF1	-0.244139	9.81017	0.265834	0.693299	0.993576
BICC1	BICC1	0.243823	9.86001	1.45842	0.313995	0.988397
SNCG	SNCG	0.243817	9.80974	2.97217	0.188352	0.939756
ARL16	ARL16	0.243795	9.76478	1.28678	0.435814	0.988397
MTFR1	MTFR1	0.243771	9.74807	5.47719	0.147564	0.901063
CDC5L	CDC5L	0.243753	9.98475	1.21701	0.3423	0.988397
ENSCSAG00000018909	ENSCSAG00000018909	0.243711	9.76312	0.0915714	0.843143	0.998941
ZNF7	ZNF7	-0.243392	9.74428	0.0151141	0.940217	0.998941
CTSF	CTSF	-0.243275	9.76561	0.0803873	0.850353	0.998941
OST4	OST4	0.243242	10.2162	2.0665	0.319926	0.988397
LCORL	LCORL	0.243042	9.72348	4.60893	0.274135	0.985841
ZFAND2B	ZFAND2B	0.243014	9.79601	1.04103	0.441712	0.988397
TAF1D	TAF1D	0.242918	9.93945	1.19871	0.32977	0.988397
ZDHHC16	ZDHHC16	0.242735	9.79398	0.315039	0.675524	0.993576
TM9SF2	TM9SF2	-0.242687	9.84242	0.878134	0.437896	0.988397
PFDN2	PFDN2	-0.242645	9.84124	1.92408	0.264381	0.985841
SRSF5	SRSF5	-0.242638	9.8728	0.889711	0.42425	0.988397
CFLAR	CFLAR	0.241925	9.75854	0.916432	0.52221	0.988397
MANF	MANF	0.241854	10.1756	1.2936	0.319857	0.988397
ARHGAP17	ARHGAP17	-0.241186	9.76645	2.3545	0.296666	0.98709
GDI2	GDI2	0.241113	10.1166	1.35633	0.295329	0.985841
ILK	ILK	-0.240995	9.84987	0.912087	0.431077	0.988397
RRP1	RRP1	0.240952	9.78377	1.07809	0.45518	0.988397
RGS10	RGS10	0.240951	9.83015	1.08236	0.400717	0.988397
RALY	RALY	0.24083	9.87549	0.700897	0.482496	0.988397
EXOSC9	EXOSC9	-0.240655	9.75937	1.63511	0.39882	0.988397
FLOT2	FLOT2	-0.240642	9.88125	0.69671	0.49172	0.988397
SLC39A3	SLC39A3	-0.240563	9.78418	11.6541	0.0120421	0.548573
SRSF7	SRSF7	-0.240401	10.2391	1.74198	0.253709	0.985841
ZDHHC12	ZDHHC12	0.240317	9.76437	2.39205	0.292661	0.985841
HEXIM1	HEXIM1	-0.240194	9.74006	2.21979	0.370577	0.988397
[truncated: 3,012 more rows]

## Sheet: Bystander vs Mock
	genes	logFC	logCPM	F	PValue	FDR
LDLR	LDLR	0.943841	9.76187	27.9429	0.000364464	0.798479
DLGAP4	DLGAP4	-0.838441	9.77883	17.995	0.00246913	0.999635
ENSCSAG00000002585	ENSCSAG00000002585	0.833605	9.75352	26.5857	0.000946236	0.999635
MIER1	MIER1	0.7756	9.79885	14.3659	0.00420677	0.999635
BTBD1	BTBD1	-0.772466	9.78786	14.5145	0.00486492	0.999635
PREPL	PREPL	0.764861	9.80048	12.1072	0.00860371	0.999635
RNFT1	RNFT1	-0.741051	9.83609	11.8729	0.00488585	0.999635
ENSCSAG00000000205	ENSCSAG00000000205	-0.719842	9.75812	10.2156	0.0265678	0.999635
EDN1	EDN1	-0.718897	9.98045	3.71459	0.0541015	0.999635
INTS10	INTS10	-0.705274	9.78459	13.2973	0.00885979	0.999635
IFIT2	IFIT2	0.703154	9.89574	2.57958	0.108432	0.999635
AGO3	AGO3	-0.702426	9.75436	18.0825	0.00663659	0.999635
LRRC41	LRRC41	0.701696	9.79967	11.9073	0.00901241	0.999635
MAP2K3	MAP2K3	-0.699523	9.89613	9.94762	0.00625868	0.999635
ENSCSAG00000000233	ENSCSAG00000000233	-0.698977	9.75183	17.7052	0.00739907	0.999635
TMEM67	TMEM67	0.696181	9.74849	17.958	0.00720356	0.999635
RASSF8	RASSF8	0.695332	9.72562	45.897	0.000478036	0.798479
UBLCP1	UBLCP1	-0.693472	9.78048	11.7584	0.0144833	0.999635
KRR1	KRR1	0.690426	9.8234	10.7007	0.00863812	0.999635
NSL1	NSL1	0.687599	9.81499	11.3666	0.00900006	0.999635
TP53RK	TP53RK	-0.686322	9.76893	13.7095	0.0101539	0.999635
PUM3	PUM3	0.683118	9.78376	13.5665	0.00757185	0.999635
WASL	WASL	0.682399	9.81218	10.1452	0.0120598	0.999635
OGA	OGA	-0.680981	9.75227	16.4227	0.00855211	0.999635
THUMPD3	THUMPD3	0.675435	9.75812	14.241	0.0124151	0.999635
MRPS31	MRPS31	0.673129	9.78868	10.9044	0.0147261	0.999635
ATP6V1H	ATP6V1H	0.668986	9.79682	10.5649	0.013698	0.999635
HOXA9	HOXA9	-0.66584	9.98545	8.96364	0.00373272	0.999635
ENSCSAG00000013815	ENSCSAG00000013815	0.664182	9.76395	24.9079	0.00146777	0.999635
SRPRA	SRPRA	-0.656482	9.7681	12.364	0.0158451	0.999635
SPP1	SPP1	0.654405	11.0449	14.8141	0.000122936	0.616034
H1-3	H1-3	-0.652524	10.0404	6.92641	0.00856832	0.999635
NUFIP1	NUFIP1	0.651311	9.77802	11.0413	0.0173121	0.999635
MCUB	MCUB	-0.650926	9.821	9.7832	0.0152533	0.999635
NTHL1	NTHL1	0.641755	9.74597	15.484	0.0171297	0.999635
DDX6	DDX6	0.633061	9.7602	11.5987	0.0242494	0.999635
SLC38A10	SLC38A10	0.631929	9.77348	10.5164	0.0216981	0.999635
PCID2	PCID2	0.629786	9.76146	11.494	0.0221195	0.999635
ADAM9	ADAM9	-0.629632	9.85379	8.46058	0.0162133	0.999635
RPS6KB1	RPS6KB1	-0.62763	9.79154	9.38135	0.0216416	0.999635
CTDSP1	CTDSP1	0.625977	9.74765	14.7715	0.0154349	0.999635
PKP4	PKP4	-0.625266	9.74133	16.5204	0.0143867	0.999635
WBP11	WBP11	-0.621315	9.83966	8.27749	0.0186705	0.999635
H1-4	H1-4	-0.619569	10.2001	7.57817	0.00596937	0.999635
OAS3	OAS3	0.61892	9.7552	10.8718	0.0317032	0.999635
ENSCSAG00000000403	ENSCSAG00000000403	0.615008	9.74512	14.1633	0.0214239	0.999635
ING2	ING2	-0.61485	9.76104	10.0747	0.0318252	0.999635
SNCA	SNCA	0.612669	9.78129	8.65929	0.0331757	0.999635
OGFOD1	OGFOD1	-0.610188	9.77801	10.1314	0.0233136	0.999635
TOGARAM1	TOGARAM1	0.605482	9.81578	8.48938	0.0259481	0.999635
C1orf131	C1orf131	0.603699	9.79804	8.56981	0.0262372	0.999635
RNF20	RNF20	0.603377	9.78007	9.48475	0.0275545	0.999635
UBAP2L	UBAP2L	0.602523	9.77348	10.3242	0.0231553	0.999635
GEM	GEM	-0.602277	9.76852	10.656	0.0229502	0.999635
CCNT1	CCNT1	-0.599344	9.751	14.7836	0.0158075	0.999635
JMJD6	JMJD6	0.593123	9.75937	10.7277	0.0283687	0.999635
LUC7L	LUC7L	-0.591423	9.79519	8.11723	0.0316151	0.999635
DHX32	DHX32	0.590613	9.75269	11.8774	0.0254796	0.999635
KANSL2	KANSL2	0.589208	9.80007	9.67408	0.018879	0.999635
UGGT2	UGGT2	-0.588897	9.74681	16.4449	0.0118615	0.999635
AGA	AGA	-0.588354	9.75519	10.8649	0.0315428	0.999635
NPTN	NPTN	-0.586527	9.77224	9.18076	0.0333997	0.999635
SCG5	SCG5	-0.581315	9.87048	7.79548	0.0208622	0.999635
CLPTM1	CLPTM1	-0.580688	9.83215	7.50224	0.0272964	0.999635
NUAK2	NUAK2	-0.579716	9.9339	5.8256	0.0291527	0.999635
DIMT1	DIMT1	-0.5785	9.80816	8.72241	0.0244747	0.999635
ABHD11	ABHD11	-0.577195	9.79723	8.33584	0.0310877	0.999635
EED	EED	-0.574492	9.78581	8.40703	0.0353073	0.999635
MAP7D3	MAP7D3	-0.571914	9.77389	9.05692	0.0334665	0.999635
COMMD5	COMMD5	-0.570268	9.75687	10.633	0.0348851	0.999635
RELA	RELA	-0.568996	9.77801	8.59401	0.0393426	0.999635
FAF2	FAF2	0.56883	9.90632	7.00425	0.0201963	0.999635
GPATCH8	GPATCH8	-0.568683	9.91535	5.6213	0.0354398	0.999635
DCAF6	DCAF6	-0.567571	9.817	6.92085	0.0368232	0.999635
TYW3	TYW3	-0.564457	9.76062	9.49066	0.0378997	0.999635
SLC30A1	SLC30A1	0.558735	9.76934	9.01007	0.0350119	0.999635
BRD4	BRD4	-0.554907	9.853	6.09093	0.0397144	0.999635
FOS	FOS	0.553842	9.97219	0.390274	0.532238	0.999635
SRSF6	SRSF6	0.550908	9.85963	7.54012	0.0239787	0.999635
OSTF1	OSTF1	-0.549217	9.76354	10.0811	0.0352051	0.999635
SECISBP2L	SECISBP2L	-0.548563	9.7813	7.72099	0.0453103	0.999635
YY1AP1	YY1AP1	0.547137	9.74639	12.0086	0.031599	0.999635
GEMIN5	GEMIN5	-0.546238	9.77266	8.20203	0.0449102	0.999635
ITFG1	ITFG1	0.546014	9.78335	7.56742	0.044508	0.999635
ENSCSAG00000019536	ENSCSAG00000019536	0.544582	9.78213	7.61175	0.0484702	0.999635
ZFYVE16	ZFYVE16	-0.54409	9.75728	9.22787	0.0449492	0.999635
UBE2O	UBE2O	0.54382	9.77142	8.62386	0.039614	0.999635
NIPBL	NIPBL	-0.541358	9.84988	6.25906	0.0429968	0.999635
C2orf68	C2orf68	-0.540885	9.78254	7.19136	0.0498362	0.999635
FANCD2	FANCD2	0.540649	9.77059	8.32315	0.0490599	0.999635
RBM5	RBM5	0.539973	9.79967	7.70652	0.0392868	0.999635
SRSF10	SRSF10	0.539951	9.78745	6.62844	0.0559643	0.999635
GTF3C6	GTF3C6	-0.539518	9.89232	7.17934	0.0269995	0.999635
RAP2C	RAP2C	-0.538901	9.74975	9.97232	0.0433079	0.999635
FAHD2A	FAHD2A	-0.538282	9.77058	7.6949	0.0533365	0.999635
SERPINA1	SERPINA1	-0.537764	10.053	7.6874	0.00562011	0.999635
CDKN2AIP	CDKN2AIP	0.535804	9.73583	14.4899	0.0277342	0.999635
ENSCSAG00000012670	ENSCSAG00000012670	0.534935	9.75729	8.91152	0.0486582	0.999635
RNF166	RNF166	-0.534256	9.73583	13.9542	0.0304009	0.999635
ENSCSAG00000011895	ENSCSAG00000011895	-0.533647	9.75017	10.1483	0.0445133	0.999635
PIK3R4	PIK3R4	0.533605	9.75352	10.3091	0.0367286	0.999635
CCNL1	CCNL1	-0.530702	9.8946	5.58779	0.0516917	0.999635
CRCP	CRCP	-0.530256	9.81419	6.0781	0.0534623	0.999635
PBRM1	PBRM1	0.530103	9.78417	7.09626	0.0537316	0.999635
NUDT21	NUDT21	0.529822	9.90821	6.82088	0.0255167	0.999635
GNA13	GNA13	-0.529727	9.74512	13.0444	0.0295897	0.999635
WDR73	WDR73	-0.529565	9.77058	7.60691	0.0520194	0.999635
OXSM	OXSM	0.528661	9.75269	9.09925	0.0514062	0.999635
LSM12	LSM12	-0.528315	9.8866	5.70476	0.0426401	0.999635
RBM17	RBM17	-0.526668	9.95046	7.94881	0.0177354	0.999635
SGO2	SGO2	0.526277	9.79561	8.58816	0.0398555	0.999635
E2F4	E2F4	-0.526173	9.84713	5.61514	0.0523187	0.999635
CLDN2	CLDN2	0.526171	9.79804	3.39977	0.157118	0.999635
TOPBP1	TOPBP1	-0.526006	9.79723	6.82966	0.0519015	0.999635
ENSCSAG00000003298	ENSCSAG00000003298	-0.52565	9.74512	11.5536	0.0363339	0.999635
PRPF6	PRPF6	0.524488	9.8751	5.92548	0.0385469	0.999635
SNX2	SNX2	0.524448	9.89042	6.25804	0.0329972	0.999635
TSR3	TSR3	0.522667	9.81058	6.42072	0.0503575	0.999635
HSPH1	HSPH1	0.520314	9.95596	6.20719	0.0191468	0.999635
UHMK1	UHMK1	0.519526	9.83571	6.52518	0.039246	0.999635
AIFM2	AIFM2	0.519315	9.78581	6.90417	0.0566213	0.999635
DPM2	DPM2	0.518058	9.80088	6.88884	0.0489966	0.999635
AGRN	AGRN	-0.516825	9.79235	6.48182	0.0607757	0.999635
HS3ST1	HS3ST1	0.516333	10.1382	6.62742	0.0101241	0.999635
ZNF394	ZNF394	0.514679	9.76768	8.28085	0.0517858	0.999635
FADS3	FADS3	-0.514603	9.77265	6.75387	0.0666298	0.999635
DNAJB1	DNAJB1	0.514441	9.85077	3.54016	0.0600668	0.999635
PIAS4	PIAS4	0.513836	9.76478	7.54822	0.0592463	0.999635
ZNF608	ZNF608	-0.51366	9.76976	16.6053	0.00496303	0.999635
BMF	BMF	0.513552	9.74639	11.1182	0.0407536	0.999635
HACD2	HACD2	0.513376	9.75352	8.61015	0.0572843	0.999635
ZEB1	ZEB1	0.512475	9.84045	5.6511	0.0566651	0.999635
GATAD2B	GATAD2B	-0.511935	9.75394	9.02105	0.0516451	0.999635
DCTD	DCTD	-0.511801	9.79112	6.15235	0.0626239	0.999635
ENSCSAG00000004000	ENSCSAG00000004000	0.511586	9.78539	6.12331	0.0687492	0.999635
CARD10	CARD10	-0.511575	9.78213	5.84503	0.0781663	0.999635
TMEM54	TMEM54	-0.510173	9.82459	6.73314	0.0461602	0.999635
DHX40	DHX40	-0.51016	9.77141	6.9436	0.0641015	0.999635
TMEM30A	TMEM30A	-0.508687	9.785	6.40525	0.062606	0.999635
OPA1	OPA1	-0.507507	9.81419	6.39304	0.0486098	0.999635
NOVA1	NOVA1	-0.507332	9.72263	25.6633	0.0117725	0.999635
ATRN	ATRN	-0.507309	9.72818	15.0332	0.0358992	0.999635
HAUS1	HAUS1	-0.506239	9.75854	9.15984	0.0489355	0.999635
SRBD1	SRBD1	-0.505985	9.78745	6.52691	0.058123	0.999635
XPA	XPA	0.505395	9.76394	8.42169	0.0522201	0.999635
RAB8B	RAB8B	-0.505031	9.75478	8.25089	0.0578523	0.999635
FBXO7	FBXO7	-0.504438	9.86971	5.81584	0.0417476	0.999635
PRDX4	PRDX4	-0.504295	9.965	8.14331	0.0239994	0.999635
C1orf35	C1orf35	-0.502252	9.8369	5.18906	0.0616246	0.999635
MLYCD	MLYCD	-0.502129	9.7447	10.572	0.0470189	0.999635
FBXO11	FBXO11	0.499393	9.74933	10.3096	0.0430184	0.999635
UPF3A	UPF3A	0.498291	9.76686	6.9485	0.0708349	0.999635
SMAGP	SMAGP	-0.497118	9.74807	7.74779	0.0817702	0.999635
SLC29A1	SLC29A1	-0.496948	9.77017	6.87568	0.0678951	0.999635
ENSCSAG00000008574	ENSCSAG00000008574	-0.496783	9.77224	6.80099	0.0699923	0.999635
ENSCSAG00000003208	ENSCSAG00000003208	-0.493844	9.8206	5.72373	0.0623238	0.999635
ADK	ADK	0.493177	9.75853	7.93972	0.0596276	0.999635
YIF1A	YIF1A	0.492948	9.89802	6.41451	0.0390096	0.999635
UROD	UROD	-0.49244	9.79642	5.68455	0.0814524	0.999635
ITSN1	ITSN1	0.491063	9.83254	5.22603	0.0639462	0.999635
C8orf33	C8orf33	-0.490666	9.84948	5.37037	0.0568161	0.999635
IFNGR1	IFNGR1	-0.490584	9.80372	5.61728	0.0693455	0.999635
NGDN	NGDN	-0.490326	9.78868	5.92891	0.0716622	0.999635
SPRYD7	SPRYD7	0.489446	9.76893	7.16105	0.0667315	0.999635
OARD1	OARD1	0.489443	9.76353	6.82615	0.0779014	0.999635
RAB5A	RAB5A	0.489377	9.85962	4.77079	0.0661355	0.999635
SCAP	SCAP	0.488924	9.75017	7.43261	0.0805204	0.999635
BAIAP2L1	BAIAP2L1	-0.488521	9.77513	5.86393	0.0874101	0.999635
ZNF451	ZNF451	-0.487961	9.73583	11.4123	0.0480634	0.999635
BTF3L4	BTF3L4	0.486757	9.86234	5.40953	0.0515711	0.999635
DERA	DERA	0.483435	9.81379	5.55208	0.0653014	0.999635
NCKAP1	NCKAP1	-0.482713	9.80896	5.12093	0.0789235	0.999635
TUBA4A	TUBA4A	-0.482136	9.7531	8.10543	0.0725786	0.999635
DCTN3	DCTN3	-0.481635	9.96788	6.21724	0.034564	0.999635
GBE1	GBE1	-0.481122	9.80331	5.36416	0.0742901	0.999635
API5	API5	0.480974	9.82379	5.1478	0.0715021	0.999635
LRIF1	LRIF1	0.479267	9.76603	6.65547	0.0752512	0.999635
TRAF4	TRAF4	0.479131	9.79398	6.27918	0.0597008	0.999635
ST6GALNAC4	ST6GALNAC4	-0.478993	9.80412	5.48907	0.0710965	0.999635
ACP2	ACP2	0.478984	9.75603	6.74269	0.0910132	0.999635
MAPK8IP3	MAPK8IP3	-0.475908	9.73116	12.9939	0.0472002	0.999635
DLG5	DLG5	0.475784	9.79072	5.36842	0.0838212	0.999635
SART3	SART3	-0.475613	9.75853	7.07958	0.0809327	0.999635
TRIP11	TRIP11	0.475375	9.79561	5.69921	0.0722911	0.999635
HMOX1	HMOX1	-0.475253	9.86507	1.91852	0.228887	0.999635
UTP4	UTP4	-0.475117	9.83689	4.9634	0.0738164	0.999635
PIGT	PIGT	-0.474603	9.7899	5.80735	0.0787291	0.999635
ZCCHC10	ZCCHC10	0.474588	9.73583	11.4393	0.0491112	0.999635
SCO2	SCO2	0.474524	9.83689	4.98785	0.0721279	0.999635
CCDC43	CCDC43	-0.472018	9.75812	7.0866	0.0789245	0.999635
MBIP	MBIP	0.471448	9.75101	7.48519	0.0784151	0.999635
GET3	GET3	0.470642	9.8487	5.4494	0.0639614	0.999635
ENSCSAG00000019011	ENSCSAG00000019011	0.469119	9.76561	6.50631	0.0862866	0.999635
CARS2	CARS2	0.468948	9.80088	4.57452	0.0792982	0.999635
SMPD4	SMPD4	0.468688	9.75895	6.81648	0.0823002	0.999635
KIAA1143	KIAA1143	0.468553	9.74344	7.78613	0.08904	0.999635
POLD1	POLD1	0.468024	9.74975	8.4307	0.0676767	0.999635
MTFMT	MTFMT	-0.467428	9.78745	4.67692	0.113363	0.999635
HIP1R	HIP1R	0.466332	9.77141	6.20306	0.0785767	0.999635
TNKS1BP1	TNKS1BP1	0.465464	9.74891	8.114	0.0703159	0.999635
CENPS	CENPS	-0.465236	9.76644	6.4157	0.0871176	0.999635
ZCCHC7	ZCCHC7	-0.465034	9.78171	5.51999	0.0887666	0.999635
CZIB	CZIB	0.464049	9.76062	6.72736	0.0869902	0.999635
PFKL	PFKL	-0.463836	9.79683	5.00891	0.0943837	0.999635
R3HCC1	R3HCC1	-0.463763	9.76478	8.43725	0.0462644	0.999635
LMNB1	LMNB1	0.463327	9.89991	5.91893	0.0545625	0.999635
UBE2E3	UBE2E3	-0.462775	9.79601	5.13695	0.0853065	0.999635
SPECC1	SPECC1	0.462285	9.77431	5.95778	0.0745711	0.999635
GFER	GFER	-0.461949	9.77883	5.02306	0.107129	0.999635
DPM1	DPM1	-0.461433	9.8186	5.24831	0.076184	0.999635
FAM207A	FAM207A	0.461005	9.77554	6.59707	0.0682785	0.999635
FAHD1	FAHD1	-0.460664	9.82659	5.02187	0.0785071	0.999635
NRM	NRM	-0.460372	9.79315	4.81276	0.100331	0.999635
WDR55	WDR55	0.459858	9.76229	6.41387	0.0859391	0.999635
AP3S1	AP3S1	-0.459572	9.86855	5.02186	0.0647961	0.999635
LYPLA2	LYPLA2	-0.459533	9.81579	4.94938	0.0843191	0.999635
LAMA4	LAMA4	-0.459526	10.0151	3.66972	0.0591242	0.999635
ANAPC16	ANAPC16	0.459119	9.823	4.68057	0.0892068	0.999635
NRAS	NRAS	0.458671	9.77389	5.68062	0.0906522	0.999635
SLC30A5	SLC30A5	0.457797	9.74302	9.17791	0.0625776	0.999635
NSMCE4A	NSMCE4A	0.457389	9.86739	5.13082	0.0655672	0.999635
CUX1	CUX1	-0.456983	9.81539	4.6873	0.0865533	0.999635
DHX36	DHX36	0.454682	9.82179	4.25041	0.101331	0.999635
ELP2	ELP2	-0.454652	9.76021	5.71156	0.108454	0.999635
VTA1	VTA1	-0.454236	9.79439	5.00942	0.0917831	0.999635
C6orf89	C6orf89	-0.453929	9.74723	7.10005	0.0924853	0.999635
FAM199X	FAM199X	-0.45162	9.73922	9.01719	0.0733716	0.999635
IP6K1	IP6K1	-0.451521	9.74681	7.8877	0.083838	0.999635
SDHAF2	SDHAF2	-0.451512	9.80735	4.62137	0.098502	0.999635
CNOT4	CNOT4	-0.451377	9.81017	3.44827	0.164692	0.999635
PDZD8	PDZD8	-0.451237	10.0039	2.2884	0.144495	0.999635
MED19	MED19	0.450711	9.84947	4.18139	0.0870277	0.999635
ENSCSAG00000017980	ENSCSAG00000017980	-0.450256	9.8218	4.44223	0.0920915	0.999635
CYB5B	CYB5B	0.44992	9.80048	4.5905	0.106187	0.999635
ENSCSAG00000019433	ENSCSAG00000019433	0.449699	9.7681	6.50323	0.0796147	0.999635
ZNF827	ZNF827	-0.449487	9.75853	8.01381	0.0681058	0.999635
LPIN1	LPIN1	0.449065	9.85574	4.07895	0.0835583	0.999635
STAG1	STAG1	-0.448544	9.75394	5.73093	0.120084	0.999635
AKAP8	AKAP8	0.448223	9.75728	6.93643	0.0823216	0.999635
ENSCSAG00000016314	ENSCSAG00000016314	-0.448161	9.76561	6.66178	0.0851099	0.999635
SNRNP200	SNRNP200	0.446721	10.0482	6.47381	0.028084	0.999635
PHF12	PHF12	0.445956	9.74301	9.51046	0.0612837	0.999635
AKAP9	AKAP9	-0.44558	9.82618	4.13204	0.102342	0.999635
TIMP2	TIMP2	0.445358	9.84202	5.23084	0.0666195	0.999635
KDM5A	KDM5A	0.445025	9.78048	5.00052	0.109582	0.999635
ENSCSAG00000018159	ENSCSAG00000018159	-0.444899	9.80331	4.36069	0.108612	0.999635
CNP	CNP	-0.444857	9.80614	4.5802	0.0974655	0.999635
ADAMTS1	ADAMTS1	0.444037	9.98261	4.18442	0.0409474	0.999635
SMG6	SMG6	0.443444	9.75394	6.97011	0.084322	0.999635
IGHMBP2	IGHMBP2	-0.442792	9.76478	5.32901	0.112795	0.999635
ATP10D	ATP10D	0.442447	9.79031	4.95098	0.0995096	0.999635
ITGA6	ITGA6	0.442436	9.80129	4.58549	0.112296	0.999635
ADAR	ADAR	0.442133	9.77141	5.72936	0.0917124	0.999635
KNOP1	KNOP1	-0.441751	9.84831	4.16076	0.0947772	0.999635
RGS9	RGS9	0.44161	9.74133	5.81784	0.148692	0.999635
ETHE1	ETHE1	-0.44151	9.81459	4.17665	0.109652	0.999635
MRPL52	MRPL52	0.441261	9.81459	4.74466	0.0957058	0.999635
PIP5K1A	PIP5K1A	-0.44051	9.82337	4.07824	0.117639	0.999635
PCGF2	PCGF2	0.439706	9.9975	3.74399	0.0769431	0.999635
TCEAL9	TCEAL9	0.439381	9.7899	4.822	0.104166	0.999635
NUP153	NUP153	-0.438992	9.78909	4.59614	0.114708	0.999635
PIM1	PIM1	-0.438746	9.82339	3.969	0.111636	0.999635
ENSCSAG00000003541	ENSCSAG00000003541	-0.438348	9.83095	4.98961	0.0931678	0.999635
MCM2	MCM2	0.437517	9.76603	5.87554	0.108204	0.999635
ENSCSAG00000001866	ENSCSAG00000001866	-0.437516	9.78949	5.23223	0.10096	0.999635
TMEM87A	TMEM87A	0.43733	9.75729	6.37966	0.0913391	0.999635
ZNF473	ZNF473	-0.436573	9.73329	10.3294	0.0673147	0.999635
ENSCSAG00000010885	ENSCSAG00000010885	-0.436545	9.77925	4.87052	0.115978	0.999635
DHX9	DHX9	0.435969	9.78745	4.79959	0.105249	0.999635
ERCC1	ERCC1	-0.435902	9.77678	4.38794	0.138234	0.999635
RIPK2	RIPK2	0.434142	9.75101	6.43887	0.102133	0.999635
STK38	STK38	0.434047	9.75227	6.85652	0.0922183	0.999635
RAB9A	RAB9A	-0.433798	9.76852	4.64901	0.135841	0.999635
SLC25A4	SLC25A4	0.433206	9.84399	4.43544	0.0901163	0.999635
FNBP1L	FNBP1L	0.433184	9.76976	5.05717	0.115794	0.999635
KPNA1	KPNA1	0.432817	9.75603	5.87584	0.11178	0.999635
ASF1A	ASF1A	-0.432603	9.77224	5.4131	0.102232	0.999635
RELCH	RELCH	-0.432355	9.771	5.40229	0.10605	0.999635
NFKB2	NFKB2	-0.43179	9.78744	4.14863	0.130297	0.999635
CRYBG1	CRYBG1	-0.431095	9.83096	4.09473	0.102974	0.999635
ERC1	ERC1	0.430838	9.75979	6.63261	0.0871242	0.999635
BAG5	BAG5	-0.43067	9.75687	5.02766	0.137431	0.999635
LAPTM4B	LAPTM4B	-0.430114	9.86893	3.67119	0.105442	0.999635
MAGT1	MAGT1	0.429251	9.76437	6.3005	0.086334	0.999635
GTF2H1	GTF2H1	0.428607	9.80087	4.151	0.115052	0.999635
PGM2	PGM2	-0.428513	9.8162	3.93882	0.1153	0.999635
IL11	IL11	-0.428455	10.7065	1.05497	0.304508	0.999635
C9orf78	C9orf78	0.42817	9.87126	4.33574	0.0854556	0.999635
RRP15	RRP15	-0.428044	9.75895	5.6557	0.114724	0.999635
BFAR	BFAR	0.427655	9.79031	4.80249	0.102538	0.999635
IFT22	IFT22	0.427545	9.86079	4.18147	0.0889163	0.999635
UCP2	UCP2	0.427524	9.77843	5.56382	0.102161	0.999635
ZNF592	ZNF592	-0.425864	9.75059	6.11638	0.119879	0.999635
ICE1	ICE1	0.425859	9.73498	10.9408	0.0592279	0.999635
CHID1	CHID1	-0.425812	9.77884	4.85178	0.116759	0.999635
BARD1	BARD1	0.425593	9.78704	4.21755	0.142923	0.999635
CHERP	CHERP	-0.425352	9.75979	5.53937	0.117481	0.999635
FCER2	FCER2	0.425248	9.771	0.717111	0.61784	0.999635
ITGAV	ITGAV	0.425181	9.78785	4.33588	0.119275	0.999635
EMC3	EMC3	-0.424497	9.82738	4.11303	0.108864	0.999635
SQSTM1	SQSTM1	-0.424135	11.02	9.10707	0.00258324	0.999635
ORC2	ORC2	0.42345	9.74933	6.24117	0.111743	0.999635
ECE1	ECE1	0.423188	9.75854	6.4064	0.0918855	0.999635
TNFRSF1A	TNFRSF1A	-0.422802	10.0362	4.54338	0.0485562	0.999635
RHOT1	RHOT1	-0.421675	9.76187	5.26933	0.120361	0.999635
ITM2C	ITM2C	-0.421443	9.78171	4.85685	0.115878	0.999635
PHYHIPL	PHYHIPL	0.421307	9.86119	4.20228	0.0859446	0.999635
UBTF	UBTF	0.420657	9.80977	4.18406	0.112831	0.999635
KIF2C	KIF2C	-0.420026	9.75268	5.95408	0.136407	0.999635
TMEM203	TMEM203	0.419949	9.77596	4.69333	0.123652	0.999635
UXT	UXT	0.418894	9.97184	4.72367	0.059508	0.999635
ENSCSAG00000009522	ENSCSAG00000009522	-0.418667	9.75686	5.90662	0.114385	0.999635
H1-2	H1-2	-0.418263	9.93541	3.19889	0.088806	0.999635
ENSCSAG00000010553	ENSCSAG00000010553	-0.417656	9.74933	6.32688	0.116919	0.999635
IFI6	IFI6	0.417415	9.8194	1.21777	0.380676	0.999635
TPM4	TPM4	-0.417205	9.91721	4.88243	0.0649385	0.999635
ERP44	ERP44	-0.417175	9.80614	4.33399	0.114167	0.999635
MAN1A2	MAN1A2	0.416526	9.81097	3.92917	0.12009	0.999635
ENSCSAG00000005255	ENSCSAG00000005255	0.416385	9.78909	4.4455	0.116559	0.999635
C20orf27	C20orf27	-0.416083	9.8218	3.96045	0.11082	0.999635
COLGALT1	COLGALT1	0.415896	9.76021	5.37464	0.121727	0.999635
DAXX	DAXX	0.415663	9.81259	4.18116	0.113732	0.999635
VRK2	VRK2	0.415387	9.77224	6.40889	0.0753137	0.999635
RNASEH2A	RNASEH2A	0.415375	9.90746	4.67701	0.0794419	0.999635
PELO	PELO	-0.415147	9.86971	2.67137	0.170464	0.999635
DIAPH1	DIAPH1	0.415045	9.7813	4.47312	0.125764	0.999635
PMAIP1	PMAIP1	0.414516	9.78664	1.62866	0.343585	0.999635
MTFR1L	MTFR1L	0.414481	9.75352	5.67194	0.122132	0.999635
TOMM7	TOMM7	-0.413573	9.88125	4.35131	0.0901206	0.999635
UBA3	UBA3	0.412889	9.80007	3.96825	0.127642	0.999635
ZMAT3	ZMAT3	-0.412512	9.73073	11.5301	0.0629964	0.999635
UIMC1	UIMC1	-0.412503	9.76229	6.29151	0.105101	0.999635
CAPN1	CAPN1	0.412048	9.78582	4.40194	0.125417	0.999635
POLR1B	POLR1B	0.412022	9.78213	4.64762	0.126483	0.999635
RTF1	RTF1	-0.411942	9.80533	3.81919	0.129741	0.999635
ENSCSAG00000003289	ENSCSAG00000003289	0.411719	9.75937	5.05532	0.13438	0.999635
NUDT14	NUDT14	-0.411711	9.75979	4.87396	0.147153	0.999635
AEN	AEN	-0.410831	9.74596	9.62767	0.0652852	0.999635
TIAL1	TIAL1	-0.40981	9.88661	3.71752	0.0986843	0.999635
ARCN1	ARCN1	-0.409292	9.75937	4.87192	0.141236	0.999635
SCAND1	SCAND1	0.409232	10.0325	5.63917	0.0518581	0.999635
XPNPEP1	XPNPEP1	0.4092	9.75937	5.06628	0.134875	0.999635
ARHGEF1	ARHGEF1	0.409133	9.76104	4.91624	0.135768	0.999635
COPS7A	COPS7A	0.408423	9.76104	5.26564	0.121822	0.999635
MRPS35	MRPS35	-0.408356	9.93872	4.30219	0.0800298	0.999635
ARID1A	ARID1A	-0.408049	9.81017	3.51155	0.15365	0.999635
TMEM87B	TMEM87B	-0.407918	9.77718	4.25812	0.140183	0.999635
DR1	DR1	-0.40644	9.77925	4.28775	0.138328	0.999635
PPP1R3B	PPP1R3B	-0.405909	9.74513	12.0821	0.0409159	0.999635
RNF8	RNF8	-0.405793	9.77183	4.84745	0.126436	0.999635
SRRM2	SRRM2	-0.405649	10.0356	4.47499	0.059537	0.999635
FBXL5	FBXL5	-0.405271	9.76145	4.45037	0.160437	0.999635
TRPC4AP	TRPC4AP	0.405104	9.76353	4.80196	0.136851	0.999635
KIN	KIN	0.404797	9.76769	4.88571	0.12861	0.999635
TRIM56	TRIM56	0.404763	9.75101	5.50738	0.135291	0.999635
TOLLIP	TOLLIP	0.404233	9.77472	4.81107	0.119073	0.999635
OCIAD2	OCIAD2	-0.404225	9.83373	4.03088	0.120759	0.999635
APC	APC	-0.403872	9.76976	4.16492	0.155492	0.999635
BLOC1S2	BLOC1S2	-0.40373	9.85495	3.65618	0.109735	0.999635
ENSCSAG00000002184	ENSCSAG00000002184	0.40346	9.77141	5.1837	0.122171	0.999635
ZNF106	ZNF106	-0.403243	9.81339	3.534	0.140575	0.999635
COQ9	COQ9	-0.403206	9.91459	4.04884	0.0869084	0.999635
SLC39A7	SLC39A7	-0.403103	9.78212	4.09621	0.141191	0.999635
C16orf91	C16orf91	0.402211	9.79723	3.92065	0.146321	0.999635
PELP1	PELP1	0.402195	9.79235	4.20054	0.128535	0.999635
DICER1	DICER1	0.401999	9.74807	5.17238	0.147331	0.999635
ENSCSAG00000001924	ENSCSAG00000001924	-0.400997	9.84555	3.25415	0.13669	0.999635
TIPARP	TIPARP	0.400777	9.87702	2.41361	0.195889	0.999635
CCDC12	CCDC12	-0.400599	9.76851	4.16518	0.156412	0.999635
ENSCSAG00000018673	ENSCSAG00000018673	0.400448	9.80816	4.01028	0.130816	0.999635
LMTK2	LMTK2	-0.400261	9.79154	4.00599	0.141864	0.999635
EPDR1	EPDR1	0.399666	9.76852	4.45334	0.147923	0.999635
COIL	COIL	0.39949	9.77265	4.41302	0.135364	0.999635
GPATCH1	GPATCH1	-0.399026	9.75394	6.36355	0.107964	0.999635
LETMD1	LETMD1	-0.398526	9.74428	5.90354	0.146162	0.999635
WDR34	WDR34	-0.397201	9.83333	3.55462	0.130292	0.999635
ENSCSAG00000006004	ENSCSAG00000006004	0.39658	9.75142	8.28988	0.082546	0.999635
RSRP1	RSRP1	0.395889	9.80937	3.88546	0.120538	0.999635
CTSF	CTSF	0.395699	9.76561	4.9974	0.136849	0.999635
DAAM1	DAAM1	-0.395662	9.8033	4.02051	0.121951	0.999635
TMEM179B	TMEM179B	-0.395432	9.8755	4.02477	0.103374	0.999635
WTAP	WTAP	-0.395431	9.75059	5.31128	0.136031	0.999635
ZNF511	ZNF511	-0.395002	9.80412	3.36864	0.15715	0.999635
ENSCSAG00000011848	ENSCSAG00000011848	0.394818	9.79194	4.28615	0.12927	0.999635
ALAD	ALAD	0.394057	9.74891	4.70008	0.168784	0.999635
LTBR	LTBR	-0.39392	9.88393	3.39859	0.113349	0.999635
PALM2AKAP2	PALM2AKAP2	0.393604	9.77925	2.58878	0.242579	0.999635
MAP3K14	MAP3K14	0.393557	9.75979	4.43515	0.16033	0.999635
SAT1	SAT1	0.39327	10.5452	5.46397	0.0195254	0.999635
CCDC34	CCDC34	-0.393176	9.76644	4.31391	0.148233	0.999635
CYSTM1	CYSTM1	-0.393105	9.91832	3.96405	0.0963588	0.999635
CEBPZ	CEBPZ	-0.392661	9.84713	3.11933	0.141607	0.999635
MNAT1	MNAT1	0.392404	9.76478	4.4233	0.146457	0.999635
SRSF9	SRSF9	-0.392383	9.819	3.12698	0.160603	0.999635
IER2	IER2	0.392063	10.3434	3.59246	0.0582081	0.999635
SEPTIN8	SEPTIN8	0.392033	9.79194	3.51054	0.162845	0.999635
CEP350	CEP350	-0.391017	9.80331	3.33087	0.159143	0.999635
NRBP1	NRBP1	0.391004	9.91833	4.12963	0.0964488	0.999635
PIAS1	PIAS1	0.390671	9.74891	5.49683	0.13206	0.999635
UCK2	UCK2	-0.390613	9.91945	3.63831	0.0943604	0.999635
SCAF4	SCAF4	0.390458	9.84044	3.21722	0.142688	0.999635
ALDH18A1	ALDH18A1	0.389801	9.77141	4.25229	0.153265	0.999635
PHGDH	PHGDH	0.389337	9.83096	3.59807	0.133753	0.999635
INSIG1	INSIG1	0.38883	9.81259	2.85513	0.182596	0.999635
CSRNP1	CSRNP1	0.387777	9.82378	3.69923	0.155405	0.999635
CTDSPL	CTDSPL	-0.387261	9.73964	7.42029	0.106552	0.999635
NADK	NADK	0.386755	9.73795	7.18671	0.11419	0.999635
SZRD1	SZRD1	-0.386722	9.8206	3.30348	0.148119	0.999635
NIP7	NIP7	0.386606	9.771	5.05877	0.116359	0.999635
MGAT4B	MGAT4B	0.386154	9.79031	3.15081	0.18466	0.999635
AKIRIN1	AKIRIN1	-0.385959	9.8162	3.2109	0.156456	0.999635
ENSCSAG00000006943	ENSCSAG00000006943	-0.385854	9.92838	3.65857	0.0969824	0.999635
ARL13B	ARL13B	-0.385822	9.76644	4.19351	0.160383	0.999635
SMAD2	SMAD2	0.385555	9.78785	3.96098	0.142726	0.999635
FNTA	FNTA	0.385014	9.80534	3.49791	0.156454	0.999635
DTNB	DTNB	0.384403	9.77389	5.1584	0.11413	0.999635
SNRNP35	SNRNP35	0.384395	9.77348	4.18628	0.152713	0.999635
NAF1	NAF1	0.384389	9.77017	3.96568	0.165527	0.999635
ABI2	ABI2	-0.384317	9.74596	5.73195	0.136788	0.999635
MBTD1	MBTD1	-0.384299	9.73328	9.78596	0.0818406	0.999635
ATAD3A	ATAD3A	0.384183	9.86003	3.79707	0.11675	0.999635
RABL3	RABL3	0.383999	9.75436	5.5887	0.128881	0.999635
PIN1	PIN1	-0.383985	9.98902	4.61587	0.0784969	0.999635
DCDC1	DCDC1	0.383984	9.90179	2.91901	0.136515	0.999635
ATP13A3	ATP13A3	0.383983	9.74175	10.305	0.0594087	0.999635
PLEC	PLEC	0.383613	10.55	5.5175	0.0189386	0.999635
FBXW2	FBXW2	-0.383558	9.75436	4.36826	0.170852	0.999635
CACUL1	CACUL1	-0.383539	9.82498	2.99629	0.16192	0.999635
GOLGA2	GOLGA2	0.383464	9.75728	3.92347	0.190178	0.999635
OSBPL9	OSBPL9	-0.382931	9.78541	3.79802	0.153991	0.999635
SNCG	SNCG	-0.382519	9.80974	3.60443	0.147442	0.999635
ENSCSAG00000006627	ENSCSAG00000006627	-0.382517	9.75895	4.5534	0.152212	0.999635
G6PD	G6PD	0.382238	9.97149	4.20033	0.0793632	0.999635
CDC26	CDC26	0.382003	9.80412	3.43181	0.165393	0.999635
GIT2	GIT2	0.381629	9.76561	4.35126	0.151006	0.999635
CLK4	CLK4	-0.381437	9.74849	7.58361	0.0992363	0.999635
RNMT	RNMT	0.381193	9.8198	3.16069	0.154662	0.999635
BABAM1	BABAM1	0.380959	9.79357	3.96531	0.144171	0.999635
NCAPH2	NCAPH2	0.380791	9.77182	4.20696	0.150697	0.999635
PXN	PXN	0.380253	9.81539	3.43958	0.144992	0.999635
TRMT10C	TRMT10C	0.380201	9.91196	3.3908	0.10775	0.999635
TXNRD1	TXNRD1	0.380172	9.84517	3.40918	0.141199	0.999635
ISOC1	ISOC1	-0.380144	9.7447	3.39639	0.26551	0.999635
ALAS1	ALAS1	-0.379619	9.80614	3.5256	0.152793	0.999635
DECR2	DECR2	-0.379175	9.77183	3.93822	0.161454	0.999635
MLST8	MLST8	0.378628	9.76976	3.9924	0.162622	0.999635
NSMCE1	NSMCE1	-0.378587	9.87318	3.343	0.128186	0.999635
CEP112	CEP112	0.37838	9.74428	6.28626	0.123313	0.999635
SNRPA	SNRPA	-0.378315	9.98117	4.61072	0.0782674	0.999635
SEPTIN11	SEPTIN11	0.377971	9.90331	3.64403	0.114185	0.999635
ZWILCH	ZWILCH	-0.377933	9.75812	4.59936	0.165578	0.999635
CASC4	CASC4	-0.377483	9.76893	4.37794	0.144762	0.999635
RFK	RFK	-0.377294	9.76893	3.79982	0.171195	0.999635
CEP63	CEP63	0.377222	9.77884	3.94914	0.153514	0.999635
MANEA	MANEA	0.376212	9.78663	3.66265	0.158484	0.999635
POLRMT	POLRMT	0.376129	9.75059	4.05903	0.194398	0.999635
IWS1	IWS1	-0.376078	9.83887	2.91765	0.160807	0.999635
MTERF3	MTERF3	-0.37584	9.82579	3.36655	0.147007	0.999635
CHORDC1	CHORDC1	0.375803	9.79683	3.49508	0.156156	0.999635
CCAR2	CCAR2	0.375545	9.76851	4.23112	0.155163	0.999635
SPAG9	SPAG9	0.375269	9.8242	3.11706	0.154699	0.999635
USP33	USP33	0.375185	9.79316	3.46478	0.163249	0.999635
DDIT4	DDIT4	-0.374786	9.76726	4.05521	0.164501	0.999635
DALRD3	DALRD3	0.374766	9.77141	3.77497	0.169779	0.999635
MRPL54	MRPL54	0.374668	9.82937	3.72462	0.133947	0.999635
TUFT1	TUFT1	0.374429	9.78908	2.08543	0.320199	0.999635
TMCO1	TMCO1	0.374276	9.79235	3.67252	0.152969	0.999635
USH1C	USH1C	0.374232	9.78622	3.47147	0.171541	0.999635
CCHCR1	CCHCR1	0.374073	9.74344	5.78389	0.15805	0.999635
PLA2R1	PLA2R1	0.374043	9.76395	4.62362	0.146568	0.999635
TMEM35B	TMEM35B	0.373617	9.75436	4.53279	0.170391	0.999635
MAD2L2	MAD2L2	0.37348	9.85417	3.59293	0.128524	0.999635
SEC23IP	SEC23IP	-0.37332	9.75394	2.73113	0.282888	0.999635
DNAJB4	DNAJB4	-0.373105	9.73964	9.29791	0.0781304	0.999635
KIDINS220	KIDINS220	-0.373092	9.75895	4.20729	0.169593	0.999635
FRG1	FRG1	0.372978	9.80007	3.20089	0.168793	0.999635
TMX4	TMX4	0.372945	9.77472	3.6668	0.178235	0.999635
C15orf40	C15orf40	-0.372826	9.79723	3.21558	0.169513	0.999635
ENSCSAG00000014518	ENSCSAG00000014518	-0.372767	9.79967	3.45971	0.165005	0.999635
PLPP5	PLPP5	0.3718	9.76769	3.72657	0.182914	0.999635
MYH9	MYH9	0.371702	10.4755	6.40722	0.0114533	0.999635
PFDN4	PFDN4	0.370779	9.87473	3.50108	0.122521	0.999635
COA7	COA7	-0.370721	9.77265	3.49	0.187585	0.999635
RSRC1	RSRC1	-0.370282	9.79845	3.19235	0.172506	0.999635
SPART	SPART	0.36992	9.79804	2.71937	0.209978	0.999635
PMF1	PMF1	0.369809	9.77141	3.8147	0.178808	0.999635
RPAP2	RPAP2	-0.369676	9.78866	3.5898	0.164305	0.999635
TRIM38	TRIM38	0.369055	9.78704	3.68645	0.159383	0.999635
NEK6	NEK6	-0.368593	9.78908	3.17629	0.181118	0.999635
DDX55	DDX55	-0.368493	9.73244	7.13743	0.1355	0.999635
ORMDL1	ORMDL1	-0.368251	9.76395	3.89898	0.175345	0.999635
CDK5RAP3	CDK5RAP3	0.367942	9.81258	3.35779	0.164415	0.999635
RIT1	RIT1	0.367557	9.74512	5.59066	0.143368	0.999635
WDR77	WDR77	0.367399	9.8182	3.18228	0.166183	0.999635
MISP	MISP	-0.366692	9.8569	2.84426	0.153737	0.999635
NSD2	NSD2	0.366576	9.85457	3.13132	0.14777	0.999635
GRINA	GRINA	-0.36619	9.76146	3.80735	0.187842	0.999635
COL4A1	COL4A1	0.366173	10.1554	3.42241	0.0644865	0.999635
ENSCSAG00000012866	ENSCSAG00000012866	0.36598	9.74975	5.75674	0.126224	0.999635
UACA	UACA	0.365796	9.94717	3.40487	0.100047	0.999635
LCLAT1	LCLAT1	0.365786	9.76478	4.08057	0.170566	0.999635
RBM25	RBM25	-0.36536	10.0533	3.2814	0.103949	0.999635
METAP1	METAP1	0.365098	9.79764	3.65328	0.15077	0.999635
MAP4K5	MAP4K5	0.364992	9.83413	2.8109	0.169607	0.999635
ZNF7	ZNF7	-0.364949	9.74428	5.89692	0.138512	0.999635
KIAA1191	KIAA1191	-0.364901	9.78582	3.59047	0.162993	0.999635
ANKRD11	ANKRD11	-0.364819	9.93357	2.30112	0.177223	0.999635
MAT2A	MAT2A	0.364775	10.0939	3.98439	0.0655538	0.999635
TWISTNB	TWISTNB	0.36469	9.77472	3.43499	0.188374	0.999635
SFSWAP	SFSWAP	-0.364643	9.81097	2.92438	0.187912	0.999635
FOXM1	FOXM1	0.364385	9.77801	3.6278	0.174385	0.999635
PPP2R2A	PPP2R2A	-0.364311	9.87164	2.74101	0.157245	0.999635
ENSCSAG00000019575	ENSCSAG00000019575	0.364181	9.93463	2.93259	0.130339	0.999635
ENSCSAG00000001231	ENSCSAG00000001231	-0.364162	9.93022	3.51613	0.115119	0.999635
ENSCSAG00000018298	ENSCSAG00000018298	0.364047	9.83926	3.39387	0.151644	0.999635
TIMM13	TIMM13	0.363214	9.84753	3.19206	0.151318	0.999635
MPG	MPG	-0.36243	9.77761	3.62151	0.181498	0.999635
DNAJC2	DNAJC2	-0.362384	9.87472	2.69529	0.161217	0.999635
NUP85	NUP85	0.362104	9.8178	3.09523	0.177037	0.999635
HSF1	HSF1	0.361734	9.88354	2.92863	0.146416	0.999635
KANSL1L	KANSL1L	-0.361705	9.73541	10.6416	0.0640917	0.999635
TBC1D2	TBC1D2	0.361687	9.78007	4.12376	0.139986	0.999635
MTIF2	MTIF2	-0.361668	9.79357	3.112	0.185102	0.999635
CSNK1D	CSNK1D	-0.361578	9.92763	3.05506	0.124731	0.999635
POC1A	POC1A	-0.361521	9.84005	2.6028	0.193018	0.999635
FKBP11	FKBP11	0.361472	9.85613	3.12809	0.151888	0.999635
PKP3	PKP3	0.361422	9.75937	3.89562	0.187212	0.999635
TARS1	TARS1	0.361039	9.88699	3.13951	0.137187	0.999635
FNDC3A	FNDC3A	0.360774	9.77637	4.75756	0.123866	0.999635
TCEAL1	TCEAL1	0.360681	9.75603	3.90369	0.192732	0.999635
MARCHF6	MARCHF6	0.360655	9.79439	3.428	0.162267	0.999635
KIAA1217	KIAA1217	-0.360073	9.76644	3.84267	0.180328	0.999635
CHCHD4	CHCHD4	-0.359974	9.78253	3.32316	0.187435	0.999635
ENSCSAG00000012048	ENSCSAG00000012048	-0.359779	9.75143	4.48337	0.179764	0.999635
NOL10	NOL10	-0.359571	9.83095	2.68551	0.183981	0.999635
SFT2D1	SFT2D1	-0.359564	9.80614	3.19905	0.175169	0.999635
MICU1	MICU1	0.359164	9.80574	2.94808	0.1805	0.999635
LRFN4	LRFN4	-0.358776	9.73922	5.54404	0.161144	0.999635
ISCU	ISCU	-0.358389	9.83531	3.00597	0.170436	0.999635
TMF1	TMF1	0.358282	9.81659	2.88217	0.178194	0.999635
PSMG1	PSMG1	-0.35809	9.87549	3.13557	0.145967	0.999635
RHOT2	RHOT2	0.358083	9.77017	3.89034	0.168808	0.999635
PSME4	PSME4	-0.356923	9.78335	2.9561	0.207716	0.999635
ENSCSAG00000015450	ENSCSAG00000015450	0.356379	9.80975	3.50011	0.145649	0.999635
NANS	NANS	-0.356273	9.89271	3.20073	0.140063	0.999635
ANXA7	ANXA7	0.3562	10.0134	4.17677	0.0903826	0.999635
ENSCSAG00000008371	ENSCSAG00000008371	0.35593	9.77182	4.26453	0.147698	0.999635
MAD1L1	MAD1L1	0.355815	9.80089	3.03836	0.188906	0.999635
JKAMP	JKAMP	-0.355748	9.77966	3.23956	0.197707	0.999635
RPIA	RPIA	0.355739	9.771	3.46665	0.19457	0.999635
RNF19A	RNF19A	-0.355493	9.74259	5.35471	0.158817	0.999635
TMEM177	TMEM177	-0.355365	9.7531	4.09061	0.194608	0.999635
SPNS1	SPNS1	-0.355037	9.79398	2.88621	0.205623	0.999635
RHNO1	RHNO1	0.354991	9.82499	3.0743	0.166148	0.999635
TMEM51	TMEM51	0.354592	9.7813	3.65995	0.164425	0.999635
ULK3	ULK3	-0.354277	9.79072	3.06018	0.190845	0.999635
WWC1	WWC1	0.354108	9.75143	4.354	0.177843	0.999635
GPNMB	GPNMB	-0.354105	9.965	3.09484	0.118356	0.999635
KLF10	KLF10	0.354012	9.9398	2.21309	0.158738	0.999635
R3HDM1	R3HDM1	0.354001	9.76561	4.078	0.165776	0.999635
UNC5D	UNC5D	-0.353944	9.7899	3.45676	0.175818	0.999635
BIRC6	BIRC6	-0.353878	9.88507	2.32427	0.190718	0.999635
SLC2A1	SLC2A1	-0.353842	9.78868	2.91735	0.201295	0.999635
TMEM18	TMEM18	0.353503	9.81299	3.02262	0.186955	0.999635
PGM1	PGM1	-0.353458	9.79561	3.0078	0.190977	0.999635
PRPF31	PRPF31	-0.353261	9.88928	2.87536	0.162214	0.999635
TNIP2	TNIP2	-0.353221	9.79683	2.91763	0.193768	0.999635
PRPSAP1	PRPSAP1	-0.353191	9.79764	3.10004	0.185452	0.999635
TM4SF1	TM4SF1	0.353125	10.6874	5.0356	0.0249569	0.999635
ATP23	ATP23	-0.35304	9.8365	2.66533	0.183649	0.999635
RASL11A	RASL11A	0.352902	9.80412	2.79258	0.189343	0.999635
GATAD2A	GATAD2A	-0.352801	9.76353	4.37758	0.158493	0.999635
EIF2B5	EIF2B5	-0.352566	9.8025	2.83478	0.196075	0.999635
TACC3	TACC3	-0.352427	9.76478	4.08982	0.199455	0.999635
CTNNBL1	CTNNBL1	-0.352402	9.8194	3.26185	0.160303	0.999635
CLCF1	CLCF1	-0.352318	9.75352	3.25513	0.25715	0.999635
TRPM5	TRPM5	0.352313	9.77924	3.14938	0.196385	0.999635
STXBP3	STXBP3	-0.352167	9.75227	4.15701	0.189709	0.999635
PSMB8	PSMB8	0.351939	10.1061	7.2099	0.0517763	0.999635
RAI14	RAI14	-0.351847	9.81499	2.8399	0.188052	0.999635
CMC2	CMC2	-0.351216	9.87087	3.08006	0.152895	0.999635
NUP98	NUP98	-0.351031	9.82658	2.46451	0.205993	0.999635
VRK1	VRK1	0.350814	9.79276	3.19526	0.192414	0.999635
TRIP12	TRIP12	-0.350391	9.83491	2.54674	0.191641	0.999635
ACTR1A	ACTR1A	-0.350207	9.85886	2.89218	0.16186	0.999635
GPN2	GPN2	-0.350107	9.8166	2.6651	0.196893	0.999635
CBX6	CBX6	-0.349878	9.79235	2.3715	0.248103	0.999635
DUSP1	DUSP1	0.349557	10.8109	2.22969	0.135563	0.999635
AJUBA	AJUBA	0.349449	9.90141	2.41039	0.171081	0.999635
UTP18	UTP18	-0.349403	9.86894	2.84267	0.159621	0.999635
ZC3H15	ZC3H15	-0.349215	10.028	3.11023	0.117826	0.999635
USP36	USP36	-0.348889	9.86855	1.99403	0.225027	0.999635
SGMS2	SGMS2	-0.348592	9.73837	11.0255	0.0518543	0.999635
PPFIA1	PPFIA1	-0.348328	9.81057	3.07781	0.181025	0.999635
SPRED2	SPRED2	0.348285	9.78171	3.54716	0.180133	0.999635
HADHB	HADHB	-0.347875	9.84909	2.90651	0.168098	0.999635
ANKRD10	ANKRD10	0.347313	9.74891	3.63007	0.222561	0.999635
AFTPH	AFTPH	0.347152	9.77224	3.78055	0.178456	0.999635
C1orf122	C1orf122	-0.347115	9.76146	3.69976	0.199576	0.999635
ENSCSAG00000019282	ENSCSAG00000019282	0.346746	9.81138	2.90489	0.198804	0.999635
TMEM106C	TMEM106C	-0.346683	9.96644	3.9981	0.112317	0.999635
SPTAN1	SPTAN1	0.346568	10.0231	3.70095	0.0930981	0.999635
ANO10	ANO10	0.34635	9.75394	4.68985	0.15711	0.999635
TIMELESS	TIMELESS	0.345673	9.74681	4.68505	0.178002	0.999635
BAD	BAD	0.345461	9.8728	2.9662	0.158465	0.999635
PODXL2	PODXL2	-0.344612	9.7817	3.01613	0.206238	0.999635
YIPF5	YIPF5	-0.344513	9.80614	2.60057	0.210721	0.999635
SPOCK3	SPOCK3	0.344442	9.77554	3.17919	0.204664	0.999635
GORASP2	GORASP2	0.343584	9.84242	2.4616	0.202951	0.999635
BRWD3	BRWD3	0.342293	9.72647	9.23842	0.106866	0.999635
PNKP	PNKP	0.341864	9.79886	2.72583	0.208838	0.999635
CMTM3	CMTM3	-0.341591	10.0692	3.60587	0.0933896	0.999635
C16orf87	C16orf87	-0.34135	9.74259	5.13751	0.171667	0.999635
PSMD13	PSMD13	0.341284	9.95338	3.5621	0.126432	0.999635
CRTAP	CRTAP	-0.341195	10.083	3.26801	0.108827	0.999635
TM9SF4	TM9SF4	0.341178	9.75603	3.68801	0.205002	0.999635
RALA	RALA	-0.341049	9.99257	3.07048	0.116704	0.999635
FTSJ1	FTSJ1	0.340951	9.88202	2.486	0.189778	0.999635
CNTLN	CNTLN	0.340874	9.74723	3.7324	0.232966	0.999635
GNPDA1	GNPDA1	-0.340468	9.81017	2.77628	0.195281	0.999635
TMEM150A	TMEM150A	-0.340217	9.74849	2.9345	0.288593	0.999635
CKAP5	CKAP5	0.34019	9.92281	3.05816	0.144742	0.999635
ENSCSAG00000003594	ENSCSAG00000003594	-0.340115	9.74006	5.95328	0.151465	0.999635
EIF4A2	EIF4A2	-0.340049	9.86351	2.28909	0.202454	0.999635
VPS35	VPS35	-0.339572	9.94387	3.34074	0.134628	0.999635
GLS	GLS	0.339247	9.75937	3.50044	0.205293	0.999635
PHF14	PHF14	-0.339066	9.89954	2.23611	0.1951	0.999635
LZTS2	LZTS2	-0.339055	9.77678	3.09852	0.205728	0.999635
AFDN	AFDN	-0.338939	9.76685	3.25281	0.209492	0.999635
FNIP1	FNIP1	0.338808	9.75937	4.53874	0.176235	0.999635
SUMO3	SUMO3	0.338801	9.80007	2.85318	0.211543	0.999635
YARS1	YARS1	-0.338771	9.77719	2.87091	0.22411	0.999635
ENSCSAG00000012584	ENSCSAG00000012584	0.338739	9.84005	2.7867	0.195426	0.999635
WFS1	WFS1	0.338205	9.76312	3.31725	0.215767	0.999635
ENSCSAG00000003709	ENSCSAG00000003709	0.338068	9.90934	2.83717	0.154396	0.999635
NARS1	NARS1	-0.338014	9.84674	2.55792	0.194507	0.999635
CSPP1	CSPP1	0.337847	9.75351	4.94688	0.158068	0.999635
VRK3	VRK3	0.337754	9.77596	3.05296	0.211363	0.999635
ENSCSAG00000014302	ENSCSAG00000014302	-0.337641	9.74849	4.50858	0.178997	0.999635
CRYAB	CRYAB	-0.337549	9.79439	0.842305	0.481195	0.999635
ENSCSAG00000018796	ENSCSAG00000018796	0.337405	9.96825	3.90536	0.124147	0.999635
TMEM223	TMEM223	-0.33657	9.79764	3.07095	0.19996	0.999635
MIS18A	MIS18A	0.336379	9.79317	3.16466	0.206324	0.999635
SPG21	SPG21	-0.336331	9.93688	2.66733	0.156472	0.999635
SLC5A6	SLC5A6	0.336275	9.74597	4.07439	0.21605	0.999635
ABCB7	ABCB7	0.335814	9.7627	3.88129	0.181543	0.999635
CD44	CD44	0.33561	9.82539	2.34411	0.207381	0.999635
RALGAPA1	RALGAPA1	-0.335594	9.75519	2.98148	0.262713	0.999635
GAB1	GAB1	0.335363	9.74386	5.64865	0.148784	0.999635
POLR1C	POLR1C	0.335306	9.80655	2.40422	0.228513	0.999635
RNF168	RNF168	0.335204	9.76852	2.90366	0.240176	0.999635
MBD1	MBD1	0.335097	9.7552	3.70386	0.206157	0.999635
RGS10	RGS10	-0.335088	9.83015	2.42475	0.208478	0.999635
SERTAD3	SERTAD3	-0.335084	9.7681	2.88364	0.23804	0.999635
MIS18BP1	MIS18BP1	-0.335009	9.83965	2.52396	0.207544	0.999635
COPB2	COPB2	0.33497	9.89953	2.88059	0.16624	0.999635
KLHDC4	KLHDC4	-0.334837	9.76354	3.23809	0.21896	0.999635
ENSCSAG00000005289	ENSCSAG00000005289	-0.334644	9.7577	4.24708	0.176418	0.999635
A4GALT	A4GALT	0.334507	9.78622	2.75575	0.216888	0.999635
DOCK5	DOCK5	-0.334396	9.78212	3.37377	0.201504	0.999635
USP42	USP42	-0.333996	9.78867	3.13957	0.19858	0.999635
MAP2K1	MAP2K1	-0.333722	9.77843	2.97307	0.21749	0.999635
CYP51A1	CYP51A1	0.333715	9.86119	2.78414	0.166537	0.999635
TMEM41A	TMEM41A	0.333494	9.7652	3.17884	0.221554	0.999635
ENSCSAG00000019224	ENSCSAG00000019224	-0.333014	9.87279	2.51513	0.186807	0.999635
ELAVL1	ELAVL1	-0.332829	9.81579	2.34484	0.228309	0.999635
TRIP10	TRIP10	-0.332799	9.87318	2.22504	0.204201	0.999635
NAA25	NAA25	0.332476	9.76727	2.91044	0.242051	0.999635
VMA21	VMA21	0.332424	9.77389	3.31092	0.218654	0.999635
PMS1	PMS1	0.332418	9.76644	3.30781	0.209632	0.999635
RIPOR1	RIPOR1	-0.332369	9.82419	2.63371	0.197052	0.999635
COA1	COA1	-0.332258	9.83769	2.63787	0.200449	0.999635
ZDHHC16	ZDHHC16	-0.332235	9.79398	2.51338	0.237084	0.999635
GTF2F2	GTF2F2	-0.331858	9.82976	2.20461	0.229145	0.999635
NAPRT	NAPRT	-0.331668	9.95702	2.86455	0.146303	0.999635
TCEAL4	TCEAL4	-0.331581	9.8701	2.45945	0.188968	0.999635
G6PC3	G6PC3	0.331484	9.82499	2.67003	0.204689	0.999635
LDOC1	LDOC1	0.331396	9.79072	2.92044	0.214695	0.999635
FASTKD2	FASTKD2	-0.331306	9.8428	2.29684	0.21055	0.999635
RRM1	RRM1	0.331237	9.84674	2.91232	0.194626	0.999635
GGNBP2	GGNBP2	0.330874	9.89498	2.34083	0.184964	0.999635
GNAI1	GNAI1	-0.330748	9.97256	2.60386	0.146785	0.999635
LEPROT	LEPROT	0.33065	10.1331	2.38171	0.152557	0.999635
PINX1	PINX1	-0.330504	9.78007	2.81127	0.231542	0.999635
PHLDB1	PHLDB1	0.330282	9.8218	2.36989	0.220378	0.999635
LPIN2	LPIN2	-0.330198	9.76976	3.04101	0.220087	0.999635
CTH	CTH	-0.329714	9.7627	3.7074	0.193014	0.999635
CALU	CALU	0.329708	9.99682	3.46912	0.118174	0.999635
TYMP	TYMP	0.329702	9.78377	2.87511	0.227947	0.999635
SH3BGRL	SH3BGRL	-0.329584	9.81178	2.57716	0.215565	0.999635
COMMD9	COMMD9	-0.329311	9.771	2.7699	0.240416	0.999635
AGPAT2	AGPAT2	0.32904	9.89498	2.6584	0.181251	0.999635
AEBP2	AEBP2	-0.329005	9.76353	3.05633	0.237501	0.999635
PLK2	PLK2	0.328884	10.464	2.52621	0.112151	0.999635
SYNJ1	SYNJ1	-0.328809	9.73371	6.98508	0.142646	0.999635
ACER3	ACER3	-0.328377	9.76561	1.99735	0.338479	0.999635
ENSCSAG00000007502	ENSCSAG00000007502	0.32836	9.75603	14.386	0.0141289	0.999635
RLF	RLF	0.328276	9.78089	3.9671	0.17352	0.999635
UBE2G1	UBE2G1	-0.328233	9.79276	2.56237	0.227319	0.999635
FGFR1	FGFR1	0.32814	9.83254	1.66518	0.289822	0.999635
IFT43	IFT43	0.328124	9.76644	3.14713	0.221605	0.999635
RUVBL2	RUVBL2	0.32787	9.89346	2.82933	0.162805	0.999635
PHYH	PHYH	-0.327761	9.77925	2.69176	0.242782	0.999635
RTL1	RTL1	0.327725	9.77678	2.01483	0.31053	0.999635
LMF2	LMF2	-0.327649	9.83847	2.51621	0.203929	0.999635
RFC2	RFC2	-0.32713	9.90407	2.95223	0.173855	0.999635
TMX3	TMX3	0.326372	9.77513	2.91722	0.225641	0.999635
BLVRA	BLVRA	0.326356	9.80936	2.64309	0.217011	0.999635
KIFBP	KIFBP	0.326135	9.79764	2.67409	0.218718	0.999635
CD58	CD58	0.326123	9.79683	2.51531	0.225218	0.999635
UTP6	UTP6	0.326086	9.82738	2.43851	0.215448	0.999635
CNOT3	CNOT3	0.325683	9.75478	3.51333	0.218792	0.999635
TTC21B	TTC21B	0.325596	9.73413	5.91104	0.164793	0.999635
TRIM24	TRIM24	-0.325498	9.74555	4.37231	0.197586	0.999635
CAPNS1	CAPNS1	0.325444	9.90331	2.39615	0.182221	0.999635
REX1BD	REX1BD	-0.324867	9.81017	2.65602	0.214416	0.999635
BNIP1	BNIP1	-0.324748	9.75812	2.9696	0.250844	0.999635
TXNDC15	TXNDC15	-0.324671	9.82579	2.50227	0.21728	0.999635
SUPT20H	SUPT20H	-0.324633	9.78868	2.33702	0.259423	0.999635
TFB2M	TFB2M	0.324601	9.80574	2.40635	0.233017	0.999635
TIMM22	TIMM22	-0.32416	9.76395	2.28291	0.303296	0.999635
SLC66A1	SLC66A1	0.324154	9.76893	3.04552	0.223142	0.999635
RNF157	RNF157	0.324132	9.88468	2.06948	0.229518	0.999635
ENSCSAG00000018461	ENSCSAG00000018461	0.324047	9.8025	2.66958	0.220505	0.999635
ENSCSAG00000009444	ENSCSAG00000009444	-0.323806	9.87088	2.49111	0.190716	0.999635
KPNA3	KPNA3	0.323786	9.8162	2.65947	0.200866	0.999635
KIF21A	KIF21A	0.32336	9.88393	1.25947	0.29576	0.999635
EP400	EP400	-0.323026	9.80089	1.91374	0.291656	0.999635
SMARCA1	SMARCA1	-0.322208	9.8234	2.45577	0.216567	0.999635
ENSCSAG00000001007	ENSCSAG00000001007	-0.322188	9.90217	2.49171	0.182588	0.999635
TASOR	TASOR	-0.322139	9.77141	2.41274	0.279131	0.999635
MPV17	MPV17	-0.321894	9.78459	2.65272	0.236693	0.999635
EHD4	EHD4	-0.321882	9.79601	2.44091	0.235352	0.999635
BTBD10	BTBD10	-0.321732	9.76187	2.4999	0.282742	0.999635
UNC50	UNC50	-0.321343	9.84202	2.37992	0.213347	0.999635
DRG2	DRG2	-0.321239	9.81979	2.1815	0.241888	0.999635
RPA2	RPA2	-0.321162	9.80533	2.51939	0.24053	0.999635
GON4L	GON4L	-0.320933	9.80815	2.21568	0.248047	0.999635
PRMT2	PRMT2	-0.320342	9.78868	2.51229	0.247234	0.999635
MINDY2	MINDY2	-0.320281	9.77182	2.96732	0.231523	0.999635
TBRG4	TBRG4	0.320252	9.8162	2.32473	0.229955	0.999635
MTG1	MTG1	-0.319991	9.77966	2.62486	0.244224	0.999635
ATP6V0A1	ATP6V0A1	-0.319926	9.79966	2.54057	0.228469	0.999635
CHTF8	CHTF8	-0.319521	9.78294	2.4882	0.250708	0.999635
DDX27	DDX27	-0.319372	9.80937	2.51901	0.227393	0.999635
WDR18	WDR18	-0.319275	9.78172	2.74209	0.236669	0.999635
SHROOM3	SHROOM3	0.319138	9.73964	18.7325	0.00838544	0.999635
ENSCSAG00000019146	ENSCSAG00000019146	-0.318879	10.8389	7.55956	0.00603104	0.999635
UVRAG	UVRAG	0.318777	9.77059	2.51512	0.2638	0.999635
ECI1	ECI1	0.318522	9.77719	2.70191	0.244969	0.999635
ENSCSAG00000003794	ENSCSAG00000003794	-0.318482	9.81859	2.69526	0.197898	0.999635
CNOT9	CNOT9	-0.318213	9.8166	2.36159	0.230374	0.999635
DAP	DAP	0.318116	9.76062	3.44779	0.217887	0.999635
TCF7L1	TCF7L1	-0.317619	9.74512	3.89571	0.217745	0.999635
CDC20	CDC20	0.317385	9.95666	3.45662	0.136119	0.999635
ELF2	ELF2	0.317329	9.79561	2.41301	0.24314	0.999635
ENSCSAG00000008906	ENSCSAG00000008906	0.317202	9.74891	3.63952	0.237942	0.999635
MACF1	MACF1	0.317197	9.9254	2.16457	0.190298	0.999635
CHPF	CHPF	-0.317086	9.89346	2.54502	0.187074	0.999635
GEMIN6	GEMIN6	-0.316896	9.77141	2.31411	0.287943	0.999635
UBE2T	UBE2T	-0.316816	9.77389	2.91297	0.253879	0.999635
IVNS1ABP	IVNS1ABP	-0.316667	9.84752	1.45137	0.308699	0.999635
PNRC1	PNRC1	0.316243	9.98972	2.34354	0.154275	0.999635
CDKN1B	CDKN1B	-0.31603	9.81057	2.21197	0.251712	0.999635
TTF1	TTF1	-0.315979	9.867	1.93539	0.244204	0.999635
ZWINT	ZWINT	0.315789	9.84399	2.58996	0.211868	0.999635
ENSCSAG00000017218	ENSCSAG00000017218	0.315784	9.82697	2.37287	0.213542	0.999635
RPS2	RPS2	0.315769	9.85495	2.36854	0.207136	0.999635
CTSB	CTSB	-0.315749	9.86274	2.15993	0.219603	0.999635
ARFRP1	ARFRP1	-0.315552	9.78048	2.60793	0.242863	0.999635
MED13L	MED13L	-0.315491	9.72434	8.3991	0.137403	0.999635
VGF	VGF	0.315253	11.4688	3.72491	0.053769	0.999635
G2E3	G2E3	0.315108	9.75895	3.01275	0.272515	0.999635
KIF3A	KIF3A	0.315035	9.77719	2.68083	0.244222	0.999635
CEP85L	CEP85L	0.314644	9.73244	13.0692	0.0598013	0.999635
PGRMC2	PGRMC2	0.31455	9.76312	3.1355	0.230207	0.999635
DCP2	DCP2	-0.314545	9.7447	2.66514	0.310888	0.999635
SERPINI1	SERPINI1	-0.314415	9.76852	5.26018	0.119201	0.999635
NCOA2	NCOA2	0.314405	9.75478	3.31996	0.231348	0.999635
EEFSEC	EEFSEC	-0.314324	9.80937	2.14397	0.25353	0.999635
PLCE1	PLCE1	-0.314299	9.75812	2.90206	0.259501	0.999635
ARFGAP2	ARFGAP2	0.314162	9.77678	2.59015	0.248371	0.999635
SIPA1	SIPA1	0.313945	9.75854	2.93687	0.254672	0.999635
SLC39A13	SLC39A13	-0.313856	9.79154	2.168	0.267509	0.999635
SETD3	SETD3	0.313667	9.78212	2.59041	0.243954	0.999635
EXOC6B	EXOC6B	0.313623	9.76768	2.84479	0.242459	0.999635
GCN1	GCN1	0.313335	9.76644	2.77321	0.251269	0.999635
HSPBP1	HSPBP1	-0.313328	9.80816	2.45538	0.241159	0.999635
BTG1	BTG1	-0.313188	9.77636	2.0439	0.308389	0.999635
IRS2	IRS2	-0.313132	9.75561	3.39807	0.23914	0.999635
TPD52L1	TPD52L1	-0.313015	9.73625	2.65745	0.340597	0.999635
RRP9	RRP9	0.312719	9.77554	2.59033	0.255865	0.999635
ENSCSAG00000011704	ENSCSAG00000011704	0.312715	9.77513	2.57155	0.254443	0.999635
ENSCSAG00000019753	ENSCSAG00000019753	0.312449	9.85337	1.93783	0.240034	0.999635
SRRT	SRRT	0.312144	9.99185	2.65035	0.158209	0.999635
GPAT3	GPAT3	-0.312071	9.83016	0.941939	0.439953	0.999635
EXOSC7	EXOSC7	-0.312057	9.79683	2.96761	0.196266	0.999635
ENSCSAG00000000058	ENSCSAG00000000058	-0.312016	9.77553	2.57656	0.261037	0.999635
PABPC4	PABPC4	0.311853	9.7952	2.51113	0.239547	0.999635
MTPAP	MTPAP	0.311737	9.75645	3.65769	0.205205	0.999635
PPP1R15A	PPP1R15A	0.311637	10.3055	1.48993	0.222394	0.999635
ENSCSAG00000003373	ENSCSAG00000003373	-0.311451	9.84831	2.06497	0.231235	0.999635
NAA30	NAA30	-0.311444	9.751	3.64536	0.224392	0.999635
ASCC3	ASCC3	0.311191	9.75561	3.96433	0.188296	0.999635
ENSCSAG00000011466	ENSCSAG00000011466	-0.311122	9.77966	2.49737	0.253903	0.999635
IRF2	IRF2	-0.311029	9.7952	1.45347	0.370901	0.999635
TOMM40	TOMM40	-0.310901	9.95593	2.42568	0.180621	0.999635
AK1	AK1	-0.310794	9.84556	2.1956	0.230352	0.999635
ATP6V0B	ATP6V0B	-0.310708	10.0081	2.48191	0.166675	0.999635
EIF2B4	EIF2B4	0.310474	9.80977	2.15253	0.255659	0.999635
MED21	MED21	-0.310328	9.76893	2.6736	0.253322	0.999635
PTPN14	PTPN14	0.310281	9.84084	2.93661	0.158355	0.999635
KANSL1	KANSL1	-0.309629	9.81418	2.64174	0.24756	0.999635
DDRGK1	DDRGK1	0.309588	9.88928	2.34099	0.202617	0.999635
POLR1A	POLR1A	0.309521	9.78786	2.35927	0.263529	0.999635
CYB561	CYB561	-0.309469	9.78459	2.48206	0.248824	0.999635
DNTTIP2	DNTTIP2	-0.309208	9.9581	2.0988	0.191695	0.999635
CNDP2	CNDP2	0.308754	9.8154	2.17713	0.250671	0.999635
ENSCSAG00000006491	ENSCSAG00000006491	0.30853	10.3029	6.1937	0.0497057	0.999635
SND1	SND1	-0.308323	9.88775	2.06203	0.22855	0.999635
FAM216A	FAM216A	-0.308304	9.85847	2.5481	0.200678	0.999635
FAM120B	FAM120B	0.308166	9.78089	2.08041	0.30018	0.999635
LTBP3	LTBP3	-0.308157	9.76893	2.51086	0.270027	0.999635
RANBP2	RANBP2	0.308032	9.9776	2.58994	0.153898	0.999635
ENSCSAG00000000365	ENSCSAG00000000365	0.307796	9.87588	2.26343	0.213377	0.999635
STAT4	STAT4	0.307753	9.85339	1.85488	0.251939	0.999635
PPIL4	PPIL4	-0.307488	9.76146	2.35378	0.297849	0.999635
HRAS	HRAS	-0.307114	9.76228	3.15378	0.230534	0.999635
KDM1A	KDM1A	0.306949	9.76229	3.02365	0.241179	0.999635
ENSCSAG00000005068	ENSCSAG00000005068	-0.306887	9.96428	2.79666	0.146057	0.999635
TTC27	TTC27	0.306883	9.77595	2.10608	0.307184	0.999635
DHX29	DHX29	0.30688	9.83492	2.00301	0.252094	0.999635
MRPL50	MRPL50	0.306482	9.81339	1.93871	0.284429	0.999635
ENSCSAG00000015403	ENSCSAG00000015403	-0.306261	9.78336	2.63446	0.246063	0.999635
ILKAP	ILKAP	-0.306244	9.81218	2.06348	0.258863	0.999635
CNIH4	CNIH4	-0.306076	9.94424	2.95122	0.17109	0.999635
ZFAND5	ZFAND5	-0.305968	10.0482	1.22477	0.286866	0.999635
HSD17B11	HSD17B11	0.305955	9.77058	2.6961	0.256179	0.999635
EIF5	EIF5	-0.305505	10.3441	5.09317	0.0551647	0.999635
CMSS1	CMSS1	0.305416	9.73668	3.93884	0.245548	0.999635
ZNF638	ZNF638	0.305043	9.89345	1.76893	0.246488	0.999635
ENSCSAG00000015704	ENSCSAG00000015704	-0.304884	9.75017	5.19983	0.161966	0.999635
PRMT1	PRMT1	0.304872	10.0393	3.09893	0.147361	0.999635
CLDN10	CLDN10	0.304854	9.79886	1.94807	0.291276	0.999635
PLAG1	PLAG1	-0.304688	9.73456	6.37412	0.164471	0.999635
ANKRD12	ANKRD12	0.304634	9.78786	3.76345	0.174181	0.999635
ENSCSAG00000013302	ENSCSAG00000013302	-0.304369	9.83492	1.86623	0.261931	0.999635
COG3	COG3	0.304181	9.75561	2.95204	0.273305	0.999635
IMPDH1	IMPDH1	0.304154	9.78048	2.3423	0.267099	0.999635
DMXL2	DMXL2	0.30385	9.74555	2.9819	0.27761	0.999635
ZNF384	ZNF384	-0.303353	9.73498	2.91905	0.332304	0.999635
ZBTB2	ZBTB2	-0.303044	9.71491	19.9813	0.0428551	0.999635
POGZ	POGZ	0.302764	9.79966	2.87922	0.206723	0.999635
SLC35B2	SLC35B2	0.302718	9.82339	2.12341	0.251393	0.999635
ACOT9	ACOT9	0.302295	9.82219	2.09041	0.249639	0.999635
ASXL1	ASXL1	-0.30198	9.73116	9.64048	0.0929012	0.999635
CEP250	CEP250	-0.301885	9.75185	2.58656	0.301121	0.999635
LRRC24	LRRC24	0.30156	9.81538	1.97459	0.264326	0.999635
PDE8A	PDE8A	-0.301365	9.73073	4.49935	0.238529	0.999635
RNF11	RNF11	-0.301338	9.83649	1.87071	0.262199	0.999635
ATAD2	ATAD2	0.301266	9.79683	2.33292	0.278756	0.999635
ABCC3	ABCC3	-0.30111	9.7627	2.77241	0.259856	0.999635
TUT4	TUT4	-0.301073	9.76353	2.65596	0.26873	0.999635
TNS3	TNS3	0.301042	9.79723	2.18413	0.261208	0.999635
FAM234A	FAM234A	0.30054	9.80088	1.94287	0.286963	0.999635
LACTB	LACTB	-0.300342	9.77265	2.4346	0.272388	0.999635
PIPOX	PIPOX	-0.299631	9.76395	2.58653	0.271526	0.999635
LOXL1	LOXL1	-0.299515	9.94899	2.34992	0.189058	0.999635
LRRC58	LRRC58	0.299329	9.73286	6.24389	0.162409	0.999635
TTC17	TTC17	-0.298695	9.74217	14.4294	0.0201804	0.999635
CAP1	CAP1	0.298413	10.0042	3.00421	0.158445	0.999635
GOT1	GOT1	-0.298232	9.86391	2.19066	0.22145	0.999635
ENSCSAG00000005249	ENSCSAG00000005249	-0.298139	9.87473	2.33629	0.212458	0.999635
TAZ	TAZ	0.297869	9.79926	2.05529	0.270758	0.999635
TAF12	TAF12	-0.297681	9.79194	2.38022	0.261924	0.999635
PIAS2	PIAS2	0.297646	9.76354	3.16708	0.224012	0.999635
PLCB3	PLCB3	0.29757	9.7681	2.45158	0.281583	0.999635
ATRAID	ATRAID	0.297445	9.90218	2.31404	0.221474	0.999635
SPRY2	SPRY2	-0.297325	9.73795	1.35416	0.540367	0.999635
C19orf25	C19orf25	0.297281	9.76852	2.47708	0.279661	0.999635
RAE1	RAE1	-0.297122	9.83254	1.89005	0.265933	0.999635
PDLIM2	PDLIM2	0.297112	9.81379	1.94355	0.2686	0.999635
MYO6	MYO6	-0.297059	9.79357	2.15369	0.26827	0.999635
ARL1	ARL1	0.297016	9.88278	2.15478	0.225338	0.999635
ISCA1	ISCA1	-0.296822	9.8984	2.45078	0.205207	0.999635
PDCD6	PDCD6	0.296814	10.0042	2.94335	0.162336	0.999635
ZFP36L2	ZFP36L2	0.296634	9.80534	1.74181	0.300405	0.999635
ENSCSAG00000000301	ENSCSAG00000000301	-0.296215	9.76602	2.94326	0.24158	0.999635
APEX2	APEX2	-0.296161	9.7447	1.01998	0.539448	0.999635
RBBP7	RBBP7	-0.295905	9.88508	2.35513	0.209198	0.999635
NF2	NF2	0.295813	9.7531	3.2859	0.240422	0.999635
MCM3	MCM3	0.295641	9.90595	2.55718	0.234672	0.999635
LITAF	LITAF	-0.295059	9.86157	1.94689	0.253371	0.999635
RFXANK	RFXANK	0.294949	9.77719	2.5249	0.259531	0.999635
EIF2A	EIF2A	0.294802	9.79154	2.167	0.278197	0.999635
MDP1	MDP1	0.294801	9.79845	2.11866	0.285327	0.999635
APIP	APIP	-0.294752	9.78048	2.30346	0.274366	0.999635
USP16	USP16	-0.294697	9.84084	1.82934	0.264177	0.999635
CBX1	CBX1	0.294623	9.89004	2.03575	0.222403	0.999635
RAC3	RAC3	-0.294589	9.79967	2.04833	0.274378	0.999635
COX8A	COX8A	0.294569	10.0448	3.37093	0.155086	0.999635
EIF2B1	EIF2B1	-0.294353	9.78007	2.27649	0.282667	0.999635
ENSCSAG00000019582	ENSCSAG00000019582	-0.294253	9.88278	2.09711	0.243441	0.999635
ZNF207	ZNF207	-0.294167	9.89309	1.86786	0.24323	0.999635
VPS13C	VPS13C	-0.293935	9.81178	1.91768	0.277722	0.999635
STK35	STK35	-0.293841	9.76893	2.30379	0.284496	0.999635
RAB20	RAB20	0.293813	9.79398	1.8828	0.302346	0.999635
FAM204A	FAM204A	-0.293702	9.79967	1.9997	0.279106	0.999635
SLC30A9	SLC30A9	-0.293576	9.81339	1.9889	0.265621	0.999635
SLC35B4	SLC35B4	0.293386	9.7952	1.49604	0.355173	0.999635
MKKS	MKKS	0.293225	9.8365	1.79489	0.284616	0.999635
FTSJ3	FTSJ3	0.293208	9.87665	2.19501	0.238667	0.999635
NSUN2	NSUN2	-0.293075	9.819	1.77655	0.288821	0.999635
TSG101	TSG101	0.293016	9.77678	2.30045	0.27873	0.999635
SDC1	SDC1	-0.292735	9.7776	2.63358	0.256786	0.999635
AP1B1	AP1B1	0.292079	9.77843	2.18826	0.290332	0.999635
CDC73	CDC73	0.291885	9.77059	2.37496	0.276435	0.999635
ENSCSAG00000001902	ENSCSAG00000001902	-0.291869	9.94715	1.78424	0.227718	0.999635
ATG12	ATG12	-0.291762	9.84478	1.91163	0.262834	0.999635
MRPS23	MRPS23	0.291473	9.96753	2.52587	0.187181	0.999635
CRLF3	CRLF3	-0.291445	9.8021	1.90381	0.291851	0.999635
TNFRSF12A	TNFRSF12A	-0.291415	10.5217	5.80939	0.0460542	0.999635
IFT57	IFT57	0.2914	9.80047	1.92967	0.290825	0.999635
ENSCSAG00000000688	ENSCSAG00000000688	-0.291341	9.84005	1.97493	0.264983	0.999635
ZC3H14	ZC3H14	0.291248	9.82976	1.99544	0.257102	0.999635
YY1	YY1	-0.291156	9.96932	1.69307	0.237739	0.999635
HNRNPU	HNRNPU	0.291106	10.6911	6.89687	0.0176933	0.999635
DKC1	DKC1	0.29109	9.98332	2.95756	0.155091	0.999635
ENSCSAG00000006861	ENSCSAG00000006861	-0.290986	10.0503	2.65742	0.166026	0.999635
ENSCSAG00000007199	ENSCSAG00000007199	-0.290823	9.80331	1.94462	0.28668	0.999635
PITHD1	PITHD1	-0.290481	9.7577	2.69532	0.27733	0.999635
ACTR10	ACTR10	-0.290369	9.85378	1.80678	0.265272	0.999635
CLCN3	CLCN3	0.290357	9.81899	2.13156	0.242671	0.999635
CHM	CHM	0.289929	9.7409	3.5956	0.25229	0.999635
RANBP3	RANBP3	-0.289901	9.7577	2.1723	0.326806	0.999635
TIMM21	TIMM21	-0.289759	9.79479	2.01483	0.28914	0.999635
PKIA	PKIA	-0.289458	9.78622	1.52416	0.374179	0.999635
MRPS7	MRPS7	-0.289365	10.0175	2.60458	0.169264	0.999635
MBNL2	MBNL2	0.28924	9.75352	4.29911	0.207309	0.999635
ENSCSAG00000007471	ENSCSAG00000007471	0.289122	9.85652	1.69085	0.261453	0.999635
ENSCSAG00000014521	ENSCSAG00000014521	0.289072	9.78459	3.7456	0.222003	0.999635
C18orf32	C18orf32	-0.288958	9.76437	2.90963	0.251418	0.999635
IARS2	IARS2	0.288661	9.76644	2.34536	0.299368	0.999635
TBPL1	TBPL1	0.288613	9.76976	2.25757	0.294407	0.999635
TP53BP2	TP53BP2	0.288541	10.308	2.8793	0.109801	0.999635
ENSCSAG00000018997	ENSCSAG00000018997	0.288532	9.88049	1.96502	0.240802	0.999635
SCYL1	SCYL1	0.288512	9.85495	1.6082	0.289751	0.999635
SMAD7	SMAD7	-0.288349	9.74217	7.68722	0.110473	0.999635
TAF1D	TAF1D	-0.287985	9.93945	1.40937	0.29064	0.999635
BLOC1S6	BLOC1S6	0.287797	9.77224	2.32456	0.283291	0.999635
GYG1	GYG1	-0.287751	9.75436	2.25561	0.326327	0.999635
KIAA0232	KIAA0232	-0.287746	9.73625	4.42195	0.225817	0.999635
CKAP2	CKAP2	0.287695	9.81218	2.25548	0.264921	0.999635
VAPA	VAPA	-0.287324	10.0472	2.50672	0.169874	0.999635
PAF1	PAF1	0.287311	9.77554	1.99688	0.314	0.999635
PSMC6	PSMC6	-0.286895	9.90029	2.08119	0.228977	0.999635
UBR2	UBR2	-0.286887	9.80129	1.85432	0.299336	0.999635
ARL2BP	ARL2BP	-0.28687	9.8573	1.81494	0.263262	0.999635
UMPS	UMPS	0.286658	9.77306	2.58762	0.259117	0.999635
TRMT61A	TRMT61A	-0.286532	9.80412	1.77501	0.305852	0.999635
RTL8B	RTL8B	0.286514	9.77183	2.22997	0.294639	0.999635
SPR	SPR	-0.286501	9.76893	2.24433	0.308793	0.999635
MCTS1	MCTS1	0.286501	9.8361	1.97271	0.254894	0.999635
IGFBP6	IGFBP6	0.286408	10.2105	4.42362	0.0997602	0.999635
BNIP3L	BNIP3L	0.286376	9.8927	1.79257	0.264695	0.999635
CPSF4	CPSF4	-0.286108	9.74344	2.79237	0.313617	0.999635
TSPAN4	TSPAN4	-0.285814	9.90896	1.99794	0.23571	0.999635
ESYT1	ESYT1	-0.285712	9.77678	2.3843	0.281865	0.999635
HES1	HES1	0.285393	9.83527	1.35878	0.32634	0.999635
TFRC	TFRC	0.285347	9.7552	2.36564	0.321025	0.999635
ATG4C	ATG4C	0.285104	9.77472	2.17586	0.298071	0.999635
IPO8	IPO8	0.28493	9.76852	2.11018	0.319351	0.999635
CHD4	CHD4	-0.284843	10.0696	2.4977	0.165225	0.999635
NUDCD2	NUDCD2	-0.284356	9.89953	2.03929	0.239154	0.999635
RPS6KA4	RPS6KA4	-0.284221	9.8025	1.81924	0.298517	0.999635
THNSL2	THNSL2	0.284128	9.78868	1.75628	0.324158	0.999635
ALG3	ALG3	-0.284051	9.81459	1.98157	0.277558	0.999635
FAM174C	FAM174C	-0.283956	10.0438	2.15997	0.176693	0.999635
NUP93	NUP93	0.283864	9.80977	1.85608	0.303955	0.999635
AP1M1	AP1M1	0.283831	9.81218	1.8755	0.286191	0.999635
WASHC5	WASHC5	-0.283826	9.80088	1.95263	0.287931	0.999635
C17orf80	C17orf80	-0.283811	9.75394	2.47182	0.309033	0.999635
CCND3	CCND3	0.283747	9.77265	2.10081	0.312157	0.999635
CD164	CD164	-0.283665	9.91009	2.00779	0.226346	0.999635
VIRMA	VIRMA	0.283387	9.85807	1.864	0.252594	0.999635
PHF23	PHF23	-0.28337	9.817	1.4957	0.331084	0.999635
ENSCSAG00000002303	ENSCSAG00000002303	0.283207	9.77264	2.12585	0.302653	0.999635
DOCK10	DOCK10	0.283169	9.77636	2.50109	0.255202	0.999635
RDX	RDX	-0.283129	9.785	1.86349	0.314812	0.999635
LUC7L2	LUC7L2	-0.283118	9.86274	1.65796	0.274112	0.999635
MAP1LC3A	MAP1LC3A	-0.282717	9.80977	1.78539	0.298879	0.999635
GNS	GNS	-0.282688	9.78171	1.98627	0.304261	0.999635
SORBS3	SORBS3	0.282427	9.96355	2.021	0.216601	0.999635
MPST	MPST	-0.282371	9.75853	1.82448	0.369446	0.999635
DLG2	DLG2	0.28228	10.1312	1.58409	0.208342	0.999635
MITD1	MITD1	0.282266	9.8025	2.80646	0.218219	0.999635
HDDC2	HDDC2	-0.282198	10.1211	3.72533	0.120737	0.999635
SEC31A	SEC31A	0.282175	9.84202	1.73932	0.2839	0.999635
SMARCD1	SMARCD1	0.282098	9.78171	2.2979	0.271043	0.999635
ADPRS	ADPRS	0.281991	9.82897	1.66989	0.293448	0.999635
MAN1B1	MAN1B1	-0.281953	9.76104	2.33455	0.30183	0.999635
GNPNAT1	GNPNAT1	0.281779	9.78048	2.08308	0.29738	0.999635
ARHGAP12	ARHGAP12	0.28125	9.73879	3.78189	0.245291	0.999635
ENSCSAG00000014074	ENSCSAG00000014074	0.281084	10.0363	2.71878	0.176343	0.999635
FLNC	FLNC	0.280967	9.96897	2.15435	0.203117	0.999635
ABCC4	ABCC4	-0.280956	9.89384	1.36594	0.304428	0.999635
ENSCSAG00000004661	ENSCSAG00000004661	0.280874	9.96897	2.37428	0.209413	0.999635
ZNF428	ZNF428	0.280835	9.79601	1.81898	0.312548	0.999635
GOLGA7	GOLGA7	-0.280777	9.77513	2.00187	0.318255	0.999635
NOL9	NOL9	0.280703	9.8174	1.86835	0.281218	0.999635
COL5A2	COL5A2	0.280663	9.8158	1.42906	0.342133	0.999635
PHRF1	PHRF1	-0.280632	9.7681	2.26048	0.295773	0.999635
XRCC1	XRCC1	0.280594	9.79601	1.84206	0.303763	0.999635
DCXR	DCXR	0.280496	10.1324	3.94672	0.138982	0.999635
TAX1BP1	TAX1BP1	-0.280162	9.88737	1.58476	0.292177	0.999635
RGS2	RGS2	-0.279815	9.78089	0.739878	0.489906	0.999635
HTT	HTT	0.279763	9.76768	2.23023	0.300436	0.999635
MIEN1	MIEN1	0.279618	9.9018	1.71914	0.28004	0.999635
AIG1	AIG1	0.279585	9.7956	1.66486	0.327877	0.999635
SH3BGRL3	SH3BGRL3	-0.27944	10.0431	2.39015	0.190093	0.999635
SF3B3	SF3B3	0.279375	9.89802	1.79795	0.242352	0.999635
DONSON	DONSON	0.279328	9.78213	2.09937	0.305154	0.999635
SPNS2	SPNS2	0.279252	9.77348	2.17777	0.293714	0.999635
AREG	AREG	0.279203	9.85926	4.59544	0.0321955	0.999635
STK40	STK40	0.279193	9.77636	2.29264	0.292934	0.999635
TMEM40	TMEM40	-0.279191	9.77348	1.96251	0.319361	0.999635
BAIAP2	BAIAP2	0.279017	9.76603	2.81682	0.254688	0.999635
EIF4E	EIF4E	-0.278922	9.8946	1.83941	0.253346	0.999635
EIF5B	EIF5B	0.278726	9.98581	1.99717	0.211125	0.999635
NIFK	NIFK	-0.278691	9.88009	1.74513	0.26752	0.999635
RO60	RO60	0.278425	9.84163	1.80224	0.267113	0.999635
VPS26A	VPS26A	0.278355	9.8029	1.85296	0.300799	0.999635
SLC39A10	SLC39A10	0.277736	9.99929	1.97887	0.215616	0.999635
ATF6	ATF6	-0.277729	9.76145	2.16687	0.320144	0.999635
RAB29	RAB29	0.277727	9.76852	2.05982	0.317101	0.999635
TP53I13	TP53I13	0.277593	9.81056	1.94073	0.278427	0.999635
OSBPL3	OSBPL3	-0.277565	9.78295	2.58407	0.238209	0.999635
TMEM109	TMEM109	0.277331	9.81459	1.80818	0.313859	0.999635
C11orf58	C11orf58	0.277309	10.0655	2.96532	0.160619	0.999635
NEK7	NEK7	0.277221	9.75562	2.39168	0.307011	0.999635
STK3	STK3	-0.277126	9.76644	2.81135	0.253985	0.999635
ENSCSAG00000011544	ENSCSAG00000011544	-0.277097	9.97473	2.18923	0.208824	0.999635
TK1	TK1	-0.276729	9.83056	2.19168	0.284522	0.999635
WASF2	WASF2	-0.276646	9.90293	1.67115	0.262807	0.999635
HMG20B	HMG20B	-0.276617	9.8573	1.76133	0.281275	0.999635
GTF3C1	GTF3C1	-0.276615	9.85613	1.71837	0.279434	0.999635
CTNNA1	CTNNA1	-0.276537	9.88508	1.78518	0.274335	0.999635
RILPL1	RILPL1	-0.276338	9.75101	2.08842	0.352538	0.999635
CPPED1	CPPED1	-0.276236	9.7743	2.49064	0.27161	0.999635
OVCA2	OVCA2	-0.276125	9.77966	2.00614	0.310779	0.999635
USO1	USO1	-0.276094	9.81138	1.82241	0.294607	0.999635
PCMTD1	PCMTD1	0.275999	9.76312	2.55984	0.280086	0.999635
ARL6IP6	ARL6IP6	0.275835	9.80695	1.79212	0.305977	0.999635
ENSCSAG00000013566	ENSCSAG00000013566	0.27563	9.8025	1.77252	0.318606	0.999635
ENSCSAG00000012138	ENSCSAG00000012138	-0.275353	9.87857	1.86421	0.252807	0.999635
CWC15	CWC15	-0.275242	9.95847	1.86198	0.230847	0.999635
TINAGL1	TINAGL1	-0.275099	9.74597	2.53725	0.330526	0.999635
CENPN	CENPN	-0.275074	9.7809	2.148	0.309225	0.999635
NUDT16L1	NUDT16L1	-0.274924	9.77224	2.20611	0.299493	0.999635
MRPL44	MRPL44	0.274888	9.8174	1.77807	0.299728	0.999635
FUBP1	FUBP1	0.274817	9.821	1.74922	0.30409	0.999635
SUPV3L1	SUPV3L1	0.274598	9.85418	2.40025	0.201347	0.999635
ROCK1	ROCK1	-0.274563	9.86157	1.65884	0.277895	0.999635
NGLY1	NGLY1	0.274291	9.76312	2.13566	0.31853	0.999635
MITF	MITF	-0.274188	9.84202	0.580502	0.533047	0.999635
PPP1R9A	PPP1R9A	-0.274118	9.78867	1.71611	0.333929	0.999635
STAM	STAM	-0.274104	9.80694	1.70002	0.313426	0.999635
LEO1	LEO1	0.274049	9.8025	1.71913	0.312179	0.999635
SYAP1	SYAP1	0.273957	9.75811	2.65488	0.281728	0.999635
PLIN2	PLIN2	0.27365	9.85885	1.53881	0.292964	0.999635
SPG7	SPG7	-0.27349	9.86584	1.3892	0.320936	0.999635
ENSCSAG00000018909	ENSCSAG00000018909	-0.272835	9.76312	2.4573	0.305344	0.999635
ENSCSAG00000003134	ENSCSAG00000003134	0.272719	10.0537	2.30036	0.179507	0.999635
MFF	MFF	-0.272599	9.8361	1.7507	0.288194	0.999635
ENSCSAG00000014706	ENSCSAG00000014706	0.272571	9.79398	1.8772	0.302951	0.999635
STYX	STYX	-0.272415	9.75895	1.9873	0.341887	0.999635
NFU1	NFU1	-0.272248	9.83293	1.78923	0.285287	0.999635
TXNIP	TXNIP	-0.272091	9.75602	4.01013	0.204373	0.999635
NUDT22	NUDT22	0.272046	9.84752	1.93432	0.274644	0.999635
FBXL12	FBXL12	0.271908	9.74849	2.0454	0.36521	0.999635
CHAF1B	CHAF1B	-0.271878	9.78622	1.81039	0.347217	0.999635
RPS6KB2	RPS6KB2	0.271748	9.79071	1.80064	0.3157	0.999635
COPB1	COPB1	-0.271743	9.87318	1.77443	0.269279	0.999635
ANXA6	ANXA6	0.271689	9.79072	1.82121	0.317005	0.999635
GTF2IRD1	GTF2IRD1	0.271647	9.80533	2.03118	0.27034	0.999635
HIRIP3	HIRIP3	-0.271544	9.7813	1.99581	0.328086	0.999635
EEF2K	EEF2K	-0.271543	9.75059	2.8771	0.280567	0.999635
MRPL34	MRPL34	0.271518	9.96536	2.24366	0.212658	0.999635
SPTY2D1	SPTY2D1	0.271293	9.73498	3.80305	0.25724	0.999635
RNF5	RNF5	0.271251	9.85691	1.7602	0.295713	0.999635
ZDHHC3	ZDHHC3	-0.270829	9.83254	1.6443	0.299515	0.999635
ZNF107	ZNF107	0.270775	9.71921	18.1747	0.0505931	0.999635
GOLT1B	GOLT1B	0.270692	9.75895	2.2646	0.315207	0.999635
UBE2G2	UBE2G2	0.270552	9.7577	2.66156	0.277493	0.999635
EXPH5	EXPH5	0.270498	9.74048	5.04437	0.190947	0.999635
KIAA0753	KIAA0753	-0.270281	9.72988	5.56098	0.197618	0.999635
ASXL2	ASXL2	0.270269	9.7627	2.28601	0.301084	0.999635
NECAP2	NECAP2	-0.270185	9.76395	2.21937	0.312442	0.999635
ENSCSAG00000010328	ENSCSAG00000010328	0.269961	9.89422	1.52906	0.284033	0.999635
TMEM184B	TMEM184B	0.269937	9.74386	2.94601	0.28969	0.999635
HGS	HGS	-0.269645	9.80372	1.73986	0.310464	0.999635
GZF1	GZF1	0.269592	9.75143	1.92081	0.377311	0.999635
SREBF2	SREBF2	0.269539	9.7652	2.10827	0.317883	0.999635
ITM2B	ITM2B	-0.269432	10.2795	4.08008	0.102753	0.999635
DERL2	DERL2	0.269405	9.83926	1.61963	0.298832	0.999635
EIF4ENIF1	EIF4ENIF1	-0.269141	9.75352	2.38403	0.31766	0.999635
ATP2A2	ATP2A2	-0.268962	9.7813	1.69631	0.343528	0.999635
ENSCSAG00000007755	ENSCSAG00000007755	-0.26894	9.75979	2.14466	0.33909	0.999635
ENSCSAG00000019293	ENSCSAG00000019293	0.268939	9.88776	1.96431	0.264833	0.999635
PLEKHA1	PLEKHA1	-0.268624	9.80977	1.57188	0.332036	0.999635
TNIP1	TNIP1	0.268609	9.86855	1.48687	0.284421	0.999635
RND3	RND3	0.268446	9.77223	2.19358	0.302951	0.999635
GRB7	GRB7	-0.268338	9.84437	1.5518	0.29785	0.999635
USP46	USP46	-0.26829	9.73116	3.88325	0.27119	0.999635
CLPB	CLPB	0.268269	9.75895	2.21437	0.323791	0.999635
SF3A2	SF3A2	-0.26812	9.93356	1.60882	0.260181	0.999635
ARHGAP5	ARHGAP5	0.267866	9.77554	1.36982	0.411999	0.999635
C12orf43	C12orf43	0.267857	9.74175	3.1324	0.283037	0.999635
HMGCS1	HMGCS1	0.267697	9.85535	1.97405	0.23811	0.999635
CTR9	CTR9	-0.267598	9.79072	2.02695	0.287764	0.999635
IL10RB	IL10RB	-0.267503	9.79235	1.57823	0.350917	0.999635
ACSL1	ACSL1	-0.26745	9.77472	0.454979	0.635298	0.999635
BABAM2	BABAM2	0.267424	9.86235	1.54669	0.29611	0.999635
PSMA4	PSMA4	0.267364	10.0786	3.32805	0.163391	0.999635
PUSL1	PUSL1	-0.2669	9.77925	1.79209	0.337571	0.999635
TWF2	TWF2	-0.26669	9.86623	1.77423	0.278927	0.999635
ERCC6	ERCC6	0.266316	9.75226	2.5844	0.299465	0.999635
CHD7	CHD7	0.26615	9.85379	1.63869	0.290833	0.999635
NDUFA6	NDUFA6	0.26608	9.85769	1.84801	0.287533	0.999635
STX10	STX10	-0.266049	9.8154	1.72244	0.308396	0.999635
ALDH1B1	ALDH1B1	0.266	9.77059	1.7432	0.370967	0.999635
OTUD4	OTUD4	0.265925	9.83886	1.34884	0.342826	0.999635
FKBP15	FKBP15	0.265817	9.8222	1.85427	0.282363	0.999635
TRMT61B	TRMT61B	0.265611	9.92243	1.75807	0.25615	0.999635
ERBB2	ERBB2	-0.26552	9.75937	2.11427	0.340961	0.999635
SF3B1	SF3B1	0.265332	10.0652	2.30492	0.200089	0.999635
RBPMS	RBPMS	-0.265291	10.0182	1.77309	0.235338	0.999635
LAT	LAT	-0.265176	9.88125	1.48865	0.304693	0.999635
GPRC5B	GPRC5B	-0.265085	9.78212	2.36871	0.265676	0.999635
MLLT10	MLLT10	-0.26474	9.79357	1.85513	0.324189	0.999635
RCAN3	RCAN3	0.264694	9.76644	1.98453	0.328918	0.999635
TTI2	TTI2	0.264558	9.74554	2.52284	0.322825	0.999635
ARHGEF28	ARHGEF28	0.264526	9.85378	2.29021	0.216007	0.999635
NRBF2	NRBF2	0.264433	9.80088	1.64418	0.326079	0.999635
NUP214	NUP214	0.264363	9.76354	2.18327	0.314324	0.999635
ABCD4	ABCD4	0.264293	9.73922	3.55565	0.266836	0.999635
USP39	USP39	0.264096	9.8162	1.63147	0.317616	0.999635
ENSCSAG00000017145	ENSCSAG00000017145	-0.264064	9.81419	1.68934	0.315256	0.999635
NKAPD1	NKAPD1	-0.263966	9.73752	4.03117	0.237124	0.999635
WRAP73	WRAP73	-0.263939	9.76603	1.97078	0.330812	0.999635
PQBP1	PQBP1	0.263754	9.78622	1.63333	0.355114	0.999635
PTPN1	PTPN1	0.263751	9.84399	1.39142	0.331195	0.999635
ENSCSAG00000019418	ENSCSAG00000019418	-0.263541	9.76644	1.95696	0.341044	0.999635
PSMB10	PSMB10	-0.263517	9.9993	2.50344	0.210031	0.999635
SNX4	SNX4	-0.263484	9.9082	1.54876	0.278095	0.999635
ENSCSAG00000018465	ENSCSAG00000018465	-0.263342	9.86195	1.4076	0.323598	0.999635
RGL1	RGL1	0.263211	9.77142	1.59704	0.3803	0.999635
MIA3	MIA3	-0.263193	9.79276	1.67441	0.332612	0.999635
NIT2	NIT2	-0.262777	9.77183	2.01478	0.323412	0.999635
STRADB	STRADB	0.262753	9.8021	1.97968	0.287473	0.999635
TEX261	TEX261	-0.262744	9.76312	2.14669	0.322021	0.999635
ATXN2L	ATXN2L	0.262345	9.75937	2.71437	0.277873	0.999635
SCARB2	SCARB2	-0.262257	9.82339	1.71285	0.308762	0.999635
NOL11	NOL11	-0.262228	9.83848	1.56773	0.313826	0.999635
CDK16	CDK16	-0.262217	9.75561	2.35934	0.319118	0.999635
HERPUD1	HERPUD1	-0.261927	9.92353	1.25495	0.295123	0.999635
ENSCSAG00000005140	ENSCSAG00000005140	0.261848	10.0472	2.60365	0.195335	0.999635
KIRREL1	KIRREL1	0.261811	9.7899	1.82897	0.308811	0.999635
PDLIM1	PDLIM1	-0.261745	9.76312	1.53712	0.400081	0.999635
GNL2	GNL2	0.261611	9.83926	1.59918	0.318882	0.999635
ENSCSAG00000008585	ENSCSAG00000008585	0.261383	9.85104	1.59519	0.299259	0.999635
CACYBP	CACYBP	0.261344	10.2661	4.89118	0.100683	0.999635
FRMD4B	FRMD4B	-0.261218	9.8908	1.2425	0.335557	0.999635
PRMT7	PRMT7	0.261148	9.75729	2.1409	0.336955	0.999635
ANKLE2	ANKLE2	-0.261076	9.76021	2.07482	0.344801	0.999635
OPTN	OPTN	-0.261023	9.77183	2.18072	0.310886	0.999635
QRSL1	QRSL1	0.260934	9.77719	1.95154	0.317112	0.999635
NCF2	NCF2	0.260732	9.76187	1.45062	0.417875	0.999635
NSUN5	NSUN5	-0.260656	9.85963	1.63977	0.29596	0.999635
ACBD6	ACBD6	0.26053	9.80291	1.55618	0.335972	0.999635
NDUFV3	NDUFV3	-0.260293	9.77966	1.93971	0.320027	0.999635
CHCHD1	CHCHD1	-0.260113	9.76062	2.20891	0.324792	0.999635
ANKRD28	ANKRD28	0.260019	9.75184	3.98948	0.214737	0.999635
SNX8	SNX8	0.259955	9.8824	1.59608	0.286201	0.999635
HSD17B2	HSD17B2	-0.259828	10.5481	2.08238	0.149188	0.999635
ENSCSAG00000001089	ENSCSAG00000001089	-0.259773	9.76021	1.81807	0.384487	0.999635
PPARG	PPARG	-0.259771	10.164	1.36267	0.257875	0.999635
PUM2	PUM2	-0.259681	9.7903	1.65217	0.338534	0.999635
SRP72	SRP72	-0.259652	9.83254	1.6299	0.297898	0.999635
SETX	SETX	-0.259634	9.83728	1.33344	0.341479	0.999635
RTCB	RTCB	-0.259455	10.0039	2.07985	0.224862	0.999635
ERCC2	ERCC2	0.259402	9.771	1.78803	0.349641	0.999635
ENSCSAG00000019086	ENSCSAG00000019086	-0.25939	9.82418	1.37373	0.322629	0.999635
ATP5ME	ATP5ME	-0.259172	9.75352	2.07522	0.350243	0.999635
C5orf15	C5orf15	0.259152	9.82379	1.84142	0.295984	0.999635
SNAPC2	SNAPC2	-0.258795	9.7952	1.58163	0.343684	0.999635
RFC5	RFC5	-0.258734	9.75812	2.34425	0.320337	0.999635
PARP10	PARP10	-0.258704	9.74302	1.6756	0.433102	0.999635
FAM32A	FAM32A	0.258446	9.85963	1.47395	0.321844	0.999635
METTL21A	METTL21A	0.258303	9.81339	1.54318	0.330083	0.999635
ECHDC1	ECHDC1	0.258229	9.87588	1.68551	0.281822	0.999635
ID2	ID2	-0.257953	9.7956	0.440461	0.619529	0.999635
APH1A	APH1A	-0.257706	9.97615	1.57864	0.258622	0.999635
SYNGR2	SYNGR2	-0.25768	10.0493	2.3318	0.203055	0.999635
C1orf174	C1orf174	0.257533	9.75812	2.05854	0.341203	0.999635
CNOT10	CNOT10	0.257282	9.76686	1.77984	0.357541	0.999635
MAP2K5	MAP2K5	0.257127	9.82259	1.25417	0.366055	0.999635
ADI1	ADI1	-0.257105	9.83452	1.58819	0.316091	0.999635
ENSCSAG00000019422	ENSCSAG00000019422	-0.256948	9.82538	1.573	0.326624	0.999635
MRM1	MRM1	0.256751	9.77719	1.70785	0.352303	0.999635
CCDC167	CCDC167	-0.256534	9.77966	1.76594	0.344899	0.999635
VKORC1	VKORC1	-0.256527	9.84044	1.744	0.297679	0.999635
NFKBIZ	NFKBIZ	0.256453	10.0349	0.70307	0.401869	0.999635
ATP1B3	ATP1B3	-0.256383	9.88049	1.65164	0.287189	0.999635
ARHGAP1	ARHGAP1	0.25636	9.80088	1.52511	0.347649	0.999635
WDR45	WDR45	0.256118	9.81258	1.4962	0.339921	0.999635
ORC4	ORC4	0.255958	9.77554	1.70921	0.349377	0.999635
PTAR1	PTAR1	0.255857	9.74639	3.32953	0.255138	0.999635
NAXD	NAXD	0.255539	9.74807	2.35528	0.331605	0.999635
CFAP298	CFAP298	0.255396	9.83689	1.49174	0.323401	0.999635
EHD1	EHD1	0.255393	9.77389	1.57504	0.369972	0.999635
SON	SON	-0.255381	9.87125	1.21216	0.3517	0.999635
UHRF1BP1L	UHRF1BP1L	-0.255075	9.78212	1.55282	0.357887	0.999635
TXNDC9	TXNDC9	0.255047	9.90481	1.66281	0.27358	0.999635
ENSCSAG00000003521	ENSCSAG00000003521	0.254947	9.80291	1.57948	0.340819	0.999635
RNF13	RNF13	-0.254914	9.77595	2.58278	0.254028	0.999635
WDR83	WDR83	-0.254844	9.76271	1.77673	0.3677	0.999635
NAA15	NAA15	0.254712	9.82976	1.4244	0.334123	0.999635
NTS	NTS	-0.25467	9.91009	1.47629	0.27829	0.999635
AP1G1	AP1G1	0.254432	9.76021	2.19792	0.319809	0.999635
DCTN6	DCTN6	-0.254414	9.76727	1.86093	0.345256	0.999635
SEC11A	SEC11A	-0.254203	10.114	3.74195	0.159439	0.999635
ENSCSAG00000002247	ENSCSAG00000002247	0.254005	9.81979	1.25961	0.371911	0.999635
ABITRAM	ABITRAM	-0.253891	9.74259	2.64736	0.321119	0.999635
PLD3	PLD3	-0.253795	9.82976	1.40453	0.346235	0.999635
PPIC	PPIC	-0.253755	9.90821	1.77415	0.264058	0.999635
CINP	CINP	-0.253664	9.87779	1.64616	0.297046	0.999635
STAT1	STAT1	0.25363	10.6642	3.05061	0.0808837	0.999635
DNAJC1	DNAJC1	-0.25359	9.78704	1.59724	0.347901	0.999635
METTL5	METTL5	-0.253579	9.83333	1.40942	0.335587	0.999635
GPS2	GPS2	-0.253513	9.82419	1.45639	0.335156	0.999635
CD70	CD70	0.253232	9.79072	1.526	0.353774	0.999635
TLK2	TLK2	0.253139	9.74386	2.2217	0.365202	0.999635
NAP1L4	NAP1L4	-0.253017	10.0325	2.1836	0.210505	0.999635
EDC3	EDC3	0.252921	9.73795	3.92729	0.242023	0.999635
SLC35C2	SLC35C2	-0.252845	9.75687	1.90107	0.363966	0.999635
BCL10	BCL10	-0.25284	9.91308	1.25652	0.328672	0.999635
LRRC47	LRRC47	0.252729	9.76436	1.83262	0.354442	0.999635
PPP4R3A	PPP4R3A	0.252429	9.79398	1.49204	0.362893	0.999635
ALPK2	ALPK2	-0.252351	10.1253	1.41846	0.233819	0.999635
RPUSD2	RPUSD2	0.252299	9.75603	2.53419	0.294916	0.999635
APPL1	APPL1	-0.252288	9.823	1.45005	0.340434	0.999635
FSTL5	FSTL5	0.252211	9.75728	1.42106	0.445428	0.999635
TRRAP	TRRAP	-0.252158	9.77224	1.66563	0.364094	0.999635
TGS1	TGS1	0.252033	9.85651	1.30784	0.3361	0.999635
NSDHL	NSDHL	0.251879	9.8889	1.72095	0.284773	0.999635
HDHD3	HDHD3	-0.251865	9.76187	2.37269	0.310224	0.999635
KLF6	KLF6	0.251691	10.5197	0.607033	0.436013	0.999635
CLDND1	CLDND1	0.251649	9.87933	1.53728	0.300882	0.999635
HMMR	HMMR	0.251644	9.78418	2.16804	0.333892	0.999635
CDK2	CDK2	0.25159	9.80291	1.61557	0.346825	0.999635
NEK1	NEK1	-0.251531	9.76062	1.3889	0.428639	0.999635
ZNF622	ZNF622	-0.251377	9.82778	1.44803	0.33044	0.999635
ENSCSAG00000003817	ENSCSAG00000003817	0.251004	9.89118	1.26904	0.330412	0.999635
RGS19	RGS19	-0.250839	9.77513	1.88708	0.327692	0.999635
ERBIN	ERBIN	-0.250738	9.72135	6.49566	0.210525	0.999635
CYFIP1	CYFIP1	0.250565	9.83333	1.48662	0.329126	0.999635
ATP6V1C1	ATP6V1C1	-0.250513	9.785	1.56922	0.357118	0.999635
PCCB	PCCB	-0.250256	9.78048	1.65561	0.355812	0.999635
RPN2	RPN2	0.250249	10.2335	4.20302	0.147653	0.999635
EPCAM	EPCAM	0.250201	9.98725	1.96172	0.259391	0.999635
C11orf68	C11orf68	-0.249759	9.73371	4.3044	0.251069	0.999635
FBXO38	FBXO38	-0.249657	9.74512	2.81538	0.300042	0.999635
MAP7D1	MAP7D1	0.249488	9.85223	1.33372	0.347892	0.999635
CKAP2L	CKAP2L	-0.249306	9.817	1.31438	0.387136	0.999635
PEX19	PEX19	0.249304	9.74891	1.98757	0.375325	0.999635
TAF15	TAF15	0.249296	10.2138	2.28708	0.160503	0.999635
YKT6	YKT6	-0.24925	9.80088	1.50298	0.349524	0.999635
MICAL3	MICAL3	0.249219	9.82817	1.23584	0.365571	0.999635
CDKN1A	CDKN1A	-0.249148	10.0739	0.779132	0.377529	0.999635
HDGFL2	HDGFL2	-0.24914	9.853	1.20459	0.364522	0.999635
ACBD3	ACBD3	-0.249132	9.75603	1.67649	0.391078	0.999635
CCDC18	CCDC18	-0.249061	9.75562	1.95566	0.369744	0.999635
STAMBP	STAMBP	0.249024	9.80048	1.42975	0.355144	0.999635
EPS15	EPS15	-0.248984	9.80371	1.54835	0.338151	0.999635
PRDX3	PRDX3	-0.248982	10.1602	3.67846	0.154978	0.999635
CXXC5	CXXC5	0.248908	9.96426	1.41356	0.279495	0.999635
RBMX2	RBMX2	-0.24881	9.80048	1.30042	0.383991	0.999635
INO80C	INO80C	0.24872	9.77966	1.6365	0.366126	0.999635
TRIAP1	TRIAP1	-0.248267	9.79926	1.62197	0.344978	0.999635
GULP1	GULP1	0.248213	9.75143	3.05706	0.260793	0.999635
NFX1	NFX1	0.248061	9.77802	1.47733	0.385776	0.999635
SNRPB2	SNRPB2	-0.247801	9.9228	1.60476	0.283435	0.999635
TFB1M	TFB1M	-0.247683	9.74807	1.81786	0.395644	0.999635
SUCO	SUCO	-0.247628	9.81218	1.04578	0.423038	0.999635
EXOSC8	EXOSC8	-0.247606	9.85847	1.4182	0.335906	0.999635
PAXX	PAXX	-0.247321	9.84635	1.44879	0.333829	0.999635
MEN1	MEN1	0.247234	9.76976	1.76024	0.355359	0.999635
SNW1	SNW1	-0.247163	9.84005	1.30785	0.348367	0.999635
H2BC18	H2BC18	0.247097	9.7531	3.69204	0.225034	0.999635
MYBBP1A	MYBBP1A	0.246818	9.76935	1.74936	0.363548	0.999635
ERRFI1	ERRFI1	0.246729	9.78295	1.49314	0.369266	0.999635
SEC16A	SEC16A	-0.246684	9.74217	2.85629	0.306674	0.999635
PSMG2	PSMG2	-0.246637	9.85496	1.46893	0.316764	0.999635
ENSCSAG00000004121	ENSCSAG00000004121	-0.246339	9.86623	1.13721	0.36973	0.999635
SRPRB	SRPRB	0.246088	9.81459	1.43567	0.364414	0.999635
CHMP2A	CHMP2A	-0.245966	9.93945	1.51122	0.287091	0.999635
NUDCD1	NUDCD1	0.245846	10.0936	2.11039	0.212629	0.999635
PDF	PDF	-0.245767	9.80453	1.34838	0.370277	0.999635
FAM184A	FAM184A	-0.245649	9.77472	1.46556	0.39206	0.999635
ENSCSAG00000003979	ENSCSAG00000003979	-0.245456	9.73837	0.436962	0.70497	0.999635
POLR2C	POLR2C	0.245378	9.8218	1.35475	0.358687	0.999635
ENSCSAG00000016003	ENSCSAG00000016003	-0.24534	9.83294	1.43467	0.341418	0.999635
INTS2	INTS2	-0.245313	9.75853	1.77562	0.371506	0.999635
SERPINH1	SERPINH1	0.24529	10.0736	2.01391	0.227259	0.999635
STRAP	STRAP	-0.245282	9.88623	1.63674	0.278345	0.999635
AIFM1	AIFM1	0.245249	9.86585	1.42908	0.330182	0.999635
ENSCSAG00000001699	ENSCSAG00000001699	0.245116	9.75101	1.97052	0.381189	0.999635
ABCC5	ABCC5	0.245054	9.7577	1.97849	0.350064	0.999635
RBM28	RBM28	0.244611	9.78622	1.91526	0.311774	0.999635
PELI1	PELI1	-0.244598	10.0116	0.581574	0.484004	0.999635
HKDC1	HKDC1	0.244518	10.3208	1.54851	0.213524	0.999635
CRYZL1	CRYZL1	0.244486	9.79398	1.45778	0.367997	0.999635
KIF20B	KIF20B	-0.24442	9.92764	1.58256	0.304104	0.999635
ENSCSAG00000011368	ENSCSAG00000011368	-0.244411	10.0335	2.07973	0.221617	0.999635
ENSCSAG00000019525	ENSCSAG00000019525	0.244369	9.74639	2.10401	0.355016	0.999635
ENSCSAG00000015718	ENSCSAG00000015718	-0.244364	9.81178	1.35065	0.363026	0.999635
MRGBP	MRGBP	-0.244238	9.78417	1.43152	0.384325	0.999635
EMG1	EMG1	-0.244158	9.87203	1.47216	0.320646	0.999635
ENSCSAG00000006445	ENSCSAG00000006445	-0.243926	9.85574	1.67855	0.316223	0.999635
DCTPP1	DCTPP1	-0.243905	10.0102	2.41208	0.229898	0.999635
ADNP	ADNP	0.243646	9.73583	3.67024	0.269431	0.999635
TSPAN3	TSPAN3	-0.243454	10.1253	3.32881	0.184444	0.999635
ENSCSAG00000002658	ENSCSAG00000002658	-0.242773	10.237	2.15489	0.204715	0.999635
FN1	FN1	-0.242623	11.1711	2.72248	0.0991246	0.999635
EXOSC9	EXOSC9	-0.242453	9.75937	1.14393	0.480369	0.999635
MARCHF5	MARCHF5	-0.242395	9.79357	1.46911	0.357989	0.999635
THOC6	THOC6	0.242295	9.82619	1.46678	0.346557	0.999635
DCAF5	DCAF5	-0.242235	9.78458	1.58156	0.366331	0.999635
SNRNP27	SNRNP27	-0.24221	9.78458	1.34454	0.397329	0.999635
LRRFIP2	LRRFIP2	-0.242189	9.92763	1.16819	0.327573	0.999635
ENSCSAG00000012189	ENSCSAG00000012189	0.242121	9.76353	1.76199	0.369461	0.999635
ENSCSAG00000007678	ENSCSAG00000007678	-0.241929	9.73625	2.94308	0.331906	0.999635
PRKRIP1	PRKRIP1	-0.241809	9.84712	1.41464	0.326403	0.999635
DCUN1D5	DCUN1D5	-0.2418	9.93836	1.40492	0.313146	0.999635
DOHH	DOHH	-0.241783	9.77884	1.35064	0.40311	0.999635
MTX1	MTX1	-0.241743	9.83373	1.36998	0.351498	0.999635
LRBA	LRBA	-0.241494	9.76893	1.72123	0.361209	0.999635
ENSCSAG00000014396	ENSCSAG00000014396	-0.241456	9.75853	1.85506	0.371366	0.999635
ABHD5	ABHD5	-0.241422	9.79723	2.95747	0.208657	0.999635
MRPL18	MRPL18	0.241293	9.75937	1.59857	0.403202	0.999635
ELL2	ELL2	-0.241158	9.76727	1.49751	0.399674	0.999635
RASSF1	RASSF1	0.241024	9.74807	1.84124	0.389589	0.999635
TCP1	TCP1	-0.240869	10.0387	2.33879	0.217503	0.999635
ENSCSAG00000000387	ENSCSAG00000000387	0.240689	9.7631	1.91513	0.361247	0.999635
KIFC1	KIFC1	-0.240682	9.75561	2.83216	0.317533	0.999635
EIF2D	EIF2D	-0.240642	9.76768	1.21921	0.444787	0.999635
GLUL	GLUL	-0.240404	9.81298	1.28234	0.37847	0.999635
LPCAT4	LPCAT4	0.240284	9.76727	1.52956	0.391926	0.999635
SFXN2	SFXN2	-0.240261	9.79398	1.44596	0.370567	0.999635
SART1	SART1	0.240059	9.79764	1.39327	0.372723	0.999635
TMA16	TMA16	-0.239917	9.73541	1.24616	0.516363	0.999635
PRKAR1A	PRKAR1A	0.239879	10.1123	2.16598	0.213122	0.999635
TBCD	TBCD	0.239867	9.8202	1.24936	0.371423	0.999635
EFHD2	EFHD2	-0.239823	9.77843	1.58101	0.370534	0.999635
PRKDC	PRKDC	-0.239822	10.0228	2.35071	0.233961	0.999635
FOXJ3	FOXJ3	-0.239796	9.7447	3.83627	0.254359	0.999635
SS18	SS18	0.239626	9.78048	1.46431	0.38473	0.999635
IBTK	IBTK	0.239474	9.80411	1.75708	0.309333	0.999635
NR1H2	NR1H2	-0.239393	9.76395	1.63998	0.379972	0.999635
RTF2	RTF2	0.239282	9.88279	1.42115	0.317952	0.999635
ENOSF1	ENOSF1	0.239275	9.76769	1.7494	0.362954	0.999635
GSN	GSN	-0.239115	9.80372	1.36989	0.379191	0.999635
KCTD20	KCTD20	0.239024	9.84713	1.41255	0.332084	0.999635
ENSCSAG00000012220	ENSCSAG00000012220	-0.239008	9.96752	2.22088	0.240707	0.999635
FLYWCH2	FLYWCH2	-0.238993	9.86584	1.4082	0.336732	0.999635
SEH1L	SEH1L	0.238922	9.75352	1.93056	0.366977	0.999635
SPEN	SPEN	-0.238919	9.91496	0.928218	0.399656	0.999635
CCDC90B	CCDC90B	-0.238848	9.79316	1.15972	0.421933	0.999635
APOBEC3C	APOBEC3C	0.238791	9.77017	2.29139	0.306713	0.999635
ZNF444	ZNF444	-0.238665	9.75352	1.96531	0.361079	0.999635
IST1	IST1	0.238465	9.78048	1.82717	0.325966	0.999635
KHK	KHK	-0.238415	9.76187	1.61734	0.395463	0.999635
TRAM1	TRAM1	-0.238346	9.9172	1.49841	0.294946	0.999635
IVD	IVD	0.238222	9.75937	1.68386	0.384096	0.999635
KAT6A	KAT6A	-0.238221	9.72903	2.41812	0.39653	0.999635
GCHFR	GCHFR	0.238076	9.75603	1.81102	0.382724	0.999635
RAD51	RAD51	0.237888	9.74933	2.14447	0.392341	0.999635
ENSCSAG00000014048	ENSCSAG00000014048	-0.237635	10.0889	1.55045	0.261122	0.999635
COL8A1	COL8A1	-0.237382	9.76769	1.28612	0.431883	0.999635
ENSCSAG00000015655	ENSCSAG00000015655	0.237379	9.75979	0.949056	0.527421	0.999635
PDXK	PDXK	0.237358	9.83254	1.28807	0.369044	0.999635
NFYC	NFYC	-0.237163	9.79235	1.26193	0.399241	0.999635
TOR1AIP1	TOR1AIP1	-0.237159	9.76603	1.25614	0.439027	0.999635
SIGMAR1	SIGMAR1	0.237023	9.8206	1.306	0.386546	0.999635
ANXA5	ANXA5	-0.236996	10.5296	7.10187	0.0716254	0.999635
PHF1	PHF1	-0.236974	9.73583	2.27972	0.379149	0.999635
ENSCSAG00000014029	ENSCSAG00000014029	-0.236892	9.74597	1.50975	0.446114	0.999635
AUP1	AUP1	-0.236865	10.1337	2.44432	0.204631	0.999635
DNAAF2	DNAAF2	0.236768	9.7577	1.88538	0.361729	0.999635
WWC2	WWC2	0.236732	9.79804	1.25434	0.396654	0.999635
RMDN3	RMDN3	-0.236728	9.87511	1.24516	0.339441	0.999635
ENSCSAG00000008330	ENSCSAG00000008330	0.236684	9.77842	1.35745	0.403151	0.999635
ESCO1	ESCO1	-0.236604	9.7447	2.12134	0.373287	0.999635
F2RL1	F2RL1	-0.236597	9.85339	0.792117	0.473189	0.999635
PPP5C	PPP5C	0.236562	9.80776	1.14809	0.412753	0.999635
ZNF131	ZNF131	0.236395	9.75937	1.95322	0.358598	0.999635
CTSH	CTSH	-0.236285	9.75896	1.91224	0.358717	0.999635
TEAD4	TEAD4	-0.236187	9.85301	1.9624	0.25973	0.999635
EIF4EBP2	EIF4EBP2	0.236002	9.77183	1.64394	0.369114	0.999635
BOD1L1	BOD1L1	-0.235882	9.81218	1.26726	0.380441	0.999635
STBD1	STBD1	-0.235859	9.75603	2.48704	0.299802	0.999635
TXNL1	TXNL1	-0.23582	10.0028	1.51893	0.287691	0.999635
ATP6V0D1	ATP6V0D1	-0.23569	9.92837	1.28804	0.324827	0.999635
ALDH3A2	ALDH3A2	-0.235631	9.77389	1.4849	0.396694	0.999635
PAWR	PAWR	-0.235601	10.1064	1.4711	0.262903	0.999635
ENSCSAG00000018647	ENSCSAG00000018647	-0.235371	10.0608	1.88399	0.239079	0.999635
ODF2	ODF2	-0.235214	9.77224	1.63427	0.375543	0.999635
ORAI2	ORAI2	-0.235143	9.75812	1.72899	0.383541	0.999635
RESF1	RESF1	0.235108	9.72562	4.73395	0.254943	0.999635
ENSCSAG00000009532	ENSCSAG00000009532	0.235001	9.87279	1.40689	0.322311	0.999635
ENSCSAG00000017280	ENSCSAG00000017280	0.234993	9.8178	1.3192	0.367702	0.999635
TIMM10	TIMM10	-0.234783	9.80856	1.1238	0.418995	0.999635
HILPDA	HILPDA	-0.234735	9.75352	1.82341	0.393337	0.999635
ENSCSAG00000007955	ENSCSAG00000007955	0.234403	10.7668	5.85072	0.0588724	0.999635
IFI16	IFI16	-0.234335	9.77059	2.12819	0.32286	0.999635
GET4	GET4	-0.234277	9.99363	1.54413	0.285389	0.999635
USP11	USP11	0.23418	9.78908	1.35714	0.388323	0.999635
EXOC3	EXOC3	-0.234159	9.79276	1.31966	0.394096	0.999635
RAB34	RAB34	-0.233988	9.86623	1.17923	0.359446	0.999635
LMO4	LMO4	-0.233851	9.76975	1.52037	0.386461	0.999635
COPS6	COPS6	0.233851	10.08	2.31864	0.240806	0.999635
TRPM7	TRPM7	-0.233721	9.73371	2.91749	0.327305	0.999635
MFN1	MFN1	0.233667	9.76229	1.56892	0.400569	0.999635
POLR3K	POLR3K	-0.233664	9.77595	0.912001	0.513838	0.999635
JMJD8	JMJD8	0.233094	9.75687	1.45235	0.428103	0.999635
UPP1	UPP1	-0.232696	9.8487	1.20706	0.367266	0.999635
SRRM1	SRRM1	0.232683	9.79723	1.3109	0.387091	0.999635
GAR1	GAR1	0.232487	9.76769	1.50581	0.400246	0.999635
TPGS2	TPGS2	0.232346	9.79235	1.24824	0.413665	0.999635
ENSCSAG00000002172	ENSCSAG00000002172	-0.232267	9.88737	1.65357	0.302315	0.999635
ENSCSAG00000005487	ENSCSAG00000005487	-0.231848	10.0527	1.57752	0.276357	0.999635
ENSCSAG00000010831	ENSCSAG00000010831	-0.231811	9.76685	1.57402	0.385198	0.999635
CHD1	CHD1	0.231487	9.90406	1.1449	0.348354	0.999635
BYSL	BYSL	-0.231464	9.77513	0.976654	0.485141	0.999635
ENSCSAG00000017125	ENSCSAG00000017125	-0.231398	9.77347	1.38083	0.405153	0.999635
POLR1E	POLR1E	-0.231364	9.77802	1.10944	0.451946	0.999635
ALG5	ALG5	-0.231209	9.80775	1.05901	0.43404	0.999635
DPH2	DPH2	0.231084	9.75394	1.75312	0.391515	0.999635
NCOA6	NCOA6	0.230672	9.74344	2.39063	0.364655	0.999635
BLMH	BLMH	0.230511	9.88585	1.28512	0.334355	0.999635
GPN3	GPN3	0.23044	9.86313	1.25019	0.357783	0.999635
ENSCSAG00000000090	ENSCSAG00000000090	0.230253	10.0919	2.45239	0.215119	0.999635
DNAJC10	DNAJC10	0.230176	9.85574	1.25333	0.364177	0.999635
CCNH	CCNH	-0.230116	9.80574	1.08796	0.419173	0.999635
GOLIM4	GOLIM4	-0.230095	9.95993	1.2572	0.320661	0.999635
SNX29	SNX29	0.229773	9.76685	1.36305	0.425778	0.999635
CYP3A5	CYP3A5	-0.229631	10.2652	1.08755	0.297161	0.999635
OAZ2	OAZ2	0.229391	9.80493	1.18649	0.406027	0.999635
ENSCSAG00000005089	ENSCSAG00000005089	-0.229338	10.2508	2.56437	0.155912	0.999635
ENSCSAG00000015561	ENSCSAG00000015561	0.229321	9.74428	2.13627	0.364785	0.999635
MCL1	MCL1	0.229293	9.99081	0.805137	0.391323	0.999635
HNRNPD	HNRNPD	0.229273	9.99187	1.60633	0.285948	0.999635
DHX35	DHX35	0.229263	9.73753	2.79927	0.325054	0.999635
CPEB4	CPEB4	-0.229136	9.72605	2.73104	0.391867	0.999635
MSL3	MSL3	0.229016	9.77265	1.28381	0.430028	0.999635
HMGXB3	HMGXB3	-0.229015	9.74723	1.53223	0.442878	0.999635
GLYR1	GLYR1	0.228785	9.75561	2.07782	0.34429	0.999635
TSTA3	TSTA3	0.22876	9.84988	1.21258	0.369863	0.999635
MICU2	MICU2	0.228629	9.80331	1.3469	0.375864	0.999635
DDX1	DDX1	-0.228373	9.89004	1.28457	0.347158	0.999635
PPP1R21	PPP1R21	-0.22835	9.75937	1.559	0.401402	0.999635
EHMT2	EHMT2	0.228208	9.86429	1.23892	0.353587	0.999635
ZNF503	ZNF503	-0.228157	9.98937	0.854946	0.366173	0.999635
MAZ	MAZ	0.22787	9.75812	1.40896	0.426	0.999635
TRIM37	TRIM37	-0.227814	9.85222	1.11529	0.381771	0.999635
SBNO1	SBNO1	-0.227809	9.73922	2.40381	0.354585	0.999635
HDDC3	HDDC3	-0.227549	9.76561	1.44371	0.409235	0.999635
ORMDL2	ORMDL2	0.22753	9.77843	1.41545	0.399631	0.999635
BCAM	BCAM	-0.227414	9.80614	1.14585	0.403667	0.999635
UBE2D4	UBE2D4	0.227314	9.77265	1.43035	0.401106	0.999635
PPP3CA	PPP3CA	-0.227269	9.73583	2.55978	0.352474	0.999635
ENSCSAG00000009364	ENSCSAG00000009364	0.227241	9.90179	1.23787	0.348698	0.999635
SHARPIN	SHARPIN	-0.227064	9.85963	1.17304	0.3712	0.999635
PIK3C3	PIK3C3	0.226944	9.77595	1.39689	0.400786	0.999635
MEF2A	MEF2A	0.226921	9.8146	1.41026	0.349936	0.999635
DYNC1LI1	DYNC1LI1	-0.22689	9.785	1.43516	0.382229	0.999635
INTS1	INTS1	0.226822	9.81138	1.17747	0.398515	0.999635
FAM3C	FAM3C	-0.226819	9.77843	1.38914	0.402688	0.999635
EMC10	EMC10	0.226807	9.88737	1.30935	0.352258	0.999635
BTBD7	BTBD7	0.226764	9.73582	2.67398	0.351201	0.999635
MCRS1	MCRS1	-0.226489	9.81098	1.25124	0.390353	0.999635
CHST12	CHST12	0.226431	9.79235	1.23523	0.405155	0.999635
C6orf120	C6orf120	-0.226328	9.79479	1.15682	0.416208	0.999635
MTF2	MTF2	0.226159	9.79641	1.62096	0.342446	0.999635
ENSCSAG00000007762	ENSCSAG00000007762	0.226108	9.91533	1.26764	0.328869	0.999635
CFLAR	CFLAR	-0.226104	9.75854	1.24877	0.455055	0.999635
ASPH	ASPH	0.225972	9.77719	1.3166	0.413544	0.999635
UROS	UROS	-0.225892	9.94826	1.23792	0.327849	0.999635
ADIPOR2	ADIPOR2	-0.225555	9.78704	1.21062	0.414103	0.999635
COPS4	COPS4	-0.225521	9.80735	1.16981	0.404053	0.999635
ZNF581	ZNF581	0.225282	9.80735	1.13147	0.408376	0.999635
DAPK1	DAPK1	-0.225229	9.83412	2.61933	0.199066	0.999635
GOLGB1	GOLGB1	0.224914	9.98081	0.996494	0.359962	0.999635
EXOSC10	EXOSC10	0.224877	9.7952	1.31808	0.391178	0.999635
SNAP23	SNAP23	0.224414	9.75729	1.67973	0.389344	0.999635
ENSCSAG00000001053	ENSCSAG00000001053	0.22436	9.8436	1.09752	0.387635	0.999635
RNPEP	RNPEP	0.224185	9.80048	1.22066	0.409297	0.999635
VPS29	VPS29	-0.22415	9.93873	1.43047	0.337989	0.999635
HNRNPUL1	HNRNPUL1	-0.224074	9.91308	1.0141	0.37697	0.999635
RRN3	RRN3	-0.224037	9.75017	1.13213	0.498232	0.999635
GRPEL1	GRPEL1	0.22379	9.94863	1.35721	0.324507	0.999635
KDELR2	KDELR2	-0.223477	10.0689	1.85704	0.264996	0.999635
ENSCSAG00000007000	ENSCSAG00000007000	-0.223313	9.9592	1.45213	0.323196	0.999635
MCUR1	MCUR1	0.223144	9.96932	1.2368	0.325507	0.999635
SLC27A5	SLC27A5	0.223124	9.76644	1.57448	0.391584	0.999635
VAV3	VAV3	0.22301	9.74974	2.01455	0.363943	0.999635
ENSCSAG00000018519	ENSCSAG00000018519	-0.222903	9.74175	1.72069	0.426377	0.999635
AP1M2	AP1M2	0.222895	10.0042	1.44259	0.322134	0.999635
RARS1	RARS1	0.22273	9.86701	1.16327	0.369984	0.999635
ENSCSAG00000019608	ENSCSAG00000019608	-0.222622	9.94971	1.32293	0.33311	0.999635
PSMD1	PSMD1	0.22232	9.96932	1.34911	0.327519	0.999635
UQCRQ	UQCRQ	0.222129	10.0438	2.25205	0.264958	0.999635
ME1	ME1	0.222081	9.77307	1.36176	0.410001	0.999635
PCBD2	PCBD2	-0.221965	9.79723	1.27469	0.401418	0.999635
PARD6B	PARD6B	0.221812	9.8226	1.39513	0.338707	0.999635
DHX15	DHX15	0.221519	9.85846	1.14084	0.374958	0.999635
ENSCSAG00000001008	ENSCSAG00000001008	0.221173	10.1809	2.8882	0.21339	0.999635
TNRC6A	TNRC6A	0.221168	9.78499	1.51597	0.392739	0.999635
MAPRE3	MAPRE3	0.221008	9.95702	1.30774	0.314086	0.999635
ENSCSAG00000019503	ENSCSAG00000019503	-0.220944	9.75518	1.67813	0.396831	0.999635
PSMC2	PSMC2	-0.220923	9.87087	1.40301	0.347855	0.999635
JADE1	JADE1	-0.220799	9.91495	0.848431	0.410784	0.999635
ZMAT2	ZMAT2	0.220758	9.86468	1.10815	0.385918	0.999635
IGFLR1	IGFLR1	0.220691	9.77348	2.67709	0.277447	0.999635
SPARC	SPARC	-0.220595	9.7776	1.27545	0.429905	0.999635
ASRGL1	ASRGL1	-0.220562	10.1162	1.90206	0.248916	0.999635
ANKRD13C	ANKRD13C	0.22049	9.76644	1.79665	0.373462	0.999635
KRT81	KRT81	-0.220474	9.86041	0.972391	0.377726	0.999635
THOC7	THOC7	0.220251	9.93503	1.32223	0.326007	0.999635
IFIH1	IFIH1	0.220013	9.81499	0.186406	0.701286	0.999635
RPTOR	RPTOR	-0.219981	9.74639	1.85912	0.397538	0.999635
SYF2	SYF2	0.219655	9.79031	1.41155	0.377831	0.999635
GTF3A	GTF3A	-0.219583	10.0102	1.30146	0.31157	0.999635
NDUFB3	NDUFB3	0.21939	10.0116	1.73209	0.306311	0.999635
WBP1	WBP1	-0.219386	9.8214	1.15539	0.397796	0.999635
CASP6	CASP6	-0.219256	9.75729	1.58608	0.409999	0.999635
IAH1	IAH1	-0.219249	10.0756	1.4539	0.289849	0.999635
NBL1	NBL1	0.219206	9.85378	1.08916	0.387098	0.999635
SHMT1	SHMT1	0.219198	9.86119	1.10601	0.401088	0.999635
THUMPD1	THUMPD1	-0.21903	9.8198	1.00719	0.421297	0.999635
SELENOI	SELENOI	-0.218903	9.78295	1.10079	0.449675	0.999635
DSN1	DSN1	-0.218792	9.79113	1.21049	0.419692	0.999635
MCRIP2	MCRIP2	-0.218617	9.87472	1.0256	0.387993	0.999635
PSMG3	PSMG3	-0.218488	9.87781	0.974487	0.408406	0.999635
MSI2	MSI2	-0.218473	9.7652	1.6255	0.384527	0.999635
SDF2L1	SDF2L1	-0.218334	9.95411	1.32098	0.328138	0.999635
CDCA7	CDCA7	0.218087	9.76561	1.7901	0.387306	0.999635
MCM10	MCM10	0.218078	9.76727	1.62241	0.398748	0.999635
SLC25A3	SLC25A3	-0.218048	10.816	5.68218	0.082655	0.999635
DHX58	DHX58	-0.218041	9.74301	0.0024208	0.976135	0.99992
STX3	STX3	0.217992	9.83412	1.13601	0.38416	0.999635
LHX1	LHX1	0.217889	10.2897	1.1323	0.287434	0.999635
ATAD2B	ATAD2B	0.217887	9.76145	1.60131	0.404232	0.999635
KLHDC3	KLHDC3	0.217731	9.7577	1.40906	0.432418	0.999635
ACOT7	ACOT7	0.217722	9.80047	1.29405	0.386452	0.999635
IGDCC4	IGDCC4	0.217628	9.75896	1.92812	0.361463	0.999635
TSN	TSN	-0.217559	9.8608	1.15643	0.376272	0.999635
TNFRSF21	TNFRSF21	0.217536	9.82777	1.05738	0.405702	0.999635
NCL	NCL	0.217502	11.2178	5.66682	0.017396	0.999635
TIPRL	TIPRL	0.217484	9.80775	1.17387	0.411867	0.999635
CALR	CALR	0.217483	10.8433	4.36557	0.0560805	0.999635
RCL1	RCL1	-0.217059	9.80453	1.20635	0.398325	0.999635
PHIP	PHIP	-0.216958	9.90367	0.796108	0.437426	0.999635
NUMA1	NUMA1	-0.216858	9.84202	0.989037	0.411936	0.999635
KIF20A	KIF20A	0.216755	9.80493	1.22856	0.439163	0.999635
SYPL1	SYPL1	-0.216664	10.0527	1.63457	0.274829	0.999635
ENSCSAG00000000076	ENSCSAG00000000076	0.216664	9.78745	1.18591	0.432633	0.999635
MRPL55	MRPL55	-0.21636	9.89346	1.18873	0.363495	0.999635
RAB8A	RAB8A	0.216308	9.81339	1.16238	0.40743	0.999635
ENSCSAG00000010300	ENSCSAG00000010300	-0.216251	9.76686	1.25711	0.437453	0.999635
TPRA1	TPRA1	0.21625	9.78458	1.15216	0.429994	0.999635
BZW2	BZW2	-0.216094	9.85496	1.19517	0.364455	0.999635
COMMD2	COMMD2	0.215788	9.81178	1.04248	0.423397	0.999635
ZNF593	ZNF593	-0.215659	10.0084	1.47956	0.299486	0.999635
NR1D1	NR1D1	0.215479	9.76891	1.25586	0.462637	0.999635
PYCR3	PYCR3	-0.215455	9.77141	1.33163	0.424769	0.999635
GNL3	GNL3	-0.215366	9.81339	0.976957	0.439884	0.999635
UBE4B	UBE4B	-0.215138	9.75269	1.4737	0.435788	0.999635
DDIT3	DDIT3	-0.214918	9.91231	1.25421	0.355162	0.999635
ENSCSAG00000018650	ENSCSAG00000018650	-0.214804	10.006	1.45483	0.315665	0.999635
IL18BP	IL18BP	0.214778	9.76437	1.62246	0.447329	0.999635
MRPL3	MRPL3	0.214682	9.88011	1.1552	0.378222	0.999635
TMEM134	TMEM134	0.214613	9.7627	1.20129	0.458564	0.999635
IRF1	IRF1	-0.214597	10.4641	2.13416	0.176123	0.999635
KLC1	KLC1	-0.21445	9.7681	1.29567	0.429061	0.999635
BAZ2A	BAZ2A	-0.214425	9.817	1.13135	0.401402	0.999635
CCNK	CCNK	0.214252	9.76146	1.43255	0.419022	0.999635
NASP	NASP	0.214147	10.0756	1.98262	0.273438	0.999635
ASCC2	ASCC2	-0.214099	9.77183	1.04656	0.470427	0.999635
ACADVL	ACADVL	0.213812	9.8194	0.989323	0.439057	0.999635
KLHL11	KLHL11	0.213629	9.75687	1.41916	0.430489	0.999635
CRELD2	CRELD2	-0.213627	9.89915	1.0644	0.372499	0.999635
ENSCSAG00000003183	ENSCSAG00000003183	-0.213573	9.77058	1.02226	0.47889	0.999635
UHRF1	UHRF1	-0.213538	9.90708	1.19507	0.392382	0.999635
POLR2K	POLR2K	0.213443	9.95302	1.3944	0.340538	0.999635
ASAP1	ASAP1	-0.213408	9.82698	1.09874	0.403411	0.999635
SERPINE1	SERPINE1	-0.213267	10.7807	1.69029	0.193735	0.999635
DDX18	DDX18	0.213077	9.78868	1.02151	0.455666	0.999635
CNOT1	CNOT1	0.212981	9.76603	1.2824	0.434766	0.999635
ACAP2	ACAP2	-0.212934	9.77925	1.12449	0.444507	0.999635
BCCIP	BCCIP	-0.212663	10.0186	1.48386	0.313892	0.999635
AAGAB	AAGAB	0.212623	9.7809	1.11843	0.441793	0.999635
INF2	INF2	-0.212507	9.85691	1.01687	0.406957	0.999635
SHMT2	SHMT2	0.212467	9.91046	1.16622	0.370929	0.999635
FUOM	FUOM	-0.212454	10.013	1.34968	0.318938	0.999635
BAG1	BAG1	-0.212356	9.86584	1.01689	0.400388	0.999635
TECR	TECR	0.212065	10.0557	1.83515	0.314143	0.999635
ENSCSAG00000013485	ENSCSAG00000013485	0.211933	9.7447	1.4608	0.454485	0.999635
U2SURP	U2SURP	0.211715	9.96174	1.25822	0.324755	0.999635
KPNA6	KPNA6	-0.211663	9.77884	1.08558	0.452497	0.999635
TWF1	TWF1	0.211612	9.8194	1.01605	0.428978	0.999635
STXBP2	STXBP2	0.211579	9.82976	0.941603	0.443799	0.999635
GEN1	GEN1	-0.211516	9.76104	1.19151	0.470627	0.999635
PCMT1	PCMT1	-0.211446	9.94644	1.304	0.341612	0.999635
EIF4E2	EIF4E2	0.211199	9.84478	1.04961	0.408785	0.999635
UBA1	UBA1	-0.211156	9.8202	1.00338	0.43116	0.999635
DAZAP1	DAZAP1	-0.211124	10.0266	1.59286	0.304099	0.999635
C19orf53	C19orf53	0.211049	10.0693	2.03256	0.278693	0.999635
ISG15	ISG15	-0.210997	9.79723	2.43354	0.203281	0.999635
MB21D2	MB21D2	0.21091	9.73837	4.89949	0.200657	0.999635
ENSCSAG00000006519	ENSCSAG00000006519	-0.210764	10.1459	2.61266	0.232749	0.999635
CANX	CANX	0.2105	10.4641	3.39186	0.140724	0.999635
ENSCSAG00000007406	ENSCSAG00000007406	0.210361	9.96463	1.21908	0.360535	0.999635
SMIM30	SMIM30	-0.210354	9.78499	1.17125	0.432816	0.999635
SMARCB1	SMARCB1	-0.210318	9.97652	1.33352	0.323187	0.999635
ENSCSAG00000006124	ENSCSAG00000006124	-0.210221	9.78048	1.16935	0.430155	0.999635
ENSCSAG00000012601	ENSCSAG00000012601	-0.210212	9.88546	1.19928	0.327601	0.999635
TTC14	TTC14	-0.210066	9.73031	2.92366	0.344399	0.999635
TRAPPC6A	TRAPPC6A	0.209994	9.83768	1.12705	0.418044	0.999635
DUT	DUT	0.209959	10.0605	1.91186	0.279095	0.999635
HELQ	HELQ	0.209953	9.73158	2.67895	0.361855	0.999635
UCHL3	UCHL3	-0.20992	9.88966	1.09749	0.381372	0.999635
DNAJC9	DNAJC9	-0.209902	9.8186	1.04095	0.427073	0.999635
RIOK3	RIOK3	0.209837	9.83293	0.898101	0.438946	0.999635
PLEKHH2	PLEKHH2	0.209824	9.90594	0.988033	0.398198	0.999635
MFSD9	MFSD9	0.209625	9.72391	4.28509	0.288689	0.999635
CDC25B	CDC25B	0.209596	9.76062	1.42535	0.430957	0.999635
SRSF1	SRSF1	0.209578	9.96065	1.11767	0.342923	0.999635
RMND5B	RMND5B	-0.209459	9.81057	0.872767	0.462189	0.999635
ADSS2	ADSS2	-0.209414	9.78868	1.19933	0.422418	0.999635
DYNC2H1	DYNC2H1	-0.209329	9.76727	1.15389	0.455708	0.999635
DNAJC3	DNAJC3	-0.20898	9.82857	0.85762	0.449782	0.999635
CDC40	CDC40	-0.208817	9.79561	1.03003	0.441845	0.999635
SLC31A1	SLC31A1	-0.20875	9.83016	1.14267	0.400667	0.999635
NPNT	NPNT	0.20871	9.9668	0.886298	0.383029	0.999635
GNB1	GNB1	0.208611	9.78089	1.10984	0.443446	0.999635
MKRN2	MKRN2	-0.208406	9.77059	1.1389	0.454758	0.999635
SLC25A46	SLC25A46	-0.208319	9.75937	1.30601	0.443349	0.999635
LBR	LBR	0.208254	9.74849	2.04277	0.372039	0.999635
THOC2	THOC2	0.208173	9.81218	0.981333	0.436847	0.999635
SRFBP1	SRFBP1	-0.208149	9.77141	1.17702	0.448548	0.999635
ENSCSAG00000014775	ENSCSAG00000014775	-0.208038	9.8778	1.04324	0.39546	0.999635
SEC14L1	SEC14L1	0.207953	9.83373	0.88842	0.448942	0.999635
VPS37A	VPS37A	-0.207943	9.75687	1.3834	0.439022	0.999635
BAX	BAX	0.207802	10.0404	1.32927	0.319088	0.999635
MSH6	MSH6	0.207736	9.93688	1.50099	0.331972	0.999635
CEP57	CEP57	-0.207717	9.81218	0.956345	0.443222	0.999635
MDM4	MDM4	-0.207612	9.73201	2.75117	0.357927	0.999635
TET2	TET2	-0.207417	9.75059	2.55952	0.344705	0.999635
TM6SF2	TM6SF2	0.207397	9.75896	1.43844	0.420852	0.999635
WAPL	WAPL	-0.207309	9.8017	0.943725	0.454758	0.999635
PFKP	PFKP	0.207267	9.90293	0.91562	0.41087	0.999635
SLC35B1	SLC35B1	0.207256	9.93281	0.957586	0.387612	0.999635
ENSCSAG00000016057	ENSCSAG00000016057	-0.207195	9.89118	1.07777	0.398752	0.999635
FAM107B	FAM107B	-0.206995	9.84163	1.18489	0.364315	0.999635
ENSCSAG00000007277	ENSCSAG00000007277	0.206957	10.2359	2.05119	0.247606	0.999635
EVA1A	EVA1A	-0.206949	9.9446	1.19102	0.333248	0.999635
WDFY1	WDFY1	-0.206637	9.84319	0.610369	0.522217	0.999635
FAM92A	FAM92A	-0.206609	9.82897	0.924783	0.440268	0.999635
PGP	PGP	0.206494	9.75687	1.69948	0.390962	0.999635
ENSCSAG00000019437	ENSCSAG00000019437	0.206321	9.79072	0.974443	0.479042	0.999635
TOM1	TOM1	0.206003	9.77595	1.17838	0.437176	0.999635
FOSL1	FOSL1	-0.205806	9.81098	0.620427	0.53453	0.999635
TM9SF3	TM9SF3	-0.205583	9.75101	1.3478	0.457032	0.999635
PPP1R12A	PPP1R12A	0.205576	10.0007	0.917034	0.383549	0.999635
PEA15	PEA15	-0.205528	9.76935	1.00197	0.484891	0.999635
ZNRD1	ZNRD1	0.205188	9.82139	0.96334	0.433501	0.999635
ORC5	ORC5	0.205187	9.74639	2.64076	0.304506	0.999635
USP5	USP5	0.205001	9.79316	0.921136	0.481649	0.999635
FAM98C	FAM98C	-0.204973	9.81299	0.899698	0.453184	0.999635
PDLIM4	PDLIM4	-0.204922	9.91008	1.0253	0.384879	0.999635
TLN1	TLN1	0.20485	9.91384	1.05884	0.3916	0.999635
EXOC7	EXOC7	-0.204802	9.8222	0.838319	0.464413	0.999635
PRDM2	PRDM2	-0.204796	9.73328	2.303	0.388868	0.999635
ENSCSAG00000004397	ENSCSAG00000004397	0.204542	9.73157	1.25789	0.532555	0.999635
TRIM52	TRIM52	-0.204542	9.7222	3.47815	0.356208	0.999635
LATS1	LATS1	-0.204468	9.7627	1.24577	0.453304	0.999635
USB1	USB1	-0.204439	9.78254	1.30559	0.412671	0.999635
UBL3	UBL3	0.204393	9.73583	2.19675	0.391909	0.999635
ENSCSAG00000007979	ENSCSAG00000007979	0.204345	9.81017	0.972442	0.438466	0.999635
ENSCSAG00000001124	ENSCSAG00000001124	-0.204283	9.77348	1.12468	0.452273	0.999635
CAPZA1	CAPZA1	-0.204283	9.86003	0.99366	0.413313	0.999635
NSD1	NSD1	0.204238	9.8166	1.05397	0.420101	0.999635
CTSZ	CTSZ	0.204153	10.0489	1.1632	0.33385	0.999635
CDIP1	CDIP1	0.204146	9.785	1.03232	0.45572	0.999635
C15orf61	C15orf61	0.204036	9.79886	1.36649	0.383298	0.999635
VARS2	VARS2	0.203988	9.89726	1.08122	0.377371	0.999635
WASHC4	WASHC4	-0.203922	9.95883	0.824317	0.419313	0.999635
GNAI2	GNAI2	0.203845	9.79601	1.01801	0.446471	0.999635
RBBP6	RBBP6	0.203835	9.86118	0.864837	0.452626	0.999635
ENSCSAG00000009328	ENSCSAG00000009328	0.203822	9.7627	1.22744	0.453988	0.999635
CTNNB1	CTNNB1	0.20377	9.98011	1.15822	0.376982	0.999635
ILF3	ILF3	0.203685	10.1084	1.62214	0.285651	0.999635
MAPRE1	MAPRE1	0.203546	9.88584	0.986496	0.404506	0.999635
GUCY1B1	GUCY1B1	-0.2035	9.75896	0.193613	0.788284	0.999635
CXorf38	CXorf38	-0.20349	9.78581	0.979932	0.466024	0.999635
NAPA	NAPA	-0.203489	9.89384	0.952582	0.401537	0.999635
CFAP410	CFAP410	0.203421	9.76187	1.29465	0.444413	0.999635
RNF7	RNF7	-0.203406	10.0193	1.39626	0.31971	0.999635
TSPAN2	TSPAN2	-0.203366	9.8361	0.888103	0.438385	0.999635
KIF3C	KIF3C	0.20334	9.79235	1.03966	0.445041	0.999635
AP3D1	AP3D1	0.203215	9.80977	0.940367	0.44828	0.999635
RPA3	RPA3	-0.203207	9.94277	1.3473	0.353898	0.999635
NQO2	NQO2	-0.203159	9.82499	0.954806	0.442107	0.999635
ASPM	ASPM	0.203135	9.76851	1.58579	0.422858	0.999635
TRPC1	TRPC1	0.203055	9.72434	1.12431	0.591351	0.999635
CCDC25	CCDC25	0.203039	9.82019	1.14527	0.39475	0.999635
EXOSC5	EXOSC5	-0.202911	9.84909	1.06918	0.418436	0.999635
PAPOLA	PAPOLA	-0.202887	9.98439	1.30808	0.342106	0.999635
NUDT16	NUDT16	-0.202799	9.80654	0.974822	0.446798	0.999635
ATP6V1G1	ATP6V1G1	-0.20263	10.0949	1.62024	0.295216	0.999635
MARCHF7	MARCHF7	0.202563	9.79601	1.22193	0.406859	0.999635
TNFAIP1	TNFAIP1	-0.20244	9.8238	1.5884	0.317578	0.999635
RXYLT1	RXYLT1	0.202425	9.75394	1.85286	0.372064	0.999635
SCRN2	SCRN2	-0.202102	9.76644	1.07624	0.478551	0.999635
ARHGAP23	ARHGAP23	0.201976	9.74091	2.44196	0.355447	0.999635
SAMM50	SAMM50	0.201815	9.91084	1.03592	0.394702	0.999635
ZNF121	ZNF121	0.201612	9.74386	4.07218	0.231768	0.999635
GNPTG	GNPTG	-0.201176	9.75729	1.02061	0.505046	0.999635
ERI3	ERI3	0.200647	9.80856	1.01844	0.44627	0.999635
DLST	DLST	-0.200342	9.853	0.824859	0.457283	0.999635
CLPP	CLPP	-0.200075	9.93319	1.07231	0.384771	0.999635
SKP2	SKP2	-0.200052	9.75227	1.26141	0.480572	0.999635
GINS1	GINS1	0.199997	9.84045	1.03256	0.441082	0.999635
OXR1	OXR1	-0.199801	9.79154	0.951908	0.468907	0.999635
HCCS	HCCS	-0.199718	9.74974	1.3072	0.464875	0.999635
BAG3	BAG3	0.199304	9.80416	1.01455	0.401902	0.999635
CEP95	CEP95	-0.199263	9.74723	1.55047	0.440949	0.999635
BMPR2	BMPR2	-0.199239	9.79194	0.853383	0.488417	0.999635
EYA3	EYA3	0.199174	9.7577	1.2865	0.449609	0.999635
CCDC66	CCDC66	0.198941	9.74681	1.61005	0.425948	0.999635
NMT1	NMT1	0.198622	9.8158	0.93059	0.448871	0.999635
CREBBP	CREBBP	-0.198621	9.77513	0.994279	0.483625	0.999635
WBP4	WBP4	-0.198283	9.76478	1.17955	0.454665	0.999635
ZNF24	ZNF24	-0.198248	9.83253	0.807354	0.468326	0.999635
NT5C3B	NT5C3B	-0.198198	9.9343	1.03379	0.386415	0.999635
RAB24	RAB24	-0.198156	9.7552	0.986092	0.514496	0.999635
PYURF	PYURF	-0.198068	9.90218	0.98678	0.405048	0.999635
DTL	DTL	-0.198023	9.75478	1.78426	0.423337	0.999635
CLPX	CLPX	-0.197993	9.80048	0.844324	0.482358	0.999635
ENSCSAG00000007631	ENSCSAG00000007631	0.197658	9.81258	0.897911	0.460758	0.999635
PTRH2	PTRH2	0.19762	9.8534	0.977631	0.424738	0.999635
LGALS3BP	LGALS3BP	0.197591	9.89726	1.09269	0.391072	0.999635
MRTO4	MRTO4	-0.197589	9.7952	0.919598	0.479239	0.999635
GLRX3	GLRX3	0.197434	9.9993	1.30541	0.346824	0.999635
MYNN	MYNN	0.197367	9.73879	1.75991	0.430898	0.999635
BAZ1A	BAZ1A	-0.197264	9.8889	0.90282	0.411411	0.999635
OGDH	OGDH	0.197259	9.79601	0.865727	0.487494	0.999635
HINT2	HINT2	0.196589	10.0716	1.38082	0.324001	0.999635
PGAM4	PGAM4	0.196266	10.0039	1.33888	0.35125	0.999635
SNRNP70	SNRNP70	-0.196186	10.1315	1.52166	0.316043	0.999635
ARFIP2	ARFIP2	0.196138	9.7776	1.00499	0.472213	0.999635
PTPN4	PTPN4	0.196112	9.74681	1.6735	0.426575	0.999635
LARS1	LARS1	0.196052	9.85339	0.859859	0.450101	0.999635
GNAI3	GNAI3	0.196027	9.84124	0.900549	0.440959	0.999635
ID1	ID1	0.196019	10.1855	0.619407	0.431375	0.999635
NCKAP5	NCKAP5	-0.195884	9.76643	0.0728914	0.856319	0.999635
TIMM23	TIMM23	-0.195706	9.96969	1.1571	0.370584	0.999635
KAT8	KAT8	-0.195645	9.78704	0.949227	0.469557	0.999635
NCAPD2	NCAPD2	-0.195448	9.78704	0.76169	0.546211	0.999635
FHOD3	FHOD3	-0.195287	9.78744	1.22816	0.41508	0.999635
FSTL3	FSTL3	-0.195164	9.97974	1.17742	0.321209	0.999635
TMEM219	TMEM219	-0.195046	9.9783	0.967989	0.385387	0.999635
CLTCL1	CLTCL1	-0.1949	9.77801	0.877553	0.499354	0.999635
ENSCSAG00000006997	ENSCSAG00000006997	0.194884	9.75853	1.20811	0.473801	0.999635
SMIM1	SMIM1	0.194872	9.91196	0.71372	0.47721	0.999635
PMEPA1	PMEPA1	0.194829	9.8728	0.771993	0.448229	0.999635
ERG28	ERG28	-0.194625	9.8021	0.95385	0.46321	0.999635
PHYKPL	PHYKPL	-0.194557	9.76644	1.03361	0.478885	0.999635
MSMO1	MSMO1	-0.194485	9.80856	0.795749	0.490976	0.999635
SLU7	SLU7	0.194413	9.76312	1.10976	0.474562	0.999635
SFMBT1	SFMBT1	-0.19441	9.73583	1.52678	0.47625	0.999635
SNRK	SNRK	0.194386	9.73498	2.05344	0.408717	0.999635
M6PR	M6PR	-0.194306	9.99611	1.14345	0.362702	0.999635
HAX1	HAX1	0.194183	9.89042	0.89812	0.42583	0.999635
DNAJC19	DNAJC19	-0.194094	9.88852	1.06785	0.404551	0.999635
RALBP1	RALBP1	0.193963	9.8182	0.782652	0.488011	0.999635
ERICH1	ERICH1	-0.19396	9.74048	1.6662	0.441554	0.999635
PABPN1	PABPN1	0.193943	9.8162	0.945032	0.448167	0.999635
DHRS1	DHRS1	0.193938	9.80331	0.927127	0.463365	0.999635
RRBP1	RRBP1	-0.193905	9.80735	0.931937	0.464536	0.999635
CD320	CD320	0.193881	9.88355	0.99651	0.425153	0.999635
SRI	SRI	0.193802	10.0612	1.60518	0.33926	0.999635
RHOG	RHOG	-0.193534	9.8178	0.978777	0.432866	0.999635
EGR1	EGR1	-0.193443	9.73752	2.25076	0.394516	0.999635
SLC39A6	SLC39A6	0.193367	9.77265	0.958253	0.501259	0.999635
ABCB8	ABCB8	0.193334	9.76437	1.17574	0.469597	0.999635
WDR6	WDR6	-0.193294	9.77554	1.05007	0.466214	0.999635
PCDH9	PCDH9	-0.193087	9.83056	0.716043	0.477479	0.999635
BEX2	BEX2	0.193056	9.84242	0.937616	0.437135	0.999635
UPF1	UPF1	0.193042	9.73668	1.93402	0.414964	0.999635
SARAF	SARAF	0.19293	9.93615	1.02367	0.388718	0.999635
NIF3L1	NIF3L1	0.192815	9.79602	0.891636	0.484462	0.999635
SOCS6	SOCS6	-0.192811	9.7222	12.1591	0.0707715	0.999635
KIF23	KIF23	-0.192543	9.82658	1.17833	0.442783	0.999635
TMEM126A	TMEM126A	-0.192542	9.7952	0.941153	0.472238	0.999635
IRAK1	IRAK1	0.192473	9.75895	1.36418	0.440561	0.999635
CAMK1	CAMK1	-0.192267	9.76353	1.04264	0.48601	0.999635
GARS1	GARS1	-0.191759	9.92169	0.961932	0.406708	0.999635
KATNBL1	KATNBL1	-0.191712	9.7577	1.18819	0.468355	0.999635
MRPS6	MRPS6	-0.191693	9.99612	1.51145	0.320977	0.999635
CDC42EP3	CDC42EP3	-0.191587	10.054	0.383651	0.536401	0.999635
SNRPF	SNRPF	0.191497	9.80896	0.984988	0.469647	0.999635
GOLPH3	GOLPH3	0.1914	9.83214	0.86762	0.448694	0.999635
NOC2L	NOC2L	-0.191391	9.84831	0.95564	0.438368	0.999635
RNF41	RNF41	-0.191386	9.75352	0.945969	0.544767	0.999635
TMEM98	TMEM98	-0.191183	10.006	1.3582	0.363094	0.999635
SNRPD1	SNRPD1	0.191065	10.1334	2.04293	0.296136	0.999635
ARF1	ARF1	0.191029	10.215	2.24069	0.276627	0.999635
HECTD1	HECTD1	0.191021	9.96247	0.968846	0.37716	0.999635
CHRNB1	CHRNB1	-0.191003	9.76727	1.04502	0.48087	0.999635
TSNAX	TSNAX	0.190982	9.78172	1.09367	0.449588	0.999635
MCAT	MCAT	0.190963	9.79113	0.900853	0.478958	0.999635
APLP2	APLP2	-0.19082	9.91159	0.847898	0.447326	0.999635
COBLL1	COBLL1	-0.190655	9.7577	0.976496	0.510547	0.999635
ENSCSAG00000013493	ENSCSAG00000013493	-0.19059	10.0486	0.660762	0.424213	0.999635
PIGG	PIGG	-0.190438	9.75603	1.06041	0.496146	0.999635
SCAF1	SCAF1	0.190343	9.77389	0.8491	0.513991	0.999635
SH3GLB1	SH3GLB1	-0.190319	9.85183	1.31197	0.343364	0.999635
NUP107	NUP107	-0.190316	9.79723	0.911243	0.484413	0.999635
FKBP8	FKBP8	0.190269	9.94497	0.993077	0.400401	0.999635
RB1CC1	RB1CC1	0.190189	9.89232	0.822814	0.427201	0.999635
ARPC4	ARPC4	-0.190149	9.91982	0.885934	0.418726	0.999635
UBE3A	UBE3A	0.190079	9.7447	0.700749	0.60641	0.999635
NCOR1	NCOR1	-0.190067	9.94533	0.753833	0.439159	0.999635
ENSCSAG00000011893	ENSCSAG00000011893	-0.190034	9.82419	0.975663	0.430547	0.999635
GADD45A	GADD45A	-0.18996	9.81178	0.278741	0.684289	0.999635
ENSCSAG00000016361	ENSCSAG00000016361	0.189734	9.84202	0.871052	0.459561	0.999635
NFAT5	NFAT5	-0.189702	9.77719	1.04801	0.47017	0.999635
ZMYM4	ZMYM4	0.189633	9.79397	0.851378	0.487271	0.999635
GOLGA5	GOLGA5	-0.189489	9.74681	1.32559	0.47278	0.999635
SEC61G	SEC61G	-0.189417	9.95666	1.12127	0.393794	0.999635
ENSCSAG00000012347	ENSCSAG00000012347	-0.189263	9.91496	0.94348	0.42007	0.999635
WDR43	WDR43	0.189223	9.86041	0.810291	0.446234	0.999635
TNFAIP3	TNFAIP3	0.189168	9.89118	0.032664	0.865488	0.999635
DAZAP2	DAZAP2	-0.189117	9.99115	1.11667	0.381222	0.999635
CASP8	CASP8	-0.189077	9.7577	0.12164	0.821085	0.999635
MYCBP2	MYCBP2	-0.189065	9.78867	0.878748	0.484207	0.999635
CDK12	CDK12	0.189022	9.74175	1.9062	0.407105	0.999635
TMX2	TMX2	0.188986	9.82499	0.78897	0.481974	0.999635
SERTAD1	SERTAD1	-0.188931	9.83569	0.593605	0.516211	0.999635
MRPS12	MRPS12	-0.18873	10.0311	1.3695	0.34938	0.999635
AASDHPPT	AASDHPPT	-0.188729	9.85963	0.563624	0.527991	0.999635
ENSCSAG00000018274	ENSCSAG00000018274	-0.18837	9.82977	0.816052	0.465373	0.999635
HMGCL	HMGCL	-0.188344	9.7627	1.00432	0.498659	0.999635
LRP1	LRP1	-0.188255	9.77719	1.09351	0.452469	0.999635
NF1	NF1	-0.188233	9.80816	0.913805	0.460366	0.999635
ATP6V0C	ATP6V0C	-0.188231	10.5514	2.86234	0.17371	0.999635
PDZK1	PDZK1	-0.188076	9.8432	1.133	0.387121	0.999635
CATSPERZ	CATSPERZ	0.18804	9.76686	1.11409	0.469241	0.999635
USP9X	USP9X	0.188032	9.82498	0.78202	0.479683	0.999635
ENSCSAG00000019447	ENSCSAG00000019447	0.187868	9.8436	0.811349	0.469969	0.999635
BCL2L1	BCL2L1	-0.18783	9.94644	0.748394	0.43834	0.999635
COG4	COG4	0.187788	9.77265	0.929337	0.500012	0.999635
PRDX5	PRDX5	0.187616	10.4315	3.76797	0.190025	0.999635
CDC42EP1	CDC42EP1	-0.187538	9.93762	0.75391	0.438686	0.999635
NUP58	NUP58	0.187357	9.76104	1.25493	0.45095	0.999635
CDK7	CDK7	-0.187277	9.7652	1.01071	0.489719	0.999635
SCLT1	SCLT1	-0.187144	9.79764	0.505643	0.593375	0.999635
ENSCSAG00000008555	ENSCSAG00000008555	0.187141	9.76187	0.963891	0.510202	0.999635
ENSCSAG00000019456	ENSCSAG00000019456	0.187022	9.7577	1.30931	0.451315	0.999635
POLR2D	POLR2D	0.186966	10.0049	1.24761	0.348302	0.999635
ZFP36L1	ZFP36L1	-0.186913	10.3145	0.783987	0.376047	0.999635
SMIM19	SMIM19	-0.186668	9.78745	0.929899	0.482585	0.999635
ZFP36	ZFP36	0.186592	9.97507	0.989528	0.327066	0.999635
PRCC	PRCC	-0.186388	9.79276	0.626051	0.552833	0.999635
MAPKAPK5	MAPKAPK5	0.18638	9.76145	1.28692	0.441436	0.999635
LIMD2	LIMD2	-0.186314	9.9067	0.888824	0.432812	0.999635
MAP11	MAP11	0.186132	9.72476	2.88252	0.380814	0.999635
CHURC1	CHURC1	-0.186107	9.91159	0.948431	0.424091	0.999635
NMD3	NMD3	-0.18604	9.81138	0.759626	0.497474	0.999635
TMEM50B	TMEM50B	0.186016	9.87895	0.675885	0.48649	0.999635
SQLE	SQLE	0.18575	9.85963	0.792198	0.470223	0.999635
HADH	HADH	-0.185709	9.83808	0.863332	0.462704	0.999635
ENSCSAG00000000021	ENSCSAG00000000021	-0.185685	9.91458	0.75129	0.466481	0.999635
CHD6	CHD6	-0.18562	9.75937	1.34067	0.442872	0.999635
MTFP1	MTFP1	0.185432	9.84517	0.979127	0.420294	0.999635
AFF1	AFF1	-0.185406	9.73795	1.78514	0.434091	0.999635
ENSCSAG00000013349	ENSCSAG00000013349	-0.185251	9.88814	0.763821	0.457957	0.999635
AKAP12	AKAP12	-0.185139	10.053	0.868569	0.372795	0.999635
CCNA2	CCNA2	0.184962	9.83689	1.10102	0.443457	0.999635
FN3KRP	FN3KRP	0.184949	9.78868	0.832696	0.499557	0.999635
ENSCSAG00000000238	ENSCSAG00000000238	0.184924	9.77882	0.841434	0.508233	0.999635
ZBTB43	ZBTB43	-0.184915	9.79235	0.928192	0.499304	0.999635
PYCR1	PYCR1	-0.184904	9.76354	0.905153	0.518452	0.999635
VMP1	VMP1	-0.184833	9.97185	0.920838	0.409878	0.999635
ENSCSAG00000009656	ENSCSAG00000009656	-0.184821	9.75979	1.35296	0.435431	0.999635
PPP1R8	PPP1R8	0.184771	9.74765	1.96352	0.382112	0.999635
ENSCSAG00000004189	ENSCSAG00000004189	-0.184748	10.0929	0.813371	0.39485	0.999635
IMP3	IMP3	0.184745	9.82698	0.784649	0.484616	0.999635
COL7A1	COL7A1	0.184684	9.81339	0.808168	0.476826	0.999635
LSR	LSR	0.184647	9.93688	0.787602	0.439078	0.999635
RSBN1	RSBN1	0.184608	9.74133	1.32212	0.501037	0.999635
TRIP13	TRIP13	-0.184468	9.81419	0.898321	0.475701	0.999635
KIF2A	KIF2A	0.184443	9.91534	0.805956	0.423924	0.999635
GPX8	GPX8	-0.184384	9.79764	0.813511	0.49921	0.999635
GEMIN7	GEMIN7	0.184367	9.74723	1.95745	0.382121	0.999635
SLC39A8	SLC39A8	-0.184284	9.79724	0.761265	0.512724	0.999635
APP	APP	0.184226	10.2178	1.30159	0.284929	0.999635
UBR5	UBR5	-0.184203	9.89612	0.660957	0.477894	0.999635
RIN1	RIN1	-0.184172	9.7447	0.392407	0.697377	0.999635
ZBTB38	ZBTB38	0.184055	9.74428	3.22853	0.27238	0.999635
OS9	OS9	0.184037	9.83254	0.737443	0.502514	0.999635
LAMTOR4	LAMTOR4	0.184024	9.9501	0.999337	0.415728	0.999635
RNF114	RNF114	-0.183955	9.821	0.428333	0.601051	0.999635
IPO5	IPO5	0.183922	9.98511	0.988909	0.402232	0.999635
TRIM27	TRIM27	-0.18388	9.80088	0.832685	0.48712	0.999635
MID1	MID1	-0.183846	9.75101	1.57628	0.430885	0.999635
HDGF	HDGF	0.183595	9.78909	0.827589	0.500223	0.999635
PPL	PPL	0.183582	9.76395	1.0983	0.474891	0.999635
ENSCSAG00000002775	ENSCSAG00000002775	0.183539	12.1167	4.87408	0.0273931	0.999635
SP3	SP3	-0.183535	9.76768	0.746034	0.556808	0.999635
ENSCSAG00000008521	ENSCSAG00000008521	-0.183524	9.80372	0.791861	0.502757	0.999635
ATP6AP2	ATP6AP2	0.183461	9.92131	0.895124	0.440863	0.999635
HAVCR1	HAVCR1	-0.183455	9.821	0.822131	0.466388	0.999635
ZMPSTE24	ZMPSTE24	0.183414	9.81499	0.722774	0.512142	0.999635
ABTB2	ABTB2	0.183297	9.73328	7.52569	0.13252	0.999635
XRN2	XRN2	-0.183227	10.1696	1.60335	0.314643	0.999635
SNRPA1	SNRPA1	-0.182852	9.90218	0.875493	0.436181	0.999635
RALY	RALY	-0.182814	9.87549	0.774122	0.460459	0.999635
ANP32A	ANP32A	0.182796	10.1731	1.66411	0.326668	0.999635
SWI5	SWI5	0.182729	9.84988	0.806286	0.476091	0.999635
ENSCSAG00000018591	ENSCSAG00000018591	-0.182722	9.76727	1.08318	0.477704	0.999635
CCDC88A	CCDC88A	0.182584	9.87703	0.952214	0.413183	0.999635
SH2D4A	SH2D4A	0.182543	9.76561	0.98501	0.495035	0.999635
ENSCSAG00000008738	ENSCSAG00000008738	0.182379	9.76312	1.0024	0.501669	0.999635
AP2B1	AP2B1	0.18236	9.80493	0.778993	0.496872	0.999635
ZC3H13	ZC3H13	-0.182335	9.84516	0.56799	0.531198	0.999635
UNC13B	UNC13B	-0.182211	9.73921	2.48915	0.345328	0.999635
CDC5L	CDC5L	0.182193	9.98475	1.00367	0.388478	0.999635
NFKBIE	NFKBIE	-0.18216	9.73752	1.22305	0.516968	0.999635
LMCD1	LMCD1	0.182053	10.0084	0.00060596	0.980364	0.99992
NAV2	NAV2	0.182046	9.75478	0.973258	0.517606	0.999635
ERGIC2	ERGIC2	0.182035	9.84517	0.940766	0.435826	0.999635
ITPR3	ITPR3	0.181881	9.7531	1.15224	0.48683	0.999635
GPS1	GPS1	-0.181819	9.98546	1.08048	0.40269	0.999635
TAPBP	TAPBP	0.181334	9.82539	1.05122	0.420183	0.999635
NDFIP1	NDFIP1	-0.181252	9.9776	0.867053	0.417227	0.999635
CWC22	CWC22	-0.181251	9.77678	0.893785	0.495924	0.999635
CETN2	CETN2	-0.181201	9.8226	0.6926	0.523992	0.999635
MRPS30	MRPS30	0.181093	9.87511	0.78081	0.455076	0.999635
COMMD1	COMMD1	0.181062	9.84831	0.867788	0.450714	0.999635
NAT16	NAT16	0.180895	9.75352	0.904545	0.536988	0.999635
SEC63	SEC63	0.180608	9.8755	0.727464	0.471232	0.999635
CENPM	CENPM	-0.180471	9.97975	1.0551	0.402593	0.999635
RSPO3	RSPO3	-0.18043	10.1902	1.14655	0.284421	0.999635
NOP58	NOP58	0.180387	10.0014	0.830821	0.418291	0.999635
ENSCSAG00000011379	ENSCSAG00000011379	-0.180351	9.74849	1.49457	0.451208	0.999635
UPF3B	UPF3B	0.180345	9.77842	1.13819	0.442915	0.999635
PGLS	PGLS	-0.180238	10.2064	1.10382	0.352754	0.999635
BAG2	BAG2	0.180173	9.79642	0.764034	0.51284	0.999635
ARMT1	ARMT1	0.180042	9.74765	1.22871	0.48897	0.999635
HOOK3	HOOK3	0.179922	9.75854	0.979178	0.508664	0.999635
ZNF830	ZNF830	0.179875	9.77925	0.859873	0.508387	0.999635
ENSCSAG00000010090	ENSCSAG00000010090	0.179668	9.91009	0.805371	0.439716	0.999635
ENSCSAG00000018600	ENSCSAG00000018600	0.179522	10.4982	2.89851	0.196661	0.999635
RSPRY1	RSPRY1	0.179365	9.74217	0.98638	0.546478	0.999635
ITGA3	ITGA3	0.179361	9.99683	0.889726	0.397423	0.999635
RLIM	RLIM	0.179097	9.74386	1.33748	0.47832	0.999635
MRPS27	MRPS27	-0.179078	9.75854	0.963219	0.509708	0.999635
ENSCSAG00000011860	ENSCSAG00000011860	0.179064	9.84517	0.709719	0.504934	0.999635
ND6	ND6	-0.178993	11.045	0.503461	0.478079	0.999635
DBF4	DBF4	0.17896	9.77554	0.883316	0.509854	0.999635
TMEM189-UBE2V1	TMEM189-UBE2V1	0.178821	9.94461	0.838363	0.438294	0.999635
CYBC1	CYBC1	-0.178701	9.80654	0.596633	0.545908	0.999635
SDF2	SDF2	0.178688	9.82499	0.745087	0.497753	0.999635
PSME1	PSME1	0.178637	10.0816	1.35206	0.351408	0.999635
URGCP	URGCP	0.178637	9.72946	1.80447	0.468811	0.999635
DCPS	DCPS	0.178616	9.79682	0.76525	0.511546	0.999635
ZMIZ1	ZMIZ1	0.178609	9.75854	1.24997	0.461369	0.999635
SLC7A5	SLC7A5	0.178483	9.75436	1.81608	0.380751	0.999635
CHMP2B	CHMP2B	0.178283	9.78336	1.02096	0.460456	0.999635
CCPG1	CCPG1	-0.17819	9.75854	0.912988	0.524583	0.999635
SLC25A25	SLC25A25	-0.177941	9.71448	17.0979	0.0747882	0.999635
ENSCSAG00000018921	ENSCSAG00000018921	-0.177675	9.82498	0.711658	0.498369	0.999635
TPGS1	TPGS1	-0.177649	9.81259	0.710651	0.519525	0.999635
HNF1B	HNF1B	0.177623	9.97722	0.820457	0.410835	0.999635
MED6	MED6	-0.177517	9.79886	0.771458	0.503218	0.999635
[truncated: 3,012 more rows]
