# Supplementary material for: SARS-CoV-2 Orf6 hijacks Nup98 to block STAT nuclear import and antagonize interferon signaling
Source: Proc Natl Acad Sci U S A. 2020 Oct 23;117(45):28344–54. doi: 10.1073/pnas.2016650117 (PMC7668094; doi:10.1073/pnas.2016650117)
Supplement: Supplementary File [file pnas.2016650117.sd08.xlsx]

## Sheet: Infected vs Mock
	genes	logFC	logCPM	F	PValue	FDR
DNAJB1	DNAJB1	-1.32156	9.83051	27.4991	1.73409e-07	0.000433263
ENSCSAG00000019310	ENSCSAG00000019310	-1.08583	9.88085	25.6724	8.52532e-07	0.00085202
HELZ2	HELZ2	1.01965	9.7496	5.47848	0.161805	0.952345
HSPB1	HSPB1	-1.01734	10.8307	25.8982	3.9286e-07	0.000654373
MDM2	MDM2	0.939844	9.85343	19.0199	3.09645e-05	0.0193412
EMP2	EMP2	0.856301	9.78009	24.734	0.000379571	0.118545
SH3GLB1	SH3GLB1	-0.844536	9.83285	20.2625	0.000263781	0.101393
TBC1D9B	TBC1D9B	-0.837553	9.85804	18.534	0.000324088	0.113786
SDF4	SDF4	0.827663	9.92824	19.2635	0.000179676	0.0816219
LGALS3BP	LGALS3BP	-0.82638	9.87567	15.4159	0.00127775	0.252513
DHX36	DHX36	0.806823	9.82783	20.9634	0.000241827	0.100701
PPP1R10	PPP1R10	0.790801	9.80108	18.7702	0.000845177	0.213513
CHST12	CHST12	0.78495	9.79664	19.4622	0.000854566	0.213513
PSMD13	PSMD13	0.741372	9.95858	15.6031	0.00105063	0.249999
FBXW11	FBXW11	-0.736837	9.80824	18.5619	0.000842956	0.213513
NEURL3	NEURL3	0.734188	9.74108	0.805156	0.594807	0.982212
DPH7	DPH7	0.721343	9.75208	22.196	0.00229406	0.33716
IFI6	IFI6	-0.719198	10.0669	11.0445	0.00131385	0.252513
PPP1R15A	PPP1R15A	0.712876	10.2367	21.2129	4.36305e-06	0.00363369
MRPS14	MRPS14	0.705802	9.87372	15.3214	0.00168773	0.28112
TPM4	TPM4	-0.684697	9.9204	10.9329	0.00579056	0.615648
NFKBIA	NFKBIA	0.676741	10.1284	5.51841	0.0189121	0.721404
ATL3	ATL3	-0.653387	9.79423	12.3964	0.00794148	0.672603
KIAA1191	KIAA1191	-0.649653	9.78666	12.7832	0.00841686	0.678106
HSPH1	HSPH1	-0.649552	9.97957	11.0548	0.00209317	0.33716
SLC25A22	SLC25A22	-0.644669	9.76545	15.0296	0.00757031	0.672603
UTP14A	UTP14A	-0.641636	9.82514	12.1223	0.00559193	0.615648
HADHB	HADHB	0.63927	9.85343	9.34593	0.0124949	0.705966
LMCD1	LMCD1	-0.638047	9.85738	7.31286	0.00903713	0.678106
SLC30A9	SLC30A9	-0.63729	9.8157	11.5145	0.0078115	0.672603
HMGXB3	HMGXB3	-0.626854	9.74677	18.6606	0.00667773	0.641704
PTK2	PTK2	-0.61961	9.79114	12.6853	0.00781507	0.672603
SMC1A	SMC1A	0.618418	9.82211	11.1024	0.0101784	0.705966
ENSCSAG00000000233	ENSCSAG00000000233	-0.615579	9.75419	17.7302	0.00608868	0.620921
STK19	STK19	0.615565	9.74392	17.8115	0.00915994	0.678106
IAH1	IAH1	-0.612443	10.0626	15.1751	0.000766455	0.213513
MFSD10	MFSD10	-0.60909	9.82144	11.3744	0.00761595	0.672603
C1orf131	C1orf131	0.603628	9.80552	11.0627	0.0104012	0.705966
USP1	USP1	0.603539	9.79217	12.8588	0.0100059	0.705966
TTLL12	TTLL12	-0.601583	9.76159	14.1093	0.0112299	0.705966
ECHS1	ECHS1	-0.601474	10.0574	11.3697	0.0101796	0.705966
RAB1B	RAB1B	-0.600308	9.86916	9.1249	0.011702	0.705966
GTF3C1	GTF3C1	-0.599632	9.84749	9.93734	0.0104232	0.705966
ENSCSAG00000010250	ENSCSAG00000010250	-0.598508	11.5307	16.88	4.13918e-05	0.0229816
CTTN	CTTN	-0.596839	9.94101	9.93567	0.00901494	0.678106
DCDC1	DCDC1	-0.596009	9.96713	10.4839	0.0029914	0.404
SMG7	SMG7	0.59563	9.78838	11.3393	0.0126356	0.705966
ZC3HAV1	ZC3HAV1	0.594024	9.88312	6.26561	0.0123879	0.705966
AKAP17A	AKAP17A	0.592623	9.7542	16.8508	0.00874764	0.678106
CDK10	CDK10	-0.592575	9.7644	12.629	0.0146852	0.705966
ENSCSAG00000018881	ENSCSAG00000018881	-0.59143	9.86361	8.03316	0.0213547	0.751475
BAIAP2	BAIAP2	0.591123	9.77104	12.6228	0.0131785	0.705966
IFIT1	IFIT1	-0.59103	9.77523	71.4801	3.14998e-11	1.57405e-07
PIK3C2A	PIK3C2A	-0.587287	9.79834	9.12379	0.0227878	0.774632
AP1G1	AP1G1	-0.586134	9.76054	12.0476	0.0195828	0.724855
ENSCSAG00000019600	ENSCSAG00000019600	-0.584576	9.82883	8.71129	0.0183581	0.721404
THEM4	THEM4	-0.584416	9.83886	7.87702	0.0248386	0.827456
MPV17L2	MPV17L2	-0.583785	9.79937	9.57192	0.0226667	0.774632
OSBPL11	OSBPL11	0.583776	9.75561	12.8873	0.0175033	0.721404
FAM120A	FAM120A	-0.582284	9.79217	10.4411	0.014529	0.705966
RASL11A	RASL11A	0.582117	9.79492	12.7471	0.00683149	0.644093
LSM7	LSM7	0.581623	9.98138	12.1569	0.00569679	0.615648
ENSCSAG00000014521	ENSCSAG00000014521	0.580665	9.79663	40.2103	2.30048e-05	0.0164222
ERCC6	ERCC6	0.579765	9.74889	18.3269	0.00659146	0.641704
ENSCSAG00000007941	ENSCSAG00000007941	0.579245	10.0399	9.56146	0.0112596	0.705966
UBE4B	UBE4B	-0.575279	9.74925	14.4011	0.0163693	0.705966
PINX1	PINX1	0.575063	9.77731	11.5256	0.0154651	0.705966
MRM1	MRM1	0.573948	9.77835	10.9398	0.0183878	0.721404
CCNG1	CCNG1	-0.572243	9.93479	7.03339	0.0195822	0.724855
IRAK1	IRAK1	-0.571958	9.75314	11.2886	0.0293757	0.868581
ATP1B3	ATP1B3	-0.571937	9.89501	7.55351	0.0220824	0.766291
NSMCE1	NSMCE1	-0.569616	9.88311	8.22879	0.0171137	0.721404
CENPM	CENPM	-0.56906	9.9904	8.74937	0.0159649	0.705966
IFI16	IFI16	-0.568631	9.77279	4.21897	0.155167	0.947492
ROCK1	ROCK1	0.568333	9.86589	8.75719	0.0125131	0.705966
DPH2	DPH2	-0.567311	9.76054	13.742	0.0129759	0.705966
SWAP70	SWAP70	-0.566562	9.78355	10.125	0.0195012	0.724855
TBCK	TBCK	0.56645	9.75631	15.7216	0.00881696	0.678106
UXT	UXT	0.566291	9.99219	10.4608	0.0049497	0.586969
NDUFAB1	NDUFAB1	-0.565371	9.991	9.5058	0.0136428	0.705966
CAPN7	CAPN7	0.564872	9.78355	10.5625	0.0180401	0.721404
DDX41	DDX41	0.564048	9.79217	10.6359	0.0148085	0.705966
SERTAD1	SERTAD1	0.563769	9.8238	8.8283	0.0127032	0.705966
HSPD1	HSPD1	-0.563329	11.1192	14.6109	0.000341562	0.113786
ADI1	ADI1	0.561953	9.83151	7.41371	0.0301825	0.876873
KEAP1	KEAP1	-0.559713	9.80892	8.80823	0.0204019	0.738237
DMAC1	DMAC1	0.559368	9.91693	8.98864	0.0158762	0.705966
DLGAP4	DLGAP4	-0.558076	9.75349	12.9609	0.0205353	0.738237
SLC7A6OS	SLC7A6OS	0.556334	9.74108	16.8316	0.0131781	0.705966
SPART	SPART	0.554669	9.81739	9.16811	0.015698	0.705966
ASF1A	ASF1A	0.554464	9.78355	10.7446	0.0163882	0.705966
CTSA	CTSA	0.551448	9.95029	8.26184	0.0169391	0.721404
ZFYVE16	ZFYVE16	-0.54955	9.75737	13.8608	0.0129336	0.705966
DDX52	DDX52	-0.549041	9.80586	8.8631	0.0211473	0.749455
ZWINT	ZWINT	0.548671	9.84152	10.0253	0.0133953	0.705966
VAV3	VAV3	0.548351	9.75878	8.63027	0.0512819	0.924405
TMEM223	TMEM223	0.548299	9.79937	9.20997	0.0242831	0.81438
NOCT	NOCT	0.54778	9.73929	4.59795	0.208518	0.95945
EIF2B3	EIF2B3	0.542502	9.78355	11.3909	0.0143558	0.705966
NSFL1C	NSFL1C	0.541123	9.86394	7.90997	0.0185573	0.721404
MID1	MID1	0.540465	9.74748	5.63969	0.133655	0.924405
MRM3	MRM3	0.539934	9.78424	8.79833	0.0304698	0.8801
TOP2A	TOP2A	0.53823	10.0265	14.4343	0.00227407	0.33716
CRYBG3	CRYBG3	-0.53761	9.72927	22.8178	0.00922778	0.678106
R3HDM4	R3HDM4	-0.537309	9.90299	7.97904	0.0144313	0.705966
DNAJC30	DNAJC30	0.536748	9.75737	11.7717	0.0223813	0.771307
ACER3	ACER3	-0.5366	9.76299	12.151	0.018672	0.721404
MSH6	MSH6	0.534789	9.96957	9.03106	0.0156259	0.705966
YWHAH	YWHAH	0.534157	9.94658	7.79061	0.0200911	0.737904
RPAP2	RPAP2	-0.532774	9.78355	10.6088	0.0178851	0.721404
AREG	AREG	0.53275	9.86786	7.55934	0.00602257	0.620921
YOD1	YOD1	-0.53274	9.78528	7.31048	0.0521396	0.924405
PEX13	PEX13	0.530914	9.74925	8.33172	0.0660757	0.924405
SPR	SPR	0.52892	9.77522	11.8212	0.0156032	0.705966
RCN2	RCN2	-0.52747	9.79526	8.58885	0.0275142	0.854411
ARL1	ARL1	0.527327	9.8844	6.78853	0.0298718	0.87292
EDN1	EDN1	-0.525324	9.97744	9.23445	0.00240515	0.343386
BRIX1	BRIX1	-0.525167	9.83652	7.41082	0.0275286	0.854411
CHMP2A	CHMP2A	-0.524118	9.94596	7.1315	0.0210424	0.749455
RHOD	RHOD	0.523864	9.78216	10.1486	0.0218041	0.761925
SAC3D1	SAC3D1	-0.523481	9.78666	11.202	0.0153339	0.705966
VTA1	VTA1	-0.52322	9.79835	7.41669	0.0394797	0.924405
NDUFB2	NDUFB2	0.521511	10.1204	12.4544	0.0140958	0.705966
SOBP	SOBP	-0.519368	9.85078	8.46933	0.0160002	0.705966
ACOX1	ACOX1	-0.519185	9.74995	11.2954	0.0313521	0.88308
CAPRIN1	CAPRIN1	-0.518804	9.96653	7.58045	0.0179838	0.721404
PBDC1	PBDC1	0.518353	9.78528	8.89039	0.0291275	0.866369
SMNDC1	SMNDC1	-0.51761	9.80347	7.06031	0.0450257	0.924405
SEC61A1	SEC61A1	-0.517475	9.8918	6.5583	0.0319822	0.883206
METTL3	METTL3	-0.513979	9.76545	9.80265	0.0322706	0.883206
EIF4EBP2	EIF4EBP2	0.513373	9.76124	10.1897	0.0323164	0.883206
TPP2	TPP2	0.512781	9.78976	8.78059	0.028783	0.866369
NSD3	NSD3	-0.512696	9.90108	7.25432	0.0186775	0.721404
B2M	B2M	0.512318	10.5911	16.7977	0.00110239	0.250393
P4HA2	P4HA2	-0.51224	9.77418	8.46942	0.0404496	0.924405
FTSJ3	FTSJ3	0.509893	9.87437	6.98989	0.0326652	0.883206
ZBTB43	ZBTB43	0.507813	9.80108	2.41995	0.268	0.964839
ANKRD13C	ANKRD13C	-0.507268	9.75807	7.21395	0.0780133	0.924405
C5orf15	C5orf15	0.506429	9.81299	10.2941	0.0140124	0.705966
CNTLN	CNTLN	-0.505548	9.74747	11.476	0.0338624	0.896225
RANBP1	RANBP1	-0.504398	10.5152	14.7907	0.00322267	0.423782
PKP2	PKP2	-0.504058	9.77627	8.58236	0.0355582	0.896225
OPA1	OPA1	-0.504036	9.82178	7.75342	0.029053	0.866369
CERS5	CERS5	0.503699	9.75667	11.196	0.0271283	0.85258
CNOT3	CNOT3	-0.50312	9.75314	10.2695	0.0368349	0.897872
VGLL4	VGLL4	0.502914	9.75243	11.9186	0.0254564	0.835478
ERBB2	ERBB2	0.501611	9.75137	14.2654	0.0159444	0.705966
EPB41L2	EPB41L2	-0.499769	9.80654	9.83077	0.0189081	0.721404
SNX2	SNX2	-0.499478	9.88601	6.50262	0.0314565	0.88308
ATPAF1	ATPAF1	0.499107	9.7787	9.74904	0.0263061	0.838127
H2AC7	H2AC7	0.497853	9.74641	10.6485	0.0413176	0.924405
WDR35	WDR35	-0.496361	9.77348	4.96002	0.118076	0.924405
PPP1R35	PPP1R35	-0.495648	9.84052	6.32487	0.0397007	0.924405
GEMIN5	GEMIN5	-0.492928	9.7832	8.5341	0.0347393	0.896225
ENSCSAG00000000206	ENSCSAG00000000206	0.492227	9.80926	7.07378	0.0298136	0.87292
EXOSC10	EXOSC10	0.49182	9.79561	8.31952	0.0312703	0.88308
ENSCSAG00000007979	ENSCSAG00000007979	-0.489199	9.80006	7.88326	0.0324717	0.883206
TRAPPC2L	TRAPPC2L	-0.487984	9.82279	6.73683	0.0403587	0.924405
BAG3	BAG3	-0.486869	9.80313	4.99323	0.065974	0.924405
CAPZA1	CAPZA1	-0.486533	9.85902	7.51276	0.0261931	0.838127
RARS1	RARS1	0.485304	9.87307	5.54633	0.0486473	0.924405
BARD1	BARD1	0.485226	9.78355	6.20178	0.0798015	0.924405
UBA3	UBA3	-0.484765	9.79766	7.79832	0.0336956	0.896225
GRWD1	GRWD1	-0.484373	9.77278	8.09652	0.0441813	0.924405
MECR	MECR	-0.483671	9.80142	6.1398	0.0638696	0.924405
NOP53	NOP53	-0.483534	9.8818	6.76259	0.0260414	0.838127
ACADM	ACADM	0.482558	9.85178	6.7399	0.0354583	0.896225
ZNF121	ZNF121	-0.482452	9.73858	3.92699	0.24824	0.964839
PSMG4	PSMG4	-0.48234	9.80382	6.89843	0.0460751	0.924405
ZFHX3	ZFHX3	-0.481523	9.78321	7.55516	0.0450439	0.924405
PYCR1	PYCR1	-0.481471	9.76825	7.94043	0.0496428	0.924405
DDX39A	DDX39A	-0.48134	10.0626	7.66957	0.0250112	0.82769
PLEKHO1	PLEKHO1	-0.480769	9.73465	11.2025	0.0546468	0.924405
COQ10B	COQ10B	-0.480766	9.78355	7.29446	0.0503794	0.924405
KAT8	KAT8	0.479489	9.78735	6.8854	0.0525756	0.924405
ZNF335	ZNF335	0.479435	9.73107	14.359	0.0343648	0.896225
INTS8	INTS8	-0.479371	9.75913	8.1132	0.0552888	0.924405
RERE	RERE	-0.478169	9.78147	7.05847	0.0566482	0.924405
PREP	PREP	-0.477148	9.77383	7.66376	0.0478165	0.924405
ARHGEF39	ARHGEF39	0.476664	9.76475	20.3413	0.00481313	0.586614
MAF1	MAF1	0.475509	9.86981	7.03898	0.0307687	0.88308
GTF2I	GTF2I	0.474645	9.81028	7.24633	0.0385048	0.916232
PPP4R2	PPP4R2	0.474292	10.0103	8.47969	0.00859178	0.678106
CALM1	CALM1	0.474233	10.8595	12.668	0.00130808	0.252513
VPS35L	VPS35L	-0.474172	9.81874	6.50579	0.0442025	0.924405
MTMR10	MTMR10	0.473855	9.75384	4.92627	0.167428	0.953429
DENND4C	DENND4C	0.473829	9.76335	6.5401	0.0805506	0.924405
KPNA3	KPNA3	-0.473478	9.82077	6.12601	0.0505909	0.924405
RBM33	RBM33	0.47298	9.79526	7.97452	0.0355774	0.896225
ENSCSAG00000010484	ENSCSAG00000010484	0.471908	9.79114	7.28777	0.0460609	0.924405
DDIT4	DDIT4	0.471727	9.7651	6.31411	0.0849021	0.924405
EEF1AKMT1	EEF1AKMT1	-0.471726	9.77348	7.68963	0.049079	0.924405
PBRM1	PBRM1	0.471482	9.78147	6.80609	0.0596744	0.924405
HIKESHI	HIKESHI	0.471458	9.99219	6.68964	0.0326982	0.883206
UCHL3	UCHL3	-0.470938	9.89148	5.72078	0.0466637	0.924405
ENSCSAG00000011544	ENSCSAG00000011544	-0.470886	9.9889	6.24719	0.0361507	0.896225
RBM26	RBM26	-0.470353	9.77105	5.74134	0.0962232	0.924405
RPP25L	RPP25L	0.470134	9.82951	4.57266	0.0941646	0.924405
CLDN2	CLDN2	0.469892	9.82514	4.8871	0.0637116	0.924405
ENSCSAG00000003176	ENSCSAG00000003176	-0.469538	9.77696	0.0337859	0.894989	0.997684
MRPL54	MRPL54	0.469273	9.83352	6.45411	0.0440874	0.924405
ZMYM2	ZMYM2	0.468676	9.78182	5.31348	0.0982312	0.924405
ZDHHC4	ZDHHC4	0.468446	9.75101	9.41638	0.0482061	0.924405
TRAF4	TRAF4	0.467744	9.79148	8.74795	0.025581	0.835478
CTSF	CTSF	0.467131	9.77209	16.2735	0.00531837	0.603997
ENSCSAG00000011368	ENSCSAG00000011368	-0.467046	10.0358	6.37045	0.0338042	0.896225
SENP6	SENP6	-0.466775	9.79045	6.82379	0.0497184	0.924405
MAPT	MAPT	-0.465974	9.76755	7.84369	0.0513666	0.924405
NOP10	NOP10	-0.465043	10.1036	7.8362	0.042056	0.924405
TUBB4B	TUBB4B	0.464321	10.8581	13.9013	0.00505096	0.586969
ANLN	ANLN	0.463983	9.92604	8.96385	0.0134882	0.705966
HSPA14	HSPA14	0.463831	9.7665	8.13541	0.0489955	0.924405
CLPB	CLPB	0.46323	9.76194	10.0172	0.0324025	0.883206
ATAD2	ATAD2	-0.463032	9.81638	6.58818	0.0606147	0.924405
PARP9	PARP9	-0.462918	9.81503	5.47483	0.0713406	0.924405
PPIL4	PPIL4	0.4629	9.75843	9.15669	0.0427052	0.924405
ZFAND2A	ZFAND2A	-0.461965	9.75843	3.6719	0.178471	0.953429
SDF2	SDF2	-0.461439	9.83686	5.41759	0.0647713	0.924405
ENSCSAG00000007460	ENSCSAG00000007460	0.461048	10.1064	9.02495	0.0266964	0.844317
LMO7	LMO7	-0.46097	9.75208	7.94429	0.06291	0.924405
TBCD	TBCD	-0.458996	9.81299	5.97085	0.0542896	0.924405
RANBP2	RANBP2	0.458389	9.97987	7.33055	0.0161479	0.705966
FUBP1	FUBP1	0.457352	9.82245	5.06844	0.0791042	0.924405
KIFC3	KIFC3	0.457055	9.74606	6.72961	0.103506	0.924405
ZNF800	ZNF800	0.456618	9.73214	12.1012	0.0504908	0.924405
HUWE1	HUWE1	-0.455867	9.82715	5.72138	0.0535654	0.924405
TWISTNB	TWISTNB	0.45543	9.77557	7.26209	0.0531873	0.924405
SNX4	SNX4	-0.455206	9.91882	5.7713	0.0370541	0.897975
INCENP	INCENP	0.454937	9.77174	15.567	0.011221	0.705966
UTP6	UTP6	-0.454504	9.84152	5.31285	0.0619798	0.924405
ENSCSAG00000009735	ENSCSAG00000009735	-0.454129	9.75808	7.71948	0.0623785	0.924405
JAGN1	JAGN1	0.453915	9.8238	7.55958	0.0311451	0.88308
ENSCSAG00000019292	ENSCSAG00000019292	-0.453545	9.8079	5.6497	0.0724693	0.924405
PIN1	PIN1	-0.45264	10.0003	5.50953	0.0530606	0.924405
CST3	CST3	0.452569	13.0762	6.55193	0.0105485	0.705966
EMC7	EMC7	0.452416	9.91819	5.28018	0.0513781	0.924405
EYA3	EYA3	-0.450359	9.75102	6.40659	0.101875	0.924405
BRI3	BRI3	0.449718	9.81164	6.06433	0.0527742	0.924405
CAD	CAD	-0.448939	9.83352	5.21783	0.0689691	0.924405
EFNB1	EFNB1	-0.448712	9.75561	7.8551	0.0631081	0.924405
RSRC1	RSRC1	-0.448668	9.80518	6.45021	0.0482023	0.924405
HMGCS1	HMGCS1	0.448445	9.87599	4.93252	0.0517988	0.924405
IPO9	IPO9	-0.448396	9.76999	6.96636	0.0624925	0.924405
SMIM19	SMIM19	-0.448268	9.78804	9.11469	0.0289613	0.866369
C9orf64	C9orf64	-0.447236	9.74072	11.3568	0.0412891	0.924405
NOL10	NOL10	-0.447192	9.82917	5.50011	0.0589981	0.924405
SCAF1	SCAF1	-0.445581	9.7644	8.2939	0.0492695	0.924405
CASP3	CASP3	-0.445531	9.78493	6.97675	0.0583152	0.924405
PSMB8	PSMB8	0.445043	9.85343	11.336	0.00721444	0.667603
POLD2	POLD2	-0.445017	10.0754	7.29603	0.0425397	0.924405
DHPS	DHPS	0.445	9.81163	5.69999	0.0606481	0.924405
CLU	CLU	0.444975	9.91504	5.53319	0.0359291	0.896225
MTRR	MTRR	-0.443275	9.77973	6.51613	0.0641679	0.924405
PTCD3	PTCD3	-0.442205	9.79252	6.03762	0.0638297	0.924405
SMPD2	SMPD2	-0.442101	9.77453	6.32671	0.0707311	0.924405
ENSCSAG00000010735	ENSCSAG00000010735	0.441312	9.76054	7.24294	0.0691625	0.924405
PRPF19	PRPF19	-0.440451	9.87534	5.67382	0.0480475	0.924405
TYW3	TYW3	-0.439881	9.75667	6.93716	0.0811943	0.924405
VARS2	VARS2	0.43978	9.90044	4.87764	0.0564922	0.924405
TMEM41A	TMEM41A	0.439585	9.76545	7.15168	0.0656113	0.924405
TMED5	TMED5	0.439292	9.75455	10.0953	0.0378446	0.90918
PDLIM2	PDLIM2	0.438882	9.81367	5.25492	0.0684693	0.924405
PIM1	PIM1	0.438562	9.79698	3.86063	0.130289	0.924405
UBALD1	UBALD1	-0.438248	9.73751	9.65917	0.0646151	0.924405
MRPL3	MRPL3	0.43799	9.88923	5.00791	0.0620117	0.924405
M6PR	M6PR	-0.437944	10.0074	5.66201	0.0475241	0.924405
KIF20A	KIF20A	0.437405	9.80892	5.86922	0.083022	0.924405
DDX17	DDX17	0.436766	9.9049	5.64757	0.0438176	0.924405
DDX18	DDX18	0.436341	9.79492	5.62321	0.074881	0.924405
KIF21A	KIF21A	-0.436332	9.87534	4.82402	0.0502276	0.924405
PHACTR4	PHACTR4	-0.435894	9.77139	9.09379	0.0371985	0.897975
AGL	AGL	-0.435425	9.7542	8.40574	0.0574489	0.924405
ENSCSAG00000014913	ENSCSAG00000014913	-0.435421	9.83051	5.25059	0.0742245	0.924405
RBM17	RBM17	0.434887	9.94998	5.68863	0.0419038	0.924405
NLN	NLN	-0.434605	9.74783	8.99364	0.0591478	0.924405
RPS6KC1	RPS6KC1	0.434348	9.74357	7.89207	0.0840048	0.924405
SERPINH1	SERPINH1	-0.432763	10.1069	5.32965	0.0510609	0.924405
CDC73	CDC73	-0.432626	9.77523	6.23747	0.0737173	0.924405
LETMD1	LETMD1	-0.432318	9.74392	11.9716	0.0344964	0.896225
RSPO3	RSPO3	-0.431381	10.0207	6.04537	0.0160534	0.705966
RDH13	RDH13	-0.430862	9.76019	6.8537	0.0802506	0.924405
ENSCSAG00000003804	ENSCSAG00000003804	0.430327	10.0583	6.27853	0.0578004	0.924405
DR1	DR1	-0.430308	9.77939	5.97829	0.0804244	0.924405
UBAP2	UBAP2	0.430015	9.81231	5.53889	0.0660527	0.924405
APOBEC3G	APOBEC3G	-0.429323	9.80824	3.45833	0.157161	0.947998
SRP72	SRP72	-0.429023	9.82211	5.50458	0.0611018	0.924405
ESF1	ESF1	0.429007	9.82009	6.09599	0.0489159	0.924405
ENSCSAG00000001902	ENSCSAG00000001902	0.428382	9.93851	6.53377	0.0234095	0.790388
GLOD4	GLOD4	-0.427763	9.82313	4.69574	0.0864816	0.924405
RNASEH2A	RNASEH2A	0.426987	9.90522	4.10865	0.0970012	0.924405
CDK5RAP3	CDK5RAP3	0.426901	9.80552	5.44774	0.0782847	0.924405
MKRN2	MKRN2	0.426881	9.76264	7.23524	0.0681184	0.924405
ENSCSAG00000019126	ENSCSAG00000019126	0.426853	9.87339	4.68441	0.0721005	0.924405
PNPT1	PNPT1	0.426562	9.83051	5.60854	0.0607928	0.924405
HELQ	HELQ	0.424896	9.73965	6.60986	0.13077	0.924405
B4GALNT2	B4GALNT2	0.424884	9.76159	6.79292	0.0753996	0.924405
SLC39A7	SLC39A7	-0.424649	9.7839	6.19498	0.0699348	0.924405
ENSCSAG00000000533	ENSCSAG00000000533	0.424301	9.74037	9.25164	0.0647903	0.924405
CALD1	CALD1	-0.423034	9.90934	5.10636	0.046269	0.924405
TMEM230	TMEM230	-0.422825	9.77696	8.21653	0.0413598	0.924405
HELZ	HELZ	0.42251	9.79595	6.12401	0.0621929	0.924405
ENSCSAG00000002311	ENSCSAG00000002311	0.421615	10.116	7.69319	0.0451917	0.924405
CDCA2	CDCA2	0.421289	9.82581	11.9927	0.0124876	0.705966
GNB1	GNB1	0.421226	9.7693	6.37654	0.0769882	0.924405
ENSCSAG00000008555	ENSCSAG00000008555	-0.42103	9.76475	6.35592	0.0896986	0.924405
LATS1	LATS1	-0.42062	9.75349	6.70458	0.0907971	0.924405
MRPS27	MRPS27	-0.420441	9.75737	7.03122	0.0772067	0.924405
WDYHV1	WDYHV1	-0.420439	9.75667	7.69669	0.0688014	0.924405
CDK16	CDK16	0.420197	9.75631	7.43582	0.0711493	0.924405
DHX30	DHX30	-0.419918	9.77522	6.0315	0.0810636	0.924405
ABITRAM	ABITRAM	-0.419397	9.74143	9.61381	0.0596652	0.924405
NET1	NET1	0.419361	9.82716	4.68656	0.0795322	0.924405
OARD1	OARD1	0.419255	9.75984	4.62159	0.150783	0.937143
SCLT1	SCLT1	-0.41865	9.80143	5.45632	0.0757472	0.924405
PYCR3	PYCR3	0.418571	9.78043	7.67778	0.0468993	0.924405
FNDC3B	FNDC3B	0.418523	9.87728	5.30174	0.0475683	0.924405
RNF128	RNF128	0.418381	9.93511	4.85518	0.050105	0.924405
USP14	USP14	-0.418049	9.91219	4.55529	0.0732145	0.924405
STUB1	STUB1	0.417983	10.0215	5.11284	0.0651774	0.924405
CD70	CD70	0.417765	9.78528	5.42605	0.0853589	0.924405
TNS3	TNS3	0.41743	9.80858	5.37033	0.071512	0.924405
CLDN10	CLDN10	-0.415696	9.82413	7.04429	0.0362494	0.896225
MYO1C	MYO1C	-0.415048	9.81435	4.72808	0.0896627	0.924405
GCC2	GCC2	-0.41476	9.85046	6.15582	0.0382682	0.914958
LAMP1	LAMP1	0.414532	9.81265	5.04911	0.0780967	0.924405
ATP6V1B2	ATP6V1B2	0.414469	9.84384	4.37832	0.084875	0.924405
DNAJC19	DNAJC19	0.414405	9.91409	5.36462	0.0550432	0.924405
BNIP2	BNIP2	-0.413376	9.77731	6.05271	0.0801452	0.924405
UBE2J2	UBE2J2	0.412345	9.79903	5.83615	0.0674223	0.924405
FBXW7	FBXW7	0.411864	9.72424	11.1448	0.0836776	0.924405
GRINA	GRINA	-0.411215	9.76229	6.10599	0.093364	0.924405
H2AC6	H2AC6	0.41084	9.96561	4.91631	0.0281788	0.866369
ENSCSAG00000019508	ENSCSAG00000019508	0.409966	9.72999	11.6773	0.0586906	0.924405
SEC13	SEC13	-0.40948	9.97957	4.35728	0.0909293	0.924405
GTF2B	GTF2B	-0.40902	9.84649	4.67937	0.0728597	0.924405
ENSCSAG00000007471	ENSCSAG00000007471	-0.408968	9.86785	3.93538	0.0859059	0.924405
PSMF1	PSMF1	0.408679	9.83985	4.64393	0.0784835	0.924405
NT5C3B	NT5C3B	-0.40862	9.93977	4.62359	0.0677146	0.924405
PTPN1	PTPN1	-0.407319	9.82548	4.60778	0.0843818	0.924405
CXXC1	CXXC1	0.407201	9.78735	5.99118	0.071581	0.924405
LONP1	LONP1	0.406519	9.84118	4.49751	0.0819988	0.924405
ANKLE2	ANKLE2	-0.406393	9.75666	8.00703	0.0644254	0.924405
ECPAS	ECPAS	-0.406059	9.81604	4.43572	0.0985964	0.924405
PI4KB	PI4KB	-0.40585	9.73894	7.28499	0.107092	0.924405
MRPL15	MRPL15	0.405835	10.0978	5.62363	0.0738898	0.924405
PMVK	PMVK	0.405607	9.75385	8.32834	0.0617101	0.924405
SLC25A46	SLC25A46	-0.405298	9.76054	6.43604	0.0849072	0.924405
UTP23	UTP23	0.405168	9.81773	4.63139	0.0895394	0.924405
HRAS	HRAS	-0.405156	9.75842	7.48018	0.0683478	0.924405
ZNF622	ZNF622	-0.405018	9.8238	4.60057	0.0847366	0.924405
STK3	STK3	-0.403676	9.75561	9.52265	0.0425692	0.924405
TRAPPC4	TRAPPC4	0.403617	9.80824	4.88667	0.0910238	0.924405
PEF1	PEF1	-0.403426	9.77974	5.42696	0.0939439	0.924405
ZNF7	ZNF7	-0.403118	9.74286	5.97249	0.140461	0.924913
NUP42	NUP42	-0.403104	9.75208	6.39534	0.103678	0.924405
CPSF1	CPSF1	0.402553	9.87988	4.27289	0.0801703	0.924405
ENSCSAG00000012584	ENSCSAG00000012584	0.401961	9.84881	5.75923	0.0559112	0.924405
LRP10	LRP10	0.401558	9.80586	4.92083	0.0870547	0.924405
EML4	EML4	0.40152	9.86524	4.50525	0.074332	0.924405
BAZ2B	BAZ2B	0.401469	9.75913	5.83744	0.11114	0.924405
EAF1	EAF1	0.400931	9.72856	9.93307	0.0855243	0.924405
CAV1	CAV1	0.400865	9.76194	7.47744	0.0623928	0.924405
DUSP1	DUSP1	0.400651	10.6959	9.99645	0.00159143	0.27422
ADAM15	ADAM15	0.400558	9.73965	9.52323	0.0618716	0.924405
ENSCSAG00000009895	ENSCSAG00000009895	-0.400506	10.2329	6.14239	0.0345922	0.896225
POLR1C	POLR1C	-0.400342	9.81164	5.22366	0.0756017	0.924405
FAM234A	FAM234A	-0.400069	9.79972	5.96939	0.0642625	0.924405
ARID2	ARID2	0.399527	9.72063	9.88577	0.121673	0.924405
ENSCSAG00000000238	ENSCSAG00000000238	-0.399426	9.77417	4.47346	0.132516	0.924405
MSL3	MSL3	0.39924	9.77835	5.42347	0.0977428	0.924405
COL5A2	COL5A2	0.39904	9.82649	4.3849	0.0886994	0.924405
TSEN15	TSEN15	0.398751	9.75667	7.58971	0.069262	0.924405
ENSCSAG00000008434	ENSCSAG00000008434	0.398448	10.0728	6.79582	0.0348787	0.896225
PFKL	PFKL	-0.398087	9.79526	5.31813	0.0866848	0.924405
PPRC1	PPRC1	0.397858	9.76895	7.38269	0.0590208	0.924405
DHX58	DHX58	0.397741	9.74321	0.478442	0.673752	0.982819
ENSCSAG00000010119	ENSCSAG00000010119	0.397739	10.0543	5.42108	0.0619775	0.924405
ENSCSAG00000008420	ENSCSAG00000008420	-0.397723	9.75208	6.7179	0.0935037	0.924405
CCNB2	CCNB2	0.39733	9.86066	6.04749	0.0635512	0.924405
ABI2	ABI2	-0.396391	9.74783	8.36593	0.0656332	0.924405
ENSCSAG00000008760	ENSCSAG00000008760	-0.396121	9.84152	4.21222	0.0916564	0.924405
U2AF2	U2AF2	-0.396099	9.8802	4.22298	0.0835395	0.924405
EIF2B4	EIF2B4	0.39609	9.8157	4.19386	0.107873	0.924405
TXNDC17	TXNDC17	-0.395988	10.0508	4.28638	0.105643	0.924405
MACF1	MACF1	0.39597	9.90044	4.74093	0.0556123	0.924405
ENSCSAG00000000395	ENSCSAG00000000395	0.395487	11.0525	5.55982	0.0352665	0.896225
TIPRL	TIPRL	0.395129	9.81265	5.3337	0.0736902	0.924405
IFIT2	IFIT2	0.394796	9.81674	4.02992	0.0582174	0.924405
MGST3	MGST3	0.394789	10.8736	9.86654	0.0202307	0.737904
ENSCSAG00000018092	ENSCSAG00000018092	0.394574	10.2364	7.50461	0.0518202	0.924405
CLK1	CLK1	-0.394555	9.73322	10.1125	0.0989861	0.924405
PIH1D1	PIH1D1	0.394442	9.9014	4.02218	0.0942106	0.924405
ABHD16A	ABHD16A	-0.394391	9.77592	7.26298	0.0550895	0.924405
CCDC88A	CCDC88A	-0.39358	9.88504	4.12424	0.0865364	0.924405
USP39	USP39	0.393277	9.81908	4.8337	0.0832389	0.924405
PIK3C3	PIK3C3	-0.39282	9.78355	4.78251	0.10766	0.924405
ENO3	ENO3	0.392816	11.2564	8.35727	0.00438133	0.547338
ENSCSAG00000019456	ENSCSAG00000019456	0.392707	9.75983	8.01464	0.0575603	0.924405
MED8	MED8	-0.392253	9.81874	4.17889	0.106097	0.924405
DAZAP1	DAZAP1	-0.392079	10.0344	5.03343	0.0732662	0.924405
KIF23	KIF23	0.391656	9.83118	11.111	0.0161642	0.705966
ENSCSAG00000019536	ENSCSAG00000019536	0.390976	9.79389	5.17125	0.090132	0.924405
CD47	CD47	0.390829	9.77939	8.6963	0.0347791	0.896225
SUPT5H	SUPT5H	-0.390817	9.82615	6.26209	0.048559	0.924405
SART1	SART1	-0.390498	9.80211	3.98235	0.129002	0.924405
ALG2	ALG2	0.390155	9.778	4.67115	0.121497	0.924405
IFI35	IFI35	-0.389516	9.95367	1.73538	0.26862	0.965679
SLC38A2	SLC38A2	-0.389499	9.75596	5.9883	0.103749	0.924405
RNF141	RNF141	0.389372	9.76615	5.09928	0.118356	0.924405
FAF2	FAF2	0.389349	9.91567	4.75474	0.0557798	0.924405
PPP1R11	PPP1R11	0.389108	9.77592	5.38628	0.100182	0.924405
OPTN	OPTN	-0.388628	9.74925	7.07418	0.0903412	0.924405
CEP85L	CEP85L	0.388599	9.73715	3.79311	0.282802	0.969463
TTC27	TTC27	-0.38845	9.77418	5.05636	0.112721	0.924405
ENSCSAG00000019435	ENSCSAG00000019435	-0.388368	9.84815	4.15065	0.0943067	0.924405
ARF4	ARF4	0.388295	10.1378	6.32281	0.0589625	0.924405
GFER	GFER	0.388216	9.7832	4.70338	0.11247	0.924405
TET2	TET2	-0.38813	9.74001	8.23885	0.103675	0.924405
SEPTIN9	SEPTIN9	0.388104	9.763	5.42993	0.108026	0.924405
HIF1A	HIF1A	-0.388084	9.9922	4.83046	0.0439459	0.924405
SERINC2	SERINC2	-0.388078	9.81706	5.54061	0.071013	0.924405
ITPRID2	ITPRID2	-0.387927	9.82715	4.48923	0.0957494	0.924405
TSEN34	TSEN34	0.386943	9.9871	3.95125	0.109619	0.924405
SSNA1	SSNA1	-0.386744	10.0358	4.17401	0.105212	0.924405
CYSTM1	CYSTM1	-0.386528	9.94039	4.13176	0.0869695	0.924405
ENSCSAG00000019592	ENSCSAG00000019592	0.385953	10.5508	8.68406	0.0527691	0.924405
PCNT	PCNT	0.385727	9.78976	5.08237	0.0954349	0.924405
MRPS31	MRPS31	0.3854	9.79937	4.20452	0.11824	0.924405
GNAI1	GNAI1	-0.384497	9.93884	4.50653	0.058732	0.924405
ERH	ERH	0.384427	10.3325	8.95342	0.0573325	0.924405
VAT1	VAT1	-0.3842	9.88472	4.07271	0.0970287	0.924405
AASDHPPT	AASDHPPT	0.3841	9.87014	3.97313	0.0926009	0.924405
ENSCSAG00000013863	ENSCSAG00000013863	-0.384077	9.96193	4.30707	0.0838482	0.924405
UTP15	UTP15	0.384001	9.77139	4.35623	0.139264	0.924913
TIMM22	TIMM22	0.383915	9.76895	5.22191	0.109891	0.924405
ATP6AP1	ATP6AP1	0.383587	9.96378	4.70402	0.0687446	0.924405
UTRN	UTRN	0.382977	9.82481	4.3288	0.0948669	0.924405
VAMP5	VAMP5	-0.382864	9.97291	3.65928	0.102521	0.924405
GBE1	GBE1	-0.382331	9.7901	4.25495	0.121587	0.924405
TNFAIP3	TNFAIP3	0.381749	9.85805	2.75551	0.143925	0.931886
H2AW	H2AW	0.38169	9.79629	2.84828	0.180644	0.953429
BCAS2	BCAS2	0.380641	9.89469	3.96821	0.0949399	0.924405
ENSCSAG00000016361	ENSCSAG00000016361	0.380615	9.85013	4.75204	0.0786779	0.924405
NUP58	NUP58	-0.380321	9.75948	5.28635	0.122593	0.924405
ENSCSAG00000012138	ENSCSAG00000012138	0.380049	9.87469	3.84204	0.100375	0.924405
LRRC58	LRRC58	0.379796	9.73751	5.57541	0.163531	0.953429
MCM2	MCM2	-0.379432	9.77627	4.98968	0.126481	0.924405
GID8	GID8	-0.379301	9.79011	4.73229	0.104969	0.924405
ADAMTS9	ADAMTS9	0.379029	9.76894	5.06424	0.117378	0.924405
PPHLN1	PPHLN1	-0.378617	9.75983	8.06242	0.0574112	0.924405
ACE	ACE	-0.378316	9.80858	4.03415	0.118262	0.924405
MCAT	MCAT	0.37818	9.78562	5.11864	0.0962624	0.924405
MAP4K4	MAP4K4	-0.378132	9.78147	4.42936	0.122776	0.924405
ENSCSAG00000011104	ENSCSAG00000011104	-0.377939	9.89916	0.201667	0.693229	0.983202
DDX47	DDX47	-0.37767	9.77453	4.85167	0.115691	0.924405
ATF3	ATF3	0.377668	9.99099	1.8337	0.175841	0.953429
ENSCSAG00000002172	ENSCSAG00000002172	-0.377488	9.88859	3.07221	0.156943	0.947998
SEC23IP	SEC23IP	-0.377147	9.76124	5.6303	0.108432	0.924405
CD164	CD164	0.377087	9.91598	4.2633	0.0786551	0.924405
KIFC1	KIFC1	-0.377006	9.75702	1.55239	0.441396	0.977313
ENSCSAG00000011704	ENSCSAG00000011704	-0.376848	9.77696	4.65702	0.123681	0.924405
BPGM	BPGM	-0.376429	9.8211	4.63383	0.088668	0.924405
ZC3H18	ZC3H18	0.376304	9.79045	4.33595	0.120146	0.924405
BASP1	BASP1	-0.375929	9.82918	3.95198	0.108113	0.924405
GLRX3	GLRX3	-0.375578	10.0162	3.62232	0.127867	0.924405
ENSCSAG00000005219	ENSCSAG00000005219	0.375199	9.76895	5.23374	0.113789	0.924405
SELENOS	SELENOS	-0.3748	9.81976	3.89206	0.118322	0.924405
BCL2L2	BCL2L2	-0.374239	9.75526	6.13109	0.107493	0.924405
ENSCSAG00000017172	ENSCSAG00000017172	0.373984	10.102	4.97604	0.0894164	0.924405
CD44	CD44	-0.373498	9.82716	3.48439	0.12732	0.924405
PIAS4	PIAS4	0.373318	9.75561	6.48086	0.0924943	0.924405
PLOD1	PLOD1	0.373109	9.8062	5.16815	0.084957	0.924405
EIF3I	EIF3I	0.372842	10.256	7.83961	0.0609207	0.924405
MED13	MED13	0.37277	9.77661	5.29051	0.110912	0.924405
VGF	VGF	0.37261	11.4491	2.75157	0.0973123	0.924405
SMG6	SMG6	-0.372591	9.75526	5.49762	0.12115	0.924405
ELAVL1	ELAVL1	-0.372358	9.81637	4.40779	0.0986331	0.924405
DOT1L	DOT1L	-0.372017	9.75243	5.44819	0.130196	0.924405
CLCF1	CLCF1	-0.37161	9.75808	8.31913	0.0621679	0.924405
CYTH2	CYTH2	0.370674	9.7658	4.67938	0.134573	0.924405
WARS1	WARS1	0.370628	9.83619	4.349	0.0904443	0.924405
METTL22	METTL22	0.370456	9.75631	6.05025	0.102268	0.924405
TNNT1	TNNT1	0.370296	9.86784	4.00311	0.0895094	0.924405
PDGFA	PDGFA	-0.370088	9.82245	3.8689	0.119699	0.924405
GEM	GEM	0.369883	9.77313	2.27559	0.281111	0.969463
ERGIC2	ERGIC2	0.36957	9.85639	3.70325	0.11476	0.924405
HIRIP3	HIRIP3	-0.369487	9.78562	6.83153	0.0629318	0.924405
PNP	PNP	0.36924	9.95337	3.43163	0.0826345	0.924405
UGDH	UGDH	0.369153	10.0157	3.1624	0.125535	0.924405
COIL	COIL	0.369119	9.77244	4.80802	0.118005	0.924405
GATAD2B	GATAD2B	-0.369087	9.75031	5.97905	0.119162	0.924405
ZFP36	ZFP36	0.368459	9.88052	4.39925	0.0528815	0.924405
PFKM	PFKM	-0.368311	9.81164	3.71277	0.133296	0.924405
SLC35B4	SLC35B4	0.368292	9.8062	4.02357	0.120431	0.924405
ENSCSAG00000004397	ENSCSAG00000004397	-0.367976	9.7307	2.42081	0.383918	0.977313
ENSCSAG00000009364	ENSCSAG00000009364	0.367358	9.91155	3.62519	0.105798	0.924405
ACBD6	ACBD6	0.367288	9.80484	4.01108	0.119874	0.924405
CCDC127	CCDC127	0.367243	9.75208	4.24802	0.183356	0.953429
ENSCSAG00000001007	ENSCSAG00000001007	-0.366797	9.90903	3.16299	0.131383	0.924405
ACACA	ACACA	-0.365532	9.76965	4.60295	0.136301	0.924405
NDC80	NDC80	-0.365297	9.75349	1.84044	0.427877	0.977313
RBM8A	RBM8A	0.365199	10.1521	5.84095	0.0643503	0.924405
RRP15	RRP15	0.364855	9.76229	4.77934	0.136565	0.924405
ENSCSAG00000012670	ENSCSAG00000012670	0.364193	9.76019	5.17006	0.125808	0.924405
TXLNG	TXLNG	-0.364166	9.75808	4.01456	0.184313	0.953429
DDRGK1	DDRGK1	0.363576	9.88923	3.34435	0.124733	0.924405
WASHC5	WASHC5	0.363539	9.80654	4.9803	0.0856554	0.924405
ALG3	ALG3	0.363486	9.83218	4.39979	0.0936566	0.924405
HSPBP1	HSPBP1	0.363444	9.80892	5.63522	0.0729388	0.924405
NOP14	NOP14	-0.363347	9.88923	3.66909	0.104873	0.924405
ENSCSAG00000009229	ENSCSAG00000009229	-0.363309	9.76965	7.62949	0.0564667	0.924405
CCDC124	CCDC124	0.363274	9.8902	4.38606	0.0842201	0.924405
EHD4	EHD4	-0.363197	9.79698	4.01537	0.130261	0.924405
ZNF592	ZNF592	-0.363	9.75208	7.7902	0.0733357	0.924405
INF2	INF2	-0.36289	9.86361	3.7618	0.105834	0.924405
PHLDB1	PHLDB1	-0.362856	9.83786	3.32602	0.13928	0.924913
WDR45	WDR45	0.362414	9.81061	3.92733	0.122334	0.924405
ENSCSAG00000014139	ENSCSAG00000014139	0.362217	9.86033	3.85843	0.105877	0.924405
CIRBP	CIRBP	0.362089	10.1411	4.72059	0.0826484	0.924405
ENSCSAG00000010090	ENSCSAG00000010090	-0.361836	9.91093	3.60288	0.105246	0.924405
SDC4	SDC4	0.361789	9.82616	3.61002	0.118967	0.924405
ISYNA1	ISYNA1	0.361477	9.86394	3.89216	0.104612	0.924405
LZTS2	LZTS2	-0.361307	9.77104	4.47301	0.134794	0.924405
FMR1	FMR1	-0.361043	9.78632	5.01453	0.0963009	0.924405
ITFG1	ITFG1	0.360927	9.7839	4.21222	0.13033	0.924405
PTBP3	PTBP3	-0.360895	9.87534	3.44241	0.110086	0.924405
MAPRE1	MAPRE1	0.35999	9.88343	3.31697	0.122077	0.924405
TXNL4A	TXNL4A	0.359756	10.0688	4.7927	0.087606	0.924405
NDUFAF4	NDUFAF4	0.359696	9.76545	5.78259	0.102214	0.924405
CFLAR	CFLAR	0.359444	9.76124	5.14713	0.123666	0.924405
PGM1	PGM1	-0.359082	9.8004	3.94604	0.132704	0.924405
TSN	TSN	-0.359072	9.83452	3.50382	0.136595	0.924405
PIK3R1	PIK3R1	-0.358831	9.77418	4.27661	0.138587	0.924913
RGS3	RGS3	-0.358198	9.78735	3.89375	0.140631	0.924913
CA2	CA2	-0.357858	9.798	4.93593	0.093615	0.924405
ISCU	ISCU	0.357677	9.84351	3.74451	0.117929	0.924405
SRSF5	SRSF5	-0.357086	9.86066	3.52451	0.117414	0.924405
HYOU1	HYOU1	0.356614	9.78804	4.51288	0.122787	0.924405
SVIP	SVIP	0.35619	9.85277	4.20993	0.0985884	0.924405
GOLT1B	GOLT1B	0.356184	9.75878	5.16071	0.128968	0.924405
SNW1	SNW1	-0.35609	9.84815	3.27945	0.13642	0.924405
ENSCSAG00000014769	ENSCSAG00000014769	-0.356022	10.1736	3.21529	0.0898754	0.924405
KIF1A	KIF1A	-0.355884	9.76019	4.76009	0.139049	0.924913
SECISBP2L	SECISBP2L	-0.355763	9.78147	4.39156	0.129245	0.924405
TTF1	TTF1	0.3557	9.84748	4.96937	0.0748001	0.924405
EIF3L	EIF3L	0.355498	9.79045	4.52797	0.112953	0.924405
CCNB1	CCNB1	0.355439	9.99816	5.27181	0.0595854	0.924405
SYAP1	SYAP1	0.355425	9.75525	3.91598	0.194054	0.955585
STX5	STX5	0.355287	9.76194	4.93306	0.130642	0.924405
SMAD3	SMAD3	0.3551	9.73787	6.78419	0.12389	0.924405
OSTM1	OSTM1	0.354852	9.75208	4.34757	0.171532	0.953429
ENSCSAG00000018274	ENSCSAG00000018274	-0.354681	9.83352	3.31054	0.141315	0.926708
SUMO3	SUMO3	-0.354572	9.81062	4.82847	0.0959729	0.924405
RALY	RALY	0.354351	9.88858	3.54044	0.110044	0.924405
SART3	SART3	-0.354234	9.75772	4.83586	0.144158	0.931886
PPCS	PPCS	0.354158	9.79458	4.38834	0.117585	0.924405
PPAN	PPAN	0.353765	9.88569	3.53109	0.111185	0.924405
ENSCSAG00000006224	ENSCSAG00000006224	0.353515	10.1196	4.87881	0.0918308	0.924405
LMNB1	LMNB1	-0.353155	9.90394	3.82684	0.120049	0.924405
ENSCSAG00000016120	ENSCSAG00000016120	0.352991	9.86525	4.17831	0.0983651	0.924405
SLC50A1	SLC50A1	-0.352857	9.82783	3.54876	0.1373	0.924913
HP1BP3	HP1BP3	-0.35263	9.84318	3.56029	0.124759	0.924405
CPNE1	CPNE1	-0.352508	9.89725	3.35141	0.116992	0.924405
PLEKHH2	PLEKHH2	-0.351943	9.91818	2.98108	0.12365	0.924405
ALG5	ALG5	0.350739	9.81198	3.44899	0.149766	0.935411
PMPCB	PMPCB	-0.350594	9.98469	3.61791	0.110417	0.924405
RALGAPA1	RALGAPA1	-0.35055	9.763	4.87902	0.132485	0.924405
RRP1	RRP1	0.350518	9.78804	4.18147	0.131328	0.924405
ENSCSAG00000004975	ENSCSAG00000004975	0.350184	9.77	4.36257	0.144025	0.931886
VRK1	VRK1	0.350122	9.79835	4.54923	0.114802	0.924405
ENSCSAG00000015802	ENSCSAG00000015802	0.35004	9.75913	4.70661	0.142598	0.931886
ENSCSAG00000002626	ENSCSAG00000002626	-0.349803	9.88762	3.28281	0.134411	0.924405
CYRIB	CYRIB	-0.349731	9.88085	3.34226	0.122007	0.924405
ERRFI1	ERRFI1	-0.349722	9.77174	3.04203	0.216902	0.961261
SNX29	SNX29	0.349058	9.7665	5.28773	0.112552	0.924405
SMCHD1	SMCHD1	0.349014	9.86394	3.35045	0.125789	0.924405
MRS2	MRS2	0.348881	9.78562	4.10847	0.136325	0.924405
WRAP73	WRAP73	-0.348582	9.77383	4.19084	0.144056	0.931886
XPNPEP1	XPNPEP1	0.348113	9.76054	4.15391	0.171122	0.953429
CHID1	CHID1	-0.3481	9.77209	5.01586	0.116056	0.924405
TMED2	TMED2	-0.348057	10.0355	3.7806	0.113518	0.924405
SPRYD4	SPRYD4	0.347975	9.74818	4.72935	0.170946	0.953429
ENSCSAG00000016748	ENSCSAG00000016748	-0.347967	9.80211	3.56088	0.145278	0.931886
CEP350	CEP350	-0.347947	9.79355	4.14099	0.127464	0.924405
TM7SF2	TM7SF2	-0.347826	9.83619	2.78806	0.178191	0.953429
ETAA1	ETAA1	-0.347698	9.75066	4.31828	0.178499	0.953429
WBP1	WBP1	-0.347452	9.81299	4.00266	0.121242	0.924405
FAM107B	FAM107B	-0.347086	9.88601	3.12794	0.121578	0.924405
NAMPT	NAMPT	-0.346937	9.75066	6.66782	0.0977664	0.924405
GALK2	GALK2	0.346907	9.79492	3.67398	0.144476	0.931886
BSDC1	BSDC1	0.346759	9.75667	4.47664	0.158193	0.948722
TMA16	TMA16	-0.346528	9.73465	9.13603	0.0793159	0.924405
APPL1	APPL1	-0.346282	9.82917	3.08131	0.159716	0.949598
ENSCSAG00000010831	ENSCSAG00000010831	-0.345938	9.76194	4.46862	0.150192	0.935795
IGHMBP2	IGHMBP2	-0.345227	9.75913	4.52577	0.152544	0.940021
ENSCSAG00000005857	ENSCSAG00000005857	-0.345081	9.76194	4.84585	0.13488	0.924405
PMS2	PMS2	-0.344707	9.74286	4.84027	0.175059	0.953429
SERPINB1	SERPINB1	-0.344486	9.82917	4.00822	0.112903	0.924405
PHKB	PHKB	-0.343637	9.76124	4.26511	0.161391	0.951749
NUAK1	NUAK1	-0.343543	9.79971	1.16552	0.417785	0.977313
FKBP8	FKBP8	0.343385	9.95643	3.26787	0.123643	0.924405
AURKA	AURKA	0.343318	9.78389	13.0809	0.0194937	0.724855
COL4A1	COL4A1	-0.342459	10.1283	2.13122	0.14448	0.931886
COG3	COG3	-0.342347	9.75137	6.697	0.100394	0.924405
HNRNPUL1	HNRNPUL1	-0.342319	9.9068	3.37233	0.109743	0.924405
RNF40	RNF40	0.342061	9.75983	4.80964	0.140046	0.924913
FARSB	FARSB	-0.341751	9.79526	4.82715	0.101481	0.924405
TXNDC12	TXNDC12	0.341405	9.82749	7.33958	0.0365191	0.896225
PML	PML	0.341392	9.81164	2.12263	0.262892	0.964839
ENSCSAG00000011893	ENSCSAG00000011893	-0.341219	9.81976	3.46891	0.139406	0.924913
ETS1	ETS1	-0.341111	9.79389	3.45893	0.15935	0.949598
DDX54	DDX54	-0.341108	9.82346	3.65297	0.131447	0.924405
PSAP	PSAP	-0.341027	10.2718	3.21122	0.0983312	0.924405
B4GALT4	B4GALT4	-0.340828	9.76615	6.96562	0.0703451	0.924405
MYO6	MYO6	0.340747	9.78873	3.53335	0.161513	0.951749
SQSTM1	SQSTM1	0.340406	11.0992	10.233	0.00140062	0.259218
DCUN1D5	DCUN1D5	-0.340383	9.96683	3.06637	0.134176	0.924405
AMMECR1	AMMECR1	-0.340351	9.77174	3.0048	0.231486	0.964839
LPIN1	LPIN1	-0.340267	9.83685	3.00694	0.152827	0.940021
TUT7	TUT7	-0.340093	9.7325	4.85368	0.211005	0.959879
ARFIP1	ARFIP1	0.339815	9.76405	4.38976	0.148659	0.934177
HSPE1-MOB4	HSPE1-MOB4	0.339765	9.85803	3.13054	0.140856	0.924913
ADGRG1	ADGRG1	0.339643	9.87437	3.25118	0.121544	0.924405
ENSCSAG00000006943	ENSCSAG00000006943	-0.33919	9.93074	3.14523	0.126268	0.924405
RNF213	RNF213	0.338985	10.0083	2.83462	0.117114	0.924405
GPATCH11	GPATCH11	0.338971	9.74143	8.60157	0.0718764	0.924405
CCDC50	CCDC50	-0.338944	9.95214	3.50705	0.0986444	0.924405
ENSCSAG00000013394	ENSCSAG00000013394	-0.338941	9.88634	2.63411	0.181156	0.953429
ARHGAP5	ARHGAP5	0.338455	9.76335	6.26675	0.0929958	0.924405
SURF1	SURF1	0.338421	9.89019	3.1038	0.130292	0.924405
TMEM147	TMEM147	0.338354	10.0903	4.26201	0.10711	0.924405
TMEM243	TMEM243	0.338126	9.76019	2.98042	0.250961	0.964839
GIGYF2	GIGYF2	0.338073	9.80245	3.52326	0.148329	0.934177
ZFYVE21	ZFYVE21	-0.338021	9.83852	2.85792	0.179831	0.953429
UPF2	UPF2	-0.338012	9.73787	7.23624	0.109414	0.924405
NCBP1	NCBP1	-0.338009	9.78286	4.11172	0.141905	0.929357
SPPL2A	SPPL2A	-0.337893	9.80245	3.169	0.16983	0.953429
ENSCSAG00000002775	ENSCSAG00000002775	0.337531	12.1429	10.1213	0.00148765	0.265493
ENSCSAG00000015165	ENSCSAG00000015165	-0.337473	9.83118	3.24318	0.145691	0.931886
ATP6V0B	ATP6V0B	-0.337473	10.0041	3.56379	0.103352	0.924405
PPFIA1	PPFIA1	-0.337152	9.80279	4.96326	0.0926216	0.924405
JMJD4	JMJD4	0.337137	9.7787	3.19467	0.199582	0.955585
LMBRD1	LMBRD1	0.337068	9.75843	5.32036	0.123154	0.924405
ZC3H14	ZC3H14	0.336698	9.83519	3.20933	0.145404	0.931886
UCHL5	UCHL5	0.336379	9.85804	3.46683	0.12612	0.924405
PLAUR	PLAUR	0.335859	9.80109	3.22617	0.164145	0.953429
ENSCSAG00000006701	ENSCSAG00000006701	-0.335635	9.81604	2.94373	0.18164	0.953429
SLC4A1AP	SLC4A1AP	0.335558	9.92855	3.38232	0.109123	0.924405
RELCH	RELCH	-0.33547	9.77627	5.56694	0.0924074	0.924405
NSMCE4A	NSMCE4A	0.335441	9.85902	2.05492	0.246716	0.964839
POP7	POP7	0.335399	9.97564	3.80832	0.108485	0.924405
EIF2D	EIF2D	-0.335256	9.77453	3.54896	0.180695	0.953429
ACADVL	ACADVL	0.33521	9.82582	3.0811	0.164969	0.953429
SBDS	SBDS	0.334907	9.98017	3.0975	0.135937	0.924405
BMF	BMF	0.33475	9.7542	4.00551	0.19675	0.955585
MAGT1	MAGT1	-0.334711	9.76089	4.20434	0.167156	0.953429
MCM3	MCM3	0.334316	9.93666	4.13691	0.119844	0.924405
UBE2R2	UBE2R2	0.333962	9.81976	4.23223	0.101492	0.924405
IVD	IVD	0.333706	9.75913	4.31849	0.160961	0.951385
DOCK7	DOCK7	-0.333546	9.74783	4.35621	0.187745	0.955585
SARNP	SARNP	-0.333237	9.8873	3.50121	0.120796	0.924405
SCAMP4	SCAMP4	0.333225	9.77244	3.75602	0.169615	0.953429
RIF1	RIF1	0.333042	9.85869	3.17679	0.136709	0.924405
PRDX1	PRDX1	0.333038	11.5686	8.77914	0.0173876	0.721404
TAF3	TAF3	0.332885	9.74463	4.70467	0.179456	0.953429
ENSCSAG00000015239	ENSCSAG00000015239	-0.332496	9.77383	4.59568	0.13253	0.924405
UQCC2	UQCC2	-0.332425	9.94596	2.694	0.17593	0.953429
SOCS5	SOCS5	0.332393	9.75384	4.39902	0.170932	0.953429
ENSCSAG00000007977	ENSCSAG00000007977	-0.332194	9.76405	5.18437	0.118644	0.924405
ENSCSAG00000009837	ENSCSAG00000009837	0.331873	10.1518	4.72376	0.108725	0.924405
KRAS	KRAS	0.331789	9.82279	2.77411	0.182698	0.953429
EPCAM	EPCAM	0.331421	9.9922	1.96748	0.256927	0.964839
GTF2F2	GTF2F2	0.331394	9.8211	3.56447	0.132733	0.924405
AMOTL2	AMOTL2	0.331032	10.0329	4.99889	0.0365879	0.896225
ZBTB6	ZBTB6	0.330661	9.7637	4.01285	0.172805	0.953429
ZNF503	ZNF503	-0.330469	9.95029	3.61409	0.0709508	0.924405
PPCDC	PPCDC	0.330462	9.73929	5.83776	0.146276	0.931886
ARNTL2	ARNTL2	-0.330186	9.7496	4.22796	0.188476	0.955585
TRIM28	TRIM28	-0.329882	9.81028	2.84111	0.190344	0.955585
NRM	NRM	-0.329675	9.79491	3.84059	0.139648	0.924913
CNPPD1	CNPPD1	0.329565	9.78216	3.56547	0.168486	0.953429
ABHD11	ABHD11	-0.329018	9.79492	3.37051	0.170084	0.953429
GIT2	GIT2	0.328842	9.75808	5.45041	0.118654	0.924405
TPX2	TPX2	0.328786	9.93977	5.0922	0.0814576	0.924405
PHF12	PHF12	0.328511	9.74285	7.25382	0.101184	0.924405
MRPL18	MRPL18	-0.328457	9.75913	5.01509	0.139863	0.924913
ZMYND11	ZMYND11	-0.328297	9.75278	4.81417	0.15285	0.940021
CSDE1	CSDE1	0.328207	9.97018	2.87108	0.145235	0.931886
RBM42	RBM42	0.328018	9.89212	3.30294	0.133656	0.924405
ERG28	ERG28	-0.327723	9.80858	3.36267	0.164405	0.953429
ENSCSAG00000000170	ENSCSAG00000000170	-0.327539	9.80926	1.26129	0.393806	0.977313
RIPOR1	RIPOR1	-0.327208	9.8096	3.71297	0.135895	0.924405
FAM214A	FAM214A	0.327155	9.72387	0.113742	0.873312	0.997661
ENSCSAG00000010683	ENSCSAG00000010683	0.327017	9.83386	2.91746	0.169092	0.953429
KMT2C	KMT2C	-0.32659	9.85409	3.37507	0.136206	0.924405
DNAJC1	DNAJC1	-0.326513	9.78182	3.9965	0.14764	0.933871
PDXK	PDXK	-0.32648	9.84218	4.33553	0.098537	0.924405
RBCK1	RBCK1	0.326429	9.79492	3.37102	0.164237	0.953429
RHOT2	RHOT2	-0.326233	9.77035	3.45291	0.190035	0.955585
MVB12A	MVB12A	0.326013	9.83118	2.89738	0.172811	0.953429
PABPN1	PABPN1	-0.325793	9.82582	3.19873	0.152939	0.940021
APBB2	APBB2	0.325623	9.72351	4.77168	0.262045	0.964839
ELL2	ELL2	-0.325586	9.76089	3.82111	0.189642	0.955585
NUP37	NUP37	0.325584	9.79492	4.33995	0.127025	0.924405
UTP20	UTP20	-0.325473	9.81232	3.12773	0.169518	0.953429
CLDND1	CLDND1	0.325415	9.87761	2.62611	0.172886	0.953429
ABCB10	ABCB10	-0.325315	9.76194	3.97472	0.175383	0.953429
TIMM17B	TIMM17B	0.324899	9.84118	3.82802	0.11619	0.924405
IDE	IDE	0.324599	9.82682	3.12312	0.157523	0.948367
ENSCSAG00000002303	ENSCSAG00000002303	-0.324448	9.77591	3.8538	0.160753	0.951385
KATNBL1	KATNBL1	-0.324417	9.74996	6.57766	0.100747	0.924405
BNIP3L	BNIP3L	0.32413	9.89565	2.13766	0.221247	0.961261
RAD23B	RAD23B	-0.323426	9.98318	2.74283	0.162007	0.952413
PWWP2A	PWWP2A	-0.323294	9.7693	4.40253	0.147346	0.933871
RIOK1	RIOK1	0.323069	9.77104	3.67981	0.176765	0.953429
NFX1	NFX1	-0.322996	9.77209	3.58773	0.183179	0.953429
ENSCSAG00000016314	ENSCSAG00000016314	0.322717	9.76895	2.76187	0.253438	0.964839
PTPMT1	PTPMT1	-0.322552	10.0379	3.42211	0.120195	0.924405
NDUFS1	NDUFS1	0.322343	9.85508	2.30756	0.213971	0.961261
ALKBH3	ALKBH3	0.322214	9.7908	3.11588	0.187038	0.955585
SCG5	SCG5	0.322159	9.89019	3.10108	0.137847	0.924913
FADS1	FADS1	0.321794	9.96805	3.20448	0.127762	0.924405
UQCRFS1	UQCRFS1	0.321593	10.1091	4.19847	0.122702	0.924405
SCP2	SCP2	0.321405	9.85178	1.98235	0.260109	0.964839
CDKN2C	CDKN2C	0.321405	9.75596	4.66459	0.151237	0.9388
WDR3	WDR3	-0.321329	9.74889	6.53879	0.107789	0.924405
CD68	CD68	-0.321054	9.79834	2.74113	0.211637	0.959879
ZFAND5	ZFAND5	0.320891	10.0677	4.20631	0.0466625	0.924405
CHMP4B	CHMP4B	0.32072	9.85343	2.53356	0.185466	0.955585
PRPF6	PRPF6	0.320514	9.86948	3.07764	0.136959	0.924842
PLAAT3	PLAAT3	0.320426	9.89884	2.52845	0.184206	0.953429
GARS1	GARS1	0.320292	9.91977	2.7148	0.157966	0.948722
CWC27	CWC27	0.320199	9.76334	3.70559	0.189157	0.955585
MAPK8IP3	MAPK8IP3	-0.320035	9.72963	10.6179	0.0759342	0.924405
KAT6A	KAT6A	0.320032	9.72856	3.40476	0.317921	0.975962
CANT1	CANT1	0.319918	9.79834	3.14008	0.175013	0.953429
BLMH	BLMH	0.319868	9.88504	2.79092	0.154329	0.947218
TRIO	TRIO	0.319845	9.73822	3.78	0.247041	0.964839
TRIAP1	TRIAP1	-0.319179	9.81198	2.4157	0.231635	0.964839
TCEAL1	TCEAL1	-0.3191	9.75948	5.43184	0.118055	0.924405
ENSCSAG00000007502	ENSCSAG00000007502	-0.319007	9.73751	0.593072	0.651576	0.982212
GPS2	GPS2	0.318941	9.82883	2.65216	0.189519	0.955585
UBAP1	UBAP1	0.31855	9.78217	3.23117	0.18688	0.955585
MVP	MVP	-0.318502	9.83385	3.0083	0.169278	0.953429
NBEAL1	NBEAL1	-0.318439	9.75913	3.77967	0.189277	0.955585
ENSCSAG00000007701	ENSCSAG00000007701	0.318274	9.89948	6.12618	0.0599527	0.924405
R3HDM1	R3HDM1	0.31804	9.77348	3.51976	0.183396	0.953429
RAB6A	RAB6A	-0.31752	9.85738	2.82406	0.158771	0.949016
LRCH3	LRCH3	-0.317418	9.73822	2.97853	0.303562	0.972684
MTIF2	MTIF2	-0.317145	9.78527	3.17314	0.187754	0.955585
CHMP1A	CHMP1A	-0.316971	9.79663	2.90003	0.198642	0.955585
STIM1	STIM1	-0.316704	9.75455	4.45953	0.1661	0.953429
NCBP2	NCBP2	-0.316495	9.83919	3.29914	0.14832	0.934177
S100A16	S100A16	-0.316402	10.6391	7.30836	0.0706313	0.924405
TIMP1	TIMP1	-0.316383	10.0589	2.98718	0.176335	0.953429
DDB2	DDB2	0.316278	9.79389	2.80105	0.209655	0.959879
PUM2	PUM2	-0.316224	9.79423	3.54966	0.15617	0.947492
GSN	GSN	-0.316197	9.80177	4.07395	0.133922	0.924405
TRA2A	TRA2A	0.316016	9.80006	2.99119	0.185895	0.955585
NXF1	NXF1	0.315888	9.76405	3.81777	0.17836	0.953429
AARS1	AARS1	-0.315797	9.79252	3.02282	0.19126	0.955585
ENSCSAG00000008166	ENSCSAG00000008166	0.315773	9.78907	5.18479	0.0923861	0.924405
VIRMA	VIRMA	0.315495	9.86132	2.95934	0.14881	0.934177
BCCIP	BCCIP	-0.315311	10.0332	2.81427	0.171073	0.953429
COPS7A	COPS7A	-0.31517	9.7672	3.43118	0.201961	0.957061
USF2	USF2	-0.315119	9.7672	3.98911	0.169691	0.953429
ANAPC16	ANAPC16	0.315032	9.82144	2.2018	0.245188	0.964839
RSL1D1	RSL1D1	0.314968	10.1411	4.4097	0.0869395	0.924405
TMEM30A	TMEM30A	-0.314818	9.79045	2.95943	0.199674	0.955585
AQR	AQR	0.314711	9.778	2.937	0.217532	0.961261
ENSCSAG00000000708	ENSCSAG00000000708	-0.314689	9.78043	2.28513	0.278253	0.969463
GPAA1	GPAA1	-0.314658	9.97473	2.94119	0.140015	0.924913
THOP1	THOP1	0.314531	9.77974	3.59044	0.170207	0.953429
KNL1	KNL1	0.314458	9.74463	7.81193	0.0960321	0.924405
HTATIP2	HTATIP2	-0.314159	9.83686	2.53354	0.201127	0.956264
ENSCSAG00000009328	ENSCSAG00000009328	-0.313608	9.75137	3.32929	0.23765	0.964839
ZFYVE26	ZFYVE26	0.313464	9.72062	2.16542	0.460736	0.978343
ENSCSAG00000001053	ENSCSAG00000001053	-0.313194	9.84881	2.29037	0.215589	0.961261
ECHDC1	ECHDC1	-0.313017	9.88343	2.3505	0.205555	0.957061
TCF4	TCF4	-0.312867	9.73608	4.53119	0.209259	0.959879
GUCD1	GUCD1	-0.312739	9.75031	4.40598	0.181525	0.953429
LRRC24	LRRC24	0.312546	9.81806	2.90404	0.176466	0.953429
ENSCSAG00000011860	ENSCSAG00000011860	0.312282	9.84815	2.53691	0.20162	0.957061
ARID5B	ARID5B	0.312267	9.95213	4.03895	0.0574759	0.924405
GFM1	GFM1	-0.312056	9.84749	2.61933	0.190538	0.955585
EIF4A2	EIF4A2	-0.311944	9.86263	3.54263	0.110794	0.924405
RAI14	RAI14	-0.311809	9.8062	3.45897	0.155872	0.947492
ANAPC1	ANAPC1	0.311779	9.79492	2.99601	0.194179	0.955585
GATAD2A	GATAD2A	-0.311776	9.75772	6.21983	0.0999055	0.924405
COQ6	COQ6	0.31162	9.81265	2.77595	0.193865	0.955585
MCM7	MCM7	0.311397	10.2575	4.60026	0.115685	0.924405
ENSCSAG00000018928	ENSCSAG00000018928	-0.311373	9.82883	2.50083	0.210194	0.959879
CLDN4	CLDN4	0.311277	10.2247	3.27173	0.0706301	0.924405
CNOT7	CNOT7	-0.311276	9.8113	2.7589	0.194423	0.955585
ENSCSAG00000019086	ENSCSAG00000019086	-0.311238	9.81603	3.27488	0.138645	0.924913
S100A4	S100A4	0.311165	11.9834	6.90288	0.00867008	0.678106
PRPF4B	PRPF4B	-0.31115	9.9298	2.95204	0.125721	0.924405
CLNS1A	CLNS1A	0.310676	10.0549	3.66357	0.132854	0.924405
FRMD4B	FRMD4B	-0.310074	9.89628	3.63014	0.0982006	0.924405
EBAG9	EBAG9	0.309605	9.7693	3.47358	0.191061	0.955585
UNC50	UNC50	-0.309349	9.83852	3.29927	0.146407	0.931886
TOMM7	TOMM7	0.309129	9.8844	2.81424	0.163457	0.953429
ENSCSAG00000006043	ENSCSAG00000006043	0.309044	9.75384	5.03137	0.144097	0.931886
PKN2	PKN2	0.308943	9.82278	2.98166	0.165194	0.953429
GULP1	GULP1	0.30856	9.75808	3.67677	0.198613	0.955585
HEBP2	HEBP2	0.308449	9.87891	2.39456	0.200437	0.955711
TGM2	TGM2	-0.308176	9.79114	5.29435	0.0899488	0.924405
CDK17	CDK17	-0.308159	9.72568	1.91458	0.460919	0.978343
ARL16	ARL16	0.308068	9.76615	3.38493	0.199312	0.955585
POP5	POP5	-0.307986	10.0221	2.95904	0.155058	0.947492
ENSCSAG00000005255	ENSCSAG00000005255	-0.307935	9.778	3.1712	0.199306	0.955585
HMGA1	HMGA1	-0.307844	10.226	3.86746	0.12966	0.924405
ENSCSAG00000013205	ENSCSAG00000013205	0.307665	10.7913	7.1511	0.0142445	0.705966
SYNE1	SYNE1	0.307533	9.74249	4.3414	0.198932	0.955585
PLA2R1	PLA2R1	0.307479	9.77139	2.63988	0.254074	0.964839
ATP5PB	ATP5PB	0.307176	10.2011	4.54837	0.130791	0.924405
ITM2C	ITM2C	-0.307134	9.78735	6.22327	0.0718583	0.924405
USP46	USP46	-0.307095	9.73107	6.78475	0.140617	0.924913
TFE3	TFE3	0.307083	9.74001	5.06517	0.1743	0.953429
CAND1	CAND1	0.30708	9.82413	2.71297	0.187949	0.955585
BTG1	BTG1	0.306931	9.76475	3.45445	0.199541	0.955585
TES	TES	0.306687	9.80347	2.5751	0.221844	0.961261
CPSF7	CPSF7	-0.306523	9.7679	5.16141	0.120044	0.924405
ENSCSAG00000011492	ENSCSAG00000011492	-0.306452	9.92448	4.8632	0.0704055	0.924405
UBR5	UBR5	0.306387	9.88117	3.41108	0.111358	0.924405
MGLL	MGLL	-0.306385	10.4399	5.13946	0.0364262	0.896225
PROM2	PROM2	0.30629	9.76159	5.88075	0.112118	0.924405
TMEM106C	TMEM106C	0.306167	9.98379	4.58903	0.0825999	0.924405
NPNT	NPNT	-0.305814	9.97836	2.53508	0.136021	0.924405
KHK	KHK	-0.304952	9.7686	3.47478	0.200635	0.95574
RRP1B	RRP1B	0.304947	9.86655	2.03088	0.239592	0.964839
NDUFB10	NDUFB10	0.304828	10.3141	4.66131	0.14432	0.931886
ENSCSAG00000014810	ENSCSAG00000014810	-0.304818	10.6293	5.98697	0.0952904	0.924405
ENSCSAG00000012601	ENSCSAG00000012601	-0.304738	9.81874	2.6322	0.181337	0.953429
SLU7	SLU7	0.304645	9.75948	3.62339	0.199895	0.955585
ZNF281	ZNF281	0.304588	9.80892	3.24516	0.164604	0.953429
SNRNP27	SNRNP27	0.304578	9.77939	3.29862	0.188268	0.955585
LUC7L2	LUC7L2	-0.304563	9.86524	2.55752	0.17669	0.953429
ENSCSAG00000009444	ENSCSAG00000009444	-0.304327	9.87729	2.25618	0.20971	0.959879
PSMA7	PSMA7	0.304309	10.6191	6.22227	0.0888111	0.924405
UQCRB	UQCRB	0.304252	9.88569	2.55677	0.182596	0.953429
COA4	COA4	0.304193	9.84218	2.32864	0.213364	0.961261
TXNRD1	TXNRD1	-0.30415	9.85803	2.94282	0.167866	0.953429
SMARCC1	SMARCC1	-0.303789	9.9595	2.676	0.148677	0.934177
DHX40	DHX40	0.303651	9.77348	2.89935	0.225396	0.964839
CREB5	CREB5	0.30321	9.73751	10.861	0.0781486	0.924405
MPZL1	MPZL1	0.303163	9.84284	2.70341	0.174851	0.953429
ABCC9	ABCC9	-0.303153	9.73537	3.31498	0.287113	0.971147
NAA16	NAA16	-0.303108	9.76965	2.25874	0.294227	0.972684
BAG2	BAG2	-0.302844	9.8062	2.26404	0.249206	0.964839
PRXL2A	PRXL2A	0.302769	9.8238	2.52398	0.215108	0.961261
DLG2	DLG2	0.302764	10.2694	2.93162	0.0870119	0.924405
MRPS6	MRPS6	0.302658	10.0077	4.43295	0.0866656	0.924405
METTL9	METTL9	0.302488	10.2001	3.35439	0.120198	0.924405
ENY2	ENY2	0.302158	10.4559	5.02272	0.124988	0.924405
ARPP19	ARPP19	-0.302155	9.75208	4.03865	0.191416	0.955585
C3orf14	C3orf14	0.301661	9.80688	3.70877	0.144815	0.931886
DAP	DAP	0.301524	9.77035	4.05736	0.16298	0.953429
FRMD6	FRMD6	-0.301242	9.79834	2.61418	0.206638	0.957061
CTSZ	CTSZ	-0.301117	10.0352	3.34394	0.103818	0.924405
ISG15	ISG15	-0.301087	9.85771	17.3389	0.000110651	0.0552925
ENSCSAG00000017727	ENSCSAG00000017727	0.300946	9.84052	2.08467	0.241394	0.964839
CCDC18	CCDC18	-0.300932	9.75667	2.97354	0.269608	0.967307
TSPYL1	TSPYL1	-0.300901	9.81537	2.16263	0.251039	0.964839
ADAMTS1	ADAMTS1	0.300585	10.0171	2.72397	0.0990053	0.924405
UBE2E3	UBE2E3	0.30052	9.80415	2.06361	0.266211	0.964839
CFAP36	CFAP36	-0.300443	9.94256	2.50965	0.174083	0.953429
MRGBP	MRGBP	-0.300381	9.77731	2.83193	0.229446	0.964839
FSTL5	FSTL5	-0.299799	9.76194	3.19877	0.23792	0.964839
ENSCSAG00000017792	ENSCSAG00000017792	0.299774	10.1915	5.59987	0.0562457	0.924405
KRT10	KRT10	-0.299762	10.0168	2.38973	0.202493	0.957061
STAMBP	STAMBP	0.299698	9.80143	2.54754	0.218059	0.961261
CARS1	CARS1	-0.299379	9.76159	3.65339	0.194057	0.955585
ENSCSAG00000013178	ENSCSAG00000013178	0.299197	9.83952	2.70341	0.195434	0.955585
POLR2H	POLR2H	0.299151	9.84052	3.2257	0.148139	0.934177
TBP	TBP	-0.299141	9.81807	2.54467	0.20839	0.95945
CENPF	CENPF	0.299104	10.3835	6.08751	0.0418927	0.924405
SMPD4	SMPD4	0.298944	9.75737	3.64239	0.205503	0.957061
ZMAT3	ZMAT3	-0.298924	9.72387	5.03734	0.243268	0.964839
CDK2	CDK2	-0.298905	9.80892	2.75437	0.215346	0.961261
TMEM165	TMEM165	0.298836	9.77835	4.35456	0.136611	0.924405
ENSCSAG00000015908	ENSCSAG00000015908	-0.298739	9.8445	3.92209	0.106172	0.924405
OXA1L	OXA1L	-0.298631	10.013	2.83731	0.152276	0.940021
MAN1B1	MAN1B1	-0.298542	9.77279	2.14155	0.300915	0.972684
SLC4A2	SLC4A2	0.298416	9.80381	2.52038	0.221134	0.961261
IRF1	IRF1	-0.298161	9.86066	2.83417	0.135609	0.924405
SF1	SF1	0.29778	9.97352	3.15961	0.11235	0.924405
ARPC4	ARPC4	0.297575	9.92542	2.59517	0.164982	0.953429
BRAP	BRAP	-0.2975	9.75172	3.99959	0.193581	0.955585
HSD17B12	HSD17B12	-0.297488	9.80415	2.1968	0.253698	0.964839
GNB2	GNB2	0.297479	10.0364	3.13997	0.12834	0.924405
LAMA4	LAMA4	-0.297228	9.96408	2.74335	0.115774	0.924405
ITGB1	ITGB1	-0.297093	10.4274	4.97933	0.0743521	0.924405
MANEA	MANEA	-0.296192	9.79114	3.34232	0.173629	0.953429
LAMTOR4	LAMTOR4	0.296115	9.96317	3.08622	0.151785	0.940021
MPHOSPH10	MPHOSPH10	0.295889	9.84782	2.59222	0.182611	0.953429
UBLCP1	UBLCP1	0.295874	9.79045	2.7277	0.219861	0.961261
OSBPL10	OSBPL10	-0.295526	9.74818	3.20724	0.256517	0.964839
SLC2A1	SLC2A1	0.29514	9.77384	2.89769	0.223111	0.964067
UBE3C	UBE3C	-0.295058	9.77765	2.86866	0.221749	0.961261
PCBD2	PCBD2	-0.2946	9.80211	4.30706	0.120496	0.924405
UFSP2	UFSP2	0.294566	9.75667	3.5928	0.20684	0.957061
ILK	ILK	-0.29448	9.84218	2.66972	0.18344	0.953429
ECH1	ECH1	-0.294349	9.83118	2.44883	0.218889	0.961261
ACO2	ACO2	0.294277	9.9549	2.7754	0.156941	0.947998
EMC10	EMC10	-0.294268	9.88343	2.64512	0.186789	0.955585
SPATS2L	SPATS2L	-0.293977	9.84946	2.23073	0.219135	0.961261
LAMC1	LAMC1	0.293617	9.74996	3.76666	0.212828	0.961261
BCAR1	BCAR1	-0.293439	9.79492	1.50854	0.359686	0.977313
NFKBIZ	NFKBIZ	0.293423	9.99038	8.86285	0.0029643	0.404
DHFR	DHFR	-0.293403	9.787	1.54545	0.384181	0.977313
ENSCSAG00000015676	ENSCSAG00000015676	0.29329	9.89629	1.85386	0.256025	0.964839
ENSCSAG00000018085	ENSCSAG00000018085	0.293072	9.94658	2.57597	0.180117	0.953429
THOC2	THOC2	0.292966	9.81942	2.62492	0.198911	0.955585
CLN6	CLN6	-0.292947	9.80245	2.51722	0.224511	0.964839
IDH3B	IDH3B	0.292623	10.037	3.39796	0.149701	0.935411
SYNGR1	SYNGR1	0.292543	9.8982	2.65359	0.179305	0.953429
VPS28	VPS28	0.292514	10.2229	3.22484	0.196589	0.955585
STK35	STK35	0.292486	9.76999	1.91421	0.328083	0.977313
TMX4	TMX4	-0.292328	9.77488	3.20121	0.205433	0.957061
THOC3	THOC3	-0.292299	9.78804	3.72641	0.161071	0.951385
ZCCHC7	ZCCHC7	-0.292216	9.77174	1.69347	0.363489	0.977313
HMOX1	HMOX1	0.291982	9.79458	2.07349	0.276495	0.969463
PACSIN2	PACSIN2	0.291935	9.75102	4.42632	0.179807	0.953429
DPCD	DPCD	0.29168	9.81062	2.45104	0.232447	0.964839
NAA20	NAA20	0.291377	10.1067	3.4395	0.177551	0.953429
ENSCSAG00000011427	ENSCSAG00000011427	-0.291217	10.396	3.04207	0.192269	0.955585
DDX6	DDX6	0.290958	9.77209	2.56551	0.262396	0.964839
SESTD1	SESTD1	-0.290942	9.79182	2.93334	0.197748	0.955585
MKI67	MKI67	0.290868	10.0364	4.59044	0.0747126	0.924405
CUX1	CUX1	0.290823	9.81468	2.42757	0.218696	0.961261
KARS1	KARS1	0.290662	9.85178	2.32151	0.205752	0.957061
QDPR	QDPR	0.29065	9.98258	3.49848	0.12197	0.924405
IER3	IER3	0.290642	10.3313	4.78222	0.0288681	0.866369
MED30	MED30	0.290497	9.82413	3.03444	0.171364	0.953429
UNG	UNG	-0.290477	9.75596	5.30213	0.149671	0.935411
LDOC1	LDOC1	-0.290291	9.79801	2.251	0.267909	0.964839
ENSCSAG00000018793	ENSCSAG00000018793	0.290038	9.84484	2.02334	0.251227	0.964839
RHNO1	RHNO1	0.290031	9.84285	3.05816	0.158058	0.948722
CXADR	CXADR	-0.289944	9.92259	2.55127	0.170779	0.953429
BABAM1	BABAM1	0.289939	9.79526	1.94459	0.302548	0.972684
STAMBPL1	STAMBPL1	-0.289935	9.7693	3.66432	0.178951	0.953429
SLIRP	SLIRP	0.289725	9.89372	4.15623	0.0992293	0.924405
FOXN2	FOXN2	-0.289712	9.75278	6.87773	0.0946485	0.924405
INTS10	INTS10	-0.289574	9.78873	2.18114	0.281988	0.969463
CCDC12	CCDC12	-0.289477	9.76264	2.39579	0.291835	0.972684
PLIN2	PLIN2	0.289441	9.85408	2.79733	0.159818	0.949598
SLC39A8	SLC39A8	0.289316	9.80858	2.53223	0.216559	0.961261
HMGB2	HMGB2	0.289315	9.96256	4.13275	0.108253	0.924405
PAWR	PAWR	0.289301	10.0787	3.82187	0.0769471	0.924405
COMMD9	COMMD9	-0.289199	9.77939	2.28915	0.275574	0.969463
NCOA6	NCOA6	-0.28906	9.73071	0.300982	0.767353	0.989024
PPP2CA	PPP2CA	-0.28887	10.0643	3.57475	0.0939597	0.924405
ASL	ASL	-0.288404	9.89789	2.36185	0.193317	0.955585
SERPINE1	SERPINE1	0.288397	10.6792	2.55952	0.109786	0.924405
HERPUD1	HERPUD1	-0.288078	9.92636	2.36593	0.149272	0.935411
UBA1	UBA1	-0.287908	9.81604	2.87954	0.183544	0.953429
SUPV3L1	SUPV3L1	-0.287478	9.86623	2.35543	0.199064	0.955585
DCPS	DCPS	-0.287298	9.79903	2.52024	0.231009	0.964839
KIF2A	KIF2A	-0.287275	9.90775	2.21975	0.191056	0.955585
SEC24D	SEC24D	-0.287137	9.75667	3.21983	0.23417	0.964839
JMJD1C	JMJD1C	0.287109	9.74925	7.67757	0.0870683	0.924405
FLYWCH2	FLYWCH2	-0.287018	9.87047	3.155	0.149943	0.935411
TSC22D1	TSC22D1	-0.286607	9.78562	2.68621	0.217676	0.961261
ENSCSAG00000000124	ENSCSAG00000000124	0.286397	9.76335	2.69138	0.263116	0.964839
PHPT1	PHPT1	-0.286264	10.1652	3.75122	0.143048	0.931886
PHF14	PHF14	0.286226	9.88537	3.52905	0.109467	0.924405
SARAF	SARAF	-0.285693	9.94504	1.89674	0.23824	0.964839
RPS19BP1	RPS19BP1	-0.285651	9.79972	2.29752	0.248755	0.964839
PRMT7	PRMT7	-0.285627	9.75913	5.11909	0.132097	0.924405
WDR45B	WDR45B	0.285527	9.91662	3.37158	0.11256	0.924405
ENSCSAG00000018772	ENSCSAG00000018772	-0.285522	10.3241	6.78512	0.026333	0.838127
ATP6V1E1	ATP6V1E1	0.28545	9.77418	4.22031	0.146745	0.931886
FBXL5	FBXL5	0.285393	9.7651	1.43961	0.415176	0.977313
ZNRD2	ZNRD2	-0.285326	9.91156	2.13247	0.215551	0.961261
RAB3GAP1	RAB3GAP1	0.285188	9.79285	3.07484	0.182273	0.953429
NR3C1	NR3C1	0.285069	9.74854	3.37926	0.259331	0.964839
UBL5	UBL5	-0.285007	10.0416	3.60017	0.152763	0.940021
VAMP7	VAMP7	0.284887	9.80108	2.44731	0.229383	0.964839
DHX8	DHX8	-0.284866	9.77	2.54038	0.263572	0.964839
RNFT1	RNFT1	-0.28466	9.82648	3.03551	0.158497	0.948722
MBD3	MBD3	0.284519	9.72099	6.69443	0.181193	0.953429
WARS2	WARS2	0.284485	9.76545	2.82154	0.245843	0.964839
NSUN2	NSUN2	0.284344	9.81536	2.51709	0.21148	0.959879
CCNK	CCNK	0.284297	9.76475	3.83104	0.179105	0.953429
TMBIM1	TMBIM1	-0.284153	9.81096	2.21712	0.244396	0.964839
EIF2B2	EIF2B2	-0.283516	9.76405	3.14737	0.225155	0.964839
GNPDA1	GNPDA1	0.28349	9.80858	2.63574	0.206335	0.957061
TMEM9B	TMEM9B	-0.283216	9.75208	2.58956	0.296939	0.972684
MAN1A2	MAN1A2	-0.283075	9.81705	2.37035	0.223219	0.964067
DCBLD2	DCBLD2	-0.282981	10.3723	3.6207	0.0572052	0.924405
INTS1	INTS1	-0.2828	9.80756	2.84826	0.192388	0.955585
ENSCSAG00000000541	ENSCSAG00000000541	0.282717	10.6755	3.44687	0.165611	0.953429
COQ9	COQ9	0.282714	9.91441	2.18826	0.205892	0.957061
GLA	GLA	0.282706	9.77104	4.08426	0.15643	0.947492
XAB2	XAB2	0.282666	9.7637	3.17819	0.222892	0.964067
UBA5	UBA5	0.282342	9.81401	2.59069	0.207717	0.959301
ACOT13	ACOT13	-0.282313	9.78528	6.46398	0.0705004	0.924405
FDX1	FDX1	-0.282257	9.7368	9.42451	0.0716071	0.924405
TMEM205	TMEM205	0.282254	9.9469	2.22074	0.213207	0.961261
SEPTIN7	SEPTIN7	0.281881	10.167	3.47654	0.159639	0.949598
RHOC	RHOC	-0.281832	10.1559	3.41003	0.150559	0.936918
SF3B5	SF3B5	-0.28177	9.95336	2.16989	0.221087	0.961261
SCARB2	SCARB2	0.281601	9.82783	2.59461	0.200831	0.955766
QRSL1	QRSL1	0.281559	9.77244	2.58045	0.257331	0.964839
CRCP	CRCP	-0.281485	9.80926	2.48715	0.219199	0.961261
USB1	USB1	0.28145	9.79492	3.16592	0.1837	0.953429
BRD3	BRD3	-0.281266	9.8004	2.46174	0.229571	0.964839
RUVBL1	RUVBL1	0.28102	9.93884	4.6337	0.0822138	0.924405
TMEM222	TMEM222	-0.280998	9.79697	2.78627	0.20659	0.957061
BFAR	BFAR	0.280991	9.78389	2.49591	0.244025	0.964839
MYO9A	MYO9A	0.28093	9.76299	3.77055	0.183974	0.953429
BAX	BAX	0.280755	10.062	2.56358	0.169688	0.953429
PGRMC2	PGRMC2	-0.280545	9.7651	3.40197	0.206425	0.957061
DNM1L	DNM1L	-0.28041	9.78078	2.43024	0.25757	0.964839
IPO8	IPO8	0.280196	9.77488	2.44653	0.267755	0.964839
DUSP12	DUSP12	-0.280013	9.79766	1.78941	0.312915	0.973015
SRGAP1	SRGAP1	0.279913	9.73929	5.05491	0.178593	0.953429
TSPAN17	TSPAN17	-0.279907	9.77766	3.08573	0.208058	0.95945
NPM1	NPM1	0.279386	12.2558	7.38363	0.00663759	0.641704
SAR1B	SAR1B	0.279307	9.78321	2.74139	0.227252	0.964839
IFIH1	IFIH1	-0.279304	9.78425	16.5674	0.00116022	0.252071
LSM1	LSM1	0.279294	9.87274	2.59641	0.171134	0.953429
WASF2	WASF2	-0.279115	9.89212	2.10043	0.211684	0.959879
MRPL36	MRPL36	-0.278956	9.77835	2.8684	0.229353	0.964839
DHX29	DHX29	0.278828	9.84682	2.13716	0.22688	0.964839
LEPROTL1	LEPROTL1	-0.278734	9.85211	2.18063	0.220596	0.961261
PUM3	PUM3	-0.278256	9.787	2.42203	0.250731	0.964839
CHCHD5	CHCHD5	-0.278251	9.81299	1.45093	0.356502	0.977313
PRDX3	PRDX3	-0.278141	10.1868	2.66811	0.240406	0.964839
CWC25	CWC25	0.277994	9.79045	2.35886	0.276238	0.969463
PPM1G	PPM1G	0.277939	10.5662	8.17679	0.0395242	0.924405
ITCH	ITCH	-0.277838	9.75455	3.47618	0.221098	0.961261
ENSCSAG00000008426	ENSCSAG00000008426	-0.277785	9.75878	1.00464	0.507815	0.978343
ENSCSAG00000018298	ENSCSAG00000018298	0.277726	9.82884	2.75702	0.19666	0.955585
CHTF8	CHTF8	-0.277683	9.79148	1.88061	0.306966	0.972684
ITGA6	ITGA6	0.277549	9.78147	4.15596	0.146727	0.931886
PSMD14	PSMD14	-0.277507	9.88633	2.02449	0.231189	0.964839
PERP	PERP	-0.277386	9.90394	2.5639	0.182468	0.953429
LASP1	LASP1	-0.277295	9.96409	2.407	0.164071	0.953429
CEP95	CEP95	0.277278	9.74641	4.58437	0.193172	0.955585
PCIF1	PCIF1	0.277196	9.76054	3.12977	0.233166	0.964839
PPP1R15B	PPP1R15B	-0.277176	9.72819	2.19932	0.423438	0.977313
ZNF267	ZNF267	-0.277122	9.7282	12.7405	0.0720868	0.924405
RNF114	RNF114	0.276907	9.80858	2.12787	0.252068	0.964839
PLCE1	PLCE1	-0.276862	9.76474	2.81129	0.248153	0.964839
MXD1	MXD1	0.276818	9.72027	1.85086	0.526891	0.978343
DYM	DYM	-0.27667	9.7496	2.85859	0.278995	0.969463
MPV17	MPV17	-0.276669	9.78873	2.313	0.265648	0.964839
C8orf82	C8orf82	-0.2766	9.74392	3.32495	0.257269	0.964839
GDF15	GDF15	0.276489	10.2968	2.05087	0.152272	0.940021
THOC6	THOC6	0.276386	9.82178	1.82406	0.29214	0.972684
NUFIP2	NUFIP2	-0.275981	9.79664	2.41274	0.241054	0.964839
CD2AP	CD2AP	-0.275975	9.99847	2.58668	0.160294	0.950168
ENSCSAG00000008269	ENSCSAG00000008269	0.275901	10.1673	3.22344	0.192224	0.955585
MAP4K5	MAP4K5	0.275836	9.83018	2.41815	0.206849	0.957061
IFT52	IFT52	0.275723	9.76089	2.89197	0.248878	0.964839
SRA1	SRA1	0.275559	9.82548	2.56913	0.205523	0.957061
STT3B	STT3B	-0.275517	9.8238	2.1447	0.24267	0.964839
SMAP1	SMAP1	0.275467	9.82782	2.81166	0.178373	0.953429
PEX19	PEX19	0.275415	9.75243	6.43523	0.101401	0.924405
GDI1	GDI1	-0.275344	9.89116	2.19036	0.203593	0.957061
ENSCSAG00000016091	ENSCSAG00000016091	-0.2752	9.76335	4.06817	0.174902	0.953429
TAZ	TAZ	0.275014	9.79766	2.54823	0.224739	0.964839
LSM12	LSM12	-0.273988	9.87502	3.45914	0.117857	0.924405
R3HCC1	R3HCC1	-0.273823	9.76335	2.9669	0.236957	0.964839
NDFIP2	NDFIP2	-0.273592	10.3533	5.99272	0.0620603	0.924405
ENSCSAG00000005841	ENSCSAG00000005841	0.273582	9.8004	2.02125	0.281229	0.969463
CRK	CRK	-0.273533	9.81265	2.50873	0.2148	0.961261
BNIP1	BNIP1	-0.273455	9.75808	3.18738	0.235355	0.964839
SPG21	SPG21	-0.273408	9.96042	2.11487	0.206164	0.957061
ENSCSAG00000008710	ENSCSAG00000008710	0.273259	9.80005	3.30147	0.169273	0.953429
PHGDH	PHGDH	-0.273076	9.83886	4.42677	0.0954785	0.924405
PHF5A	PHF5A	0.273049	10.0832	3.33307	0.169049	0.953429
BRCA2	BRCA2	0.272975	9.7901	2.67449	0.230203	0.964839
TCF12	TCF12	0.272946	9.76089	3.81974	0.186808	0.955585
NME4	NME4	-0.272689	10.3072	4.53143	0.146767	0.931886
ADSS1	ADSS1	-0.272557	9.7672	4.86366	0.130743	0.924405
ENSCSAG00000006988	ENSCSAG00000006988	0.272544	9.74641	4.12946	0.199258	0.955585
MB21D2	MB21D2	-0.272515	9.73644	3.48771	0.274211	0.969463
IDH2	IDH2	-0.272324	9.91219	1.86539	0.266577	0.964839
CRY1	CRY1	-0.272193	9.76825	2.09981	0.328501	0.977313
PCGF1	PCGF1	-0.272163	9.76054	3.79693	0.191361	0.955585
RARA	RARA	0.272041	9.74499	3.29266	0.258128	0.964839
GNS	GNS	-0.271841	9.78424	2.13954	0.286163	0.969463
ENSCSAG00000009042	ENSCSAG00000009042	-0.271498	9.73679	4.19265	0.22366	0.964839
TMEM179B	TMEM179B	-0.271353	9.87891	1.82825	0.266713	0.964839
MED10	MED10	-0.27132	9.83852	2.54294	0.199254	0.955585
TUFT1	TUFT1	0.271282	9.77208	0.533281	0.635042	0.982212
CPEB4	CPEB4	-0.271236	9.72171	3.06242	0.37793	0.977313
NOP58	NOP58	-0.271041	10.0068	2.44422	0.171566	0.953429
PIGG	PIGG	-0.270864	9.75842	2.90288	0.251398	0.964839
RNPEP	RNPEP	0.270846	9.79629	1.50341	0.360183	0.977313
AP3D1	AP3D1	0.270799	9.81874	2.00031	0.257588	0.964839
FHL2	FHL2	-0.27065	10.1729	3.2148	0.0949162	0.924405
SNRNP35	SNRNP35	0.27045	9.77801	2.5488	0.253331	0.964839
SMIM30	SMIM30	-0.270402	9.78562	2.52732	0.248545	0.964839
SYNJ1	SYNJ1	0.270318	9.72243	4.8971	0.262846	0.964839
AHSA1	AHSA1	0.270209	9.85409	1.3695	0.350425	0.977313
PAX8	PAX8	-0.269942	10.1705	3.22358	0.0986452	0.924405
CRTAP	CRTAP	-0.269681	10.0939	3.5747	0.0959075	0.924405
TOPBP1	TOPBP1	-0.269656	9.80586	1.38371	0.376436	0.977313
ABCF3	ABCF3	0.26942	9.75066	2.72587	0.283776	0.969463
TERF1	TERF1	-0.269256	9.83919	2.03245	0.244512	0.964839
CD320	CD320	-0.269129	9.89533	2.85225	0.17401	0.953429
SNCG	SNCG	-0.269106	9.81162	2.76777	0.196818	0.955585
ATP6V1G1	ATP6V1G1	0.269042	10.1003	2.8995	0.158532	0.948722
CTNNB1	CTNNB1	-0.269021	9.99817	2.04166	0.239811	0.964839
ZUP1	ZUP1	-0.268916	9.76124	2.53743	0.285106	0.969463
SHMT2	SHMT2	0.268906	9.90553	1.88705	0.256105	0.964839
TMEM131	TMEM131	0.268624	9.73786	4.57367	0.204643	0.957061
NINJ1	NINJ1	-0.268408	9.83519	1.49177	0.334232	0.977313
AKAP12	AKAP12	-0.268376	9.9898	2.17954	0.168481	0.953429
PRR11	PRR11	-0.268363	9.79183	0.806835	0.536418	0.978343
POLR2D	POLR2D	0.268208	10.013	2.13683	0.218006	0.961261
LAT	LAT	0.268189	9.87631	1.84223	0.253187	0.964839
ENSCSAG00000009827	ENSCSAG00000009827	0.267879	9.9886	2.01363	0.22064	0.961261
PSMC2	PSMC2	0.267736	9.86557	2.23539	0.23064	0.964839
CDC25B	CDC25B	-0.267623	9.76615	1.88455	0.360596	0.977313
PPP1R9A	PPP1R9A	-0.267219	9.79457	2.70488	0.214772	0.961261
WBP11	WBP11	0.267056	9.84284	2.01898	0.241476	0.964839
REX1BD	REX1BD	-0.266906	9.81739	1.1535	0.407837	0.977313
ENSCSAG00000003817	ENSCSAG00000003817	-0.266906	9.91914	1.96164	0.21967	0.961261
SPNS2	SPNS2	0.266838	9.78907	2.21426	0.265036	0.964839
DDX27	DDX27	0.266494	9.81807	2.35675	0.231897	0.964839
NDUFS4	NDUFS4	-0.26639	9.8789	1.73642	0.275917	0.969463
POGLUT2	POGLUT2	0.266359	10.0139	2.00629	0.199418	0.955585
TRADD	TRADD	0.266236	9.74677	4.1148	0.202176	0.957061
TRIM24	TRIM24	-0.266224	9.74392	2.68319	0.312388	0.972785
CCAR1	CCAR1	-0.266208	10.0047	2.61197	0.155821	0.947492
SPAG5	SPAG5	0.2662	9.77279	4.75118	0.154489	0.947218
FKBP4	FKBP4	-0.2661	10.0983	2.14951	0.238475	0.964839
MCM4	MCM4	-0.266085	9.88343	1.74248	0.315096	0.973744
GINM1	GINM1	-0.265967	9.83919	2.01928	0.246867	0.964839
JPT2	JPT2	-0.265963	9.78113	3.27519	0.196361	0.955585
ENSCSAG00000007199	ENSCSAG00000007199	-0.265918	9.80347	2.03363	0.275422	0.969463
LYAR	LYAR	-0.265737	9.83586	1.6155	0.302548	0.972684
CHRAC1	CHRAC1	0.265689	9.73751	4.06072	0.236073	0.964839
HINT3	HINT3	-0.265394	9.74357	3.90453	0.219543	0.961261
D2HGDH	D2HGDH	0.265362	9.74001	3.76885	0.237819	0.964839
SEC61G	SEC61G	-0.265303	9.9549	2.39849	0.205225	0.957061
BID	BID	0.265046	9.74677	13.2	0.0183574	0.721404
ATRN	ATRN	0.265028	9.72604	10.0707	0.0934333	0.924405
WDR41	WDR41	0.264988	9.75913	2.70778	0.273522	0.969463
RANBP17	RANBP17	-0.264455	9.7325	4.03031	0.26404	0.964839
CHAC2	CHAC2	-0.264412	9.77383	2.22575	0.288298	0.971147
MRPS10	MRPS10	0.264386	9.86132	1.36933	0.33732	0.977313
PIPOX	PIPOX	0.264379	9.75772	2.72657	0.270825	0.969463
ENSCSAG00000012866	ENSCSAG00000012866	0.264322	9.74889	3.23793	0.247468	0.964839
JUNB	JUNB	0.26431	10.2427	2.50153	0.113891	0.924405
GSTK1	GSTK1	-0.264258	9.83185	1.70836	0.29839	0.972684
SETD2	SETD2	-0.264227	9.91755	2.38601	0.184005	0.953429
TAPBP	TAPBP	-0.2642	9.80552	1.41422	0.363774	0.977313
PHF23	PHF23	0.264011	9.81469	2.00856	0.264669	0.964839
AEBP2	AEBP2	-0.263941	9.75525	2.2499	0.325905	0.977298
ENSCSAG00000010553	ENSCSAG00000010553	0.263836	9.7542	2.72355	0.285233	0.969463
DNAJC10	DNAJC10	-0.263372	9.85705	2.04744	0.239972	0.964839
PID1	PID1	0.263288	9.80824	2.61615	0.204458	0.957061
RAB18	RAB18	0.263259	9.76475	2.82091	0.252852	0.964839
HAUS7	HAUS7	-0.263146	9.83018	2.79882	0.19155	0.955585
FBXO28	FBXO28	-0.263038	9.72026	7.27411	0.18169	0.953429
HNRNPU	HNRNPU	-0.262983	10.7103	3.65653	0.0914896	0.924405
CHRDL1	CHRDL1	-0.262929	9.99399	1.80698	0.244236	0.964839
EXOC2	EXOC2	0.262783	9.74995	4.22672	0.18811	0.955585
DTYMK	DTYMK	-0.262754	9.90299	2.039	0.248358	0.964839
LSM10	LSM10	-0.26273	9.87111	1.86712	0.260216	0.964839
OXSR1	OXSR1	0.262724	9.75913	2.23474	0.315802	0.973758
SUN1	SUN1	0.262676	9.81163	2.05771	0.257941	0.964839
RPA1	RPA1	0.262676	9.81807	1.90569	0.2805	0.969463
RELA	RELA	0.26263	9.78009	2.95442	0.214983	0.961261
CDK2AP2	CDK2AP2	0.262285	9.90235	1.60663	0.27837	0.969463
H1-0	H1-0	-0.262227	9.91189	1.42293	0.233061	0.964839
NSD2	NSD2	0.262077	9.84483	2.79437	0.17483	0.953429
ATXN10	ATXN10	-0.262005	10.0669	3.12458	0.118722	0.924405
HSPA4	HSPA4	0.261818	10.1505	2.90057	0.137612	0.924913
HAX1	HAX1	0.261801	9.8902	1.85076	0.252941	0.964839
TMEM43	TMEM43	-0.261627	9.84252	1.52825	0.320849	0.976278
MYL12A	MYL12A	0.261495	10.2354	2.6948	0.23001	0.964839
GOLGA5	GOLGA5	-0.26146	9.74321	3.91029	0.221715	0.961261
MED13L	MED13L	0.261451	9.72099	1.78088	0.506244	0.978343
HSPA5	HSPA5	0.261349	10.7712	3.07102	0.0798495	0.924405
FNIP1	FNIP1	0.261216	9.75808	3.51325	0.231373	0.964839
FOS	FOS	-0.261162	9.94131	0.0408902	0.843684	0.997661
TRIP10	TRIP10	-0.260907	9.84682	1.56473	0.302374	0.972684
CUEDC2	CUEDC2	-0.260842	9.93386	1.57134	0.294837	0.972684
ENSCSAG00000019575	ENSCSAG00000019575	-0.260745	9.92413	2.0889	0.205836	0.957061
RAB7A	RAB7A	0.260588	10.0294	2.28972	0.215332	0.961261
SMARCA1	SMARCA1	-0.26056	9.81638	2.04154	0.267223	0.964839
STK32B	STK32B	0.260483	9.7228	2.4592	0.423964	0.977313
NDUFA4	NDUFA4	0.260349	10.5218	3.33467	0.235591	0.964839
SLC25A13	SLC25A13	-0.260349	9.88214	1.73045	0.256452	0.964839
BANF1	BANF1	0.260174	10.4292	3.78455	0.21823	0.961261
CS	CS	-0.26013	10.0506	2.29488	0.198368	0.955585
RLF	RLF	-0.259821	9.76964	1.26248	0.447208	0.977313
EHMT2	EHMT2	0.25957	9.87014	1.65769	0.282153	0.969463
CBX1	CBX1	-0.259458	9.89693	1.92475	0.238193	0.964839
SCYL1	SCYL1	-0.259342	9.84616	2.17081	0.221992	0.961261
RAB11FIP2	RAB11FIP2	-0.259338	9.86229	1.56788	0.288499	0.971147
STOM	STOM	0.25928	9.7665	3.40393	0.206477	0.957061
C12orf57	C12orf57	0.259218	10.0465	2.37171	0.179722	0.953429
ENSCSAG00000011969	ENSCSAG00000011969	0.259134	10.2537	3.53919	0.19329	0.955585
APIP	APIP	0.259078	9.77627	2.45446	0.262535	0.964839
TBC1D20	TBC1D20	0.258925	9.77731	1.98941	0.307987	0.972684
LEO1	LEO1	0.258839	9.8096	1.90023	0.278689	0.969463
TCEAL9	TCEAL9	-0.258698	9.78528	3.65313	0.163273	0.953429
CDIP1	CDIP1	0.258417	9.7787	1.96994	0.31127	0.972785
PGAM4	PGAM4	0.25834	10.0156	2.22198	0.232354	0.964839
RFC5	RFC5	0.258169	9.75772	4.71637	0.155668	0.947492
TEX10	TEX10	0.258082	9.75772	2.38831	0.299607	0.972684
NTMT1	NTMT1	0.25806	9.84252	1.8439	0.261763	0.964839
PCMT1	PCMT1	-0.258056	9.96072	1.54286	0.301377	0.972684
PMAIP1	PMAIP1	0.258036	9.74322	2.74916	0.297977	0.972684
SERINC1	SERINC1	0.257923	9.78769	2.09668	0.283503	0.969463
ENSCSAG00000000500	ENSCSAG00000000500	0.257813	9.83084	4.75312	0.101614	0.924405
KPNA6	KPNA6	0.257583	9.77418	2.55353	0.254292	0.964839
NAA50	NAA50	0.257544	9.89597	1.818	0.252035	0.964839
BCKDK	BCKDK	0.257487	9.94534	1.94426	0.232067	0.964839
ORC5	ORC5	-0.257449	9.74818	3.41416	0.238765	0.964839
HSPA8	HSPA8	-0.257231	11.1469	2.29977	0.129548	0.924405
ALKBH4	ALKBH4	-0.257129	9.77661	1.93944	0.321458	0.976664
FBXO32	FBXO32	0.257128	9.79286	1.48505	0.343116	0.977313
GALK1	GALK1	0.257062	9.83652	1.67662	0.299008	0.972684
ENSCSAG00000019525	ENSCSAG00000019525	0.256876	9.75137	5.36182	0.139966	0.924913
PSMB3	PSMB3	0.25673	10.3433	3.77411	0.187401	0.955585
MRPL21	MRPL21	-0.256682	9.95551	2.17566	0.210746	0.959879
RMDN3	RMDN3	0.256629	9.86263	1.77574	0.256779	0.964839
ENSCSAG00000012144	ENSCSAG00000012144	0.256506	9.77627	2.94258	0.224055	0.964839
MTA1	MTA1	-0.256463	9.73035	1.77953	0.457792	0.978343
PHLDA2	PHLDA2	-0.256445	9.81638	1.42148	0.349407	0.977313
RAC1	RAC1	0.256112	10.1014	2.45276	0.232222	0.964839
KIF3A	KIF3A	0.25603	9.77905	2.224	0.281814	0.969463
ULK3	ULK3	-0.255905	9.7908	1.92792	0.300454	0.972684
ENSCSAG00000015690	ENSCSAG00000015690	0.255637	10.4507	3.63286	0.218222	0.961261
PCK2	PCK2	0.255588	9.78666	2.01199	0.291054	0.972684
SEC14L1	SEC14L1	-0.255552	9.82783	1.98912	0.256269	0.964839
TMEM120A	TMEM120A	0.255428	9.79766	2.46438	0.235909	0.964839
HMGN3	HMGN3	-0.255362	10.0142	1.68054	0.284281	0.969463
PPP1R37	PPP1R37	0.25528	9.7496	3.4727	0.236581	0.964839
PRMT2	PRMT2	-0.255177	9.79183	2.21514	0.271225	0.969463
ARID4A	ARID4A	-0.255159	9.74321	1.94519	0.393425	0.977313
ENSCSAG00000004698	ENSCSAG00000004698	-0.255055	9.8004	1.53823	0.344089	0.977313
ENSCSAG00000015268	ENSCSAG00000015268	0.254766	10.5156	5.79843	0.0961853	0.924405
FAM120B	FAM120B	0.254752	9.77209	2.12298	0.303653	0.972684
SPRYD7	SPRYD7	-0.254735	9.76999	5.28952	0.113918	0.924405
DENND1A	DENND1A	0.253913	9.73286	4.29152	0.245149	0.964839
OSGEP	OSGEP	0.253878	9.78113	2.38916	0.267232	0.964839
CHD6	CHD6	-0.253837	9.75349	1.3023	0.458056	0.978343
MALT1	MALT1	-0.253712	9.76824	1.68011	0.368641	0.977313
C12orf75	C12orf75	-0.25354	10.3067	3.95565	0.129952	0.924405
RPTOR	RPTOR	-0.253525	9.73858	1.51943	0.464215	0.978343
RSRC2	RSRC2	0.253451	9.90011	1.32464	0.315293	0.973744
CYB5B	CYB5B	0.253401	9.80416	1.03752	0.438426	0.977313
ENSCSAG00000005020	ENSCSAG00000005020	0.253173	10.0265	2.22997	0.220697	0.961261
ACLY	ACLY	0.253148	10.0139	1.94382	0.220107	0.961261
RBMX2	RBMX2	0.252992	9.80586	1.88379	0.28785	0.971147
SMC3	SMC3	-0.252981	9.95367	1.7546	0.259361	0.964839
KLF6	KLF6	0.25282	10.4164	2.11426	0.146087	0.931886
ALOXE3	ALOXE3	0.252771	9.73071	0.657145	0.679147	0.982819
PICALM	PICALM	-0.252603	9.97017	1.99978	0.207608	0.959301
ENSCSAG00000018009	ENSCSAG00000018009	-0.252596	9.88343	1.81218	0.272605	0.969463
METAP1	METAP1	0.252459	9.8062	1.98507	0.276951	0.969463
TMEM14A	TMEM14A	-0.252452	9.94132	2.37662	0.215446	0.961261
TSNAX	TSNAX	-0.252202	9.78804	2.07122	0.285324	0.969463
LLPH	LLPH	0.251996	9.80347	1.23716	0.394367	0.977313
SERF2	SERF2	0.251988	10.5798	4.0085	0.173265	0.953429
PDE6D	PDE6D	0.251618	9.77	2.45482	0.279435	0.969463
AKR1B1	AKR1B1	0.251511	11.5225	2.66091	0.102996	0.924405
NCOR1	NCOR1	-0.251485	9.92322	1.73831	0.249484	0.964839
PORCN	PORCN	-0.251178	9.76229	6.21669	0.0939221	0.924405
TAF2	TAF2	-0.251114	9.7658	2.36855	0.284753	0.969463
ETV4	ETV4	-0.250987	9.75455	2.50727	0.297653	0.972684
TRMT61B	TRMT61B	0.250968	9.93604	1.82205	0.246508	0.964839
DIMT1	DIMT1	-0.250641	9.80313	1.64538	0.336104	0.977313
CCDC90B	CCDC90B	0.250461	9.80824	1.86395	0.289036	0.971946
ARL2BP	ARL2BP	-0.250352	9.85541	1.64167	0.289501	0.972684
LSM6	LSM6	0.25028	9.94967	1.44834	0.321711	0.976664
FAT1	FAT1	-0.250246	9.88215	1.59586	0.265067	0.964839
ENSCSAG00000002145	ENSCSAG00000002145	-0.249916	10.0242	2.07567	0.235354	0.964839
MIF4GD	MIF4GD	-0.249834	9.84218	1.73803	0.285742	0.969463
AFF4	AFF4	0.249825	9.90648	3.00494	0.131775	0.924405
APH1B	APH1B	-0.249618	9.7542	2.92952	0.260374	0.964839
DHRS1	DHRS1	-0.249556	9.79732	2.54167	0.229371	0.964839
TIMM23	TIMM23	0.249451	9.98559	1.6099	0.292544	0.972684
SAT1	SAT1	-0.249331	10.5181	2.7438	0.097786	0.924405
ENSCSAG00000012048	ENSCSAG00000012048	0.249311	9.74677	3.91914	0.215472	0.961261
SMARCA5	SMARCA5	0.249289	9.85442	1.63989	0.293134	0.972684
CCN2	CCN2	0.249269	9.74286	2.65693	0.33105	0.977313
STYX	STYX	-0.249084	9.75666	2.41427	0.298658	0.972684
MICU1	MICU1	0.248928	9.80518	1.79518	0.296414	0.972684
NAP1L4	NAP1L4	0.248878	10.0514	2.27773	0.202827	0.957061
ENSCSAG00000007355	ENSCSAG00000007355	-0.248699	9.82346	1.25054	0.396288	0.977313
TMEM109	TMEM109	-0.248563	9.81536	1.49078	0.3601	0.977313
EBP	EBP	-0.248273	9.98198	1.58075	0.288397	0.971147
TARBP2	TARBP2	0.248226	9.7839	1.9551	0.304762	0.972684
ARHGAP17	ARHGAP17	0.247813	9.75173	2.7864	0.291159	0.972684
PSMC6	PSMC6	0.247471	9.91219	1.48512	0.305577	0.972684
MTPAP	MTPAP	0.247269	9.75913	2.37686	0.297882	0.972684
POLR2G	POLR2G	-0.247224	10.1111	1.8213	0.325846	0.977298
PALM2AKAP2	PALM2AKAP2	0.247193	9.74889	5.77716	0.124303	0.924405
LMAN2	LMAN2	0.247062	10.2217	2.95302	0.240683	0.964839
SPCS3	SPCS3	-0.247061	9.97442	2.06945	0.231795	0.964839
ERICH1	ERICH1	-0.247055	9.73643	1.88677	0.422986	0.977313
PGM2	PGM2	0.24686	9.82279	1.61467	0.311014	0.972785
DYNC1LI2	DYNC1LI2	-0.246854	9.85112	1.60392	0.296634	0.972684
TUBA1C	TUBA1C	0.246777	10.9626	3.6029	0.103328	0.924405
KIF3C	KIF3C	0.246768	9.79183	1.91147	0.297413	0.972684
MFAP1	MFAP1	0.246716	9.82245	1.45601	0.344451	0.977313
WWC2	WWC2	-0.246556	9.79526	1.27441	0.394273	0.977313
CHAF1A	CHAF1A	0.246304	9.89948	1.83926	0.241886	0.964839
MRPL38	MRPL38	0.246157	9.90966	1.61691	0.276865	0.969463
RNF6	RNF6	-0.245924	9.73929	4.41037	0.208232	0.95945
SAT2	SAT2	-0.245875	9.80107	2.01623	0.279627	0.969463
IGFBP6	IGFBP6	0.245865	10.2326	1.89094	0.287937	0.971147
EXPH5	EXPH5	-0.245843	9.72603	0.000906895	0.987254	0.999579
MYH10	MYH10	-0.245776	9.82581	1.89818	0.282071	0.969463
RASSF8	RASSF8	0.245667	9.73142	2.83473	0.351173	0.977313
CCDC66	CCDC66	0.24558	9.74747	3.2827	0.252443	0.964839
GOLM1	GOLM1	-0.245565	9.77662	3.92522	0.16466	0.953429
TMBIM6	TMBIM6	0.245519	10.4091	3.27726	0.17489	0.953429
CHPF	CHPF	-0.245425	9.9068	1.50895	0.307677	0.972684
MRPL2	MRPL2	0.245376	9.86883	2.43177	0.200432	0.955711
MRPL34	MRPL34	-0.245211	9.9862	1.31181	0.348419	0.977313
FXN	FXN	-0.245168	9.78182	2.4083	0.261482	0.964839
ENSCSAG00000018159	ENSCSAG00000018159	0.245112	9.80006	2.00159	0.280812	0.969463
PDCD6IP	PDCD6IP	0.244888	9.87988	1.72936	0.265655	0.964839
TNFRSF1A	TNFRSF1A	0.244837	9.97987	2.69043	0.135451	0.924405
EIF2B1	EIF2B1	-0.244487	9.78631	1.54875	0.366729	0.977313
CTNNBL1	CTNNBL1	-0.244461	9.81198	1.00015	0.437852	0.977313
GLYR1	GLYR1	-0.24431	9.75278	2.1965	0.334135	0.977313
SP3	SP3	-0.244246	9.7644	1.55279	0.400609	0.977313
PARL	PARL	-0.244178	9.83519	1.4326	0.339414	0.977313
CYB5A	CYB5A	0.243923	10.0177	1.93339	0.269654	0.967307
NKTR	NKTR	-0.243761	9.82009	2.61691	0.213821	0.961261
MRPS35	MRPS35	0.243628	9.96195	1.95978	0.234992	0.964839
PDIA6	PDIA6	0.243581	10.6735	3.76435	0.126328	0.924405
PCYOX1	PCYOX1	0.243428	9.86753	1.08208	0.396099	0.977313
ALAS1	ALAS1	0.243237	9.80756	1.30597	0.379855	0.977313
GPS1	GPS1	0.24311	9.99369	2.06531	0.242947	0.964839
ATP6V0D1	ATP6V0D1	-0.243026	9.90616	1.66045	0.265003	0.964839
NAA35	NAA35	0.242842	9.7901	2.08712	0.281576	0.969463
OGDH	OGDH	0.242808	9.80484	2.81996	0.19829	0.955585
RAB24	RAB24	0.242763	9.75843	2.20087	0.320162	0.976278
UBE2D4	UBE2D4	0.242753	9.778	1.94989	0.314089	0.973744
MRPL10	MRPL10	0.242629	9.96805	1.82134	0.247527	0.964839
ENSCSAG00000009494	ENSCSAG00000009494	0.242557	9.86197	1.59916	0.304831	0.972684
ENSCSAG00000003713	ENSCSAG00000003713	-0.242366	9.79526	1.85668	0.301632	0.972684
IFI27L2	IFI27L2	0.242283	9.86785	1.78955	0.256017	0.964839
ZNF428	ZNF428	0.242147	9.80483	1.77882	0.306883	0.972684
REEP5	REEP5	0.24206	9.98228	2.03105	0.238249	0.964839
ENSCSAG00000003709	ENSCSAG00000003709	-0.241962	9.91756	1.28962	0.33744	0.977313
CLSTN1	CLSTN1	0.241934	9.76755	2.96224	0.229476	0.964839
KPNA2	KPNA2	0.241858	10.0975	1.79101	0.243448	0.964839
RBFOX2	RBFOX2	-0.241805	9.77418	1.60463	0.366403	0.977313
UPF3B	UPF3B	-0.241477	9.78113	1.46747	0.374144	0.977313
TPM1	TPM1	-0.24138	11.3058	3.66412	0.0557357	0.924405
YEATS2	YEATS2	-0.241037	9.73929	1.99061	0.396221	0.977313
THOC1	THOC1	0.241025	9.76019	2.24271	0.312078	0.972785
ENSCSAG00000006832	ENSCSAG00000006832	0.241016	10.0109	1.72986	0.284778	0.969463
GAB1	GAB1	0.241001	9.7425	3.52383	0.248784	0.964839
PLAG1	PLAG1	-0.240851	9.73071	3.27673	0.322974	0.977298
RNF138	RNF138	-0.240809	9.73286	7.98268	0.109824	0.924405
MORC3	MORC3	0.240735	9.7542	2.12631	0.336323	0.977313
MORC4	MORC4	-0.240555	9.82414	1.51075	0.333179	0.977313
CTSB	CTSB	-0.240511	9.87502	1.44442	0.308915	0.972684
YTHDF1	YTHDF1	-0.240493	9.71629	13.8465	0.0831014	0.924405
GINS4	GINS4	-0.240419	9.77174	3.25476	0.210283	0.959879
EYA4	EYA4	0.240411	9.72459	4.26524	0.274233	0.969463
RAB10	RAB10	0.240339	10.0477	2.36516	0.172518	0.953429
RAD51D	RAD51D	0.240216	9.74606	2.01055	0.375181	0.977313
THAP7	THAP7	-0.240146	9.83619	1.56804	0.308867	0.972684
SLC25A17	SLC25A17	-0.240136	9.82279	1.83503	0.280554	0.969463
SRP68	SRP68	0.2397	9.90585	1.37958	0.320816	0.976278
TCEAL4	TCEAL4	0.239605	9.87111	1.45105	0.311929	0.972785
IRS2	IRS2	-0.239524	9.74783	0.395962	0.698423	0.983209
C16orf87	C16orf87	-0.239445	9.73965	1.97565	0.403797	0.977313
ATP5F1A	ATP5F1A	0.239302	10.575	4.9435	0.133751	0.924405
ACBD5	ACBD5	0.239264	9.7679	2.09825	0.312309	0.972785
CIB1	CIB1	0.239161	10.354	2.53444	0.247407	0.964839
SQLE	SQLE	-0.239144	9.86427	1.17504	0.377705	0.977313
TOX4	TOX4	0.238906	9.87696	1.49452	0.297291	0.972684
SERPINE2	SERPINE2	0.238898	9.98409	1.83276	0.24414	0.964839
EPN1	EPN1	-0.238896	10.0425	2.40381	0.170314	0.953429
PPT1	PPT1	-0.238789	9.75208	1.36474	0.453234	0.978343
ENSCSAG00000005249	ENSCSAG00000005249	-0.238527	9.87858	1.45791	0.321581	0.976664
COMMD1	COMMD1	0.238379	9.84848	2.32496	0.216755	0.961261
SCAF11	SCAF11	0.238367	9.86818	1.6401	0.276517	0.969463
HLTF	HLTF	0.238061	9.89308	1.7445	0.283154	0.969463
HM13	HM13	-0.237821	10.0347	1.82278	0.258473	0.964839
LARS1	LARS1	0.237709	9.85836	1.46019	0.322095	0.977156
MTA3	MTA3	-0.237313	9.7425	1.85192	0.401466	0.977313
PSMC3IP	PSMC3IP	-0.236993	9.763	1.84191	0.3644	0.977313
METTL26	METTL26	-0.236908	10.0121	1.72994	0.263675	0.964839
BLVRB	BLVRB	-0.236795	9.97927	1.22165	0.365773	0.977313
OGFOD3	OGFOD3	0.236782	9.79766	2.24499	0.261359	0.964839
BST2	BST2	-0.236704	9.93324	0.389017	0.596639	0.982212
LSR	LSR	0.236701	9.91756	1.63565	0.265866	0.964839
PIAS1	PIAS1	0.236658	9.74819	3.28157	0.247817	0.964839
GPATCH4	GPATCH4	-0.236498	9.77801	1.54454	0.366485	0.977313
SLC25A25	SLC25A25	0.236428	9.71048	1.05175	0.680636	0.982819
ENSCSAG00000016915	ENSCSAG00000016915	-0.236408	9.85836	1.57165	0.295547	0.972684
MTFP1	MTFP1	-0.236362	9.85508	1.86081	0.262959	0.964839
TIPARP	TIPARP	0.236084	9.85375	1.33308	0.346128	0.977313
PI3	PI3	-0.236007	9.77035	0.943729	0.493437	0.978343
SMAD2	SMAD2	0.235987	9.7901	1.89742	0.302552	0.972684
GABARAPL2	GABARAPL2	0.23584	10.0503	2.01327	0.252601	0.964839
RNF13	RNF13	-0.235716	9.77034	1.82556	0.343558	0.977313
H2AX	H2AX	-0.235653	9.7832	0.500369	0.629742	0.982212
ENSCSAG00000014775	ENSCSAG00000014775	0.23564	9.88859	1.94089	0.239794	0.964839
ABCB8	ABCB8	0.235596	9.7679	1.62104	0.383744	0.977313
SUPT7L	SUPT7L	-0.235535	9.78976	1.65917	0.333557	0.977313
PDGFB	PDGFB	0.235513	9.74996	0.641849	0.615124	0.982212
JADE1	JADE1	0.235505	9.92134	1.5985	0.256423	0.964839
ENSCSAG00000006108	ENSCSAG00000006108	-0.235489	9.93884	1.6861	0.259111	0.964839
ZNF385A	ZNF385A	0.23544	9.75066	4.14667	0.195176	0.955585
NEMF	NEMF	-0.235189	9.85211	1.46759	0.308656	0.972684
CCT6A	CCT6A	-0.235053	10.5573	5.65154	0.071401	0.924405
TNFRSF10A	TNFRSF10A	-0.234652	9.763	1.79138	0.367849	0.977313
AKIRIN1	AKIRIN1	-0.234632	9.81976	1.83016	0.285618	0.969463
STAM	STAM	-0.233854	9.80586	1.47059	0.348897	0.977313
ANKRD50	ANKRD50	-0.233801	9.73537	1.74974	0.443098	0.977313
SNX5	SNX5	0.23378	9.83786	1.54555	0.307812	0.972684
PPIF	PPIF	-0.233637	9.96134	1.08514	0.374894	0.977313
MAPKAPK2	MAPKAPK2	-0.233481	9.7368	1.32023	0.500815	0.978343
C12orf43	C12orf43	-0.233349	9.74392	3.04728	0.279258	0.969463
NBR1	NBR1	-0.233339	9.77523	1.78218	0.335784	0.977313
EIF2AK3	EIF2AK3	0.233301	9.72999	0.878835	0.604112	0.982212
PSME1	PSME1	0.233089	10.056	1.84505	0.266124	0.964839
DAP3	DAP3	0.232904	9.83552	1.79696	0.287285	0.971147
RABL6	RABL6	0.232746	9.93791	1.48014	0.299178	0.972684
SMYD2	SMYD2	-0.232672	9.78735	1.75528	0.327369	0.977313
ENSCSAG00000007277	ENSCSAG00000007277	0.232627	10.3177	2.05445	0.238949	0.964839
TIMM21	TIMM21	-0.232384	9.79972	1.25509	0.398009	0.977313
DHX32	DHX32	-0.232358	9.75561	1.88518	0.362894	0.977313
NR1D1	NR1D1	-0.232251	9.75101	0.0321372	0.913011	0.997684
MTERF1	MTERF1	0.232176	9.73644	3.68701	0.258384	0.964839
YWHAQ	YWHAQ	-0.231724	10.2122	2.13588	0.294326	0.972684
CAPZB	CAPZB	0.231654	10.1308	2.2315	0.26476	0.964839
PRDX5	PRDX5	0.231633	10.4428	2.65554	0.276134	0.969463
PPM1D	PPM1D	0.23163	9.9853	1.38826	0.252043	0.964839
SLC41A3	SLC41A3	0.231581	9.76054	2.00574	0.336494	0.977313
BIN3	BIN3	-0.231446	9.74534	2.71539	0.300692	0.972684
TMEM258	TMEM258	-0.231391	9.84815	1.68367	0.299599	0.972684
OTUB1	OTUB1	-0.231063	10.0643	2.04569	0.249695	0.964839
NME3	NME3	-0.231042	10.0062	1.70918	0.270196	0.968556
ZNF207	ZNF207	-0.231	9.89692	1.5045	0.29179	0.972684
VEZF1	VEZF1	0.230912	9.82816	1.67385	0.307627	0.972684
RNF216	RNF216	-0.230909	9.97108	1.47863	0.272006	0.969463
ZBTB7A	ZBTB7A	-0.230903	9.79354	1.34401	0.398585	0.977313
SNAP29	SNAP29	-0.230669	9.77974	1.65738	0.348719	0.977313
ENSCSAG00000013747	ENSCSAG00000013747	0.230602	11.1847	4.4916	0.106998	0.924405
SNRPA	SNRPA	0.230556	9.97927	1.25268	0.355851	0.977313
TM9SF4	TM9SF4	0.230487	9.75137	2.38051	0.314904	0.973744
TLE1	TLE1	0.230265	9.7425	3.31849	0.263274	0.964839
LAYN	LAYN	-0.230198	9.91662	1.42835	0.28693	0.971147
RRAGC	RRAGC	0.230107	9.80756	1.56163	0.328244	0.977313
MAP3K14	MAP3K14	0.23001	9.74925	3.91628	0.21086	0.959879
SHC1	SHC1	-0.229971	9.76124	2.42304	0.290168	0.972684
TPR	TPR	-0.229926	10.1359	2.38225	0.230884	0.964839
ELF2	ELF2	0.229616	9.79595	1.78786	0.310436	0.972785
GTF2H1	GTF2H1	0.229539	9.79766	2.40751	0.237409	0.964839
PRCC	PRCC	-0.229535	9.79423	1.59652	0.34063	0.977313
PNN	PNN	-0.22943	9.91819	1.53845	0.279848	0.969463
GAR1	GAR1	0.229424	9.76895	1.96765	0.32856	0.977313
CALCOCO2	CALCOCO2	-0.229421	9.78666	1.6986	0.339623	0.977313
SFXN4	SFXN4	-0.229239	9.86753	1.31846	0.345058	0.977313
DAPK1	DAPK1	0.229094	9.84118	2.37024	0.208872	0.959879
SEC63	SEC63	0.228997	9.86818	1.35667	0.328519	0.977313
TSPYL2	TSPYL2	0.228922	9.74143	1.51098	0.454479	0.978343
EIF2AK4	EIF2AK4	-0.228903	9.91409	1.3096	0.313914	0.973744
SMC4	SMC4	0.228849	10.1346	2.33233	0.209815	0.959879
CFAP20	CFAP20	0.228724	9.77174	2.1501	0.302931	0.972684
VMA21	VMA21	0.228673	9.77348	6.5499	0.0795124	0.924405
CLTCL1	CLTCL1	-0.228584	9.787	1.54573	0.356083	0.977313
MTG2	MTG2	0.228558	9.73822	1.38645	0.483305	0.978343
PDCD6	PDCD6	0.228476	10.0189	1.95701	0.252402	0.964839
HTATSF1	HTATSF1	-0.228459	9.97443	1.08426	0.384341	0.977313
CELF1	CELF1	-0.228432	9.80279	1.6419	0.325877	0.977298
ZNF217	ZNF217	0.228344	9.74925	0.870047	0.564399	0.981952
RUFY1	RUFY1	-0.228235	9.76299	2.2249	0.306207	0.972684
TUBGCP4	TUBGCP4	-0.228121	9.77696	1.5984	0.364764	0.977313
MCM5	MCM5	-0.228115	9.82649	2.5893	0.237174	0.964839
MBTD1	MBTD1	-0.228092	9.7325	3.86174	0.26856	0.965679
GPBP1	GPBP1	-0.227891	9.73286	1.50026	0.48768	0.978343
VPS36	VPS36	-0.227777	9.80449	1.50773	0.34271	0.977313
SNF8	SNF8	-0.227622	10.206	2.77557	0.228248	0.964839
WDHD1	WDHD1	-0.227516	9.77592	1.75047	0.364266	0.977313
GTF3A	GTF3A	-0.227181	10.0118	1.61707	0.267242	0.964839
LIMS1	LIMS1	-0.22717	10.1033	1.9769	0.203694	0.957061
ASPM	ASPM	-0.227099	9.77034	0.186884	0.7851	0.989416
ENSCSAG00000000307	ENSCSAG00000000307	-0.227052	9.7658	4.39389	0.156411	0.947492
DCXR	DCXR	-0.226664	10.1362	2.5946	0.236872	0.964839
SPCS2	SPCS2	0.226561	9.91567	1.37285	0.324907	0.977298
TRIP11	TRIP11	0.22649	9.787	2.31418	0.259413	0.964839
HBP1	HBP1	-0.226463	9.74641	1.82036	0.396678	0.977313
FAM3A	FAM3A	-0.226349	9.77835	1.68513	0.346023	0.977313
HBEGF	HBEGF	-0.226345	9.77939	1.23264	0.421022	0.977313
UBE2E1	UBE2E1	0.226338	9.79526	1.61464	0.338008	0.977313
C17orf64	C17orf64	0.226299	9.76999	1.61725	0.372003	0.977313
DHRS13	DHRS13	-0.226207	9.74428	1.78609	0.404533	0.977313
AMFR	AMFR	0.226201	9.72712	3.27585	0.32587	0.977298
METAP2	METAP2	-0.226122	9.83218	1.38994	0.341989	0.977313
DECR2	DECR2	-0.226104	9.78009	1.72244	0.33968	0.977313
CIAO2B	CIAO2B	0.226013	10.0309	1.72865	0.304844	0.972684
GAA	GAA	0.225823	9.75702	2.36288	0.307092	0.972684
CNIH4	CNIH4	0.225622	9.9472	1.7463	0.283347	0.969463
DCAF13	DCAF13	0.225456	9.90903	1.28539	0.337613	0.977313
LAS1L	LAS1L	0.225407	9.82917	1.46194	0.343145	0.977313
ENSCSAG00000005776	ENSCSAG00000005776	0.225393	10.2194	2.64238	0.25438	0.964839
TRIM4	TRIM4	0.225302	9.80211	1.25834	0.39118	0.977313
MKKS	MKKS	0.225159	9.84484	1.20605	0.37413	0.977313
NUP153	NUP153	0.224865	9.78147	1.78567	0.336691	0.977313
PNISR	PNISR	-0.224848	9.78389	1.40898	0.380203	0.977313
ENSCSAG00000010083	ENSCSAG00000010083	0.22484	9.99039	1.57205	0.293776	0.972684
HIP1R	HIP1R	0.224769	9.7658	1.81786	0.349372	0.977313
CTSD	CTSD	0.224651	11.0626	6.02426	0.0141935	0.705966
MRM2	MRM2	0.224577	9.74641	2.36609	0.333424	0.977313
ENSCSAG00000019054	ENSCSAG00000019054	0.224483	10.3737	5.16099	0.0784945	0.924405
TMOD3	TMOD3	0.224457	9.84451	1.40116	0.337638	0.977313
AIP	AIP	0.224387	9.86098	2.12355	0.216819	0.961261
STBD1	STBD1	-0.224331	9.74677	2.40721	0.326567	0.977313
TRAPPC6A	TRAPPC6A	0.224276	9.84947	3.66196	0.134039	0.924405
PPP1R3B	PPP1R3B	-0.22418	9.73322	1.30272	0.518993	0.978343
OTUD6B	OTUD6B	-0.224096	9.76159	2.24888	0.306363	0.972684
MTFR1	MTFR1	0.224043	9.74677	2.7243	0.308564	0.972684
TCN2	TCN2	-0.224028	9.7693	2.40189	0.288195	0.971147
ACAD9	ACAD9	0.223982	9.7637	1.6063	0.393091	0.977313
WDR18	WDR18	-0.223808	9.78528	1.18831	0.430598	0.977313
ARPC2	ARPC2	-0.223628	10.3845	3.42898	0.210817	0.959879
SCFD1	SCFD1	0.223495	9.74925	2.25506	0.337076	0.977313
PREPL	PREPL	-0.223435	9.8184	1.74055	0.305269	0.972684
ANKRD11	ANKRD11	-0.223417	9.90966	1.97655	0.217707	0.961261
SMAD7	SMAD7	0.223415	9.73716	6.799	0.140795	0.924913
ENSCSAG00000008738	ENSCSAG00000008738	0.223385	9.75314	1.58168	0.416982	0.977313
SLCO4A1	SLCO4A1	-0.2233	9.77801	2.2913	0.28322	0.969463
COL8A1	COL8A1	0.223185	9.78355	1.61492	0.352566	0.977313
LIMD2	LIMD2	-0.223115	9.91441	1.5038	0.297733	0.972684
EHMT1	EHMT1	-0.222866	9.80926	1.15461	0.402111	0.977313
HYI	HYI	0.222793	9.78631	1.56014	0.35373	0.977313
NR2F2	NR2F2	-0.222791	9.73179	0.646519	0.651144	0.982212
CNP	CNP	-0.222774	9.80688	1.29282	0.378593	0.977313
ECE1	ECE1	0.22272	9.75526	1.70216	0.388689	0.977313
HARS1	HARS1	-0.222574	9.83719	1.21098	0.374824	0.977313
XRCC6	XRCC6	0.222455	10.3967	3.07439	0.245134	0.964839
PHIP	PHIP	-0.222378	9.88085	1.1641	0.347547	0.977313
SMG1	SMG1	0.222348	9.79663	1.77206	0.309557	0.972785
WDR74	WDR74	0.222238	9.83318	1.36149	0.345089	0.977313
STRADB	STRADB	0.222078	9.80756	1.3518	0.369668	0.977313
RCAN1	RCAN1	0.221995	9.76545	4.13837	0.159101	0.949598
ZDHHC6	ZDHHC6	-0.221983	9.79148	1.45976	0.365866	0.977313
HMGCL	HMGCL	0.221783	9.76229	2.66627	0.269099	0.966706
DECR1	DECR1	0.221675	10.0212	1.72674	0.285848	0.969463
NIPBL	NIPBL	-0.221675	9.83285	1.55669	0.323564	0.977298
ZWILCH	ZWILCH	0.22166	9.763	2.6993	0.274723	0.969463
ENSCSAG00000004189	ENSCSAG00000004189	-0.221606	10.0914	2.09425	0.183828	0.953429
KHDRBS1	KHDRBS1	0.221325	10.0972	1.81916	0.284783	0.969463
ENSCSAG00000004000	ENSCSAG00000004000	-0.221243	9.78596	2.12055	0.284772	0.969463
ENSCSAG00000007000	ENSCSAG00000007000	-0.221241	9.96653	1.15628	0.379919	0.977313
GNPNAT1	GNPNAT1	-0.22124	9.78112	2.09038	0.295087	0.972684
SYF2	SYF2	-0.221211	9.79011	1.48837	0.363467	0.977313
PAIP2	PAIP2	-0.221207	9.97685	1.46533	0.30277	0.972684
ORMDL1	ORMDL1	-0.221206	9.76895	1.67562	0.364087	0.977313
PTTG1IP	PTTG1IP	-0.221147	10.3608	2.1479	0.186095	0.955585
DYRK1A	DYRK1A	0.221121	9.71592	14.4054	0.0918993	0.924405
SNRPB2	SNRPB2	0.221085	9.93759	1.63831	0.27354	0.969463
RRS1	RRS1	0.220841	9.78217	1.6928	0.349242	0.977313
CRYBG1	CRYBG1	-0.220812	9.82649	1.56431	0.315202	0.973744
BAG4	BAG4	0.220782	9.75278	1.52251	0.422727	0.977313
PSMA3	PSMA3	-0.220696	10.1564	1.65864	0.347479	0.977313
DNM2	DNM2	0.220554	9.76054	2.79089	0.261532	0.964839
MYL6B	MYL6B	0.220519	10.0425	1.78258	0.250791	0.964839
NHP2	NHP2	0.22045	10.1335	1.37174	0.40946	0.977313
VPS25	VPS25	0.22041	9.9859	1.45254	0.293549	0.972684
NHSL1	NHSL1	-0.220359	9.76615	2.02349	0.317964	0.975962
DDX42	DDX42	0.220332	9.78216	2.38268	0.264495	0.964839
STAU1	STAU1	0.220233	10.0508	1.9301	0.225916	0.964839
STXBP2	STXBP2	-0.220157	9.83151	2.89062	0.179086	0.953429
TRPC1	TRPC1	-0.220017	9.72243	9.69707	0.121327	0.924405
MPDU1	MPDU1	-0.219893	9.83185	1.9159	0.28018	0.969463
RNF7	RNF7	0.219834	10.028	1.46683	0.306106	0.972684
ADSS2	ADSS2	-0.219763	9.78424	2.68233	0.236045	0.964839
ENSCSAG00000007903	ENSCSAG00000007903	0.219708	9.798	1.32298	0.384102	0.977313
TRA2B	TRA2B	0.21969	10.0523	1.88671	0.232523	0.964839
RHOG	RHOG	-0.219635	9.80858	1.45155	0.346752	0.977313
PSMA4	PSMA4	0.219606	10.0537	1.51769	0.335047	0.977313
NUCB1	NUCB1	-0.219358	9.87696	0.605604	0.517487	0.978343
RSBN1	RSBN1	-0.219072	9.73286	2.53539	0.369014	0.977313
RBM4B	RBM4B	-0.218998	9.75102	2.00512	0.35842	0.977313
CENPW	CENPW	0.218892	9.94936	1.57209	0.30447	0.972684
KANK2	KANK2	-0.218831	9.80006	1.28063	0.390832	0.977313
SMAGP	SMAGP	0.218808	9.75667	3.24661	0.234346	0.964839
CEP250	CEP250	0.218678	9.75102	1.97575	0.367898	0.977313
RBBP6	RBBP6	0.218269	9.84118	1.65942	0.313437	0.973459
ANKRD17	ANKRD17	-0.218181	9.79182	2.13725	0.281564	0.969463
MET	MET	0.218122	9.93262	1.8088	0.230941	0.964839
DHX57	DHX57	-0.217735	9.74499	2.21058	0.35262	0.977313
ZNF593	ZNF593	0.217715	10.0086	1.4047	0.312323	0.972785
DNAJC7	DNAJC7	-0.217457	9.84748	0.962484	0.425122	0.977313
DDA1	DDA1	0.217298	9.78459	2.22283	0.273465	0.969463
DEPDC1	DEPDC1	-0.21728	9.75455	0.718239	0.605193	0.982212
ARF6	ARF6	-0.217207	9.79011	0.693433	0.539802	0.978343
USP16	USP16	0.21708	9.84285	1.35779	0.334721	0.977313
TSEN54	TSEN54	0.217052	9.83018	1.54084	0.311373	0.972785
TXNDC9	TXNDC9	0.216936	9.91092	1.31832	0.325531	0.977298
REEP3	REEP3	-0.216892	9.85013	1.48932	0.30851	0.972684
DRAP1	DRAP1	0.216878	10.0643	1.59126	0.32246	0.977156
MAD2L2	MAD2L2	-0.216872	9.85573	1.11986	0.391787	0.977313
NENF	NENF	0.216864	9.87761	1.46084	0.311063	0.972785
MLX	MLX	-0.216832	9.9033	1.30077	0.333815	0.977313
MCRS1	MCRS1	0.216717	9.79869	1.58709	0.343488	0.977313
ENSCSAG00000004855	ENSCSAG00000004855	0.2167	12.1938	9.35356	0.00225441	0.33716
MLF1	MLF1	0.216625	9.85244	1.26846	0.347462	0.977313
TGFB1	TGFB1	-0.216617	9.89725	1.3236	0.315795	0.973758
C5orf51	C5orf51	-0.216351	9.76053	3.1901	0.227452	0.964839
ENSCSAG00000019148	ENSCSAG00000019148	-0.216333	10.1935	2.69231	0.181631	0.953429
XPO1	XPO1	-0.216281	9.78424	1.94353	0.304249	0.972684
ENSCSAG00000013007	ENSCSAG00000013007	0.216238	9.90839	1.36124	0.315061	0.973744
DONSON	DONSON	0.216124	9.7839	1.96841	0.311357	0.972785
CHMP5	CHMP5	0.216102	9.88408	1.85198	0.255788	0.964839
SNRPD1	SNRPD1	0.215996	10.155	1.7709	0.334815	0.977313
NCL	NCL	0.215996	11.2276	2.89774	0.0953187	0.924405
WDR54	WDR54	-0.215879	9.85475	2.84174	0.181908	0.953429
CYP51A1	CYP51A1	0.215805	9.87761	1.20199	0.353681	0.977313
TRAF7	TRAF7	0.21573	9.75526	2.51824	0.295276	0.972684
SRPK2	SRPK2	0.215618	9.85804	1.87631	0.247886	0.964839
BMPR1A	BMPR1A	0.215612	9.73215	5.26715	0.198269	0.955585
ENSCSAG00000000878	ENSCSAG00000000878	-0.215584	9.94998	1.05367	0.389799	0.977313
ENSCSAG00000017671	ENSCSAG00000017671	0.21552	10.2237	2.10753	0.322416	0.977156
SH2D4A	SH2D4A	0.21552	9.77035	1.65537	0.368783	0.977313
ENSCSAG00000007142	ENSCSAG00000007142	0.215391	10.0379	1.45769	0.345354	0.977313
TOLLIP	TOLLIP	0.21534	9.75878	1.89167	0.358173	0.977313
CREBZF	CREBZF	0.215264	9.7368	1.7324	0.438777	0.977313
TBC1D14	TBC1D14	0.215209	9.76335	2.48858	0.280691	0.969463
CAMSAP2	CAMSAP2	0.215103	9.73608	0.696099	0.62988	0.982212
GMPR2	GMPR2	-0.21506	9.87534	1.26298	0.352631	0.977313
MDM4	MDM4	0.214926	9.73358	2.5335	0.372305	0.977313
ADGRG6	ADGRG6	0.214817	9.93542	1.34947	0.299708	0.972684
KRT81	KRT81	-0.214792	9.86	1.54403	0.263617	0.964839
SEPTIN10	SEPTIN10	-0.214713	9.97352	1.25013	0.343434	0.977313
PSMB4	PSMB4	0.214514	9.97472	1.30827	0.325787	0.977298
DHX35	DHX35	-0.214264	9.73179	0.256159	0.775091	0.989024
KDSR	KDSR	0.214169	9.77174	1.46961	0.393914	0.977313
UNC5D	UNC5D	0.214154	9.78804	1.68403	0.341617	0.977313
GOSR1	GOSR1	0.214001	9.75278	1.97777	0.366996	0.977313
MANF	MANF	0.213819	10.191	1.6788	0.267893	0.964839
NELFE	NELFE	0.213671	9.8982	1.44261	0.311618	0.972785
NGF	NGF	-0.213654	9.88602	0.971829	0.384565	0.977313
MYO1B	MYO1B	-0.213654	10.0408	1.5462	0.262758	0.964839
TAGLN2	TAGLN2	-0.213351	11.0391	3.15247	0.195004	0.955585
GOLGA2	GOLGA2	0.213159	9.76229	1.6668	0.380335	0.977313
DNPEP	DNPEP	-0.213107	9.90934	1.27583	0.336718	0.977313
SIVA1	SIVA1	0.213097	10.0531	2.71034	0.213811	0.961261
ENSCSAG00000014739	ENSCSAG00000014739	-0.212943	10.054	1.37575	0.303049	0.972684
RB1CC1	RB1CC1	-0.212864	9.9087	1.38662	0.299251	0.972684
REPIN1	REPIN1	-0.212842	9.74854	1.51153	0.439732	0.977313
COLGALT1	COLGALT1	-0.212838	9.75772	2.77558	0.271533	0.969463
DNASE1L1	DNASE1L1	0.212819	9.75172	3.65735	0.220762	0.961261
STAG2	STAG2	0.212817	9.80892	1.12481	0.408042	0.977313
PAXBP1	PAXBP1	0.212718	9.73393	1.55275	0.475531	0.978343
RASSF1	RASSF1	0.212703	9.7343	5.27718	0.183052	0.953429
TCEAL8	TCEAL8	-0.212133	9.86916	1.15094	0.382909	0.977313
AGO3	AGO3	-0.211991	9.75102	2.94044	0.276275	0.969463
EMD	EMD	-0.211903	10.1191	1.6628	0.31191	0.972785
DNAJA3	DNAJA3	-0.211792	9.79835	2.20023	0.259168	0.964839
DTNB	DTNB	-0.211689	9.75066	1.14681	0.497417	0.978343
FLNB	FLNB	-0.211633	9.83885	1.6246	0.302801	0.972684
PPP2R2A	PPP2R2A	0.211595	9.88182	1.14868	0.355805	0.977313
AHNAK	AHNAK	-0.211527	10.1223	1.49044	0.231064	0.964839
SLC36A4	SLC36A4	0.211435	9.78838	0.987293	0.464741	0.978343
CD151	CD151	-0.211404	10.5123	4.01573	0.145095	0.931886
KIF11	KIF11	0.211395	9.79423	3.42799	0.202747	0.957061
TUBB2A	TUBB2A	0.211395	9.81062	0.566249	0.567407	0.981952
RAD21	RAD21	-0.211285	10.1338	1.75014	0.259654	0.964839
ENSCSAG00000010845	ENSCSAG00000010845	0.211242	9.74001	3.64873	0.2515	0.964839
RPS6KA4	RPS6KA4	-0.211184	9.79389	1.16175	0.415241	0.977313
GMPPB	GMPPB	-0.211117	9.77174	2.42738	0.273585	0.969463
KDM5A	KDM5A	-0.211078	9.77661	1.89675	0.324767	0.977298
MSN	MSN	0.211046	9.87014	1.43682	0.33739	0.977313
CTNNAL1	CTNNAL1	0.211044	9.93198	1.32462	0.313447	0.973459
ENSCSAG00000010885	ENSCSAG00000010885	0.210941	9.77244	2.58587	0.257333	0.964839
PAK1IP1	PAK1IP1	0.210814	9.77939	1.47735	0.377397	0.977313
ZMAT2	ZMAT2	0.210768	9.86263	0.839935	0.448218	0.977313
DUSP14	DUSP14	0.210689	9.87144	1.27962	0.351146	0.977313
RHBDD2	RHBDD2	-0.210548	9.82984	1.24775	0.367516	0.977313
PSENEN	PSENEN	0.210532	10.0145	1.69052	0.305083	0.972684
P4HA1	P4HA1	-0.210423	9.80892	1.27106	0.378619	0.977313
GNAI2	GNAI2	0.210372	9.79011	1.02031	0.4537	0.978343
ARL6IP4	ARL6IP4	-0.210282	9.97775	1.36394	0.312595	0.972785
BCAT2	BCAT2	0.210271	9.80108	1.77987	0.319282	0.976278
CNOT10	CNOT10	-0.210197	9.77731	1.38856	0.397572	0.977313
DRG1	DRG1	-0.21012	9.88408	1.09304	0.384412	0.977313
ACTR2	ACTR2	-0.210048	10.0629	1.63618	0.279063	0.969463
CLIP4	CLIP4	-0.210028	9.87534	1.2363	0.339372	0.977313
KIF25	KIF25	0.209911	9.72496	0.43204	0.728576	0.988724
ENSCSAG00000012347	ENSCSAG00000012347	0.209876	9.91945	1.28585	0.344957	0.977313
TNPO1	TNPO1	-0.209747	9.87891	1.43031	0.316968	0.9753
PDLIM4	PDLIM4	-0.20974	9.86753	1.58828	0.29273	0.972684
ENSCSAG00000003979	ENSCSAG00000003979	-0.209708	9.74641	1.54305	0.438169	0.977313
FAM83G	FAM83G	-0.209504	9.73787	0.799603	0.614518	0.982212
IKBIP	IKBIP	0.209361	9.80108	1.40793	0.366953	0.977313
CINP	CINP	-0.209204	9.87599	1.14042	0.382537	0.977313
ARHGAP11A	ARHGAP11A	-0.209144	9.8521	0.532026	0.565448	0.981952
S100A2	S100A2	0.209065	11.0471	1.37961	0.240304	0.964839
TPD52L1	TPD52L1	-0.208991	9.74641	0.955707	0.53991	0.978343
ZNF22	ZNF22	-0.208918	9.8623	1.50473	0.306956	0.972684
SMDT1	SMDT1	-0.208911	9.92603	1.32207	0.319646	0.976278
GOLGB1	GOLGB1	-0.208677	9.97017	1.38782	0.284086	0.969463
GNL3	GNL3	-0.208626	9.80006	1.33215	0.38135	0.977313
B4GALT3	B4GALT3	0.208321	9.76405	1.61043	0.382476	0.977313
ADIPOR1	ADIPOR1	0.208284	9.86786	1.23258	0.349599	0.977313
CDC27	CDC27	-0.208189	9.8966	1.45965	0.298188	0.972684
DNTTIP1	DNTTIP1	-0.20815	9.82077	1.18484	0.38547	0.977313
ENSCSAG00000000090	ENSCSAG00000000090	-0.208016	10.0978	0.291929	0.670653	0.982819
RPS20	RPS20	-0.207879	10.6644	5.20091	0.0586218	0.924405
LRWD1	LRWD1	-0.207827	9.8113	0.777916	0.496476	0.978343
ENSCSAG00000011738	ENSCSAG00000011738	0.207823	9.77835	1.42041	0.388256	0.977313
PHF3	PHF3	-0.207615	9.88181	1.10973	0.359726	0.977313
NEK1	NEK1	0.207532	9.75948	1.83142	0.364186	0.977313
NEU1	NEU1	0.207405	10.3872	2.52197	0.156195	0.947492
RABGGTB	RABGGTB	-0.207228	9.73965	1.99545	0.392005	0.977313
CSE1L	CSE1L	-0.20708	9.91851	1.01635	0.403856	0.977313
FBXO11	FBXO11	0.206963	9.7457	3.57069	0.241939	0.964839
CLK4	CLK4	-0.206956	9.7368	1.39599	0.503001	0.978343
WSB1	WSB1	-0.20691	10.0858	1.47232	0.256924	0.964839
PMS1	PMS1	0.206883	9.77383	0.921801	0.497978	0.978343
TGOLN2	TGOLN2	-0.206868	9.86132	1.09913	0.383399	0.977313
YBEY	YBEY	-0.206533	9.81198	0.953324	0.446663	0.977313
HNRNPA1	HNRNPA1	0.206376	10.6787	3.51044	0.165178	0.953429
COMMD10	COMMD10	0.20637	9.83952	1.27533	0.352071	0.977313
HNF1B	HNF1B	-0.206222	9.99995	1.3389	0.292913	0.972684
GOT1	GOT1	-0.206159	9.87567	0.767269	0.46442	0.978343
ENSCSAG00000001440	ENSCSAG00000001440	-0.206084	9.8554	1.15766	0.384294	0.977313
CCNA2	CCNA2	0.205846	9.84484	2.94199	0.199639	0.955585
ENSCSAG00000002402	ENSCSAG00000002402	-0.205696	9.81976	1.52367	0.344173	0.977313
CDC26	CDC26	0.205664	9.80858	1.58429	0.339824	0.977313
UBA2	UBA2	-0.205383	10.0827	1.61501	0.251308	0.964839
SNCA	SNCA	0.205231	9.80108	1.26832	0.385136	0.977313
PPP6R3	PPP6R3	0.205157	9.77661	1.17117	0.433802	0.977313
FADS3	FADS3	-0.205035	9.77105	1.40849	0.404409	0.977313
INTS11	INTS11	0.205007	9.86033	1.81139	0.271042	0.969463
STX10	STX10	-0.204968	9.81807	1.30062	0.374039	0.977313
CDCA3	CDCA3	0.204945	9.8079	3.3901	0.204763	0.957061
GLS	GLS	0.20473	9.76089	1.5762	0.390759	0.977313
ZMPSTE24	ZMPSTE24	0.204725	9.82413	1.35413	0.360807	0.977313
PPP1R12A	PPP1R12A	0.204645	9.97381	2.07126	0.19178	0.955585
CASC4	CASC4	0.204601	9.77383	1.39558	0.398438	0.977313
POGK	POGK	-0.204297	9.77314	1.69901	0.35669	0.977313
USP5	USP5	-0.204207	9.798	2.77597	0.21515	0.961261
NOC2L	NOC2L	-0.204051	9.85277	0.867925	0.455208	0.978343
CTTNBP2	CTTNBP2	-0.204046	9.74533	1.93465	0.390708	0.977313
ARRDC1	ARRDC1	0.204024	9.77209	1.2584	0.427245	0.977313
VASP	VASP	-0.203875	9.86753	1.1471	0.367821	0.977313
PCYT2	PCYT2	0.203839	10.0603	1.47275	0.30473	0.972684
AGA	AGA	-0.203728	9.75561	1.47865	0.422573	0.977313
TIMM13	TIMM13	-0.203653	9.85804	0.622291	0.524172	0.978343
NAA38	NAA38	-0.203642	9.90426	0.554468	0.538945	0.978343
HKDC1	HKDC1	-0.203514	10.3732	1.9227	0.165711	0.953429
ENSCSAG00000017901	ENSCSAG00000017901	0.203393	10.4744	1.33812	0.314879	0.973744
TSPAN4	TSPAN4	-0.203369	9.92605	0.833436	0.441399	0.977313
NRAS	NRAS	-0.203261	9.77557	1.46496	0.385437	0.977313
POLR1A	POLR1A	0.202745	9.79835	1.16372	0.414117	0.977313
AIFM1	AIFM1	-0.202671	9.87079	1.07492	0.401601	0.977313
MAP3K1	MAP3K1	-0.202621	9.77765	1.59312	0.363979	0.977313
MPLKIP	MPLKIP	0.20261	9.81874	1.17928	0.395818	0.977313
CPPED1	CPPED1	0.202447	9.77557	0.986987	0.481229	0.978343
MCM10	MCM10	0.202431	9.77835	4.15753	0.160268	0.950168
CRYAB	CRYAB	-0.202378	9.7658	3.08094	0.21424	0.961261
ZNF581	ZNF581	-0.202044	9.8062	1.19601	0.396655	0.977313
CIAO1	CIAO1	0.20189	10.0754	1.57647	0.300206	0.972684
CCDC58	CCDC58	0.201813	9.77696	1.28287	0.421622	0.977313
DIDO1	DIDO1	0.20175	9.78078	1.49103	0.369484	0.977313
SRSF6	SRSF6	-0.201726	9.84185	1.20047	0.371975	0.977313
DUS3L	DUS3L	0.201703	9.77697	1.28457	0.416415	0.977313
G6PC3	G6PC3	0.201671	9.82313	1.5984	0.327863	0.977313
MAFF	MAFF	0.201466	9.79251	2.21184	0.263162	0.964839
DOCK10	DOCK10	-0.201459	9.76194	1.19807	0.454384	0.978343
C19orf53	C19orf53	0.20134	10.0869	1.58251	0.342184	0.977313
ARF1	ARF1	-0.201318	10.2178	2.26494	0.280317	0.969463
GRPEL1	GRPEL1	-0.201309	9.95797	1.30354	0.335339	0.977313
SLC30A5	SLC30A5	-0.201274	9.74179	1.66491	0.429613	0.977313
DPYSL3	DPYSL3	0.201068	9.79972	2.33175	0.259053	0.964839
NOL7	NOL7	-0.200965	9.84947	1.19281	0.369003	0.977313
RNF115	RNF115	-0.200452	9.80654	1.48275	0.346091	0.977313
C15orf61	C15orf61	0.200412	9.82346	1.05774	0.416221	0.977313
MCUB	MCUB	-0.200217	9.81705	0.424054	0.613597	0.982212
ABCD4	ABCD4	-0.200175	9.7425	1.66765	0.431187	0.977313
PARVB	PARVB	-0.200078	9.84318	1.01043	0.410747	0.977313
MARCHF7	MARCHF7	0.200076	9.79629	1.70662	0.316504	0.974474
MRPL9	MRPL9	-0.199932	9.8659	1.03143	0.406163	0.977313
ENSCSAG00000013792	ENSCSAG00000013792	-0.19991	9.84782	1.1187	0.381614	0.977313
ID3	ID3	-0.199826	9.88826	1.104	0.319548	0.976278
PODXL2	PODXL2	0.199629	9.78181	1.23863	0.417228	0.977313
RCL1	RCL1	-0.199585	9.79355	1.10644	0.430708	0.977313
LACTB	LACTB	0.199491	9.77034	1.56551	0.38368	0.977313
DIAPH3	DIAPH3	0.199338	9.8157	1.63483	0.319847	0.976278
MRPS5	MRPS5	-0.199303	10.1395	1.75571	0.300699	0.972684
MTHFS	MTHFS	-0.199196	9.75737	3.18179	0.237765	0.964839
RASGRP3	RASGRP3	0.199182	9.75455	1.99587	0.350779	0.977313
DDOST	DDOST	-0.19917	10.0751	1.728	0.302795	0.972684
SPINT2	SPINT2	-0.199133	10.2318	1.86826	0.309893	0.972785
SUCO	SUCO	0.199067	9.80994	1.02962	0.429164	0.977313
RANBP6	RANBP6	-0.199054	9.78665	1.2273	0.40843	0.977313
EPB41L1	EPB41L1	-0.199013	9.90076	1.34084	0.32584	0.977298
ENSCSAG00000001231	ENSCSAG00000001231	-0.198957	9.95458	0.716692	0.47638	0.978343
FTSJ1	FTSJ1	0.198925	9.89212	0.73273	0.474719	0.978343
ATP5ME	ATP5ME	0.198734	9.7542	1.80579	0.376746	0.977313
ALG12	ALG12	0.198655	9.74925	1.17444	0.485157	0.978343
RABAC1	RABAC1	0.19864	10.0092	1.15558	0.381709	0.977313
TIMM44	TIMM44	0.198585	9.79732	1.01892	0.443887	0.977313
KANSL1	KANSL1	0.19848	9.80415	0.0552326	0.867003	0.997661
GPRC5B	GPRC5B	-0.198395	9.78528	1.15361	0.427251	0.977313
ENSCSAG00000012018	ENSCSAG00000012018	-0.198343	9.76509	1.42768	0.410466	0.977313
KAT14	KAT14	-0.198329	9.76615	1.3544	0.421773	0.977313
IGBP1	IGBP1	0.198211	9.84118	1.26346	0.358796	0.977313
KLHL21	KLHL21	-0.198165	9.7325	3.44882	0.298231	0.972684
PITRM1	PITRM1	0.198148	9.7651	1.49157	0.399448	0.977313
STT3A	STT3A	-0.197996	9.83486	0.785611	0.487927	0.978343
ENSCSAG00000010852	ENSCSAG00000010852	-0.197938	9.75455	3.59972	0.217733	0.961261
SSR2	SSR2	0.197938	10.228	2.38123	0.304783	0.972684
RSL24D1	RSL24D1	0.19793	9.85705	0.626588	0.515692	0.978343
BNIP3	BNIP3	-0.197925	9.90395	1.12332	0.365491	0.977313
EEFSEC	EEFSEC	0.197893	9.80177	1.49328	0.347423	0.977313
ALPK2	ALPK2	-0.197857	10.163	1.69274	0.205344	0.957061
HDGF	HDGF	0.197704	9.78873	1.71714	0.332007	0.977313
RFK	RFK	0.197675	9.7672	1.40736	0.407323	0.977313
TUBG1	TUBG1	0.197671	9.88698	1.53614	0.304528	0.972684
YEATS4	YEATS4	0.197663	9.75526	1.57231	0.409199	0.977313
ACOT7	ACOT7	0.197622	9.79457	1.46807	0.358955	0.977313
ENSCSAG00000005123	ENSCSAG00000005123	0.197537	9.73965	3.19173	0.295383	0.972684
NAA25	NAA25	0.197491	9.7679	2.2864	0.293642	0.972684
NOTCH2	NOTCH2	-0.197473	9.79972	0.873008	0.47496	0.978343
MED17	MED17	-0.197413	9.7368	0.983966	0.558638	0.981952
ARFGEF1	ARFGEF1	-0.197298	9.82414	1.81486	0.278716	0.969463
PHF20	PHF20	-0.197244	9.81739	0.682244	0.512492	0.978343
C1D	C1D	0.19724	9.84384	1.59703	0.306408	0.972684
SRPRB	SRPRB	0.197138	9.82346	2.33502	0.235955	0.964839
MAP1S	MAP1S	-0.197068	9.75349	2.2414	0.329883	0.977313
COQ2	COQ2	0.197048	9.76159	5.23945	0.129382	0.924405
IGF2BP2	IGF2BP2	0.197031	9.86752	1.19806	0.355861	0.977313
TTC17	TTC17	-0.19687	9.73823	0.96095	0.565044	0.981952
RCC1	RCC1	-0.196818	9.78769	1.23422	0.424818	0.977313
TBCB	TBCB	-0.196674	10.0402	1.48659	0.325988	0.977298
FAM161A	FAM161A	0.196533	9.7542	2.05245	0.348388	0.977313
ARFGAP2	ARFGAP2	0.196401	9.77939	1.309	0.40878	0.977313
SNX8	SNX8	0.196267	9.8934	1.04205	0.388173	0.977313
BIRC6	BIRC6	0.19619	9.87729	1.72159	0.266654	0.964839
NDUFB11	NDUFB11	0.195998	10.2334	1.82884	0.337716	0.977313
RUVBL2	RUVBL2	-0.19595	9.90458	0.705788	0.486842	0.978343
UBAC2	UBAC2	0.195926	9.88052	1.06601	0.375917	0.977313
NUP98	NUP98	-0.195891	9.82346	1.2458	0.372186	0.977313
TSC22D2	TSC22D2	0.195825	9.77244	1.75884	0.407147	0.977313
WDR75	WDR75	0.195545	9.79045	1.60591	0.350498	0.977313
CARD10	CARD10	-0.195544	9.78907	1.22068	0.40872	0.977313
PLPPR5	PLPPR5	-0.195513	9.74214	0.352478	0.71507	0.988022
PWP1	PWP1	0.1955	10.0047	0.961666	0.403753	0.977313
SUCLG1	SUCLG1	-0.195438	10.1373	1.57486	0.329469	0.977313
ATG12	ATG12	0.195402	9.84715	1.20251	0.36824	0.977313
MAP7D1	MAP7D1	-0.195195	9.85935	1.20467	0.371921	0.977313
ENSCSAG00000001986	ENSCSAG00000001986	0.195163	12.0939	6.10208	0.0135834	0.705966
CRELD1	CRELD1	0.195111	9.75208	1.41164	0.43837	0.977313
INTS2	INTS2	0.194956	9.7496	1.90459	0.373552	0.977313
DDX55	DDX55	-0.194878	9.73179	5.69236	0.180275	0.953429
STK17A	STK17A	0.194524	9.75843	1.36793	0.431455	0.977313
ENSCSAG00000014391	ENSCSAG00000014391	-0.194491	9.80006	1.22546	0.400957	0.977313
LCLAT1	LCLAT1	-0.194307	9.76089	0.872781	0.529402	0.978343
GSS	GSS	0.194205	9.80552	4.30584	0.124428	0.924405
GZF1	GZF1	-0.194092	9.73894	1.25601	0.501439	0.978343
ATG5	ATG5	-0.194052	9.88149	1.36713	0.327528	0.977313
ABRACL	ABRACL	-0.194039	10.0815	1.22495	0.36322	0.977313
NOSIP	NOSIP	0.194029	9.82984	1.10272	0.400605	0.977313
ENSCSAG00000005289	ENSCSAG00000005289	-0.193991	9.75243	1.53463	0.421781	0.977313
ENSCSAG00000005073	ENSCSAG00000005073	-0.193972	10.2275	0.906705	0.439812	0.977313
TASOR	TASOR	0.193914	9.77034	1.17195	0.450424	0.978247
B4GALT7	B4GALT7	-0.193816	9.82245	0.924659	0.442022	0.977313
ENSCSAG00000003521	ENSCSAG00000003521	0.193789	9.80313	0.706322	0.523898	0.978343
TXLNA	TXLNA	-0.193739	9.75066	5.99251	0.125997	0.924405
RBKS	RBKS	-0.193731	9.80688	1.26353	0.381861	0.977313
RBAK	RBAK	0.193716	9.71737	0.0117905	0.96014	0.997684
CAPG	CAPG	-0.193672	10.1182	1.35189	0.380407	0.977313
YDJC	YDJC	0.193662	9.965	1.12745	0.359956	0.977313
AIMP1	AIMP1	-0.193507	10.0023	1.28684	0.337019	0.977313
ANKRD12	ANKRD12	0.193316	9.77522	5.17293	0.131286	0.924405
PRPSAP1	PRPSAP1	-0.193146	9.79903	0.706704	0.525187	0.978343
PHF20L1	PHF20L1	0.192984	9.80039	1.31098	0.382292	0.977313
CDC6	CDC6	-0.192959	9.79972	2.16799	0.312646	0.972785
TNPO3	TNPO3	0.192906	9.75526	1.49267	0.417008	0.977313
POLR1B	POLR1B	0.192885	9.78493	1.62451	0.358625	0.977313
ENSCSAG00000018600	ENSCSAG00000018600	0.192622	10.5185	1.81976	0.323844	0.977298
NAV2	NAV2	-0.192579	9.74179	1.13087	0.513375	0.978343
DDX56	DDX56	0.192432	9.9376	0.989294	0.390854	0.977313
DNAAF2	DNAAF2	-0.192423	9.763	1.57846	0.390439	0.977313
OGFR	OGFR	-0.192372	10.3201	3.86005	0.127522	0.924405
ZFC3H1	ZFC3H1	0.192356	9.77383	1.12432	0.461601	0.978343
RRP7A	RRP7A	-0.192293	9.96378	1.12362	0.360313	0.977313
ERCC1	ERCC1	-0.19226	9.77035	1.32046	0.424113	0.977313
TPST2	TPST2	-0.191813	9.77627	1.11529	0.447892	0.977313
UGCG	UGCG	0.191588	9.93074	1.24024	0.316077	0.973758
ENSCSAG00000018742	ENSCSAG00000018742	0.191517	9.85935	0.273291	0.677844	0.982819
EIF5B	EIF5B	0.191454	9.98859	1.32701	0.308724	0.972684
VPS26A	VPS26A	0.19126	9.80892	1.17321	0.401693	0.977313
MACROH2A1	MACROH2A1	-0.191257	10.2143	1.79822	0.3437	0.977313
FXR1	FXR1	-0.191182	10.005	1.24137	0.333915	0.977313
NAE1	NAE1	0.191155	9.85704	0.627526	0.522028	0.978343
NDUFB5	NDUFB5	-0.191105	9.95029	0.883951	0.448503	0.977313
PRPS2	PRPS2	0.191089	9.81469	1.89695	0.282923	0.969463
EXOSC4	EXOSC4	-0.190921	9.94936	1.95302	0.250273	0.964839
C19orf25	C19orf25	0.190806	9.76335	0.600987	0.600829	0.982212
SLC4A4	SLC4A4	-0.190778	9.8747	1.01922	0.384052	0.977313
DAB1	DAB1	-0.190508	9.78942	1.22092	0.402208	0.977313
CLTA	CLTA	0.190507	10.6148	6.01972	0.10772	0.924405
HNRNPM	HNRNPM	-0.190502	10.1815	1.53263	0.329054	0.977313
CCDC47	CCDC47	0.190331	9.83752	0.743316	0.485584	0.978343
ENSCSAG00000014516	ENSCSAG00000014516	-0.190311	9.77	1.61112	0.374939	0.977313
CDH2	CDH2	-0.190085	9.83552	0.992126	0.418318	0.977313
SRSF3	SRSF3	0.189945	10.2939	2.06117	0.271636	0.969463
ARSJ	ARSJ	0.189934	9.79835	1.19296	0.402992	0.977313
KTN1	KTN1	-0.189894	10.1545	1.9807	0.265668	0.964839
C1QBP	C1QBP	-0.189815	10.7168	2.50844	0.225929	0.964839
ENSCSAG00000000021	ENSCSAG00000000021	0.189699	9.89565	1.03186	0.404882	0.977313
GAPVD1	GAPVD1	0.189629	9.77314	1.13387	0.451751	0.978247
NUDT21	NUDT21	0.189601	9.91314	0.963003	0.398414	0.977313
PIKFYVE	PIKFYVE	0.189527	9.73142	0.0024527	0.977975	0.99897
H2BC11	H2BC11	-0.189448	9.75384	0.351534	0.69774	0.983209
HADHA	HADHA	0.189324	10.0247	0.9955	0.401284	0.977313
ZFAND1	ZFAND1	-0.189195	9.75667	1.42435	0.427442	0.977313
OTUB2	OTUB2	-0.189124	10.005	1.11438	0.337958	0.977313
SYNGR2	SYNGR2	-0.189006	10.0694	1.28119	0.357151	0.977313
ERCC3	ERCC3	0.188876	9.77974	1.1995	0.428726	0.977313
TMEM69	TMEM69	0.188774	9.78942	0.0243262	0.909836	0.997684
TMEM101	TMEM101	0.18869	9.73501	2.17831	0.390837	0.977313
ENSCSAG00000000698	ENSCSAG00000000698	0.188407	9.77209	0.941385	0.491177	0.978343
ZNF644	ZNF644	-0.188373	9.83452	0.308176	0.652044	0.982212
PFKFB3	PFKFB3	-0.188233	9.78735	2.2101	0.277074	0.969463
PRMT1	PRMT1	0.188101	10.0393	0.856144	0.451487	0.978247
BECN1	BECN1	0.188011	9.93977	1.19945	0.353409	0.977313
MICU2	MICU2	0.188009	9.78251	1.0986	0.44347	0.977313
RFXANK	RFXANK	-0.187957	9.78078	1.16047	0.437448	0.977313
CYB5R3	CYB5R3	-0.187794	10.3888	2.3838	0.303149	0.972684
EMX2	EMX2	0.187743	9.80926	0.997309	0.436907	0.977313
PCDH9	PCDH9	-0.187598	9.8211	0.94092	0.430299	0.977313
ERCC5	ERCC5	0.187553	9.8498	0.995752	0.406441	0.977313
LHX1	LHX1	-0.187448	10.2853	2.21438	0.138479	0.924913
ACAP2	ACAP2	-0.18734	9.787	0.942123	0.471953	0.978343
BTF3L4	BTF3L4	0.187257	9.87793	0.972197	0.403918	0.977313
PCBP1	PCBP1	-0.187191	10.0242	1.40383	0.291179	0.972684
HERC4	HERC4	-0.187012	9.7457	1.85396	0.392673	0.977313
CBX6	CBX6	0.186987	9.79492	1.03629	0.442177	0.977313
EXOSC5	EXOSC5	-0.186969	9.84782	1.91838	0.272758	0.969463
PFDN6	PFDN6	-0.186849	9.84749	1.02518	0.413965	0.977313
NUDT22	NUDT22	0.186838	9.83786	0.303955	0.664221	0.982819
ENSCSAG00000013566	ENSCSAG00000013566	0.186638	9.81096	0.56506	0.559929	0.981952
RTRAF	RTRAF	-0.186614	10.1292	1.61832	0.344484	0.977313
COMMD7	COMMD7	0.186585	9.92197	0.817394	0.441273	0.977313
MDH2	MDH2	0.186536	10.6776	2.08624	0.320949	0.976278
ATP2A2	ATP2A2	0.186526	9.78216	1.13522	0.439407	0.977313
DBNL	DBNL	-0.186032	9.90649	0.973093	0.398677	0.977313
SPG7	SPG7	0.185746	9.85968	1.17116	0.367679	0.977313
NPC2	NPC2	-0.185695	11.2078	1.03962	0.30803	0.972684
RSRP1	RSRP1	-0.185637	9.81198	1.22847	0.380291	0.977313
CYFIP1	CYFIP1	-0.185587	9.84185	0.927052	0.437497	0.977313
IFT57	IFT57	-0.185479	9.79561	1.0985	0.429064	0.977313
MAGOH	MAGOH	0.185458	10.0574	1.00916	0.421659	0.977313
CDC40	CDC40	0.185012	9.7932	1.21502	0.405775	0.977313
CIR1	CIR1	0.184983	9.78285	1.28023	0.415161	0.977313
MOGS	MOGS	-0.18497	9.7623	1.3022	0.436201	0.977313
ENSCSAG00000017479	ENSCSAG00000017479	0.184904	9.78942	1.02577	0.451228	0.978247
DNMT1	DNMT1	-0.184831	9.98228	1.04564	0.391678	0.977313
ENSCSAG00000014396	ENSCSAG00000014396	-0.184821	9.75384	2.18769	0.337951	0.977313
CLUH	CLUH	-0.184763	9.78769	1.06083	0.44807	0.977313
ENSCSAG00000016048	ENSCSAG00000016048	0.184718	9.84384	1.20083	0.367008	0.977313
DFFA	DFFA	0.184576	9.88343	0.577607	0.522522	0.978343
ENSCSAG00000002555	ENSCSAG00000002555	0.184501	9.85211	2.1724	0.239405	0.964839
ASPH	ASPH	0.184478	9.79079	1.71943	0.332216	0.977313
PUS7	PUS7	-0.184214	9.79869	1.03025	0.435653	0.977313
TXNIP	TXNIP	0.184174	9.75595	0.342859	0.709124	0.987397
ISOC1	ISOC1	-0.184156	9.75243	1.81712	0.392751	0.977313
ACOT9	ACOT9	-0.184152	9.81536	1.1657	0.396583	0.977313
RASA1	RASA1	0.184108	9.81062	0.673475	0.524234	0.978343
GTF2IRD1	GTF2IRD1	0.184107	9.81874	0.637319	0.5237	0.978343
HDHD3	HDHD3	0.184092	9.75843	3.75256	0.202974	0.957061
CHERP	CHERP	0.183965	9.75596	1.34443	0.444857	0.977313
PAF1	PAF1	-0.183955	9.76404	1.40256	0.415951	0.977313
ENSCSAG00000012189	ENSCSAG00000012189	-0.183954	9.75878	2.58093	0.285496	0.969463
CHURC1	CHURC1	0.183943	9.91851	1.08143	0.389849	0.977313
NDUFA10	NDUFA10	0.18379	9.98168	0.975284	0.41462	0.977313
DERA	DERA	-0.183716	9.82481	1.01792	0.421802	0.977313
MPG	MPG	-0.183557	9.77488	2.35579	0.282113	0.969463
BOD1L1	BOD1L1	-0.183554	9.81096	1.78975	0.299669	0.972684
PDIA4	PDIA4	0.183421	10.6465	1.65505	0.198419	0.955585
SRSF1	SRSF1	-0.183373	9.97624	1.09197	0.354861	0.977313
FAM204A	FAM204A	0.18333	9.80279	0.977272	0.445484	0.977313
USP15	USP15	0.183249	9.78907	1.84355	0.315885	0.973758
LPCAT3	LPCAT3	-0.183242	9.80108	1.36789	0.375221	0.977313
AMD1	AMD1	0.183228	9.75314	2.61944	0.29465	0.972684
SF3A2	SF3A2	0.183153	9.92165	0.982649	0.382073	0.977313
SUGT1	SUGT1	-0.182856	9.95336	0.879775	0.420222	0.977313
NUCB2	NUCB2	-0.182763	9.81773	2.21798	0.248199	0.964839
NR1H2	NR1H2	-0.182756	9.76299	1.14567	0.4661	0.978343
CD3EAP	CD3EAP	-0.182598	9.78562	1.0095	0.462141	0.978343
GADD45B	GADD45B	-0.182043	10.3612	1.75048	0.185965	0.955585
[truncated: 2,998 more rows]

## Sheet: Infected vs Bystander
	genes	logFC	logCPM	F	PValue	FDR
DNAJB1	DNAJB1	-1.72144	9.83051	23.9366	1.07349e-06	0.0026821
ENSCSAG00000019310	ENSCSAG00000019310	-1.31264	9.88085	24.272	1.69457e-06	0.00282258
AP1G1	AP1G1	-1.25817	9.76054	35.5476	6.08203e-05	0.0607838
IFIT1	IFIT1	-1.18562	9.77523	54.4114	6.92749e-09	3.46167e-05
POLR1C	POLR1C	-1.13494	9.81164	21.7515	0.00028815	0.188142
HSPB1	HSPB1	-0.994905	10.8307	19.895	8.626e-06	0.010776
ENSCSAG00000004397	ENSCSAG00000004397	-0.9582	9.7307	30.9384	0.00185394	0.712628
LGALS3BP	LGALS3BP	-0.949119	9.87567	14.9381	0.00152113	0.633423
WDR75	WDR75	0.941553	9.79045	14.8567	0.00451522	0.783693
PREPL	PREPL	-0.922445	9.8184	13.3968	0.00445192	0.783693
PPP1R10	PPP1R10	0.901661	9.80108	13.2956	0.00497007	0.783693
MFSD10	MFSD10	-0.897873	9.82144	14.9127	0.00224577	0.783693
XAB2	XAB2	0.896048	9.7637	17.5115	0.00422193	0.783693
KIF23	KIF23	0.89429	9.83118	23.2742	0.000500079	0.24989
SUMO3	SUMO3	-0.871705	9.81062	11.344	0.0107228	0.995399
CTSA	CTSA	0.864251	9.95029	12.3277	0.00353355	0.783693
BAG3	BAG3	-0.862267	9.80313	11.7102	0.00486776	0.783693
B4GALT4	B4GALT4	-0.848135	9.76615	17.1618	0.00450341	0.783693
ENSCSAG00000019292	ENSCSAG00000019292	-0.847829	9.8079	11.3036	0.0110657	0.995399
CMAS	CMAS	0.843754	9.80518	11.1275	0.0115173	0.995399
CDC73	CDC73	-0.838595	9.77523	13.6063	0.00825821	0.995399
SNX2	SNX2	-0.826652	9.88601	10.1406	0.00722174	0.975326
RSRP1	RSRP1	-0.818972	9.81198	12.7295	0.00473925	0.783693
CNTLN	CNTLN	-0.817196	9.74747	16.9935	0.00982707	0.995399
MTRR	MTRR	-0.814191	9.77973	12.6103	0.0100241	0.995399
EMP2	EMP2	0.808232	9.78009	14.8493	0.00589327	0.818019
COMMD5	COMMD5	0.804398	9.75596	12.0699	0.0235726	0.995399
ATAD2	ATAD2	-0.801306	9.81638	11.6477	0.012603	0.995399
SDF4	SDF4	0.791387	9.92824	11.8946	0.00324429	0.783693
SMC1A	SMC1A	0.790655	9.82211	11.8042	0.00805645	0.995399
TSEN15	TSEN15	0.786469	9.75667	15.6421	0.00910526	0.995399
FANCD2	FANCD2	-0.78236	9.77244	7.11863	0.0681791	0.995399
FOS	FOS	-0.781496	9.94131	0.883426	0.359418	0.995399
DPH2	DPH2	-0.779069	9.76054	15.6704	0.00797716	0.995399
MCRS1	MCRS1	0.774472	9.79869	8.88856	0.0249729	0.995399
NOCT	NOCT	0.766611	9.73929	12.0859	0.0414497	0.995399
HSPH1	HSPH1	-0.765868	9.97957	9.76217	0.00383734	0.783693
KIF21A	KIF21A	-0.764904	9.87534	7.51427	0.0145362	0.995399
DHX30	DHX30	-0.763368	9.77522	11.5993	0.0155511	0.995399
UBALD1	UBALD1	-0.762993	9.73751	17.2528	0.0135231	0.995399
COL4A1	COL4A1	-0.760409	10.1283	6.45745	0.0111222	0.995399
REV1	REV1	-0.759835	9.77835	13.0029	0.0110695	0.995399
BRD9	BRD9	0.757152	9.74783	16.4461	0.0105465	0.995399
TIMM22	TIMM22	0.755165	9.76895	11.7361	0.0165446	0.995399
KEAP1	KEAP1	-0.753073	9.80892	9.7932	0.0144812	0.995399
USP1	USP1	0.751939	9.79217	12.8242	0.0101063	0.995399
YOD1	YOD1	-0.751879	9.78528	9.82558	0.024361	0.995399
RHOD	RHOD	0.750315	9.78216	12.5347	0.0107967	0.995399
CYTH2	CYTH2	0.745919	9.7658	12.2377	0.0155291	0.995399
SLC38A2	SLC38A2	-0.74529	9.75596	13.9685	0.0129614	0.995399
KPNA3	KPNA3	-0.743128	9.82077	9.44369	0.015214	0.995399
COA7	COA7	0.742956	9.78355	10.2485	0.0188494	0.995399
AKAP17A	AKAP17A	0.739157	9.7542	11.4485	0.030695	0.995399
NFKBIA	NFKBIA	0.736674	10.1284	2.68052	0.101737	0.995399
SLC2A1	SLC2A1	0.733469	9.77384	10.9808	0.0177108	0.995399
HELZ2	HELZ2	0.724577	9.7496	0.389001	0.709304	0.995399
IFI6	IFI6	-0.724338	10.0669	5.04935	0.0298234	0.995399
CDK10	CDK10	-0.715509	9.7644	9.71219	0.0323718	0.995399
MDM2	MDM2	0.713682	9.85343	3.09655	0.0927551	0.995399
COLGALT1	COLGALT1	-0.709426	9.75772	12.3539	0.0203549	0.995399
MYO1E	MYO1E	0.709289	9.78528	11.3547	0.0123216	0.995399
UTP20	UTP20	-0.70873	9.81232	8.48134	0.0236868	0.995399
ENSCSAG00000006997	ENSCSAG00000006997	-0.7059	9.74214	17.151	0.0116483	0.995399
GEM	GEM	0.704516	9.77313	9.11827	0.0309649	0.995399
UTP6	UTP6	-0.703378	9.84152	7.79736	0.0237517	0.995399
CLDN10	CLDN10	-0.702145	9.82413	10.2047	0.0117195	0.995399
ENSCSAG00000007502	ENSCSAG00000007502	-0.7004	9.73751	23.0878	0.00483989	0.783693
MAP7D1	MAP7D1	-0.70018	9.85935	6.72925	0.0348343	0.995399
TXLNG	TXLNG	-0.697677	9.75808	10.7359	0.0299291	0.995399
CST3	CST3	0.694963	13.0762	12.7062	0.000372817	0.206996
WDR73	WDR73	0.694367	9.7651	9.72102	0.0314321	0.995399
GNB1	GNB1	0.692767	9.7693	10.5353	0.0230202	0.995399
RAB5A	RAB5A	-0.68934	9.84218	7.75142	0.0222925	0.995399
TMEM106C	TMEM106C	0.685791	9.98379	9.60835	0.0120157	0.995399
ALG3	ALG3	0.685733	9.83218	8.13925	0.0226003	0.995399
SCFD1	SCFD1	0.683478	9.74925	10.6569	0.0369026	0.995399
DERA	DERA	-0.683204	9.82481	6.81696	0.0376331	0.995399
NR2F2	NR2F2	-0.682411	9.73179	15.6937	0.0258939	0.995399
UIMC1	UIMC1	0.68091	9.75314	17.4118	0.00927696	0.995399
LMCD1	LMCD1	-0.680863	9.85738	5.37493	0.0252099	0.995399
LSM7	LSM7	0.680042	9.98138	12.1615	0.00568753	0.812017
DNAJC25	DNAJC25	0.679201	9.75526	12.3692	0.0213108	0.995399
SLIRP	SLIRP	0.679018	9.89372	8.2608	0.0201138	0.995399
TGM2	TGM2	-0.677356	9.79114	9.94159	0.0201457	0.995399
KRAS	KRAS	0.67691	9.82279	7.87501	0.0247631	0.995399
H1-3	H1-3	0.676555	10.0606	6.69893	0.0097155	0.995399
SLC30A5	SLC30A5	-0.675783	9.74179	14.7684	0.0186515	0.995399
MED21	MED21	0.674659	9.7672	8.27677	0.0474024	0.995399
CAMSAP2	CAMSAP2	0.674391	9.73608	15.0141	0.0252212	0.995399
MAD2L2	MAD2L2	-0.670259	9.85573	5.31398	0.0621113	0.995399
ACER3	ACER3	-0.670107	9.76299	11.8471	0.0202106	0.995399
RBM42	RBM42	0.669126	9.89212	7.00477	0.0289477	0.995399
ROCK1	ROCK1	0.668892	9.86589	7.47097	0.0210738	0.995399
PPIL4	PPIL4	0.666349	9.75843	10.1072	0.0332406	0.995399
PAX6	PAX6	-0.666012	9.74606	12.1211	0.031164	0.995399
PRPF19	PRPF19	-0.665205	9.87534	7.62881	0.0218837	0.995399
APIP	APIP	0.664585	9.77627	8.16641	0.0409827	0.995399
RBM17	RBM17	0.662163	9.94998	8.52043	0.0127778	0.995399
SWAP70	SWAP70	-0.662116	9.78355	8.01414	0.0376998	0.995399
PIK3C3	PIK3C3	-0.662084	9.78355	7.9548	0.0380005	0.995399
ANXA6	ANXA6	-0.661668	9.78907	8.21625	0.0339534	0.995399
RPAP3	RPAP3	0.661189	9.7832	7.90547	0.0421403	0.995399
VAV3	VAV3	0.661099	9.75878	6.18712	0.0988786	0.995399
ENSCSAG00000019435	ENSCSAG00000019435	-0.659212	9.84815	7.51241	0.024392	0.995399
CLK2	CLK2	0.658518	9.72856	27.6923	0.00388177	0.783693
DHX32	DHX32	-0.657448	9.75561	10.2685	0.0337109	0.995399
ENSCSAG00000011104	ENSCSAG00000011104	-0.655245	9.89916	1.75733	0.244239	0.995399
TCEAL9	TCEAL9	-0.654636	9.78528	8.81063	0.0303791	0.995399
STK35	STK35	0.654582	9.76999	7.80659	0.0482704	0.995399
UTP15	UTP15	0.653637	9.77139	7.92884	0.0460739	0.995399
BAG5	BAG5	0.653526	9.76054	8.67873	0.0464828	0.995399
FBXL5	FBXL5	0.6518	9.7651	8.88154	0.0429837	0.995399
KLHL11	KLHL11	-0.649978	9.75137	10.1051	0.0409999	0.995399
TOP2A	TOP2A	0.649116	10.0265	13.7747	0.00287469	0.783693
ENSCSAG00000002555	ENSCSAG00000002555	0.649053	9.85211	6.67694	0.039156	0.995399
ENSCSAG00000008710	ENSCSAG00000008710	0.649037	9.80005	7.90388	0.033437	0.995399
TCEAL1	TCEAL1	-0.64846	9.75948	10.6282	0.0287923	0.995399
FRMD6	FRMD6	-0.647838	9.79834	7.41889	0.0333845	0.995399
SAR1B	SAR1B	0.646709	9.78321	7.97335	0.0394687	0.995399
LPIN1	LPIN1	-0.646123	9.83685	5.94372	0.0444355	0.995399
HDAC5	HDAC5	-0.646024	9.75667	10.2678	0.0335544	0.995399
PTK2	PTK2	-0.645513	9.79114	7.23857	0.0445032	0.995399
METTL3	METTL3	-0.645439	9.76545	9.63314	0.0337993	0.995399
SAC3D1	SAC3D1	-0.645234	9.78666	11.561	0.0137799	0.995399
CCNH	CCNH	-0.645165	9.8045	7.54099	0.0329851	0.995399
GLUL	GLUL	0.64255	9.78112	6.54042	0.0601758	0.995399
STX5	STX5	0.642413	9.76194	9.12171	0.0398341	0.995399
SERPINA1	SERPINA1	0.640616	10.0888	4.82995	0.0280813	0.995399
RBM26	RBM26	-0.640343	9.77105	7.32904	0.0601875	0.995399
WDR41	WDR41	0.639797	9.75913	8.80714	0.0482901	0.995399
ZNF121	ZNF121	-0.639289	9.73858	7.50064	0.110545	0.995399
UBE2H	UBE2H	-0.637195	9.78666	7.72647	0.0392481	0.995399
NEURL3	NEURL3	0.63611	9.74108	0.413691	0.703015	0.995399
ENSCSAG00000014521	ENSCSAG00000014521	0.634518	9.79663	33.7823	0.000104294	0.0868598
FGFR1	FGFR1	-0.62887	9.84716	6.9897	0.0267036	0.995399
ENSCSAG00000002585	ENSCSAG00000002585	-0.62881	9.75137	15.786	0.0111208	0.995399
DHX8	DHX8	-0.627814	9.77	7.71108	0.051439	0.995399
GLA	GLA	0.626703	9.77104	8.85197	0.0369459	0.995399
MAP1LC3A	MAP1LC3A	0.626588	9.80313	6.85721	0.0443671	0.995399
PLEKHH2	PLEKHH2	-0.626444	9.91818	5.48314	0.0367938	0.995399
DENND4C	DENND4C	0.626089	9.76335	6.11732	0.091015	0.995399
VGLL4	VGLL4	0.625805	9.75243	9.65215	0.0443509	0.995399
PIM1	PIM1	0.62537	9.79698	4.84607	0.0900607	0.995399
BASP1	BASP1	-0.625146	9.82918	6.38977	0.0410472	0.995399
WWC2	WWC2	-0.622979	9.79526	6.215	0.059933	0.995399
UHMK1	UHMK1	-0.621944	9.82313	6.48226	0.0429014	0.995399
PDLIM1	PDLIM1	-0.621711	9.75279	8.26878	0.0619502	0.995399
UBAP2	UBAP2	0.621004	9.81231	6.52451	0.0460526	0.995399
TMEM35B	TMEM35B	-0.620544	9.75561	8.05749	0.0645112	0.995399
HDGF	HDGF	0.619745	9.78873	7.10892	0.0484033	0.995399
ZFAND2A	ZFAND2A	-0.618514	9.75843	4.42573	0.139646	0.995399
MAX	MAX	0.617845	9.75842	7.84455	0.0616038	0.995399
ANKRD13C	ANKRD13C	-0.615083	9.75807	5.41212	0.126898	0.995399
TPRA1	TPRA1	-0.614975	9.77835	7.27838	0.0519072	0.995399
ACOX1	ACOX1	-0.611018	9.74995	8.18716	0.066859	0.995399
HUWE1	HUWE1	-0.608988	9.82715	6.07834	0.0466306	0.995399
NAA50	NAA50	0.607335	9.89597	5.64487	0.0435567	0.995399
KAT6A	KAT6A	0.60563	9.72856	12.2553	0.058115	0.995399
ERH	ERH	0.603485	10.3325	14.6054	0.0151949	0.995399
PACSIN2	PACSIN2	0.602884	9.75102	10.5855	0.0380496	0.995399
GSTK1	GSTK1	-0.601331	9.83185	5.27871	0.0675586	0.995399
LEPROTL1	LEPROTL1	-0.601197	9.85211	5.87005	0.0444554	0.995399
RANGRF	RANGRF	0.600262	9.79011	4.84031	0.109151	0.995399
TTF1	TTF1	0.599614	9.84748	6.38974	0.0433507	0.995399
DHRS1	DHRS1	-0.599223	9.79732	6.65536	0.0517715	0.995399
RO60	RO60	-0.599089	9.8455	6.46289	0.0357818	0.995399
GTF3C1	GTF3C1	-0.598872	9.84749	6.90869	0.032699	0.995399
INF2	INF2	-0.597227	9.86361	5.89284	0.042961	0.995399
ENSCSAG00000009229	ENSCSAG00000009229	-0.596519	9.76965	10.3113	0.0265918	0.995399
ENSCSAG00000002311	ENSCSAG00000002311	0.596331	10.116	10.0749	0.0219037	0.995399
KIF25	KIF25	0.596149	9.72496	14.5783	0.0438205	0.995399
NSD3	NSD3	-0.596023	9.90108	5.08022	0.0490483	0.995399
RDH13	RDH13	-0.595197	9.76019	7.30158	0.0710018	0.995399
ANAPC1	ANAPC1	0.594968	9.79492	6.22193	0.0613472	0.995399
CD2AP	CD2AP	-0.593107	9.99847	7.13085	0.0197316	0.995399
ENSCSAG00000010119	ENSCSAG00000010119	0.592793	10.0543	7.84794	0.0247217	0.995399
ECHS1	ECHS1	-0.591768	10.0574	9.41774	0.0193492	0.995399
ENSCSAG00000012220	ENSCSAG00000012220	0.59101	9.95306	5.28006	0.0662447	0.995399
EPDR1	EPDR1	-0.590932	9.77835	5.24207	0.103184	0.995399
AREG	AREG	0.5908	9.86786	4.48194	0.0343754	0.995399
ARF6	ARF6	-0.590703	9.79011	6.67539	0.0571303	0.995399
ZNF462	ZNF462	-0.590385	9.75208	13.8959	0.0162816	0.995399
CTH	CTH	0.590338	9.75243	9.1996	0.0488688	0.995399
ERGIC2	ERGIC2	0.587973	9.85639	5.60792	0.0522806	0.995399
STARD3NL	STARD3NL	-0.58752	9.81367	5.32116	0.0710435	0.995399
DHX40	DHX40	0.586852	9.77348	6.71358	0.0650736	0.995399
PLPPR5	PLPPR5	-0.586509	9.74214	7.78016	0.0863291	0.995399
PFKM	PFKM	-0.58622	9.81164	5.64818	0.0640794	0.995399
WDFY1	WDFY1	0.585651	9.84616	6.00148	0.043657	0.995399
RBM8A	RBM8A	0.585638	10.1521	9.4926	0.0183673	0.995399
TBCD	TBCD	-0.584632	9.81299	5.9125	0.0554803	0.995399
PSMC2	PSMC2	0.583919	9.86557	5.02625	0.0722618	0.995399
EPB41L2	EPB41L2	-0.583596	9.80654	9.46168	0.0212872	0.995399
SCG5	SCG5	0.583427	9.89019	5.68629	0.0445016	0.995399
PSMD14	PSMD14	-0.580689	9.88633	5.07461	0.0580123	0.995399
ENSCSAG00000010250	ENSCSAG00000010250	-0.580123	11.5307	13.1079	0.000301208	0.188142
ATP6AP1	ATP6AP1	0.580088	9.96378	6.11519	0.037965	0.995399
UPF2	UPF2	-0.579151	9.73787	11.9391	0.0397586	0.995399
TTC37	TTC37	0.578872	9.74464	10.0984	0.0470608	0.995399
ARHGEF39	ARHGEF39	0.57747	9.76475	19.8168	0.0053907	0.812017
DAP3	DAP3	0.577066	9.83552	4.96159	0.0770336	0.995399
MARCHF6	MARCHF6	-0.576337	9.80074	6.1027	0.058638	0.995399
NAA15	NAA15	-0.575991	9.82514	5.54938	0.0583731	0.995399
TET2	TET2	-0.575349	9.74001	10.0736	0.0719587	0.995399
ENSCSAG00000007977	ENSCSAG00000007977	-0.574885	9.76405	8.2651	0.048801	0.995399
HSPD1	HSPD1	-0.572739	11.1192	13.0101	0.000719203	0.326714
ZNF644	ZNF644	-0.572499	9.83452	5.20114	0.063954	0.995399
LONP1	LONP1	0.570945	9.84118	5.30228	0.0589708	0.995399
CTTN	CTTN	-0.570622	9.94101	7.39425	0.0242672	0.995399
GTF2B	GTF2B	-0.570151	9.84649	5.72295	0.0472928	0.995399
JPT2	JPT2	-0.569689	9.78113	6.82289	0.0622148	0.995399
CNOT3	CNOT3	-0.569596	9.75314	7.11962	0.0821769	0.995399
CD44	CD44	-0.569559	9.82716	4.96204	0.0688248	0.995399
PLEKHO1	PLEKHO1	-0.569381	9.73465	8.89641	0.086806	0.995399
JMJD6	JMJD6	-0.569304	9.75772	6.42754	0.0916051	0.995399
SH3GLB1	SH3GLB1	-0.569066	9.83285	5.57003	0.0557591	0.995399
ENSCSAG00000007373	ENSCSAG00000007373	0.568503	9.8285	3.88528	0.13073	0.995399
CLPB	CLPB	0.568362	9.76194	8.3342	0.051006	0.995399
CAMK2G	CAMK2G	-0.568175	9.75808	6.82807	0.0817252	0.995399
RRP1	RRP1	0.568139	9.78804	6.41688	0.0615948	0.995399
CCDC6	CCDC6	-0.567977	9.78562	5.28442	0.0902675	0.995399
ZNF732	ZNF732	-0.567504	9.74392	9.85046	0.0554686	0.995399
CUL3	CUL3	-0.566542	9.7686	7.33922	0.0601162	0.995399
JAK1	JAK1	-0.565917	9.79045	5.73322	0.0753249	0.995399
MALT1	MALT1	-0.565142	9.76824	6.21482	0.0837969	0.995399
ENSCSAG00000007460	ENSCSAG00000007460	0.564747	10.1064	9.72975	0.0214001	0.995399
DDX54	DDX54	-0.563549	9.82346	5.89923	0.0552518	0.995399
PDGFB	PDGFB	0.562282	9.74996	7.02015	0.0963631	0.995399
EXPH5	EXPH5	-0.561995	9.72603	8.7675	0.116244	0.995399
GNPDA1	GNPDA1	0.561541	9.80858	5.78888	0.061094	0.995399
MRPL54	MRPL54	0.56076	9.83352	6.39392	0.0450857	0.995399
PCBD2	PCBD2	-0.56044	9.80211	6.75123	0.0519004	0.995399
ECPAS	ECPAS	-0.560429	9.81604	5.22025	0.0731611	0.995399
SEC31A	SEC31A	-0.559991	9.84815	4.9037	0.068757	0.995399
PINX1	PINX1	0.558744	9.77731	7.76864	0.0468238	0.995399
PIK3R1	PIK3R1	-0.558159	9.77418	6.08327	0.0773241	0.995399
TBP	TBP	-0.557846	9.81807	5.44045	0.0658516	0.995399
TXNRD1	TXNRD1	-0.557528	9.85803	5.09193	0.0696681	0.995399
RABEP1	RABEP1	-0.557486	9.81062	5.92259	0.0572188	0.995399
NCOR2	NCOR2	-0.557129	9.82984	5.34479	0.0634627	0.995399
SCARB2	SCARB2	0.556906	9.82783	5.3177	0.0670554	0.995399
GON4L	GON4L	0.556497	9.79902	6.88728	0.0465183	0.995399
PXN	PXN	-0.55558	9.8079	5.35227	0.0718916	0.995399
PKMYT1	PKMYT1	-0.555068	9.74996	7.10394	0.0912996	0.995399
MGAT4B	MGAT4B	-0.554174	9.80415	5.5588	0.0665431	0.995399
BTBD1	BTBD1	0.553862	9.78631	5.74034	0.0769104	0.995399
LAT	LAT	0.553274	9.87631	4.7355	0.066953	0.995399
CARS1	CARS1	-0.552818	9.76159	6.96473	0.0729571	0.995399
MYDGF	MYDGF	0.552529	9.78217	3.51401	0.180114	0.995399
MTX2	MTX2	-0.550113	9.85343	4.61035	0.0783611	0.995399
SCYL1	SCYL1	-0.549938	9.84616	5.35066	0.0551964	0.995399
BCAR1	BCAR1	-0.549597	9.79492	5.1578	0.0903257	0.995399
FARSB	FARSB	-0.549213	9.79526	6.85712	0.0509459	0.995399
U2AF2	U2AF2	-0.549141	9.8802	5.26367	0.0533587	0.995399
ALG5	ALG5	0.54859	9.81198	5.09956	0.079872	0.995399
GINM1	GINM1	-0.548324	9.83919	5.40191	0.0582237	0.995399
NUP58	NUP58	-0.547885	9.75948	6.83599	0.0791297	0.995399
PPP1R11	PPP1R11	0.546732	9.77592	6.52865	0.070306	0.995399
WASHC5	WASHC5	0.546631	9.80654	6.38737	0.0515957	0.995399
ENSCSAG00000009895	ENSCSAG00000009895	-0.54647	10.2329	7.99556	0.0159114	0.995399
CDK16	CDK16	0.544814	9.75631	7.52587	0.0694596	0.995399
SERINC1	SERINC1	0.544608	9.78769	5.36012	0.0863826	0.995399
FAHD2A	FAHD2A	0.54443	9.7787	4.339	0.132129	0.995399
CEP250	CEP250	0.543982	9.75102	7.17379	0.0862093	0.995399
CMC2	CMC2	0.543298	9.88053	3.57319	0.120199	0.995399
CLPTM1	CLPTM1	0.542786	9.83252	4.42827	0.0884657	0.995399
FAM32A	FAM32A	-0.542772	9.85869	4.78923	0.0772688	0.995399
CAD	CAD	-0.54108	9.83352	5.12387	0.0715173	0.995399
TUBGCP4	TUBGCP4	-0.540366	9.77696	5.32366	0.0981186	0.995399
CRELD1	CRELD1	0.540312	9.75208	7.52891	0.0735061	0.995399
RANBP1	RANBP1	-0.540038	10.5152	13.056	0.00564658	0.812017
OGA	OGA	0.539935	9.74854	7.76162	0.0750124	0.995399
IRAK1	IRAK1	-0.53993	9.75314	4.06581	0.191095	0.995399
MIER1	MIER1	-0.539738	9.78976	5.94134	0.0699567	0.995399
RCN2	RCN2	-0.538852	9.79526	6.094	0.0633635	0.995399
MID1	MID1	0.538412	9.74748	2.18632	0.350386	0.995399
PREP	PREP	-0.537907	9.77383	5.63774	0.0896269	0.995399
TBC1D9B	TBC1D9B	-0.537873	9.85804	4.75883	0.0684895	0.995399
SERTAD1	SERTAD1	0.53677	9.8238	3.5844	0.112317	0.995399
MYO1C	MYO1C	-0.536596	9.81435	5.07117	0.0788017	0.995399
ZWILCH	ZWILCH	0.536451	9.763	7.24786	0.0734913	0.995399
ZBTB43	ZBTB43	0.535552	9.80108	1.8698	0.33023	0.995399
SEC61A1	SEC61A1	-0.535241	9.8918	4.94619	0.0625343	0.995399
SPATS2L	SPATS2L	-0.534163	9.84946	4.27725	0.0888348	0.995399
C9orf64	C9orf64	-0.534015	9.74072	10.2795	0.052207	0.995399
NOP53	NOP53	-0.533584	9.8818	4.49569	0.0695819	0.995399
ENSCSAG00000007471	ENSCSAG00000007471	-0.533048	9.86785	4.12028	0.0788696	0.995399
MRPL27	MRPL27	0.532231	10.1125	5.9349	0.0726174	0.995399
ZDHHC3	ZDHHC3	0.532216	9.83151	4.10349	0.101809	0.995399
DDX39A	DDX39A	-0.530696	10.0626	6.53135	0.0386157	0.995399
PEX13	PEX13	0.529996	9.74925	4.79698	0.163146	0.995399
ATAD5	ATAD5	0.529917	9.82447	5.16077	0.0730533	0.995399
PIK3C2A	PIK3C2A	-0.529637	9.79834	2.92664	0.197194	0.995399
TPP2	TPP2	0.529036	9.78976	6.39352	0.0620805	0.995399
DDX18	DDX18	0.52759	9.79492	5.07728	0.0905468	0.995399
SERPINE2	SERPINE2	0.527461	9.98409	4.44738	0.0696261	0.995399
PPP4R2	PPP4R2	0.527105	10.0103	5.43358	0.0354177	0.995399
ENSCSAG00000005255	ENSCSAG00000005255	-0.526975	9.778	4.67577	0.119104	0.995399
SNAP23	SNAP23	-0.526363	9.7658	5.69493	0.101286	0.995399
SYNGR1	SYNGR1	0.525918	9.8982	4.72872	0.0730276	0.995399
RELA	RELA	0.525877	9.78009	5.91805	0.0792654	0.995399
FBXW11	FBXW11	-0.52474	9.80824	4.04329	0.119225	0.995399
BECN1	BECN1	0.522632	9.93977	4.42456	0.0746953	0.995399
SMNDC1	SMNDC1	-0.522131	9.80347	3.5561	0.154876	0.995399
C15orf61	C15orf61	0.521823	9.82346	4.23678	0.103723	0.995399
RERE	RERE	-0.52115	9.78147	4.69089	0.120228	0.995399
VARS2	VARS2	0.520572	9.90044	4.57661	0.0646849	0.995399
DUSP14	DUSP14	0.51985	9.87144	3.81449	0.107444	0.995399
SLC30A1	SLC30A1	-0.519734	9.7637	5.86996	0.0971537	0.995399
MRPL38	MRPL38	0.519125	9.90966	4.19529	0.0798489	0.995399
PIGG	PIGG	-0.519063	9.75842	6.05256	0.0976883	0.995399
MRPL3	MRPL3	0.518699	9.88923	4.80171	0.0676405	0.995399
CEP63	CEP63	0.517902	9.78217	5.11272	0.0992855	0.995399
MANEA	MANEA	-0.517822	9.79114	5.41801	0.0832078	0.995399
MRS2	MRS2	0.517809	9.78562	5.30727	0.0904438	0.995399
EIF4EBP2	EIF4EBP2	0.517689	9.76124	5.98608	0.100882	0.995399
THUMPD3	THUMPD3	-0.516943	9.75843	5.67624	0.1107	0.995399
MTMR10	MTMR10	0.516788	9.75384	3.01974	0.279764	0.995399
ENSCSAG00000007386	ENSCSAG00000007386	0.515594	9.77418	4.83427	0.120147	0.995399
PTPN1	PTPN1	-0.515455	9.82548	4.50275	0.088004	0.995399
HSPBP1	HSPBP1	0.514921	9.80892	6.67832	0.0509214	0.995399
PDXK	PDXK	-0.514835	9.84218	5.71805	0.0578032	0.995399
TBPL1	TBPL1	0.514825	9.78009	5.25507	0.0967872	0.995399
TMEM258	TMEM258	-0.514739	9.84815	3.80914	0.118706	0.995399
NSFL1C	NSFL1C	0.514552	9.86394	4.63698	0.0714547	0.995399
MYO9A	MYO9A	0.514043	9.76299	6.59323	0.0789352	0.995399
UGP2	UGP2	0.513579	9.75913	5.82468	0.10656	0.995399
RLF	RLF	-0.513361	9.76964	5.02379	0.129463	0.995399
THNSL2	THNSL2	-0.513247	9.7956	4.07811	0.12607	0.995399
MAPRE1	MAPRE1	0.513197	9.88343	4.12641	0.084622	0.995399
TGS1	TGS1	-0.513156	9.85639	4.35535	0.0789507	0.995399
WBP11	WBP11	0.512806	9.84284	4.28646	0.0878801	0.995399
TOX4	TOX4	0.51253	9.87696	4.04751	0.086306	0.995399
TCN2	TCN2	-0.512499	9.7693	5.59195	0.10511	0.995399
ENSCSAG00000017092	ENSCSAG00000017092	0.512319	9.85277	4.1417	0.091507	0.995399
ENSCSAG00000014139	ENSCSAG00000014139	0.512162	9.86033	4.75055	0.0727759	0.995399
NUP153	NUP153	0.511807	9.78147	4.91267	0.111049	0.995399
MRPS14	MRPS14	0.511071	9.87372	9.72334	0.0123609	0.995399
ATL3	ATL3	-0.510922	9.79423	5.04786	0.09028	0.995399
B2M	B2M	0.510807	10.5911	13.059	0.00401297	0.783693
SAMHD1	SAMHD1	-0.51063	9.7932	1.28494	0.403633	0.995399
SLC39A8	SLC39A8	0.510589	9.80858	4.50254	0.0993987	0.995399
SMCHD1	SMCHD1	0.510577	9.86394	4.09115	0.0907031	0.995399
LSG1	LSG1	-0.510048	9.75596	6.40505	0.0952181	0.995399
TIMM17B	TIMM17B	0.509659	9.84118	5.31469	0.064161	0.995399
GDI1	GDI1	-0.507606	9.89116	4.57271	0.0662109	0.995399
USP39	USP39	0.50702	9.81908	4.73338	0.086506	0.995399
WARS2	WARS2	0.506902	9.76545	4.95525	0.124065	0.995399
WSB1	WSB1	-0.50676	10.0858	5.52089	0.0281465	0.995399
MED25	MED25	-0.5066	9.778	4.8225	0.112894	0.995399
TRIM4	TRIM4	0.506597	9.80211	4.47864	0.105729	0.995399
PHGDH	PHGDH	-0.506439	9.83886	6.30049	0.0467053	0.995399
DNAAF2	DNAAF2	-0.506194	9.763	5.49001	0.109227	0.995399
UNG	UNG	-0.505784	9.75596	8.09529	0.0750486	0.995399
RB1	RB1	-0.505493	9.8045	4.44332	0.105996	0.995399
MCM5	MCM5	-0.505444	9.82649	4.81758	0.10688	0.995399
USP38	USP38	-0.504732	9.75102	6.95729	0.0900901	0.995399
DNAJC30	DNAJC30	0.50456	9.75737	5.8877	0.106274	0.995399
CENPT	CENPT	0.503955	9.74215	9.87017	0.0583599	0.995399
ENSCSAG00000018909	ENSCSAG00000018909	0.503869	9.77	7.52638	0.0621034	0.995399
SOBP	SOBP	-0.503833	9.85078	3.5922	0.116689	0.995399
TSR3	TSR3	-0.503819	9.81604	3.31509	0.155847	0.995399
RNF128	RNF128	0.503728	9.93511	4.65831	0.0549874	0.995399
MLYCD	MLYCD	0.503725	9.74818	7.79059	0.0816532	0.995399
SENP6	SENP6	-0.502873	9.79045	4.44342	0.113299	0.995399
FRMD4B	FRMD4B	-0.50242	9.89628	4.54022	0.0644101	0.995399
NCBP1	NCBP1	-0.502333	9.78286	5.28227	0.0959684	0.995399
WDYHV1	WDYHV1	-0.50162	9.75667	7.17743	0.0788702	0.995399
GLOD4	GLOD4	-0.501508	9.82313	4.34434	0.0991746	0.995399
CLDND1	CLDND1	0.501242	9.87761	3.83365	0.0995978	0.995399
TXNL4A	TXNL4A	0.500067	10.0688	6.27997	0.050544	0.995399
ATAD2B	ATAD2B	-0.499992	9.75596	5.31817	0.135782	0.995399
ATF5	ATF5	-0.49999	9.77766	3.50798	0.179915	0.995399
CBX6	CBX6	0.499895	9.79492	4.63747	0.104003	0.995399
GET3	GET3	-0.499289	9.84782	1.97846	0.261321	0.995399
POGK	POGK	-0.499252	9.77314	5.73252	0.0904509	0.995399
KCTD20	KCTD20	-0.499059	9.84683	4.14266	0.0958347	0.995399
NGRN	NGRN	-0.498136	9.75526	5.76898	0.112074	0.995399
CPEB4	CPEB4	-0.497764	9.72171	11.6679	0.0852427	0.995399
MED30	MED30	0.497328	9.82413	4.70362	0.0885717	0.995399
CTNNB1	CTNNB1	-0.497239	9.99817	3.93608	0.102657	0.995399
TOLLIP	TOLLIP	0.49713	9.75878	8.42965	0.052421	0.995399
CCNG1	CCNG1	-0.4968	9.93479	3.94971	0.0802475	0.995399
C3orf14	C3orf14	0.496573	9.80688	5.26132	0.0824438	0.995399
ZNF281	ZNF281	0.496311	9.80892	4.39265	0.105902	0.995399
ENSCSAG00000019126	ENSCSAG00000019126	0.496071	9.87339	4.45816	0.0793418	0.995399
SLC35C2	SLC35C2	0.495805	9.75843	5.09785	0.131269	0.995399
MED16	MED16	0.494873	9.76615	5.22196	0.114139	0.995399
PDZK1	PDZK1	0.494335	9.87014	2.97629	0.14027	0.995399
RABL3	RABL3	-0.493314	9.75208	6.45811	0.102063	0.995399
RNF216	RNF216	-0.492897	9.97108	4.68256	0.0506112	0.995399
EPS15L1	EPS15L1	0.492124	9.74889	7.87132	0.0749173	0.995399
IAH1	IAH1	-0.492031	10.0626	5.57446	0.0414245	0.995399
MIS18A	MIS18A	-0.491847	9.80074	3.33843	0.183841	0.995399
SMAGP	SMAGP	0.491327	9.75667	7.26068	0.0753284	0.995399
GTF2I	GTF2I	0.49119	9.81028	5.54916	0.0701484	0.995399
EXOSC3	EXOSC3	0.491181	9.76405	4.21956	0.162007	0.995399
ALKBH7	ALKBH7	-0.49099	9.92886	3.89491	0.0913257	0.995399
ENSCSAG00000000238	ENSCSAG00000000238	-0.490902	9.77417	4.18999	0.145445	0.995399
SPATS2	SPATS2	-0.490839	9.73429	15.8493	0.0218581	0.995399
ACADM	ACADM	0.490081	9.85178	5.03804	0.069021	0.995399
ENSCSAG00000012048	ENSCSAG00000012048	0.489592	9.74677	6.93416	0.0994335	0.995399
ISYNA1	ISYNA1	0.489496	9.86394	4.18251	0.0925027	0.995399
DDX41	DDX41	0.489373	9.79217	5.68311	0.0748432	0.995399
RFC5	RFC5	0.488959	9.75772	8.34928	0.0588834	0.995399
CABIN1	CABIN1	-0.488898	9.75314	5.7713	0.115717	0.995399
ENSCSAG00000002184	ENSCSAG00000002184	-0.488586	9.7679	3.93927	0.180405	0.995399
SIVA1	SIVA1	0.487389	10.0531	5.65083	0.0726507	0.995399
MPDU1	MPDU1	-0.487095	9.83185	3.72716	0.132008	0.995399
SMARCD1	SMARCD1	-0.486839	9.77418	4.78976	0.118451	0.995399
TMED7	TMED7	-0.485703	9.78873	4.35629	0.120971	0.995399
MTFMT	MTFMT	0.485432	9.78597	3.71585	0.155511	0.995399
CNDP2	CNDP2	-0.485255	9.80313	6.06503	0.0622038	0.995399
EMC3	EMC3	0.484584	9.84118	3.85135	0.112884	0.995399
CLNS1A	CLNS1A	0.484067	10.0549	5.71145	0.0605761	0.995399
ATRX	ATRX	0.483842	9.91346	4.759	0.0553032	0.995399
PARP9	PARP9	-0.483327	9.81503	3.28417	0.162509	0.995399
RRP15	RRP15	0.482644	9.76229	5.51357	0.109827	0.995399
EXT2	EXT2	0.482175	9.77696	3.36904	0.197572	0.995399
SPAG5	SPAG5	0.482171	9.77279	7.16149	0.0804436	0.995399
TUBG1	TUBG1	0.48159	9.88698	4.02589	0.0964663	0.995399
TERF2IP	TERF2IP	-0.481447	9.83886	3.82116	0.108607	0.995399
RND3	RND3	-0.480869	9.76369	5.04952	0.130129	0.995399
OPTN	OPTN	-0.480748	9.74925	5.75532	0.126613	0.995399
CHORDC1	CHORDC1	-0.480654	9.79766	4.05036	0.124673	0.995399
IFI27L2	IFI27L2	0.480494	9.86785	3.65883	0.104346	0.995399
TRA2A	TRA2A	0.480106	9.80006	4.0276	0.124788	0.995399
MAN1A2	MAN1A2	-0.479221	9.81705	3.86835	0.11971	0.995399
RASL11A	RASL11A	0.479056	9.79492	3.08142	0.183547	0.995399
ACAT1	ACAT1	0.477572	9.78701	3.55117	0.166527	0.995399
FAM120A	FAM120A	-0.477068	9.79217	3.21289	0.175201	0.995399
PRMT2	PRMT2	-0.476841	9.79183	4.05847	0.136418	0.995399
GFER	GFER	0.47674	9.7832	4.73681	0.111199	0.995399
FAM83G	FAM83G	-0.476659	9.73787	7.44809	0.124265	0.995399
FLOT2	FLOT2	-0.476473	9.88601	2.58347	0.184503	0.995399
TMEM199	TMEM199	-0.475416	9.79595	4.36103	0.117407	0.995399
MSH6	MSH6	0.473296	9.96957	7.04121	0.0327862	0.995399
WARS1	WARS1	0.473274	9.83619	4.19334	0.0964155	0.995399
FKBP8	FKBP8	0.473227	9.95643	3.96737	0.089795	0.995399
ENSCSAG00000000395	ENSCSAG00000000395	0.47307	11.0525	6.56538	0.0221503	0.995399
TMED5	TMED5	0.472342	9.75455	7.67961	0.0701212	0.995399
AGL	AGL	-0.471382	9.7542	6.56817	0.0930693	0.995399
ENSCSAG00000017292	ENSCSAG00000017292	-0.470874	9.75948	5.17829	0.128231	0.995399
MCL1	MCL1	-0.470709	9.93261	3.14204	0.106144	0.995399
ENSCSAG00000001866	ENSCSAG00000001866	0.470539	9.79217	2.82664	0.217266	0.995399
CCDC90B	CCDC90B	0.469302	9.80824	3.8396	0.128079	0.995399
AKAP8	AKAP8	-0.468972	9.7672	4.77928	0.127606	0.995399
RBFOX2	RBFOX2	-0.468328	9.77418	4.23817	0.142126	0.995399
SLC25A22	SLC25A22	-0.468307	9.76545	4.25721	0.155211	0.995399
PLD3	PLD3	0.467753	9.83452	3.15522	0.153358	0.995399
DOCK10	DOCK10	-0.467521	9.76194	4.91366	0.129755	0.995399
BCAS2	BCAS2	0.467284	9.89469	4.03725	0.0921105	0.995399
RAB24	RAB24	0.467108	9.75843	4.94295	0.136269	0.995399
MBD3	MBD3	0.46707	9.72099	21.8048	0.0158171	0.995399
PKP2	PKP2	-0.466851	9.77627	4.46098	0.129664	0.995399
NUP54	NUP54	0.466715	9.77453	3.78611	0.168782	0.995399
NFYC	NFYC	-0.466238	9.78838	3.97669	0.136799	0.995399
ENSCSAG00000018642	ENSCSAG00000018642	0.465946	9.7932	3.04246	0.191871	0.995399
MCM10	MCM10	0.465658	9.77835	7.09463	0.0666099	0.995399
ENSCSAG00000018085	ENSCSAG00000018085	0.465582	9.94658	3.8796	0.0999758	0.995399
ARHGAP23	ARHGAP23	-0.465131	9.73965	7.26742	0.109113	0.995399
SIKE1	SIKE1	-0.465081	9.78907	4.37711	0.118974	0.995399
LMNB1	LMNB1	-0.464538	9.90394	4.2106	0.102962	0.995399
PHLDB1	PHLDB1	-0.464347	9.83786	3.46576	0.131243	0.995399
SLC35B4	SLC35B4	0.464056	9.8062	3.39382	0.153792	0.995399
FAHD1	FAHD1	0.463997	9.82414	2.65134	0.200013	0.995399
RSRC2	RSRC2	0.463762	9.90011	2.91749	0.136151	0.995399
ISOC1	ISOC1	0.463745	9.75243	0.17871	0.788681	0.996331
PMS2	PMS2	-0.463073	9.74286	5.14814	0.161935	0.995399
HELZ	HELZ	0.462016	9.79595	3.1345	0.182138	0.995399
ENO3	ENO3	0.461969	11.2564	9.48006	0.00239162	0.783693
ARF4	ARF4	0.461923	10.1378	6.12074	0.0631593	0.995399
ADI1	ADI1	0.461588	9.83151	4.20028	0.10276	0.995399
ENSCSAG00000003176	ENSCSAG00000003176	-0.461097	9.77696	0.0253442	0.908983	0.997487
ABCC9	ABCC9	-0.460223	9.73537	5.32496	0.177296	0.995399
ENSCSAG00000013007	ENSCSAG00000013007	0.459997	9.90839	3.66541	0.0992334	0.995399
DHRS13	DHRS13	-0.459785	9.74428	5.44627	0.145514	0.995399
AVL9	AVL9	-0.458786	9.73715	7.30791	0.109483	0.995399
ENSCSAG00000001902	ENSCSAG00000001902	0.458058	9.93851	3.97834	0.0769411	0.995399
GPS2	GPS2	0.458013	9.82883	3.61947	0.125349	0.995399
GARS1	GARS1	0.458005	9.91977	3.52953	0.107411	0.995399
DDX17	DDX17	0.457536	9.9049	3.94198	0.092152	0.995399
ENSCSAG00000006004	ENSCSAG00000006004	-0.45697	9.74249	7.74703	0.101945	0.995399
KNL1	KNL1	0.456855	9.74463	7.29058	0.107879	0.995399
TRAPPC13	TRAPPC13	-0.456651	9.72999	13.814	0.0376708	0.995399
CAPZB	CAPZB	0.45653	10.1308	5.36596	0.0837437	0.995399
PYCR3	PYCR3	0.456487	9.78043	6.62054	0.0649898	0.995399
PARN	PARN	-0.455746	9.7651	4.39433	0.148708	0.995399
PSMD13	PSMD13	0.45429	9.95858	6.56845	0.033508	0.995399
RNF139	RNF139	0.454109	9.74464	6.10509	0.123824	0.995399
ARHGAP11A	ARHGAP11A	-0.454035	9.8521	2.71345	0.194073	0.995399
MINDY2	MINDY2	0.451781	9.76719	4.63151	0.141664	0.995399
ATPAF1	ATPAF1	0.450901	9.7787	6.60744	0.0673997	0.995399
H2BC11	H2BC11	-0.450694	9.75384	4.5037	0.164494	0.995399
CEP295	CEP295	0.450338	9.74818	6.90636	0.0997802	0.995399
CPLX1	CPLX1	-0.450207	9.73429	7.44886	0.115861	0.995399
ABCB7	ABCB7	-0.449861	9.75137	5.18681	0.139717	0.995399
CIRBP	CIRBP	0.449714	10.1411	4.98964	0.0743733	0.995399
CTSH	CTSH	0.44928	9.76335	4.85234	0.133284	0.995399
OSTM1	OSTM1	0.449176	9.75208	3.67945	0.208444	0.995399
STAMBP	STAMBP	0.449152	9.80143	3.28124	0.162154	0.995399
DNASE1L1	DNASE1L1	-0.448934	9.75172	7.4525	0.0804763	0.995399
RPA1	RPA1	0.448918	9.81807	3.27567	0.157097	0.995399
YLPM1	YLPM1	0.448608	9.80484	3.52446	0.150746	0.995399
ATP13A3	ATP13A3	-0.448508	9.73107	17.49	0.0217976	0.995399
HADH	HADH	0.448338	9.83719	2.38772	0.215333	0.995399
TUSC2	TUSC2	0.448301	9.78597	3.30899	0.186135	0.995399
USP4	USP4	-0.448067	9.79286	3.5946	0.154306	0.995399
C6orf89	C6orf89	0.447883	9.74677	5.03553	0.156796	0.995399
LMBRD1	LMBRD1	0.447859	9.75843	4.76631	0.144514	0.995399
TAF2	TAF2	-0.447765	9.7658	4.35537	0.146901	0.995399
NTMT1	NTMT1	0.447514	9.84252	3.08536	0.146593	0.995399
RAB10	RAB10	0.447397	10.0477	4.34844	0.0643571	0.995399
KPNA2	KPNA2	0.447067	10.0975	3.42826	0.106703	0.995399
RAB34	RAB34	0.44706	9.87242	3.30861	0.123622	0.995399
STYXL1	STYXL1	0.446359	9.83785	2.22975	0.22759	0.995399
SMG7	SMG7	0.446321	9.78838	3.09866	0.192344	0.995399
ENSCSAG00000014391	ENSCSAG00000014391	-0.446248	9.80006	3.4242	0.16032	0.995399
ENSCSAG00000018650	ENSCSAG00000018650	0.446003	9.99727	3.27476	0.127831	0.995399
ACE	ACE	-0.445925	9.80858	3.33022	0.155813	0.995399
ECE1	ECE1	-0.445633	9.75526	3.96542	0.188282	0.995399
ENSCSAG00000002230	ENSCSAG00000002230	0.445218	9.84484	2.53144	0.207901	0.995399
COQ2	COQ2	0.445073	9.76159	7.7165	0.0657034	0.995399
UBE3C	UBE3C	-0.444832	9.77765	3.73081	0.163481	0.995399
PEX19	PEX19	0.444696	9.75243	7.98587	0.0680271	0.995399
IFT22	IFT22	-0.444417	9.86654	3.02447	0.145756	0.995399
RAD23A	RAD23A	0.444365	10.0908	4.98233	0.0628364	0.995399
HILPDA	HILPDA	0.443471	9.76335	6.76248	0.0849448	0.995399
QTRT1	QTRT1	-0.443329	9.76229	3.60321	0.196177	0.995399
UBA3	UBA3	-0.443125	9.79766	3.60058	0.149011	0.995399
ENSCSAG00000011738	ENSCSAG00000011738	0.442752	9.77835	3.71166	0.16311	0.995399
AFF1	AFF1	0.442128	9.73179	12.1332	0.0517554	0.995399
COMMD9	COMMD9	0.441731	9.77939	2.89685	0.220005	0.995399
PPCS	PPCS	0.441707	9.79458	4.43129	0.115803	0.995399
SFXN2	SFXN2	0.44158	9.79561	2.88504	0.203124	0.995399
ENSCSAG00000019600	ENSCSAG00000019600	-0.441518	9.82883	3.99872	0.110088	0.995399
OGFOD1	OGFOD1	0.441402	9.77348	2.93901	0.225548	0.995399
ENSCSAG00000009220	ENSCSAG00000009220	-0.441242	9.7644	3.80249	0.180623	0.995399
STAG1	STAG1	0.441204	9.76124	4.4391	0.152879	0.995399
TOGARAM1	TOGARAM1	-0.441169	9.81265	5.08353	0.0841759	0.995399
KANSL3	KANSL3	-0.440968	9.75526	4.36191	0.166803	0.995399
CTSZ	CTSZ	-0.440886	10.0352	4.1711	0.069267	0.995399
BPGM	BPGM	-0.440495	9.8211	3.70521	0.12792	0.995399
ENSCSAG00000000541	ENSCSAG00000000541	0.440152	10.6755	5.91708	0.0692911	0.995399
ENSCSAG00000006519	ENSCSAG00000006519	0.439511	10.1681	5.35158	0.0893707	0.995399
FTSJ3	FTSJ3	0.439064	9.87437	4.63654	0.0818942	0.995399
C1orf122	C1orf122	0.438898	9.75526	2.18508	0.336076	0.995399
TGOLN2	TGOLN2	-0.438611	9.86132	2.93444	0.154377	0.995399
CYSTM1	CYSTM1	-0.438275	9.94039	3.82234	0.0997041	0.995399
ZEB1	ZEB1	-0.43779	9.82043	4.79186	0.0864333	0.995399
ZC3H18	ZC3H18	0.437768	9.79045	3.48508	0.163514	0.995399
NCAPH	NCAPH	0.437093	9.8445	2.8341	0.203067	0.995399
KIAA1191	KIAA1191	-0.436764	9.78666	4.46027	0.119613	0.995399
GGA3	GGA3	-0.436214	9.74747	5.11055	0.163272	0.995399
HMGB2	HMGB2	0.435945	9.96256	5.12374	0.0737787	0.995399
KIF1A	KIF1A	-0.435733	9.76019	4.31982	0.158756	0.995399
BAG2	BAG2	-0.435625	9.8062	2.91452	0.191087	0.995399
PPP4R3A	PPP4R3A	-0.435537	9.78666	3.67587	0.156164	0.995399
LRCH3	LRCH3	-0.435289	9.73822	4.59675	0.201215	0.995399
FAM210A	FAM210A	0.435264	9.76054	3.99747	0.177376	0.995399
CTNND1	CTNND1	0.435181	9.77627	2.82777	0.230452	0.995399
PHF23	PHF23	0.434988	9.81469	3.10408	0.165553	0.995399
EMC2	EMC2	-0.434501	9.75702	4.0564	0.181681	0.995399
RAB7A	RAB7A	0.434473	10.0294	4.04664	0.0995178	0.995399
HTT	HTT	-0.434336	9.76264	4.11768	0.166308	0.995399
NRAS	NRAS	-0.434048	9.77557	3.62827	0.171971	0.995399
PRKDC	PRKDC	0.433909	10.0531	3.63408	0.137535	0.995399
GAPVD1	GAPVD1	0.433832	9.77314	3.82124	0.167151	0.995399
ORMDL1	ORMDL1	-0.433802	9.76895	3.82742	0.170153	0.995399
ENSCSAG00000010090	ENSCSAG00000010090	-0.433795	9.91093	3.47507	0.111623	0.995399
DHX15	DHX15	-0.433671	9.85475	2.4313	0.198446	0.995399
PPP1R35	PPP1R35	-0.43323	9.84052	3.38813	0.132217	0.995399
PIK3CB	PIK3CB	-0.433183	9.75172	6.26249	0.105546	0.995399
CWC25	CWC25	0.432868	9.79045	3.38583	0.192079	0.995399
ENSCSAG00000018092	ENSCSAG00000018092	0.432706	10.2364	6.90989	0.0620413	0.995399
PQBP1	PQBP1	0.432506	9.7908	4.02479	0.136901	0.995399
AASDHPPT	AASDHPPT	0.432069	9.87014	3.35481	0.12224	0.995399
UROD	UROD	0.431802	9.79148	4.11713	0.137907	0.995399
PIGS	PIGS	-0.431293	9.84218	2.68039	0.191227	0.995399
STUB1	STUB1	0.43127	10.0215	4.08218	0.099406	0.995399
SPTLC1	SPTLC1	-0.430905	9.81027	3.04686	0.172349	0.995399
ENSCSAG00000000734	ENSCSAG00000000734	-0.430421	9.92164	3.20752	0.115914	0.995399
EIF2AK4	EIF2AK4	-0.430131	9.91409	3.31153	0.109298	0.995399
PSMB3	PSMB3	0.430017	10.3433	6.77707	0.0772959	0.995399
EIF3L	EIF3L	0.429348	9.79045	4.00526	0.136022	0.995399
PLEKHA5	PLEKHA5	0.429222	9.82413	3.79777	0.120037	0.995399
BTG1	BTG1	0.428573	9.76475	3.65929	0.18672	0.995399
ENSCSAG00000007941	ENSCSAG00000007941	0.427553	10.0399	4.85189	0.0709979	0.995399
ATP2A2	ATP2A2	0.427394	9.78216	3.43585	0.178583	0.995399
TAPBP	TAPBP	-0.427344	9.80552	2.53848	0.223688	0.995399
ATP6V1G1	ATP6V1G1	0.42712	10.1003	4.69206	0.0728553	0.995399
ENSCSAG00000009931	ENSCSAG00000009931	0.426734	9.7908	4.0168	0.13686	0.995399
DHX9	DHX9	-0.424844	9.78528	3.54329	0.167015	0.995399
ENSCSAG00000017172	ENSCSAG00000017172	0.424802	10.102	4.8678	0.0929739	0.995399
PGM1	PGM1	-0.424623	9.8004	3.76958	0.14169	0.995399
CDK17	CDK17	-0.424592	9.72568	3.69351	0.305781	0.995399
SSR1	SSR1	0.424578	9.85079	2.51077	0.189441	0.995399
ENSCSAG00000005219	ENSCSAG00000005219	0.424292	9.76895	4.43936	0.145267	0.995399
ENSCSAG00000013897	ENSCSAG00000013897	0.424187	9.90363	2.23253	0.21807	0.995399
FASTKD2	FASTKD2	0.424113	9.83519	2.84135	0.170005	0.995399
PLEKHA1	PLEKHA1	0.423941	9.83619	2.844	0.168628	0.995399
CALD1	CALD1	-0.423907	9.90934	2.65881	0.150417	0.995399
RP9	RP9	0.423686	9.78908	3.39256	0.168452	0.995399
ANKRD12	ANKRD12	-0.423497	9.77522	9.02233	0.0462703	0.995399
PIAS4	PIAS4	0.423394	9.75561	4.06115	0.182932	0.995399
PIKFYVE	PIKFYVE	0.423348	9.73142	4.27935	0.248904	0.995399
ENSCSAG00000017221	ENSCSAG00000017221	0.422844	9.78527	3.46563	0.169831	0.995399
TMEM59	TMEM59	0.422806	9.91977	2.18062	0.215107	0.995399
NDUFB2	NDUFB2	0.42263	10.1204	9.29817	0.0339144	0.995399
ENSCSAG00000014516	ENSCSAG00000014516	-0.422564	9.77	3.83108	0.17125	0.995399
TMEM67	TMEM67	-0.421547	9.74712	3.10228	0.264159	0.995399
MRPL10	MRPL10	0.421283	9.96805	3.40312	0.11395	0.995399
MPV17L2	MPV17L2	-0.420988	9.79937	5.90964	0.073339	0.995399
POLD2	POLD2	-0.420982	10.0754	5.85169	0.0693078	0.995399
BCL7B	BCL7B	0.42086	9.79869	3.74357	0.142432	0.995399
WDR43	WDR43	-0.420782	9.8623	2.96902	0.145738	0.995399
ZFYVE26	ZFYVE26	0.420027	9.72062	4.52167	0.286466	0.995399
ZCRB1	ZCRB1	-0.419433	9.83652	2.60334	0.190001	0.995399
ABRACL	ABRACL	-0.419426	10.0815	3.54447	0.121942	0.995399
NRM	NRM	0.418646	9.79491	4.08325	0.127746	0.995399
CREB5	CREB5	0.418641	9.73751	10.1994	0.0878162	0.995399
PUM2	PUM2	-0.418485	9.79423	3.18182	0.179406	0.995399
MRPL2	MRPL2	0.418329	9.86883	3.77702	0.11057	0.995399
ENSCSAG00000005838	ENSCSAG00000005838	0.417973	9.78043	3.6031	0.173082	0.995399
CSTF1	CSTF1	-0.417966	9.74676	5.98665	0.123548	0.995399
ENSCSAG00000010735	ENSCSAG00000010735	0.417352	9.76054	2.65324	0.271359	0.995399
DTNB	DTNB	-0.417306	9.75066	3.79975	0.2168	0.995399
HES1	HES1	-0.417187	9.8405	3.42926	0.116909	0.995399
DOCK7	DOCK7	-0.417173	9.74783	3.79498	0.218883	0.995399
RPUSD2	RPUSD2	-0.416964	9.75983	3.71133	0.193555	0.995399
YWHAH	YWHAH	0.416929	9.94658	4.22136	0.0870457	0.995399
MTERF3	MTERF3	0.416873	9.82245	2.53745	0.207094	0.995399
ALAS1	ALAS1	0.416622	9.80756	2.42823	0.231132	0.995399
IFRD1	IFRD1	0.41623	9.85112	3.56758	0.112887	0.995399
ORC4	ORC4	-0.416028	9.78216	3.37459	0.178674	0.995399
TPD52L1	TPD52L1	0.416011	9.74641	3.10762	0.269031	0.995399
DPH7	DPH7	0.41593	9.75208	4.7711	0.157441	0.995399
SEC13	SEC13	-0.415754	9.97957	3.66037	0.121274	0.995399
ZNF106	ZNF106	0.415713	9.81164	3.03977	0.17162	0.995399
DUS3L	DUS3L	0.415706	9.77697	3.57689	0.175076	0.995399
ZFAND5	ZFAND5	0.415652	10.0677	3.79211	0.0589143	0.995399
HS3ST1	HS3ST1	-0.415609	10.2237	4.52745	0.0337185	0.995399
PCIF1	PCIF1	0.415586	9.76054	4.17007	0.16876	0.995399
ENSCSAG00000008434	ENSCSAG00000008434	0.415458	10.0728	5.58429	0.0558106	0.995399
RAB18	RAB18	0.415019	9.76475	3.91345	0.178046	0.995399
PIAS2	PIAS2	0.414787	9.7686	4.19925	0.150944	0.995399
WDR34	WDR34	0.414666	9.83885	2.75825	0.177489	0.995399
FAM234A	FAM234A	-0.414474	9.79972	3.84057	0.137761	0.995399
PFKFB3	PFKFB3	0.414153	9.78735	4.59721	0.116961	0.995399
GOLM1	GOLM1	-0.414044	9.77662	5.14631	0.111589	0.995399
CZIB	CZIB	-0.414034	9.76265	3.4694	0.216746	0.995399
GPAT3	GPAT3	0.413779	9.84848	2.80947	0.162617	0.995399
DHPS	DHPS	0.413343	9.81163	2.85577	0.184207	0.995399
MEF2A	MEF2A	0.413054	9.82245	3.05163	0.159269	0.995399
COPZ1	COPZ1	0.413007	9.92793	1.7909	0.266495	0.995399
CLTCL1	CLTCL1	0.412935	9.787	2.90359	0.205923	0.995399
OSTF1	OSTF1	0.412923	9.75948	3.90072	0.19105	0.995399
LRIF1	LRIF1	-0.412891	9.7686	4.08784	0.156132	0.995399
DHX36	DHX36	0.412214	9.82783	1.13351	0.393346	0.995399
TUBB4B	TUBB4B	0.411998	10.8581	9.76059	0.0187994	0.995399
ENSCSAG00000005020	ENSCSAG00000005020	0.411997	10.0265	3.69569	0.114886	0.995399
NHLRC2	NHLRC2	-0.411954	9.76124	3.66998	0.194795	0.995399
FAM161A	FAM161A	-0.411727	9.7542	4.02702	0.189026	0.995399
ADD1	ADD1	-0.41115	9.79869	2.3882	0.241431	0.995399
ASF1A	ASF1A	0.411142	9.78355	4.90267	0.104955	0.995399
MAF1	MAF1	0.410974	9.86981	4.55661	0.0822243	0.995399
HOOK1	HOOK1	0.410863	9.78459	2.76716	0.227882	0.995399
MITD1	MITD1	-0.410833	9.76615	2.29388	0.29819	0.995399
ENSCSAG00000017792	ENSCSAG00000017792	0.410736	10.1915	6.27098	0.0433532	0.995399
ENSCSAG00000005289	ENSCSAG00000005289	0.410184	9.75243	2.11005	0.346208	0.995399
HACD2	HACD2	-0.410082	9.76089	3.80708	0.18889	0.995399
NDUFS1	NDUFS1	0.40997	9.85508	2.534	0.192825	0.995399
MTA1	MTA1	-0.40977	9.73035	4.13976	0.257439	0.995399
DDX49	DDX49	0.409741	9.78009	3.1764	0.197049	0.995399
ENSCSAG00000007979	ENSCSAG00000007979	-0.40972	9.80006	1.81191	0.305244	0.995399
CDC26	CDC26	0.409622	9.80858	3.08253	0.183045	0.995399
NIP7	NIP7	-0.40961	9.78009	3.19587	0.197045	0.995399
PDLIM4	PDLIM4	-0.409475	9.86753	3.23702	0.13308	0.995399
RAB6A	RAB6A	-0.409412	9.85738	2.78197	0.161909	0.995399
PLAUR	PLAUR	0.409286	9.80109	3.12198	0.171119	0.995399
FNBP4	FNBP4	0.409275	9.90902	3.487	0.102987	0.995399
AMMECR1L	AMMECR1L	0.408994	9.73322	7.11233	0.133555	0.995399
THOP1	THOP1	0.408983	9.77974	3.52221	0.174323	0.995399
THOC3	THOC3	-0.4084	9.78804	4.25755	0.134123	0.995399
NET1	NET1	0.408097	9.82716	2.34589	0.214777	0.995399
ADAP2	ADAP2	0.408092	9.76124	3.87621	0.181065	0.995399
CYP20A1	CYP20A1	-0.407899	9.7496	5.20442	0.14481	0.995399
SNRPA	SNRPA	0.407606	9.97927	2.5034	0.191811	0.995399
SYNJ1	SYNJ1	0.407578	9.72243	6.64056	0.192283	0.995399
TM4SF1	TM4SF1	-0.407567	10.7533	4.51045	0.0338082	0.995399
ENSCSAG00000008269	ENSCSAG00000008269	0.407251	10.1673	4.61143	0.118827	0.995399
PPP1R15A	PPP1R15A	0.407094	10.2367	2.11324	0.146184	0.995399
NSMCE1	NSMCE1	-0.40611	9.88311	4.11245	0.0918865	0.995399
LUC7L	LUC7L	0.405222	9.80892	2.60802	0.211388	0.995399
CXXC1	CXXC1	0.404974	9.78735	4.14043	0.134173	0.995399
ENSCSAG00000010885	ENSCSAG00000010885	0.404923	9.77244	4.36473	0.141122	0.995399
APBB2	APBB2	0.404858	9.72351	4.28283	0.287983	0.995399
SRPRA	SRPRA	0.404645	9.77592	2.52602	0.260821	0.995399
RHOT2	RHOT2	-0.404566	9.77035	3.06631	0.216855	0.995399
NBR1	NBR1	-0.404516	9.77523	3.13523	0.201724	0.995399
KANSL1	KANSL1	0.404334	9.80415	2.12507	0.298924	0.995399
ENSCSAG00000010845	ENSCSAG00000010845	0.404092	9.74001	5.83645	0.146978	0.995399
HSPA14	HSPA14	0.404033	9.7665	4.28062	0.153293	0.995399
DCAF10	DCAF10	-0.403852	9.75172	5.30529	0.140856	0.995399
SLC25A17	SLC25A17	-0.403519	9.82279	3.11194	0.159953	0.995399
GNAI1	GNAI1	-0.403185	9.93884	2.89793	0.129582	0.995399
CPNE1	CPNE1	-0.402955	9.89725	2.63928	0.16421	0.995399
EFNA5	EFNA5	0.402896	9.73679	11.336	0.049905	0.995399
ANKRD46	ANKRD46	-0.402823	9.74143	3.78492	0.233423	0.995399
OSBPL11	OSBPL11	0.40256	9.75561	2.7191	0.275112	0.995399
FOXM1	FOXM1	-0.402068	9.77069	3.46232	0.194386	0.995399
GET4	GET4	0.400878	9.99069	2.74262	0.155127	0.995399
LMO4	LMO4	0.400765	9.77418	3.18471	0.206644	0.995399
ZNF335	ZNF335	0.400555	9.73107	3.56633	0.291687	0.995399
EXOC5	EXOC5	-0.400554	9.7665	2.98972	0.231273	0.995399
MAP11	MAP11	-0.399979	9.72063	11.4518	0.0914432	0.995399
SCAF1	SCAF1	-0.399686	9.7644	5.1191	0.122405	0.995399
FNTA	FNTA	-0.399616	9.80926	2.20051	0.253087	0.995399
PABPN1	PABPN1	-0.3994	9.82582	2.99104	0.166957	0.995399
SMPD2	SMPD2	-0.399258	9.77453	3.16804	0.200957	0.995399
RASGRP3	RASGRP3	0.399167	9.75455	4.77445	0.148977	0.995399
CBLB	CBLB	0.398251	9.77069	3.11061	0.211689	0.995399
UBE2E3	UBE2E3	0.398099	9.80415	2.67699	0.205394	0.995399
PDGFA	PDGFA	-0.398069	9.82245	2.7864	0.186656	0.995399
ENSCSAG00000016748	ENSCSAG00000016748	-0.397924	9.80211	2.75247	0.200381	0.995399
GEMIN7	GEMIN7	0.397806	9.74818	3.11372	0.263652	0.995399
SKIL	SKIL	0.397598	9.80925	3.39417	0.148482	0.995399
BRD8	BRD8	-0.397492	9.81841	2.37925	0.225312	0.995399
VSIR	VSIR	-0.397438	9.79114	3.03074	0.199013	0.995399
CEP112	CEP112	-0.397236	9.74641	6.01142	0.123089	0.995399
MTFP1	MTFP1	-0.396941	9.85508	3.04123	0.152402	0.995399
POLR1B	POLR1B	0.396862	9.78493	3.27616	0.19236	0.995399
NRBP1	NRBP1	-0.396391	9.90521	2.65899	0.183124	0.995399
SUPV3L1	SUPV3L1	-0.396057	9.86623	2.83044	0.159196	0.995399
LMO7	LMO7	-0.395978	9.75208	2.02878	0.347298	0.995399
ZDHHC12	ZDHHC12	0.395724	9.76335	3.37042	0.212972	0.995399
STAT6	STAT6	-0.395632	9.75525	3.79192	0.198552	0.995399
NEK1	NEK1	0.395519	9.75948	3.44542	0.213279	0.995399
CAPZA1	CAPZA1	-0.395172	9.85902	4.89719	0.0726438	0.995399
HMGXB3	HMGXB3	-0.39491	9.74677	3.36962	0.249054	0.995399
NPTN	NPTN	0.394671	9.77453	2.82639	0.231427	0.995399
EPS15	EPS15	0.394505	9.79148	2.92002	0.198092	0.995399
RSBN1	RSBN1	-0.394315	9.73286	5.15799	0.200092	0.995399
ENSCSAG00000015001	ENSCSAG00000015001	-0.394238	9.74996	6.3148	0.119803	0.995399
PPAN	PPAN	0.393998	9.88569	2.82641	0.154123	0.995399
BABAM2	BABAM2	0.393744	9.85869	2.39929	0.194652	0.995399
FUBP1	FUBP1	0.39311	9.82245	2.6636	0.203048	0.995399
EMC10	EMC10	-0.393071	9.88343	3.06168	0.155523	0.995399
MRM2	MRM2	-0.392736	9.74641	2.49937	0.320177	0.995399
CSDE1	CSDE1	0.392684	9.97018	2.62882	0.163384	0.995399
SERPINH1	SERPINH1	-0.392614	10.1069	3.45472	0.116238	0.995399
UBLCP1	UBLCP1	0.392423	9.79045	3.11669	0.189699	0.995399
SLC27A5	SLC27A5	0.392324	9.76965	2.79467	0.24375	0.995399
MGMT	MGMT	0.392239	9.79595	2.70362	0.219763	0.995399
H1-4	H1-4	0.392117	10.1842	2.44184	0.118292	0.995399
DDX56	DDX56	0.391913	9.9376	2.52373	0.170523	0.995399
NAV2	NAV2	-0.391824	9.74179	3.91755	0.223799	0.995399
DDX52	DDX52	-0.391601	9.80586	3.4776	0.148726	0.995399
IARS2	IARS2	-0.39099	9.76965	3.61311	0.19124	0.995399
SMG6	SMG6	-0.39046	9.75526	3.34622	0.226573	0.995399
CYB5A	CYB5A	0.39031	10.0177	3.06643	0.164474	0.995399
CDC25B	CDC25B	-0.390303	9.76615	2.73928	0.270354	0.995399
RNF20	RNF20	-0.390274	9.77939	2.66586	0.23994	0.995399
FADS3	FADS3	0.390187	9.77105	1.96432	0.324801	0.995399
IFIH1	IFIH1	-0.390012	9.78425	8.1999	0.0222918	0.995399
NKIRAS2	NKIRAS2	-0.389992	9.8201	2.56623	0.203437	0.995399
ENSCSAG00000019575	ENSCSAG00000019575	-0.389978	9.92413	2.60149	0.157999	0.995399
CD47	CD47	0.389831	9.77939	6.22409	0.0741246	0.995399
C20orf27	C20orf27	0.389741	9.81807	2.22022	0.236865	0.995399
TXLNA	TXLNA	-0.389658	9.75066	8.7667	0.0642157	0.995399
SSR2	SSR2	0.389555	10.228	5.14494	0.131437	0.995399
CARS2	CARS2	-0.38945	9.78182	2.84967	0.201654	0.995399
DDIT4	DDIT4	0.389421	9.7651	1.15096	0.461984	0.995399
TMEM205	TMEM205	0.389091	9.9469	2.71645	0.16859	0.995399
RFK	RFK	0.388919	9.7672	3.13325	0.216321	0.995399
MAP2K7	MAP2K7	-0.388903	9.74676	4.95023	0.160094	0.995399
XRN2	XRN2	0.388676	10.1794	4.96778	0.0791439	0.995399
ENSCSAG00000007755	ENSCSAG00000007755	0.388588	9.75984	3.0771	0.251755	0.995399
CAPRIN1	CAPRIN1	-0.388574	9.96653	3.32407	0.117181	0.995399
OGDH	OGDH	0.388521	9.80484	3.87995	0.131305	0.995399
RANGAP1	RANGAP1	0.388377	9.86426	3.14975	0.140903	0.995399
RTRAF	RTRAF	-0.388248	10.1292	4.35759	0.120835	0.995399
MYBL2	MYBL2	0.388229	9.81841	2.252	0.250816	0.995399
MED10	MED10	-0.387844	9.83852	3.06926	0.158457	0.995399
POLR3K	POLR3K	0.387694	9.78735	0.366147	0.663728	0.995399
NUP93	NUP93	-0.387509	9.82178	2.11391	0.263239	0.995399
ENSCSAG00000000058	ENSCSAG00000000058	-0.387253	9.78424	2.38695	0.260486	0.995399
TSG101	TSG101	-0.387115	9.77	2.46957	0.273147	0.995399
ECI1	ECI1	-0.387084	9.77904	1.5827	0.367698	0.995399
SMYD5	SMYD5	-0.386824	9.76229	3.29508	0.218728	0.995399
HSP90B1	HSP90B1	0.386508	10.9211	5.71161	0.0169432	0.995399
KLF7	KLF7	-0.386387	9.74214	5.61619	0.175213	0.995399
BUB3	BUB3	0.386167	9.94008	2.81172	0.160325	0.995399
IDE	IDE	0.386149	9.82682	2.34815	0.22035	0.995399
AP1M1	AP1M1	-0.385899	9.80518	2.17263	0.257445	0.995399
HSD17B4	HSD17B4	-0.385448	9.76265	2.29378	0.304141	0.995399
MAGT1	MAGT1	-0.385365	9.76089	3.72911	0.193263	0.995399
EMC7	EMC7	0.385346	9.91819	2.96427	0.144341	0.995399
QDPR	QDPR	0.384989	9.98258	3.95811	0.0999642	0.995399
UTP14A	UTP14A	-0.384988	9.82514	4.11212	0.106574	0.995399
FN3KRP	FN3KRP	-0.38489	9.79217	2.88953	0.205319	0.995399
ARHGEF1	ARHGEF1	-0.384822	9.75737	3.37205	0.221022	0.995399
GLRX3	GLRX3	-0.384501	10.0162	3.02903	0.163827	0.995399
CASP6	CASP6	-0.384413	9.75385	6.84285	0.0901026	0.995399
NPNT	NPNT	-0.384258	9.97836	2.16241	0.168564	0.995399
ITM2C	ITM2C	-0.38405	9.78735	6.41875	0.0675391	0.995399
C12orf57	C12orf57	0.383729	10.0465	3.16471	0.121191	0.995399
H2AW	H2AW	0.383728	9.79629	1.38741	0.350115	0.995399
ABCD4	ABCD4	-0.38321	9.7425	4.23812	0.209526	0.995399
NBEAL1	NBEAL1	-0.382634	9.75913	2.9375	0.247162	0.995399
ACACA	ACACA	-0.38227	9.76965	2.97618	0.230965	0.995399
ENSCSAG00000007406	ENSCSAG00000007406	-0.382145	9.97654	2.26227	0.212498	0.995399
DYM	DYM	-0.381983	9.7496	3.26339	0.247398	0.995399
UNC45A	UNC45A	-0.381712	9.74747	4.9721	0.166529	0.995399
CHMP2A	CHMP2A	-0.381559	9.94596	2.84599	0.144969	0.995399
TMEM51	TMEM51	-0.381209	9.76685	3.42957	0.19829	0.995399
UTP23	UTP23	0.381181	9.81773	2.80864	0.186111	0.995399
AIFM1	AIFM1	-0.381112	9.87079	2.03088	0.248948	0.995399
TMEM120A	TMEM120A	0.381097	9.79766	3.00681	0.190453	0.995399
UBL4A	UBL4A	-0.380908	9.81401	1.84761	0.288568	0.995399
BABAM1	BABAM1	0.380705	9.79526	2.37878	0.254165	0.995399
ATP5PB	ATP5PB	0.380691	10.2011	5.02034	0.112407	0.995399
RRS1	RRS1	0.380584	9.78217	2.82544	0.226533	0.995399
ACO2	ACO2	0.380436	9.9549	2.78896	0.155929	0.995399
PORCN	PORCN	-0.379798	9.76229	6.72037	0.0815782	0.995399
SNRPF	SNRPF	0.3795	9.8157	4.27854	0.124043	0.995399
GSS	GSS	0.379308	9.80552	5.49119	0.0827236	0.995399
ALMS1	ALMS1	-0.379051	9.74747	3.92521	0.215194	0.995399
HNRNPU	HNRNPU	-0.378955	10.7103	5.40386	0.0402008	0.995399
RPS6KA4	RPS6KA4	-0.378871	9.79389	2.49661	0.232357	0.995399
HTATIP2	HTATIP2	-0.378849	9.83686	2.42455	0.211098	0.995399
YARS1	YARS1	0.378238	9.77174	2.83214	0.232929	0.995399
PCNT	PCNT	0.378236	9.78976	2.59229	0.233716	0.995399
LYPD1	LYPD1	0.378218	10.1144	3.21833	0.104407	0.995399
ZNF131	ZNF131	-0.378184	9.75878	5.00207	0.143188	0.995399
SLC7A5	SLC7A5	-0.377724	9.74996	4.52673	0.172532	0.995399
RSPO3	RSPO3	-0.377495	10.0207	2.24567	0.142264	0.995399
ENSCSAG00000009494	ENSCSAG00000009494	0.377309	9.86197	2.29825	0.218645	0.995399
FGFR1OP2	FGFR1OP2	-0.37685	9.79526	2.54354	0.225494	0.995399
INTS1	INTS1	-0.376779	9.80756	2.88934	0.189211	0.995399
RIF1	RIF1	0.376635	9.85869	2.29181	0.206232	0.995399
NUAK1	NUAK1	-0.376588	9.79971	1.00242	0.452391	0.995399
CNIH4	CNIH4	0.376437	9.9472	2.6158	0.189172	0.995399
BNIP1	BNIP1	-0.375901	9.75808	3.73735	0.198797	0.995399
CNOT4	CNOT4	0.375825	9.8062	3.27564	0.171501	0.995399
BYSL	BYSL	0.375604	9.77279	1.92353	0.328553	0.995399
CRY1	CRY1	-0.375584	9.76825	2.27509	0.309108	0.995399
EAF1	EAF1	0.375375	9.72856	3.16043	0.332092	0.995399
PPIH	PPIH	0.375162	9.88988	1.98359	0.251644	0.995399
INTS2	INTS2	0.375118	9.7496	3.85871	0.205309	0.995399
IQCE	IQCE	0.374986	9.75385	5.31513	0.132571	0.995399
RBM7	RBM7	0.37492	9.73894	4.51378	0.201435	0.995399
MAD1L1	MAD1L1	-0.37465	9.81062	1.44624	0.354293	0.995399
CNOT10	CNOT10	-0.374558	9.77731	2.7207	0.23635	0.995399
ENSCSAG00000003804	ENSCSAG00000003804	0.374535	10.0583	4.32865	0.115186	0.995399
TNKS2	TNKS2	-0.374496	9.82144	2.63891	0.199294	0.995399
ENSCSAG00000003289	ENSCSAG00000003289	-0.374096	9.74783	3.98535	0.205371	0.995399
MRPL46	MRPL46	0.373924	9.87307	1.87367	0.266469	0.995399
TNFAIP1	TNFAIP1	0.373884	9.78666	2.06354	0.288349	0.995399
LAYN	LAYN	-0.373681	9.91662	2.1757	0.188759	0.995399
SEC11A	SEC11A	0.373603	10.1171	3.36009	0.170785	0.995399
ENSCSAG00000011379	ENSCSAG00000011379	0.373327	9.7457	3.57027	0.241929	0.995399
SLC50A1	SLC50A1	-0.373092	9.82783	3.00864	0.171257	0.995399
HGS	HGS	-0.373059	9.80074	2.39115	0.235059	0.995399
ETAA1	ETAA1	-0.373031	9.75066	2.75907	0.282192	0.995399
PEA15	PEA15	0.372879	9.76229	2.84624	0.251506	0.995399
SH2D4A	SH2D4A	-0.372218	9.77035	1.86778	0.339743	0.995399
HIKESHI	HIKESHI	0.372182	9.99219	3.66053	0.11413	0.995399
IDH3B	IDH3B	0.371857	10.037	3.77728	0.128793	0.995399
DALRD3	DALRD3	-0.37128	9.78078	2.00714	0.302571	0.995399
JAGN1	JAGN1	0.37115	9.8238	4.77443	0.0867521	0.995399
ENSCSAG00000003298	ENSCSAG00000003298	0.371095	9.72892	8.53761	0.10865	0.995399
EIF3I	EIF3I	0.370969	10.256	6.30595	0.0927966	0.995399
IDH2	IDH2	-0.370859	9.91219	2.29993	0.217347	0.995399
TCTEX1D2	TCTEX1D2	0.370856	9.78769	2.00856	0.297598	0.995399
RASA1	RASA1	-0.370841	9.81062	2.37258	0.231979	0.995399
SLC25A38	SLC25A38	0.370749	9.76229	3.48105	0.205096	0.995399
MXD1	MXD1	0.370655	9.72027	4.72178	0.312182	0.995399
WDR54	WDR54	-0.370287	9.85475	3.65671	0.129958	0.995399
SH3RF1	SH3RF1	-0.370225	9.81841	3.23021	0.160606	0.995399
TSPYL1	TSPYL1	-0.370029	9.81537	2.14995	0.252434	0.995399
H1-2	H1-2	0.369751	9.94039	2.11316	0.164371	0.995399
NCOA4	NCOA4	-0.369159	10.0195	2.32416	0.17935	0.995399
UPF3B	UPF3B	-0.368854	9.78113	2.36414	0.259303	0.995399
CDCA3	CDCA3	0.368673	9.8079	4.29031	0.153722	0.995399
PSMF1	PSMF1	0.368479	9.83985	2.30031	0.215577	0.995399
TM6SF2	TM6SF2	-0.368357	9.7549	3.34349	0.231747	0.995399
NOP58	NOP58	-0.368214	10.0068	2.6444	0.155002	0.995399
RANBP17	RANBP17	-0.368011	9.7325	4.32404	0.247325	0.995399
PSMA7	PSMA7	0.367899	10.6191	7.13884	0.0683388	0.995399
PHYH	PHYH	0.36771	9.77939	0.749902	0.536377	0.995399
PLK2	PLK2	-0.367317	10.4988	3.46439	0.0628472	0.995399
COQ10B	COQ10B	-0.366707	9.78355	3.14035	0.199185	0.995399
PARP1	PARP1	0.366111	9.96592	0.684507	0.519387	0.995399
DNAJC7	DNAJC7	-0.365738	9.84748	1.76269	0.280435	0.995399
YME1L1	YME1L1	-0.365691	9.79629	1.60339	0.342087	0.995399
SNRNP200	SNRNP200	-0.365517	10.0586	1.82951	0.242601	0.995399
CPSF4	CPSF4	0.365157	9.73751	4.44524	0.217413	0.995399
FAM216A	FAM216A	0.364476	9.85112	0.938354	0.437777	0.995399
ENSCSAG00000008521	ENSCSAG00000008521	0.364309	9.80858	2.33312	0.242028	0.995399
MBNL2	MBNL2	-0.364232	9.75243	7.9176	0.0822399	0.995399
ENSCSAG00000000498	ENSCSAG00000000498	-0.364129	9.9232	2.3517	0.177843	0.995399
ENSCSAG00000012472	ENSCSAG00000012472	0.363426	9.79217	2.34532	0.251247	0.995399
LITAF	LITAF	0.363078	9.85409	1.68727	0.28748	0.995399
PPIG	PPIG	0.363023	9.78286	2.66966	0.231805	0.995399
TMEM128	TMEM128	0.362999	9.78907	1.53569	0.361118	0.995399
DPM1	DPM1	0.362942	9.82009	2.11815	0.254574	0.995399
ARF1	ARF1	-0.362882	10.2178	4.59806	0.123983	0.995399
SDF2	SDF2	-0.362799	9.83686	3.10917	0.161784	0.995399
MKI67	MKI67	0.362736	10.0364	4.15654	0.089935	0.995399
COPB2	COPB2	-0.362607	9.90553	2.02045	0.246966	0.995399
BTBD7	BTBD7	-0.362566	9.73608	7.19369	0.120657	0.995399
ANXA4	ANXA4	-0.36246	10.4593	4.48746	0.0801728	0.995399
DHX35	DHX35	-0.362437	9.73179	2.08284	0.415226	0.995399
ENSCSAG00000013178	ENSCSAG00000013178	0.362227	9.83952	2.86512	0.182587	0.995399
ENSCSAG00000019422	ENSCSAG00000019422	0.362217	9.83284	1.91211	0.271183	0.995399
ZNF581	ZNF581	-0.362145	9.8062	2.27506	0.242389	0.995399
ELAVL1	ELAVL1	-0.361887	9.81637	2.10231	0.25405	0.995399
ANXA11	ANXA11	-0.361158	10.0428	2.65203	0.175222	0.995399
SLC30A9	SLC30A9	-0.361054	9.8157	2.63163	0.203474	0.995399
CD164	CD164	0.360866	9.91598	2.77693	0.155821	0.995399
SNAP47	SNAP47	0.360815	9.72855	5.65208	0.194005	0.995399
OSBPL10	OSBPL10	-0.360767	9.74818	2.98414	0.27374	0.995399
PCGF2	PCGF2	-0.360419	9.99218	2.79115	0.127811	0.995399
IER3	IER3	0.360322	10.3313	3.89671	0.0485152	0.995399
ANLN	ANLN	0.360277	9.92604	3.46784	0.124272	0.995399
FADS1	FADS1	0.360086	9.96805	3.08152	0.135311	0.995399
FAM174C	FAM174C	0.360037	10.0419	3.00748	0.115966	0.995399
PMVK	PMVK	0.36003	9.75385	5.06884	0.14495	0.995399
IL10RB	IL10RB	-0.359982	9.78527	2.31767	0.265113	0.995399
SMARCC1	SMARCC1	-0.359925	9.9595	2.24943	0.185466	0.995399
HADHB	HADHB	0.35992	9.85343	2.85106	0.167705	0.995399
C4orf3	C4orf3	0.3599	9.83586	2.34332	0.231893	0.995399
ZMAT3	ZMAT3	-0.359857	9.72387	3.61109	0.323177	0.995399
UXT	UXT	0.359801	9.99219	2.6482	0.157367	0.995399
NFU1	NFU1	0.359773	9.84252	1.97261	0.255531	0.995399
SHROOM3	SHROOM3	-0.359721	9.72279	12.6486	0.0594328	0.995399
UQCRFS1	UQCRFS1	0.359562	10.1091	4.10229	0.127071	0.995399
MED8	MED8	-0.359255	9.81874	2.43789	0.217097	0.995399
ENSCSAG00000019592	ENSCSAG00000019592	0.359052	10.5508	7.03028	0.0813928	0.995399
GTPBP4	GTPBP4	0.35896	10.0002	2.3812	0.184262	0.995399
SUCO	SUCO	0.358837	9.80994	2.2367	0.2439	0.995399
ASB3	ASB3	-0.358836	9.75737	2.7128	0.272836	0.995399
MRPS31	MRPS31	-0.358833	9.79937	1.82154	0.303828	0.995399
GBF1	GBF1	-0.358732	9.75948	3.27088	0.22155	0.995399
COIL	COIL	0.3587	9.77244	2.10453	0.301039	0.995399
NKTR	NKTR	0.358616	9.82009	4.91081	0.0885806	0.995399
TADA3	TADA3	-0.35852	9.85145	2.17174	0.219699	0.995399
CALM1	CALM1	0.358472	10.8595	5.63701	0.0320187	0.995399
CDK2	CDK2	-0.358462	9.80892	2.85682	0.207004	0.995399
ARIH2	ARIH2	-0.358266	9.80143	2.45191	0.227279	0.995399
KRR1	KRR1	-0.35805	9.83619	1.98786	0.248366	0.995399
DPCD	DPCD	0.358033	9.81062	2.58185	0.220377	0.995399
IMP4	IMP4	0.358032	9.87534	1.3089	0.345288	0.995399
TAFA4	TAFA4	-0.357696	9.77696	2.27119	0.277768	0.995399
INTS11	INTS11	0.35752	9.86033	2.78462	0.172352	0.995399
AP5Z1	AP5Z1	0.357198	9.74143	2.79052	0.308286	0.995399
ENSCSAG00000008760	ENSCSAG00000008760	-0.357083	9.84152	1.99075	0.246224	0.995399
ENSCSAG00000006205	ENSCSAG00000006205	-0.357076	9.7839	3.60499	0.168548	0.995399
TMEM223	TMEM223	0.356823	9.79937	4.95807	0.0983738	0.995399
PTPN13	PTPN13	-0.356744	9.9144	2.02883	0.204613	0.995399
SLC35F5	SLC35F5	-0.356562	9.75101	2.95193	0.265796	0.995399
DECR2	DECR2	-0.356559	9.78009	2.37897	0.261817	0.995399
RPAIN	RPAIN	0.356283	9.79526	2.14719	0.265228	0.995399
SEPTIN8	SEPTIN8	-0.35621	9.78528	2.23538	0.27231	0.995399
ITGB3BP	ITGB3BP	0.356178	9.76054	5.91752	0.10737	0.995399
HMGCS1	HMGCS1	0.355963	9.87599	2.34653	0.179794	0.995399
ENOPH1	ENOPH1	0.355945	9.87761	1.98874	0.230102	0.995399
SUPT7L	SUPT7L	-0.355908	9.78976	2.13506	0.272679	0.995399
CAPNS1	CAPNS1	-0.355864	9.89532	1.96514	0.230284	0.995399
ABHD16A	ABHD16A	-0.35569	9.77592	4.4533	0.133097	0.995399
TSC22D1	TSC22D1	-0.355608	9.78562	2.46794	0.237401	0.995399
PGM2	PGM2	0.355606	9.82279	2.2688	0.229789	0.995399
PSMG2	PSMG2	0.355595	9.86	2.17591	0.220771	0.995399
CCDC51	CCDC51	0.355556	9.76264	2.84293	0.251843	0.995399
MESD	MESD	0.355444	9.89596	1.00656	0.40664	0.995399
DCDC1	DCDC1	-0.355441	9.96713	1.66725	0.236482	0.995399
TMEM177	TMEM177	0.355399	9.75631	2.59132	0.287753	0.995399
MGST3	MGST3	0.355393	10.8736	6.87463	0.0525859	0.995399
ENSCSAG00000007701	ENSCSAG00000007701	0.355076	9.89948	5.29065	0.080437	0.995399
APOBEC3G	APOBEC3G	-0.354925	9.80824	2.11848	0.268191	0.995399
PLEC	PLEC	-0.354912	10.5402	2.69157	0.101034	0.995399
TBCK	TBCK	0.354523	9.75631	2.15423	0.332298	0.995399
ALDH3A2	ALDH3A2	0.354453	9.77557	2.06	0.310809	0.995399
RCOR3	RCOR3	0.354145	9.74924	6.8513	0.108446	0.995399
ENSCSAG00000010553	ENSCSAG00000010553	0.354123	9.7542	2.64921	0.291905	0.995399
FRG1	FRG1	-0.353892	9.79148	2.20346	0.263826	0.995399
CLN6	CLN6	-0.353883	9.80245	2.36135	0.239433	0.995399
CPNE8	CPNE8	-0.353661	9.83151	2.12066	0.235951	0.995399
NDUFAB1	NDUFAB1	-0.35356	9.991	4.93726	0.075467	0.995399
PLAAT3	PLAAT3	0.353552	9.89884	2.13106	0.222805	0.995399
NEU1	NEU1	0.353301	10.3872	4.00453	0.073954	0.995399
NCAPH2	NCAPH2	-0.353235	9.76685	2.61643	0.26473	0.995399
HAVCR1	HAVCR1	0.353059	9.84815	1.80714	0.252798	0.995399
CDK12	CDK12	-0.35297	9.7425	4.00589	0.219762	0.995399
TBCB	TBCB	-0.352726	10.0402	2.84185	0.174439	0.995399
HOXC10	HOXC10	0.352435	9.74072	3.00348	0.293776	0.995399
PICALM	PICALM	-0.352379	9.97017	2.40061	0.167371	0.995399
RBM28	RBM28	0.352151	9.79183	2.3288	0.258076	0.995399
LIMS1	LIMS1	-0.351574	10.1033	3.10957	0.110891	0.995399
INTS8	INTS8	-0.351416	9.75913	2.07531	0.332376	0.995399
BLMH	BLMH	0.351291	9.88504	2.00317	0.227526	0.995399
NME6	NME6	0.351225	9.79801	2.25374	0.249211	0.995399
LAS1L	LAS1L	0.351193	9.82917	2.11341	0.254378	0.995399
AJUBA	AJUBA	-0.350763	9.89564	2.04852	0.211486	0.995399
PYURF	PYURF	-0.350634	9.92071	1.7957	0.259895	0.995399
CD3EAP	CD3EAP	0.350449	9.78562	1.70101	0.339812	0.995399
BRIX1	BRIX1	-0.350023	9.83652	2.69011	0.184225	0.995399
NPEPPS	NPEPPS	-0.34939	10.0198	2.62915	0.152756	0.995399
TSEN34	TSEN34	0.349292	9.9871	3.00588	0.162878	0.995399
TMEM208	TMEM208	0.349032	9.94998	1.6478	0.285274	0.995399
ENSCSAG00000002303	ENSCSAG00000002303	-0.348965	9.77591	2.77733	0.233788	0.995399
GOLGA3	GOLGA3	0.348775	9.74321	6.0618	0.12915	0.995399
EXOC7	EXOC7	0.348712	9.81841	1.77929	0.289818	0.995399
RMDN3	RMDN3	0.348684	9.86263	1.85556	0.246357	0.995399
TSPAN3	TSPAN3	0.348607	10.1332	2.56292	0.236948	0.995399
RCAN1	RCAN1	-0.348501	9.76545	3.38369	0.202934	0.995399
MED13L	MED13L	0.348496	9.72099	3.42578	0.356579	0.995399
SLC39A1	SLC39A1	0.348371	10.121	3.04979	0.194362	0.995399
ENSCSAG00000015690	ENSCSAG00000015690	0.348003	10.4507	4.92843	0.15154	0.995399
C16orf87	C16orf87	-0.347758	9.73965	2.94258	0.30826	0.995399
PIPOX	PIPOX	0.347743	9.75772	2.88698	0.257175	0.995399
TRIP10	TRIP10	-0.347618	9.84682	1.78568	0.270562	0.995399
GNPNAT1	GNPNAT1	-0.347429	9.78112	2.79329	0.226152	0.995399
ENSCSAG00000002775	ENSCSAG00000002775	0.347321	12.1429	8.12368	0.00441291	0.783693
AHCTF1	AHCTF1	0.347233	9.77661	2.80422	0.228899	0.995399
POP7	POP7	0.346821	9.97564	3.27524	0.136624	0.995399
RSL1D1	RSL1D1	0.346663	10.1411	3.66855	0.11845	0.995399
ENSCSAG00000007678	ENSCSAG00000007678	0.346653	9.73322	4.65385	0.229035	0.995399
PHF20L1	PHF20L1	-0.346357	9.80039	3.4309	0.157546	0.995399
P4HA1	P4HA1	-0.346304	9.80892	2.05152	0.263333	0.995399
ELAC2	ELAC2	-0.346288	9.76124	3.75047	0.200209	0.995399
USP5	USP5	-0.346188	9.798	3.43416	0.167997	0.995399
PRPS2	PRPS2	0.345916	9.81469	3.08003	0.171235	0.995399
ENSCSAG00000019418	ENSCSAG00000019418	0.345791	9.77104	1.53578	0.388276	0.995399
ENSCSAG00000009328	ENSCSAG00000009328	-0.345749	9.75137	2.52612	0.303659	0.995399
ALPK2	ALPK2	-0.345542	10.163	2.75103	0.106411	0.995399
BRI3	BRI3	0.345373	9.81164	2.00557	0.265369	0.995399
SPNS2	SPNS2	0.345327	9.78907	1.83538	0.310233	0.995399
REEP5	REEP5	0.34523	9.98228	2.53219	0.187882	0.995399
EIF2B3	EIF2B3	0.345164	9.78355	4.54748	0.12189	0.995399
NDUFB11	NDUFB11	0.344979	10.2334	3.47416	0.186387	0.995399
ATG5	ATG5	-0.344865	9.88149	2.36453	0.197867	0.995399
UNC50	UNC50	-0.344356	9.83852	2.9955	0.166399	0.995399
RBM4B	RBM4B	-0.344165	9.75102	3.04882	0.257445	0.995399
GPS1	GPS1	0.344065	9.99369	2.62071	0.188401	0.995399
HDHD3	HDHD3	0.344056	9.75843	5.3823	0.127327	0.995399
SNX4	SNX4	-0.343929	9.91882	2.2482	0.193109	0.995399
APH1B	APH1B	-0.343799	9.7542	3.46142	0.221168	0.995399
IER2	IER2	-0.343772	10.3336	3.22711	0.0725761	0.995399
PDIA6	PDIA6	0.343678	10.6735	5.36141	0.0680777	0.995399
ENSCSAG00000008738	ENSCSAG00000008738	0.343454	9.75314	2.62228	0.295977	0.995399
WASF2	WASF2	-0.343314	9.89212	2.12703	0.208814	0.995399
DDX27	DDX27	0.343252	9.81807	2.63045	0.206589	0.995399
SMARCA5	SMARCA5	0.343175	9.85442	1.94991	0.25165	0.995399
UQCRB	UQCRB	0.343154	9.88569	2.38038	0.19844	0.995399
CERS5	CERS5	0.343138	9.75667	4.99309	0.14004	0.995399
PRPF40B	PRPF40B	-0.343132	9.75384	2.59449	0.289787	0.995399
BICC1	BICC1	-0.343018	9.86426	1.85831	0.251411	0.995399
EXOSC1	EXOSC1	0.342904	9.82783	1.69312	0.306713	0.995399
RUVBL1	RUVBL1	0.34278	9.93884	4.80188	0.0768514	0.995399
SNRPA1	SNRPA1	-0.342724	9.8982	2.56167	0.181759	0.995399
TARS1	TARS1	-0.342441	9.8844	1.87339	0.250872	0.995399
MCFD2	MCFD2	-0.342203	10.0038	2.41721	0.190255	0.995399
NELFA	NELFA	-0.342115	9.75913	3.16811	0.23402	0.995399
NAP1L4	NAP1L4	0.341749	10.0514	3.00481	0.143536	0.995399
VAMP3	VAMP3	-0.341573	9.9049	1.38134	0.326198	0.995399
ZNF721	ZNF721	-0.341469	9.7693	2.06229	0.317391	0.995399
RRP9	RRP9	-0.341314	9.77592	2.77279	0.237341	0.995399
MIEN1	MIEN1	-0.341219	9.9248	1.17427	0.366833	0.995399
ARMC1	ARMC1	0.340899	9.79286	1.87968	0.305735	0.995399
TINAGL1	TINAGL1	0.340749	9.74854	6.21993	0.120843	0.995399
PLIN2	PLIN2	0.340705	9.85408	1.88313	0.248775	0.995399
MRPL15	MRPL15	0.340432	10.0978	3.85597	0.138879	0.995399
RAB29	RAB29	0.340369	9.7658	2.97954	0.232728	0.995399
ENSCSAG00000013205	ENSCSAG00000013205	0.34028	10.7913	6.08246	0.0237857	0.995399
POGLUT2	POGLUT2	0.340218	10.0139	1.89551	0.2123	0.995399
CHAF1B	CHAF1B	0.339905	9.77523	3.40157	0.206451	0.995399
ENSCSAG00000007142	ENSCSAG00000007142	0.339823	10.0379	2.26956	0.239011	0.995399
SMC6	SMC6	-0.339778	10.037	2.35695	0.171998	0.995399
USH1C	USH1C	-0.339665	9.78562	2.50862	0.242903	0.995399
TBC1D17	TBC1D17	0.339409	9.76194	2.52109	0.281061	0.995399
PSENEN	PSENEN	0.339302	10.0145	2.49865	0.212446	0.995399
SBDS	SBDS	0.339273	9.98017	2.20573	0.208288	0.995399
COPE	COPE	0.339265	10.1441	1.98122	0.311118	0.995399
ATP6AP2	ATP6AP2	0.339201	9.9323	1.50862	0.310985	0.995399
HEBP2	HEBP2	0.338758	9.87891	2.18967	0.220834	0.995399
AKAP1	AKAP1	0.338546	9.82683	1.93308	0.250932	0.995399
ZCCHC14	ZCCHC14	0.338539	9.71882	13.2222	0.0802318	0.995399
ENSCSAG00000004121	ENSCSAG00000004121	0.338292	9.86786	1.81022	0.256227	0.995399
DDX19B	DDX19B	0.338219	9.75243	3.02251	0.26017	0.995399
AFTPH	AFTPH	0.338079	9.77069	3.00711	0.227659	0.995399
ASL	ASL	-0.337912	9.89789	2.04329	0.226306	0.995399
R3HDM4	R3HDM4	-0.337506	9.90299	1.76072	0.250481	0.995399
VPS13B	VPS13B	0.337447	9.72999	3.32932	0.312871	0.995399
HBP1	HBP1	-0.337411	9.74641	2.23668	0.347478	0.995399
AMMECR1	AMMECR1	-0.337392	9.77174	1.5451	0.390882	0.995399
ADAM17	ADAM17	-0.337344	9.79114	2.04051	0.293541	0.995399
ENSCSAG00000015450	ENSCSAG00000015450	0.33733	9.8038	2.1691	0.255285	0.995399
TMEM98	TMEM98	0.337133	10.0056	1.86274	0.281847	0.995399
ENSCSAG00000005116	ENSCSAG00000005116	-0.336967	9.7152	16.2419	0.0677622	0.995399
DAZAP1	DAZAP1	-0.336851	10.0344	3.18903	0.153944	0.995399
KIFBP	KIFBP	-0.336381	9.80006	1.12341	0.422134	0.995399
LCORL	LCORL	0.336078	9.72676	4.70131	0.245096	0.995399
ENSCSAG00000001781	ENSCSAG00000001781	-0.335865	9.75243	0.866078	0.547444	0.995399
LAMTOR5	LAMTOR5	0.335541	9.75102	3.78083	0.221426	0.995399
RNFT1	RNFT1	0.335522	9.82648	2.43906	0.206219	0.995399
MAP2K3	MAP2K3	0.335452	9.89373	2.15778	0.207714	0.995399
NUP98	NUP98	0.335444	9.82346	2.43171	0.212478	0.995399
MANF	MANF	0.33527	10.191	2.69037	0.160745	0.995399
FAT1	FAT1	-0.335082	9.88215	1.63582	0.25917	0.995399
ARID5B	ARID5B	0.334988	9.95213	1.5195	0.243959	0.995399
BAIAP2	BAIAP2	0.334884	9.77104	4.08838	0.158308	0.995399
NUDT16	NUDT16	-0.334405	9.80108	1.57828	0.33918	0.995399
WDR83	WDR83	0.334387	9.7644	2.47355	0.279557	0.995399
ENSCSAG00000004519	ENSCSAG00000004519	-0.334358	9.78389	1.50884	0.372967	0.995399
ERCC1	ERCC1	-0.33429	9.77035	2.18319	0.304058	0.995399
SS18	SS18	-0.334099	9.77939	2.28956	0.278257	0.995399
ARPP19	ARPP19	-0.334035	9.75208	3.294	0.238065	0.995399
CDC42EP1	CDC42EP1	-0.33395	9.93167	2.04631	0.208989	0.995399
UBE4B	UBE4B	-0.333769	9.74925	1.55903	0.429614	0.995399
TNPO1	TNPO1	-0.33353	9.87891	2.0265	0.233594	0.995399
SLC25A25	SLC25A25	0.333482	9.71048	3.65991	0.442602	0.995399
STAT4	STAT4	-0.333354	9.86262	1.91557	0.240493	0.995399
GRPEL1	GRPEL1	-0.333272	9.95797	2.09218	0.222259	0.995399
ANXA5	ANXA5	0.333203	10.5571	5.32721	0.124696	0.995399
PLOD3	PLOD3	-0.333033	9.9273	1.70237	0.25789	0.995399
C12orf43	C12orf43	-0.333013	9.74392	3.34862	0.256699	0.995399
MCM4	MCM4	-0.332993	9.88343	1.98315	0.283844	0.995399
UBA2	UBA2	-0.332939	10.0827	2.94734	0.121188	0.995399
BID	BID	0.332728	9.74677	13.2911	0.0179593	0.995399
USP33	USP33	-0.332641	9.78078	2.10086	0.294311	0.995399
LRP10	LRP10	-0.332244	9.80586	1.79602	0.30124	0.995399
SLC16A3	SLC16A3	-0.332172	9.89373	1.82371	0.251538	0.995399
SEH1L	SEH1L	-0.331607	9.75772	1.90439	0.359476	0.995399
TPM4	TPM4	-0.331557	9.9204	3.31849	0.128443	0.995399
TMEM54	TMEM54	0.331035	9.81908	0.650395	0.533077	0.995399
C12orf75	C12orf75	-0.330889	10.3067	4.58548	0.10301	0.995399
MRPL11	MRPL11	0.330665	10.2462	4.0048	0.171426	0.995399
ENSCSAG00000012138	ENSCSAG00000012138	0.330318	9.87469	2.22117	0.211565	0.995399
RUFY1	RUFY1	-0.330249	9.76299	2.54307	0.273985	0.995399
ENSCSAG00000019224	ENSCSAG00000019224	0.329903	9.89565	1.52069	0.298418	0.995399
MRTO4	MRTO4	0.329805	9.80143	1.8545	0.306589	0.995399
PNP	PNP	0.32939	9.95337	1.61995	0.233075	0.995399
CUL4A	CUL4A	-0.329385	9.84814	1.82606	0.269563	0.995399
HP1BP3	HP1BP3	-0.329285	9.84318	1.56276	0.309131	0.995399
ENSCSAG00000018772	ENSCSAG00000018772	-0.328965	10.3241	3.80925	0.0960684	0.995399
FBXO32	FBXO32	0.328759	9.79286	1.71519	0.308286	0.995399
SEPTIN7	SEPTIN7	0.328685	10.167	3.37952	0.165581	0.995399
ENSCSAG00000000878	ENSCSAG00000000878	-0.32863	9.94998	1.62932	0.284883	0.995399
ENSCSAG00000016091	ENSCSAG00000016091	-0.328347	9.76335	3.80542	0.189492	0.995399
SRGAP1	SRGAP1	0.327865	9.73929	3.02768	0.297874	0.995399
ENSCSAG00000000090	ENSCSAG00000000090	-0.327518	10.0978	0.899545	0.45539	0.995399
EDEM2	EDEM2	0.327382	9.77939	0.96337	0.483024	0.995399
DNAJC9	DNAJC9	-0.327356	9.84318	0.631687	0.523975	0.995399
BIN3	BIN3	-0.327335	9.74534	3.0156	0.275422	0.995399
NIFK	NIFK	0.327268	9.88407	1.54122	0.291879	0.995399
TMBIM6	TMBIM6	0.327232	10.4091	3.83425	0.142252	0.995399
POLR2E	POLR2E	0.327196	10.3806	4.69483	0.155939	0.995399
TRRAP	TRRAP	0.327169	9.7665	2.34843	0.290374	0.995399
KAT8	KAT8	0.326861	9.78735	2.23978	0.268924	0.995399
CCNL1	CCNL1	0.32677	9.86981	2.66496	0.194598	0.995399
PFAS	PFAS	0.326694	9.75349	3.04835	0.262378	0.995399
HSPE1-MOB4	HSPE1-MOB4	0.326507	9.85803	1.79261	0.265131	0.995399
IPO5	IPO5	-0.32635	9.99369	1.73742	0.268246	0.995399
SLC66A1	SLC66A1	-0.326229	9.76825	2.40219	0.28136	0.995399
TASOR	TASOR	0.326183	9.77034	1.73052	0.359093	0.995399
DNM2	DNM2	0.32597	9.76054	3.36987	0.217296	0.995399
CENPS	CENPS	0.325954	9.77104	4.26973	0.152709	0.995399
ZWINT	ZWINT	0.325915	9.84152	4.71651	0.089829	0.995399
NCAPD2	NCAPD2	0.325844	9.79526	3.10071	0.206348	0.995399
HM13	HM13	-0.32584	10.0347	2.22196	0.212167	0.995399
ADAR	ADAR	-0.325784	9.76475	2.96252	0.234556	0.995399
TOMM7	TOMM7	0.325726	9.8844	2.4261	0.195707	0.995399
ENSCSAG00000016915	ENSCSAG00000016915	-0.325665	9.85836	1.83823	0.25794	0.995399
FASTK	FASTK	-0.325558	9.80006	1.57916	0.339824	0.995399
MTPN	MTPN	-0.325416	10.1454	3.345	0.145973	0.995399
GPATCH11	GPATCH11	0.325302	9.74143	3.60602	0.243861	0.995399
ATAD3A	ATAD3A	-0.325201	9.86688	1.12286	0.388532	0.995399
ENSCSAG00000007199	ENSCSAG00000007199	-0.32516	9.80347	1.86004	0.29691	0.995399
ZNF7	ZNF7	-0.325057	9.74286	1.28196	0.494652	0.995399
ZFYVE21	ZFYVE21	-0.325032	9.83852	2.26398	0.232558	0.995399
RNF6	RNF6	0.324829	9.73929	8.74337	0.0764185	0.995399
PLPP1	PLPP1	-0.324769	9.76299	3.12064	0.228871	0.995399
RBPMS	RBPMS	0.324522	9.99728	2.02019	0.203269	0.995399
CCNB2	CCNB2	0.324186	9.86066	3.64285	0.14987	0.995399
ZNF593	ZNF593	0.324166	10.0086	2.14865	0.211441	0.995399
AURKA	AURKA	0.324142	9.78389	10.2181	0.0389594	0.995399
PROM2	PROM2	0.324005	9.76159	2.56177	0.294368	0.995399
TMED4	TMED4	0.323896	9.91567	0.997313	0.407395	0.995399
ZNF326	ZNF326	-0.323489	9.83018	1.67471	0.296052	0.995399
ENSCSAG00000014810	ENSCSAG00000014810	-0.323402	10.6293	5.31133	0.116124	0.995399
RING1	RING1	-0.32335	9.78631	2.00195	0.295877	0.995399
STBD1	STBD1	-0.322886	9.74677	2.95618	0.276958	0.995399
CLASP1	CLASP1	0.322873	9.72387	9.38863	0.111791	0.995399
PIP5K1A	PIP5K1A	0.322831	9.80722	3.00082	0.194505	0.995399
ILK	ILK	-0.322636	9.84218	2.06047	0.24255	0.995399
ENSCSAG00000002616	ENSCSAG00000002616	0.322632	9.75526	1.49234	0.421338	0.995399
KATNAL1	KATNAL1	0.322451	9.73715	2.48632	0.351704	0.995399
TPBG	TPBG	-0.322407	9.91377	1.66151	0.252064	0.995399
JMJD4	JMJD4	0.322399	9.7787	2.06143	0.302816	0.995399
WDR35	WDR35	-0.322222	9.77348	0.318414	0.692113	0.995399
MAGOH	MAGOH	0.322087	10.0574	2.00865	0.256934	0.995399
AEN	AEN	0.322055	9.74357	3.62496	0.25897	0.995399
PSMG4	PSMG4	-0.321939	9.80382	3.07732	0.182774	0.995399
NUP42	NUP42	-0.32176	9.75208	2.03377	0.358796	0.995399
ENSCSAG00000005857	ENSCSAG00000005857	-0.321699	9.76194	2.24282	0.309072	0.995399
NOP14	NOP14	-0.321571	9.88923	2.06165	0.224137	0.995399
ENSCSAG00000015655	ENSCSAG00000015655	-0.321563	9.76089	3.49255	0.218449	0.995399
SCLT1	SCLT1	-0.32152	9.80143	1.48766	0.353773	0.995399
SLU7	SLU7	0.321438	9.75948	2.57615	0.279764	0.995399
ATXN2L	ATXN2L	-0.320973	9.75808	4.38917	0.168074	0.995399
CHMP2B	CHMP2B	-0.320938	9.79526	1.84424	0.306565	0.995399
PTPMT1	PTPMT1	-0.320801	10.0379	2.37736	0.195244	0.995399
NINJ1	NINJ1	-0.320656	9.83519	1.55028	0.324928	0.995399
SDC4	SDC4	0.32012	9.82616	1.55202	0.306645	0.995399
GALK1	GALK1	0.31997	9.83652	1.6986	0.295862	0.995399
SPTSSA	SPTSSA	-0.319936	9.83653	1.78322	0.292532	0.995399
CXorf38	CXorf38	-0.319901	9.77904	2.07525	0.296392	0.995399
NGDN	NGDN	0.319858	9.78632	1.66405	0.340909	0.995399
ENSCSAG00000003208	ENSCSAG00000003208	-0.319767	9.82144	1.63359	0.314886	0.995399
MRPS35	MRPS35	0.319749	9.96195	2.11406	0.217403	0.995399
SRSF5	SRSF5	-0.319606	9.86066	1.74759	0.270238	0.995399
DUSP3	DUSP3	-0.319457	9.79492	2.09808	0.279184	0.995399
CAV1	CAV1	0.318941	9.76194	2.58459	0.273257	0.995399
SPARC	SPARC	0.31867	9.78873	3.02027	0.206648	0.995399
RHNO1	RHNO1	0.318154	9.84285	2.35857	0.215086	0.995399
C1orf131	C1orf131	0.317893	9.80552	2.10903	0.263255	0.995399
RSRC1	RSRC1	-0.317788	9.80518	1.68632	0.312433	0.995399
ENSCSAG00000011492	ENSCSAG00000011492	-0.317634	9.92448	4.07005	0.0978842	0.995399
TNRC6A	TNRC6A	-0.317484	9.77939	2.66545	0.266245	0.995399
MED13	MED13	0.317014	9.77661	1.34214	0.422029	0.995399
RBM25	RBM25	0.316948	10.0508	2.14286	0.195382	0.995399
TIMM13	TIMM13	-0.316709	9.85804	1.05798	0.406265	0.995399
RBBP8	RBBP8	-0.316641	9.83017	1.64831	0.299155	0.995399
TRIM38	TRIM38	-0.316632	9.7658	1.69606	0.368486	0.995399
MAP2K1	MAP2K1	0.316418	9.78216	2.02042	0.300546	0.995399
MND1	MND1	-0.316379	9.75526	1.04328	0.516997	0.995399
RHOC	RHOC	-0.316168	10.1559	2.97273	0.179518	0.995399
FUBP3	FUBP3	-0.31615	9.77488	1.64003	0.35927	0.995399
ECSIT	ECSIT	0.316123	9.77069	2.20646	0.303118	0.995399
CDK5RAP3	CDK5RAP3	0.316106	9.80552	3.2651	0.172846	0.995399
HNRNPA1	HNRNPA1	0.316082	10.6787	5.6444	0.0784278	0.995399
MRPL44	MRPL44	-0.315745	9.82514	1.16184	0.396099	0.995399
RAB35	RAB35	-0.315667	9.75066	1.96773	0.369642	0.995399
PNN	PNN	-0.315596	9.91819	1.73423	0.251235	0.995399
KPNA6	KPNA6	0.315554	9.77418	1.86587	0.329824	0.995399
ENSCSAG00000013985	ENSCSAG00000013985	-0.315207	9.74499	1.95714	0.389517	0.995399
ENSCSAG00000000403	ENSCSAG00000000403	-0.315036	9.75031	3.64995	0.225087	0.995399
SNAPC1	SNAPC1	-0.314627	9.75807	2.10395	0.330333	0.995399
HDHD2	HDHD2	-0.314359	9.74357	2.48796	0.328006	0.995399
XPO5	XPO5	-0.314357	9.76895	2.04316	0.319507	0.995399
XRCC6	XRCC6	0.314257	10.3967	4.41948	0.163469	0.995399
ENSCSAG00000004503	ENSCSAG00000004503	-0.314114	9.76685	1.9274	0.334016	0.995399
EFNB1	EFNB1	-0.314084	9.75561	3.10317	0.242774	0.995399
AHNAK	AHNAK	-0.313686	10.1223	1.87078	0.179667	0.995399
DPP7	DPP7	0.313441	9.93136	1.65617	0.26868	0.995399
BRD4	BRD4	-0.313196	9.84517	1.71017	0.27967	0.995399
PPP1R9A	PPP1R9A	-0.313196	9.79457	1.84136	0.306046	0.995399
KHSRP	KHSRP	0.313069	9.75561	2.29472	0.315854	0.995399
ZC3H7B	ZC3H7B	0.313056	9.75385	2.59117	0.292554	0.995399
DYNC1LI1	DYNC1LI1	0.313032	9.78355	1.70464	0.341083	0.995399
ENSCSAG00000018299	ENSCSAG00000018299	-0.312901	9.81503	0.448059	0.606649	0.995399
ENSCSAG00000015723	ENSCSAG00000015723	-0.312886	9.75878	2.28806	0.312679	0.995399
IPO9	IPO9	-0.312829	9.76999	1.87148	0.334295	0.995399
LSM6	LSM6	0.312602	9.94967	1.65038	0.29014	0.995399
ENSCSAG00000001699	ENSCSAG00000001699	0.312585	9.75066	2.61811	0.307649	0.995399
CCDC127	CCDC127	0.312299	9.75208	0.860125	0.549387	0.995399
TPGS1	TPGS1	0.312236	9.81942	1.4379	0.353956	0.995399
PLIN3	PLIN3	-0.312186	9.84649	1.53336	0.311062	0.995399
RCAN3	RCAN3	-0.31203	9.7549	2.48397	0.299203	0.995399
ACAD9	ACAD9	-0.311989	9.7637	0.303154	0.710627	0.995399
USP15	USP15	-0.311854	9.78907	2.5645	0.236845	0.995399
VPS35L	VPS35L	-0.31183	9.81874	1.30979	0.366607	0.995399
DYNC2LI1	DYNC2LI1	0.311766	9.85012	1.73464	0.269177	0.995399
RAB5IF	RAB5IF	0.311758	10.0626	2.33589	0.213326	0.995399
NCF2	NCF2	-0.311749	9.77592	1.37622	0.403663	0.995399
NDUFB10	NDUFB10	0.311548	10.3141	4.0076	0.175842	0.995399
DDX6	DDX6	-0.311186	9.77209	1.33738	0.418408	0.995399
JMJD1C	JMJD1C	-0.311057	9.74925	6.94012	0.103783	0.995399
RBMX2	RBMX2	0.311047	9.80586	1.79448	0.299569	0.995399
NUFIP2	NUFIP2	-0.31099	9.79664	1.73596	0.32002	0.995399
SART1	SART1	-0.310593	9.80211	1.82083	0.304663	0.995399
NELFE	NELFE	0.31052	9.8982	1.86868	0.249485	0.995399
ENSCSAG00000000427	ENSCSAG00000000427	-0.310505	9.9147	1.83315	0.245029	0.995399
FAM177A1	FAM177A1	0.310102	9.7679	1.69087	0.367919	0.995399
GEN1	GEN1	0.310062	9.76755	2.03994	0.329754	0.995399
SULF2	SULF2	0.309651	9.76054	2.2382	0.310907	0.995399
DLG5	DLG5	-0.309512	9.79355	1.93036	0.291744	0.995399
SEC14L1	SEC14L1	-0.309378	9.82783	1.62628	0.304656	0.995399
PMEPA1	PMEPA1	-0.309361	9.85211	1.98852	0.233268	0.995399
SVIP	SVIP	0.309294	9.85277	2.86672	0.172882	0.995399
PRPF31	PRPF31	0.309272	9.87502	0.847341	0.448687	0.995399
ENSCSAG00000009522	ENSCSAG00000009522	0.309233	9.75066	2.18375	0.340991	0.995399
ENSCSAG00000003817	ENSCSAG00000003817	-0.309216	9.91914	1.59111	0.268968	0.995399
ADSS2	ADSS2	-0.309113	9.78424	3.18984	0.196296	0.995399
ENSCSAG00000010484	ENSCSAG00000010484	0.309007	9.79114	2.33726	0.258596	0.995399
TLCD3A	TLCD3A	0.308907	9.76335	2.3219	0.299513	0.995399
STYX	STYX	0.308844	9.75666	2.02792	0.340825	0.995399
TBL1X	TBL1X	-0.308712	9.77138	1.65777	0.370118	0.995399
RPS20	RPS20	-0.308232	10.6644	6.54499	0.0338983	0.995399
EIF2AK2	EIF2AK2	0.308203	9.85046	1.76662	0.278972	0.995399
E2F6	E2F6	-0.308075	9.75596	2.52504	0.293411	0.995399
ERAL1	ERAL1	-0.308049	9.91945	1.42949	0.312813	0.995399
ENSCSAG00000012018	ENSCSAG00000012018	0.307936	9.76509	1.47431	0.402924	0.995399
TRMT61A	TRMT61A	0.307897	9.80006	0.58022	0.561675	0.995399
WBP2	WBP2	0.307891	9.86981	1.35263	0.331853	0.995399
PMPCB	PMPCB	-0.307889	9.98469	2.22071	0.211057	0.995399
CTSL	CTSL	0.307767	12.7962	4.41019	0.0358473	0.995399
ACOT13	ACOT13	-0.307469	9.78528	5.97367	0.0820812	0.995399
NDUFA4	NDUFA4	0.307285	10.5218	3.73262	0.209528	0.995399
WAPL	WAPL	-0.306868	9.79698	1.6819	0.323802	0.995399
ANKRD28	ANKRD28	0.306819	9.7496	3.66137	0.232787	0.995399
ALDH18A1	ALDH18A1	-0.306803	9.76405	2.19852	0.313579	0.995399
ZMYM4	ZMYM4	0.306769	9.79834	1.27089	0.391063	0.995399
SPR	SPR	0.306695	9.77522	3.8455	0.167844	0.995399
ADSS1	ADSS1	-0.306597	9.7672	3.83697	0.179518	0.995399
RGS3	RGS3	-0.306172	9.78735	1.74893	0.323397	0.995399
CHCHD5	CHCHD5	-0.306114	9.81299	1.28627	0.385308	0.995399
TUBB2A	TUBB2A	0.305928	9.81062	0.895499	0.472037	0.995399
TIMP1	TIMP1	-0.305877	10.0589	2.43586	0.222085	0.995399
MECR	MECR	-0.305867	9.80142	3.20767	0.180435	0.995399
TNFRSF10A	TNFRSF10A	-0.30555	9.763	2.36698	0.300605	0.995399
PAX8	PAX8	-0.30544	10.1705	2.52824	0.143589	0.995399
ENSCSAG00000013394	ENSCSAG00000013394	-0.305083	9.88634	1.87248	0.259561	0.995399
ATG12	ATG12	0.304951	9.84715	1.67991	0.287559	0.995399
CCDC107	CCDC107	0.304481	9.86361	1.34887	0.332849	0.995399
SPEN	SPEN	0.304405	9.88955	2.7073	0.154473	0.995399
RNF168	RNF168	-0.304353	9.76965	1.74059	0.361763	0.995399
NDUFAF5	NDUFAF5	-0.304344	9.74427	2.16943	0.359395	0.995399
CENPM	CENPM	-0.304301	9.9904	3.46763	0.129256	0.995399
TOM1L1	TOM1L1	-0.304192	9.80244	1.44373	0.355023	0.995399
RAB3GAP2	RAB3GAP2	-0.304144	9.74783	2.63881	0.300529	0.995399
UBE2K	UBE2K	0.304102	9.89692	1.49589	0.292212	0.995399
ENSCSAG00000019503	ENSCSAG00000019503	-0.304017	9.74818	2.19552	0.34861	0.995399
PHKB	PHKB	-0.302861	9.76124	2.09521	0.326331	0.995399
ENSCSAG00000015276	ENSCSAG00000015276	0.302455	9.86621	1.87912	0.257446	0.995399
PAWR	PAWR	0.302435	10.0787	2.1623	0.183412	0.995399
EIF4G3	EIF4G3	0.302258	9.7665	2.92974	0.237415	0.995399
BTBD10	BTBD10	0.302238	9.75843	2.10081	0.33055	0.995399
ARGLU1	ARGLU1	-0.30183	9.93697	1.64053	0.258347	0.995399
PACSIN3	PACSIN3	0.301757	9.79251	1.55319	0.353003	0.995399
TRIM28	TRIM28	-0.301433	9.81028	1.57467	0.329588	0.995399
RPS19BP1	RPS19BP1	-0.301244	9.79972	1.68687	0.323009	0.995399
NCLN	NCLN	-0.301197	9.78147	1.80058	0.332648	0.995399
NDUFA12	NDUFA12	0.301141	9.93074	0.878036	0.439949	0.995399
SQSTM1	SQSTM1	0.30114	11.0992	5.07902	0.0243227	0.995399
SYNCRIP	SYNCRIP	-0.301058	10.1657	2.6894	0.183608	0.995399
ARHGAP35	ARHGAP35	-0.301001	9.76124	2.56684	0.27879	0.995399
PLSCR3	PLSCR3	-0.300925	9.76054	0.993852	0.503814	0.995399
EIF2AK3	EIF2AK3	0.30088	9.72999	1.19632	0.545218	0.995399
ENSCSAG00000011544	ENSCSAG00000011544	-0.300734	9.9889	2.37557	0.196347	0.995399
CETN2	CETN2	-0.300316	9.82144	0.719142	0.513176	0.995399
CIAO2B	CIAO2B	0.299802	10.0309	2.11083	0.256847	0.995399
USF2	USF2	-0.299787	9.7672	1.55212	0.391692	0.995399
ARFGAP2	ARFGAP2	-0.299659	9.77939	1.2469	0.420119	0.995399
NOL11	NOL11	0.299655	9.84318	1.27694	0.355628	0.995399
FUNDC2	FUNDC2	-0.29918	9.9068	1.44528	0.299691	0.995399
TMBIM1	TMBIM1	-0.299144	9.81096	1.53454	0.332825	0.995399
ERRFI1	ERRFI1	-0.299	9.77174	1.26651	0.425598	0.995399
C17orf80	C17orf80	0.298997	9.75279	1.99031	0.358518	0.995399
TUBGCP2	TUBGCP2	-0.298859	9.79423	1.32958	0.388293	0.995399
SDC2	SDC2	0.29878	9.82917	1.04463	0.420033	0.995399
EXOSC8	EXOSC8	0.298757	9.8659	0.800438	0.463881	0.995399
CCND3	CCND3	-0.298524	9.78734	1.41368	0.376704	0.995399
BLOC1S2	BLOC1S2	0.298364	9.85409	1.45019	0.314723	0.995399
MRPS6	MRPS6	0.298289	10.0077	4.02749	0.102462	0.995399
NEK7	NEK7	0.297995	9.75137	2.48877	0.306086	0.995399
S100A2	S100A2	0.297857	11.0471	2.17382	0.140531	0.995399
ENSCSAG00000008322	ENSCSAG00000008322	-0.297703	9.78597	1.57244	0.357747	0.995399
PCMT1	PCMT1	-0.297689	9.96072	1.52879	0.303587	0.995399
ENSCSAG00000006224	ENSCSAG00000006224	0.297637	10.1196	2.78101	0.203089	0.995399
RAB8A	RAB8A	0.297004	9.81942	1.45507	0.34568	0.995399
APOE	APOE	0.296952	10.8689	2.78583	0.109418	0.995399
EIF3D	EIF3D	0.296907	10.0062	1.58523	0.287956	0.995399
OTUD4	OTUD4	-0.296388	9.81638	1.62403	0.314836	0.995399
MLF1	MLF1	0.296388	9.85244	1.3802	0.327071	0.995399
H2AJ	H2AJ	-0.296208	10.2753	2.88466	0.120659	0.995399
PHACTR4	PHACTR4	-0.296144	9.77139	1.50275	0.397001	0.995399
FKBP15	FKBP15	0.29613	9.83452	1.46998	0.328354	0.995399
ENSCSAG00000013661	ENSCSAG00000013661	0.295975	10.13	1.8809	0.302948	0.995399
SETD2	SETD2	-0.295946	9.91755	1.28312	0.329941	0.995399
RBM33	RBM33	0.295809	9.79526	1.02045	0.452152	0.995399
ENSCSAG00000017218	ENSCSAG00000017218	-0.295688	9.82312	1.50794	0.325305	0.995399
EXOSC9	EXOSC9	-0.295625	9.76545	1.966	0.33854	0.995399
PEPD	PEPD	-0.295625	9.85573	1.33476	0.341289	0.995399
PTPRK	PTPRK	-0.295497	9.94781	1.54272	0.264357	0.995399
PRR14L	PRR14L	0.295412	9.79148	1.60752	0.338472	0.995399
FDXR	FDXR	-0.295284	9.78942	1.26724	0.405286	0.995399
STK32B	STK32B	0.295168	9.7228	1.82466	0.490998	0.995399
MMADHC	MMADHC	-0.295029	9.80313	1.27845	0.384826	0.995399
E2F4	E2F4	0.294951	9.83786	1.79361	0.275412	0.995399
NPM1	NPM1	0.294905	12.2558	6.7645	0.00936599	0.995399
TRAP1	TRAP1	-0.294828	9.94782	1.27609	0.345667	0.995399
UBTF	UBTF	-0.294813	9.81604	1.27159	0.378812	0.995399
COA5	COA5	-0.294595	9.75455	3.6559	0.215141	0.995399
SEPTIN11	SEPTIN11	-0.294529	9.8902	0.918654	0.427232	0.995399
ZFHX3	ZFHX3	-0.294059	9.78321	1.04311	0.456438	0.995399
FMR1	FMR1	-0.293777	9.78632	1.73856	0.327465	0.995399
PTRH1	PTRH1	0.293684	9.8096	0.00486884	0.95777	0.998893
KATNB1	KATNB1	-0.293637	9.76825	1.59317	0.378027	0.995399
VMA21	VMA21	0.293537	9.77348	6.6228	0.0778572	0.995399
FBXW7	FBXW7	0.293508	9.72424	0.584054	0.692119	0.995399
COL7A1	COL7A1	-0.293404	9.81198	1.3671	0.355477	0.995399
ASAP1	ASAP1	0.293391	9.81164	1.57025	0.326786	0.995399
BLOC1S1	BLOC1S1	-0.293373	9.94627	1.58419	0.270334	0.995399
SRP68	SRP68	0.29332	9.90585	1.385	0.319868	0.995399
NAA25	NAA25	-0.293287	9.7679	2.56766	0.265758	0.995399
ENSCSAG00000001068	ENSCSAG00000001068	-0.293214	10.0285	1.82053	0.268676	0.995399
CCDC18	CCDC18	-0.29319	9.75667	1.435	0.443145	0.995399
ENSCSAG00000009827	ENSCSAG00000009827	0.293168	9.9886	1.70299	0.259993	0.995399
IMPDH1	IMPDH1	-0.293013	9.77835	1.59536	0.363045	0.995399
COL4A2	COL4A2	-0.292925	9.8966	1.13971	0.338781	0.995399
PPIF	PPIF	-0.292522	9.96134	1.235	0.343805	0.995399
BARD1	BARD1	0.29251	9.78355	1.98657	0.321449	0.995399
ATF1	ATF1	0.292171	9.7665	1.71572	0.363508	0.995399
WASHC3	WASHC3	0.292161	9.89916	1.32993	0.332791	0.995399
GDF15	GDF15	0.292082	10.2968	1.12017	0.290007	0.995399
MFN2	MFN2	0.292082	9.77522	1.0685	0.466264	0.995399
FKBP1B	FKBP1B	-0.291964	9.75137	0.663569	0.60401	0.995399
UBE2A	UBE2A	0.291898	9.83819	1.52928	0.320135	0.995399
FNDC3B	FNDC3B	0.291881	9.87728	1.05149	0.377612	0.995399
IVNS1ABP	IVNS1ABP	-0.291849	9.81637	2.16762	0.243945	0.995399
ENSCSAG00000008585	ENSCSAG00000008585	0.291838	9.85933	1.63264	0.283516	0.995399
PBDC1	PBDC1	0.291754	9.78528	2.21034	0.276654	0.995399
SDHB	SDHB	-0.29155	9.83986	1.42044	0.338443	0.995399
ABL2	ABL2	-0.2913	9.75596	1.7501	0.418305	0.995399
ARFIP1	ARFIP1	0.291223	9.76405	1.64796	0.3762	0.995399
RAB1B	RAB1B	-0.290951	9.86916	1.44507	0.315746	0.995399
DYNC1LI2	DYNC1LI2	-0.290885	9.85112	1.45287	0.320554	0.995399
G6PC3	G6PC3	0.290828	9.82313	1.93964	0.281114	0.995399
IFT43	IFT43	-0.290824	9.77069	1.60793	0.372285	0.995399
CKLF	CKLF	0.290535	10.0186	1.64457	0.318123	0.995399
UFM1	UFM1	0.290321	9.75279	1.45302	0.433243	0.995399
NAPG	NAPG	0.290147	9.7542	1.88458	0.366495	0.995399
GTF2H4	GTF2H4	0.290049	9.86295	1.53276	0.295805	0.995399
MED4	MED4	0.289928	9.77696	1.5493	0.371863	0.995399
KLHDC4	KLHDC4	0.289923	9.75948	1.83077	0.361644	0.995399
HINT3	HINT3	-0.289854	9.74357	3.17855	0.267974	0.995399
SERF2	SERF2	0.289837	10.5798	4.16768	0.16496	0.995399
DRAP1	DRAP1	0.289721	10.0643	1.96282	0.271818	0.995399
RASSF8	RASSF8	-0.289623	9.73142	10.4499	0.0734463	0.995399
THOC7	THOC7	-0.289596	9.93479	1.47772	0.299428	0.995399
ENSCSAG00000019455	ENSCSAG00000019455	0.289465	9.82481	0.959588	0.43643	0.995399
TXNIP	TXNIP	0.289355	9.75595	0.862757	0.554035	0.995399
RALY	RALY	0.28929	9.88858	1.86958	0.245546	0.995399
ARL16	ARL16	0.288641	9.76615	1.87976	0.338826	0.995399
BDH2	BDH2	-0.28857	9.96348	1.3728	0.329489	0.995399
MRPL9	MRPL9	-0.288479	9.8659	1.34652	0.342569	0.995399
MRM1	MRM1	0.288457	9.77835	2.1168	0.299688	0.995399
TMED2	TMED2	-0.288236	10.0355	2.12528	0.235393	0.995399
CAPZA2	CAPZA2	0.288113	10.0256	1.7025	0.263196	0.995399
TIMM44	TIMM44	0.287722	9.79732	1.8562	0.301411	0.995399
RAD21	RAD21	-0.287547	10.1338	2.04615	0.22288	0.995399
CRK	CRK	-0.287504	9.81265	1.45659	0.344551	0.995399
TRMT10C	TRMT10C	0.287445	9.90235	1.41263	0.300848	0.995399
MAT2B	MAT2B	-0.287411	9.77453	1.33977	0.411371	0.995399
SEMA3C	SEMA3C	-0.2874	10.2019	2.39332	0.162558	0.995399
HELQ	HELQ	0.287101	9.73965	0.262061	0.763502	0.996331
UNC5D	UNC5D	0.287065	9.78804	1.39553	0.386662	0.995399
SCCPDH	SCCPDH	0.287029	9.79561	0.194545	0.746154	0.995399
MVP	MVP	-0.286917	9.83385	1.70203	0.301189	0.995399
BAG4	BAG4	0.286915	9.75278	1.65577	0.403122	0.995399
COQ9	COQ9	0.286893	9.91441	1.60301	0.278954	0.995399
FLNB	FLNB	-0.286814	9.83885	1.89391	0.265887	0.995399
VRK3	VRK3	0.286804	9.77244	1.52779	0.381737	0.995399
TXNL1	TXNL1	0.28657	10.0212	1.70756	0.260315	0.995399
MED19	MED19	0.286526	9.85244	1.511	0.305363	0.995399
TMEM230	TMEM230	-0.286432	9.77696	2.61218	0.250069	0.995399
NR3C1	NR3C1	0.286116	9.74854	1.24386	0.493759	0.995399
TMEM184B	TMEM184B	-0.286067	9.74499	2.66587	0.306892	0.995399
GOT1	GOT1	-0.285967	9.87567	0.984108	0.407363	0.995399
SELENOT	SELENOT	0.285836	9.99876	1.26808	0.346374	0.995399
GNB2	GNB2	0.28566	10.0364	1.80233	0.249275	0.995399
PTCD3	PTCD3	-0.285486	9.79252	1.39535	0.372935	0.995399
SUPT5H	SUPT5H	-0.285414	9.82615	2.56479	0.206832	0.995399
ACBD6	ACBD6	0.285359	9.80484	1.06652	0.422563	0.995399
OPA1	OPA1	-0.285269	9.82178	2.63461	0.203238	0.995399
ANKRD50	ANKRD50	-0.285109	9.73537	1.55914	0.46907	0.995399
M6PR	M6PR	-0.285076	10.0074	2.09464	0.228094	0.995399
HNRNPUL1	HNRNPUL1	-0.284828	9.9068	1.25812	0.328633	0.995399
SAT2	SAT2	-0.284731	9.80107	1.63217	0.330678	0.995399
TWISTNB	TWISTNB	0.28469	9.77557	2.20105	0.287148	0.995399
ZNF800	ZNF800	0.284593	9.73214	1.12162	0.551556	0.995399
KIAA2026	KIAA2026	-0.284495	9.74036	4.29987	0.240616	0.995399
SLC41A3	SLC41A3	0.28426	9.76054	1.77283	0.366211	0.995399
CALCOCO2	CALCOCO2	0.284231	9.78666	0.739515	0.528645	0.995399
TSC22D4	TSC22D4	0.284189	9.74215	2.21028	0.360184	0.995399
ENSCSAG00000014775	ENSCSAG00000014775	0.283769	9.88859	1.85583	0.250368	0.995399
LLPH	LLPH	0.283461	9.80347	1.1196	0.417798	0.995399
C21orf91	C21orf91	0.283418	9.72279	2.38915	0.426843	0.995399
ZBTB7A	ZBTB7A	-0.283385	9.79354	1.10221	0.444603	0.995399
PITHD1	PITHD1	-0.283345	9.75243	3.41048	0.231891	0.995399
NUAK2	NUAK2	-0.283207	9.91755	1.45437	0.278004	0.995399
SERPINB1	SERPINB1	-0.283056	9.82917	2.0393	0.258156	0.995399
AP2A2	AP2A2	-0.282963	9.787	1.57802	0.349558	0.995399
SMIM14	SMIM14	-0.282928	9.7651	1.74968	0.363815	0.995399
CCT6A	CCT6A	-0.282898	10.5573	5.50761	0.0750967	0.995399
COX5B	COX5B	0.282839	10.6303	3.11626	0.223885	0.995399
C15orf40	C15orf40	-0.282675	9.80279	1.35809	0.371846	0.995399
OCRL	OCRL	0.282356	9.75737	1.98036	0.347805	0.995399
API5	API5	-0.282314	9.81976	1.3603	0.35596	0.995399
WDR3	WDR3	-0.282241	9.74889	4.24063	0.195281	0.995399
TXNDC17	TXNDC17	-0.282101	10.0508	2.20897	0.245396	0.995399
ENSCSAG00000011848	ENSCSAG00000011848	-0.281569	9.78735	1.51391	0.374007	0.995399
COA6	COA6	0.281332	9.75314	1.32568	0.460647	0.995399
ZNF503	ZNF503	-0.281276	9.95029	1.01824	0.337813	0.995399
EYA3	EYA3	-0.280829	9.75102	0.261942	0.740819	0.995399
SHC1	SHC1	-0.280718	9.76124	2.25335	0.307709	0.995399
NDUFA8	NDUFA8	-0.2804	10.081	1.72497	0.33022	0.995399
NOL10	NOL10	-0.280182	9.82917	1.72262	0.290642	0.995399
TNFAIP3	TNFAIP3	0.280155	9.85805	0.525823	0.52324	0.995399
TM9SF2	TM9SF2	-0.27998	9.84152	1.27457	0.352977	0.995399
IKBIP	IKBIP	0.279877	9.80108	1.55111	0.343652	0.995399
ITM2B	ITM2B	0.279825	10.2701	2.45516	0.189733	0.995399
ENSCSAG00000004661	ENSCSAG00000004661	-0.279734	9.98047	0.694089	0.498869	0.995399
BCOR	BCOR	0.27966	9.74748	4.55593	0.179195	0.995399
DDA1	DDA1	0.279433	9.78459	2.10034	0.287095	0.995399
KIDINS220	KIDINS220	0.279426	9.75066	2.03311	0.35622	0.995399
CIAO1	CIAO1	0.279256	10.0754	1.97103	0.246693	0.995399
CPOX	CPOX	0.279244	9.74783	1.73457	0.405353	0.995399
FBXO11	FBXO11	-0.279197	9.7457	4.55553	0.186265	0.995399
TRNAU1AP	TRNAU1AP	-0.279043	9.78631	1.37334	0.392206	0.995399
CYB5B	CYB5B	-0.279014	9.80416	0.740238	0.512788	0.995399
TCP1	TCP1	0.278994	10.0445	1.74469	0.285126	0.995399
OGFOD3	OGFOD3	0.278904	9.79766	2.02704	0.285847	0.995399
CENPF	CENPF	0.278867	10.3835	3.45423	0.125324	0.995399
NOC4L	NOC4L	0.278696	9.84152	1.03517	0.416705	0.995399
TMX1	TMX1	0.278547	9.80518	1.98967	0.280869	0.995399
ING2	ING2	0.278333	9.75878	1.63478	0.392266	0.995399
DCXR	DCXR	-0.278001	10.1362	2.63657	0.233106	0.995399
PIAS1	PIAS1	-0.277848	9.74819	3.41694	0.238297	0.995399
TMEM50A	TMEM50A	0.277829	9.96042	0.811091	0.461783	0.995399
MYL12A	MYL12A	0.277827	10.2354	2.46682	0.250785	0.995399
DBNL	DBNL	-0.277583	9.90649	1.33326	0.323196	0.995399
CHAC2	CHAC2	-0.277539	9.77383	1.4823	0.386182	0.995399
C17orf64	C17orf64	0.277484	9.76999	1.42626	0.40183	0.995399
SCAMP3	SCAMP3	0.277342	9.80517	1.30229	0.376332	0.995399
ENSCSAG00000000419	ENSCSAG00000000419	-0.277281	9.78596	1.1535	0.428553	0.995399
GRSF1	GRSF1	-0.277061	9.85013	1.29789	0.348995	0.995399
RB1CC1	RB1CC1	-0.27702	9.9087	1.27766	0.319048	0.995399
LIMD2	LIMD2	-0.27682	9.91441	1.48991	0.299973	0.995399
THOC1	THOC1	0.276763	9.76019	1.74724	0.37226	0.995399
CA2	CA2	-0.276762	9.798	2.30425	0.25198	0.995399
AIMP2	AIMP2	-0.276649	10.0725	1.7804	0.287075	0.995399
TNNT1	TNNT1	0.276365	9.86784	1.16979	0.358675	0.995399
GOLGB1	GOLGB1	-0.275991	9.97017	1.05493	0.350354	0.995399
EXOSC7	EXOSC7	-0.275878	9.8045	1.60575	0.331102	0.995399
CMTM6	CMTM6	-0.27587	9.91567	1.17939	0.361405	0.995399
EPCAM	EPCAM	0.275865	9.9922	1.33092	0.351114	0.995399
A4GALT	A4GALT	-0.275833	9.77939	1.58747	0.35854	0.995399
ABCF1	ABCF1	-0.275817	9.9472	1.44341	0.285066	0.995399
C8orf82	C8orf82	-0.275804	9.74392	2.12355	0.36528	0.995399
MAP1S	MAP1S	-0.275768	9.75349	2.76069	0.279545	0.995399
COL5A2	COL5A2	0.275646	9.82649	1.0839	0.397361	0.995399
LZIC	LZIC	-0.275202	9.74748	1.53766	0.434387	0.995399
ISCA2	ISCA2	0.2752	9.81908	0.900472	0.457004	0.995399
ARL6IP4	ARL6IP4	-0.27517	9.97775	1.43174	0.300859	0.995399
MRPL21	MRPL21	-0.275122	9.95551	1.74591	0.262238	0.995399
VPS4B	VPS4B	0.274999	9.75878	2.1553	0.324702	0.995399
CCDC58	CCDC58	0.274825	9.77696	1.54373	0.378028	0.995399
WDR33	WDR33	0.274774	9.83252	1.32324	0.349655	0.995399
R3HDM1	R3HDM1	0.274699	9.77348	1.55794	0.376103	0.995399
POP5	POP5	-0.274659	10.0221	2.05773	0.235724	0.995399
CASC3	CASC3	-0.274312	9.78631	1.75704	0.332884	0.995399
ME2	ME2	-0.274277	10.0344	1.55952	0.261023	0.995399
SNRNP48	SNRNP48	0.274044	9.74712	1.66368	0.424304	0.995399
TBC1D14	TBC1D14	0.273989	9.76335	1.63846	0.381396	0.995399
ACOT9	ACOT9	-0.273967	9.81536	1.34266	0.362923	0.995399
ZBTB38	ZBTB38	-0.273924	9.73286	4.59436	0.219958	0.995399
ZFC3H1	ZFC3H1	-0.273652	9.77383	2.90662	0.236512	0.995399
RWDD4	RWDD4	-0.27358	9.7686	2.34204	0.291229	0.995399
ENSCSAG00000011704	ENSCSAG00000011704	-0.273497	9.77696	1.98677	0.314635	0.995399
LMAN2	LMAN2	0.273482	10.2217	2.83503	0.250303	0.995399
SLC25A33	SLC25A33	-0.273353	9.7393	2.54853	0.340766	0.995399
RNF138	RNF138	-0.27329	9.73286	3.69423	0.276706	0.995399
ASXL1	ASXL1	0.273062	9.7228	4.40036	0.284912	0.995399
SCAMP4	SCAMP4	0.273029	9.77244	1.48571	0.3877	0.995399
PSMA5	PSMA5	0.27299	9.95121	0.901739	0.442644	0.995399
ENSCSAG00000019508	ENSCSAG00000019508	0.272974	9.72999	1.48853	0.499694	0.995399
GEMIN6	GEMIN6	0.272647	9.78043	1.72162	0.343896	0.995399
EBP	EBP	-0.272595	9.98198	1.40599	0.316704	0.995399
GYG1	GYG1	0.272419	9.75984	1.5822	0.39687	0.995399
ENSCSAG00000010852	ENSCSAG00000010852	-0.2724	9.75455	3.99102	0.194341	0.995399
ENSCSAG00000015577	ENSCSAG00000015577	0.272385	9.91029	1.16188	0.349359	0.995399
RAB11A	RAB11A	-0.271968	9.9549	1.5259	0.307191	0.995399
THAP7	THAP7	-0.271938	9.83619	1.39003	0.338007	0.995399
TMX2	TMX2	-0.271906	9.84152	0.905119	0.44509	0.995399
METTL9	METTL9	0.271819	10.2001	2.14439	0.214052	0.995399
MFN1	MFN1	-0.27167	9.75948	2.98596	0.249655	0.995399
RPS6KB2	RPS6KB2	-0.271587	9.79079	1.38045	0.378748	0.995399
TMEM40	TMEM40	0.271583	9.77139	1.0779	0.464245	0.995399
GUCD1	GUCD1	-0.271541	9.75031	2.02669	0.364855	0.995399
DNAJC2	DNAJC2	-0.271414	9.87987	1.26675	0.334796	0.995399
RIOK1	RIOK1	0.271349	9.77104	1.39859	0.404983	0.995399
NF1	NF1	-0.271025	9.79835	1.57216	0.343808	0.995399
C6orf120	C6orf120	-0.270766	9.80108	1.31199	0.380258	0.995399
NSUN2	NSUN2	0.270732	9.81536	1.21684	0.384971	0.995399
ROCK2	ROCK2	-0.270544	9.7679	1.13232	0.461993	0.995399
MAPK8IP3	MAPK8IP3	-0.27042	9.72963	2.22338	0.416708	0.995399
TTC27	TTC27	-0.27033	9.77418	2.12502	0.303845	0.995399
PAXIP1	PAXIP1	0.270215	9.73537	2.14059	0.397508	0.995399
ENY2	ENY2	0.270079	10.4559	3.47678	0.201804	0.995399
CASP3	CASP3	-0.269725	9.78493	3.73963	0.165698	0.995399
MRPS22	MRPS22	0.269709	9.79182	0.793397	0.508898	0.995399
SYF2	SYF2	-0.269521	9.79011	1.30148	0.395432	0.995399
ERCC6	ERCC6	0.269368	9.74889	1.14264	0.497538	0.995399
CPSF2	CPSF2	-0.269353	9.77905	1.58375	0.365458	0.995399
ENSCSAG00000006524	ENSCSAG00000006524	0.269284	9.8998	1.15198	0.35895	0.995399
OGT	OGT	-0.268921	9.83819	1.2812	0.34687	0.995399
ABITRAM	ABITRAM	-0.268625	9.74143	4.30473	0.2076	0.995399
SNX29	SNX29	0.268475	9.7665	1.09348	0.470538	0.995399
GINS1	GINS1	0.268452	9.8531	0.879347	0.466637	0.995399
XBP1	XBP1	0.268183	9.86721	1.08105	0.355783	0.995399
NUDCD2	NUDCD2	0.268153	9.9204	1.24756	0.351897	0.995399
CSRP1	CSRP1	-0.268123	9.90934	1.08494	0.390036	0.995399
EIF2D	EIF2D	0.268108	9.77453	0.939048	0.491091	0.995399
USP47	USP47	-0.2681	9.80586	1.84963	0.293509	0.995399
ENSCSAG00000009837	ENSCSAG00000009837	0.267952	10.1518	2.75722	0.220415	0.995399
COG3	COG3	-0.267918	9.75137	1.21051	0.484866	0.995399
KIF2A	KIF2A	-0.267442	9.90775	1.17873	0.34071	0.995399
LRBA	LRBA	-0.267385	9.77034	1.9077	0.332266	0.995399
BRD2	BRD2	-0.267267	9.81705	1.74399	0.299698	0.995399
THOC6	THOC6	0.26725	9.82178	1.438	0.349612	0.995399
TSPAN17	TSPAN17	-0.267123	9.77766	1.98185	0.313013	0.995399
ARL14EP	ARL14EP	0.266657	9.76685	0.484737	0.632394	0.995399
PEG10	PEG10	-0.266361	9.83519	1.16674	0.38713	0.995399
UBA1	UBA1	-0.266342	9.81604	1.56687	0.326578	0.995399
SRSF6	SRSF6	-0.266065	9.84185	1.34022	0.345523	0.995399
LRWD1	LRWD1	-0.266063	9.8113	0.84754	0.477813	0.995399
NT5C3B	NT5C3B	-0.265831	9.93977	1.71727	0.26554	0.995399
ANKRD10	ANKRD10	-0.265785	9.73965	1.44803	0.464829	0.995399
PHF5A	PHF5A	0.265713	10.0832	2.78632	0.20859	0.995399
ITGB1	ITGB1	-0.265693	10.4274	2.92015	0.171752	0.995399
WWC1	WWC1	-0.265472	9.75455	1.41355	0.433076	0.995399
RAD23B	RAD23B	-0.265436	9.98318	1.39227	0.319115	0.995399
SMYD2	SMYD2	0.265422	9.78735	1.95949	0.300759	0.995399
CHMP5	CHMP5	0.265233	9.88408	1.72128	0.273265	0.995399
PIGT	PIGT	0.265225	9.79561	0.360453	0.654527	0.995399
RNF130	RNF130	0.265127	9.81265	1.0163	0.425825	0.995399
SEPTIN9	SEPTIN9	0.264942	9.763	1.31944	0.428229	0.995399
MSH2	MSH2	-0.264873	9.80688	0.784883	0.510553	0.995399
CACUL1	CACUL1	0.264706	9.81536	1.38217	0.354143	0.995399
DNPEP	DNPEP	-0.264536	9.90934	1.25309	0.34106	0.995399
KIAA0232	KIAA0232	-0.264478	9.72676	1.6254	0.495798	0.995399
ENSCSAG00000007560	ENSCSAG00000007560	0.264418	10.3732	2.8517	0.21441	0.995399
TOPORS	TOPORS	-0.264408	9.79972	1.64915	0.330469	0.995399
CDH2	CDH2	-0.264399	9.83552	1.17483	0.378466	0.995399
ENSCSAG00000004189	ENSCSAG00000004189	-0.264259	10.0914	1.57871	0.248534	0.995399
ZNRD2	ZNRD2	-0.264258	9.91156	1.36082	0.322505	0.995399
RPIA	RPIA	-0.264055	9.77	1.48582	0.395597	0.995399
TXNDC12	TXNDC12	0.263668	9.82749	5.50986	0.0700171	0.995399
BNIP3L	BNIP3L	0.26366	9.89565	1.09963	0.380312	0.995399
TAPBPL	TAPBPL	0.263522	9.76965	1.55116	0.385446	0.995399
TTC17	TTC17	-0.263349	9.73823	1.04874	0.547794	0.995399
AKAP8L	AKAP8L	-0.263272	9.76825	1.24577	0.442099	0.995399
ZMYND11	ZMYND11	-0.263128	9.75278	1.46182	0.430853	0.995399
CREBZF	CREBZF	0.263007	9.7368	1.58634	0.458753	0.995399
CHMP4A	CHMP4A	-0.262991	9.7549	1.64825	0.398367	0.995399
WDR46	WDR46	0.262884	9.81638	0.643791	0.536764	0.995399
RAB11FIP2	RAB11FIP2	-0.262594	9.86229	0.932831	0.412951	0.995399
SRSF7	SRSF7	-0.262502	10.1951	2.07097	0.206296	0.995399
ORC6	ORC6	-0.26249	9.82514	1.12795	0.414885	0.995399
ZNF511	ZNF511	0.262382	9.80518	1.01552	0.433358	0.995399
ENSCSAG00000000387	ENSCSAG00000000387	-0.26224	9.76439	3.67275	0.198316	0.995399
OAZ2	OAZ2	0.26217	9.80756	1.11252	0.418214	0.995399
H2BC18	H2BC18	-0.26214	9.74606	5.02375	0.181413	0.995399
DOT1L	DOT1L	-0.262137	9.75243	1.90442	0.370937	0.995399
TPI1	TPI1	0.262093	11.1501	2.61446	0.203947	0.995399
RBM6	RBM6	0.262032	9.74534	1.14729	0.504643	0.995399
MYL6B	MYL6B	0.261976	10.0425	1.53224	0.286994	0.995399
EGLN2	EGLN2	0.261882	9.7932	0.864189	0.484743	0.995399
ENSCSAG00000002455	ENSCSAG00000002455	0.261847	10.1028	1.25691	0.407644	0.995399
ZNF410	ZNF410	-0.261703	9.75031	2.35937	0.321664	0.995399
UBA5	UBA5	0.261634	9.81401	1.61163	0.320376	0.995399
PPP2R5D	PPP2R5D	0.261565	9.76159	0.584377	0.610332	0.995399
RPP21	RPP21	0.261525	9.8918	0.905083	0.423947	0.995399
DAD1	DAD1	0.26145	10.1957	1.73224	0.36279	0.995399
STK40	STK40	-0.261424	9.7672	1.7727	0.367151	0.995399
ENSCSAG00000012189	ENSCSAG00000012189	-0.261277	9.75878	2.73435	0.271619	0.995399
CLIP4	CLIP4	-0.261218	9.87534	1.04612	0.37948	0.995399
ENSCSAG00000005068	ENSCSAG00000005068	0.261205	9.96164	1.47775	0.294289	0.995399
MVB12A	MVB12A	0.261191	9.83118	1.46734	0.331981	0.995399
ATP5MC2	ATP5MC2	0.261163	10.8186	5.32433	0.11401	0.995399
COPS5	COPS5	0.261115	9.93759	0.398776	0.596382	0.995399
SUGP2	SUGP2	-0.261099	9.76264	1.48068	0.410741	0.995399
PLPP5	PLPP5	-0.261028	9.76405	1.4978	0.400506	0.995399
PPP5C	PPP5C	-0.261025	9.82245	0.557533	0.560797	0.995399
TMED10	TMED10	0.260997	10.035	1.10399	0.396834	0.995399
ABCF3	ABCF3	0.260853	9.75066	1.06526	0.502817	0.995399
UBE2E1	UBE2E1	0.260392	9.79526	1.38762	0.374431	0.995399
DDB2	DDB2	0.26008	9.79389	1.49143	0.359975	0.995399
BANF1	BANF1	0.259921	10.4292	3.38932	0.243941	0.995399
ISCU	ISCU	0.259911	9.84351	1.8375	0.273398	0.995399
BUB1	BUB1	0.259467	9.89661	1.06752	0.422671	0.995399
UNC93B1	UNC93B1	0.259371	9.82984	1.07695	0.404325	0.995399
BRD7	BRD7	-0.259068	9.7787	1.365	0.400777	0.995399
MCM2	MCM2	-0.258794	9.77627	3.22234	0.219434	0.995399
TM7SF2	TM7SF2	-0.258716	9.83619	1.45753	0.33033	0.995399
ENSCSAG00000000170	ENSCSAG00000000170	-0.258271	9.80926	0.628239	0.547288	0.995399
HMGCL	HMGCL	0.258238	9.76229	2.28983	0.305759	0.995399
BAIAP2L1	BAIAP2L1	0.257995	9.78009	1.23487	0.420893	0.995399
RANBP6	RANBP6	-0.257913	9.78665	1.09542	0.434816	0.995399
CREB1	CREB1	-0.257899	9.75561	2.16932	0.335778	0.995399
SSNA1	SSNA1	-0.257841	10.0358	2.14223	0.245786	0.995399
PLOD1	PLOD1	0.257572	9.8062	2.94355	0.193584	0.995399
SPRYD7	SPRYD7	-0.257311	9.76999	4.52174	0.143851	0.995399
TPX2	TPX2	0.257252	9.93977	2.97343	0.182987	0.995399
ASCC2	ASCC2	0.257247	9.77383	1.00293	0.474786	0.995399
NCBP2	NCBP2	-0.257163	9.83919	2.15995	0.242161	0.995399
JADE1	JADE1	-0.257147	9.92134	1.99649	0.20469	0.995399
PRDX1	PRDX1	0.257097	11.5686	4.97273	0.071584	0.995399
RNF114	RNF114	0.256998	9.80858	0.859893	0.466562	0.995399
TIPIN	TIPIN	0.256905	9.77731	1.43341	0.397935	0.995399
MCM6	MCM6	-0.256897	9.82144	0.740914	0.526705	0.995399
UBXN2B	UBXN2B	-0.256777	9.72171	4.46322	0.282661	0.995399
MYO6	MYO6	0.256774	9.78873	1.21941	0.410818	0.995399
ENSCSAG00000007425	ENSCSAG00000007425	0.256704	9.79045	1.18723	0.415369	0.995399
TIMP2	TIMP2	-0.256583	9.83485	0.967046	0.434624	0.995399
POC1A	POC1A	0.256559	9.85442	0.943981	0.421951	0.995399
EXOC6B	EXOC6B	-0.256491	9.76159	1.99118	0.338999	0.995399
FDX1	FDX1	-0.256357	9.7368	7.80678	0.101065	0.995399
SCAF4	SCAF4	-0.256212	9.84019	1.24026	0.361749	0.995399
CAMLG	CAMLG	0.256179	9.79766	0.939479	0.466444	0.995399
SERPINB6	SERPINB6	-0.256161	9.88666	1.03544	0.397577	0.995399
VPS35	VPS35	0.256104	9.94008	0.763798	0.468572	0.995399
MBNL1	MBNL1	0.256037	9.75561	2.00842	0.348999	0.995399
TMEM30A	TMEM30A	-0.255795	9.79045	1.19907	0.414303	0.995399
RALGAPA1	RALGAPA1	-0.255724	9.763	1.14953	0.465258	0.995399
YDJC	YDJC	0.2557	9.965	1.28854	0.327737	0.995399
MBD4	MBD4	-0.25569	9.763	1.49041	0.404029	0.995399
XPO6	XPO6	-0.255547	9.74818	1.97671	0.370104	0.995399
PHAX	PHAX	-0.255371	9.88666	1.13058	0.35857	0.995399
ENSCSAG00000014769	ENSCSAG00000014769	-0.255276	10.1736	1.29463	0.281818	0.995399
IFI35	IFI35	-0.255201	9.95367	0.444809	0.575431	0.995399
RRM2B	RRM2B	0.25499	9.78147	1.29136	0.403153	0.995399
TOR1A	TOR1A	-0.254961	9.79079	1.2652	0.403899	0.995399
PREB	PREB	-0.254954	9.80552	1.15895	0.409626	0.995399
DPYSL3	DPYSL3	0.254854	9.79972	2.24001	0.268634	0.995399
CLU	CLU	0.254792	9.91504	2.39992	0.167108	0.995399
PELI1	PELI1	0.254362	10.005	1.6154	0.237456	0.995399
ENSCSAG00000015268	ENSCSAG00000015268	0.254178	10.5156	4.20751	0.156428	0.995399
HMCES	HMCES	0.253984	9.7637	1.28665	0.442563	0.995399
ATP1B3	ATP1B3	-0.253473	9.89501	1.90894	0.24986	0.995399
MPG	MPG	-0.25335	9.77488	2.57706	0.260603	0.995399
DNAJC19	DNAJC19	0.253205	9.91409	2.60552	0.181205	0.995399
UQCR10	UQCR10	0.253188	10.0714	0.585245	0.563858	0.995399
HKDC1	HKDC1	-0.252977	10.3732	1.52671	0.216749	0.995399
NAMPT	NAMPT	-0.252841	9.75066	1.48977	0.433834	0.995399
B4GALNT2	B4GALNT2	0.2528	9.76159	1.14846	0.464728	0.995399
PRR11	PRR11	-0.252575	9.79183	0.40746	0.660438	0.995399
EXOSC4	EXOSC4	-0.252557	9.94936	2.09061	0.23424	0.995399
HSF1	HSF1	-0.252446	9.86981	0.956813	0.41076	0.995399
PPP2CB	PPP2CB	0.252036	9.75031	1.68793	0.40362	0.995399
CPSF1	CPSF1	0.251815	9.87988	1.12713	0.368844	0.995399
QRSL1	QRSL1	-0.251576	9.77244	1.8979	0.331329	0.995399
HEBP1	HEBP1	0.25142	9.7877	0.866122	0.497222	0.995399
ENSCSAG00000002626	ENSCSAG00000002626	-0.251162	9.88762	1.68271	0.283844	0.995399
CHTOP	CHTOP	-0.251109	9.82615	1.02526	0.416501	0.995399
PPP1R21	PPP1R21	0.250976	9.75314	1.16365	0.479729	0.995399
RARA	RARA	0.250933	9.74499	1.07077	0.519013	0.995399
MRPS34	MRPS34	-0.250862	10.1451	1.96089	0.272123	0.995399
EIF3F	EIF3F	-0.250812	10.2904	2.88586	0.215832	0.995399
IFNAR1	IFNAR1	0.250764	9.79595	1.07002	0.43552	0.995399
DGKA	DGKA	-0.250624	9.76159	1.49067	0.411129	0.995399
MITF	MITF	0.250586	9.84384	1.30099	0.347462	0.995399
LTN1	LTN1	-0.250426	9.79217	1.04232	0.445093	0.995399
CANX	CANX	0.250353	10.4881	2.53243	0.211554	0.995399
TTC21B	TTC21B	-0.250093	9.73143	2.42316	0.380814	0.995399
ENSCSAG00000009656	ENSCSAG00000009656	0.249834	9.75455	1.27573	0.457439	0.995399
TBRG4	TBRG4	-0.249706	9.82077	0.990379	0.426593	0.995399
CORO1B	CORO1B	0.249523	9.92605	0.503856	0.552948	0.995399
NOB1	NOB1	-0.249466	9.92417	1.17925	0.348825	0.995399
DGUOK	DGUOK	0.24934	9.92071	1.01609	0.403274	0.995399
PAK4	PAK4	0.24898	9.74143	1.21667	0.500807	0.995399
RTCB	RTCB	0.248933	10.0142	1.14731	0.367607	0.995399
STAT3	STAT3	0.24892	9.79595	1.06497	0.432632	0.995399
MRPS12	MRPS12	0.248864	10.0546	1.57023	0.331139	0.995399
ENSCSAG00000005776	ENSCSAG00000005776	0.248864	10.2194	2.58682	0.259421	0.995399
DLD	DLD	0.248645	9.86034	0.600884	0.530708	0.995399
TYMP	TYMP	-0.248601	9.7832	0.943714	0.488597	0.995399
ENSCSAG00000000698	ENSCSAG00000000698	0.248369	9.77209	0.714506	0.548665	0.995399
OS9	OS9	0.248262	9.84052	0.942069	0.441656	0.995399
PARG	PARG	0.248199	9.78631	0.878816	0.490609	0.995399
RC3H1	RC3H1	0.24819	9.72712	2.58385	0.385327	0.995399
UACA	UACA	-0.247873	9.96286	1.10939	0.349907	0.995399
NUCB1	NUCB1	-0.247826	9.87696	0.607947	0.516677	0.995399
NSD1	NSD1	-0.247709	9.81942	0.955144	0.436492	0.995399
TOPBP1	TOPBP1	-0.247684	9.80586	0.875052	0.481827	0.995399
HSD17B12	HSD17B12	-0.247459	9.80415	1.06605	0.426542	0.995399
SMG1	SMG1	-0.247226	9.79663	1.67191	0.323618	0.995399
CHMP6	CHMP6	0.247197	9.787	0.445455	0.622642	0.995399
OXSR1	OXSR1	0.247098	9.75913	0.853623	0.535271	0.995399
FAM3C	FAM3C	0.247007	9.77766	0.98957	0.478545	0.995399
DDX20	DDX20	0.24694	9.75702	1.49844	0.413284	0.995399
PRMT7	PRMT7	-0.246931	9.75913	2.80445	0.265023	0.995399
PHLDA2	PHLDA2	-0.246928	9.81638	0.915459	0.452688	0.995399
ITGB1BP1	ITGB1BP1	-0.246915	9.87014	0.512723	0.561017	0.995399
JOSD2	JOSD2	-0.246843	9.78597	1.11612	0.441449	0.995399
AHSA1	AHSA1	0.246325	9.85409	1.03256	0.417478	0.995399
ENSCSAG00000008906	ENSCSAG00000008906	0.246302	9.74818	1.3724	0.464018	0.995399
ERBB2	ERBB2	0.246241	9.75137	5.94816	0.11963	0.995399
ENSCSAG00000010606	ENSCSAG00000010606	0.246156	10.575	2.32164	0.284407	0.995399
RELCH	RELCH	-0.245952	9.77627	1.26305	0.422804	0.995399
ENSCSAG00000019525	ENSCSAG00000019525	0.245818	9.75137	4.02619	0.200914	0.995399
KMT2C	KMT2C	-0.245818	9.85409	0.444874	0.588523	0.995399
MAPKAP1	MAPKAP1	-0.245069	9.79423	0.934081	0.465838	0.995399
ENSCSAG00000011427	ENSCSAG00000011427	-0.244977	10.396	1.97161	0.293841	0.995399
IP6K1	IP6K1	0.244793	9.73716	2.15351	0.391794	0.995399
VASP	VASP	-0.244729	9.86753	0.982609	0.404565	0.995399
EPB41L1	EPB41L1	-0.244394	9.90076	1.26692	0.339545	0.995399
ENSCSAG00000008166	ENSCSAG00000008166	0.244392	9.78907	2.9087	0.207477	0.995399
PCBP1	PCBP1	-0.244329	10.0242	1.37616	0.295978	0.995399
RPAP2	RPAP2	-0.244285	9.78355	0.340279	0.6715	0.995399
AIG1	AIG1	0.244176	9.77939	1.16159	0.43263	0.995399
SH3D19	SH3D19	0.244139	9.74996	0.996342	0.520426	0.995399
TRIO	TRIO	0.244044	9.73822	0.533116	0.663765	0.995399
TNFRSF10B	TNFRSF10B	0.243995	9.85672	0.676288	0.491671	0.995399
FLYWCH2	FLYWCH2	-0.243739	9.87047	2.40403	0.20884	0.995399
ACBD5	ACBD5	0.24355	9.7679	1.31794	0.423266	0.995399
STRN3	STRN3	0.243211	9.72532	6.70949	0.171783	0.995399
FAM92A	FAM92A	0.243146	9.83218	0.859775	0.455549	0.995399
HYAL2	HYAL2	-0.243142	9.75349	0.95822	0.524302	0.995399
C16orf91	C16orf91	-0.24309	9.80824	0.266934	0.695236	0.995399
SGO2	SGO2	-0.242898	9.80211	0.470831	0.621657	0.995399
TLCD1	TLCD1	-0.24281	9.80484	1.32307	0.385728	0.995399
ZMIZ1	ZMIZ1	-0.242741	9.75137	0.732145	0.582708	0.995399
MACO1	MACO1	-0.242682	9.75314	2.15585	0.336619	0.995399
DNTTIP1	DNTTIP1	-0.242654	9.82077	1.16086	0.39032	0.995399
MRPL17	MRPL17	0.242636	10.0413	1.56175	0.334043	0.995399
WASHC4	WASHC4	0.242412	9.95673	1.276	0.31211	0.995399
TRABD	TRABD	-0.242315	9.80926	1.00202	0.434622	0.995399
AQR	AQR	0.242221	9.778	0.643181	0.563902	0.995399
CHRDL1	CHRDL1	-0.241976	9.99399	1.13674	0.355697	0.995399
IFIT3	IFIT3	-0.241974	9.7714	14.5003	0.00465815	0.783693
MYH9	MYH9	-0.241836	10.458	1.03085	0.31984	0.995399
DDX3X	DDX3X	0.24181	9.87144	0.917847	0.422392	0.995399
BEX3	BEX3	0.241591	10.2684	1.64556	0.360029	0.995399
UPF3A	UPF3A	-0.241573	9.77383	1.11384	0.45556	0.995399
HDDC3	HDDC3	0.241475	9.76475	0.915723	0.510463	0.995399
CAMK1	CAMK1	0.241401	9.75913	1.11476	0.478487	0.995399
MIA3	MIA3	0.241174	9.78907	0.747089	0.519716	0.995399
LIG1	LIG1	-0.241171	9.83519	0.323335	0.656666	0.995399
C5orf15	C5orf15	0.241156	9.81299	3.86486	0.132208	0.995399
TMED1	TMED1	-0.241068	9.78666	0.0254555	0.909023	0.997487
COL6A2	COL6A2	0.240994	9.88633	0.964269	0.400179	0.995399
BAZ1A	BAZ1A	0.24097	9.87599	1.01448	0.390077	0.995399
PSME4	PSME4	0.240873	9.77904	1.00871	0.465699	0.995399
VIM	VIM	0.240648	12.4532	2.59461	0.107382	0.995399
NGLY1	NGLY1	-0.240492	9.76265	1.28653	0.439146	0.995399
APEX2	APEX2	0.240446	9.74712	0.147613	0.812201	0.99728
SART3	SART3	-0.240388	9.75772	1.13137	0.479926	0.995399
YTHDF3	YTHDF3	-0.24036	9.77313	1.43144	0.398666	0.995399
DKC1	DKC1	0.240186	10.0118	1.29926	0.347406	0.995399
GPATCH1	GPATCH1	-0.240016	9.75031	1.56795	0.424121	0.995399
RIOK3	RIOK3	-0.239952	9.83552	1.39946	0.332124	0.995399
LOXL1	LOXL1	0.239882	9.93417	0.69688	0.475443	0.995399
PSMB5	PSMB5	0.239842	10.2191	1.86747	0.361014	0.995399
SLC38A10	SLC38A10	-0.239826	9.77348	1.21419	0.433316	0.995399
SARNP	SARNP	-0.239672	9.8873	1.5653	0.299572	0.995399
RTL8B	RTL8B	-0.239658	9.76545	1.6583	0.377229	0.995399
ENSCSAG00000011368	ENSCSAG00000011368	-0.239637	10.0358	1.67839	0.275977	0.995399
AP3D1	AP3D1	0.239398	9.81874	0.736926	0.491988	0.995399
POLR2H	POLR2H	0.239368	9.84052	2.03933	0.250205	0.995399
ATP5F1A	ATP5F1A	0.239342	10.575	3.75124	0.191473	0.995399
HADHA	HADHA	0.23925	10.0247	1.07052	0.384087	0.995399
ENSCSAG00000005123	ENSCSAG00000005123	-0.239205	9.73965	6.25025	0.143116	0.995399
RUSC2	RUSC2	-0.239067	9.72099	2.29087	0.461155	0.995399
TNS3	TNS3	0.239054	9.80858	0.704023	0.514069	0.995399
G2E3	G2E3	-0.238924	9.76649	1.80548	0.373581	0.995399
PDZD11	PDZD11	-0.238892	9.89052	0.488178	0.568338	0.995399
SRRT	SRRT	-0.238871	10.0017	1.13033	0.350818	0.995399
CTSF	CTSF	0.238854	9.77209	7.27162	0.0624538	0.995399
NSL1	NSL1	-0.238828	9.82212	0.856601	0.465438	0.995399
TSNAX	TSNAX	-0.238806	9.78804	1.12798	0.430423	0.995399
ENSCSAG00000007631	ENSCSAG00000007631	-0.238679	9.8045	1.07033	0.426277	0.995399
SNAPIN	SNAPIN	-0.238645	9.78976	0.837511	0.498564	0.995399
MTHFD1	MTHFD1	-0.238638	9.90458	0.660894	0.51067	0.995399
ENSCSAG00000018009	ENSCSAG00000018009	-0.238592	9.88343	1.40123	0.334694	0.995399
RPS6KC1	RPS6KC1	0.238222	9.74357	0.489296	0.667023	0.995399
HNRNPL	HNRNPL	0.238115	10.0115	1.16665	0.366343	0.995399
SCAMP2	SCAMP2	0.238054	9.86459	0.837716	0.439719	0.995399
RHOG	RHOG	-0.237996	9.80858	1.00928	0.4327	0.995399
BBX	BBX	0.237982	9.78147	2.22347	0.277353	0.995399
ENSCSAG00000004975	ENSCSAG00000004975	0.237941	9.77	1.01276	0.481484	0.995399
TMEM43	TMEM43	-0.237921	9.84252	0.964169	0.430401	0.995399
DHX16	DHX16	0.23785	9.76545	1.05637	0.48197	0.995399
ME1	ME1	0.237733	9.77278	1.0922	0.45809	0.995399
BAX	BAX	0.237706	10.062	1.27456	0.332912	0.995399
ENSCSAG00000005574	ENSCSAG00000005574	-0.237697	10.381	2.20541	0.156395	0.995399
ARID4B	ARID4B	0.237574	9.96408	1.0334	0.359702	0.995399
SETD3	SETD3	-0.237382	9.77522	1.06505	0.459379	0.995399
POLR3H	POLR3H	-0.23733	9.85771	0.681364	0.49582	0.995399
FNBP1L	FNBP1L	-0.237255	9.77592	1.09956	0.456574	0.995399
ITCH	ITCH	-0.237043	9.75455	1.16166	0.47935	0.995399
RPA3	RPA3	0.236873	9.94596	1.23696	0.367172	0.995399
ELF3	ELF3	-0.236864	9.8211	1.02117	0.398207	0.995399
ENSCSAG00000004855	ENSCSAG00000004855	0.236716	12.1938	5.30559	0.0213571	0.995399
RNF7	RNF7	0.236549	10.028	1.27922	0.3392	0.995399
ENSCSAG00000002145	ENSCSAG00000002145	-0.236339	10.0242	1.38513	0.332343	0.995399
EXOC3	EXOC3	0.236155	9.79732	0.99271	0.450752	0.995399
SLCO4A1	SLCO4A1	-0.236143	9.77801	1.97305	0.319343	0.995399
ENSCSAG00000002719	ENSCSAG00000002719	0.236079	9.74854	1.26474	0.471365	0.995399
NDFIP2	NDFIP2	-0.236005	10.3533	2.72502	0.208312	0.995399
ENSCSAG00000015718	ENSCSAG00000015718	0.235928	9.81773	0.961962	0.439942	0.995399
GPX8	GPX8	0.23583	9.8004	0.609405	0.555318	0.995399
CFLAR	CFLAR	0.235621	9.76124	1.32047	0.435513	0.995399
DOHH	DOHH	0.235521	9.77835	1.0215	0.463205	0.995399
INHBA	INHBA	-0.235511	10.1894	1.19614	0.274223	0.995399
METAP2	METAP2	-0.235501	9.83218	0.909778	0.442023	0.995399
NUTF2	NUTF2	0.235459	10.4183	2.1483	0.350421	0.995399
TMEM14A	TMEM14A	-0.235417	9.94132	2.10313	0.243904	0.995399
FBXW5	FBXW5	-0.235416	9.79355	1.0297	0.446924	0.995399
CCDC43	CCDC43	0.235362	9.76054	1.09214	0.474405	0.995399
IP6K2	IP6K2	0.235347	9.74001	1.781	0.422186	0.995399
CCND1	CCND1	-0.235214	10.1264	0.952821	0.382036	0.995399
AKR1B1	AKR1B1	0.235073	11.5225	2.00431	0.157005	0.995399
ENSCSAG00000006108	ENSCSAG00000006108	-0.234781	9.93884	1.05467	0.372114	0.995399
GTF2F2	GTF2F2	-0.234736	9.8211	1.03655	0.417521	0.995399
RNMT	RNMT	-0.234711	9.81232	0.756768	0.493021	0.995399
ACTR10	ACTR10	0.23461	9.83919	0.827852	0.457913	0.995399
SLC4A2	SLC4A2	0.234561	9.80381	1.04966	0.429768	0.995399
METTL26	METTL26	-0.234547	10.0121	1.19475	0.352936	0.995399
SEC62	SEC62	-0.234284	9.84184	0.965138	0.415998	0.995399
SHMT2	SHMT2	0.234188	9.90553	1.2736	0.350836	0.995399
ORC5	ORC5	-0.234167	9.74818	2.25142	0.338736	0.995399
RRM1	RRM1	0.234145	9.85837	2.82792	0.192052	0.995399
ENSCSAG00000003930	ENSCSAG00000003930	-0.234108	9.75843	1.56042	0.405738	0.995399
B3GALNT2	B3GALNT2	-0.234107	9.80654	0.934383	0.450678	0.995399
DAAM1	DAAM1	-0.233865	9.80858	0.861951	0.468033	0.995399
HAUS6	HAUS6	-0.233831	9.77035	1.06851	0.471894	0.995399
PHRF1	PHRF1	-0.233713	9.7644	1.11471	0.470527	0.995399
ENSCSAG00000017671	ENSCSAG00000017671	0.233691	10.2237	2.0535	0.328696	0.995399
ENSCSAG00000013493	ENSCSAG00000013493	0.233561	10.0459	1.18162	0.298578	0.995399
FH	FH	0.233299	9.88827	1.10826	0.380144	0.995399
HNF1B	HNF1B	-0.233099	9.99995	1.0216	0.358239	0.995399
EP400	EP400	0.233	9.81739	0.864794	0.461719	0.995399
TWF2	TWF2	0.232924	9.87793	0.503972	0.563312	0.995399
ENSCSAG00000001053	ENSCSAG00000001053	-0.232802	9.84881	0.98113	0.417654	0.995399
GLS	GLS	-0.232181	9.76089	1.4022	0.418237	0.995399
NLE1	NLE1	0.232115	9.7956	0.939386	0.462399	0.995399
CCDC174	CCDC174	0.232083	9.74995	1.4421	0.453411	0.995399
SCAF11	SCAF11	0.231925	9.86818	0.776271	0.45408	0.995399
OARD1	OARD1	-0.231834	9.75984	0.66075	0.586948	0.995399
NUP37	NUP37	0.231763	9.79492	2.58893	0.23857	0.995399
YIPF5	YIPF5	0.231515	9.80994	0.828954	0.474548	0.995399
ENSCSAG00000006832	ENSCSAG00000006832	0.231423	10.0109	1.30946	0.35204	0.995399
MEAF6	MEAF6	-0.231343	9.8659	0.947513	0.407321	0.995399
PDIA3	PDIA3	0.23108	10.5806	2.16477	0.265436	0.995399
RAB3GAP1	RAB3GAP1	0.231003	9.79285	0.995096	0.447994	0.995399
IK	IK	0.230885	9.89244	0.732891	0.469714	0.995399
SRI	SRI	0.230801	10.0737	1.28579	0.39441	0.995399
ENSCSAG00000011969	ENSCSAG00000011969	0.230704	10.2537	2.41359	0.282682	0.995399
RNASEH2C	RNASEH2C	0.230635	10.1668	1.55261	0.358776	0.995399
KLC1	KLC1	0.230496	9.763	1.17734	0.457901	0.995399
SETD5	SETD5	-0.230493	9.78528	1.33518	0.417373	0.995399
SNRPB2	SNRPB2	0.23046	9.93759	1.32161	0.325389	0.995399
DRG2	DRG2	0.230411	9.82009	0.856866	0.460358	0.995399
GIT2	GIT2	0.230249	9.75808	1.19371	0.465228	0.995399
ENSCSAG00000013008	ENSCSAG00000013008	0.230221	10.2407	2.10429	0.327169	0.995399
ARHGAP29	ARHGAP29	-0.230206	10.7436	3.93705	0.090024	0.995399
VAPA	VAPA	0.230147	10.0445	1.2831	0.325151	0.995399
ELOVL5	ELOVL5	-0.229894	10.0784	1.17137	0.329898	0.995399
TUBA1C	TUBA1C	0.229641	10.9626	2.75208	0.154551	0.995399
DHX57	DHX57	-0.229641	9.74499	1.30659	0.474846	0.995399
MRPL40	MRPL40	0.229497	10.1193	1.10615	0.44528	0.995399
VPS41	VPS41	-0.229358	9.77383	1.10018	0.456188	0.995399
STRADB	STRADB	0.2291	9.80756	0.990971	0.442429	0.995399
PPIL1	PPIL1	-0.228993	9.76405	1.79281	0.364566	0.995399
TEDC1	TEDC1	-0.228787	9.84019	0.956604	0.418603	0.995399
SLC25A46	SLC25A46	-0.228543	9.76054	0.679398	0.575635	0.995399
ZNF638	ZNF638	-0.228517	9.89628	0.647859	0.478712	0.995399
GFM1	GFM1	-0.228508	9.84749	1.22786	0.370136	0.995399
UCK2	UCK2	0.228145	9.90744	0.780897	0.444932	0.995399
USP16	USP16	0.228126	9.84285	0.826935	0.45156	0.995399
NSG1	NSG1	0.22795	9.7651	1.07588	0.473878	0.995399
TRAF7	TRAF7	-0.227864	9.75526	1.29877	0.452265	0.995399
LSM4	LSM4	0.227807	10.1141	1.60349	0.348413	0.995399
ATP5MD	ATP5MD	-0.22752	9.86884	0.601816	0.528279	0.995399
STARD7	STARD7	0.227506	9.93012	0.907057	0.416493	0.995399
HERC2	HERC2	-0.226833	9.80211	0.960448	0.454109	0.995399
ZNF827	ZNF827	0.226822	9.74606	3.77505	0.237033	0.995399
MTF2	MTF2	-0.226801	9.79114	0.889287	0.484785	0.995399
OGFR	OGFR	-0.226755	10.3201	2.60682	0.210452	0.995399
ATP6V1E1	ATP6V1E1	0.226593	9.77418	2.3807	0.275757	0.995399
REEP3	REEP3	-0.226586	9.85013	0.801788	0.454945	0.995399
GABRA2	GABRA2	-0.226581	9.84648	0.793895	0.448999	0.995399
LTA4H	LTA4H	-0.226493	9.80415	0.883307	0.470576	0.995399
TMX3	TMX3	0.226285	9.76895	0.822708	0.526557	0.995399
SRM	SRM	-0.226247	9.991	0.735103	0.471809	0.995399
NDUFS2	NDUFS2	-0.226211	10.079	0.935244	0.454599	0.995399
PLS3	PLS3	-0.226095	9.75561	1.02565	0.509134	0.995399
ENSCSAG00000019326	ENSCSAG00000019326	0.226083	9.76194	6.49947	0.0946458	0.995399
TSPYL2	TSPYL2	0.226047	9.74143	0.550542	0.651638	0.995399
HCFC1R1	HCFC1R1	-0.225858	9.9163	0.747708	0.452799	0.995399
TMEM203	TMEM203	-0.225692	9.77696	0.951853	0.486561	0.995399
TNFRSF1A	TNFRSF1A	0.225609	9.97987	1.04096	0.353076	0.995399
JKAMP	JKAMP	-0.225407	9.7908	0.0464931	0.873531	0.997487
RNF167	RNF167	0.225369	10.0017	0.497791	0.493414	0.995399
[truncated: 2,998 more rows]

## Sheet: Bystander vs Mock
	genes	logFC	logCPM	F	PValue	FDR
FANCD2	FANCD2	0.866122	9.77244	23.4982	0.000920915	0.999854
COMMD5	COMMD5	-0.801957	9.75596	22.4909	0.00199808	0.999854
ENSCSAG00000002585	ENSCSAG00000002585	0.800609	9.75137	26.5312	0.000996802	0.999854
CHST12	CHST12	0.790954	9.79664	16.4761	0.0021546	0.999854
COA7	COA7	-0.772858	9.78355	15.9728	0.00336883	0.999854
DLGAP4	DLGAP4	-0.762185	9.75349	21.3861	0.00292474	0.999854
NRM	NRM	-0.748321	9.79491	14.2769	0.00440079	0.999854
WDR75	WDR75	-0.746008	9.79045	15.1014	0.00419596	0.999854
MRPS31	MRPS31	0.744233	9.79937	14.2579	0.0040172	0.999854
UHMK1	UHMK1	0.741989	9.82313	13.3981	0.00360502	0.999854
ZNF462	ZNF462	0.741156	9.75208	21.9688	0.00252071	0.999854
POLR1C	POLR1C	0.734598	9.81164	13.8768	0.00377971	0.999854
LRP10	LRP10	0.733802	9.80586	13.9272	0.00399276	0.999854
COMMD9	COMMD9	-0.73093	9.77939	14.8136	0.00554393	0.999854
MYO1E	MYO1E	-0.727818	9.78528	15.2021	0.00378017	0.999854
JMJD6	JMJD6	0.69904	9.75772	16.305	0.00721183	0.999854
PREPL	PREPL	0.69901	9.8184	12.743	0.00553793	0.999854
EDN1	EDN1	-0.694085	9.97744	7.06265	0.00793211	0.999854
UIMC1	UIMC1	-0.690932	9.75314	21.7505	0.00363975	0.999854
FGFR1	FGFR1	0.687816	9.84716	10.4037	0.00686489	0.999854
MED21	MED21	-0.687641	9.7672	15.8203	0.00612252	0.999854
CMAS	CMAS	-0.681632	9.80518	12.2881	0.00792801	0.999854
VTA1	VTA1	-0.673246	9.79835	11.704	0.00968865	0.999854
AP1G1	AP1G1	0.672041	9.76054	13.5528	0.0132953	0.999854
FAHD2A	FAHD2A	-0.670078	9.7787	12.4961	0.0106083	0.999854
ECE1	ECE1	0.668354	9.75526	15.5641	0.0091457	0.999854
BRD9	BRD9	-0.665459	9.74783	17.0365	0.00924466	0.999854
DNASE1L1	DNASE1L1	0.661752	9.75172	17.138	0.00803383	0.999854
MIER1	MIER1	0.658672	9.78976	11.4663	0.0118188	0.999854
OARD1	OARD1	0.651089	9.75984	13.9573	0.0125296	0.999854
ZNF732	ZNF732	0.649515	9.74392	20.0757	0.00625489	0.999854
ISOC1	ISOC1	-0.6479	9.75243	15.1907	0.0134705	0.999854
MGAT4B	MGAT4B	0.646869	9.80415	10.6216	0.0112069	0.999854
RANGRF	RANGRF	-0.64231	9.79011	11.1864	0.0148729	0.999854
CLTCL1	CLTCL1	-0.641519	9.787	10.7727	0.0148375	0.999854
GLUL	GLUL	-0.634442	9.78112	10.9719	0.0149185	0.999854
RSRP1	RSRP1	0.633335	9.81198	9.633	0.0140165	0.999854
GRINA	GRINA	-0.633304	9.76229	12.7731	0.0152308	0.999854
PAX6	PAX6	0.62768	9.74606	16.4847	0.0119673	0.999854
ENSCSAG00000017292	ENSCSAG00000017292	0.62548	9.75948	13.6825	0.0134141	0.999854
TPD52L1	TPD52L1	-0.625002	9.74641	15.384	0.0139231	0.999854
RNFT1	RNFT1	-0.620181	9.82648	8.93488	0.0155503	0.999854
THNSL2	THNSL2	0.619287	9.7956	9.96968	0.0167612	0.999854
MRM2	MRM2	0.617313	9.74641	14.0849	0.01828	0.999854
WDR73	WDR73	-0.61707	9.7651	10.888	0.0227835	0.999854
ANKRD12	ANKRD12	0.616813	9.77522	15.9514	0.00805178	0.999854
PSMB8	PSMB8	0.616008	9.85343	10.2814	0.0105042	0.999854
ENSCSAG00000008555	ENSCSAG00000008555	-0.61529	9.76475	11.976	0.0198375	0.999854
CD70	CD70	0.614054	9.78528	10.5406	0.0164912	0.999854
XAB2	XAB2	-0.613382	9.7637	12.3659	0.0162049	0.999854
FAM161A	FAM161A	0.60826	9.7542	13.6119	0.0157417	0.999854
ENSCSAG00000005289	ENSCSAG00000005289	-0.604175	9.75243	12.6097	0.0212926	0.999854
EIF2D	EIF2D	-0.603364	9.77453	10.9782	0.0185543	0.999854
PFKFB3	PFKFB3	-0.602386	9.78735	9.89476	0.0214571	0.999854
NKTR	NKTR	-0.602377	9.82009	9.08805	0.0205245	0.999854
DDX6	DDX6	0.602144	9.77209	10.8004	0.0214738	0.999854
H1-3	H1-3	-0.600477	10.0606	8.1179	0.00442694	0.999854
JMJD1C	JMJD1C	0.598166	9.74925	17.5959	0.00958859	0.999854
GET3	GET3	0.596761	9.84782	8.96573	0.016793	0.999854
FADS3	FADS3	-0.595222	9.77105	10.3019	0.0241383	0.999854
IFIT1	IFIT1	0.594589	9.77523	2.74051	0.193603	0.999854
BAG5	BAG5	-0.592304	9.76054	11.1166	0.0242375	0.999854
REV1	REV1	0.591365	9.77835	10.5631	0.0220342	0.999854
ENSCSAG00000004397	ENSCSAG00000004397	0.590224	9.7307	23.4301	0.00675321	0.999854
SH2D4A	SH2D4A	0.587738	9.77035	10.2023	0.0256662	0.999854
ZDHHC3	ZDHHC3	-0.58685	9.83151	8.24107	0.0204133	0.999854
MITD1	MITD1	0.57987	9.76615	10.4087	0.0266868	0.999854
EXOSC3	EXOSC3	-0.579725	9.76405	10.9676	0.0241671	0.999854
TRAPPC2L	TRAPPC2L	-0.572185	9.82279	8.01808	0.0253168	0.999854
RNF6	RNF6	-0.570753	9.73929	17.7906	0.011489	0.999854
RCAN1	RCAN1	0.570496	9.76545	10.9739	0.0218509	0.999854
GTF2F2	GTF2F2	0.56613	9.8211	8.11601	0.0232946	0.999854
MARCHF6	MARCHF6	0.56584	9.80074	7.86711	0.0318009	0.999854
DHX15	DHX15	0.563296	9.85475	7.76119	0.0215823	0.999854
RAB5A	RAB5A	0.559796	9.84218	7.03388	0.0294805	0.999854
STYX	STYX	-0.557928	9.75666	10.1193	0.0333541	0.999854
MCRS1	MCRS1	-0.557755	9.79869	8.46174	0.0287169	0.999854
ENSCSAG00000006997	ENSCSAG00000006997	0.557155	9.74214	10.2656	0.0509817	0.999854
PDLIM1	PDLIM1	0.555294	9.75279	10.7797	0.0330633	0.999854
RASA1	RASA1	0.554949	9.81062	8.58408	0.0229922	0.999854
CLK2	CLK2	-0.554639	9.72856	23.3781	0.00797432	0.999854
ATRX	ATRX	-0.550322	9.91346	6.33765	0.0269925	0.999854
ADAMTS9	ADAMTS9	0.547341	9.76894	9.21317	0.0346817	0.999854
ECI1	ECI1	0.545782	9.77904	8.56002	0.0361783	0.999854
TMEM35B	TMEM35B	0.545633	9.75561	10.2779	0.0368084	0.999854
TOGARAM1	TOGARAM1	0.544899	9.81265	7.47442	0.0362557	0.999854
SMIM19	SMIM19	-0.543771	9.78804	8.24914	0.0377318	0.999854
CCDC6	CCDC6	0.542982	9.78562	7.89587	0.0383886	0.999854
YME1L1	YME1L1	0.540571	9.79629	7.63738	0.0381281	0.999854
PHF20L1	PHF20L1	0.53934	9.80039	7.31	0.0391086	0.999854
ATP13A3	ATP13A3	0.538719	9.73107	21.097	0.0117582	0.999854
STK19	STK19	0.537877	9.74392	12.2371	0.0307678	0.999854
ATF5	ATF5	0.536871	9.77766	8.17249	0.040673	0.999854
CMC2	CMC2	-0.536835	9.88053	7.66386	0.0228581	0.999854
ACAD9	ACAD9	0.535971	9.7637	9.22088	0.0407365	0.999854
PPRC1	PPRC1	0.535929	9.76895	9.97254	0.0282124	0.999854
RASSF8	RASSF8	0.535291	9.73142	17.7838	0.0195344	0.999854
RCOR3	RCOR3	-0.533853	9.74924	14.071	0.0214242	0.999854
QRSL1	QRSL1	0.533135	9.77244	8.26969	0.0425828	0.999854
CD3EAP	CD3EAP	-0.533047	9.78562	7.77236	0.041312	0.999854
ENSCSAG00000017221	ENSCSAG00000017221	-0.532924	9.78527	7.85803	0.0387277	0.999854
CYB5B	CYB5B	0.532415	9.80416	7.3222	0.0395429	0.999854
CCNH	CCNH	0.531792	9.8045	6.97735	0.0402648	0.999854
NUP98	NUP98	-0.531335	9.82346	6.46356	0.0420859	0.999854
RABEP1	RABEP1	0.528049	9.81062	6.81247	0.0414004	0.999854
NIP7	NIP7	0.527461	9.78009	8.08551	0.0401787	0.999854
LZTS2	LZTS2	-0.527433	9.77104	8.09763	0.0442081	0.999854
DNAJC25	DNAJC25	-0.526949	9.75526	9.48457	0.0437842	0.999854
ENSCSAG00000007386	ENSCSAG00000007386	-0.526523	9.77418	7.95368	0.046207	0.999854
GBE1	GBE1	-0.525501	9.7901	7.43224	0.0407496	0.999854
SEC23IP	SEC23IP	-0.524747	9.76124	9.05942	0.0417224	0.999854
OGFOD1	OGFOD1	-0.524482	9.77348	8.01032	0.045418	0.999854
RPAP3	RPAP3	-0.523453	9.7832	7.74205	0.0443233	0.999854
CTH	CTH	-0.522524	9.75243	9.77954	0.0422695	0.999854
TMEM243	TMEM243	0.521846	9.76019	9.34508	0.0420675	0.999854
FOS	FOS	0.520335	9.94131	1.14341	0.297114	0.999854
CLDN2	CLDN2	0.520147	9.82514	5.49454	0.0492909	0.999854
CLCF1	CLCF1	-0.518235	9.75808	10.4524	0.0365647	0.999854
SUMO3	SUMO3	0.517133	9.81062	7.13339	0.0430322	0.999854
SNRNP200	SNRNP200	0.516603	10.0586	9.59557	0.00744655	0.999854
TSR3	TSR3	0.51602	9.81604	6.79149	0.0422252	0.999854
PIAS1	PIAS1	0.514507	9.74819	10.5399	0.0383466	0.999854
RO60	RO60	0.514165	9.8455	6.19968	0.0397632	0.999854
MAX	MAX	-0.51403	9.75842	8.43246	0.0526332	0.999854
CALCOCO2	CALCOCO2	-0.513652	9.78666	7.2075	0.049179	0.999854
ENSCSAG00000000206	ENSCSAG00000000206	0.513521	9.80926	6.01541	0.0451309	0.999854
CLPTM1	CLPTM1	-0.512878	9.83252	6.28405	0.0424224	0.999854
B4GALT4	B4GALT4	0.507307	9.76615	8.01154	0.052282	0.999854
TSG101	TSG101	0.507287	9.77	7.61254	0.0543547	0.999854
ENSCSAG00000012018	ENSCSAG00000012018	-0.506279	9.76509	7.93775	0.0522862	0.999854
DUSP1	DUSP1	0.505168	10.6959	5.63014	0.0177464	0.999854
MAP7D1	MAP7D1	0.504985	9.85935	6.38037	0.0398938	0.999854
HDAC5	HDAC5	0.503742	9.75667	8.74125	0.0498753	0.999854
RND3	RND3	0.503711	9.76369	9.62308	0.0366634	0.999854
PKMYT1	PKMYT1	0.503064	9.74996	9.46836	0.0512389	0.999854
KIF23	KIF23	-0.502634	9.83118	7.59642	0.0467807	0.999854
GOLGA3	GOLGA3	-0.499993	9.74321	11.4651	0.0368961	0.999854
FAM107B	FAM107B	-0.499638	9.88601	4.82776	0.0544328	0.999854
SLC7A6OS	SLC7A6OS	0.499519	9.74108	11.9883	0.0364317	0.999854
DERA	DERA	0.499488	9.82481	6.16368	0.0480731	0.999854
SMYD2	SMYD2	-0.498094	9.78735	6.42815	0.0608932	0.999854
UGP2	UGP2	-0.496821	9.75913	8.06039	0.0576324	0.999854
COLGALT1	COLGALT1	0.496588	9.75772	8.44368	0.0551357	0.999854
LSM12	LSM12	-0.496138	9.87502	5.851	0.0419688	0.999854
ARFGAP2	ARFGAP2	0.49606	9.77939	6.79317	0.0598649	0.999854
USP15	USP15	0.495103	9.78907	6.66241	0.0565703	0.999854
ENSCSAG00000015655	ENSCSAG00000015655	0.493913	9.76089	7.26348	0.0759344	0.999854
KLHL11	KLHL11	0.493112	9.75137	9.94609	0.0426225	0.999854
JADE1	JADE1	0.492652	9.92134	4.72249	0.0511052	0.999854
CAMK2G	CAMK2G	0.491885	9.75808	8.024	0.0591517	0.999854
TPRA1	TPRA1	0.490913	9.77835	6.89463	0.0584962	0.999854
NAA25	NAA25	0.490778	9.7679	7.46834	0.0576992	0.999854
GIGYF2	GIGYF2	0.489593	9.80245	5.96885	0.0599195	0.999854
ANXA6	ANXA6	0.486806	9.78907	6.49189	0.0594271	0.999854
FBXO11	FBXO11	0.48616	9.7457	10.8848	0.0410494	0.999854
POLR3K	POLR3K	-0.485775	9.78735	6.7421	0.0620848	0.999854
ZC3H7B	ZC3H7B	-0.485618	9.75385	9.34002	0.045682	0.999854
TRMT61A	TRMT61A	-0.485235	9.80006	5.90947	0.0640013	0.999854
NCOR2	NCOR2	0.484327	9.82984	6.00937	0.0490743	0.999854
ZEB1	ZEB1	0.484209	9.82043	5.73015	0.0608096	0.999854
STARD3NL	STARD3NL	0.483194	9.81367	5.81459	0.0591537	0.999854
P4HA2	P4HA2	-0.482749	9.77418	6.57338	0.0710353	0.999854
SMARCD1	SMARCD1	0.48122	9.77418	6.69552	0.0648967	0.999854
ENSCSAG00000016314	ENSCSAG00000016314	0.480947	9.76895	7.81367	0.0547398	0.999854
INTS10	INTS10	-0.47995	9.78873	6.94872	0.0548153	0.999854
CUL3	CUL3	0.479303	9.7686	6.61444	0.0743087	0.999854
ENSCSAG00000019224	ENSCSAG00000019224	-0.478118	9.89565	5.99582	0.0389461	0.999854
GSN	GSN	-0.477864	9.80177	6.22905	0.0638323	0.999854
BTBD1	BTBD1	-0.475832	9.78631	6.13141	0.0675247	0.999854
TAZ	TAZ	0.475251	9.79766	5.83157	0.0662801	0.999854
THUMPD3	THUMPD3	0.474825	9.75843	7.43008	0.0680137	0.999854
MAP1LC3A	MAP1LC3A	-0.474704	9.80313	5.71223	0.0664928	0.999854
MCAT	MCAT	0.474614	9.78562	6.53733	0.0601536	0.999854
SLC30A5	SLC30A5	0.474509	9.74179	10.5422	0.0468637	0.999854
HGS	HGS	0.474151	9.80074	5.85923	0.0630592	0.999854
UBE2H	UBE2H	0.473079	9.78666	6.03977	0.0683474	0.999854
SERPINA1	SERPINA1	-0.473052	10.0888	6.81768	0.00909202	0.999854
MAD1L1	MAD1L1	0.472675	9.81062	5.87078	0.0620005	0.999854
ENSCSAG00000011379	ENSCSAG00000011379	-0.472115	9.7457	10.4095	0.0457094	0.999854
HES1	HES1	0.471593	9.8405	4.5423	0.071158	0.999854
C20orf27	C20orf27	-0.471042	9.81807	5.54561	0.0615624	0.999854
SMG1	SMG1	0.469573	9.79663	5.67375	0.0690227	0.999854
H1-4	H1-4	-0.469309	10.1842	4.82997	0.0280809	0.999854
ENSCSAG00000015723	ENSCSAG00000015723	0.468249	9.75878	7.71144	0.0638099	0.999854
DALRD3	DALRD3	0.468098	9.78078	6.02536	0.0740642	0.999854
TCTEX1D2	TCTEX1D2	-0.467289	9.78769	6.11923	0.0690542	0.999854
OSTF1	OSTF1	-0.466952	9.75948	7.56198	0.0686863	0.999854
PLPP1	PLPP1	0.466043	9.76299	6.46063	0.0833941	0.999854
ZFC3H1	ZFC3H1	0.466008	9.77383	6.33815	0.0804641	0.999854
WBP1	WBP1	-0.465941	9.81299	5.50717	0.0691196	0.999854
TTC37	TTC37	-0.46562	9.74464	9.28942	0.0568387	0.999854
SPATS2	SPATS2	0.464879	9.73429	15.3475	0.024056	0.999854
ENSCSAG00000002555	ENSCSAG00000002555	-0.464551	9.85211	5.63392	0.0581419	0.999854
THEM4	THEM4	-0.464515	9.83886	5.59885	0.0585183	0.999854
APPL1	APPL1	-0.463616	9.82917	5.24063	0.0667045	0.999854
NPTN	NPTN	-0.461287	9.77453	5.99552	0.0813455	0.999854
ENSCSAG00000001781	ENSCSAG00000001781	0.461207	9.75243	7.37988	0.0790701	0.999854
SEPTIN11	SEPTIN11	0.460297	9.8902	5.59904	0.0499891	0.999854
SCFD1	SCFD1	-0.459983	9.74925	6.90293	0.0930459	0.999854
NR2F2	NR2F2	0.45962	9.73179	11.622	0.0552204	0.999854
CAMSAP2	CAMSAP2	-0.459288	9.73608	11.0077	0.0553307	0.999854
ARHGEF1	ARHGEF1	0.457877	9.75737	7.17642	0.0742038	0.999854
BAZ2B	BAZ2B	0.456655	9.75913	7.167	0.0775288	0.999854
TMEM54	TMEM54	-0.456469	9.81908	5.55633	0.0684755	0.999854
ENSCSAG00000012670	ENSCSAG00000012670	0.456265	9.76019	6.72614	0.0807956	0.999854
LMO4	LMO4	-0.455544	9.77418	6.05742	0.0815703	0.999854
MED25	MED25	0.455508	9.778	5.89928	0.0795337	0.999854
EXOSC10	EXOSC10	0.454987	9.79561	5.51067	0.0796405	0.999854
ENSCSAG00000007373	ENSCSAG00000007373	-0.454719	9.8285	5.67428	0.0677992	0.999854
IFIT2	IFIT2	0.454457	9.81674	2.64079	0.125221	0.999854
MAD2L2	MAD2L2	0.453387	9.85573	5.34591	0.0613306	0.999854
EFNA5	EFNA5	-0.453249	9.73679	13.2407	0.0340812	0.999854
ENSCSAG00000000233	ENSCSAG00000000233	-0.451631	9.75419	8.65743	0.0552753	0.999854
COPS7A	COPS7A	-0.451104	9.7672	6.26791	0.0846013	0.999854
SURF1	SURF1	0.450886	9.89019	4.98369	0.0552204	0.999854
AFF4	AFF4	0.450714	9.90648	5.12075	0.0491331	0.999854
SPART	SPART	0.450637	9.81739	4.76151	0.0816805	0.999854
ENSCSAG00000000708	ENSCSAG00000000708	-0.44972	9.78043	5.85738	0.0825751	0.999854
ENSCSAG00000018642	ENSCSAG00000018642	-0.449595	9.7932	5.04849	0.0927392	0.999854
EIF2B4	EIF2B4	0.44952	9.8157	5.06587	0.0772115	0.999854
ZDHHC4	ZDHHC4	0.448941	9.75101	7.43635	0.0791552	0.999854
DHX29	DHX29	0.448884	9.84682	4.74533	0.0717522	0.999854
TTLL12	TTLL12	-0.448738	9.76159	6.72301	0.080083	0.999854
LRIF1	LRIF1	0.447109	9.7686	6.06383	0.0841161	0.999854
BTBD10	BTBD10	-0.446883	9.75843	6.13658	0.0963193	0.999854
ZC3HAV1	ZC3HAV1	0.445206	9.88312	2.7612	0.0967293	0.999854
GON4L	GON4L	-0.44421	9.79902	4.95277	0.0913947	0.999854
ALKBH7	ALKBH7	0.444117	9.92886	5.27167	0.0494903	0.999854
SEH1L	SEH1L	0.444066	9.75772	6.73153	0.0849143	0.999854
DCAF10	DCAF10	0.444026	9.75172	7.55449	0.0788746	0.999854
SFXN2	SFXN2	-0.443845	9.79561	5.21486	0.0870645	0.999854
JAK1	JAK1	0.443715	9.79045	5.26212	0.0884068	0.999854
TRAF7	TRAF7	0.443594	9.75526	7.43495	0.072117	0.999854
PXN	PXN	0.442473	9.8079	4.87394	0.0858884	0.999854
H2AC7	H2AC7	0.442447	9.74641	9.51704	0.0537478	0.999854
ENSCSAG00000007903	ENSCSAG00000007903	0.441619	9.798	5.24943	0.0829585	0.999854
RAB29	RAB29	-0.44108	9.7658	6.46361	0.0788058	0.999854
IER2	IER2	0.440674	10.3336	5.29447	0.0214935	0.999854
LAMTOR5	LAMTOR5	-0.44066	9.75102	6.50884	0.108639	0.999854
TGS1	TGS1	0.440472	9.85639	4.52432	0.0733636	0.999854
MLYCD	MLYCD	-0.440457	9.74818	8.35868	0.0713042	0.999854
EPS15L1	EPS15L1	-0.44027	9.74889	7.94468	0.0735769	0.999854
FOXM1	FOXM1	0.440262	9.77069	5.95296	0.0888178	0.999854
SLC30A1	SLC30A1	0.439499	9.7637	6.3535	0.084388	0.999854
NAA15	NAA15	0.439446	9.82514	4.78661	0.0787497	0.999854
MRM3	MRM3	0.43912	9.78424	5.65043	0.0828904	0.999854
ANKRD11	ANKRD11	-0.439112	9.90966	3.74874	0.0895966	0.999854
SLC2A1	SLC2A1	-0.438329	9.77384	5.68285	0.0879871	0.999854
FNBP4	FNBP4	-0.437809	9.90902	4.03601	0.0794023	0.999854
GLS	GLS	0.436911	9.76089	6.04471	0.0928208	0.999854
NLN	NLN	-0.436903	9.74783	7.34251	0.0881765	0.999854
ENSCSAG00000005123	ENSCSAG00000005123	0.436742	9.73965	11.7194	0.0449564	0.999854
GPAT3	GPAT3	-0.435995	9.84848	4.21416	0.0872393	0.999854
IFRD1	IFRD1	-0.435896	9.85112	4.10307	0.0891012	0.999854
KRT81	KRT81	-0.435879	9.86	4.02098	0.0712313	0.999854
STYXL1	STYXL1	-0.435291	9.83785	4.67415	0.080643	0.999854
PIAS2	PIAS2	-0.435211	9.7686	5.75757	0.0926269	0.999854
SLC39A7	SLC39A7	-0.434868	9.7839	5.254	0.0951093	0.999854
DUSP3	DUSP3	0.434728	9.79492	5.52492	0.0790779	0.999854
MAP4K5	MAP4K5	0.43422	9.83018	4.36044	0.0900731	0.999854
MFN2	MFN2	-0.433949	9.77522	5.5231	0.097625	0.999854
TMEM128	TMEM128	-0.432794	9.78907	5.03366	0.0982484	0.999854
PLEKHA5	PLEKHA5	-0.432564	9.82413	4.31173	0.0976261	0.999854
PPT1	PPT1	-0.432421	9.75208	6.61158	0.0987655	0.999854
ENSCSAG00000007755	ENSCSAG00000007755	-0.431714	9.75984	6.33413	0.100107	0.999854
PIK3CB	PIK3CB	0.431137	9.75172	7.34345	0.0796595	0.999854
DNAJC9	DNAJC9	0.430725	9.84318	4.84411	0.0776232	0.999854
PIGT	PIGT	-0.429365	9.79561	5.1342	0.0912416	0.999854
MESD	MESD	-0.429172	9.89596	4.98756	0.0647183	0.999854
TYW3	TYW3	-0.428708	9.75667	6.01015	0.104567	0.999854
CNOT4	CNOT4	-0.428275	9.8062	4.70065	0.101416	0.999854
ZNF410	ZNF410	0.427936	9.75031	6.84061	0.0915103	0.999854
AFF1	AFF1	-0.427502	9.73179	15.0327	0.0303766	0.999854
E2F4	E2F4	-0.427282	9.83786	4.04642	0.101374	0.999854
RNF168	RNF168	0.427036	9.76965	5.50823	0.104715	0.999854
SNAP23	SNAP23	0.426977	9.7658	5.95997	0.0936711	0.999854
SCCPDH	SCCPDH	-0.426579	9.79561	5.01622	0.100218	0.999854
CSTF1	CSTF1	0.426015	9.74676	7.55558	0.0836079	0.999854
ENSCSAG00000015001	ENSCSAG00000015001	0.425882	9.74996	3.83993	0.225116	0.999854
ADD1	ADD1	0.425586	9.79869	4.71483	0.0997814	0.999854
DHX32	DHX32	0.42509	9.75561	6.15611	0.100135	0.999854
PI3	PI3	-0.423513	9.77035	5.63488	0.0942309	0.999854
STAG1	STAG1	-0.42331	9.76124	5.84445	0.100968	0.999854
IFI16	IFI16	-0.422617	9.77279	5.44051	0.106472	0.999854
CAMK1	CAMK1	-0.42228	9.75913	6.11474	0.0969328	0.999854
DAP	DAP	0.422092	9.77035	6.83744	0.0701315	0.999854
HDGF	HDGF	-0.422041	9.78873	4.76249	0.106191	0.999854
ENSCSAG00000012220	ENSCSAG00000012220	-0.421615	9.95306	6.27831	0.0451802	0.999854
MTX2	MTX2	0.42095	9.85343	4.51187	0.0816163	0.999854
ALG2	ALG2	0.420818	9.778	5.5322	0.0919443	0.999854
SAMHD1	SAMHD1	0.419894	9.7932	4.83925	0.10507	0.999854
TADA3	TADA3	0.419688	9.85145	4.17783	0.0887041	0.999854
CPLX1	CPLX1	0.419673	9.73429	10.1156	0.0669012	0.999854
ARID4A	ARID4A	-0.41967	9.74321	14.0486	0.0218199	0.999854
ALDH18A1	ALDH18A1	0.419556	9.76405	5.21452	0.120661	0.999854
RCC1	RCC1	-0.419536	9.78769	5.23119	0.100359	0.999854
ARHGAP23	ARHGAP23	0.419236	9.73965	8.73716	0.0789618	0.999854
H1-0	H1-0	-0.41872	9.91189	2.55552	0.110064	0.999854
ATAD3A	ATAD3A	0.418433	9.86688	4.81967	0.0740208	0.999854
COL4A1	COL4A1	0.417949	10.1283	3.86772	0.0493586	0.999854
LITAF	LITAF	-0.417745	9.85409	4.22907	0.0921862	0.999854
ARL14EP	ARL14EP	-0.417161	9.76685	5.44556	0.108865	0.999854
PPP4R3A	PPP4R3A	0.416962	9.78666	4.67936	0.109601	0.999854
KRR1	KRR1	0.416911	9.83619	4.09907	0.0973991	0.999854
ADAR	ADAR	0.416906	9.76475	5.6682	0.100128	0.999854
ENSCSAG00000002719	ENSCSAG00000002719	-0.415586	9.74854	6.23242	0.109845	0.999854
VPS26A	VPS26A	0.414663	9.80892	4.3769	0.10528	0.999854
EPDR1	EPDR1	0.414229	9.77835	5.32261	0.100572	0.999854
H2BC18	H2BC18	0.413725	9.74606	10.6773	0.0513776	0.999854
MINDY2	MINDY2	-0.413625	9.76719	5.56005	0.107354	0.999854
ENSCSAG00000015676	ENSCSAG00000015676	0.412604	9.89629	4.59651	0.0736901	0.999854
MGMT	MGMT	-0.411364	9.79595	4.57174	0.110538	0.999854
SMYD5	SMYD5	0.410905	9.76229	5.39146	0.115662	0.999854
SERPINE1	SERPINE1	0.410609	10.6792	7.03612	0.00805001	0.999854
WDFY1	WDFY1	-0.409932	9.84616	3.68237	0.114056	0.999854
PDLIM2	PDLIM2	0.409769	9.81367	4.10028	0.107541	0.999854
SLC38A10	SLC38A10	0.408521	9.77348	4.50654	0.13117	0.999854
ALKBH3	ALKBH3	0.408383	9.7908	4.47879	0.113684	0.999854
KHSRP	KHSRP	-0.408223	9.75561	6.3116	0.0962198	0.999854
REX1BD	REX1BD	-0.406395	9.81739	4.28151	0.110787	0.999854
PRPF6	PRPF6	0.406266	9.86948	3.7526	0.100548	0.999854
CDC73	CDC73	0.405968	9.77523	4.44547	0.131102	0.999854
APIP	APIP	-0.405507	9.77627	4.42788	0.132356	0.999854
SEC31A	SEC31A	0.405331	9.84815	3.93915	0.102843	0.999854
ZCCHC14	ZCCHC14	-0.405324	9.71882	21.1531	0.026923	0.999854
ABCB7	ABCB7	0.404316	9.75137	5.97351	0.11299	0.999854
ENSCSAG00000012601	ENSCSAG00000012601	-0.404137	9.81874	3.60396	0.117807	0.999854
SULF2	SULF2	-0.403819	9.76054	5.24132	0.120982	0.999854
ENSCSAG00000019418	ENSCSAG00000019418	-0.403329	9.77104	4.8837	0.123927	0.999854
GGA3	GGA3	0.403103	9.74747	7.68552	0.0873283	0.999854
BTF3L4	BTF3L4	0.402661	9.87793	3.95483	0.0922962	0.999854
RAB34	RAB34	-0.402055	9.87242	3.76534	0.100469	0.999854
ENSCSAG00000002230	ENSCSAG00000002230	-0.401847	9.84484	4.31539	0.100117	0.999854
AGA	AGA	-0.40177	9.75561	5.42993	0.124337	0.999854
ACADVL	ACADVL	0.401401	9.82582	4.01266	0.11305	0.999854
SLC4A4	SLC4A4	-0.401319	9.8747	3.42272	0.110687	0.999854
RPP25L	RPP25L	0.401286	9.82951	4.67643	0.0905091	0.999854
RAB3GAP2	RAB3GAP2	0.400674	9.74783	6.33701	0.108633	0.999854
DNAJB1	DNAJB1	0.399879	9.83051	2.31813	0.128028	0.999854
ENSCSAG00000018881	ENSCSAG00000018881	-0.399745	9.86361	4.2287	0.0949283	0.999854
ATAD2B	ATAD2B	0.39924	9.75596	6.41097	0.101466	0.999854
TBPL1	TBPL1	-0.399064	9.78009	4.03861	0.145448	0.999854
CEP95	CEP95	0.399058	9.74641	7.29993	0.100584	0.999854
EXOSC1	EXOSC1	-0.399014	9.82783	3.75161	0.12813	0.999854
IPO8	IPO8	0.398457	9.77488	4.57335	0.129707	0.999854
YEATS4	YEATS4	0.397349	9.75526	5.52636	0.121799	0.999854
TMEM184B	TMEM184B	0.39715	9.74499	6.54218	0.10946	0.999854
ATP6V1B2	ATP6V1B2	0.39607	9.84384	3.47339	0.124855	0.999854
TCEAL9	TCEAL9	0.395938	9.78528	4.31478	0.129731	0.999854
CTNND1	CTNND1	-0.395572	9.77627	4.33501	0.1376	0.999854
ASXL1	ASXL1	-0.39555	9.7228	13.5181	0.060893	0.999854
DHX36	DHX36	0.394609	9.82783	3.45708	0.136052	0.999854
ENSCSAG00000019292	ENSCSAG00000019292	0.394284	9.8079	4.11069	0.125497	0.999854
PLD3	PLD3	-0.393626	9.83452	3.57933	0.128335	0.999854
SRP72	SRP72	-0.393588	9.82211	3.85347	0.117134	0.999854
FAM32A	FAM32A	0.393079	9.85869	3.89912	0.110901	0.999854
MFAP1	MFAP1	0.392962	9.82245	4.00947	0.116679	0.999854
BCL7B	BCL7B	-0.391864	9.79869	3.60518	0.150032	0.999854
VRK1	VRK1	0.39131	9.79835	4.27659	0.126262	0.999854
ATAD5	ATAD5	-0.391203	9.82447	3.62234	0.133163	0.999854
COPZ1	COPZ1	-0.391196	9.92793	4.39543	0.0817121	0.999854
PLPPR5	PLPPR5	0.390996	9.74214	6.66316	0.112468	0.999854
NXF1	NXF1	0.390946	9.76405	5.07856	0.120611	0.999854
LETMD1	LETMD1	-0.389964	9.74392	7.94962	0.084917	0.999854
EXOC5	EXOC5	0.389911	9.7665	4.74596	0.131491	0.999854
SLIRP	SLIRP	-0.389293	9.89372	4.28518	0.0941318	0.999854
OXSM	OXSM	0.389247	9.75843	5.26364	0.127239	0.999854
CEP112	CEP112	0.389193	9.74641	6.9338	0.0977197	0.999854
OGA	OGA	-0.389063	9.74854	5.77179	0.124711	0.999854
EXOC6B	EXOC6B	0.389033	9.76159	5.00294	0.129626	0.999854
VGF	VGF	0.388693	11.4491	5.91146	0.0151282	0.999854
ENSCSAG00000006004	ENSCSAG00000006004	0.388197	9.74249	8.67094	0.0835825	0.999854
DDX42	DDX42	0.387872	9.78216	4.75164	0.115087	0.999854
TSEN15	TSEN15	-0.387717	9.75667	5.91825	0.10866	0.999854
SECISBP2L	SECISBP2L	-0.387627	9.78147	4.1827	0.138726	0.999854
GOLGA2	GOLGA2	0.387387	9.76229	5.14268	0.123327	0.999854
CABIN1	CABIN1	0.387339	9.75314	5.24009	0.133908	0.999854
ZNF428	ZNF428	0.386291	9.80483	3.82759	0.133914	0.999854
KIF25	KIF25	-0.386238	9.72496	12.1048	0.0662328	0.999854
CHORDC1	CHORDC1	0.385958	9.79766	3.93148	0.130346	0.999854
ENSCSAG00000002184	ENSCSAG00000002184	0.385794	9.7679	4.94291	0.133485	0.999854
MARS2	MARS2	0.385774	9.73965	6.72231	0.117827	0.999854
TMEM59	TMEM59	-0.385641	9.91977	3.74484	0.104259	0.999854
AEN	AEN	-0.385483	9.74357	9.49251	0.0677461	0.999854
NUP54	NUP54	-0.385433	9.77453	4.29588	0.142692	0.999854
NIFK	NIFK	-0.385358	9.88407	3.7421	0.100513	0.999854
NUAK2	NUAK2	0.385205	9.91755	3.13508	0.111232	0.999854
HDHD2	HDHD2	0.38519	9.74357	6.324	0.118886	0.999854
PHYH	PHYH	-0.385125	9.77939	4.18059	0.14432	0.999854
EMC2	EMC2	0.385102	9.75702	4.98023	0.1389	0.999854
TUFT1	TUFT1	0.385032	9.77208	4.148	0.185599	0.999854
CAPN7	CAPN7	0.384484	9.78355	4.4813	0.123473	0.999854
ZNF644	ZNF644	0.384126	9.83452	3.83671	0.111595	0.999854
KANSL3	KANSL3	0.383765	9.75526	5.59867	0.117271	0.999854
USP38	USP38	0.38358	9.75102	4.79861	0.159243	0.999854
ENSCSAG00000017092	ENSCSAG00000017092	-0.383567	9.85277	3.38665	0.127024	0.999854
UTP20	UTP20	0.383257	9.81232	3.73113	0.133507	0.999854
BMF	BMF	0.383068	9.7542	6.9478	0.0891146	0.999854
PES1	PES1	-0.382764	9.85672	3.67471	0.116455	0.999854
TLE1	TLE1	0.382676	9.7425	6.49836	0.117479	0.999854
DLG5	DLG5	0.382305	9.79355	3.70679	0.144021	0.999854
MED16	MED16	-0.38196	9.76615	4.34385	0.149607	0.999854
ENSCSAG00000007502	ENSCSAG00000007502	0.381392	9.73751	20.0635	0.00862707	0.999854
MYDGF	MYDGF	-0.381181	9.78217	4.06013	0.149636	0.999854
TMEM41A	TMEM41A	0.38107	9.76545	4.56645	0.141251	0.999854
MAPT	MAPT	-0.380917	9.76755	4.37062	0.145828	0.999854
MIEN1	MIEN1	0.380911	9.9248	4.06011	0.0933376	0.999854
RANGAP1	RANGAP1	-0.380672	9.86426	3.25952	0.134197	0.999854
DR1	DR1	-0.38047	9.77939	4.2946	0.138406	0.999854
UTRN	UTRN	0.380264	9.82481	3.44864	0.136009	0.999854
ENSCSAG00000019536	ENSCSAG00000019536	0.379682	9.79389	3.80871	0.145832	0.999854
TMEM106C	TMEM106C	-0.379624	9.98379	5.01133	0.0696802	0.999854
RNF139	RNF139	-0.379038	9.74464	5.25338	0.153425	0.999854
HILPDA	HILPDA	-0.378992	9.76335	4.73487	0.149445	0.999854
FAHD1	FAHD1	-0.378659	9.82414	3.81705	0.124136	0.999854
EXT2	EXT2	-0.378614	9.77696	4.61619	0.131496	0.999854
IFT22	IFT22	0.378456	9.86654	3.56295	0.114362	0.999854
STT3B	STT3B	-0.378237	9.8238	3.36377	0.143417	0.999854
CETN2	CETN2	0.378177	9.82144	3.6124	0.142767	0.999854
PHF12	PHF12	0.377816	9.74285	6.79947	0.112523	0.999854
ATP6V0D1	ATP6V0D1	-0.377489	9.90616	3.39278	0.11109	0.999854
WWC2	WWC2	0.376423	9.79526	3.63273	0.150347	0.999854
KDM5A	KDM5A	-0.376336	9.77661	4.08284	0.148537	0.999854
SMAD3	SMAD3	0.376186	9.73787	7.5534	0.104477	0.999854
PALM2AKAP2	PALM2AKAP2	0.375981	9.74889	7.14366	0.0874321	0.999854
BCL2L13	BCL2L13	0.375924	9.73465	8.81388	0.0871465	0.999854
ENSCSAG00000008710	ENSCSAG00000008710	-0.375777	9.80005	3.60264	0.151036	0.999854
RAD23A	RAD23A	-0.375521	10.0908	5.67951	0.0469995	0.999854
BAG3	BAG3	0.375398	9.80313	3.06609	0.149659	0.999854
CYTH2	CYTH2	-0.375246	9.7658	4.43583	0.145156	0.999854
KCTD20	KCTD20	0.374913	9.84683	3.68162	0.116417	0.999854
WDR41	WDR41	-0.374809	9.75913	4.44942	0.160421	0.999854
PPIH	PPIH	-0.374548	9.88988	3.83787	0.110807	0.999854
GAA	GAA	0.374487	9.75702	5.50598	0.11898	0.999854
ARF6	ARF6	0.373496	9.79011	3.87911	0.147022	0.999854
USP47	USP47	0.373362	9.80586	3.3917	0.15489	0.999854
TMEM9B	TMEM9B	-0.37335	9.75208	5.63209	0.123996	0.999854
NCF2	NCF2	0.373305	9.77592	4.04907	0.152021	0.999854
TOPORS	TOPORS	0.372401	9.79972	3.00823	0.188725	0.999854
ENSCSAG00000012584	ENSCSAG00000012584	0.372215	9.84881	3.55179	0.133275	0.999854
RAD51D	RAD51D	0.37166	9.74606	6.08465	0.122892	0.999854
ENSCSAG00000016048	ENSCSAG00000016048	0.371613	9.84384	3.6122	0.117683	0.999854
TIMM22	TIMM22	-0.37125	9.76895	3.74157	0.17598	0.999854
ENSCSAG00000012472	ENSCSAG00000012472	-0.371203	9.79217	3.61325	0.154425	0.999854
MTRR	MTRR	0.370915	9.77973	3.90044	0.152117	0.999854
MTFMT	MTFMT	-0.370721	9.78597	3.34197	0.177986	0.999854
WDR18	WDR18	-0.37029	9.78528	4.1198	0.142228	0.999854
GNAI2	GNAI2	0.370103	9.79011	3.39134	0.171946	0.999854
ENSCSAG00000017980	ENSCSAG00000017980	-0.369776	9.82346	3.52624	0.132867	0.999854
TGM2	TGM2	0.36918	9.79114	3.77303	0.152285	0.999854
PARP1	PARP1	-0.368151	9.96592	5.13343	0.0776384	0.999854
CNDP2	CNDP2	0.368115	9.80313	3.48222	0.15764	0.999854
ZNF106	ZNF106	-0.368103	9.81164	3.19755	0.160903	0.999854
MKKS	MKKS	0.367999	9.84484	3.28431	0.142469	0.999854
FLOT2	FLOT2	0.367593	9.88601	3.57311	0.11861	0.999854
SAR1B	SAR1B	-0.367403	9.78321	3.65199	0.163419	0.999854
CENPT	CENPT	-0.367058	9.74215	5.91862	0.142685	0.999854
RNF130	RNF130	-0.36682	9.81265	3.23683	0.155257	0.999854
FBXL5	FBXL5	-0.366407	9.7651	4.56604	0.146745	0.999854
RNF20	RNF20	0.365214	9.77939	3.82775	0.159093	0.999854
ZBTB6	ZBTB6	0.365159	9.7637	4.36716	0.154983	0.999854
CIR1	CIR1	0.363724	9.78285	3.76152	0.162494	0.999854
MCUB	MCUB	-0.363636	9.81705	3.45422	0.14954	0.999854
CDCA2	CDCA2	0.363271	9.82581	3.65532	0.167981	0.999854
FAM216A	FAM216A	-0.362728	9.85112	3.5682	0.130245	0.999854
STK35	STK35	-0.362097	9.76999	3.86522	0.164624	0.999854
ZMYM2	ZMYM2	0.361922	9.78182	3.88981	0.157153	0.999854
LAMC1	LAMC1	0.361832	9.74996	4.98923	0.151623	0.999854
CCND3	CCND3	0.361785	9.78734	3.5539	0.161037	0.999854
CTNNBL1	CTNNBL1	-0.361438	9.81198	3.46773	0.148562	0.999854
VPS4B	VPS4B	-0.360726	9.75878	4.4399	0.157507	0.999854
PAPSS1	PAPSS1	0.360638	9.80415	3.47089	0.152326	0.999854
CHAF1A	CHAF1A	0.360443	9.89948	3.2244	0.121281	0.999854
CRYBG3	CRYBG3	-0.360153	9.72927	8.30516	0.116252	0.999854
JKAMP	JKAMP	0.359963	9.7908	3.23984	0.183928	0.999854
MIF4GD	MIF4GD	-0.359876	9.84218	3.21269	0.146673	0.999854
CHCHD4	CHCHD4	0.359585	9.80347	2.81667	0.204196	0.999854
ENSCSAG00000000021	ENSCSAG00000000021	0.359499	9.89565	2.66746	0.180511	0.999854
IQCE	IQCE	-0.359306	9.75385	5.59674	0.122742	0.999854
MAP2K5	MAP2K5	0.358298	9.81942	2.74898	0.184595	0.999854
PARN	PARN	0.358268	9.7651	4.05162	0.165546	0.999854
NGRN	NGRN	0.358259	9.75526	4.71988	0.150657	0.999854
ENSCSAG00000013802	ENSCSAG00000013802	-0.357948	9.87761	2.75778	0.159663	0.999854
MAP11	MAP11	0.357857	9.72063	10.6763	0.10317	0.999854
PDZK1	PDZK1	-0.356963	9.87014	2.84744	0.149156	0.999854
RABL3	RABL3	0.3564	9.75208	4.85027	0.156518	0.999854
D2HGDH	D2HGDH	0.355966	9.74001	5.50041	0.153845	0.999854
LSG1	LSG1	0.355844	9.75596	4.15222	0.179145	0.999854
SLC38A2	SLC38A2	0.35579	9.75596	5.86779	0.10729	0.999854
ENSCSAG00000003298	ENSCSAG00000003298	-0.355671	9.72892	4.52324	0.242917	0.999854
ENSCSAG00000002616	ENSCSAG00000002616	-0.355535	9.75526	4.28635	0.172953	0.999854
USH1C	USH1C	0.355498	9.78562	3.53369	0.165753	0.999854
ENSCSAG00000001866	ENSCSAG00000001866	-0.35535	9.79217	3.53943	0.167382	0.999854
AHCTF1	AHCTF1	-0.355175	9.77661	3.58237	0.173853	0.999854
LRRC47	LRRC47	0.35517	9.77104	3.67858	0.178773	0.999854
ELP4	ELP4	0.354956	9.73358	7.4338	0.117849	0.999854
IGHMBP2	IGHMBP2	-0.354905	9.75913	3.93901	0.181993	0.999854
MRPL27	MRPL27	-0.354652	10.1125	6.41819	0.0619042	0.999854
BRD3	BRD3	-0.353886	9.8004	3.08053	0.178951	0.999854
PEA15	PEA15	-0.353588	9.76229	3.35623	0.213066	0.999854
ESF1	ESF1	0.353567	9.82009	3.199	0.153696	0.999854
TNPO3	TNPO3	0.353462	9.75526	4.28161	0.169258	0.999854
TPM4	TPM4	-0.35314	9.9204	3.84884	0.101567	0.999854
ZNF511	ZNF511	-0.352648	9.80518	3.20805	0.163774	0.999854
ISCA2	ISCA2	-0.352626	9.81908	3.09465	0.167936	0.999854
DCP2	DCP2	-0.352461	9.74534	4.21503	0.198853	0.999854
PIGS	PIGS	0.352337	9.84218	3.1225	0.158351	0.999854
RB1	RB1	0.352311	9.8045	3.14595	0.173785	0.999854
ZFYVE16	ZFYVE16	-0.351897	9.75737	5.27151	0.125311	0.999854
PCGF2	PCGF2	0.350847	9.99218	2.6024	0.141462	0.999854
DHFR	DHFR	-0.350669	9.787	3.32742	0.20164	0.999854
ENSCSAG00000003289	ENSCSAG00000003289	0.350259	9.74783	4.90053	0.160234	0.999854
YTHDF3	YTHDF3	0.350222	9.77313	3.77523	0.170484	0.999854
HACD2	HACD2	0.350188	9.76089	4.70534	0.144106	0.999854
NAA50	NAA50	-0.349791	9.89597	3.02637	0.139452	0.999854
DHRS1	DHRS1	0.349666	9.79732	3.13975	0.181565	0.999854
GEMIN5	GEMIN5	-0.349622	9.7832	3.50911	0.17576	0.999854
FNBP1L	FNBP1L	0.349087	9.77592	3.75817	0.168695	0.999854
FKBP1B	FKBP1B	0.348942	9.75137	4.71276	0.166915	0.999854
TMEM51	TMEM51	0.348658	9.76685	3.91285	0.169416	0.999854
MSH2	MSH2	0.348357	9.80688	3.36936	0.172793	0.999854
AMMECR1L	AMMECR1L	-0.34819	9.73322	7.86661	0.114617	0.999854
VAPB	VAPB	0.347892	9.81773	2.8488	0.179976	0.999854
CZIB	CZIB	0.347769	9.76265	4.23577	0.172297	0.999854
SLC29A1	SLC29A1	-0.347669	9.76755	3.69281	0.183695	0.999854
GTF2H4	GTF2H4	-0.347371	9.86295	2.89375	0.150862	0.999854
ENSCSAG00000009220	ENSCSAG00000009220	0.347329	9.7644	3.92317	0.173854	0.999854
MYBL2	MYBL2	-0.347142	9.81841	3.21382	0.170107	0.999854
NDUFAF4	NDUFAF4	0.347114	9.76545	3.93128	0.17783	0.999854
ENOPH1	ENOPH1	-0.347055	9.87761	2.80628	0.15399	0.999854
FRMD6	FRMD6	0.346596	9.79834	2.66651	0.202161	0.999854
SAFB	SAFB	0.345937	9.92479	3.09806	0.122466	0.999854
KATNB1	KATNB1	0.345637	9.76825	3.59945	0.185157	0.999854
TMEM50A	TMEM50A	-0.345352	9.96042	3.58469	0.121824	0.999854
FUBP3	FUBP3	0.345216	9.77488	3.32657	0.191674	0.999854
CRELD1	CRELD1	-0.345201	9.75208	4.73159	0.155967	0.999854
KRAS	KRAS	-0.34512	9.82279	2.75187	0.184458	0.999854
DMAC1	DMAC1	0.344549	9.91693	3.62396	0.125665	0.999854
MICU1	MICU1	0.344472	9.80518	2.95593	0.18029	0.999854
DAP3	DAP3	-0.344162	9.83552	3.07615	0.163846	0.999854
GLA	GLA	-0.343996	9.77104	3.54794	0.186545	0.999854
DCP1A	DCP1A	-0.343555	9.76124	3.955	0.178005	0.999854
DHX30	DHX30	0.34345	9.77522	3.12102	0.209502	0.999854
ENSCSAG00000019422	ENSCSAG00000019422	-0.343361	9.83284	2.9392	0.172495	0.999854
PGRMC2	PGRMC2	-0.343118	9.7651	4.11776	0.164518	0.999854
DNAJC1	DNAJC1	-0.343107	9.78182	3.2677	0.190453	0.999854
GMPPB	GMPPB	-0.343049	9.77174	3.39479	0.195401	0.999854
DHX8	DHX8	0.342948	9.77	3.55166	0.186198	0.999854
SNCA	SNCA	0.342351	9.80108	2.97075	0.183805	0.999854
KXD1	KXD1	-0.341529	9.9163	2.96614	0.14288	0.999854
CCDC124	CCDC124	0.341482	9.8902	3.20454	0.139959	0.999854
RBM42	RBM42	-0.341108	9.89212	3.146	0.143252	0.999854
CYB561D2	CYB561D2	0.340912	9.75349	4.29139	0.181108	0.999854
ENSCSAG00000011848	ENSCSAG00000011848	0.340737	9.78735	2.94763	0.2148	0.999854
SLC27A5	SLC27A5	-0.340698	9.76965	3.52193	0.190678	0.999854
CCNT1	CCNT1	-0.340658	9.75066	6.67794	0.102614	0.999854
CEP63	CEP63	-0.340584	9.78217	3.30728	0.184929	0.999854
SLC35C2	SLC35C2	-0.340199	9.75843	3.73385	0.196514	0.999854
BFAR	BFAR	0.340186	9.78389	3.09111	0.194813	0.999854
NCAPH	NCAPH	-0.339832	9.8445	3.23982	0.173524	0.999854
NCOA4	NCOA4	0.339826	10.0195	3.464	0.101155	0.999854
ASCC2	ASCC2	-0.339454	9.77383	3.21725	0.200514	0.999854
SMARCA1	SMARCA1	-0.339275	9.81638	3.00816	0.178055	0.999854
LRRC58	LRRC58	0.339257	9.73751	5.80749	0.155027	0.999854
UBL4A	UBL4A	0.338988	9.81401	2.83123	0.188936	0.999854
COQ6	COQ6	0.338794	9.81265	2.91097	0.183368	0.999854
EXOSC8	EXOSC8	-0.338399	9.8659	3.00251	0.156003	0.999854
ATAD2	ATAD2	0.338275	9.81638	3.56102	0.167765	0.999854
ENSCSAG00000018299	ENSCSAG00000018299	0.337478	9.81503	3.02233	0.181157	0.999854
GEMIN4	GEMIN4	-0.33724	9.7496	3.634	0.223239	0.999854
GSTK1	GSTK1	0.337073	9.83185	3.05671	0.164228	0.999854
CREB1	CREB1	0.336958	9.75561	3.77298	0.204299	0.999854
RCC1L	RCC1L	0.336957	9.82009	2.86186	0.183168	0.999854
SOCS5	SOCS5	0.336811	9.75384	4.33169	0.174242	0.999854
TPGS1	TPGS1	-0.33608	9.81942	2.65728	0.207629	0.999854
GPAA1	GPAA1	-0.335995	9.97473	3.33183	0.116243	0.999854
NPEPPS	NPEPPS	0.335708	10.0198	3.47078	0.100411	0.999854
SELENOT	SELENOT	-0.335378	9.99876	3.74003	0.105842	0.999854
NOLC1	NOLC1	-0.335344	9.98379	3.96191	0.102227	0.999854
C1orf122	C1orf122	-0.335161	9.75526	4.00522	0.192793	0.999854
SHISA5	SHISA5	-0.33505	10.0413	3.34027	0.111762	0.999854
RSL24D1	RSL24D1	0.334849	9.85705	2.84297	0.166187	0.999854
FASTKD2	FASTKD2	-0.334828	9.83519	2.43212	0.20425	0.999854
SELENOS	SELENOS	-0.334659	9.81976	2.74668	0.189496	0.999854
GEM	GEM	-0.334633	9.77313	3.82704	0.162191	0.999854
TRNAU1AP	TRNAU1AP	0.334622	9.78631	3.11754	0.197346	0.999854
BECN1	BECN1	-0.33462	9.93977	2.95099	0.145506	0.999854
PSME1	PSME1	0.334548	10.056	4.53089	0.0813869	0.999854
ZNF131	ZNF131	0.334538	9.75878	4.04468	0.188013	0.999854
EMC3	EMC3	-0.33411	9.84118	2.78263	0.177795	0.999854
ENSCSAG00000018909	ENSCSAG00000018909	-0.334058	9.77	3.56663	0.199055	0.999854
ARMC1	ARMC1	-0.333775	9.79286	2.92539	0.201344	0.999854
ELF2	ELF2	0.333628	9.79595	2.82917	0.20198	0.999854
TXLNG	TXLNG	0.333511	9.75808	3.42531	0.220087	0.999854
MBNL2	MBNL2	0.332634	9.75243	5.19434	0.159253	0.999854
KIAA2026	KIAA2026	0.332528	9.74036	7.57549	0.119343	0.999854
COPS5	COPS5	-0.331889	9.93759	3.197	0.133719	0.999854
ZNF267	ZNF267	-0.33185	9.7282	14.5777	0.0543705	0.999854
CCDC88A	CCDC88A	-0.331714	9.88504	2.77305	0.159897	0.999854
TNKS2	TNKS2	0.331601	9.82144	2.71732	0.192748	0.999854
CRYAB	CRYAB	-0.331365	9.7658	6.63839	0.0682916	0.999854
C16orf91	C16orf91	0.331342	9.80824	2.9175	0.19526	0.999854
ZNF827	ZNF827	-0.331261	9.74606	5.81736	0.142148	0.999854
HYOU1	HYOU1	0.331171	9.78804	2.96728	0.210805	0.999854
HERC2	HERC2	0.331028	9.80211	3.10442	0.178363	0.999854
TERF2IP	TERF2IP	0.33098	9.83886	2.68947	0.178276	0.999854
SPARC	SPARC	-0.330712	9.78873	2.80769	0.223374	0.999854
ABI2	ABI2	-0.330254	9.74783	4.35439	0.184137	0.999854
CORO1B	CORO1B	-0.330204	9.92605	3.07689	0.142565	0.999854
COPE	COPE	-0.330174	10.1441	6.39658	0.0687481	0.999854
RGS2	RGS2	0.32953	9.7956	1.88758	0.23653	0.999854
TCEAL1	TCEAL1	0.32936	9.75948	3.59207	0.203718	0.999854
ARRDC1	ARRDC1	0.32935	9.77209	3.14672	0.20932	0.999854
NSG1	NSG1	-0.329044	9.7651	3.14241	0.220959	0.999854
YLPM1	YLPM1	-0.328711	9.80484	2.63717	0.213885	0.999854
G2E3	G2E3	0.328698	9.76649	4.37872	0.165802	0.999854
HRAS	HRAS	-0.328695	9.75842	3.9703	0.184207	0.999854
LAMTOR2	LAMTOR2	0.328622	9.89052	3.03071	0.157205	0.999854
KIF21A	KIF21A	0.328572	9.87534	2.12089	0.194191	0.999854
TMED7	TMED7	0.328539	9.78873	2.74372	0.218446	0.999854
GATAD2A	GATAD2A	-0.328159	9.75772	4.18456	0.177168	0.999854
AVL9	AVL9	0.327858	9.73715	5.37364	0.169921	0.999854
AKAP8	AKAP8	0.327855	9.7672	3.31253	0.204639	0.999854
ABHD11	ABHD11	-0.327839	9.79492	2.9598	0.19857	0.999854
IVNS1ABP	IVNS1ABP	0.32762	9.81637	2.43851	0.216515	0.999854
KIFBP	KIFBP	0.327611	9.80006	2.83776	0.202021	0.999854
NFYC	NFYC	0.32738	9.78838	2.82248	0.210046	0.999854
SNX2	SNX2	0.327174	9.88601	2.6694	0.168101	0.999854
EXOC7	EXOC7	-0.327136	9.81841	2.54101	0.205882	0.999854
GET4	GET4	-0.327136	9.99069	3.25132	0.121647	0.999854
RAB35	RAB35	0.327009	9.75066	3.1378	0.257251	0.999854
POLR3H	POLR3H	0.326787	9.85771	2.54562	0.188022	0.999854
PDGFB	PDGFB	-0.326769	9.74996	4.40398	0.187851	0.999854
RAI14	RAI14	-0.326405	9.8062	2.71098	0.208996	0.999854
LSM1	LSM1	0.326319	9.87274	2.56104	0.174081	0.999854
YBEY	YBEY	-0.325906	9.81198	2.54369	0.213846	0.999854
TBC1D17	TBC1D17	-0.325861	9.76194	3.3703	0.212642	0.999854
DHRS7	DHRS7	-0.325663	9.74712	4.36178	0.191966	0.999854
CEP250	CEP250	-0.325304	9.75102	3.18764	0.25275	0.999854
CFAP36	CFAP36	-0.325133	9.94256	2.87741	0.145557	0.999854
NOL11	NOL11	-0.325077	9.84318	2.55924	0.190972	0.999854
IFT43	IFT43	0.325008	9.77069	3.32645	0.199397	0.999854
UBALD1	UBALD1	0.324745	9.73751	3.11566	0.293942	0.999854
HIP1R	HIP1R	0.324652	9.7658	3.33833	0.204747	0.999854
SRRT	SRRT	0.324439	10.0017	3.05213	0.125258	0.999854
ABCB10	ABCB10	-0.324367	9.76194	3.38383	0.211178	0.999854
INCENP	INCENP	0.323839	9.77174	4.03163	0.196946	0.999854
BRCA2	BRCA2	0.323061	9.7901	2.76162	0.222787	0.999854
VIRMA	VIRMA	0.322916	9.86132	2.60508	0.175547	0.999854
EIF2B1	EIF2B1	-0.322828	9.78631	3.33384	0.185408	0.999854
SPRY2	SPRY2	-0.322633	9.73394	7.15373	0.167532	0.999854
MTF2	MTF2	0.322601	9.79114	3.3533	0.174906	0.999854
APEX2	APEX2	-0.322599	9.74712	2.77606	0.30284	0.999854
LEPROTL1	LEPROTL1	0.322463	9.85211	2.53257	0.186801	0.999854
ALG3	ALG3	-0.322246	9.83218	2.58286	0.198984	0.999854
C15orf61	C15orf61	-0.321411	9.82346	2.58462	0.203798	0.999854
HDDC3	HDDC3	-0.321059	9.76475	3.16445	0.221178	0.999854
NCLN	NCLN	0.32076	9.78147	3.19722	0.196719	0.999854
EMD	EMD	-0.320613	10.1191	5.30961	0.0707424	0.999854
BRD8	BRD8	0.320328	9.81841	2.35195	0.227994	0.999854
TMEM69	TMEM69	0.320047	9.78942	2.68167	0.234442	0.999854
BMS1	BMS1	0.319748	9.8844	2.55298	0.174056	0.999854
KARS1	KARS1	0.31968	9.85178	2.55421	0.184428	0.999854
MRPL46	MRPL46	-0.318574	9.87307	2.6677	0.184852	0.999854
ATP1B3	ATP1B3	-0.318465	9.89501	2.84421	0.160147	0.999854
BRD2	BRD2	0.318413	9.81705	2.42661	0.221209	0.999854
CANT1	CANT1	0.318387	9.79834	2.67228	0.210874	0.999854
DDX19B	DDX19B	-0.31803	9.75243	3.49634	0.225881	0.999854
NKIRAS2	NKIRAS2	0.317383	9.8201	2.58187	0.202066	0.999854
AEBP2	AEBP2	-0.317376	9.75525	3.2281	0.239306	0.999854
CD2AP	CD2AP	0.317132	9.99847	3.14076	0.121776	0.999854
ARL1	ARL1	0.316679	9.8844	2.59872	0.179035	0.999854
ENSCSAG00000004529	ENSCSAG00000004529	0.31654	10.09	4.08514	0.0876798	0.999854
PSMC2	PSMC2	-0.316183	9.86557	2.82363	0.177902	0.999854
ABCE1	ABCE1	-0.316181	9.90426	2.82847	0.161603	0.999854
RIPOR1	RIPOR1	-0.316162	9.8096	2.55905	0.215712	0.999854
EXPH5	EXPH5	0.316153	9.72603	8.55204	0.120827	0.999854
PYCR1	PYCR1	-0.315913	9.76825	3.12237	0.218334	0.999854
PID1	PID1	0.31568	9.80824	2.6015	0.205735	0.999854
AAR2	AAR2	0.315613	9.7686	3.08955	0.221805	0.999854
EPS15	EPS15	-0.315605	9.79148	2.51537	0.232282	0.999854
PDHX	PDHX	0.315434	9.73894	3.72986	0.244386	0.999854
INSIG1	INSIG1	0.315271	9.83452	2.17567	0.219539	0.999854
SSR1	SSR1	-0.315197	9.85079	2.36195	0.203105	0.999854
MIS18A	MIS18A	0.314855	9.80074	2.95917	0.210833	0.999854
ZWILCH	ZWILCH	-0.314791	9.763	3.2436	0.231193	0.999854
ENSCSAG00000011860	ENSCSAG00000011860	0.314754	9.84815	2.46303	0.20831	0.999854
ENSCSAG00000004661	ENSCSAG00000004661	0.314416	9.98047	3.30365	0.140091	0.999854
HMOX1	HMOX1	0.314387	9.79458	2.4694	0.234995	0.999854
ACAT1	ACAT1	-0.314375	9.78701	2.70727	0.227071	0.999854
XRN2	XRN2	-0.314264	10.1794	5.08182	0.0757779	0.999854
LUC7L	LUC7L	-0.314247	9.80892	3.01108	0.17932	0.999854
CARD10	CARD10	-0.31406	9.78907	2.63999	0.224378	0.999854
PMS1	PMS1	0.313996	9.77383	3.20576	0.206329	0.999854
DNAAF2	DNAAF2	0.313772	9.763	2.99375	0.236903	0.999854
NSMCE4A	NSMCE4A	0.313433	9.85902	2.4937	0.201932	0.999854
QTRT1	QTRT1	0.313343	9.76229	2.63049	0.269437	0.999854
FAM210A	FAM210A	-0.313312	9.76054	3.003	0.242359	0.999854
MCL1	MCL1	0.31329	9.93261	2.22851	0.173611	0.999854
CBX6	CBX6	-0.312909	9.79492	2.32455	0.249728	0.999854
HS3ST1	HS3ST1	0.312857	10.2237	3.37101	0.0669151	0.999854
C6orf89	C6orf89	-0.312833	9.74677	3.47497	0.239501	0.999854
MYH9	MYH9	0.312832	10.458	4.94646	0.0293108	0.999854
CTSA	CTSA	-0.312804	9.95029	2.91697	0.155901	0.999854
FGFR1OP2	FGFR1OP2	0.312505	9.79526	2.54001	0.22582	0.999854
SASS6	SASS6	0.312284	9.76965	3.31165	0.214475	0.999854
TUBGCP4	TUBGCP4	0.312244	9.77696	2.97318	0.216421	0.999854
TMEM33	TMEM33	0.312199	9.75913	3.21468	0.233926	0.999854
ZDHHC12	ZDHHC12	-0.312164	9.76335	3.00782	0.239379	0.999854
MIA3	MIA3	-0.311829	9.78907	2.47731	0.24107	0.999854
RNF40	RNF40	0.31178	9.75983	3.19036	0.229429	0.999854
TIMMDC1	TIMMDC1	0.311731	9.75314	3.12568	0.248484	0.999854
CNTLN	CNTLN	0.311649	9.74747	2.70282	0.303164	0.999854
ENSCSAG00000007406	ENSCSAG00000007406	0.311488	9.97654	3.08553	0.145376	0.999854
MALT1	MALT1	0.311429	9.76824	3.07283	0.224058	0.999854
FASTK	FASTK	0.311321	9.80006	2.54355	0.225735	0.999854
SLC25A38	SLC25A38	-0.311062	9.76229	3.00012	0.239445	0.999854
CHMP4B	CHMP4B	0.311006	9.85343	2.41483	0.196108	0.999854
PACSIN2	PACSIN2	-0.31095	9.75102	5.15059	0.147915	0.999854
ATXN2L	ATXN2L	0.310866	9.75808	3.88871	0.194477	0.999854
ARIH2	ARIH2	0.310466	9.80143	2.23179	0.249352	0.999854
ERCC6	ERCC6	0.310396	9.74889	4.21009	0.192867	0.999854
TMEM67	TMEM67	0.31036	9.74712	3.06248	0.267246	0.999854
IMPDH1	IMPDH1	0.310352	9.77835	2.7208	0.234895	0.999854
NCAPH2	NCAPH2	0.310273	9.76685	3.11271	0.223811	0.999854
CYRIB	CYRIB	-0.310266	9.88085	2.40991	0.189139	0.999854
SRPK2	SRPK2	0.310244	9.85804	2.11028	0.220417	0.999854
WDR43	WDR43	0.309719	9.8623	2.29117	0.201269	0.999854
SKP2	SKP2	-0.309677	9.76019	3.41388	0.227462	0.999854
ENSCSAG00000003208	ENSCSAG00000003208	0.30964	9.82144	2.54875	0.209347	0.999854
PEPD	PEPD	0.309563	9.85573	2.28216	0.213377	0.999854
ITPRID2	ITPRID2	-0.309546	9.82715	2.17284	0.246486	0.999854
RAB1B	RAB1B	-0.309357	9.86916	2.10764	0.225666	0.999854
ORC4	ORC4	0.309334	9.78216	2.70262	0.228778	0.999854
AP2A2	AP2A2	0.309271	9.787	2.58105	0.231557	0.999854
DUSP14	DUSP14	-0.309161	9.87144	2.54934	0.188161	0.999854
TUSC2	TUSC2	-0.309101	9.78597	2.9015	0.215708	0.999854
AP1M1	AP1M1	0.309043	9.80518	2.45238	0.228915	0.999854
TMEM208	TMEM208	-0.308728	9.94998	2.99365	0.149783	0.999854
ENSCSAG00000006043	ENSCSAG00000006043	0.30869	9.75384	3.73111	0.208439	0.999854
PRPF31	PRPF31	-0.308653	9.87502	2.51141	0.192136	0.999854
CSNK1G1	CSNK1G1	-0.308648	9.73965	4.67061	0.195281	0.999854
ENSCSAG00000018650	ENSCSAG00000018650	-0.308645	9.99727	3.0396	0.142361	0.999854
GYG1	GYG1	-0.30811	9.75984	3.11135	0.2348	0.999854
MKLN1	MKLN1	-0.308016	9.75172	3.41533	0.230467	0.999854
MACO1	MACO1	0.307636	9.75314	3.63434	0.212187	0.999854
PIN1	PIN1	-0.307177	10.0003	3.18427	0.141382	0.999854
MKRN2	MKRN2	0.307176	9.76264	3.81017	0.185566	0.999854
PUM3	PUM3	-0.307146	9.787	2.51634	0.241712	0.999854
CHMP2B	CHMP2B	0.306764	9.79526	2.93535	0.197076	0.999854
MPV17	MPV17	-0.306513	9.78873	2.47654	0.24939	0.999854
TIA1	TIA1	-0.306394	9.83385	2.14216	0.233901	0.999854
IVD	IVD	0.306137	9.75913	3.10854	0.2343	0.999854
STRN3	STRN3	-0.306128	9.72532	3.43032	0.328531	0.999854
TRAPPC13	TRAPPC13	0.306068	9.72999	8.58561	0.101308	0.999854
HCFC1R1	HCFC1R1	0.305953	9.9163	2.52891	0.167362	0.999854
PTRH1	PTRH1	-0.305878	9.8096	2.60475	0.220655	0.999854
LPIN1	LPIN1	0.305856	9.83685	2.00743	0.242766	0.999854
PPP1R15A	PPP1R15A	0.305782	10.2367	1.61741	0.203597	0.999854
DPH7	DPH7	0.305413	9.75208	3.78062	0.208226	0.999854
RPS6KB1	RPS6KB1	-0.305361	9.79045	2.61372	0.226657	0.999854
MSI2	MSI2	0.305194	9.77174	2.76526	0.241224	0.999854
HSD17B4	HSD17B4	0.304832	9.76265	3.12326	0.230493	0.999854
GCSH	GCSH	0.304392	9.93666	2.768	0.165625	0.999854
ATF3	ATF3	0.304161	9.99099	1.01589	0.313616	0.999854
KIF22	KIF22	0.304044	9.82211	2.61552	0.221044	0.999854
TNFAIP1	TNFAIP1	-0.303827	9.78666	2.11277	0.282671	0.999854
JPT2	JPT2	0.303726	9.78113	2.66224	0.244088	0.999854
ENSCSAG00000006519	ENSCSAG00000006519	-0.303447	10.1681	5.97455	0.0726611	0.999854
AKAP1	AKAP1	-0.303192	9.82683	2.00583	0.242202	0.999854
PSMD14	PSMD14	0.303182	9.88633	2.31534	0.200395	0.999854
HTT	HTT	0.303152	9.76264	3.00352	0.237143	0.999854
PJA2	PJA2	-0.302832	9.76194	2.63774	0.268292	0.999854
UBAP2L	UBAP2L	0.302487	9.77139	2.9113	0.230081	0.999854
NFKBIZ	NFKBIZ	0.302443	9.99038	0.903468	0.342792	0.999854
GBF1	GBF1	0.302375	9.75948	3.14197	0.230886	0.999854
TEDC1	TEDC1	0.302185	9.84019	2.12756	0.22772	0.999854
ENSCSAG00000013897	ENSCSAG00000013897	-0.302113	9.90363	2.575	0.185905	0.999854
NOP10	NOP10	-0.30189	10.1036	4.68373	0.115995	0.999854
CAPNS1	CAPNS1	0.301752	9.89532	2.09896	0.215047	0.999854
KIF3C	KIF3C	0.301635	9.79183	2.39812	0.243158	0.999854
CIAPIN1	CIAPIN1	-0.301466	9.8113	2.33721	0.234319	0.999854
LATS1	LATS1	-0.301395	9.75349	3.35993	0.231225	0.999854
HAVCR1	HAVCR1	-0.301078	9.84815	2.06623	0.2214	0.999854
ADAP2	ADAP2	-0.300992	9.76124	2.66814	0.267144	0.999854
DTL	DTL	0.30034	9.7644	3.64693	0.232468	0.999854
FNTA	FNTA	0.300205	9.80926	2.2496	0.24786	0.999854
WSB1	WSB1	0.29985	10.0858	2.37488	0.149941	0.999854
AFTPH	AFTPH	-0.299803	9.77069	3.04406	0.224828	0.999854
TMEM199	TMEM199	0.299714	9.79595	2.44549	0.240999	0.999854
TBC1D9B	TBC1D9B	-0.299681	9.85804	2.1083	0.225293	0.999854
RARS1	RARS1	0.299548	9.87307	2.34488	0.199837	0.999854
DPP3	DPP3	-0.299401	9.77314	2.77714	0.24983	0.999854
PMEPA1	PMEPA1	0.299347	9.85211	1.92094	0.241383	0.999854
TRAM1	TRAM1	-0.299019	9.91819	2.53953	0.173816	0.999854
TUT7	TUT7	-0.297971	9.7325	6.93538	0.134874	0.999854
COPRS	COPRS	0.297687	9.90395	2.4628	0.183061	0.999854
USP34	USP34	0.297625	9.83319	2.02181	0.250251	0.999854
YKT6	YKT6	-0.297434	9.80006	2.24256	0.252623	0.999854
UCK2	UCK2	-0.297421	9.90744	2.28229	0.191574	0.999854
USP4	USP4	0.297399	9.79286	2.3432	0.250103	0.999854
TMEM40	TMEM40	-0.29711	9.77139	2.5827	0.257258	0.999854
MTERF3	MTERF3	-0.296935	9.82245	2.15018	0.245501	0.999854
DCPS	DCPS	-0.296827	9.79903	2.26084	0.256605	0.999854
UNC45A	UNC45A	0.296755	9.74747	3.54235	0.242916	0.999854
WBP2	WBP2	-0.296726	9.86981	2.11141	0.225362	0.999854
ENSCSAG00000008747	ENSCSAG00000008747	-0.296699	9.73465	4.68117	0.207787	0.999854
UNC119	UNC119	0.296638	9.82177	2.28019	0.224985	0.999854
TM4SF1	TM4SF1	0.296249	10.7533	3.929	0.0475939	0.999854
TRAF4	TRAF4	0.295838	9.79148	2.51207	0.231559	0.999854
CTSH	CTSH	-0.295281	9.76335	2.97874	0.239493	0.999854
CEP85L	CEP85L	0.295097	9.73715	6.24447	0.168187	0.999854
HELZ2	HELZ2	0.29507	9.7496	4.04087	0.229552	0.999854
POGK	POGK	0.294955	9.77314	2.30425	0.283099	0.999854
ENSCSAG00000008585	ENSCSAG00000008585	-0.294825	9.85933	1.91154	0.245871	0.999854
SIKE1	SIKE1	0.294488	9.78907	2.48746	0.239864	0.999854
BAG1	BAG1	-0.294163	9.87242	2.2298	0.212004	0.999854
SPRYD4	SPRYD4	0.293899	9.74818	3.52862	0.236942	0.999854
ENSCSAG00000000734	ENSCSAG00000000734	0.293711	9.92164	2.16606	0.196377	0.999854
NCOA6	NCOA6	-0.29336	9.73071	5.92228	0.189437	0.999854
PAXIP1	PAXIP1	-0.293049	9.73537	5.87693	0.160942	0.999854
CHTF8	CHTF8	-0.293032	9.79148	2.46259	0.242379	0.999854
MTIF2	MTIF2	-0.292518	9.78527	2.26717	0.265518	0.999854
TRPC1	TRPC1	-0.292509	9.72243	10.0631	0.114523	0.999854
NRBP1	NRBP1	0.292421	9.90521	2.21072	0.224817	0.999854
DPM2	DPM2	-0.291443	9.79663	2.37316	0.250255	0.999854
LCORL	LCORL	-0.291013	9.72676	6.37064	0.176036	0.999854
SRA1	SRA1	0.290823	9.82548	2.15252	0.24654	0.999854
SCYL1	SCYL1	0.290596	9.84616	1.78039	0.268734	0.999854
WASHC4	WASHC4	-0.290554	9.95673	1.90468	0.216854	0.999854
AGO3	AGO3	-0.290481	9.75102	3.64078	0.225721	0.999854
ENSCSAG00000009931	ENSCSAG00000009931	-0.290065	9.7908	2.44842	0.24547	0.999854
NAPG	NAPG	-0.289795	9.7542	2.92821	0.260305	0.999854
NOL7	NOL7	-0.289781	9.84947	2.05696	0.238122	0.999854
ANKRD28	ANKRD28	-0.289535	9.7496	3.96787	0.214185	0.999854
CD320	CD320	-0.289442	9.89533	2.45714	0.207027	0.999854
PLEC	PLEC	0.289338	10.5402	3.34172	0.0676898	0.999854
KIFC3	KIFC3	0.289255	9.74606	3.54622	0.23726	0.999854
GZF1	GZF1	-0.288972	9.73894	3.56884	0.257156	0.999854
PBRM1	PBRM1	0.288798	9.78147	2.04771	0.301625	0.999854
MFSD10	MFSD10	0.288783	9.82144	2.07288	0.254605	0.999854
HADH	HADH	-0.288726	9.83719	2.0803	0.247462	0.999854
SERPINE2	SERPINE2	-0.288563	9.98409	2.67371	0.15948	0.999854
ENSCSAG00000019455	ENSCSAG00000019455	-0.288506	9.82481	2.1068	0.248854	0.999854
RPAP2	RPAP2	-0.288489	9.78355	2.46958	0.25325	0.999854
TCN2	TCN2	0.28847	9.7693	2.94081	0.239901	0.999854
USP46	USP46	-0.288354	9.73107	4.96151	0.207651	0.999854
WDR34	WDR34	-0.288185	9.83885	1.99193	0.251798	0.999854
CYP20A1	CYP20A1	0.288149	9.7496	3.17866	0.254481	0.999854
MED4	MED4	-0.287931	9.77696	2.35628	0.270779	0.999854
GRB7	GRB7	-0.287771	9.83785	1.88312	0.254647	0.999854
RNF141	RNF141	0.287555	9.76615	2.54401	0.269995	0.999854
OTUD4	OTUD4	0.287369	9.81638	2.01134	0.26332	0.999854
ARL13B	ARL13B	-0.287207	9.77174	2.37234	0.27887	0.999854
STX5	STX5	-0.287126	9.76194	2.44196	0.28755	0.999854
PSMD13	PSMD13	0.287081	9.95858	2.5787	0.182822	0.999854
NUP153	NUP153	-0.286942	9.78147	1.85389	0.327642	0.999854
GNG11	GNG11	-0.286908	9.7672	2.63804	0.271626	0.999854
FAF2	FAF2	0.286857	9.91567	1.90194	0.226383	0.999854
NDUFA12	NDUFA12	-0.286792	9.93074	2.48148	0.194175	0.999854
SERINC1	SERINC1	-0.286685	9.78769	2.15159	0.277286	0.999854
CLDN10	CLDN10	0.286449	9.82413	2.14237	0.248145	0.999854
SMAP1	SMAP1	0.286277	9.82782	2.22221	0.231531	0.999854
ENSCSAG00000005574	ENSCSAG00000005574	0.286005	10.381	3.28677	0.0836192	0.999854
NUCB2	NUCB2	-0.285923	9.81773	2.32882	0.236714	0.999854
ADGRG1	ADGRG1	0.285833	9.87437	1.82939	0.245469	0.999854
C1orf131	C1orf131	0.285735	9.80552	2.00057	0.275901	0.999854
CEP295	CEP295	-0.285703	9.74818	3.29886	0.255316	0.999854
RIOK3	RIOK3	0.285655	9.83552	1.75891	0.276911	0.999854
PIH1D1	PIH1D1	0.285613	9.9014	2.07448	0.229392	0.999854
KAT6A	KAT6A	-0.285598	9.72856	4.51513	0.250096	0.999854
MRM1	MRM1	0.285491	9.77835	2.36163	0.273313	0.999854
PAPOLA	PAPOLA	-0.285313	9.9907	2.73764	0.169958	0.999854
PAK1IP1	PAK1IP1	0.285278	9.77939	2.2997	0.27076	0.999854
CINP	CINP	-0.285193	9.87599	2.2412	0.220889	0.999854
SLC35F5	SLC35F5	0.285121	9.75101	3.20168	0.246494	0.999854
LAT	LAT	-0.285085	9.87631	1.95517	0.239135	0.999854
NEK6	NEK6	0.284987	9.78286	2.62421	0.234311	0.999854
DFFA	DFFA	0.284583	9.88343	2.25012	0.2069	0.999854
AP5Z1	AP5Z1	-0.284573	9.74143	4.05813	0.219213	0.999854
ASAP1	ASAP1	-0.284407	9.81164	1.91048	0.279414	0.999854
VAMP3	VAMP3	0.284135	9.9049	2.23434	0.211781	0.999854
DRG1	DRG1	-0.283961	9.88408	2.18353	0.218932	0.999854
TUBG1	TUBG1	-0.283919	9.88698	2.20132	0.219013	0.999854
UROD	UROD	-0.283586	9.79148	2.26023	0.271645	0.999854
ADAMTS1	ADAMTS1	0.283399	10.0171	1.50859	0.219496	0.999854
TMEM258	TMEM258	0.283347	9.84815	2.0723	0.249809	0.999854
C2orf49	C2orf49	0.283316	9.74357	3.43143	0.249444	0.999854
MND1	MND1	0.283276	9.75526	3.02184	0.270096	0.999854
DHX40	DHX40	-0.283201	9.77348	2.21803	0.288991	0.999854
ANAPC1	ANAPC1	-0.283189	9.79492	2.04259	0.283718	0.999854
HAX1	HAX1	0.283173	9.8902	2.13284	0.21972	0.999854
ANKRD46	ANKRD46	0.28312	9.74143	2.34146	0.348645	0.999854
BOD1L1	BOD1L1	-0.282906	9.81096	2.17605	0.252787	0.999854
DHX9	DHX9	0.282548	9.78528	2.19548	0.276709	0.999854
GINM1	GINM1	0.282357	9.83919	2.18839	0.228006	0.999854
ENSCSAG00000014302	ENSCSAG00000014302	-0.282267	9.74286	3.21303	0.268369	0.999854
ZNF385B	ZNF385B	-0.282035	9.79355	2.23288	0.258401	0.999854
CLTC	CLTC	0.281911	9.93479	2.05057	0.217518	0.999854
ALOXE3	ALOXE3	0.281826	9.73071	9.43562	0.117037	0.999854
TOLLIP	TOLLIP	-0.28179	9.75878	5.44651	0.118968	0.999854
LOXL1	LOXL1	-0.28178	9.93417	2.17474	0.207413	0.999854
BCOR	BCOR	-0.281557	9.74748	4.25719	0.194133	0.999854
H1-2	H1-2	-0.281555	9.94039	1.6114	0.224642	0.999854
UBE3A	UBE3A	0.281425	9.7542	2.94939	0.260303	0.999854
TUBGCP2	TUBGCP2	0.281336	9.79423	2.08745	0.279691	0.999854
TRIM4	TRIM4	-0.281295	9.80211	2.04245	0.274641	0.999854
UBE2D4	UBE2D4	0.281233	9.778	2.24727	0.279816	0.999854
USO1	USO1	-0.281107	9.81874	2.03919	0.259171	0.999854
ARHGAP17	ARHGAP17	0.281106	9.75173	3.25511	0.25391	0.999854
PPP1R12A	PPP1R12A	0.281075	9.97381	1.8026	0.223337	0.999854
TMEM141	TMEM141	0.281058	9.85935	2.02253	0.244885	0.999854
HOOK1	HOOK1	-0.280926	9.78459	2.15367	0.287412	0.999854
SNAP47	SNAP47	-0.280812	9.72855	5.70165	0.192062	0.999854
TIPARP	TIPARP	0.280634	9.85375	1.59634	0.302564	0.999854
TM6SF2	TM6SF2	0.280506	9.7549	2.78293	0.27525	0.999854
CARS2	CARS2	0.280246	9.78182	2.12442	0.27026	0.999854
CDC5L	CDC5L	0.280214	9.991	2.62179	0.163917	0.999854
XPO1	XPO1	-0.279975	9.78424	2.26012	0.267916	0.999854
ENSCSAG00000007678	ENSCSAG00000007678	-0.279906	9.73322	4.74555	0.224505	0.999854
API5	API5	0.279676	9.81976	1.77655	0.291467	0.999854
EIF5	EIF5	-0.279643	10.3522	4.90122	0.0618915	0.999854
ATP6V1H	ATP6V1H	0.279468	9.79251	1.96232	0.293094	0.999854
HADHB	HADHB	0.27935	9.85343	2.22838	0.222578	0.999854
ITGB2	ITGB2	-0.279176	9.78355	1.9227	0.309913	0.999854
NKAP	NKAP	0.278899	9.76615	2.56535	0.26999	0.999854
MPLKIP	MPLKIP	0.278847	9.81874	1.96481	0.27307	0.999854
HYAL2	HYAL2	0.278687	9.75349	2.60679	0.293625	0.999854
ENSCSAG00000005838	ENSCSAG00000005838	-0.278587	9.78043	2.23157	0.283642	0.999854
MARCHF7	MARCHF7	0.278279	9.79629	2.05453	0.271737	0.999854
ADCK5	ADCK5	-0.278166	9.80382	2.03697	0.273836	0.999854
GNPDA1	GNPDA1	-0.278051	9.80858	1.99804	0.27121	0.999854
RTCB	RTCB	-0.277908	10.0142	2.59021	0.175806	0.999854
TWF2	TWF2	-0.27781	9.87793	2.07077	0.2414	0.999854
PACSIN3	PACSIN3	-0.277794	9.79251	2.06752	0.283908	0.999854
STAT3	STAT3	-0.27776	9.79595	1.82876	0.303828	0.999854
CACUL1	CACUL1	-0.277378	9.81536	1.78403	0.292481	0.999854
MCM5	MCM5	0.277329	9.82649	2.31184	0.264025	0.999854
ENSCSAG00000011104	ENSCSAG00000011104	0.277306	9.89916	2.31976	0.180935	0.999854
WDR45B	WDR45B	0.277275	9.91662	2.02878	0.218357	0.999854
UBXN2B	UBXN2B	0.277245	9.72171	6.5551	0.192912	0.999854
COL8A1	COL8A1	0.277156	9.78355	2.10193	0.288879	0.999854
BYSL	BYSL	-0.277134	9.77279	1.53335	0.383025	0.999854
SS18	SS18	0.277133	9.77939	2.1385	0.294691	0.999854
SHOC2	SHOC2	-0.276953	9.7665	2.54738	0.277789	0.999854
PIP5K1A	PIP5K1A	-0.276942	9.80722	1.42437	0.371424	0.999854
ACTR3	ACTR3	0.276773	10.0038	2.65307	0.172829	0.999854
VPS36	VPS36	-0.276604	9.80449	1.90884	0.285711	0.999854
SYAP1	SYAP1	0.276546	9.75525	3.00764	0.255059	0.999854
TRADD	TRADD	0.276525	9.74677	2.85538	0.288042	0.999854
SLC30A9	SLC30A9	-0.276236	9.8157	1.75492	0.299037	0.999854
ANKLE2	ANKLE2	-0.276208	9.75666	3.19932	0.242438	0.999854
PTPN4	PTPN4	0.276076	9.74535	3.85283	0.235885	0.999854
TTC21B	TTC21B	0.275749	9.73143	4.70981	0.221765	0.999854
SERINC2	SERINC2	-0.275738	9.81706	1.84121	0.29799	0.999854
HIRIP3	HIRIP3	-0.27566	9.78562	2.30719	0.279802	0.999854
MYO1B	MYO1B	-0.275541	10.0408	2.26165	0.1756	0.999854
SH3GLB1	SH3GLB1	-0.27547	9.83285	2.18271	0.231121	0.999854
PPP1R21	PPP1R21	-0.275452	9.75314	2.52121	0.298209	0.999854
ENSCSAG00000018298	ENSCSAG00000018298	0.275372	9.82884	2.02182	0.268871	0.999854
ENSCSAG00000015908	ENSCSAG00000015908	-0.275334	9.8445	1.95624	0.253862	0.999854
DAZAP2	DAZAP2	-0.275325	9.99608	2.48278	0.190877	0.999854
SCARB2	SCARB2	-0.275305	9.82783	1.92586	0.270429	0.999854
ZNF326	ZNF326	0.275233	9.83018	1.81505	0.276666	0.999854
ENSCSAG00000004519	ENSCSAG00000004519	0.275208	9.78389	1.90542	0.316744	0.999854
SPTLC1	SPTLC1	0.274873	9.81027	1.79821	0.294452	0.999854
SP3	SP3	-0.274843	9.7644	2.14065	0.323699	0.999854
SKIL	SKIL	-0.274709	9.80925	1.8951	0.280291	0.999854
LMF2	LMF2	-0.274639	9.84152	1.85939	0.267582	0.999854
HAUS6	HAUS6	0.274579	9.77035	2.25622	0.295843	0.999854
SPPL2A	SPPL2A	-0.274554	9.80245	1.88629	0.289554	0.999854
PLEKHH2	PLEKHH2	0.274502	9.91818	1.54651	0.267466	0.999854
PHYKPL	PHYKPL	-0.274489	9.76089	2.44681	0.287863	0.999854
KDSR	KDSR	0.274307	9.77174	2.20055	0.296846	0.999854
SIVA1	SIVA1	-0.274292	10.0531	3.85842	0.137984	0.999854
TRRAP	TRRAP	-0.274277	9.7665	2.22951	0.302924	0.999854
SMPD4	SMPD4	0.274189	9.75737	2.52663	0.291678	0.999854
ATG4C	ATG4C	0.27415	9.78459	2.04154	0.293993	0.999854
SRPRA	SRPRA	-0.273993	9.77592	2.08048	0.307504	0.999854
IL10RB	IL10RB	0.273962	9.78527	2.08967	0.289986	0.999854
CHMP1A	CHMP1A	-0.273792	9.79663	1.91479	0.296253	0.999854
TOX4	TOX4	-0.273624	9.87696	1.75836	0.258258	0.999854
ENSCSAG00000014113	ENSCSAG00000014113	-0.2732	9.94967	1.86964	0.228979	0.999854
TOM1L1	TOM1L1	0.273186	9.80244	1.87175	0.292293	0.999854
MRPL38	MRPL38	-0.272968	9.90966	1.88722	0.240078	0.999854
PLEKHA1	PLEKHA1	-0.272883	9.83619	1.75814	0.279086	0.999854
PEF1	PEF1	-0.272589	9.77974	2.19118	0.287195	0.999854
SMAGP	SMAGP	-0.272519	9.75667	2.70854	0.277373	0.999854
SYBU	SYBU	0.27195	9.75667	2.73267	0.272169	0.999854
RP9	RP9	-0.271578	9.78908	1.89387	0.30349	0.999854
GNB1	GNB1	-0.271541	9.7693	3.14689	0.214118	0.999854
CCDC167	CCDC167	-0.271183	9.778	2.19256	0.295548	0.999854
BBX	BBX	-0.27103	9.78147	2.57843	0.24209	0.999854
ENSCSAG00000019435	ENSCSAG00000019435	0.270845	9.84815	1.85296	0.263612	0.999854
GRWD1	GRWD1	-0.270749	9.77278	2.154	0.299283	0.999854
ZNF592	ZNF592	-0.270687	9.75208	3.82145	0.209765	0.999854
GOSR1	GOSR1	0.270645	9.75278	2.93098	0.272124	0.999854
ENSCSAG00000009364	ENSCSAG00000009364	0.270634	9.91155	1.9532	0.235144	0.999854
ARL2	ARL2	-0.270594	9.88795	2.04133	0.245315	0.999854
ENSCSAG00000008521	ENSCSAG00000008521	-0.270283	9.80858	1.77405	0.307643	0.999854
RANBP3	RANBP3	-0.270116	9.75631	2.05468	0.342065	0.999854
CDC37L1	CDC37L1	-0.270058	9.74889	3.16874	0.255858	0.999854
TMED4	TMED4	-0.269932	9.91567	2.06063	0.233688	0.999854
EEF1AKMT1	EEF1AKMT1	-0.269875	9.77348	2.15467	0.29755	0.999854
ENSCSAG00000014913	ENSCSAG00000014913	-0.269752	9.83051	1.39645	0.357224	0.999854
SEPTIN8	SEPTIN8	0.269706	9.78528	1.92491	0.30836	0.999854
KPNA3	KPNA3	0.26965	9.82077	1.82998	0.285307	0.999854
UTP15	UTP15	-0.269636	9.77139	2.0821	0.306698	0.999854
OGT	OGT	0.269532	9.83819	1.6913	0.27979	0.999854
RRP9	RRP9	0.269373	9.77592	2.08333	0.305711	0.999854
PLOD3	PLOD3	0.26934	9.9273	1.88485	0.233857	0.999854
CASP6	CASP6	0.269273	9.75385	2.88463	0.271145	0.999854
C3orf38	C3orf38	-0.269269	9.75278	3.16204	0.255131	0.999854
PIK3C3	PIK3C3	0.269264	9.78355	2.00162	0.297976	0.999854
ENSCSAG00000015718	ENSCSAG00000015718	-0.269242	9.81773	1.98766	0.266943	0.999854
HSPA4	HSPA4	0.269237	10.1505	3.39752	0.108022	0.999854
ENSCSAG00000005116	ENSCSAG00000005116	0.269021	9.7152	10.632	0.13945	0.999854
FLCN	FLCN	0.268918	9.72784	4.96118	0.222836	0.999854
RPUSD3	RPUSD3	-0.268771	9.81942	1.83587	0.292413	0.999854
RFXANK	RFXANK	-0.268764	9.78078	2.07743	0.298828	0.999854
TJP1	TJP1	0.268713	9.88987	1.82544	0.247186	0.999854
ENSCSAG00000006943	ENSCSAG00000006943	-0.268299	9.93074	2.03419	0.218825	0.999854
CCDC43	CCDC43	-0.268297	9.76054	2.58608	0.271007	0.999854
NUS1	NUS1	0.268281	9.76475	2.2783	0.29786	0.999854
SEPTIN10	SEPTIN10	-0.268161	9.97352	2.2198	0.206782	0.999854
TRIAP1	TRIAP1	-0.268118	9.81198	1.9472	0.282856	0.999854
ENSCSAG00000008420	ENSCSAG00000008420	-0.268048	9.75208	3.17693	0.248757	0.999854
MRPL48	MRPL48	-0.267972	9.83886	1.83876	0.283024	0.999854
PPP5C	PPP5C	0.26789	9.82245	1.8816	0.285269	0.999854
CUL4A	CUL4A	0.267848	9.84814	1.8004	0.272957	0.999854
GLMP	GLMP	-0.267447	9.82883	1.70183	0.306779	0.999854
NR1D1	NR1D1	-0.267366	9.75101	11.9986	0.0348378	0.999854
MPDU1	MPDU1	0.267203	9.83185	1.86129	0.287139	0.999854
FAM83G	FAM83G	0.267155	9.73787	3.32033	0.304751	0.999854
QARS1	QARS1	-0.267069	9.886	1.80935	0.256898	0.999854
HSF1	HSF1	0.266913	9.86981	1.67261	0.276792	0.999854
ADAM15	ADAM15	0.266821	9.73965	3.22702	0.277069	0.999854
ENSCSAG00000018037	ENSCSAG00000018037	0.266645	9.76124	2.45403	0.290668	0.999854
EIF4G3	EIF4G3	-0.266601	9.7665	2.37379	0.287566	0.999854
SNAPC1	SNAPC1	0.266579	9.75807	2.33919	0.304695	0.999854
XPNPEP1	XPNPEP1	0.26618	9.76054	2.18223	0.321206	0.999854
PLK2	PLK2	0.266145	10.4988	2.18249	0.139742	0.999854
DOCK10	DOCK10	0.266062	9.76194	2.58278	0.272017	0.999854
SLC44A2	SLC44A2	-0.26601	9.7665	2.12983	0.309785	0.999854
PCBD2	PCBD2	0.26584	9.80211	1.83276	0.311124	0.999854
HJURP	HJURP	0.265773	9.75702	3.20736	0.283596	0.999854
GPX8	GPX8	-0.265374	9.8004	1.90924	0.296492	0.999854
TLCD3A	TLCD3A	-0.265362	9.76335	2.34004	0.297629	0.999854
NOVA1	NOVA1	-0.265348	9.72207	7.14263	0.181675	0.999854
C5orf15	C5orf15	0.265273	9.81299	1.81669	0.301996	0.999854
ENSCSAG00000000427	ENSCSAG00000000427	0.265234	9.9147	1.54474	0.285917	0.999854
RACGAP1	RACGAP1	0.265088	9.74463	3.17297	0.294493	0.999854
STK3	STK3	-0.26498	9.75561	2.87162	0.265446	0.999854
ZBTB38	ZBTB38	0.264849	9.73286	5.18153	0.192689	0.999854
CENPM	CENPM	-0.264759	9.9904	2.35653	0.211069	0.999854
MAP3K1	MAP3K1	-0.264577	9.77765	2.00689	0.308258	0.999854
MSL3	MSL3	0.264232	9.77835	1.93295	0.322872	0.999854
COA4	COA4	0.264172	9.84218	1.82345	0.270832	0.999854
DYRK1A	DYRK1A	0.264011	9.71592	15.9915	0.0757635	0.999854
MAT2B	MAT2B	0.263898	9.77453	2.11148	0.302407	0.999854
SPCS3	SPCS3	-0.263884	9.97442	2.27548	0.209868	0.999854
RSU1	RSU1	0.263603	9.78528	2.04034	0.299827	0.999854
YARS1	YARS1	-0.26353	9.77174	2.01886	0.313878	0.999854
ENSCSAG00000015802	ENSCSAG00000015802	0.263327	9.75913	2.23932	0.311861	0.999854
ID1	ID1	0.263268	10.1697	1.46397	0.22644	0.999854
RELA	RELA	-0.263247	9.78009	1.95568	0.313044	0.999854
FOSL2	FOSL2	0.263242	10.0402	1.87444	0.193447	0.999854
MCM10	MCM10	-0.263227	9.77835	1.97881	0.332668	0.999854
RPUSD2	RPUSD2	0.263123	9.75983	1.96749	0.343827	0.999854
ENSCSAG00000004121	ENSCSAG00000004121	-0.263112	9.86786	1.60459	0.285103	0.999854
TMEM109	TMEM109	-0.26303	9.81536	1.97923	0.291654	0.999854
GOLT1B	GOLT1B	0.262975	9.75878	2.26648	0.31436	0.999854
ENSCSAG00000016120	ENSCSAG00000016120	0.262887	9.86525	1.86233	0.269822	0.999854
ECSIT	ECSIT	-0.262643	9.77069	2.07049	0.318502	0.999854
ZCRB1	ZCRB1	0.262585	9.83652	1.63088	0.299591	0.999854
CHCHD6	CHCHD6	-0.262302	9.7787	1.92613	0.321388	0.999854
EMX2	EMX2	0.262206	9.80926	1.70799	0.308967	0.999854
RNF216	RNF216	0.261988	9.97108	1.83341	0.221276	0.999854
EDEM2	EDEM2	-0.26188	9.77939	1.88398	0.326624	0.999854
LRRC41	LRRC41	0.261801	9.79561	1.6952	0.326497	0.999854
BAIAP2L1	BAIAP2L1	-0.261572	9.78009	1.7623	0.336291	0.999854
NEK7	NEK7	-0.261341	9.75137	2.56518	0.298778	0.999854
SCG5	SCG5	-0.261267	9.89019	1.82363	0.255154	0.999854
H2BC11	H2BC11	0.261246	9.75384	2.74902	0.277453	0.999854
WRAP53	WRAP53	-0.261228	9.77974	1.98149	0.307968	0.999854
PLIN3	PLIN3	0.261211	9.84649	1.80187	0.27215	0.999854
BMPR1A	BMPR1A	0.261155	9.73215	5.41549	0.192071	0.999854
NF1	NF1	0.261058	9.79835	1.6636	0.330155	0.999854
DYNC2LI1	DYNC2LI1	-0.260707	9.85012	1.53294	0.29893	0.999854
RABL6	RABL6	0.260213	9.93791	1.9089	0.238364	0.999854
KHK	KHK	-0.260202	9.7686	2.27648	0.300271	0.999854
ELF3	ELF3	0.260067	9.8211	1.43856	0.315992	0.999854
LYPD1	LYPD1	-0.26003	10.1144	2.32825	0.167224	0.999854
ENSCSAG00000015165	ENSCSAG00000015165	-0.260018	9.83118	1.6176	0.304175	0.999854
CCDC107	CCDC107	-0.259443	9.86361	1.6442	0.284995	0.999854
NHLRC2	NHLRC2	0.259142	9.76124	2.22963	0.31222	0.999854
TIPRL	TIPRL	0.259018	9.81265	1.71246	0.310853	0.999854
ACBD3	ACBD3	0.258913	9.76089	1.97245	0.342353	0.999854
RANBP2	RANBP2	0.258857	9.97987	1.97193	0.212159	0.999854
PRKDC	PRKDC	-0.258828	10.0531	2.85693	0.187903	0.999854
TBP	TBP	0.258705	9.81807	1.67956	0.306766	0.999854
PRKAR1A	PRKAR1A	0.258648	10.1204	2.73669	0.159861	0.999854
CHTOP	CHTOP	0.258524	9.82615	1.57968	0.313194	0.999854
ENSCSAG00000017218	ENSCSAG00000017218	0.258441	9.82312	1.79131	0.283693	0.999854
B4GALT7	B4GALT7	-0.258236	9.82245	1.4954	0.328239	0.999854
EIF2AK2	EIF2AK2	-0.258181	9.85046	2.25367	0.221409	0.999854
STAT4	STAT4	0.257978	9.86262	1.52269	0.295336	0.999854
KIF20A	KIF20A	0.25781	9.80892	1.83857	0.331932	0.999854
USP33	USP33	0.257786	9.78078	1.72944	0.341347	0.999854
PFAS	PFAS	-0.257202	9.75349	2.43711	0.316272	0.999854
TSPAN4	TSPAN4	-0.257111	9.92605	1.70357	0.271051	0.999854
IPMK	IPMK	0.257008	9.81706	1.66824	0.308857	0.999854
MAP2K7	MAP2K7	0.256844	9.74676	2.30637	0.337633	0.999854
ENSCSAG00000008371	ENSCSAG00000008371	0.256842	9.77592	1.8994	0.324041	0.999854
SLC7A5	SLC7A5	0.256801	9.74996	3.13805	0.256058	0.999854
CLASP1	CLASP1	-0.256764	9.72387	5.49671	0.223701	0.999854
UTP14A	UTP14A	-0.256647	9.82514	1.62167	0.310852	0.999854
CLSTN1	CLSTN1	0.256554	9.76755	1.89362	0.336659	0.999854
DPP8	DPP8	-0.256389	9.74712	2.72022	0.300274	0.999854
BAIAP2	BAIAP2	0.256239	9.77104	2.2331	0.297111	0.999854
ENSCSAG00000003373	ENSCSAG00000003373	-0.256201	9.85409	1.59178	0.289763	0.999854
BCAR1	BCAR1	0.256158	9.79492	1.90604	0.303205	0.999854
ALMS1	ALMS1	0.256141	9.74747	2.84645	0.291225	0.999854
COL4A2	COL4A2	0.255957	9.8966	1.48958	0.274134	0.999854
ENSCSAG00000000365	ENSCSAG00000000365	0.255682	9.87664	1.67471	0.282542	0.999854
PQBP1	PQBP1	-0.255653	9.7908	1.79433	0.320627	0.999854
BCAT2	BCAT2	0.25541	9.80108	1.78256	0.318911	0.999854
LAMP1	LAMP1	0.25538	9.81265	1.59006	0.32281	0.999854
ERBB2	ERBB2	0.25537	9.75137	2.46293	0.316598	0.999854
CDK12	CDK12	0.255205	9.7425	2.38197	0.34401	0.999854
TMEM179B	TMEM179B	-0.25517	9.87891	1.81548	0.268386	0.999854
NR1H2	NR1H2	-0.254732	9.76299	2.01116	0.334217	0.999854
MICU2	MICU2	0.254602	9.78251	1.76743	0.331037	0.999854
TMEM87B	TMEM87B	-0.254578	9.76579	1.67951	0.36798	0.999854
LARS1	LARS1	0.254383	9.85836	1.61374	0.297912	0.999854
SNAPIN	SNAPIN	0.254305	9.78976	1.8125	0.319452	0.999854
ZNF622	ZNF622	-0.254301	9.8238	1.63014	0.304827	0.999854
BTBD7	BTBD7	0.254199	9.73608	2.77697	0.334901	0.999854
RLF	RLF	0.25354	9.76964	2.09632	0.327365	0.999854
CARS1	CARS1	0.253439	9.76159	2.06555	0.328818	0.999854
TXNRD1	TXNRD1	0.253378	9.85803	1.6547	0.301079	0.999854
UCHL3	UCHL3	-0.253242	9.89148	1.71987	0.275374	0.999854
CLK1	CLK1	-0.253216	9.73322	8.83207	0.123122	0.999854
PGRMC1	PGRMC1	-0.253201	9.91441	1.80381	0.269954	0.999854
SCAF4	SCAF4	0.25297	9.84019	1.49153	0.317227	0.999854
DNAJB6	DNAJB6	0.252844	9.86655	1.50941	0.292913	0.999854
CHD2	CHD2	0.252786	9.75172	3.06555	0.279855	0.999854
DDX49	DDX49	-0.252729	9.78009	1.78048	0.334137	0.999854
SETD5	SETD5	0.252661	9.78528	2.12967	0.305731	0.999854
TCF12	TCF12	0.251793	9.76089	1.86873	0.355837	0.999854
ENSCSAG00000014391	ENSCSAG00000014391	0.251758	9.80006	1.61147	0.335467	0.999854
LIMCH1	LIMCH1	0.251702	9.79629	1.42321	0.365463	0.999854
TSC22D4	TSC22D4	-0.251483	9.74215	2.70178	0.311705	0.999854
RSBN1L	RSBN1L	0.251456	9.78493	1.68182	0.341453	0.999854
HBS1L	HBS1L	0.25145	9.81773	1.49377	0.327171	0.999854
STXBP2	STXBP2	-0.251389	9.83151	1.88585	0.277821	0.999854
TFE3	TFE3	0.251078	9.74001	3.03637	0.292875	0.999854
TMEM70	TMEM70	-0.251019	9.95828	2.2717	0.212064	0.999854
HNRNPD	HNRNPD	0.250926	9.9895	2.12168	0.219691	0.999854
CDIP1	CDIP1	0.250921	9.7787	1.75013	0.339879	0.999854
WAPL	WAPL	0.250592	9.79698	1.68778	0.322964	0.999854
ETV4	ETV4	-0.250046	9.75455	2.38413	0.309823	0.999854
ATP6V1A	ATP6V1A	0.249542	9.7787	1.70475	0.34287	0.999854
PELI1	PELI1	-0.249525	10.005	1.03813	0.343627	0.999854
EXOSC7	EXOSC7	0.249445	9.8045	1.63574	0.326624	0.999854
BASP1	BASP1	0.249217	9.82918	1.48736	0.324278	0.999854
PNPT1	PNPT1	0.249139	9.83051	1.56992	0.321195	0.999854
CNPPD1	CNPPD1	0.248893	9.78216	1.71551	0.339473	0.999854
UTP6	UTP6	0.248874	9.84152	1.53911	0.315098	0.999854
PDZD11	PDZD11	0.248806	9.89052	1.71673	0.284687	0.999854
OLA1	OLA1	0.248707	10.0277	1.95217	0.218544	0.999854
ENSCSAG00000018928	ENSCSAG00000018928	-0.248521	9.82883	1.47129	0.336499	0.999854
HAUS7	HAUS7	-0.248452	9.83018	1.63537	0.318127	0.999854
POLR1A	POLR1A	0.248364	9.79835	1.58737	0.340167	0.999854
SPCS2	SPCS2	0.248277	9.91567	1.66279	0.278614	0.999854
PIGG	PIGG	0.248199	9.75842	1.74007	0.374536	0.999854
H2AX	H2AX	-0.248183	9.7832	1.63317	0.383794	0.999854
GEMIN7	GEMIN7	-0.248149	9.74818	2.09339	0.359384	0.999854
COQ2	COQ2	-0.248025	9.76159	2.03611	0.344453	0.999854
TSPAN3	TSPAN3	-0.247996	10.1332	3.56393	0.163117	0.999854
ZDHHC6	ZDHHC6	-0.2479	9.79148	1.55938	0.35	0.999854
NGDN	NGDN	-0.247786	9.78632	1.63091	0.345759	0.999854
ENSCSAG00000000533	ENSCSAG00000000533	0.247784	9.74037	3.05846	0.288331	0.999854
ENSCSAG00000006205	ENSCSAG00000006205	0.247641	9.7839	1.94016	0.312442	0.999854
SLC4A1AP	SLC4A1AP	0.247612	9.92855	1.59913	0.270614	0.999854
ENSCSAG00000009735	ENSCSAG00000009735	-0.247454	9.75808	1.97711	0.345612	0.999854
CCNB1	CCNB1	0.247328	9.99816	2.40586	0.203838	0.999854
UNC93B1	UNC93B1	-0.247294	9.82984	1.46765	0.3303	0.999854
KLF7	KLF7	0.246853	9.74214	3.79774	0.264947	0.999854
DLST	DLST	0.246678	9.86459	1.64532	0.286693	0.999854
DCTN3	DCTN3	-0.246568	9.97351	1.78291	0.253434	0.999854
NFU1	NFU1	-0.246271	9.84252	1.48625	0.323668	0.999854
DBF4	DBF4	0.246216	9.77313	1.90331	0.339531	0.999854
WBP11	WBP11	-0.24575	9.84284	1.41297	0.327148	0.999854
RBM7	RBM7	-0.245735	9.73894	2.80013	0.314335	0.999854
CFAP20	CFAP20	0.245218	9.77174	1.78729	0.347606	0.999854
ENSCSAG00000001699	ENSCSAG00000001699	-0.244997	9.75066	2.45411	0.323301	0.999854
ARHGAP11A	ARHGAP11A	0.244891	9.8521	1.63522	0.313286	0.999854
DLD	DLD	-0.244726	9.86034	1.58353	0.308797	0.999854
ENSCSAG00000019456	ENSCSAG00000019456	0.24455	9.75983	2.07799	0.333557	0.999854
HSP90B1	HSP90B1	-0.244424	10.9211	3.4642	0.0628544	0.999854
GAPVD1	GAPVD1	-0.244202	9.77314	1.75326	0.34942	0.999854
INHBA	INHBA	0.244078	10.1894	1.35096	0.245246	0.999854
TTF1	TTF1	-0.243914	9.84748	1.27549	0.366719	0.999854
DDRGK1	DDRGK1	0.243775	9.88923	1.48259	0.306699	0.999854
ENSCSAG00000013007	ENSCSAG00000013007	-0.243759	9.90839	1.52446	0.287703	0.999854
ENSCSAG00000001440	ENSCSAG00000001440	-0.243488	9.8554	1.48684	0.324139	0.999854
FTSJ1	FTSJ1	0.243372	9.89212	1.40726	0.321851	0.999854
GLB1	GLB1	0.243314	9.77662	1.74127	0.350422	0.999854
CCDC25	CCDC25	0.242801	9.81095	1.49163	0.339383	0.999854
PBLD	PBLD	0.24278	9.75772	1.94289	0.352103	0.999854
IARS2	IARS2	0.242741	9.76965	1.7685	0.360539	0.999854
ENSCSAG00000007977	ENSCSAG00000007977	0.242691	9.76405	1.84589	0.351778	0.999854
FN3KRP	FN3KRP	0.242637	9.79217	1.5994	0.346045	0.999854
A4GALT	A4GALT	0.242555	9.77939	1.6774	0.345275	0.999854
BCL2L2	BCL2L2	-0.242424	9.75526	2.20206	0.334749	0.999854
CST3	CST3	-0.242395	13.0762	6.56615	0.0104648	0.999854
CHAF1B	CHAF1B	-0.242332	9.77523	1.72312	0.368552	0.999854
WRAP73	WRAP73	-0.242322	9.77383	2.15214	0.29516	0.999854
COPS2	COPS2	0.242104	9.94689	1.51696	0.273341	0.999854
SPG21	SPG21	-0.242051	9.96042	1.74255	0.251156	0.999854
DENND1A	DENND1A	0.241813	9.73286	3.81969	0.272877	0.999854
NFX1	NFX1	-0.241719	9.77209	1.70979	0.358179	0.999854
UBE4B	UBE4B	-0.24151	9.74925	2.13309	0.355549	0.999854
CPSF7	CPSF7	-0.241439	9.7679	2.03173	0.32939	0.999854
PWWP2A	PWWP2A	-0.241379	9.7693	2.08766	0.318383	0.999854
DHX58	DHX58	0.241299	9.74321	3.2065	0.275768	0.999854
UPF2	UPF2	0.241138	9.73787	3.06551	0.297442	0.999854
FAM3A	FAM3A	-0.241114	9.77835	1.56824	0.363318	0.999854
ATP2A2	ATP2A2	-0.240869	9.78216	1.41982	0.38721	0.999854
ANAPC16	ANAPC16	0.240635	9.82144	1.3184	0.368513	0.999854
ACOT8	ACOT8	-0.240587	9.75596	2.1657	0.330002	0.999854
DCDC1	DCDC1	-0.240568	9.96713	1.26507	0.302444	0.999854
CBLB	CBLB	-0.24047	9.77069	1.81723	0.339781	0.999854
TIMM21	TIMM21	-0.240433	9.79972	1.43141	0.366736	0.999854
ENSCSAG00000012048	ENSCSAG00000012048	-0.240281	9.74677	2.11667	0.362664	0.999854
SPATS2L	SPATS2L	0.240186	9.84946	1.46014	0.320133	0.999854
HOXC10	HOXC10	-0.240071	9.74072	2.70505	0.31908	0.999854
LAPTM4B	LAPTM4B	-0.239948	9.86949	1.2416	0.34331	0.999854
ENSCSAG00000015403	ENSCSAG00000015403	-0.239546	9.7832	1.70849	0.349209	0.999854
ENSCSAG00000011099	ENSCSAG00000011099	-0.239315	9.97503	1.80267	0.271253	0.999854
ARHGAP35	ARHGAP35	0.23916	9.76124	1.88595	0.353228	0.999854
FAM168B	FAM168B	0.239032	9.77453	1.69017	0.353324	0.999854
RAB8A	RAB8A	-0.238937	9.81942	1.31537	0.369936	0.999854
ANXA11	ANXA11	0.238901	10.0428	2.26767	0.209992	0.999854
ENSCSAG00000006183	ENSCSAG00000006183	-0.238687	9.77174	1.72409	0.362432	0.999854
BABAM2	BABAM2	-0.238483	9.85869	1.26894	0.345584	0.999854
C5orf51	C5orf51	-0.23825	9.76053	2.11231	0.326045	0.999854
IFI27L2	IFI27L2	-0.238212	9.86785	1.26967	0.338691	0.999854
MPHOSPH8	MPHOSPH8	0.238139	9.87209	1.43104	0.312042	0.999854
C18orf32	C18orf32	-0.237908	9.7658	1.94991	0.339185	0.999854
MEF2A	MEF2A	-0.237897	9.82245	1.36024	0.34736	0.999854
MRPL50	MRPL50	0.237756	9.82346	1.47977	0.341008	0.999854
STAT6	STAT6	0.237515	9.75525	2.13566	0.334606	0.999854
GGNBP2	GGNBP2	0.237509	9.88923	1.33323	0.320761	0.999854
AARS1	AARS1	-0.237429	9.79252	1.50329	0.356736	0.999854
BAZ1A	BAZ1A	-0.237391	9.87599	1.28236	0.333888	0.999854
VSIR	VSIR	0.237326	9.79114	1.52373	0.362454	0.999854
ENSCSAG00000006524	ENSCSAG00000006524	-0.23725	9.8998	1.40136	0.31163	0.999854
ENSCSAG00000000058	ENSCSAG00000000058	0.236729	9.78424	1.53324	0.367142	0.999854
NDC80	NDC80	-0.236724	9.75349	1.86876	0.424004	0.999854
ENSCSAG00000008426	ENSCSAG00000008426	-0.236672	9.75878	1.60526	0.402524	0.999854
AP3B1	AP3B1	-0.236668	9.78251	1.50127	0.367092	0.999854
PDE6D	PDE6D	0.236247	9.77	1.6272	0.378537	0.999854
NCBP3	NCBP3	-0.236201	9.76054	1.8437	0.357896	0.999854
ACTN1	ACTN1	-0.236153	9.93386	1.50185	0.295753	0.999854
ENSCSAG00000004000	ENSCSAG00000004000	-0.236095	9.78596	2.07619	0.289864	0.999854
PI4KB	PI4KB	-0.236043	9.73894	2.45732	0.349338	0.999854
DYNC1LI1	DYNC1LI1	-0.235737	9.78355	1.55968	0.362476	0.999854
ENSCSAG00000006746	ENSCSAG00000006746	-0.235601	9.78009	1.57461	0.372296	0.999854
FRG1	FRG1	0.235461	9.79148	1.36441	0.379247	0.999854
EPN1	EPN1	-0.235297	10.0425	1.6019	0.263004	0.999854
ENSCSAG00000014396	ENSCSAG00000014396	-0.235278	9.75384	2.12762	0.344679	0.999854
ARHGAP5	ARHGAP5	0.235041	9.76335	2.59482	0.279738	0.999854
ARSJ	ARSJ	0.234931	9.79835	1.40855	0.363506	0.999854
ENSCSAG00000011738	ENSCSAG00000011738	-0.234929	9.77835	1.53829	0.369257	0.999854
TAFA4	TAFA4	0.23492	9.77696	1.56514	0.367594	0.999854
INF2	INF2	0.234337	9.86361	1.32396	0.337351	0.999854
BLOC1S2	BLOC1S2	-0.234225	9.85409	1.36141	0.330004	0.999854
ADGRG6	ADGRG6	0.234149	9.93542	1.40726	0.289576	0.999854
MRPS27	MRPS27	-0.234045	9.75737	1.89446	0.358998	0.999854
PIKFYVE	PIKFYVE	-0.233821	9.73142	3.85863	0.273577	0.999854
NME6	NME6	-0.233669	9.79801	1.33741	0.374741	0.999854
DHRS13	DHRS13	0.233577	9.74428	2.11739	0.364105	0.999854
STK40	STK40	0.23353	9.7672	1.93215	0.346448	0.999854
SYNGR1	SYNGR1	-0.233374	9.8982	1.59162	0.298325	0.999854
PHGDH	PHGDH	0.233363	9.83886	1.4027	0.347997	0.999854
HMCES	HMCES	-0.233336	9.7637	1.75988	0.369151	0.999854
ATP5F1E	ATP5F1E	-0.233333	10.3712	5.63242	0.121293	0.999854
SCP2	SCP2	0.233309	9.85178	1.39636	0.34458	0.999854
ENSCSAG00000009229	ENSCSAG00000009229	0.23321	9.76965	1.56624	0.387459	0.999854
MYO9A	MYO9A	-0.233113	9.76299	1.82407	0.355436	0.999854
SZRD1	SZRD1	-0.233022	9.80586	1.32546	0.372913	0.999854
WDR5	WDR5	-0.232288	9.7658	1.39319	0.415371	0.999854
GDI1	GDI1	0.232262	9.89116	1.31822	0.323978	0.999854
ENSCSAG00000014516	ENSCSAG00000014516	0.232253	9.77	1.57582	0.380219	0.999854
HMGXB3	HMGXB3	-0.231944	9.74677	3.2028	0.261119	0.999854
TGOLN2	TGOLN2	0.231743	9.86132	1.24163	0.354214	0.999854
COPG1	COPG1	0.231565	9.83118	1.33702	0.364086	0.999854
PRCC	PRCC	-0.231395	9.79423	1.39835	0.37249	0.999854
DAXX	DAXX	0.23119	9.81672	1.33137	0.367714	0.999854
TNFRSF21	TNFRSF21	-0.231147	9.84085	1.27769	0.348954	0.999854
LIG1	LIG1	0.231033	9.83519	1.42554	0.350611	0.999854
ENSCSAG00000002247	ENSCSAG00000002247	0.230881	9.83218	1.26478	0.362088	0.999854
RFC5	RFC5	-0.23079	9.75772	2.06885	0.347039	0.999854
NRAS	NRAS	0.230787	9.77557	1.50037	0.379753	0.999854
C21orf91	C21orf91	-0.230754	9.72279	4.91068	0.254624	0.999854
TMEM177	TMEM177	-0.230717	9.75631	1.71022	0.387791	0.999854
SPEN	SPEN	-0.230673	9.88955	0.992259	0.388669	0.999854
ADAM17	ADAM17	0.230662	9.79114	1.43239	0.378831	0.999854
NDUFA6	NDUFA6	0.230599	9.84881	1.12411	0.407379	0.999854
TMA16	TMA16	-0.230558	9.73465	2.28365	0.38034	0.999854
ROCK2	ROCK2	0.230508	9.7679	1.5146	0.394924	0.999854
CTNNA1	CTNNA1	-0.230455	9.8873	1.32876	0.339055	0.999854
PAFAH1B3	PAFAH1B3	0.230376	10.0841	2.14527	0.226912	0.999854
MET	MET	0.230373	9.93262	1.28479	0.312674	0.999854
NUP93	NUP93	0.230309	9.82178	1.35654	0.370135	0.999854
CPOX	CPOX	-0.230227	9.74783	1.84218	0.391164	0.999854
FHOD3	FHOD3	-0.230075	9.7787	1.65355	0.358141	0.999854
SUN1	SUN1	0.229994	9.81163	1.23761	0.380301	0.999854
MITF	MITF	-0.229872	9.84384	0.990015	0.412457	0.999854
COA6	COA6	-0.229153	9.75314	2.32191	0.328853	0.999854
DRG2	DRG2	-0.22911	9.82009	1.20688	0.380942	0.999854
SFT2D1	SFT2D1	-0.22907	9.79971	1.54197	0.356018	0.999854
ENSCSAG00000008322	ENSCSAG00000008322	0.228997	9.78597	1.47925	0.372392	0.999854
RPAIN	RPAIN	-0.228919	9.79526	1.41845	0.365182	0.999854
ENSCSAG00000009522	ENSCSAG00000009522	-0.228694	9.75066	1.94517	0.368819	0.999854
PSMG2	PSMG2	-0.228689	9.86	1.38632	0.32838	0.999854
ENSCSAG00000005249	ENSCSAG00000005249	-0.228456	9.87858	1.48276	0.317487	0.999854
OXR1	OXR1	-0.228434	9.78942	1.36954	0.38697	0.999854
MRPS9	MRPS9	0.228409	9.9125	1.35595	0.325334	0.999854
PRPF4B	PRPF4B	-0.22839	9.9298	1.10913	0.347996	0.999854
CTSF	CTSF	0.228276	9.77209	1.85233	0.347054	0.999854
CTNNB1	CTNNB1	0.228218	9.99817	1.70903	0.282159	0.999854
ELAC2	ELAC2	0.228197	9.76124	1.78489	0.376867	0.999854
ENSCSAG00000015577	ENSCSAG00000015577	-0.228114	9.91029	1.19051	0.343488	0.999854
TMEM98	TMEM98	-0.228102	10.0056	2.03695	0.260407	0.999854
BCCIP	BCCIP	-0.228096	10.0332	1.89793	0.260979	0.999854
HARS1	HARS1	-0.228064	9.83719	1.35218	0.348352	0.999854
BRAP	BRAP	-0.227707	9.75172	1.73684	0.391609	0.999854
BNIP2	BNIP2	-0.227621	9.77731	2.19098	0.292435	0.999854
E2F6	E2F6	0.22755	9.75596	1.45866	0.424546	0.999854
ENSCSAG00000011368	ENSCSAG00000011368	-0.227409	10.0358	1.98669	0.235897	0.999854
RBM17	RBM17	-0.227276	9.94998	1.58787	0.282423	0.999854
EMC4	EMC4	-0.227092	9.91945	1.48802	0.311885	0.999854
PPFIA1	PPFIA1	-0.227046	9.80279	1.61803	0.336961	0.999854
TRPC4AP	TRPC4AP	0.226926	9.76685	1.60416	0.380983	0.999854
ENSCSAG00000019310	ENSCSAG00000019310	0.226802	9.88085	0.551599	0.470532	0.999854
CDK13	CDK13	0.226767	9.74	2.67874	0.329493	0.999854
MRPL36	MRPL36	-0.226733	9.77835	1.42256	0.397273	0.999854
H2AZ2	H2AZ2	-0.226613	10.2575	4.01786	0.166935	0.999854
PBDC1	PBDC1	0.226599	9.78528	1.24394	0.41444	0.999854
CPEB4	CPEB4	0.226529	9.72171	5.80281	0.224859	0.999854
RBFOX2	RBFOX2	0.226523	9.77418	1.43087	0.393698	0.999854
RHOD	RHOD	-0.226452	9.78216	1.19993	0.430268	0.999854
PTPN13	PTPN13	0.226208	9.9144	1.11929	0.346091	0.999854
RIC8A	RIC8A	-0.226205	9.78735	1.41147	0.381628	0.999854
TEAD4	TEAD4	0.22617	9.80313	1.37782	0.369169	0.999854
MDM2	MDM2	0.226162	9.85343	0.826722	0.385068	0.999854
TFG	TFG	0.226127	9.97776	1.63391	0.283982	0.999854
PYURF	PYURF	0.226116	9.92071	1.44784	0.311697	0.999854
ENSCSAG00000016348	ENSCSAG00000016348	0.226002	9.88794	1.3326	0.324949	0.999854
ZC3H15	ZC3H15	-0.225966	10.0253	1.53297	0.276801	0.999854
LGMN	LGMN	-0.225869	10.1609	2.04045	0.241622	0.999854
CHMP6	CHMP6	-0.22584	9.787	1.23336	0.41287	0.999854
RAE1	RAE1	-0.225416	9.83051	1.18796	0.379013	0.999854
ABRACL	ABRACL	0.225387	10.0815	2.11671	0.231981	0.999854
DAPK1	DAPK1	0.225333	9.84118	1.09465	0.393103	0.999854
ENSCSAG00000018917	ENSCSAG00000018917	-0.225292	9.77348	1.55863	0.37306	0.999854
CRCP	CRCP	-0.225264	9.80926	1.2497	0.383796	0.999854
TFB2M	TFB2M	0.225074	9.80552	1.22719	0.39477	0.999854
PRKCSH	PRKCSH	-0.225059	9.90235	1.38936	0.330106	0.999854
CAPZB	CAPZB	-0.224877	10.1308	2.70494	0.21949	0.999854
SEC62	SEC62	0.224853	9.84184	1.16419	0.371677	0.999854
PRPF19	PRPF19	0.224755	9.87534	1.26734	0.350127	0.999854
BCL2L1	BCL2L1	-0.224716	9.93977	1.22537	0.32851	0.999854
ETFA	ETFA	-0.22469	9.98288	1.61136	0.292638	0.999854
SEC11A	SEC11A	-0.224399	10.1171	2.89309	0.203722	0.999854
LSM10	LSM10	-0.224399	9.87111	1.32082	0.343659	0.999854
H2AC6	H2AC6	0.224387	9.96561	0.871655	0.355443	0.999854
RAB24	RAB24	-0.224346	9.75843	1.50557	0.410947	0.999854
LUC7L3	LUC7L3	-0.224275	9.92887	1.28427	0.322541	0.999854
ENSCSAG00000008172	ENSCSAG00000008172	0.224032	10.1736	2.6492	0.192643	0.999854
ID3	ID3	-0.223818	9.88826	0.748605	0.4124	0.999854
PSMC3	PSMC3	0.223735	9.82313	1.26326	0.379009	0.999854
UBTF	UBTF	0.223697	9.81604	1.25474	0.381987	0.999854
YY1AP1	YY1AP1	0.22367	9.73822	2.39376	0.354967	0.999854
STAG2	STAG2	0.223643	9.80892	1.16585	0.399624	0.999854
GALE	GALE	0.223074	9.91472	1.31898	0.335627	0.999854
AK1	AK1	-0.223073	9.84119	1.24257	0.366217	0.999854
UBE2T	UBE2T	-0.22278	9.77904	1.38123	0.426587	0.999854
AMD1	AMD1	0.222762	9.75314	1.59904	0.4129	0.999854
ZWINT	ZWINT	0.222756	9.84152	1.28191	0.376514	0.999854
PPHLN1	PPHLN1	-0.222701	9.75983	1.76999	0.373295	0.999854
LACTB	LACTB	0.222579	9.77034	1.47213	0.398239	0.999854
DDX54	DDX54	0.222442	9.82346	1.2651	0.374707	0.999854
CAND1	CAND1	0.222429	9.82413	1.22225	0.376821	0.999854
WARS2	WARS2	-0.222418	9.76545	1.50067	0.397357	0.999854
MTG1	MTG1	0.222359	9.77904	1.15836	0.440699	0.999854
NUMA1	NUMA1	0.222237	9.8455	1.17538	0.369837	0.999854
SPR	SPR	0.222225	9.77522	1.43224	0.399972	0.999854
RING1	RING1	0.222094	9.78631	1.5457	0.358354	0.999854
HTATSF1	HTATSF1	-0.222079	9.97443	1.6369	0.2851	0.999854
TRAP1	TRAP1	0.22204	9.94782	1.47786	0.310167	0.999854
PCGF1	PCGF1	-0.221919	9.76054	2.25599	0.313876	0.999854
NUDT16	NUDT16	0.221859	9.80108	1.20981	0.40269	0.999854
SUGP2	SUGP2	0.221704	9.76264	1.52717	0.403502	0.999854
PRMT2	PRMT2	0.221665	9.79183	1.27304	0.404227	0.999854
MANEA	MANEA	0.22163	9.79114	1.28894	0.398126	0.999854
TPST2	TPST2	-0.221455	9.77627	1.30828	0.411091	0.999854
SLC39A8	SLC39A8	-0.221274	9.80858	1.23675	0.387815	0.999854
PSMA5	PSMA5	-0.221256	9.95121	1.52389	0.318244	0.999854
RCAN3	RCAN3	0.221204	9.7549	1.85562	0.369565	0.999854
SNRPF	SNRPF	-0.220746	9.8157	1.52887	0.357891	0.999854
ALDH3A2	ALDH3A2	-0.220523	9.77557	1.39162	0.404823	0.999854
TAPBPL	TAPBPL	-0.22051	9.76965	1.39256	0.410883	0.999854
RBM8A	RBM8A	-0.22044	10.1521	2.55738	0.220942	0.999854
RABGAP1	RABGAP1	-0.220373	9.76019	1.59392	0.393612	0.999854
C8orf33	C8orf33	-0.220226	9.8554	1.21875	0.35691	0.999854
HIBADH	HIBADH	0.219963	9.79903	1.23204	0.396609	0.999854
RBCK1	RBCK1	0.219893	9.79492	1.32585	0.383025	0.999854
WDR33	WDR33	-0.219754	9.83252	1.17463	0.378222	0.999854
RPA2	RPA2	-0.219676	9.81604	1.371	0.381345	0.999854
ISG15	ISG15	-0.219446	9.85771	2.44645	0.146459	0.999854
UQCC2	UQCC2	-0.219278	9.94596	1.56771	0.30185	0.999854
ALDH1B1	ALDH1B1	0.219185	9.76124	1.4642	0.425219	0.999854
YOD1	YOD1	0.219138	9.78528	0.848372	0.508263	0.999854
ERH	ERH	-0.219058	10.3325	5.2321	0.146177	0.999854
ENSCSAG00000005255	ENSCSAG00000005255	0.21904	9.778	1.17892	0.433868	0.999854
RNF19A	RNF19A	0.219001	9.74072	2.10741	0.383168	0.999854
ERICH1	ERICH1	-0.218881	9.73643	2.02733	0.406222	0.999854
CCDC90B	CCDC90B	-0.218841	9.80824	1.20559	0.393822	0.999854
NOCT	NOCT	-0.218831	9.73929	2.44044	0.35954	0.999854
RNF115	RNF115	-0.218802	9.80654	1.19062	0.39852	0.999854
OPA1	OPA1	-0.218766	9.82178	1.20324	0.389851	0.999854
CCNK	CCNK	0.218626	9.76475	1.60315	0.384788	0.999854
ATP1B1	ATP1B1	0.218562	10.187	2.40419	0.191969	0.999854
ERGIC2	ERGIC2	-0.218403	9.85639	1.19795	0.369706	0.999854
POLR2G	POLR2G	-0.218236	10.1111	2.62312	0.238315	0.999854
PDCD7	PDCD7	-0.218226	9.75455	1.88139	0.364905	0.999854
USP14	USP14	-0.218038	9.91219	1.29834	0.338848	0.999854
PLSCR3	PLSCR3	0.217969	9.76054	1.3389	0.437792	0.999854
PFKM	PFKM	0.217909	9.81164	1.06829	0.420659	0.999854
ENSCSAG00000016003	ENSCSAG00000016003	0.217787	9.82313	1.30745	0.373079	0.999854
SLC16A1	SLC16A1	0.21764	9.74357	1.60559	0.435128	0.999854
RRP1	RRP1	-0.217622	9.78804	1.17578	0.423634	0.999854
SSR4	SSR4	-0.217581	10.2545	3.3116	0.178363	0.999854
COA5	COA5	0.217549	9.75455	1.57616	0.415702	0.999854
AJUBA	AJUBA	0.217505	9.89564	1.02686	0.376355	0.999854
IP6K3	IP6K3	-0.217436	9.74534	2.88976	0.308628	0.999854
NUFIP1	NUFIP1	0.217233	9.77696	1.483	0.386214	0.999854
CDKN2C	CDKN2C	0.21716	9.75596	1.96409	0.351712	0.999854
SPECC1	SPECC1	0.216818	9.74677	2.37875	0.328944	0.999854
SLC39A1	SLC39A1	-0.216194	10.121	2.29932	0.259785	0.999854
CTR9	CTR9	-0.216162	9.78666	1.43182	0.376525	0.999854
TPR	TPR	-0.215973	10.1359	2.30933	0.238146	0.999854
SPAG5	SPAG5	-0.215971	9.77279	1.59114	0.409932	0.999854
COMTD1	COMTD1	-0.215849	9.93883	1.3535	0.317088	0.999854
MRPS22	MRPS22	-0.215555	9.79182	1.36314	0.386582	0.999854
UNG	UNG	0.215307	9.75596	1.97236	0.379569	0.999854
ZMYM4	ZMYM4	-0.215146	9.79834	1.08125	0.428877	0.999854
GNS	GNS	-0.214724	9.78424	1.35493	0.396011	0.999854
RAB4A	RAB4A	0.214376	9.80518	1.26106	0.3903	0.999854
ARGLU1	ARGLU1	0.214133	9.93697	1.17244	0.339298	0.999854
ECH1	ECH1	-0.214102	9.83118	1.04029	0.422922	0.999854
SMC2	SMC2	-0.214058	9.90044	1.30884	0.360066	0.999854
DUS3L	DUS3L	-0.214003	9.77697	1.32731	0.408762	0.999854
SGMS2	SGMS2	-0.21393	9.7264	6.28517	0.183074	0.999854
PTBP3	PTBP3	-0.213709	9.87534	1.04677	0.378273	0.999854
KLF6	KLF6	0.213574	10.4164	0.502909	0.478306	0.999854
TYMP	TYMP	0.213507	9.7832	1.26574	0.422518	0.999854
PTRHD1	PTRHD1	-0.213393	9.79045	1.28963	0.409178	0.999854
THOC7	THOC7	0.213161	9.93479	1.35774	0.319895	0.999854
KIAA1191	KIAA1191	-0.212889	9.78666	1.52322	0.36306	0.999854
RHBDD2	RHBDD2	-0.21285	9.82984	1.08079	0.401645	0.999854
ITFG1	ITFG1	0.212601	9.7839	1.14475	0.430319	0.999854
ORMDL1	ORMDL1	0.212596	9.76895	1.16974	0.448257	0.999854
TMEM101	TMEM101	0.212404	9.73501	2.35134	0.372647	0.999854
XPO5	XPO5	0.212356	9.76895	1.14603	0.455947	0.999854
AUP1	AUP1	-0.212309	10.1411	2.21561	0.231554	0.999854
TFAM	TFAM	0.212241	9.80892	1.16869	0.40552	0.999854
ENSCSAG00000001531	ENSCSAG00000001531	0.212212	9.87599	0.97143	0.408948	0.999854
FBXW11	FBXW11	-0.212097	9.80824	1.50682	0.341538	0.999854
HECTD1	HECTD1	0.212027	9.97624	1.26735	0.312653	0.999854
TBCK	TBCK	0.211927	9.75631	1.28575	0.45387	0.999854
NDUFAB1	NDUFAB1	-0.211811	9.991	1.62011	0.30852	0.999854
ZNF207	ZNF207	-0.211793	9.89692	1.1212	0.36279	0.999854
DPH2	DPH2	0.211758	9.76054	1.24462	0.454646	0.999854
EBAG9	EBAG9	0.2116	9.7693	1.37329	0.411028	0.999854
TMEM216	TMEM216	-0.21156	9.75314	1.82876	0.379465	0.999854
KANK2	KANK2	-0.211545	9.80006	1.06982	0.43286	0.999854
PIGF	PIGF	-0.211436	9.87664	1.236	0.362857	0.999854
DPM1	DPM1	-0.211379	9.82009	1.16872	0.397388	0.999854
ANXA7	ANXA7	0.210781	10.0062	1.45169	0.314355	0.999854
TNRC6A	TNRC6A	0.21045	9.77939	1.44084	0.413703	0.999854
RSRC2	RSRC2	-0.210311	9.90011	0.943334	0.396765	0.999854
SNAPC2	SNAPC2	-0.210175	9.7932	1.16758	0.417489	0.999854
SLC35B2	SLC35B2	0.209886	9.82009	1.07792	0.414873	0.999854
ENSCSAG00000013271	ENSCSAG00000013271	-0.209793	10.1174	2.31433	0.250475	0.999854
SCAMP3	SCAMP3	-0.209787	9.80517	1.08626	0.419105	0.999854
SORBS3	SORBS3	0.209783	9.97412	1.29767	0.330756	0.999854
SIN3A	SIN3A	0.209421	9.78285	1.19983	0.422823	0.999854
PPL	PPL	-0.209329	9.7693	1.2595	0.431475	0.999854
COPS3	COPS3	-0.209285	9.93261	1.2948	0.329066	0.999854
ADPRS	ADPRS	0.209139	9.81874	1.06852	0.408131	0.999854
NSL1	NSL1	0.208972	9.82212	1.0652	0.415664	0.999854
NCKAP1	NCKAP1	0.208972	9.81672	1.01963	0.424311	0.999854
MAP2K3	MAP2K3	-0.208939	9.89373	0.932322	0.407589	0.999854
MIS18BP1	MIS18BP1	-0.208812	9.83686	1.1899	0.386002	0.999854
ENSCSAG00000003979	ENSCSAG00000003979	-0.208643	9.74641	1.52438	0.440953	0.999854
DHX16	DHX16	-0.20851	9.76545	1.3785	0.421837	0.999854
ARID2	ARID2	0.208302	9.72063	4.20622	0.31269	0.999854
SPTAN1	SPTAN1	0.208236	9.99936	1.22216	0.334197	0.999854
DERL1	DERL1	-0.207943	9.84782	1.07979	0.396744	0.999854
MRPL40	MRPL40	-0.207805	10.1193	2.61691	0.240347	0.999854
FARSB	FARSB	0.207462	9.79526	1.15951	0.422166	0.999854
RNF213	RNF213	0.20746	10.0083	0.832384	0.395824	0.999854
SMC6	SMC6	0.207415	10.037	1.39153	0.293957	0.999854
TRAPPC4	TRAPPC4	0.207362	9.80824	1.15827	0.410622	0.999854
RAB10	RAB10	-0.207058	10.0477	1.24612	0.322085	0.999854
MED30	MED30	-0.206831	9.82413	1.09148	0.412013	0.999854
RASSF1	RASSF1	0.206711	9.7343	2.69174	0.341665	0.999854
FOXN2	FOXN2	-0.206662	9.75278	2.87477	0.279896	0.999854
PSAP	PSAP	-0.206593	10.2718	1.55635	0.249796	0.999854
ELP5	ELP5	-0.206539	9.76019	1.43865	0.422638	0.999854
GMNN	GMNN	0.206502	9.87079	1.05376	0.38605	0.999854
UXT	UXT	0.20649	9.99219	1.23976	0.333303	0.999854
ENSCSAG00000001007	ENSCSAG00000001007	-0.206294	9.90903	1.12819	0.367567	0.999854
PRPF40B	PRPF40B	0.206267	9.75384	1.64238	0.399653	0.999854
NELFA	NELFA	0.206089	9.75913	1.8946	0.35741	0.999854
CYP51A1	CYP51A1	0.205992	9.87761	1.07354	0.38075	0.999854
SNW1	SNW1	-0.205983	9.84815	1.03382	0.403064	0.999854
TMEM134	TMEM134	0.205894	9.77348	1.317	0.419039	0.999854
KANSL1	KANSL1	-0.205854	9.80415	1.42991	0.394178	0.999854
DTNB	DTNB	0.205617	9.75066	1.87825	0.385215	0.999854
BUB3	BUB3	-0.20538	9.94008	1.20577	0.357866	0.999854
IMP4	IMP4	-0.205316	9.87534	1.13749	0.378961	0.999854
KPNA2	KPNA2	-0.205209	10.0975	1.47329	0.29059	0.999854
EWSR1	EWSR1	0.205203	9.82548	1.00309	0.417525	0.999854
BEX4	BEX4	-0.205158	9.89436	1.11612	0.372484	0.999854
FKBP15	FKBP15	-0.205049	9.83452	1.02348	0.414733	0.999854
LRRC24	LRRC24	0.204906	9.81806	1.00277	0.427024	0.999854
TOMM40	TOMM40	-0.204894	9.9723	1.26857	0.333815	0.999854
FARSA	FARSA	-0.204846	9.86884	1.09457	0.393022	0.999854
BICC1	BICC1	0.204759	9.86426	0.976892	0.405649	0.999854
CCDC51	CCDC51	-0.204679	9.76264	1.30566	0.437422	0.999854
RNF5	RNF5	0.204662	9.87112	1.09168	0.398176	0.999854
GCC2	GCC2	-0.204551	9.85046	0.80057	0.454945	0.999854
KLC1	KLC1	-0.204458	9.763	1.30799	0.433972	0.999854
PABPC4	PABPC4	0.204432	9.80074	1.09596	0.429542	0.999854
NAA16	NAA16	-0.20441	9.76965	1.24476	0.436195	0.999854
SNRNP35	SNRNP35	0.204301	9.77801	1.19203	0.434694	0.999854
ATP5MD	ATP5MD	0.204231	9.86884	1.09845	0.394212	0.999854
CPNE3	CPNE3	0.204184	9.92918	1.24557	0.354597	0.999854
POLR1B	POLR1B	-0.203978	9.78493	1.12997	0.443915	0.999854
CDC26	CDC26	-0.203957	9.80858	1.23378	0.399591	0.999854
MAPKAPK2	MAPKAPK2	-0.203753	9.7368	2.42298	0.361769	0.999854
EML4	EML4	0.203708	9.86524	1.15036	0.367182	0.999854
RUSC2	RUSC2	0.203589	9.72099	5.50742	0.253189	0.999854
ARHGAP1	ARHGAP1	-0.203548	9.81536	0.752669	0.497844	0.999854
PPIL4	PPIL4	-0.20345	9.75843	0.865446	0.533267	0.999854
CCNL1	CCNL1	-0.203447	9.86981	0.671311	0.51504	0.999854
IPO5	IPO5	0.203356	9.99369	1.35291	0.32861	0.999854
MORN2	MORN2	-0.202874	9.76965	1.25144	0.437497	0.999854
JOSD2	JOSD2	0.202715	9.78597	1.12179	0.440284	0.999854
DYNLT1	DYNLT1	-0.202685	9.92134	1.31014	0.357304	0.999854
ABCF1	ABCF1	0.202573	9.9472	1.01701	0.369555	0.999854
MIDN	MIDN	-0.202382	9.74925	1.65555	0.419262	0.999854
PFKL	PFKL	-0.202234	9.79526	1.07448	0.441272	0.999854
ENSCSAG00000006655	ENSCSAG00000006655	0.202189	9.84351	0.992855	0.421706	0.999854
KATNAL1	KATNAL1	-0.202088	9.73715	2.32814	0.367495	0.999854
CCAR1	CCAR1	-0.202084	10.0047	1.11126	0.354607	0.999854
SAT1	SAT1	-0.202023	10.5181	1.32995	0.24895	0.999854
ND3	ND3	0.20201	9.85967	0.923731	0.444594	0.999854
RNASEH2A	RNASEH2A	0.202005	9.90522	1.06883	0.397297	0.999854
CRTAP	CRTAP	-0.201707	10.0939	1.37417	0.301927	0.999854
KIF20B	KIF20B	-0.201648	9.93105	1.17686	0.372243	0.999854
RTRAF	RTRAF	0.201634	10.1292	2.40413	0.249193	0.999854
PPP1R18	PPP1R18	0.201487	9.78769	1.05403	0.452424	0.999854
EPHA7	EPHA7	0.201431	9.9604	0.858901	0.387137	0.999854
EIF2AK4	EIF2AK4	0.201229	9.91409	1.00912	0.376715	0.999854
CAPZA2	CAPZA2	-0.200996	10.0256	1.29647	0.328867	0.999854
CPNE8	CPNE8	0.200793	9.83151	1.16001	0.380732	0.999854
UGCG	UGCG	0.20071	9.93074	1.00101	0.367762	0.999854
ITGA6	ITGA6	0.200645	9.78147	1.10984	0.4533	0.999854
SH3RF1	SH3RF1	0.200578	9.81841	0.868262	0.466977	0.999854
GRN	GRN	-0.200557	10.1365	1.50419	0.295942	0.999854
SLC25A11	SLC25A11	-0.200388	9.88537	1.07151	0.391607	0.999854
HEBP1	HEBP1	-0.200372	9.7877	1.11044	0.442082	0.999854
DCAF13	DCAF13	0.20026	9.90903	1.05165	0.385735	0.999854
RASGRP3	RASGRP3	-0.199985	9.75455	1.93791	0.357872	0.999854
NUDT21	NUDT21	0.199887	9.91314	1.00626	0.38801	0.999854
PREB	PREB	0.199884	9.80552	1.08536	0.424895	0.999854
R3HDM4	R3HDM4	-0.199803	9.90299	0.901926	0.410805	0.999854
EPB41	EPB41	0.199798	9.76615	1.07394	0.474217	0.999854
PDLIM4	PDLIM4	0.199735	9.86753	1.0933	0.382691	0.999854
HYAL1	HYAL1	0.199561	9.8062	1.03173	0.436018	0.999854
ENSCSAG00000004503	ENSCSAG00000004503	0.199521	9.76685	1.05325	0.475141	0.999854
DDX56	DDX56	-0.199481	9.9376	1.09162	0.367386	0.999854
PHF14	PHF14	0.199375	9.88537	1.27542	0.335932	0.999854
PIK3R1	PIK3R1	0.199328	9.77418	1.12308	0.447861	0.999854
NAV2	NAV2	0.199245	9.74179	1.73893	0.417665	0.999854
TATDN1	TATDN1	-0.19922	9.84914	0.947015	0.416514	0.999854
VPS41	VPS41	0.199152	9.77383	1.19866	0.436701	0.999854
ANXA5	ANXA5	-0.198618	10.5571	5.67894	0.112861	0.999854
ZNF655	ZNF655	0.198559	9.78251	1.81287	0.328337	0.999854
MOSPD3	MOSPD3	0.198402	9.79663	0.838055	0.492988	0.999854
INTS5	INTS5	-0.197961	9.73107	0.85043	0.60548	0.999854
ENSCSAG00000017280	ENSCSAG00000017280	0.197927	9.82076	1.00839	0.428421	0.999854
LRBA	LRBA	0.197924	9.77034	0.721948	0.550876	0.999854
ALG5	ALG5	-0.197851	9.81198	0.906335	0.46029	0.999854
HERPUD1	HERPUD1	-0.197735	9.92636	0.798514	0.402164	0.999854
EIF2B3	EIF2B3	0.197338	9.78355	1.06938	0.453168	0.999854
PRDX3	PRDX3	-0.197287	10.1868	2.75289	0.23306	0.999854
DIAPH3	DIAPH3	0.197252	9.8157	1.01979	0.432083	0.999854
SCD	SCD	0.197165	9.82548	0.934103	0.438911	0.999854
MINPP1	MINPP1	-0.197006	9.77383	1.17418	0.44499	0.999854
SND1	SND1	-0.196888	9.88762	0.916619	0.420937	0.999854
CLDN4	CLDN4	0.196842	10.2247	1.34773	0.245811	0.999854
COMMD7	COMMD7	0.196795	9.92197	1.0474	0.383387	0.999854
PRR14L	PRR14L	-0.196781	9.79148	0.965804	0.45813	0.999854
AIMP2	AIMP2	0.196697	10.0725	1.8565	0.276973	0.999854
TAF2	TAF2	0.196651	9.7658	1.20379	0.445695	0.999854
CHD1	CHD1	0.196632	9.8982	0.907472	0.404925	0.999854
DGUOK	DGUOK	-0.196514	9.92071	1.02763	0.400612	0.999854
ATP6AP1	ATP6AP1	-0.196501	9.96378	1.0478	0.390325	0.999854
GID8	GID8	-0.196461	9.79011	1.14119	0.425953	0.999854
NR1D2	NR1D2	-0.196425	9.72783	4.3274	0.27514	0.999854
PKIA	PKIA	-0.196423	9.79766	0.989885	0.458033	0.999854
NDUFV3	NDUFV3	0.196317	9.77557	1.33162	0.412761	0.999854
MCFD2	MCFD2	0.1962	10.0038	1.30246	0.336304	0.999854
MAN1A2	MAN1A2	0.196146	9.81705	0.945148	0.441822	0.999854
EGLN2	EGLN2	-0.196143	9.7932	0.978635	0.457164	0.999854
RPS6KC1	RPS6KC1	0.196127	9.74357	1.86953	0.400355	0.999854
CD44	CD44	0.196061	9.82716	0.87905	0.443762	0.999854
TXLNA	TXLNA	0.195918	9.75066	1.63672	0.423903	0.999854
ZNF507	ZNF507	-0.195774	9.73286	2.34527	0.383571	0.999854
SLC66A1	SLC66A1	0.195704	9.76825	1.16385	0.453351	0.999854
CCND1	CCND1	0.19564	10.1264	1.46377	0.278566	0.999854
PPM1D	PPM1D	0.195481	9.9853	0.77616	0.39177	0.999854
ENSCSAG00000007631	ENSCSAG00000007631	0.195466	9.8045	0.92321	0.459973	0.999854
ENSCSAG00000013661	ENSCSAG00000013661	-0.195457	10.13	2.1388	0.271971	0.999854
DSCC1	DSCC1	-0.195433	9.74428	1.83783	0.424759	0.999854
SLC16A3	SLC16A3	0.195352	9.89373	0.915542	0.416549	0.999854
UCHL5	UCHL5	0.195115	9.85804	0.950749	0.423121	0.999854
ENSCSAG00000010119	ENSCSAG00000010119	-0.195054	10.0543	1.59438	0.311416	0.999854
CHPF	CHPF	-0.194983	9.9068	1.0447	0.395988	0.999854
C3orf14	C3orf14	-0.194912	9.80688	1.04114	0.43978	0.999854
MRPS14	MRPS14	0.194732	9.87372	0.835295	0.463413	0.999854
ANXA4	ANXA4	0.194722	10.4593	2.94833	0.156092	0.999854
ENSCSAG00000001231	ENSCSAG00000001231	-0.194565	9.95458	1.21495	0.353796	0.999854
ENSCSAG00000001124	ENSCSAG00000001124	-0.194475	9.76755	1.12095	0.462582	0.999854
MRPL41	MRPL41	-0.194218	9.99548	1.44963	0.341329	0.999854
HNRNPH1	HNRNPH1	0.194121	10.0756	1.23595	0.315877	0.999854
ENSCSAG00000010885	ENSCSAG00000010885	-0.193982	9.77244	1.12109	0.455769	0.999854
LTA4H	LTA4H	0.193852	9.80415	0.859562	0.476601	0.999854
CPSF4	CPSF4	-0.19379	9.73751	0.989666	0.56057	0.999854
SERAC1	SERAC1	-0.193655	9.72999	2.27107	0.402287	0.999854
MAP4K4	MAP4K4	-0.193453	9.78147	1.10885	0.44003	0.999854
KEAP1	KEAP1	0.19336	9.80892	0.790856	0.487154	0.999854
ENSCSAG00000000105	ENSCSAG00000000105	-0.193345	9.85541	1.09171	0.393353	0.999854
RAB14	RAB14	0.193324	9.90489	0.897177	0.415429	0.999854
RPP21	RPP21	-0.193313	9.8918	0.987318	0.403644	0.999854
AIFM2	AIFM2	-0.193309	9.77731	1.98221	0.320722	0.999854
DGKA	DGKA	0.193252	9.76159	1.28793	0.444883	0.999854
PDF	PDF	-0.193221	9.80382	0.899186	0.464532	0.999854
MTFR1L	MTFR1L	0.193152	9.7542	1.33979	0.446679	0.999854
FAM50A	FAM50A	0.193127	9.92667	0.967379	0.388566	0.999854
SMIM30	SMIM30	-0.193018	9.78562	1.08417	0.449781	0.999854
ENSCSAG00000010845	ENSCSAG00000010845	-0.19285	9.74001	1.31805	0.490701	0.999854
JUNB	JUNB	0.192835	10.2427	0.954413	0.328714	0.999854
BARD1	BARD1	0.192716	9.78355	0.639518	0.573733	0.999854
NSMCE3	NSMCE3	-0.192613	9.80654	1.06798	0.423518	0.999854
TMEM222	TMEM222	-0.192598	9.79697	0.977672	0.454371	0.999854
TSN	TSN	-0.19258	9.83452	0.978769	0.431414	0.999854
SNRPA1	SNRPA1	0.192484	9.8982	1.09936	0.38168	0.999854
FAM92A	FAM92A	-0.192436	9.83218	0.893105	0.446941	0.999854
GEN1	GEN1	-0.192348	9.76755	1.18686	0.457264	0.999854
FRMD4B	FRMD4B	0.192346	9.89628	0.719498	0.461618	0.999854
LTN1	LTN1	0.192281	9.79217	0.955121	0.46479	0.999854
FAM214A	FAM214A	0.192249	9.72387	2.44409	0.459826	0.999854
UVRAG	UVRAG	-0.192231	9.7623	1.34863	0.430782	0.999854
LCMT1	LCMT1	-0.192171	9.76825	1.1144	0.463642	0.999854
ABL2	ABL2	0.192018	9.75596	2.53142	0.330352	0.999854
PLA2R1	PLA2R1	0.19187	9.77139	1.08432	0.464807	0.999854
ADAM9	ADAM9	-0.191775	9.85475	0.89235	0.433858	0.999854
ZNF281	ZNF281	-0.191724	9.80892	0.759747	0.501309	0.999854
NXT1	NXT1	0.191705	9.78148	1.03392	0.462999	0.999854
SSR2	SSR2	-0.191617	10.228	3.03463	0.246631	0.999854
ITM2B	ITM2B	-0.191583	10.2701	2.00092	0.236459	0.999854
COMMD8	COMMD8	-0.19148	9.78286	1.17198	0.430858	0.999854
TMEM223	TMEM223	0.191475	9.79937	1.17699	0.420655	0.999854
UBE2Q2	UBE2Q2	-0.191452	9.75455	1.24408	0.463816	0.999854
TLN1	TLN1	0.191371	9.92573	0.99723	0.398402	0.999854
ENSCSAG00000017479	ENSCSAG00000017479	0.191283	9.78942	0.578033	0.571716	0.999854
RFK	RFK	-0.191244	9.7672	1.03337	0.477682	0.999854
UBAP2	UBAP2	-0.190988	9.81231	0.997583	0.435359	0.999854
ID2	ID2	-0.19088	9.78804	1.02344	0.446716	0.999854
TNIP1	TNIP1	0.190707	9.86001	0.859385	0.425847	0.999854
RTL8B	RTL8B	0.19049	9.76545	1.09518	0.473005	0.999854
PSME4	PSME4	-0.190453	9.77904	0.970264	0.474327	0.999854
RNF167	RNF167	-0.190443	10.0017	0.921087	0.351517	0.999854
VPS35	VPS35	-0.190307	9.94008	1.12277	0.379509	0.999854
TMEM9	TMEM9	0.190266	9.82682	0.819791	0.466799	0.999854
CLU	CLU	0.190183	9.91504	0.961506	0.381873	0.999854
PPP2CB	PPP2CB	-0.190067	9.75031	1.29716	0.46408	0.999854
ENSCSAG00000010759	ENSCSAG00000010759	-0.190013	9.86197	1.00992	0.415545	0.999854
POLR2C	POLR2C	0.189942	9.82783	0.870018	0.454736	0.999854
FAM174C	FAM174C	-0.189924	10.0419	1.126	0.336131	0.999854
CAMLG	CAMLG	-0.189887	9.79766	0.972171	0.45879	0.999854
DEPDC1	DEPDC1	-0.189886	9.75455	1.20627	0.502547	0.999854
UBE2J2	UBE2J2	0.189869	9.79903	1.11726	0.423602	0.999854
BSDC1	BSDC1	0.189727	9.75667	1.21502	0.462226	0.999854
IRS2	IRS2	-0.189611	9.74783	1.17355	0.504775	0.999854
RPTOR	RPTOR	-0.18955	9.73858	1.54535	0.460432	0.999854
ENSCSAG00000013863	ENSCSAG00000013863	-0.189543	9.96193	1.10392	0.381439	0.999854
NTMT1	NTMT1	-0.189455	9.84252	0.817399	0.454947	0.999854
THRB	THRB	0.1894	9.74994	2.33126	0.350438	0.999854
ENSCSAG00000011644	ENSCSAG00000011644	0.189391	9.80279	1.04008	0.447049	0.999854
ITGB3BP	ITGB3BP	-0.189014	9.76054	1.20133	0.468156	0.999854
AXL	AXL	0.188824	10.0139	1.05697	0.364869	0.999854
RTL1	RTL1	0.188541	9.7832	0.946672	0.481429	0.999854
PDXK	PDXK	0.188355	9.84218	0.917585	0.447257	0.999854
HSD17B8	HSD17B8	0.18833	9.78632	1.05955	0.445438	0.999854
MTPAP	MTPAP	0.188305	9.75913	1.28068	0.444791	0.999854
TEX30	TEX30	0.188117	9.87274	0.970291	0.423188	0.999854
WDR46	WDR46	-0.188111	9.81638	0.977945	0.446456	0.999854
DNAJB4	DNAJB4	-0.188078	9.73715	2.70124	0.338193	0.999854
NEK1	NEK1	-0.187987	9.75948	0.878844	0.529628	0.999854
WASHC3	WASHC3	-0.187901	9.89916	0.926177	0.418955	0.999854
ODF2	ODF2	-0.187743	9.76264	0.92011	0.517931	0.999854
BRD4	BRD4	0.187709	9.84517	0.820101	0.45408	0.999854
ETFB	ETFB	-0.187611	10.0294	1.38297	0.353581	0.999854
HOXA9	HOXA9	-0.187538	9.95582	0.871803	0.378161	0.999854
ATP5MPL	ATP5MPL	-0.187523	9.99308	1.13025	0.377514	0.999854
MACF1	MACF1	0.187479	9.90044	0.783684	0.43645	0.999854
ZFHX3	ZFHX3	-0.187464	9.78321	1.09506	0.445446	0.999854
ENSCSAG00000002214	ENSCSAG00000002214	-0.187392	9.97986	1.20425	0.372923	0.999854
ENSCSAG00000008658	ENSCSAG00000008658	-0.187384	10.1678	2.31061	0.268391	0.999854
MAP7D3	MAP7D3	-0.187364	9.77383	1.22779	0.431173	0.999854
ENSCSAG00000004577	ENSCSAG00000004577	-0.187362	9.75208	1.36954	0.447901	0.999854
CNOT9	CNOT9	-0.187267	9.82414	0.869902	0.458503	0.999854
TET2	TET2	0.187219	9.74001	0.962594	0.578061	0.999854
ASB3	ASB3	0.187186	9.75737	1.183	0.468987	0.999854
VAT1	VAT1	-0.187089	9.88472	0.94773	0.423415	0.999854
COPB2	COPB2	0.18693	9.90553	0.947031	0.427987	0.999854
DDX47	DDX47	-0.186845	9.77453	1.0514	0.463974	0.999854
FAM177A1	FAM177A1	-0.186834	9.7679	1.12611	0.462468	0.999854
PIM1	PIM1	-0.186809	9.79698	0.821952	0.485119	0.999854
VRK3	VRK3	-0.186674	9.77244	1.13762	0.450373	0.999854
HEATR6	HEATR6	-0.186583	9.75526	1.17977	0.475219	0.999854
ENSCSAG00000011751	ENSCSAG00000011751	-0.186566	9.84947	0.887034	0.444908	0.999854
TSKU	TSKU	0.186541	9.75737	1.18386	0.472609	0.999854
PPIG	PPIG	-0.186482	9.78286	0.877003	0.493133	0.999854
ENSA	ENSA	-0.186261	9.87502	0.896095	0.42099	0.999854
GLO1	GLO1	-0.186246	10.0361	1.33514	0.346752	0.999854
RPA1	RPA1	-0.186243	9.81807	0.886026	0.461809	0.999854
MPZL1	MPZL1	0.186198	9.84284	0.801066	0.460172	0.999854
SNRPC	SNRPC	0.186192	10.1141	1.94023	0.301698	0.999854
UBE2B	UBE2B	0.186106	9.94904	0.926041	0.396079	0.999854
FBXO22	FBXO22	-0.186028	9.78217	1.02659	0.459191	0.999854
TMEM147	TMEM147	0.185877	10.0903	1.67674	0.312152	0.999854
MRPL18	MRPL18	-0.185876	9.75913	1.12343	0.484718	0.999854
PHPT1	PHPT1	-0.185803	10.1652	1.89718	0.297624	0.999854
CPSF2	CPSF2	0.185362	9.77905	1.01183	0.469442	0.999854
FXN	FXN	-0.185353	9.78182	0.984216	0.47285	0.999854
SERTAD3	SERTAD3	0.185273	9.75737	1.21192	0.464006	0.999854
GORASP2	GORASP2	0.185213	9.85475	0.793799	0.463307	0.999854
ENSCSAG00000000498	ENSCSAG00000000498	0.185181	9.9232	0.847702	0.418536	0.999854
USP9X	USP9X	0.185116	9.82312	0.830975	0.46814	0.999854
GSS	GSS	-0.185103	9.80552	0.965827	0.466801	0.999854
ETS1	ETS1	-0.184985	9.79389	0.866084	0.481327	0.999854
FOXJ3	FOXJ3	0.18498	9.74428	1.0658	0.532171	0.999854
EP400	EP400	-0.184804	9.81739	0.839763	0.468274	0.999854
TIMM17B	TIMM17B	-0.184759	9.84118	0.898507	0.446596	0.999854
CDC42EP1	CDC42EP1	0.184713	9.93167	0.915382	0.400752	0.999854
FAM120B	FAM120B	0.18459	9.77209	1.01267	0.47744	0.999854
ENSCSAG00000006445	ENSCSAG00000006445	-0.184465	9.86786	1.05945	0.413867	0.999854
PKN2	PKN2	0.184292	9.82278	0.844041	0.460279	0.999854
UBQLN1	UBQLN1	0.184274	9.83619	0.816667	0.463442	0.999854
ZCCHC7	ZCCHC7	-0.184257	9.77174	0.630535	0.579239	0.999854
ZNF721	ZNF721	0.183885	9.7693	1.17212	0.45099	0.999854
LUC7L2	LUC7L2	-0.18373	9.86524	0.822798	0.443498	0.999854
SFXN1	SFXN1	-0.183682	9.79011	0.707804	0.530443	0.999854
PMPCA	PMPCA	0.183645	9.87047	0.850013	0.443602	0.999854
TARS1	TARS1	0.183614	9.8844	0.857975	0.437124	0.999854
KIAA0232	KIAA0232	0.183358	9.72676	5.24642	0.221066	0.999854
WASHC5	WASHC5	-0.183092	9.80654	0.871954	0.472029	0.999854
ABCD4	ABCD4	0.183035	9.7425	1.63587	0.435612	0.999854
ING2	ING2	-0.183007	9.75878	0.985961	0.506436	0.999854
UQCR10	UQCR10	-0.182995	10.0714	1.49892	0.355667	0.999854
TMX1	TMX1	-0.182775	9.80518	0.853881	0.47991	0.999854
MAP2K1	MAP2K1	-0.182766	9.78216	0.967505	0.473739	0.999854
SCAND1	SCAND1	0.18269	10.0531	1.26931	0.365244	0.999854
AFG3L2	AFG3L2	0.182677	9.85475	0.849724	0.447886	0.999854
SPTSSA	SPTSSA	0.182661	9.83653	0.822157	0.474781	0.999854
ENSCSAG00000010831	ENSCSAG00000010831	-0.182627	9.76194	1.10133	0.475031	0.999854
MBD3	MBD3	-0.182551	9.72099	13.9976	0.0531837	0.999854
MRTO4	MRTO4	-0.182397	9.80143	0.917896	0.471953	0.999854
HYI	HYI	0.182271	9.78631	0.824935	0.500089	0.999854
NTHL1	NTHL1	0.182268	9.75066	1.26954	0.478011	0.999854
ENSCSAG00000000688	ENSCSAG00000000688	-0.182044	9.84052	0.829974	0.467587	0.999854
ASH1L	ASH1L	0.181976	9.85506	0.848896	0.462825	0.999854
METAP1	METAP1	0.181961	9.8062	0.833121	0.481226	0.999854
UGDH	UGDH	0.181912	10.0157	0.993309	0.390552	0.999854
SHROOM3	SHROOM3	0.181781	9.72279	11.1623	0.0765992	0.999854
HAUS2	HAUS2	0.181713	9.76159	1.06739	0.484292	0.999854
UBR2	UBR2	-0.181615	9.79114	0.842456	0.492612	0.999854
DDB1	DDB1	-0.181561	9.93136	0.847414	0.438994	0.999854
NRDC	NRDC	-0.181337	9.83419	0.806849	0.466707	0.999854
NCAPD2	NCAPD2	-0.181308	9.79526	0.932058	0.488495	0.999854
MTPN	MTPN	0.181233	10.1454	1.7034	0.299508	0.999854
OSBPL11	OSBPL11	0.181216	9.75561	1.14619	0.47859	0.999854
TAF3	TAF3	0.181121	9.74463	1.51979	0.445471	0.999854
ENSCSAG00000019447	ENSCSAG00000019447	0.181101	9.85178	0.814977	0.461765	0.999854
PRADC1	PRADC1	-0.181059	9.79217	0.952591	0.476091	0.999854
ENSCSAG00000002172	ENSCSAG00000002172	-0.181044	9.88859	1.06568	0.404473	0.999854
GLT8D1	GLT8D1	0.181028	9.77139	0.981883	0.488555	0.999854
GTPBP4	GTPBP4	-0.180946	10.0002	1.02447	0.383815	0.999854
ZBTB2	ZBTB2	-0.180715	9.71411	4.43571	0.352049	0.999854
CSRNP1	CSRNP1	0.180564	9.79869	1.12727	0.453579	0.999854
INTS2	INTS2	-0.180163	9.7496	1.19538	0.480842	0.999854
EHD4	EHD4	-0.180079	9.79698	0.987007	0.453142	0.999854
VEZF1	VEZF1	0.179983	9.82816	0.750728	0.494459	0.999854
C4orf3	C4orf3	-0.17985	9.83586	0.857683	0.469516	0.999854
ALAD	ALAD	-0.179462	9.74712	1.22344	0.485755	0.999854
RPN1	RPN1	-0.179336	10.0849	1.52961	0.33118	0.999854
UFM1	UFM1	-0.179267	9.75279	1.8053	0.382387	0.999854
MTA2	MTA2	0.179191	9.78217	0.760015	0.526846	0.999854
TCEAL8	TCEAL8	-0.179144	9.86916	0.792626	0.469002	0.999854
CTTNBP2	CTTNBP2	-0.17911	9.74533	1.37286	0.469656	0.999854
RTCA	RTCA	-0.17902	9.84151	0.835654	0.461176	0.999854
PHAX	PHAX	0.178846	9.88666	0.728687	0.461083	0.999854
PITHD1	PITHD1	0.178746	9.75243	1.32429	0.45629	0.999854
MRPL10	MRPL10	-0.178654	9.96805	0.994301	0.392874	0.999854
MMP1	MMP1	0.178642	9.78113	0.74091	0.504783	0.999854
TMF1	TMF1	0.178559	9.81671	0.790696	0.477468	0.999854
AIFM1	AIFM1	0.178441	9.87079	0.850919	0.4555	0.999854
TNS3	TNS3	0.178376	9.80858	0.787079	0.490226	0.999854
BZW2	BZW2	-0.178291	9.83952	0.752139	0.480775	0.999854
ENSCSAG00000007560	ENSCSAG00000007560	-0.17797	10.3732	2.66501	0.230055	0.999854
MECR	MECR	-0.177804	9.80142	0.848237	0.490959	0.999854
MED19	MED19	-0.17762	9.85244	0.835372	0.44598	0.999854
CMTM6	CMTM6	0.177589	9.91567	0.856137	0.436766	0.999854
UBL5	UBL5	-0.17749	10.0416	1.36822	0.378039	0.999854
TLCD1	TLCD1	0.177396	9.80484	0.8614	0.48399	0.999854
MCM3	MCM3	0.177337	9.93666	1.06435	0.430169	0.999854
RBM28	RBM28	-0.177321	9.79183	0.830166	0.499523	0.999854
ACOT7	ACOT7	0.1772	9.79457	0.882945	0.476817	0.999854
RBM33	RBM33	0.177171	9.79526	1.06365	0.442746	0.999854
EED	EED	-0.177167	9.78907	1.06323	0.449147	0.999854
PLA2G12A	PLA2G12A	0.177153	9.74464	1.35644	0.478751	0.999854
SNRPA	SNRPA	-0.17705	9.97927	1.08362	0.390463	0.999854
ENSCSAG00000007314	ENSCSAG00000007314	-0.176999	10.0651	1.05355	0.368872	0.999854
ENSCSAG00000009444	ENSCSAG00000009444	-0.176974	9.87729	0.860691	0.438487	0.999854
EIF4H	EIF4H	0.176927	10.0154	1.08418	0.38513	0.999854
ARFRP1	ARFRP1	-0.176755	9.77383	0.884612	0.503214	0.999854
SLC25A46	SLC25A46	-0.176755	9.76054	1.05474	0.485514	0.999854
PNRC1	PNRC1	0.176733	9.9552	0.729212	0.421196	0.999854
CEP350	CEP350	-0.17665	9.79355	0.806105	0.50128	0.999854
SLC25A22	SLC25A22	-0.176362	9.76545	0.60449	0.59224	0.999854
TERF1	TERF1	-0.176272	9.83919	0.688946	0.498044	0.999854
TRAPPC5	TRAPPC5	0.176181	10.1229	1.36476	0.333422	0.999854
ATRN	ATRN	0.176158	9.72604	5.35925	0.22104	0.999854
RNF166	RNF166	-0.176117	9.73965	1.67331	0.438599	0.999854
CLDND1	CLDND1	-0.175826	9.87761	0.794643	0.453398	0.999854
CASP3	CASP3	-0.175806	9.78493	0.912145	0.493597	0.999854
MTCH1	MTCH1	-0.175773	10.1122	1.57024	0.322605	0.999854
CALM3	CALM3	0.175738	9.93667	0.895595	0.426259	0.999854
TMEM167A	TMEM167A	0.175685	9.97624	1.01561	0.402704	0.999854
NCOR1	NCOR1	-0.175629	9.92322	0.742106	0.45179	0.999854
NOC3L	NOC3L	0.175614	9.78562	0.846635	0.500022	0.999854
SF3B5	SF3B5	-0.175607	9.95336	1.02178	0.40108	0.999854
TINAGL1	TINAGL1	-0.175537	9.74854	1.09058	0.515976	0.999854
RAB5IF	RAB5IF	-0.175511	10.0626	1.28245	0.356466	0.999854
RSBN1	RSBN1	0.175243	9.73286	1.21652	0.53378	0.999854
ENSCSAG00000013985	ENSCSAG00000013985	0.175197	9.74499	1.55544	0.443009	0.999854
NFKB2	NFKB2	-0.175153	9.78873	0.781463	0.511172	0.999854
TMEM203	TMEM203	0.175153	9.77696	0.882398	0.502908	0.999854
BRIX1	BRIX1	-0.175144	9.83652	0.775176	0.475968	0.999854
ENSCSAG00000019282	ENSCSAG00000019282	-0.175143	9.81841	0.770653	0.503947	0.999854
JUN	JUN	0.175081	9.79936	0.977947	0.484628	0.999854
GINS4	GINS4	-0.175077	9.77174	0.884686	0.513666	0.999854
ENSCSAG00000015450	ENSCSAG00000015450	-0.174868	9.8038	0.609667	0.546432	0.999854
FDXR	FDXR	0.174822	9.78942	0.839023	0.498298	0.999854
ENSCSAG00000002311	ENSCSAG00000002311	-0.174716	10.116	1.85143	0.325798	0.999854
PERP	PERP	-0.174676	9.90394	0.870262	0.437317	0.999854
SLC39A10	SLC39A10	0.174636	10.0151	0.888758	0.4077	0.999854
INO80E	INO80E	0.17452	9.79526	0.794847	0.505184	0.999854
TOR1A	TOR1A	0.174192	9.79079	0.776224	0.513249	0.999854
VAMP5	VAMP5	-0.174185	9.97291	0.929965	0.410437	0.999854
ENSCSAG00000000403	ENSCSAG00000000403	0.174147	9.75031	1.13027	0.499629	0.999854
WDR35	WDR35	-0.174139	9.77348	0.841884	0.519647	0.999854
LAMTOR4	LAMTOR4	0.174105	9.96317	0.986076	0.417832	0.999854
ERG28	ERG28	-0.173916	9.80858	0.791156	0.500036	0.999854
RAB7A	RAB7A	-0.173885	10.0294	1.15524	0.378791	0.999854
ATP6AP2	ATP6AP2	-0.173848	9.9323	0.894265	0.435352	0.999854
DPH3	DPH3	0.17378	9.82682	0.741707	0.488383	0.999854
ENSCSAG00000005572	ENSCSAG00000005572	-0.173663	10.3543	2.61755	0.271247	0.999854
RALA	RALA	-0.173626	9.93292	0.764303	0.441566	0.999854
GPATCH1	GPATCH1	0.173537	9.75031	1.10877	0.501497	0.999854
NDUFAF3	NDUFAF3	-0.173454	10.2377	2.467	0.2794	0.999854
FLNC	FLNC	-0.173412	9.98017	0.959578	0.39387	0.999854
CLNS1A	CLNS1A	-0.173391	10.0549	1.42881	0.347918	0.999854
ALAS1	ALAS1	-0.173385	9.80756	0.750207	0.505672	0.999854
PSMB3	PSMB3	-0.173288	10.3433	2.71382	0.263563	0.999854
TIPIN	TIPIN	-0.173239	9.77731	0.831731	0.519638	0.999854
ENSCSAG00000009656	ENSCSAG00000009656	-0.173153	9.75455	1.12375	0.485547	0.999854
ARHGEF28	ARHGEF28	0.17305	9.85901	0.700091	0.481801	0.999854
ENSCSAG00000018793	ENSCSAG00000018793	0.17301	9.84484	0.781515	0.475794	0.999854
MRPL2	MRPL2	-0.172952	9.86883	0.849828	0.449122	0.999854
SLC36A4	SLC36A4	0.172563	9.78838	0.767931	0.519083	0.999854
ENSCSAG00000018085	ENSCSAG00000018085	-0.17251	9.94658	0.883236	0.432513	0.999854
ZFPL1	ZFPL1	-0.172353	9.78147	0.840665	0.509051	0.999854
SMC1A	SMC1A	-0.172238	9.82211	0.65078	0.533839	0.999854
SMAD2	SMAD2	0.172124	9.7901	0.790589	0.50574	0.999854
B4GALNT2	B4GALNT2	0.172084	9.76159	0.991794	0.496891	0.999854
SRSF11	SRSF11	0.172074	10.1922	1.06161	0.375085	0.999854
XBP1	XBP1	-0.172064	9.86721	0.61412	0.486432	0.999854
DNAJC2	DNAJC2	0.172055	9.87987	0.745265	0.459427	0.999854
ZNF800	ZNF800	0.172025	9.73214	2.24842	0.39921	0.999854
PMF1	PMF1	-0.172021	9.77069	0.922741	0.50882	0.999854
CXorf38	CXorf38	0.171977	9.77904	0.837502	0.507108	0.999854
TPD52L2	TPD52L2	-0.171754	9.82245	0.751872	0.498005	0.999854
PATL1	PATL1	0.171617	9.74712	1.32261	0.468518	0.999854
C17orf80	C17orf80	-0.171451	9.75279	0.933779	0.529396	0.999854
STOM	STOM	0.171418	9.7665	0.894622	0.517213	0.999854
ENSCSAG00000015147	ENSCSAG00000015147	-0.171289	9.94318	0.964345	0.433648	0.999854
NAXD	NAXD	0.171269	9.73715	1.45352	0.475392	0.999854
ESD	ESD	-0.171177	10.0103	1.05695	0.394056	0.999854
NBR1	NBR1	0.171177	9.77523	0.838226	0.509179	0.999854
R3HCC1	R3HCC1	-0.171063	9.76335	1.06019	0.479597	0.999854
PHF23	PHF23	-0.170976	9.81469	0.56634	0.55366	0.999854
TPM3	TPM3	0.170868	10.2112	1.9959	0.29801	0.999854
ARHGDIA	ARHGDIA	-0.170859	10.0942	1.35331	0.360684	0.999854
ZNF384	ZNF384	-0.170836	9.73465	0.917812	0.582033	0.999854
ENSCSAG00000015276	ENSCSAG00000015276	-0.17074	9.86621	0.734133	0.47905	0.999854
TWISTNB	TWISTNB	0.170739	9.77557	0.7939	0.522655	0.999854
TMEM131	TMEM131	0.170635	9.73786	1.57878	0.456134	0.999854
KPNA4	KPNA4	0.170583	9.77104	1.05449	0.478061	0.999854
CLIP1	CLIP1	-0.170507	9.84218	0.719353	0.48498	0.999854
S100A4	S100A4	0.170466	11.9834	1.63083	0.201733	0.999854
GPBP1	GPBP1	-0.170449	9.73286	1.88872	0.436175	0.999854
KDELR2	KDELR2	-0.170363	10.1033	1.46895	0.327943	0.999854
OTUD6B	OTUD6B	-0.170344	9.76159	1.03477	0.487777	0.999854
ENSCSAG00000018100	ENSCSAG00000018100	-0.170283	9.7549	0.835651	0.546762	0.999854
ENSCSAG00000011544	ENSCSAG00000011544	-0.170152	9.9889	1.0255	0.395908	0.999854
VPS13B	VPS13B	-0.170144	9.72999	1.81588	0.456073	0.999854
RBM26	RBM26	0.16999	9.77105	0.915116	0.506627	0.999854
CYBC1	CYBC1	0.169902	9.80381	1.00382	0.440062	0.999854
PUS1	PUS1	-0.169631	9.76054	1.12128	0.485506	0.999854
ZC3H14	ZC3H14	0.169566	9.83519	0.703405	0.495469	0.999854
ENSCSAG00000011893	ENSCSAG00000011893	-0.169549	9.81976	0.759235	0.489276	0.999854
EYA3	EYA3	-0.169531	9.75102	1.41438	0.442125	0.999854
UBAC1	UBAC1	0.169496	9.92541	0.690034	0.464457	0.999854
ENSCSAG00000019326	ENSCSAG00000019326	-0.169492	9.76194	1.12841	0.486154	0.999854
PEX19	PEX19	-0.169282	9.75243	1.02213	0.513845	0.999854
PMAIP1	PMAIP1	0.169208	9.74322	1.24131	0.484333	0.999854
NAA35	NAA35	0.16919	9.7901	0.714632	0.528644	0.999854
MAFF	MAFF	0.169136	9.79251	0.830952	0.492824	0.999854
EEFSEC	EEFSEC	0.169089	9.80177	0.83521	0.48224	0.999854
MRS2	MRS2	-0.168927	9.78562	0.772334	0.518364	0.999854
AKAP12	AKAP12	-0.168771	9.9898	0.683362	0.440718	0.999854
CDKN3	CDKN3	0.168686	9.80926	0.826685	0.497741	0.999854
SF3A1	SF3A1	0.168578	9.91725	0.769851	0.458226	0.999854
BUB1	BUB1	-0.168494	9.89661	0.88482	0.465456	0.999854
GOLM1	GOLM1	0.168479	9.77662	0.840227	0.520287	0.999854
ENOSF1	ENOSF1	0.168415	9.7693	0.974367	0.495035	0.999854
PSMC3IP	PSMC3IP	-0.168097	9.763	0.896593	0.526848	0.999854
KIFC1	KIFC1	-0.168048	9.75702	1.56517	0.439412	0.999854
CENPS	CENPS	-0.167868	9.77104	0.893427	0.513013	0.999854
RPS6KA4	RPS6KA4	0.167687	9.79389	0.789192	0.501919	0.999854
BROX	BROX	-0.167581	9.7556	0.932995	0.521873	0.999854
ABT1	ABT1	-0.16757	9.78113	0.814252	0.511263	0.999854
NUP58	NUP58	0.167564	9.75948	0.959324	0.510713	0.999854
SNAP29	SNAP29	-0.167412	9.77974	0.69163	0.544952	0.999854
SLC20A1	SLC20A1	0.167346	9.87177	0.641558	0.495043	0.999854
MRPS34	MRPS34	0.167282	10.1451	1.59543	0.321871	0.999854
SF3B6	SF3B6	-0.167258	10.0947	1.35579	0.363524	0.999854
HSDL2	HSDL2	0.167219	9.88311	0.698573	0.481559	0.999854
KDM1A	KDM1A	0.167169	9.75984	0.984266	0.505481	0.999854
NOL10	NOL10	-0.16701	9.82917	0.659961	0.513064	0.999854
EIF2A	EIF2A	0.16683	9.80108	0.711387	0.523246	0.999854
SMC3	SMC3	-0.166661	9.95367	0.842068	0.434568	0.999854
XPO6	XPO6	0.166587	9.74818	0.836042	0.559966	0.999854
TNFRSF12A	TNFRSF12A	-0.166582	10.5237	2.24799	0.22513	0.999854
IFNGR1	IFNGR1	-0.166404	9.80518	0.797546	0.492149	0.999854
ULK3	ULK3	-0.166368	9.7908	0.787268	0.508173	0.999854
UBE2R2	UBE2R2	0.166127	9.81976	0.808925	0.474011	0.999854
DYNC2H1	DYNC2H1	-0.166041	9.76229	0.747342	0.558079	0.999854
MYC	MYC	0.165974	10.1465	0.767385	0.38113	0.999854
SYNCRIP	SYNCRIP	0.16597	10.1657	1.52206	0.31711	0.999854
MSMO1	MSMO1	-0.165966	9.83018	0.771453	0.481827	0.999854
PEG10	PEG10	0.165713	9.83519	0.660193	0.515332	0.999854
ENSCSAG00000002455	ENSCSAG00000002455	-0.165618	10.1028	1.45084	0.373634	0.999854
AKAP13	AKAP13	0.16538	9.87274	0.61759	0.503649	0.999854
TRIM38	TRIM38	0.165355	9.7658	0.818938	0.532033	0.999854
UBAP1	UBAP1	0.165304	9.78217	0.790297	0.513919	0.999854
CD58	CD58	0.165265	9.78907	0.69671	0.531219	0.999854
[truncated: 2,998 more rows]
